# Supplementary material for: Frequent disturbances enhanced the resilience of past human populations
Source: Nature. 2024 May 1;629(8013):837–42. doi: 10.1038/s41586-024-07354-8 (PMC11111401; doi:10.1038/s41586-024-07354-8)
Supplement: Supplementary file 4 — Summary of attributes of regions used in this study. [file 41586_2024_7354_MOESM4_ESM.csv]

Name	Longitude	Latitude	Dates	Revised dates	NHST?	Downturns?	Subdivisions?	Start	End	References	Additional sources
Circumpolar Norway	23.3578815	69.75773265	735	1154	Yes	Yes	1	12000	1500	Jørgensen, E.K. 2021. Scalar Effects in Ground Slate Technology and the Adaptive Consequences for Circumpolar Maritime Hunter-Gatherers. J Archaeol Method Theory 28, 333–385. https://doi.org/10.1007/s10816-020-09458-7	Bird, D., Miranda, L., Vander Linden, M. et al. 2022. p3k14c, a synthetic global database of archaeological radiocarbon dates. Sci Data 9: 27. https://doi.org/10.1038/s41597-022-01118-7
Arid Interior Australia	130.2984247	-27.50363535	233	946	No	Partial	1	30000	10500	Smith, M.A., Williams, A.N., Turney, C.S. and Cupper, M.L. 2008. Human—environment interactions in Australian drylands: exploratory time-series analysis of archaeological records. The Holocene 18: 389-401; Williams, A.N. 2012. The use of summed radiocarbon probability distributions in archaeology: a review of methods. J Arch Sci 39, 578-589. https://doi.org/10.1016/j.jas.2011.07.014	Bird, D., Miranda, L., Vander Linden, M. et al. 2022. p3k14c, a synthetic global database of archaeological radiocarbon dates. Sci Data 9: 27. https://doi.org/10.1038/s41597-022-01118-7
Greece	23.9369	38.1336	2143	2137	Yes	Partial	1	10000	2500	Weiberg, E., Bevan, A., Kouli, K., Katsianis, M., Woodbridge, J., Bonnier, A., Engel, M., Finné, M., Fyfe, R., Maniatis, Y., Palmisano, A., Panajiotidis, S., Roberts, C. N., & Shennan, S. 2019. Long-term trends of land use and demography in Greece: A comparative study. The Holocene 29, 742–760. https://doi.org/10.1177/0959683619826641
China Central Plains	114.101	34.242	754	754	Yes	Yes	1	10000	3000	Ren, X., Xu, J., Wang, H., Storozum, M., Lu, P., Mo, D., Li, T., Xiong, J. and Kidder, T.R. 2021. Holocene fluctuations in vegetation and human population demonstrate social resilience in the prehistory of the Central Plains of China. Environmental Research Letters 16: 055030. https://doi.org/10.1088/1748-9326/abdf0a
Italy, Sicily, and Sardinia	12.675	41.8146	4010	4629	Yes	Partial	2	10000	2500	Palmisano, A., Bevan, A., Kabelindde, A., Roberts, N. and Shennan, S. 2021a. Long-term demographic trends in prehistoric Italy: Climate impacts and regionalised socio-ecological trajectories. Journal of World Prehistory 34: 381-432. https://doi.org/10.1007/s10963-021-09159-3	Bird, D., Miranda, L., Vander Linden, M. et al. 2022. p3k14c, a synthetic global database of archaeological radiocarbon dates. Sci Data 9: 27. https://doi.org/10.1038/s41597-022-01118-7
Korean Peninsula	127.5659904	38.50801697	2190	2190	Yes	Yes	1	6000	2000	Oh, Y., Conte, M., Kang, S., Kim, J. and Hwang, J., 2017. Population fluctuation and the adoption of food production in prehistoric Korea: using radiocarbon dates as a proxy for population change. Radiocarbon 59: 1761-1770. https://doi.org/10.1017/RDC.2017.122	N/A
Lowland South America	-55.5739595	-6.857136	4047	4060	Yes	Yes	1	12000	6000	Riris, P. and Arroyo-Kalin, M. 2019. Widespread population decline in South America correlates with mid-Holocene climate change. Scientific Reports 9: 6850. https://doi.org/10.1038/s41598-019-43086-w	Arroyo-Kalin, M. and Riris, P. 2021. Did pre-Columbian populations of the Amazonian biome reach carrying capacity during the Late Holocene? Phil. Trans. R. Soc. B 376: 20190715 http://doi.org/10.1098/rstb.2019.0715; Riris, P. and De Souza, J.G. 2021. Formal tests for resistance-resilience in archaeological time series. Frontiers in Ecology and Evolution, 9. https://doi.org/10.3389/fevo.2021.740629
Near East	43.523065	27.880207	10653	11071	Yes	Partial	2	14000	2500	Palmisano, A., Lawrence, D., de Gruchy, M.W., Bevan, A. and Shennan, S. 2021b. Holocene regional population dynamics and climatic trends in the Near East: A first comparison using archaeo-demographic proxies. Quaternary Science Reviews 252: 106739. https://doi.org/10.1016/j.quascirev.2020.106739
Highland and Coastal Peru	-75.2055	-10.771148	1180	1180	Yes	Yes	1	14000	3000	Riris, P. 2018. Dates as data revisited: A statistical examination of the Peruvian preceramic radiocarbon record. J Arch Sci 97: 67-76. https://doi.org/10.1016/j.jas.2018.06.008	N/A
Southern Africa Greater Cape Floristic Region	21.53845	-31.5833	1845	2089	No	Partial	1	10000	50	Loftus, E., Mitchell, P.J. and Ramsey, C.B. 2019. An archaeological radiocarbon database for southern Africa. Antiquity 93: 870-885. https://doi.org/10.15184/aqy.2019.75; Davies, B., Power, M.J., Braun, D.R., Douglass, M.J., Mosher, S.G., Quick, L.J., Esteban, I., Sealy, J., Parkington, J. and Faith, J.T. 2022. Fire and human management of late Holocene ecosystems in southern Africa. Quaternary S…	Bird, D., Miranda, L., Vander Linden, M. et al. 2022. p3k14c, a synthetic global database of archaeological radiocarbon dates. Sci Data 9: 27. https://doi.org/10.1038/s41597-022-01118-7
Southern Africa Summer Rainfall Zone	26.0583	-27.5175	1845	2089	No	Partial	1	10000	50	Loftus, E., Mitchell, P.J. and Ramsey, C.B. 2019. An archaeological radiocarbon database for southern Africa. Antiquity 93: 870-885. https://doi.org/10.15184/aqy.2019.75; Davies, B., Power, M.J., Braun, D.R., Douglass, M.J., Mosher, S.G., Quick, L.J., Esteban, I., Sealy, J., Parkington, J. and Faith, J.T. 2022. Fire and human management of late Holocene ecosystems in southern Africa. Quaternary S…	Bird, D., Miranda, L., Vander Linden, M. et al. 2022. p3k14c, a synthetic global database of archaeological radiocarbon dates. Sci Data 9: 27. https://doi.org/10.1038/s41597-022-01118-7
Southeastern Norway	9.2640505	59.821666	617	617	Yes	Yes	1	6000	500	Solheim, S. 2021. Timing the emergence and development of arable farming in southeastern Norway by using summed probability distribution of radiocarbon dates and a Bayesian age model. Radiocarbon 63: 1503-1524. https://doi.org/10.1017/RDC.2021.80	Bird, D., Miranda, L., Vander Linden, M. et al. 2022. p3k14c, a synthetic global database of archaeological radiocarbon dates. Sci Data 9: 27. https://doi.org/10.1038/s41597-022-01118-7
Utah	-111.6741656	39.3264819	1126	2544	Yes	Yes	1	10000	50	Robinson, E., Nicholson, C. and Kelly, R.L. 2019. The importance of spatial data to open-access national archaeological databases and the development of paleodemography research. Advances in Archaeological Practice 7: 395-408. https://doi.org/10.1017/aap.2019.29	Bird, D., Miranda, L., Vander Linden, M. et al. 2022. p3k14c, a synthetic global database of archaeological radiocarbon dates. Sci Data 9: 27. https://doi.org/10.1038/s41597-022-01118-7
Wyoming	-107.5522936	42.99982718	2570	4249	Yes	Yes	1	10000	50	Robinson, E., Nicholson, C. and Kelly, R.L. 2019. The importance of spatial data to open-access national archaeological databases and the development of paleodemography research. Advances in Archaeological Practice 7: 395-408. https://doi.org/10.1017/aap.2019.29	Bird, D., Miranda, L., Vander Linden, M. et al. 2022. p3k14c, a synthetic global database of archaeological radiocarbon dates. Sci Data 9: 27. https://doi.org/10.1038/s41597-022-01118-7
Yukon	-142.3602707	63.04319896	285	272	Yes	Partial	1	14100	50	Doering, B.N. 2021. Subarctic landscape adaptations and paleodemography: A 14,000-year history of climate change and human settlement in central Alaska and Yukon. Quaternary Science Reviews 268: 107139. https://doi.org/10.1016/j.quascirev.2021.107139	N/A
Caribbean Archipelago	-70.40650828	18.40969465	2484	2148	No	No	1	8000	500	Napolitano MF, DiNapoli RJ, Stone JH, Levin MJ, Jew NP, Lane BG, O’Connor JT, Fitzpatrick SM. Reevaluating human colonization of the Caribbean using chronometric hygiene and Bayesian modeling. Science Advances. 2019 5: eaar7806. https://doi.org/10.1126/sciadv.aar7806	This study
