# Supplementary material for: Frequent disturbances enhanced the resilience of past human populations
Source: Nature. 2024 May 1;629(8013):837–42. doi: 10.1038/s41586-024-07354-8 (PMC11111401; doi:10.1038/s41586-024-07354-8)
Supplement: Supplementary file 5 — Resistance and resilience metrics extracted from periods of population downturn detected in posterior predictive checks. [file 41586_2024_7354_MOESM5_ESM.csv]

UniqID	UniqID.individual	Name	Tstart	Tend	Duration	Resistance	Resilience	Lag	LD	Downturns	Reference	Disturbance.category	Disturbance.type	Dominant.landuse	Change	Notes	Category.deriv	Type.deriv	Landuse.deriv	Change.deriv
100002	2	Arid Interior Australia	27803	27147	656	0.473644687	0.007967974	611	0.931402439	1	Smith et al. 2008; Williams 2012; this study	Unknown	Unknown	Hunter-gatherer			U	U	Hunter-gatherer	0
100003	3	Arid Interior Australia	25787	25233	554	0.494108703	0.29984492	211	0.380866426	2	Smith et al. 2008; Williams 2012; this study	Unknown	Unknown	Hunter-gatherer			U	U	Hunter-gatherer	0
100005	5	Arid Interior Australia	20961	20958	3	0.995877152	0	3	1	3	Smith et al. 2008; Williams 2012; this study	Unknown	Unknown	Hunter-gatherer			U	U	Hunter-gatherer	0
100006	6	Arid Interior Australia	20956	19569	1387	0.544062968	0.301869959	843	0.60778659	4	Smith et al. 2008; Williams 2012; this study	Unknown	Unknown	Hunter-gatherer			U	U	Hunter-gatherer	0
100007	7	Arid Interior Australia	18824	18287	537	0.25832833	0.526308333	414	0.770949721	5	Smith et al. 2008; Williams 2012; this study	Unknown	Unknown	Hunter-gatherer			U	U	Hunter-gatherer	0
100008	8	Arid Interior Australia	17896	17299	597	0.112739987	0.762263644	414	0.693467337	6	Smith et al. 2008; Williams 2012; this study	Unknown	Unknown	Hunter-gatherer			U	U	Hunter-gatherer	0
100009	9	Arid Interior Australia	13070	13036	34	0.484942972	0.946244347	25	0.735294118	7	Smith et al. 2008; Williams 2012; this study	Unknown	Unknown	Hunter-gatherer			U	U	Hunter-gatherer	0
100010	10	Arid Interior Australia	13023	12736	287	0.055418175	0.754548295	144	0.50174216	8	Smith et al. 2008; Williams 2012; this study	Unknown	Unknown	Hunter-gatherer			U	U	Hunter-gatherer	0
200002	2	South Africa (GCFR)	5897	5727	170	0.788853428	0.196324919	49	0.288235294	1	Davies et al. 2019	Climate	Aridity	Hunter-gatherer	Large scale abandonment of west coast sites	Increased west coast aridity mid-Holocene (Weldeab et al. 2013); Verlorenvlei/Namaqualand largely unoccupied between 8000-4200 BP (Dewar and Orton 2013; Jerardino et al. 2013; Mitchell 2002)	Environmental	Aridity	Hunter-gatherer	1
200003	3	South Africa (GCFR)	5030	5010	20	0.947126147	1	10	0.5	2	Davies et al. 2019	Climate	Aridity	Hunter-gatherer	Large scale abandonment of west coast sites	Increased west coast aridity mid-Holocene (Weldeab et al. 2013); Verlorenvlei/Namaqualand largely unoccupied between 8000-4200 BP (Dewar and Orton 2013; Jerardino et al. 2013; Mitchell 2002)	Environmental	Aridity	Hunter-gatherer	1
200004	4	South Africa (GCFR)	4977	4834	143	0.913584103	-0.279355158	82	0.573426573	3	Davies et al. 2019	Climate	Aridity	Hunter-gatherer	Large scale abandonment of west coast sites	Increased west coast aridity mid-Holocene (Weldeab et al. 2013); Verlorenvlei/Namaqualand largely unoccupied between 8000-4200 BP (Dewar and Orton 2013; Jerardino et al. 2013; Mitchell 2002)	Environmental	Aridity	Hunter-gatherer	1
200005	5	South Africa (GCFR)	4144	4123	21	0.780492624	0.848796204	7	0.333333333	4	Davies et al. 2019	Unknown	Unknown	Hunter-gatherer	Reoccupation of west coast begins	Decreased moisture on southern Coast (Quick et al. 2018); Verlorenvlei/Namaqualand sites begin to be reoccupied after 4200 BP (Parkington 2016; Jerardino et al. 2013; Dewar and Orton 2013)	U	U	Hunter-gatherer	1
200006	6	South Africa (GCFR)	4094	3902	192	0.396428046	0.74747211	112	0.583333333	5	Davies et al. 2019	Unknown	Unknown	Hunter-gatherer	Reoccupation of west coast begins	Decreased moisture on southern Coast (Quick et al. 2018); Verlorenvlei/Namaqualand sites begin to be reoccupied after 4200 BP (Parkington 2016; Jerardino et al. 2013; Dewar and Orton 2013)	U	U	Hunter-gatherer	1
200007	7	South Africa (GCFR)	3339	3318	21	0.901053348	0.807562819	11	0.523809524	6	Davies et al. 2019	Unknown	Unknown	Hunter-gatherer	Intensifying resource production in several areas	Intensified use of aseasonal resources in Southern and Eastern Cape 4000 - 2000 BP	U	U	Hunter-gatherer	1
200008	8	South Africa (GCFR)	3305	3285	20	0.905401359	0.963004812	12	0.6	7	Davies et al. 2019	Unknown	Unknown	Hunter-gatherer	Intensifying resource production in several areas	Intensified use of aseasonal resources in Southern and Eastern Cape 4000 - 2000 BP; shift toward smaller resources in west coast after 3500 BP (Mitchell 2002)	U	U	Hunter-gatherer	1
200009	9	South Africa (GCFR)	3272	3241	31	0.875175829	0.776498658	18	0.580645161	8	Davies et al. 2019	Unknown	Unknown	Hunter-gatherer	Intensifying resource production in several areas	Intensified use of aseasonal resources in Southern and Eastern Cape 4000 - 2000 BP; shift toward smaller resources in west coast after 3500 BP (Mitchell 2002)	U	U	Hunter-gatherer	1
200010	10	South Africa (GCFR)	1609	1598	11	0.902535586	0.644759077	4	0.363636364	9	Davies et al. 2019	Unknown	Unknown	Hunter-gatherer/Pastoralism	Active period of occupation in all areas	Pastoralism expanding in western and southern Cape (Lander and Russell 2018), some evidence of increased nutritional stress/interpersonal violence (Gibbon and Davies 2019)	U	U	Mixed	0
200011	11	South Africa (GCFR)	1591	1564	27	0.869456992	0.495686714	7	0.259259259	10	Davies et al. 2019	Unknown	Unknown	Hunter-gatherer/Pastoralism	Active period of occupation in all areas	Pastoralism expanding in western and southern Cape (Lander and Russell 2018), some evidence of increased nutritional stress/interpersonal violence (Gibbon and Davies 2019)	U	U	Mixed	0
200012	12	South Africa (GCFR)	1546	1543	3	0.990577353	1	1	0.333333333	11	Davies et al. 2019	Unknown	Unknown	Hunter-gatherer/Pastoralism	Active period of occupation in all areas	Pastoralism expanding in western and southern Cape (Lander and Russell 2018), some evidence of increased nutritional stress/interpersonal violence (Gibbon and Davies 2019)	U	U	Mixed	0
200013	13	South Africa (GCFR)	1282	1175	107	0.668321645	0.868362185	101	0.943925234	12	Davies et al. 2019	Unknown	Unknown	Hunter-gatherer/Pastoralism	Active period of occupation in all areas	Pastoralism expanding in western and southern Cape (Lander and Russell 2018), some evidence of increased nutritional stress/interpersonal violence (Gibbon and Davies 2019)	U	U	Mixed	0
200014	14	South Africa (GCFR)	1173	903	270	0.293010157	0.753923327	215	0.796296296	13	Davies et al. 2019	Climate?	Aridity?	Hunter-gatherer/Pastoralism	Active period of occupation in all areas	Drier west coast/wetter Southern/Eastern Cape during MCA; (Weldeab et al 2013; Hahn et al. 2021; Stager et al. 2012; Kirsten and Meadows 2016; )	Environmental	Aridity	Mixed	0
200015	15	South Africa (GCFR)	864	838	26	0.849926342	0.384902037	5	0.192307692	14	Davies et al. 2019	Climate?	Aridity?	Hunter-gatherer/Pastoralism	Active period of occupation in all areas	Drier west coast/wetter Southern/Eastern Cape during MCA; (Weldeab et al 2013; Hahn et al. 2021; Stager et al. 2012; Kirsten and Meadows 2016; )	Environmental	Aridity	Mixed	0
200016	16	South Africa (GCFR)	833	813	20	0.812296531	0.961659158	8	0.4	15	Davies et al. 2019	Climate?	Aridity?	Hunter-gatherer/Pastoralism	Active period of occupation in all areas	Drier west coast/wetter Southern/Eastern Cape during MCA; (Weldeab et al 2013; Hahn et al. 2021; Stager et al. 2012; Kirsten and Meadows 2016; )	Environmental	Aridity	Mixed	0
200017	17	South Africa (GCFR)	726	664	62	0.466190566	0.771690797	54	0.870967742	16	Davies et al. 2019	Unknown	Unknown	Hunter-gatherer/Pastoralism	Active period of occupation in all areas		U	U	Mixed	0
200018	18	South Africa (GCFR)	522	507	15	0.805991679	0.933772536	8	0.533333333	17	Davies et al. 2019	Unknown	Unknown	Hunter-gatherer/Pastoralism	Active period of occupation in all areas		U	U	Mixed	0
200019	19	South Africa (GCFR)	296	50	246	0.034767715	0.000958962	244	0.991869919	18	Davies et al. 2019	Cultural	European colonization;smallpox epidemic.	Agropastoralism	Displacement/depopulation of Indigenous society	Mitchell 2002	Cultural	Colonialism	Agropastoralism	1
300001	1	South Africa (SRZ)	6104	6092	12	0.914093807	0.716996174	4	0.333333333	1	Davies et al. 2019	Unknown	Unknown	Hunter-gatherer			U	U	Hunter-gatherer	0
300002	2	South Africa (SRZ)	5999	5898	101	0.614689853	0.401917605	13	0.128712871	2	Davies et al. 2019	Unknown	Unknown	Hunter-gatherer			U	U	Hunter-gatherer	0
300004	4	South Africa (SRZ)	4758	4752	6	0.960312873	0	6	1	3	Davies et al. 2019	Unknown	Unknown	Hunter-gatherer			U	U	Hunter-gatherer	0
300006	6	South Africa (SRZ)	4676	4665	11	0.954413265	0	11	1	4	Davies et al. 2019	Unknown	Unknown	Hunter-gatherer			U	U	Hunter-gatherer	0
300008	8	South Africa (SRZ)	4218	4210	8	0.986032116	1	4	0.5	5	Davies et al. 2019	Unknown	Unknown	Hunter-gatherer			U	U	Hunter-gatherer	0
300009	9	South Africa (SRZ)	4152	2990	1162	0.425610545	-0.405136059	502	0.432013769	6	Davies et al. 2019	Unknown	Unknown	Hunter-gatherer			U	U	Hunter-gatherer	0
300010	10	South Africa (SRZ)	2986	2965	21	0.878700784	0.787404018	12	0.571428571	7	Davies et al. 2019	Unknown	Unknown	Hunter-gatherer			U	U	Hunter-gatherer	0
300011	11	South Africa (SRZ)	2873	1407	1466	0.364734089	-0.417017788	211	0.143929059	8	Davies et al. 2019	Unknown	Unknown	Hunter-gatherer			U	U	Hunter-gatherer	1
300014	14	South Africa (SRZ)	1392	1391	1	0.990340686	0	1	1	9	Davies et al. 2019	Unknown	Unknown	Agropastoralism			U	U	Agropastoralism	0
300015	15	South Africa (SRZ)	1387	1379	8	0.969777154	0.583020635	4	0.5	10	Davies et al. 2019	Unknown	Unknown	Agropastoralism			U	U	Agropastoralism	0
300018	18	South Africa (SRZ)	1360	1303	57	0.820551628	0.863396162	48	0.842105263	11	Davies et al. 2019	Unknown	Unknown	Agropastoralism			U	U	Agropastoralism	0
300019	19	South Africa (SRZ)	954	952	2	0.991302365	1	1	0.5	12	Davies et al. 2019	Unknown	Unknown	Agropastoralism			U	U	Agropastoralism	0
300020	20	South Africa (SRZ)	929	901	28	0.777063473	0.940187677	7	0.25	13	Davies et al. 2019	Unknown	Unknown	Agropastoralism			U	U	Agropastoralism	0
300021	21	South Africa (SRZ)	866	805	61	0.854334521	0.605980908	7	0.114754098	14	Davies et al. 2019	Unknown	Unknown	Agropastoralism			U	U	Agropastoralism	0
300022	22	South Africa (SRZ)	669	543	126	0.629434288	0.978881536	36	0.285714286	15	Davies et al. 2019	Unknown	Unknown	Agropastoralism			U	U	Agropastoralism	0
400001	1	Alaska-Yukon	7794	7656	138	0.130832158	0.988128547	105	0.760869565	1	Doering 2021	Unknown	Unknown	Hunter-gatherer	Site size increase		U	U	Hunter-gatherer	1
400002	2	Alaska-Yukon	4414	4149	265	0.452250617	0.553023192	34	0.128301887	2	Doering 2021	Unknown	Unknown	Hunter-gatherer	Site size increase		U	U	Hunter-gatherer	1
400003	3	Alaska-Yukon	2438	2350	88	0.698373336	0.890431994	81	0.920454546	3	Doering 2021	Unknown	Unknown	Hunter-gatherer	Aquatic resource increase		U	U	Hunter-gatherer	1
500005	5	Circumpolar Norway	8519	8179	340	0.243758151	0.462400377	204	0.6	5	Jørgensen 2021	Climate	Extreme event	Maritime forager		Possibly due to the Storegga tsunami	Environmental	Extreme event	Maritime forager	0
500006	6	Circumpolar Norway	8177	8024	153	0.713032804	0.867941536	42	0.274509804	6	Jørgensen 2021	Climate	Extreme event	Maritime forager		Possibly due to the Storegga tsunami	Environmental	Extreme event	Maritime forager	0
500007	7	Circumpolar Norway	7680	7573	107	0.40402333	0.921042492	80	0.747663551	7	Jørgensen 2021	Unknown	Unknown	Maritime forager	Intensified marine resource use, stone technology change		U	U	Maritime forager	1
500008	8	Circumpolar Norway	3464	3357	107	0.595051907	0.696054422	27	0.252336449	8	Jørgensen 2021	Climate	Cooling	Maritime forager	Increased mobility, settlement dispersion, metal introduction	Bronze Age downturn	Environmental	Cooling	Maritime forager	1
500009	9	Circumpolar Norway	3213	2702	511	0.350357619	0.514389502	466	0.911937378	9	Jørgensen 2021	Climate	Cooling	Mixed			Environmental	Cooling	Mixed	0
500010	10	Circumpolar Norway	1949	1688	261	0.578156078	0.576776923	42	0.16091954	10	Jørgensen 2021	Mixed	Overshoot	Mixed		Possible overshoot during warm period	Mixed	Carrying capacity	Mixed	0
500011	11	Circumpolar Norway	1674	1604	70	0.659937371	0.897082798	25	0.357142857	11	Jørgensen 2021	Unknown	Overshoot	Mixed			Cultural	Overshoot	Mixed	0
600001	1	Korean Peninsula	6000	5742	258	1	-1	0	0	1	Oh et al. 2017	Unknown	Unknown	Low level food production, maritime foraging	Besides Jeju Island and some early sites on the eastern coast of the country, Chulmun (Neolithic) settlements appear and expand shortly after 6000 BP.		U	U	Mixed	1
600002	2	Korean Peninsula	4838	3327	1511	0.030720017	-0.638484538	996	0.659166115	2	Oh et al. 2017	Climate	Cooling and Aridity	Low level food production, maritime foraging	The number of settlements diminishes, outdoor hearths and pits increase after 5000 BP. End of the Chulmun period (Neolithic) and the start of the Mumun period (Bronze age) by around 3500 BP. In the Mumun period, large settlements appear, all over South Korea.	For example, Ahn and Hwang 2015 (https://www.sciencedirect.com/science/article/abs/pii/S1040618215004607?casa_token=HcfN0S-u7noAAAAA:goBddmCDtP_YEl2eqcaqEJnwQAdXH2fNugICO3CzUT5HmLHf8LZw9Hd8D80eFoPRFVDmsScJQQg) and Park et al. 2019 (https://www.nature.com/articles/s41598-019-47264-8) suggest Climate change durung the periods of disturbance.	Environmental	Cooling	Mixed	1
600003	3	Korean Peninsula	2360	2000	360	0.003172806	0	360	1	3	Oh et al. 2017	Unknown	Human (Overshoot?), possible Climate change (cooling)	Agriculture	The number of settlements diminishes, many settlements are found on hilltops, burials with elaborated bronze artifacts are found. The number of settlements increases after 2000 BP.	In the data from the reference article (Oh et al. 2017), only data from the Chulmun and the Mumun Period are included, therefore it seems difficult to interpret the last disturbance with this data. However, it is still true that a downturn exist after 2300 BP, but it recovers rapidly after 2000 BP. For the Climate change in this period, Park et al. (2019) uses result of paleoclimatic analysis.	Mixed	Carrying capacity	Agriculture	1
700001	1	Italian Peninsula	9538	9525	13	0.603265237	0.197624256	8	0.615384615	1	Palmisano et al. 2021	Unknown	Unknown	Hunter-gatherer	none	The duration is too short to speak about a proper disturbance phenomenon	U	U	Hunter-gatherer	0
700002	2	Italian Peninsula	9509	9493	16	0.891477846	0.772149339	9	0.5625	2	Palmisano et al. 2021	Unknown	Unknown	Hunter-gatherer	none	The duration is too short to speak about a proper disturbance phenomenon	U	U	Hunter-gatherer	0
700003	3	Italian Peninsula	9283	9267	16	0.842486821	0.052515273	8	0.5	3	Palmisano et al. 2021	Unknown	Unknown	Hunter-gatherer	none	The duration is too short to speak about a proper disturbance phenomenon	U	U	Hunter-gatherer	0
700004	4	Italian Peninsula	9172	9145	27	0.781315447	0.823741503	12	0.444444444	4	Palmisano et al. 2021	Unknown	Unknown	Hunter-gatherer	none	The duration is too short to speak about a proper disturbance phenomenon	U	U	Hunter-gatherer	0
700005	5	Italian Peninsula	8515	8500	15	0.905167789	0.977806361	5	0.333333333	5	Palmisano et al. 2021	Unknown	Unknown	Hunter-gatherer	none	The duration is too short to speak about a proper disturbance phenomenon	U	U	Hunter-gatherer	0
700006	6	Italian Peninsula	8457	7835	622	0.083619028	-0.064401064	99	0.159163987	6	Palmisano et al. 2021	Climate	aridity	Hunter-gatherer	Introduction of farming	around 8000 BP farming was introduced in Southern Italy and in Northern Italy around 5800-5600 BP	Environmental	Aridity	Hunter-gatherer	1
700007	7	Italian Peninsula	7806	7799	7	0.93588913	0.519229044	1	0.142857143	7	Palmisano et al. 2021	Climate	aridity	agriculture	Land use intensification	In Italy, the 8.2 ka event could affected population levels. After ~ 8000 BP wetter conditions throughout the whole country.	Environmental	Aridity	Agriculture	1
800001	1	Italian Peninsula	8000	7422	578	0.881230667	-0.986664852	34	0.058823529	8	Palmisano et al. 2021	Climate	hydro-climatic variability	agropastoralims	Settlement dispersion, increase in mobility	the demise of nucleated villages and the switch to seasonal settlements and to a more intense pastoralism could be interpreted as a response of the Italian communities to variability in hydro-climatic conditions	Mixed	Variability	Agropastoralism	1
800002	2	Italian Peninsula	7376	7365	11	0.943795433	0.822158208	6	0.545454545	9	Palmisano et al. 2021	Climate	hydro-climatic variability	agropastoralims	Settlement dispersion, increase in mobility	the demise of nucleated villages and the switch to seasonal settlements and to a more intense pastoralism could be interpreted as a response of the Italian communities to variability in hydro-climatic conditions	Mixed	Variability	Agropastoralism	1
800003	3	Italian Peninsula	6391	6370	21	0.814280578	0.910557909	11	0.523809524	10	Palmisano et al. 2021	Climate	hydro-climatic variability	agropastoralims	Settlement dispersion, increase in mobility	the demise of nucleated villages and the switch to seasonal settlements and to a more intense pastoralism could be interpreted as a response of the Italian communities to variability in hydro-climatic conditions	Mixed	Variability	Agropastoralism	1
800004	4	Italian Peninsula	6345	6334	11	0.969227615	0.846860272	5	0.454545455	11	Palmisano et al. 2021	Climate	hydro-climatic variability	agropastoralims	Settlement dispersion, increase in mobility	the demise of nucleated villages and the switch to seasonal settlements and to a more intense pastoralism could be interpreted as a response of the Italian communities to variability in hydro-climatic conditions	Mixed	Variability	Agropastoralism	1
800005	5	Italian Peninsula	6319	5443	876	0.417001389	0.648304272	725	0.827625571	12	Palmisano et al. 2021	Climate	hydro-climatic variability	agropastoralims	Settlement dispersion, increase in mobility	the demise of nucleated villages and the switch to seasonal settlements and to a more intense pastoralism could be interpreted as a response of the Italian communities to variability in hydro-climatic conditions	Mixed	Variability	Agropastoralism	1
800006	6	Italian Peninsula	5408	5326	82	0.799304865	0.804827186	43	0.524390244	13	Palmisano et al. 2021	Climate	hydro-climatic variability	agropastoralims	Settlement dispersion, increase in mobility	the demise of nucleated villages and the switch to seasonal settlements and to a more intense pastoralism could be interpreted as a response of the Italian communities to variability in hydro-climatic conditions	Mixed	Variability	Agropastoralism	1
800008	8	Italian Peninsula	4755	4754	1	0.996546716	0	1	1	14	Palmisano et al. 2021	Unknown	Unknown	horticulture	none	The duration is too short to speak about a proper disturbance phenomenon	U	U	Low-level food production	0
800010	10	Italian Peninsula	4670	4669	1	0.994910375	0	1	1	15	Palmisano et al. 2021	Unknown	Unknown	horticulture	none	The duration is too short to speak about a proper disturbance phenomenon	U	U	Low-level food production	0
800012	12	Italian Peninsula	4396	4372	24	0.978134556	0.987106892	16	0.666666667	16	Palmisano et al. 2021	Climate	aridity	agriculture	Land use intensification		Environmental	Aridity	Agriculture	1
800013	13	Italian Peninsula	4353	4328	25	0.888363927	0.998580117	13	0.52	17	Palmisano et al. 2021	Climate	aridity	agriculture	Land use intensification		Environmental	Aridity	Agriculture	1
800014	14	Italian Peninsula	4298	4143	155	0.618777163	0.932998814	93	0.6	18	Palmisano et al. 2021	Climate	aridity	agriculture	Land use intensification		Environmental	Aridity	Agriculture	1
800015	15	Italian Peninsula	4127	4093	34	0.671501686	0.77982312	21	0.617647059	19	Palmisano et al. 2021	Climate	aridity	agriculture	Land use intensification		Environmental	Aridity	Agriculture	1
800016	16	Italian Peninsula	3392	3227	165	0.7698194	0.878692725	113	0.684848485	20	Palmisano et al. 2021	Climate	aridity	agriculture	Land use intensification		Environmental	Aridity	Agriculture	1
900001	1	Near East	9985	9965	20	0.5587981	0.986929306	10	0.5	1	Palmisano et al. 2021	Climate	aridity	Agriculture	Technological innovation In Upper Mesopotamia	The drop in population occurred mainly in Upper Mesopotamia and could be related to the 10.2k event	Environmental	Aridity	Agriculture	1
900002	2	Near East	9475	9425	50	0.998247567	-0.962529858	6	0.12	2	Palmisano et al. 2021	Unknown	Unknown	Agriculture			U	U	Agriculture	0
900003	3	Near East	8421	8363	58	0.679138102	0.48514544	32	0.551724138	3	Palmisano et al. 2021	Climate	aridity	Agriculture		8.2 ka event	Environmental	Aridity	Agriculture	0
900004	4	Near East	8177	8000	177	0.225573868	0	177	1	4	Palmisano et al. 2021	Climate	aridity	Agriculture	New adaptative strategies: diversification of subsistence practices and storage facilities	8.2 ka event. A substantial decrease of population occurred mainly in Southern Levant, while in other regions such as Anatolia and Mesopotamia population icreased.	Environmental	Aridity	Agriculture	1
1000001	1	Near East	7789	4972	2817	0.185411162	0.610060779	2070	0.734824281	5	Palmisano et al. 2021	Climate	Aridity	Agro-pastoralims	settlement abandonment and a relocation of agr-pastoral communities to areas with more stable and abundant resources.	After the 8.2 kya event, there is gradual shift towards more arid climatic conditions, with a more marked drying after ~7000 cal. yr. BP	Environmental	Aridity	Agropastoralism	1
1000002	2	Near East	4961	4837	124	0.679428243	0.542458087	101	0.814516129	6	Palmisano et al. 2021	Climate	Aridity	Agro-pastoralims	settlement abandonment and a relocation of agr-pastoral communities to areas with more stable and abundant resources.	After the 8.2 kya event, there is gradual shift towards more arid climatic conditions, with a more marked drying after ~7000 cal. yr. BP	Environmental	Aridity	Agropastoralism	1
1000003	3	Near East	4149	4108	41	0.527121462	0.993475659	12	0.292682927	7	Palmisano et al. 2021	Climate and Human	Aridity and overshoot in carrying capacity	Agriculture	Settlement abandonment and a relocation. switch to more drought-tolerant crop species and from agricultural to pastoral resources	4.2 ka event	Mixed	Carrying capacity	Agriculture	1
1000004	4	Near East	4102	3321	781	0.358989949	0.87924319	452	0.578745199	8	Palmisano et al. 2021	Climate and Human	Aridity and overshoot in carrying capacity	Agriculture	Settlement abandonment and a relocation. switch to more drought-tolerant crop species and from agricultural to pastoral resources	4.2 ka event	Mixed	Carrying capacity	Agriculture	1
1000005	5	Near East	3304	3246	58	0.723018336	1	25	0.431034483	9	Palmisano et al. 2021	Climate	Aridity	Agriculture	no particular changes	3.2 ka event	Environmental	Aridity	Agriculture	0
1100001	1	China Central Plains	7426	6394	1032	0.698174097	-0.92778744	8	0.007751938	1	Ren et al. 2021	Climate	Aridity	Mixed	The transition from mixed subsistance strategies to agriculture	A very good paper about Holocene Climate change in Central China https://www.sciencedirect.com/science/article/pii/S0012821X21000170	Environmental	Aridity	Mixed	1
1100002	2	China Central Plains	5904	5592	312	0.631150862	-0.199337861	214	0.685897436	2	Ren et al. 2021	Climate	Aridity	Agriculture	The emergence of walled settlement	Perhaps we cannot emphasize this shift too much, as the population decline was relatively small during this period. Also, it seems that the archaeological evidence cannot show this population decline obviously.	Environmental	Aridity	Agriculture	1
1100003	3	China Central Plains	4829	4150	679	0.283329215	-0.109768675	33	0.048600884	3	Ren et al. 2021	Climate	Aridity	Agriculture	The start of first dynasty in China- Xia dynasty (c. 2070 BC)		Environmental	Aridity	Agriculture	1
1100004	4	China Central Plains	3079	3000	79	0.328387214	0	79	1	4	Ren et al. 2021	Unknown	Unknown	Agriculture	The shift from Shang dynasty to Western Zhou dynasty (1046 BC)	The reason of the last shift is that more archaeological sites in Central China are dated by ceramic typologies and historical documents instead of radiocarbon dates in late Bronze and Iron Age.	U	U	Agriculture	1
1200001	1	Tropical Lowlands	11928	11066	862	0.038017303	0.204143644	731	0.848027842	1	Riris and Arroyo-Kalin 2019	Unknown	Unknown	Hunter-gatherer	Unknown		U	U	Hunter-gatherer	0
1200002	2	Tropical Lowlands	11030	11005	25	0.645038446	0.899930863	15	0.6	2	Riris and Arroyo-Kalin 2019	Unknown	Unknown	Hunter-gatherer	Unknown		U	U	Hunter-gatherer	0
1200003	3	Tropical Lowlands	10965	10793	172	0.242199807	0.992402562	60	0.348837209	3	Riris and Arroyo-Kalin 2019	Unknown	Unknown	Low-level food production	Land use intensification	Increasing proportions of domesticates in archaeological and palaeoecological records	U	U	Low-level food production	1
1200004	4	Tropical Lowlands	10691	9904	787	0.022326988	0.768931866	195	0.247776366	4	Riris and Arroyo-Kalin 2019	Unknown	Unknown	Low-level food production	Land use intensification		U	U	Low-level food production	1
1200005	5	Tropical Lowlands	9536	9430	106	0.342359857	0.180689048	46	0.433962264	5	Riris and Arroyo-Kalin 2019	Unknown	Unknown	Low-level food production	Land use intensification		U	U	Low-level food production	1
1200006	6	Tropical Lowlands	8323	8237	86	0.532748534	0.828156031	48	0.558139535	6	Riris and Arroyo-Kalin 2019	Climate	Hydroclimatic variability	Low-level food production	Regional abandonment		Environmental	Variability	Low-level food production	1
1200007	7	Tropical Lowlands	8223	8171	52	0.47950992	0.860769375	37	0.711538462	7	Riris and Arroyo-Kalin 2019	Climate	Hydroclimatic variability	Low-level food production	Regional abandonment		Environmental	Variability	Low-level food production	1
1200008	8	Tropical Lowlands	8077	8049	28	0.921975032	0.543106489	12	0.428571429	8	Riris and Arroyo-Kalin 2019	Climate	Hydroclimatic variability	Low-level food production	Regional abandonment		Environmental	Variability	Low-level food production	1
1200009	9	Tropical Lowlands	8027	7933	94	0.611715089	0.535979989	58	0.617021277	9	Riris and Arroyo-Kalin 2019	Climate	Hydroclimatic variability	Low-level food production	Regional abandonment		Environmental	Variability	Low-level food production	1
1200010	10	Tropical Lowlands	7886	7880	6	0.970723583	0.338874575	1	0.166666667	10	Riris and Arroyo-Kalin 2019	Climate	Hydroclimatic variability	Low-level food production	Regional abandonment		Environmental	Variability	Low-level food production	1
1200011	11	Tropical Lowlands	7615	7150	465	0.214646834	0.240518208	355	0.76344086	11	Riris and Arroyo-Kalin 2019	Climate	Hydroclimatic variability	Low-level food production	Regional abandonment		Environmental	Variability	Low-level food production	1
1200012	12	Tropical Lowlands	7135	7001	134	0.574023833	0.922681339	45	0.335820896	12	Riris and Arroyo-Kalin 2019	Climate	Hydroclimatic variability	Low-level food production	Regional abandonment		Environmental	Variability	Mixed	1
1200013	13	Tropical Lowlands	6783	6762	21	0.802479513	0.990992331	8	0.380952381	13	Riris and Arroyo-Kalin 2019	Climate	Hydroclimatic variability	Low-level food production	Regional abandonment		Environmental	Variability	Mixed	1
1200014	14	Tropical Lowlands	6751	6660	91	0.589144495	0.789275682	69	0.758241758	14	Riris and Arroyo-Kalin 2019	Climate	Hydroclimatic variability	Low-level food production	Regional abandonment		Environmental	Variability	Mixed	1
1300001	1	Peru	14000	13762	238	0.419301402	-0.948222067	100	0.420168067	1	Rick 1987; Riris 2018	Unknown	Unknown	Hunter-gatherer	Unknown		U	U	Hunter-gatherer	0
1300002	2	Peru	13496	13443	53	0.465385007	0.612188829	21	0.396226415	2	Rick 1987; Riris 2018	Unknown	Unknown	Hunter-gatherer	Unknown		U	U	Hunter-gatherer	0
1300003	3	Peru	13299	13069	230	0.033057878	0.730012832	166	0.72173913	3	Rick 1987; Riris 2018	Unknown	Unknown	Hunter-gatherer	Unknown		U	U	Hunter-gatherer	0
1300004	4	Peru	8180	8006	174	0.783256138	0.285709368	25	0.143678161	4	Rick 1987; Riris 2018	Climate	Aridity	Horticulture	Intensification		Environmental	Aridity	Low-level food production	1
1300005	5	Peru	7870	5585	2285	0.346530365	-0.388154437	155	0.067833698	5	Rick 1987; Riris 2018	Climate	Aridity	Horticulture	Intensification		Environmental	Aridity	Low-level food production	1
1300006	6	Peru	5386	5328	58	0.798566599	0.636438718	21	0.362068966	6	Rick 1987; Riris 2018	Climate	Aridity	Agriculture	Intensification		Environmental	Aridity	Agriculture	1
1300007	7	Peru	4974	4516	458	0.329622239	0.417163606	137	0.299126638	7	Rick 1987; Riris 2018	Climate	Aridity	Agriculture	Intensification		Environmental	Aridity	Agriculture	1
1400001	1	Utah	6188	6134	54	0.526178631	0.946360553	16	0.296296296	1	Robinson et al. 2019	Mixed	Regional abandonment	Hunter-gatherer	Population mobility	Placeholder	Mixed	Mobility	Hunter-gatherer	1
1400002	2	Utah	6127	5996	131	0.506406592	0.165719783	51	0.389312977	2	Robinson et al. 2019	Mixed	Regional abandonment	Hunter-gatherer	Population mobility	Placeholder	Mixed	Mobility	Hunter-gatherer	1
1400003	3	Utah	5985	5974	11	0.980896864	0.840145445	5	0.454545455	3	Robinson et al. 2019	Mixed	Regional abandonment	Hunter-gatherer	Population mobility	Placeholder	Mixed	Mobility	Hunter-gatherer	1
1400004	4	Utah	5937	5597	340	0.254835565	0.307435543	307	0.902941176	4	Robinson et al. 2019	Mixed	Regional abandonment	Hunter-gatherer	Population mobility	Placeholder	Mixed	Mobility	Hunter-gatherer	1
1400005	5	Utah	5583	5471	112	0.502797482	-0.124904664	6	0.053571429	5	Robinson et al. 2019	Mixed	Regional abandonment	Hunter-gatherer	Population mobility	Placeholder	Mixed	Mobility	Hunter-gatherer	1
1400006	6	Utah	5443	5406	37	0.872598964	0.835714309	13	0.351351351	6	Robinson et al. 2019	Mixed	Regional abandonment	Hunter-gatherer	Population mobility	Placeholder	Mixed	Mobility	Hunter-gatherer	1
1400007	7	Utah	5325	5257	68	0.386607617	0.30368858	28	0.411764706	7	Robinson et al. 2019	Mixed	Regional abandonment	Hunter-gatherer	Population mobility	Placeholder	Mixed	Mobility	Hunter-gatherer	1
1400008	8	Utah	5247	5233	14	0.935697556	0.744275967	7	0.5	8	Robinson et al. 2019	Mixed	Regional abandonment	Hunter-gatherer	Population mobility	Placeholder	Mixed	Mobility	Hunter-gatherer	1
1400009	9	Utah	5223	5217	6	0.96699038	0.637104715	3	0.5	9	Robinson et al. 2019	Mixed	Regional abandonment	Hunter-gatherer	Population mobility	Placeholder	Mixed	Mobility	Hunter-gatherer	1
1400010	10	Utah	5190	5052	138	0.618323289	0.976519585	40	0.289855072	10	Robinson et al. 2019	Mixed	Regional abandonment	Hunter-gatherer	Population mobility	Placeholder	Mixed	Mobility	Hunter-gatherer	1
1400011	11	Utah	4964	4801	163	0.919356537	-0.253283613	142	0.871165644	11	Robinson et al. 2019	Mixed	Regional abandonment	Hunter-gatherer	Population mobility	Placeholder	Mixed	Mobility	Hunter-gatherer	1
1400012	12	Utah	4757	4697	60	0.815877714	0.926875772	24	0.4	12	Robinson et al. 2019	Mixed	Regional abandonment	Hunter-gatherer	Population mobility	Placeholder	Mixed	Mobility	Hunter-gatherer	1
1400013	13	Utah	4674	4648	26	0.844401335	1	14	0.538461538	13	Robinson et al. 2019	Mixed	Regional abandonment	Hunter-gatherer	Population mobility	Placeholder	Mixed	Mobility	Hunter-gatherer	1
1400014	14	Utah	4519	4466	53	0.989273073	0.714215459	39	0.735849057	14	Robinson et al. 2019	Mixed	Regional abandonment	Hunter-gatherer	Population mobility	Placeholder	Mixed	Mobility	Hunter-gatherer	1
1400015	15	Utah	4450	4417	33	0.985633127	-0.895942542	6	0.181818182	15	Robinson et al. 2019	Mixed	Regional abandonment	Hunter-gatherer	Population mobility	Placeholder	Mixed	Mobility	Hunter-gatherer	1
1400016	16	Utah	4407	3328	1079	0.335467007	-0.309802945	199	0.184430028	16	Robinson et al. 2019	Mixed	Regional abandonment	Hunter-gatherer	Population mobility	Placeholder	Mixed	Mobility	Hunter-gatherer	1
1400017	17	Utah	3001	2335	666	0.644224493	-0.705660975	343	0.515015015	17	Robinson et al. 2019	Human	Overshoot	Mixed	Introduction of domesticates	Placeholder	Mixed	Carrying capacity	Mixed	1
1400018	18	Utah	727	50	677	0.114120401	0	605	0.893648449	18	Robinson et al. 2019	Unknown	Unknown	Mixed		Placeholder	U	U	Mixed	0
1500001	1	Wyoming	10000	9596	404	0.403062929	-0.244890879	25	0.061881188	1	Robinson et al. 2019	Unknown	Unknown	Hunter-gatherer	Population mobility	Placeholder	U	U	Hunter-gatherer	0
1500002	2	Wyoming	9577	9557	20	0.948881943	0.722477159	12	0.6	2	Robinson et al. 2019	Unknown	Unknown	Hunter-gatherer	Population mobility	Placeholder	U	U	Hunter-gatherer	0
1500003	3	Wyoming	9522	9513	9	0.949739224	0.670824059	7	0.777777778	3	Robinson et al. 2019	Unknown	Unknown	Hunter-gatherer	Population mobility	Placeholder	U	U	Hunter-gatherer	0
1500004	4	Wyoming	9489	9247	242	0.590615091	-0.170045409	28	0.115702479	4	Robinson et al. 2019	Unknown	Unknown	Hunter-gatherer	Population mobility	Placeholder	U	U	Hunter-gatherer	0
1500005	5	Wyoming	9242	9240	2	0.999082004	0	2	1	5	Robinson et al. 2019	Unknown	Unknown	Hunter-gatherer	Population mobility	Placeholder	U	U	Hunter-gatherer	0
1500006	6	Wyoming	9237	9202	35	0.929724143	0.659804897	22	0.628571429	6	Robinson et al. 2019	Unknown	Unknown	Hunter-gatherer	Population mobility	Placeholder	U	U	Hunter-gatherer	0
1500007	7	Wyoming	9177	9141	36	0.778859619	0.953571331	17	0.472222222	7	Robinson et al. 2019	Unknown	Unknown	Hunter-gatherer	Population mobility	Placeholder	U	U	Hunter-gatherer	0
1500008	8	Wyoming	9023	7956	1067	0.195009938	0.419103105	474	0.444236176	8	Robinson et al. 2019	Unknown	Unknown	Hunter-gatherer	Population mobility	Placeholder	U	U	Hunter-gatherer	0
1500009	9	Wyoming	7788	7580	208	0.681803366	0.683351532	102	0.490384615	9	Robinson et al. 2019	Unknown	Unknown	Hunter-gatherer	Population mobility	Placeholder	U	U	Hunter-gatherer	0
1500010	10	Wyoming	7558	7544	14	0.940246435	0.866894869	8	0.571428571	10	Robinson et al. 2019	Unknown	Unknown	Hunter-gatherer	Population mobility	Placeholder	U	U	Hunter-gatherer	0
1500011	11	Wyoming	7508	7431	77	0.79642508	0.022373582	48	0.623376623	11	Robinson et al. 2019	Unknown	Unknown	Hunter-gatherer	Population mobility	Placeholder	U	U	Hunter-gatherer	0
1500012	12	Wyoming	7156	7105	51	0.928789532	0.544646672	24	0.470588235	12	Robinson et al. 2019	Unknown	Unknown	Hunter-gatherer	Population mobility	Placeholder	U	U	Hunter-gatherer	0
1500013	13	Wyoming	7075	6988	87	0.910886465	0.768927262	68	0.781609195	13	Robinson et al. 2019	Unknown	Unknown	Hunter-gatherer	Population mobility	Placeholder	U	U	Hunter-gatherer	0
1500014	14	Wyoming	3830	3818	12	0.936274791	0.294285144	6	0.5	14	Robinson et al. 2019	Mixed	Regional abandonment	Hunter-gatherer	Population mobility	Placeholder	Mixed	Mobility	Hunter-gatherer	0
1500015	15	Wyoming	3798	3786	12	0.908370219	0.376894832	7	0.583333333	15	Robinson et al. 2019	Mixed	Regional abandonment	Hunter-gatherer	Population mobility	Placeholder	Mixed	Mobility	Hunter-gatherer	0
1500016	16	Wyoming	3779	3721	58	0.931277606	0.497175169	36	0.620689655	16	Robinson et al. 2019	Mixed	Regional abandonment	Hunter-gatherer	Population mobility	Placeholder	Mixed	Mobility	Hunter-gatherer	0
1500017	17	Wyoming	3634	3601	33	0.92590731	0.818351269	21	0.636363636	17	Robinson et al. 2019	Mixed	Regional abandonment	Hunter-gatherer	Population mobility	Placeholder	Mixed	Mobility	Hunter-gatherer	0
1500018	18	Wyoming	3593	1735	1858	0.312593647	0.114522963	837	0.450484392	18	Robinson et al. 2019	Human	Overshoot	Mixed	Introduction of domesticates	Placeholder	Mixed	Carrying capacity	Mixed	1
1500019	19	Wyoming	915	50	865	0.108787952	0.055320258	398	0.460115607	19	Robinson et al. 2019	Unknown	Unknown	Mixed		Placeholder	U	U	Mixed	0
1600003	3	Caribbean Archipelago	3608	3602	6	0.955731184	0	6	1	1	Napolitano et al. 2020	Unknown	Mesic condtions	Mixed economy; low-level food production with cultigens transported from South and Central America (LA and GA, respectively).			U	U	Low-level food production	0
1600006	6	Caribbean Archipelago	3449	3385	64	0.959822716	-0.761040954	3	0.046875	2	Napolitano et al. 2020	Unknown	Mesic condtions	Mixed economy; low-level food production with cultigens transported from South and Central America (LA and GA, respectively).			U	U	Low-level food production	0
1600007	7	Caribbean Archipelago	2756	1882	874	0.782087279	-0.868575153	17	0.019450801	3	Napolitano et al. 2020	Climate	Shift to dryer condtions	Lesser Antilles (LA): early ag. Gtr Antilles (GA): low-level food production	Higher species diversity of plant resources		Environmental	Aridity	Mixed	1
1600008	8	Caribbean Archipelago	1821	1512	309	0.748087761	-0.49274779	97	0.313915858	4	Napolitano et al. 2020	Clmate	Xeric conditions	Early Saladoid ag in LA. Archaic low-level food production in GA	Still higher species diversity in plant resources.		Environmental	Aridity	Mixed	1
1600009	9	Caribbean Archipelago	1489	1473	16	0.853723578	1	10	0.625	5	Napolitano et al. 2020	Climate	Somewhat wetter conditions	Early Saladoid ag in LA. Archaic low-level food production in GA	Still higher species diversity in plant resources.		Environmental	Variability	Mixed	1
1600010	10	Caribbean Archipelago	1453	1417	36	0.870356175	0.985943254	25	0.694444444	6	Napolitano et al. 2020	Climate	Somewhat wetter conditions	Early Saladoid ag in LA. Archaic low-level food production in GA	Still higher species diversity in plant resources.		Environmental	Variability	Mixed	1
1600011	11	Caribbean Archipelago	1403	1294	109	0.92802976	-0.614535047	18	0.165137615	7	Napolitano et al. 2020	Climate	Shift to wetter conditions	Saladoid/post-Saladoid ag.	Intensification of ag system; lower speciies diveristy in plant resources		Environmental	Variability	Agriculture	1
1600012	12	Caribbean Archipelago	688	674	14	0.970395167	-0.133534745	6	0.428571429	8	Napolitano et al. 2020	Human	Current conditions	Agriculture	Intensification of ag system; markedly lower speciies diveristy in plant resources	Settlement hierarchies; networks of tribute flow; chiefly formations.	Cultural	Reorganisation	Agriculture	1
1600013	13	Caribbean Archipelago	643	587	56	0.69166562	0.978012228	23	0.410714286	9	Napolitano et al. 2020	Human	Current conditions	Agriculture	Intensification of ag system; markedly lower speciies diveristy in plant resources	Settlement hierarchies; networks of tribute flow; chiefly formations.	Cultural	Reorganisation	Agriculture	1
1700002	2	Southeastern Norway	5286	5158	128	0.341291863	0.986427037	81	0.6328125	1	Solheim 2021	Human	Possible change in settlement location	Hunter-gatherers/marine foraging (small scale horticulture)			Cultural	Mobility	Mixed	0
1700003	3	Southeastern Norway	5144	4085	1059	0	-0.407595102	345	0.325779037	2	Solheim 2021	Climate	Decline in temp., Increase in SST in the Baltic	Hunter-gatherers/marine foraging	Possibly a shift from mixed economy w. limited horticulture c. 5000 BP to marine foraging. Reduced marine productivity in Skagerak caused by low nutrient supply due to reduced river runoff		Environmental	Cooling	Mixed	1
1700004	4	Southeastern Norway	3168	3068	100	0.593566112	0.308623972	82	0.82	3	Solheim 2021	Unknown		Agriculture	Emergence of mixed farming from around 3000 calBP. Closer integration between livestock breeding and cultivation of arable land		U	U	Agriculture	1
1700005	5	Southeastern Norway	2882	2739	143	0.474527995	0.584842305	85	0.594405594	4	Solheim 2021	Human	Shift in social systems (from large scale BA networks towards family based farm units in the Iron Age)	Agriculture	Introduction of local iron production from around 2500 calBP. Farming expansion c-.2500-2400 BP.		Cultural	Reorganisation	Agriculture	1
1700006	6	Southeastern Norway	1349	1175	174	0.055622944	0.712895581	53	0.304597701	5	Solheim 2021	Climate	Extreme event (6th century crisis - double volcanic eruption), plague?, social unrest	Agriculture	Moving into the Viking Age, c. 1200 cal BP. Shift in social systems, migration of people from Norway (Viking diaspora). Shift in settlement patterns. Increasing trade. Location of farms moved to same areas as historical/moderns farms are located.		Mixed	Extreme event	Agriculture	1
1700007	7	Southeastern Norway	1166	1069	97	0.561713358	0.884040479	9	0.092783505	6	Solheim 2021	Climate	Extreme event (6th century crisis - double volcanic eruption), plague?, social unrest	Agriculture	Moving into the Viking Age, c. 1200 cal BP. Shift in social systems, migration of people from Norway (Viking diaspora). Shift in settlement patterns. Increasing trade. Location of farms moved to same areas as historical/moderns farms are located.		Mixed	Extreme event	Agriculture	1
1800001	1	Greece	10000	8972	1028	0.145162999	-0.450639187	540	0.525291829	1	Weiberg et al 2019	Unknown	Unknown	Hunter-gatherer		Downturns 1-3 might be due to exponential model applied to non-farming populations	U	U	Hunter-gatherer	0
1800002	2	Greece	8956	8855	101	0.913606706	0.396188858	51	0.504950495	2	Weiberg et al 2019	Unknown	Unknown	Hunter-gatherer			U	U	Hunter-gatherer	0
1800003	3	Greece	8835	8777	58	0.87320769	0.897153306	15	0.25862069	3	Weiberg et al 2019	Unknown	Unknown	Hunter-gatherer			U	U	Hunter-gatherer	0
1800004	4	Greece	5939	4760	1179	0.16072201	0.315810123	567	0.480916031	4	Weiberg et al 2019	Climate	Aridity	Agriculture	Settlement dispersion, increase in mobility	Final Neolithic-EBA transition leads to social fragmentation	Environmental	Aridity	Agriculture	1
1800005	5	Greece	4755	4699	56	0.648945059	0.951557469	17	0.303571429	5	Weiberg et al 2019	Human	Collapse	Agropastoralism	Social transformation		Cultural	Reorganisation	Agropastoralism	1
1800006	6	Greece	4648	4528	120	0.94961334	-0.187786673	69	0.575	6	Weiberg et al 2019	Human	Collapse	Agropastoralism	Social transformation		Cultural	Reorganisation	Agropastoralism	1
1800007	7	Greece	4293	4235	58	0.894221412	0.602591365	47	0.810344828	7	Weiberg et al 2019	Climate	Aridity	Agropastoralism	Social transformation		Environmental	Aridity	Agropastoralism	1
1800008	8	Greece	2933	2719	214	0.308548297	0.983467754	175	0.817757009	8	Weiberg et al 2019	Climate	Aridity	Agropastoralism	Social transformation		Environmental	Aridity	Agropastoralism	1
1800009	9	Greece	2695	2639	56	0.490684729	1	32	0.571428571	9	Weiberg et al 2019	Climate	Aridity	Agropastoralism	Social transformation		Environmental	Aridity	Agropastoralism	1
