# Supplementary material for: Frequent disturbances enhanced the resilience of past human populations
Source: Nature. 2024 May 1;629(8013):837–42. doi: 10.1038/s41586-024-07354-8 (PMC11111401; doi:10.1038/s41586-024-07354-8)
Supplement: Supplementary file 6 — Radiocarbon data for Arid Zone Australia. [file 41586_2024_7354_MOESM6_ESM.csv]

UniqID	LabID	Age	Error	Material	Taxa	d13C	Method	Long	Lat	LocAccuracy	Period	SiteID	SiteName	Country	Province	Continent	Source	Reference
10001	ANU-1833	500	70	Charcoal				117.67	-20.7	2			Skew Valley (P0406) midden	Australia		Australia	AustArch	Lorblanchet 1992
10006	Gak-9885	500	100	Charcoal				139.45	-32.02	2			Cons Bore Hearth 5	Australia		Australia	AustArch	Nobbs 1983
10013	Beta-98036	510	70	Charcoal				132.18	-24.32	2			Kulpi Mara open site	Australia		Australia	AustArch	Thorley 1998 Thorley 1998a
10018	Wk-12324	516	52	Charcoal from hearth				141.5	-32.3	2			Pine Creek	Australia		Australia	AustArch	Shiner 2006
10039	ANU-3289	550	70	Freshwater mussel shell				142.3	-32.2	2			Menindee Darling River	Australia		Australia	AustArch	Balme and Hope 1990
10052	Wk-6324	560	50	Charcoal from hearth				117.66	-23.24	2			Paraburdoo ERP-22 rockshelter	Australia		Australia	AustArch	Veitch et al. 2005
10055	Beta-21273	570	50	Charcoal				130.51	-23.49	2			Puritjarra rockshelter	Australia		Australia	AustArch	Smith et al 1997
10060	ANU-2757	580	75	Freshwater mussel shell				142.3	-32.5	2			Kinchega Darling River	Australia		Australia	AustArch	Balme and Hope 1990
10061	ANU-6917	580	90	Charcoal				130.51	-23.49	2			Puritjarra rockshelter	Australia		Australia	AustArch	Smith et al 1997
10067	Wk-5127	580	60	Charcoal from hearth		-23.2		142.3	-29.41	2			Stud Creek	Australia		Australia	AustArch	Holdaway et al. 2002
10069	Wk-12326	584	46	Charcoal from hearth				141.5	-32.3	2			Rantyga Creek	Australia		Australia	AustArch	Shiner 2006
10076	SUA-2096	590	80	Charcoal				133.46	-23.48	2			Kweyunpe 6 (Kuyunpe)	Australia		Australia	AustArch	Smith 1983
10087	OZA-728	600	40	Charcoal				130.51	-23.49	2			Puritjarra rockshelter	Australia		Australia	AustArch	Smith et al 1997
10088	NZA-14967	601	58	Charcoal				141.2724	-23.478	2			PJ/H/277	Australia		Australia	AustArch	Simmons 2002
10089	Wk-10456	601	58	Charcoal from hearth				141.13	-23.77	2			Diamantina River Hearths	Australia		Australia	AustArch	Simmons 2002
10105	Wk-2606	620	50	Charcoal		-23.4		115.8	-28.5	2			Wurarga	Australia		Australia	AustArch	Webb 1996 unpub thesis
10116	Gak-9883	630	90	Charcoal				139.45	-32.02	2			Cons Bore Hearth 1	Australia		Australia	AustArch	Nobbs 1983
10118	WK-5257	630	50	Freshwater mussel shell				141.2	-35.2	2			Lake Victoria	Australia		Australia	AustArch	Hope 1998 Shawcross & Hope 1997
10120	Wk-6627	630	130	Charcoal from hearth		-22		142.3	-29.41	2			Stud Creek	Australia		Australia	AustArch	Holdaway et al. 2002
10123	Wk-19614	635	36	Charcoal				143.6	-30.8	2			26_27029 (Cluster 26 Rutherfords Creek near Peery Lake)	Australia		Australia	AustArch	Holdaway et al. 2008
10124	Wk-19584	638	38	Charcoal				143.6	-30.8	2			11_18126 (Cluster RC11 Rutherfords Creek near Peery Lake)	Australia		Australia	AustArch	Holdaway et al. 2008
10129	Beta-90709	650	110	Freshwater mussel shell				141.2	-35.2	2			Lake Victoria	Australia		Australia	AustArch	Hope 1998 Shawcross & Hope 1997
10141	NZA-15001	659	56	Charcoal				141.2724	-23.478	2			PJ/H/137	Australia		Australia	AustArch	Simmons 2002
10143	Wk-10455	659	56	Charcoal from hearth				141.13	-23.77	2			Diamantina River Hearths	Australia		Australia	AustArch	Simmons 2002
10151	Wk-5125	660	50	Charcoal from hearth		-22		142.3	-29.41	2			Stud Creek	Australia		Australia	AustArch	Holdaway et al. 2002
10152	Wk-6631	660	50	Charcoal from hearth		-23.6		142.3	-29.41	2			Stud Creek	Australia		Australia	AustArch	Holdaway et al. 2002
10155	SUA-2247	670	100	Charcoal				134.02	-24.2	2			Intirtekwerle (James Range East rockshelter)	Australia		Australia	AustArch	Smith 1986
10161	Wk-9340	678	37	Charcoal				141.6	-31.3	2			Fowlers Gap (ND11)	Australia		Australia	AustArch	Fanning et al. 2007
10163	Beta-62712	680	80	Charcoal				141.72	-35.66	2			Pine Plains	Australia		Australia	AustArch	Aboriginal Affairs Victoria cit. Godfrey et al. 1996
10165	WK-4903	680	50	Freshwater mussel shell				141.2	-35.2	2			Lake Victoria	Australia		Australia	AustArch	Hope 1998 Shawcross & Hope 1997
10168	WK-22931	687	42	Charcoal				132.19	-24.31	2			Kulpi Mara rockshelter	Australia		Australia	AustArch	Faulkner & Thorley 2009
10170	ANU-3340	690	70	Freshwater mussel shell				141.2	-35.2	2			Lake Victoria	Australia		Australia	AustArch	Kefous 1983
10177	Wk-5330	690	50	Charcoal from hearth		-23.2		142.3	-29.41	2			Stud Creek	Australia		Australia	AustArch	Holdaway et al. 2002
10184	OZC 126	700	60	Charcoal				130.51	-23.49	2			Puritjarra rockshelter	Australia		Australia	AustArch	Smith et al 1997
10185	SUA-1737	700	100	Charcoal from hearth				143.1	-33.8	2			Lake Mungo (MLE-5)	Australia		Australia	AustArch	Clark and Barbetti 1982 Johnston & Clark 1998
10191	Wk-9341	709	128	Charcoal				141.6	-31.3	2			Fowlers Gap (ND13)	Australia		Australia	AustArch	Fanning et al. 2007
10192	ANU-2651	710	90	Freshwater mussel shell				142.3	-32.5	2			Kinchega Darling River	Australia		Australia	AustArch	Balme and Hope 1990
10195	ANU-6181	710	170	Humic fraction				139.55	-27.3	2			Coorie Coorie Tillie	Australia		Australia	AustArch	Williams 1998
10200	ANUA 12304	715	180	Charcoal				130.51	-23.49	2			Puritjarra rockshelter	Australia		Australia	AustArch	Smith et al 2001
10201	I-8306	715	80	Charcoal				133.28	-24.13	2			Intirtekwerle (James Range East rockshelter)	Australia		Australia	AustArch	Gould 1978
10207	Wk-6624	720	55	Charcoal from hearth		-23.3		142.3	-29.41	2			Stud Creek	Australia		Australia	AustArch	Holdaway et al. 2002
10209	NZA-14968	729	63	Charcoal				141.2724	-23.478	2			PJ/H/137	Australia		Australia	AustArch	Simmons 2002
10210	Wk-10500	729	63	Charcoal from hearth				141.13	-23.77	2			Diamantina River Hearths	Australia		Australia	AustArch	Simmons 2002
10216	SUA-1242	730	80	Charcoal				143.38	-35.17	2			DP/1 (75271/003)	Australia		Australia	AustArch	Aboriginal Affairs Victoria cit. Godfrey et al. 1996
10219	ANU-666	740	70	Charcoal from hearth				143.1	-33.8	2			Lake Mungo (WOC-3)	Australia		Australia	AustArch	Barbetti 1973 Johnston & Clark 1998
10227	ANU-675	750	70	Charcoal from hearth				143	-33.6	2			Lake Leaghur (LLB-1)	Australia		Australia	AustArch	Barbetti 1973 Johnston & Clark 1998
10229	ANU-421	750	170	Human bone collagen		-22		141.2	-35.2	2			Lake Victoria	Australia		Australia	AustArch	Blackwood and Simpson 1973; Polach et al. 1978
10232	Wk-19602	752	39	Charcoal				143.6	-30.8	2			26_24022 (Cluster 26 Rutherfords Creek near Peery Lake)	Australia		Australia	AustArch	Holdaway et al. 2008
10236	ANU-659	760	150	Charcoal from hearth				143.1	-33.8	2			Lake Mungo (MA-(MB2))	Australia		Australia	AustArch	Barbetti 1973 Johnston & Clark 1998
10254	Wk-12325	771	46	Charcoal from hearth				141.5	-32.3	2			Pine Creek	Australia		Australia	AustArch	Shiner 2006
10266	ANU-409	790	80	Charcoal from hearth				142.3	-32.5	2			Kinchega Darling River	Australia		Australia	AustArch	Pretty 1981
10270	Ly-2097	790	160	Charcoal				117.7	-27.18	2			Walga Rock rockshelter	Australia		Australia	AustArch	Bordes et al 1983
10271	Wk-6038	790	50	Charcoal from hearth		-22.5		142.3	-29.41	2			Stud Creek	Australia		Australia	AustArch	Holdaway et al. 2002
10272	Wk-6628	790	75	Charcoal from hearth		-23.2		142.3	-29.41	2			Stud Creek	Australia		Australia	AustArch	Holdaway et al. 2002
10274	NZA-20629	793	32	Charcoal				122.97	-23.96	2			Bush Turkey 3	Australia		Australia	AustArch	Veth et al. 2008
10276	Wk-19598	795	34	Charcoal				143.6	-30.8	2			26_24018 (Cluster 26 Rutherfords Creek near Peery Lake)	Australia		Australia	AustArch	Holdaway et al. 2008
10281	SUA-1117	800	100	Charcoal				143.38	-35.17	2			DP/2	Australia		Australia	AustArch	Aboriginal Affairs Victoria cit. Godfrey et al. 1996
10283	WK-5394	800	50	Freshwater mussel shell				141.2	-35.2	2			Lake Victoria	Australia		Australia	AustArch	Hope 1998
10286	ANU-5424	810	130	Unknown				140.18	-27	2			Lake Goyder 1	Australia		Australia	AustArch	Williams 1998
10293	Wk-3181	810	60	Unknown				118.96	-29.11	2			Lake Barlee 1 rockshelter	Australia		Australia	AustArch	O'Connor & Veth 1996
10300	Wk-5329	820	50	Charcoal from hearth		-23.4		142.3	-29.41	2			Stud Creek	Australia		Australia	AustArch	Holdaway et al. 2002
10306	WK-5389	830	50	Freshwater mussel shell				141.2	-35.2	2			Lake Victoria	Australia		Australia	AustArch	Hope 1998
10312	Beta-16303	840	80	Charcoal				131.19	-23.5	2			Tjungkupu 1	Australia		Australia	AustArch	Smith 1986
10318	WK-5340	840	50	Freshwater mussel shell				141.2	-35.2	2			Lake Victoria	Australia		Australia	AustArch	Hope 1998
10319	Wk-9995	848	69	Charcoal from hearth				141.5	-32.3	2			Rantyga Creek	Australia		Australia	AustArch	Shiner 2006
10325	Gak-9888	850	130	Charcoal				139.45	-32.02	2			Ethiadina Hearth 2	Australia		Australia	AustArch	Nobbs 1983
10327	Wk-3358	850	35	Charcoal		-23		115.8	-28.5	2			Wurarga	Australia		Australia	AustArch	Webb 1996 unpub thesis
10332	Wk-19582/NZA-27104	858	43	Charcoal				143.6	-30.8	2			11_18124 (Cluster RC11 Rutherfords Creek near Peery Lake)	Australia		Australia	AustArch	Holdaway et al. 2008
10338	WK-1731	860	65	Charcoal				137.59	-29.66	2			Davenport Springs	Australia		Australia	AustArch	Florek 1993
10339	WK-4906	860	50	Freshwater mussel shell				141.2	-35.2	2			Lake Victoria	Australia		Australia	AustArch	Hope 1998 Shawcross & Hope 1997
10341	Wk-5799	860	150	Charcoal				139.984	-21.887	2			Phosphate Hill	Australia		Australia	AustArch	Shawcross & Hughes 1997
10351	Wk-2209	870	45	Charcoal		-23.2		115.58	-28.45	2			Mullewa	Australia		Australia	AustArch	Webb 1996 unpub
10356	Beta-33937	880	70	Charcoal from hearth				144.33	-28.84	2			White Bore IV	Australia		Australia	AustArch	Robin 1993 1996
10360	Wk-10282	886	47	Charcoal from hearth				141.5	-32.3	2			Pine Creek	Australia		Australia	AustArch	Shiner 2006
10363	OZC-125	890	135	Charcoal				130.51	-23.49	2			Puritjarra rockshelter	Australia		Australia	AustArch	Smith et al 1997
10370	ANU-2304	900	170	Charcoal				139.45	-32.02	2			Plumbago site 9907	Australia		Australia	AustArch	M Smith 1980 unpub MA
10372	ANU-658	900	90	Charcoal		-22		138.08	-32.1	2			Partacoona	Australia		Australia	AustArch	Barbetti & Polach 1973
10378	Wk-1158	900	70	Charcoal				122.57	-23.28	2			Winakurijuna Cave	Australia		Australia	AustArch	Veth 1995
10384	Wk-10280	910	52	Charcoal from hearth				141.5	-32.3	2			Pine Creek	Australia		Australia	AustArch	Shiner 2006
10389	ANU-426	920	130	Charcoal				134.17	-24.09	2			Keringke	Australia		Australia	AustArch	Smith 1986 Stockton 1971
10395	Wk-19573	928	35	Charcoal				143.6	-30.8	2			11_18045 (Cluster RC11 Rutherfords Creek near Peery Lake)	Australia		Australia	AustArch	Holdaway et al. 2008
10402	WK-5255	930	50	Freshwater mussel shell				141.2	-35.2	2			Lake Victoria	Australia		Australia	AustArch	Hope 1998 Shawcross & Hope 1997
10406	Wk-19606	938	34	Charcoal				143.6	-30.8	2			26_24027 (Cluster 26 Rutherfords Creek near Peery Lake)	Australia		Australia	AustArch	Holdaway et al. 2008
10409	ANU-660	940	50	Charcoal from hearth				143.1	-33.8	2			Lake Mungo (MA-2)	Australia		Australia	AustArch	Barbetti 1973 Johnston & Clark 1998
10410	Beta-16305	940	70	Charcoal				131.19	-23.5	2			Tjungkupu 2	Australia		Australia	AustArch	Smith 1986
10414	Wk-19572	942	36	Charcoal				143.6	-30.8	2			11_18044 (Cluster RC11 Rutherfords Creek near Peery Lake)	Australia		Australia	AustArch	Holdaway et al. 2008
10416	ANU-663	950	120	Charcoal from hearth				143.1	-33.8	2			Lake Mungo (WOC-3)	Australia		Australia	AustArch	Barbetti 1973 Johnston & Clark 1998
10426	SUA-1916	950	80	Charcoal				143.38	-35.17	2			DP/6	Australia		Australia	AustArch	Aboriginal Affairs Victoria cit. Godfrey et al. 1996
10428	Wk-6323	950	50	Charcoal from hearth				117.66	-23.24	2			Paraburdoo ERP-15 rockshelter	Australia		Australia	AustArch	Veitch et al. 2005
10430	Wk-10832	959	51	Charcoal from hearth				141.5	-32.3	2			Rantyga Creek	Australia		Australia	AustArch	Shiner 2006
10432	SUA-996	960	80	Charcoal				143.38	-35.17	2			DP/1 (75271/003)	Australia		Australia	AustArch	Coutts et al. 1979; Coutts 1980
10436	Wk-12320	967	62	Charcoal from hearth				141.5	-32.3	2			Pine Creek	Australia		Australia	AustArch	Shiner 2006
10438	Beta-16307	970	70	Charcoal				131.48	-24.23	2			Wanmara	Australia		Australia	AustArch	Smith 1986
10442	Wk-5644	970	60	Charcoal				122.72	-23.95	2			Kaalpi rockshelter	Australia		Australia	AustArch	Veth et al. 2001
10444	Beta-16306	980	80	Charcoal from hearth				133.39	-24.21	2			Urre (Rainbow Valley 1)	Australia		Australia	AustArch	Smith 1986
10450	Wk-4102	980	60	Charcoal				141.7	-31.11	2			Sandy Creek Fowlers Gap	Australia		Australia	AustArch	Fanning 1999
10451	Wk-19570	982	34	Charcoal				143.6	-30.8	2			11_18042 (Cluster RC11 Rutherfords Creek near Peery Lake)	Australia		Australia	AustArch	Holdaway et al. 2008
10455	ANU-674	990	70	Charcoal from hearth				143	-33.6	2			Lake Leaghur (LLB-1)	Australia		Australia	AustArch	Barbetti 1973 Johnston & Clark 1998
10457	Wk-19597	991	37	Charcoal				143.6	-30.8	2			26_24017 (Cluster 26 Rutherfords Creek near Peery Lake)	Australia		Australia	AustArch	Holdaway et al. 2008
10462	ANU-7521	1000	70	Charcoal				138.22	-26.62	2			Kuncherinna	Australia		Australia	AustArch	Smith & Clark 1993
10464	NPL-28	1000	91	Charcoal				139.54	-34.79	2			Fromm Landing RS No. 6	Australia		Australia	AustArch	Mulvaney et al. 1964
10466	SUA-1241	1000	90	Charcoal				143.38	-35.17	2			DP/8	Australia		Australia	AustArch	Aboriginal Affairs Victoria cit. Godfrey et al. 1996
10467	SUA-1930	1000	80	Charcoal				143.38	-35.17	2			DP/6	Australia		Australia	AustArch	Aboriginal Affairs Victoria cit. Godfrey et al. 1996
10468	Wk-8001	1000	60	Spinifex resin				117.82	-23.31	2			Paraburdoo CME-A-18 rockshelter	Australia		Australia	AustArch	Veitch et al. 2005
10469	Wk-12319	1002	48	Charcoal from hearth				141.5	-32.3	2			Pine Creek	Australia		Australia	AustArch	Shiner 2006
10474	ANU-5427	1020	80	Freshwater mussel shell				140.24	-27.2	2			Marroocoolannie 1	Australia		Australia	AustArch	Williams 1988
10479	Wk-1288	1020	50	Charcoal				122.57	-23.28	2			Jalpiyari rockshelter	Australia		Australia	AustArch	Veth 1995
10482	SUA-1929	1030	60	Charcoal				143.38	-35.17	2			DP/5	Australia		Australia	AustArch	Aboriginal Affairs Victoria cit. Godfrey et al. 1996
10488	Ly-2098	1040	180	Charcoal				117.7	-27.18	2			Walga Rock rockshelter	Australia		Australia	AustArch	Bordes et al 1983
10489	SUA-1114	1040	80	Charcoal				120.33	-26.78	2			Yapukarampi roasting pit	Australia		Australia	AustArch	Bindon 1986 unpub MA
10493	I-7597	1045	80	Charcoal				134.02	-24.2	2			James Range NW	Australia		Australia	AustArch	Gould unpub see Smith 1988
10495	WK-21304	1047	45	Charcoal from hearth		-22.8		142.1	-33.2	2			Travellers Lake hinterland	Australia		Australia	AustArch	Cupper 2007
10506	Wk-12536	1057	45	Corymbia sp. (Bloodwood)				117.82	-23.31	2			Yirra CME-A-31 rockshelter	Australia		Australia	AustArch	Veitch et al. 2005
10512	Wk-1768	1060	60	Charcoal		-22.6		116.1	-28.9	2			Madoonga	Australia		Australia	AustArch	Webb 1996
10515	ANU-6894	1070	200	Human bone				140.6	-34.4	2			Katarapko Island	Australia		Australia	AustArch	Dowling 1990
10518	ANU-6894	1070	200	Human bone				140.56	-34.42	2			Katarapko Island	Australia		Australia	AustArch	Pardoe 1993
10525	WK-5391	1080	50	Freshwater mussel shell				141.2	-35.2	2			Lake Victoria	Australia		Australia	AustArch	Hope 1998
10530	Beta-33933	1090	70	Charcoal from hearth				144.33	-28.72	2			Lake Numalla I	Australia		Australia	AustArch	Robin 1993 1996
10534	Wk-19585	1094	38	Charcoal				143.6	-30.8	2			11_18029 (Cluster RC11 Rutherfords Creek near Peery Lake)	Australia		Australia	AustArch	Holdaway et al. 2008
10540	N-1666	1100	75	Freshwater shell (Unionid sp.)				142.19	-34.31	2			Red Cliffs	Australia		Australia	AustArch	Bowler 1980 cit. Godfrey et al. 1996
10541	SUA-1695C	1100	80	Bone (re-precipitated alkali soluble fraction)				143.06	-35.26	2			Chillingollah 3	Australia		Australia	AustArch	Macphail 1982; Godfrey et al. 1996
10545	Wk-21305	1103	42	Charcoal from hearth		-22		142.1	-33.2	2			Travellers Lake hinterland	Australia		Australia	AustArch	Cupper 2007
10549	Beta-62714	1110	60	Freshwater mussel shell				142.1	-32.2	2			Red Cliffs Murray River	Australia		Australia	AustArch	Edmonds 1998
10552	Beta-62714	1110	60	Freshwater mussel shell				142.14	-34.21	2			Snake Gully 5	Australia		Australia	AustArch	Aboriginal Affairs Victoria cit. Godfrey et al. 1996
10559	Wk-1092	1120	50	Charcoal				122.74	-22.42	2			Karlamilyi rockshelter	Australia		Australia	AustArch	Veth 1995
10562	ANU-429	1130	110	Charcoal				140.24	-27.2	2			Marroocoolcannie 2	Australia		Australia	AustArch	Williams 1998
10563	ANU-5429	1130	110	Termite nest used in hearth				140.24	-27.2	2			Marroocoolannie 2	Australia		Australia	AustArch	Williams 1988
10576	Beta-34206	1150	80	Charcoal from hearth				144.33	-28.72	2			Lake Numalla II	Australia		Australia	AustArch	Robin 1993 1996
10584	SUA-1110	1170	90	Freshwater mussel shell				141.72	-35.66	2			Pine Plains (Lake Bambruk 2)	Australia		Australia	AustArch	Ross 1984 cit. Attenbrow 2004; Aboriginal Affairs Victoria cit. Godfrey et al. 1996
10588	Wk-6629	1170	130	Charcoal from hearth		-23		142.3	-29.41	2			Stud Creek	Australia		Australia	AustArch	Holdaway et al. 2002
10591	Wk-19576	1178	38	Charcoal				143.6	-30.8	2			11_18073 (Cluster RC11 Rutherfords Creek near Peery Lake)	Australia		Australia	AustArch	Holdaway et al. 2008
10593	SUA-1120	1180	150	Charcoal				143.38	-35.17	2			DP/7	Australia		Australia	AustArch	Aboriginal Affairs Victoria cit. Godfrey et al. 1996
10606	SUA-999	1200	80	Charcoal				143.38	-35.17	2			DP/1 (75271/003)	Australia		Australia	AustArch	Coutts et al. 1979; Coutts 1980
10607	WK-5395	1200	50	Freshwater mussel shell				141.2	-35.2	2			Lake Victoria	Australia		Australia	AustArch	Hope 1998
10611	Wk-5124	1210	50	Charcoal from hearth		-22.9		142.3	-29.41	2			Stud Creek	Australia		Australia	AustArch	Holdaway et al. 2002
10617	NPL-29	1220	94	Charcoal				139.54	-34.79	2			Fromm Landing RS No. 6	Australia		Australia	AustArch	Mulvaney et al. 1964
10619	WK-5393	1220	60	Freshwater mussel shell				141.2	-35.2	2			Lake Victoria	Australia		Australia	AustArch	Hope 1998
10634	SUA-998	1245	80	Charcoal				143.38	-35.17	2			DP/1 (75271/003)	Australia		Australia	AustArch	Coutts et al. 1979; Coutts 1980
10635	Wk-12321	1247	56	Charcoal from hearth				141.5	-32.3	2			Pine Creek	Australia		Australia	AustArch	Shiner 2006
10638	ANU-7520	1250	160	Charcoal				138.22	-26.62	2			Kuncherinna	Australia		Australia	AustArch	Smith & Clark 1993
10640	Gak-9884	1250	110	Charcoal				139.45	-32.02	2			Cons Bore Hearth 2	Australia		Australia	AustArch	Nobbs 1983
10641	SUA-1927	1250	60	Charcoal				143.38	-35.17	2			DP/2	Australia		Australia	AustArch	Aboriginal Affairs Victoria cit. Godfrey et al. 1996
10645	GX14608	1260	170	Charcoal				134.23	-24.76	2			Simpson Desert 275	Australia		Australia	AustArch	Napton&Greathouse 1996
10647	Wk-5122	1260	40	Charcoal from hearth		-23.6		142.3	-29.41	2			Stud Creek	Australia		Australia	AustArch	Holdaway et al. 2002
10648	Wk-5126	1260	60	Charcoal from hearth		-23.6		142.3	-29.41	2			Stud Creek	Australia		Australia	AustArch	Holdaway et al. 2002
10659	Wk-6622	1280	60	Charcoal from hearth		-22.7		142.3	-29.41	2			Stud Creek	Australia		Australia	AustArch	Holdaway et al. 2002
10663	Wk-6036	1290	50	Charcoal from hearth		-22.6		142.3	-29.41	2			Stud Creek	Australia		Australia	AustArch	Holdaway et al. 2002
10664	ANU-801	1300	85	Charcoal				126.68	-32.03	2			Norina	Australia		Australia	AustArch	Martin 1973
10667	Wk-16359	1300	38	Charcoal				131.02	-24.28	2			Glen Thirsty 1	Australia		Australia	AustArch	Smith & Ross 2008
10669	Wk-5331	1300	50	Charcoal from hearth		-24		142.3	-29.41	2			Stud Creek	Australia		Australia	AustArch	Holdaway et al. 2002
10671	Wk-12534	1307	40	Charcoal				117.82	-23.31	2			Yirra CME-A-31 rockshelter	Australia		Australia	AustArch	Veitch et al. 2005
10674	Wk-5645	1310	60	Charcoal				122.72	-23.95	2			Kaalpi rockshelter	Australia		Australia	AustArch	Veth et al. 2001
10675	Wk-6037	1310	60	Charcoal from hearth		-23.2		142.3	-29.41	2			Stud Creek	Australia		Australia	AustArch	Holdaway et al. 2002
10676	GaK-2008	1320	80	Charcoal from midden				141.2	-35.2	2			Lake Victoria	Australia		Australia	AustArch	Gill 1973
10678	WK-5341	1320	50	Freshwater mussel shell				141.2	-35.2	2			Lake Victoria	Australia		Australia	AustArch	Hope 1998
10679	Wk-19580/NZA-27103	1321	46	Charcoal				143.6	-30.8	2			11_18021 (Cluster RC11 Rutherfords Creek near Peery Lake)	Australia		Australia	AustArch	Holdaway et al. 2008
10682	OZA-672	1330	140	Human bone collagen				139.63	-34.31	2			Roonka Flat Dune	Australia		Australia	AustArch	Pate et al. 1998
10685	Wk-6626	1330	150	Charcoal from hearth		-23		142.3	-29.41	2			Stud Creek	Australia		Australia	AustArch	Holdaway et al. 2002
10689	Wk-24309	1340	94	Charcoal		-23.5		118.89	-32.45	2			Mulka's Cave	Australia		Australia	AustArch	Rossi 2010
10694	Wk-6623	1350	75	Charcoal from hearth		-24.1		142.3	-29.41	2			Stud Creek	Australia		Australia	AustArch	Holdaway et al. 2002
10704	SUA-997	1375	130	Charcoal				143.38	-35.17	2			DP/1 (75271/003)	Australia		Australia	AustArch	Coutts et al. 1979; Coutts 1980
10705	SUA-1695B	1380	70	Bone (residue)				143.06	-35.26	2			Chillingollah 3	Australia		Australia	AustArch	Macphail 1982; Godfrey et al. 1996
10706	Wk-1770	1380	60	Charcoal		-22.9		115.87	-27.41	2			Billibilong I	Australia		Australia	AustArch	Webb 1996 unpub thesis
10707	Wk-12570	1388	37	Charcoal				119.51	-23.21	2			Newman (P2055.2) rockshelter	Australia		Australia	AustArch	Comtesse 2003
10709	ANU-671	1390	80	Charcoal from hearth				143	-33.7	2			Lake Arumpo (OA-11)	Australia		Australia	AustArch	Barbetti 1973 Johnston & Clark 1998
10712	SUA-1928	1390	60	Charcoal				143.38	-35.17	2			DP/2	Australia		Australia	AustArch	Aboriginal Affairs Victoria cit. Godfrey et al. 1996
10713	Wk-6620	1390	70	Charcoal from hearth		-23.3		142.3	-29.41	2			Stud Creek	Australia		Australia	AustArch	Holdaway et al. 2002
10718	ANU-690	1400	110	Charcoal		-24		143.11	-34.74	2			Murray River	Australia		Australia	AustArch	Barbetti & Polach 1973
10719	Beta-62718	1400	60	Freshwater mussel shell				142.1	-32.2	2			Red Cliffs Murray River	Australia		Australia	AustArch	Edmonds 1998
10720	Beta-62718	1400	60	Freshwater mussel shell				142.14	-34.21	2			Snake Gully 5	Australia		Australia	AustArch	Aboriginal Affairs Victoria cit. Godfrey et al. 1996
10730	Wk-5123	1410	50	Charcoal from hearth		-23.3		142.3	-29.41	2			Stud Creek	Australia		Australia	AustArch	Holdaway et al. 2002
10731	ANU-653	1420	100	Charcoal from hearth				143.1	-33.5	2			Lake Garnpung (WCG-1)	Australia		Australia	AustArch	Barbetti 1973 Johnston & Clark 1998
10733	Beta-96376	1420	100	Charcoal				132.35	-24.28	2			Arnngu	Australia		Australia	AustArch	Thorley 1998 Thorley 1998a
10739	Beta-62717	1430	70	Freshwater mussel shell				142.1	-32.2	2			Red Cliffs Murray River	Australia		Australia	AustArch	Edmonds 1998
10740	Beta-62717	1430	70	Freshwater mussel shell				142.14	-34.21	2			Snake Gully 5	Australia		Australia	AustArch	Aboriginal Affairs Victoria cit. Godfrey et al. 1996
10743	Wk-2687	1430	70	Charcoal				120.91	-28.25	2			Katampul (WO1821) rockshelter	Australia		Australia	AustArch	O'Connor & Veth 1996
10750	Wk-6039	1440	60	Charcoal from hearth		-23.6		142.3	-29.41	2			Stud Creek	Australia		Australia	AustArch	Holdaway et al. 2002
10754	Wk-2745	1450	50	Charcoal		-22.1		116.1	-28.9	2			Madoonga	Australia		Australia	AustArch	Webb 1996
10759	Wk-6035	1460	50	Charcoal from hearth		-23.4		142.3	-29.41	2			Stud Creek	Australia		Australia	AustArch	Holdaway et al. 2002
10766	SUA-1119	1470	90	Charcoal				143.38	-35.17	2			DP/5	Australia		Australia	AustArch	Aboriginal Affairs Victoria cit. Godfrey et al. 1996
10768	Wk-2686	1470	60	Charcoal				120.91	-28.25	2			Katampul (WO1821) rockshelter	Australia		Australia	AustArch	O'Connor & Veth 1996
10773	ANU-4135	1490	130	Charcoal from hearth				143.1	-33.8	2			Lake Mungo (ML-20)	Australia		Australia	AustArch	Clark 1987 Johnston & Clark 1998
10779	Wk-19123	1508	40	Charcoal		-22.9		131.37	-24.13	2			Watarrka NEP23 (Upper Reedy Creek)	Australia		Australia	AustArch	Smith unpub
10780	AA-6906	1510	50	Organic material (from rock varnishes)				139.55	-32.54	2			Yunta Springs	Australia		Australia	AustArch	Nobbs & Dorn 1993
10783	WK-5396	1510	60	Charcoal from hearth				141.2	-35.2	2			Lake Victoria	Australia		Australia	AustArch	Hope 1998
10791	I-8643	1525	80	Charcoal				133.28	-24.13	2			Intirtekwerle(James Range East rockshelter)	Australia		Australia	AustArch	Gould 1978
10792	Wk-14958	1528	39	Charcoal		-22.8		115.8	-28.5	2			Yarraquin	Australia		Australia	AustArch	Webb 1996 unpub thesis
10799	Wk-2607	1530	60	Charcoal		-22.7		116.1	-28.9	2			Madoonga	Australia		Australia	AustArch	Webb 1996
10802	Wk-24864	1541	30	Charcoal		-23.6		118.89	-32.45	2			Mulka's Cave	Australia		Australia	AustArch	Rossi 2010
10806	Wk-1769	1550	50	Charcoal		-22.8		115.7	-28.2	2			Twin Peaks	Australia		Australia	AustArch	Webb 1996
10808	ANU-6895	1560	200	Human bone				140.6	-34.4	2			Katarapko Island	Australia		Australia	AustArch	Dowling 1990
10809	ANU-6895	1560	200	Human bone				140.56	-34.42	2			Katarapko Island	Australia		Australia	AustArch	Pardoe 1993
10816	Wk-10043	1572	45	Charcoal				119	-28	2			Windimurra breakaway shelter	Australia		Australia	AustArch	Harris 2002
10818	Beta-90710	1580	70	Freshwater mussel shell				141.2	-35.2	2			Lake Victoria	Australia		Australia	AustArch	Hope 1998 Shawcross & Hope 1997
10827	Wk-19581	1587	37	Charcoal				143.6	-30.8	2			11_18023 (Cluster RC11 Rutherfords Creek near Peery Lake)	Australia		Australia	AustArch	Holdaway et al. 2008
10837	ANU-661	1610	110	Charcoal from hearth				143.1	-33.8	2			Lake Mungo (MLB-17)	Australia		Australia	AustArch	Barbetti 1973 Johnston & Clark 1998
10840	SUA-1118	1610	90	Charcoal				143.38	-35.17	2			DP/2	Australia		Australia	AustArch	Aboriginal Affairs Victoria cit. Godfrey et al. 1996
10841	Wk-9147	1610	50	Charcoal from hearth				117.82	-23.31	2			Yirra CME-A-31 rockshelter	Australia		Australia	AustArch	Veitch et al. 2005
10848	ANU-4991	1630	140	Charcoal				142.2	-32.6	2			Kangaroo Lake	Australia		Australia	AustArch	Balme and Hope 1990
10852	Wk-6630	1630	50	Charcoal from hearth		-23.1		142.3	-29.41	2			Stud Creek	Australia		Australia	AustArch	Holdaway et al. 2002
10854	ANU-4136	1640	80	Charcoal from hearth				143.1	-33.8	2			Lake Mungo (ML-20)	Australia		Australia	AustArch	Clark 1987 Johnston & Clark 1998
10865	Wk-10281	1653	52	Charcoal from hearth				141.5	-32.3	2			Pine Creek	Australia		Australia	AustArch	Shiner 2006
10867	GaK-2512	1660	110	Charcoal from midden				141.2	-35.2	2			Lake Victoria	Australia		Australia	AustArch	Gill 1973
10883	Beta-30777	1700	140	Charcoal				140.77	-27.71	2			Site 2630 McLeod's Hill grindstone quarry	Australia		Australia	AustArch	Luebbers pers comm
10884	I-7596	1700	80	Charcoal				134.02	-24.2	2			James Range NW	Australia		Australia	AustArch	Gould unpub see Smith 1988
10888	Wk-19578/ NZA-27102	1708	47	Charcoal				143.6	-30.8	2			11_18076 (Cluster RC11 Rutherfords Creek near Peery Lake)	Australia		Australia	AustArch	Holdaway et al. 2008
10889	Wk-18696	1715	32	Charcoal		-22.3		131.02	-24.28	2			Glen Thirsty 1	Australia		Australia	AustArch	Smith & Ross 2008
10897	SUA-2942	1730	80	Charcoal from hearth				144.33	-28.84	2			White Bore III	Australia		Australia	AustArch	Robin 1993 1996
10901	Beta-7640	1740	50	Charcoal				144.2	-28.0333	2			Lake Toomaroo	Australia		Australia	AustArch	Robins 1993 1995
10903	SUA-1695A	1740	90	Bone apatite/carbonate				143.06	-35.26	2			Chillingollah 3	Australia		Australia	AustArch	Macphail 1982; Godfrey et al. 1996
10904	Wk-19575	1745	37	Charcoal				143.6	-30.8	2			11_18050(Cluster RC11 Rutherfords Creek near Peery Lake)	Australia		Australia	AustArch	Holdaway et al. 2008
10905	Wk-9993	1747	76	Charcoal from hearth				141.5	-32.3	2			Pine Creek	Australia		Australia	AustArch	Shiner 2006
10913	OZA-673U1	1770	150	Human bone collagen				139.63	-34.31	2			Roonka Flat Dune	Australia		Australia	AustArch	Pate et al. 1998
10926	Wk-10350	1791	57	Diffuse Charcoal				119.43	-22.66	2			Marillana B rockshelter	Australia		Australia	AustArch	Marwick 2002 Hook pers comm
10935	Gak-2491	1820	90	Charcoal from oven				142.87	-30.78	2			Bancannia Lake	Australia		Australia	AustArch	GH Dury 1973
10943	SUA-2519	1830	110	Charcoal				134.52	-24.25	2			Therreyererte	Australia		Australia	AustArch	Smith & Clark 1993
10947	I-8307	1840	105	Charcoal				133.28	-24.13	2			Intirtekwerle (James Range East rockshelter)	Australia		Australia	AustArch	Gould 1978
10950	Wk-6327	1840	50	Charcoal from hearth				117.66	-23.24	2			Paraburdoo ERP-26 rockshelter	Australia		Australia	AustArch	Veitch et al. 2005
10962	GAK-675	1860	110	Charcoal				138	-30.42	2			Pine Dam Tindale site	Australia		Australia	AustArch	Tindale 1968:638
10965	SUA-2102	1860	90	Charcoal				142.05	-34.17	2			Horseshoe Bend	Australia		Australia	AustArch	Aboriginal Affairs Victoria cit. Godfrey et al. 1996
10968	OZA-727	1870	60	Charcoal				130.51	-23.49	2			Puritjarra rockshelter	Australia		Australia	AustArch	Smith et al 1997
10969	OZA-674U2	1870	170	Human bone collagen				139.63	-34.31	2			Roonka Flat Dune	Australia		Australia	AustArch	Pate et al. 1998
10984	Wk-14957	1892	36	Charcoal		-22.9		115.8	-28.5	2			Yarraquin	Australia		Australia	AustArch	Webb 1996 unpub thesis
10985	ANU-2838	1900	200	Charcoal from hearth				136.23	-26.83	2			Oolgawa WH	Australia		Australia	AustArch	Smith & Clark 1993
10986	Beta-62715	1900	60	Freshwater mussel shell				142.1	-32.2	2			Red Cliffs Murray River	Australia		Australia	AustArch	Edmonds 1998
10987	Beta-62715	1900	60	Freshwater shell				142.19	-34.31	2			Red Cliffs (RC/1)	Australia		Australia	AustArch	Aboriginal Affairs Victoria cit. Godfrey et al. 1996
10996	GaK-2007	1930	80	Charcoal from hearth				141.2	-35.2	2			Lake Victoria	Australia		Australia	AustArch	Gill 1973
11009	SUA-1109	1970	90	Freshwater mussel shell				141.72	-35.66	2			Pine Plains (Lake Bambruk 1)	Australia		Australia	AustArch	Ross 1984 cit. Attenbrow 2004; Aboriginal Affairs Victoria cit. Godfrey et al. 1996
11022	Wk-6325	2000	50	Charcoal from hearth				117.6	-23.24	2			Paraburdoo ERP-04 rockshelter	Australia		Australia	AustArch	Veitch et al. 2005
11023	Wk-10831	2004	73	Charcoal from hearth				141.5	-32.3	2			Rantyga Creek	Australia		Australia	AustArch	Shiner 2006
11024	ANU-655	2010	100	Charcoal from hearth				143.1	-33.5	2			Lake Garnpung (WCG-2)	Australia		Australia	AustArch	Barbetti 1973 Johnston & Clark 1998
11025	ANU-1870	2010	70	Charcoal				117.67	-20.7	2			Skew Valley (P0406) midden	Australia		Australia	AustArch	Lorblanchet 1992
11026	N-1661	2010	65	Freshwater mussel shell				143.8	-34.43	2			Boundary Bend	Australia		Australia	AustArch	Yamasaki et al. 1977; Godfrey et al. 1996
11029	WK-5258	2020	60	Charcoal from hearth				141.2	-35.2	2			Lake Victoria	Australia		Australia	AustArch	Hope 1998 Shawcross & Hope 1997
11045	ANU-664	2060	170	Charcoal from hearth				143.1	-33.8	2			Lake Mungo (WOC-3)	Australia		Australia	AustArch	Barbetti 1973 Johnston & Clark 1998
11047	Wk-1767	2060	50	Charcoal		-23.3		116.1	-28.9	2			Meeberrie	Australia		Australia	AustArch	Webb 1996
11066	ANU-1783	2120	110	Human bone collagen				139.63	-34.31	2			Roonka Flat Dune	Australia		Australia	AustArch	Pate et al. 1998
11069	ANU-420B	2130	85	Human bone carbonate		-7		141.03	-35.08	2			Lindsay River	Australia		Australia	AustArch	Polach et al. 1978
11076	ANU-7504	2150	170	Human bone apatite				142.41	-32.4	2			Menindee	Australia		Australia	AustArch	Pardoe 1993
11087	Beta-106997	2170	60	Charcoal				132.2	-24.2	2			Ilarari 19	Australia		Australia	AustArch	Thorley 1998 Thorley 1998a
11091	Wk-5646	2175	70	Charcoal				122.72	-23.95	2			Kaalpi rockshelter	Australia		Australia	AustArch	Veth et al. 2001
11093	ANU-662	2180	80	Burnt earth from hearth				143.1	-33.8	2			Lake Mungo (MLB-17)	Australia		Australia	AustArch	Barbetti 1973 Johnston & Clark 1998
11094	ANU-1844	2180	60	Charcoal				117.67	-20.7	2			Skew Valley (P0406) midden	Australia		Australia	AustArch	Lorblanchet 1992
11100	ANU-3005	2210	70	Freshwater mussel shell				142.3	-32.2	2			Menindee Darling River	Australia		Australia	AustArch	Balme and Hope 1990
11105	ANU-2836	2220	100	Charcoal from hearth				136.23	-26.83	2			Oolgawa WH	Australia		Australia	AustArch	Smith & Clark 1993
11124	Wk-4966	2270	80	Charcoal				122.72	-23.95	2			Kaalpi rockshelter	Australia		Australia	AustArch	Veth et al. 2001
11142	WK-4907	2320	70	Freshwater mussel shell				141.2	-35.2	2			Lake Victoria	Australia		Australia	AustArch	Hope 1998 Shawcross & Hope 1997
11164	ANU-2821	2380	90	Freshwater mussel shell				143.2	-32.3	2			Talyawalka Creek	Australia		Australia	AustArch	Balme and Hope 1990
11188	ANU-678	2440	80	Charcoal from hearth				143.1	-33.5	2			Lake Garnpung (WCG-2)	Australia		Australia	AustArch	Barbetti 1973 Johnston & Clark 1998
11214	ANU-6846	2490	200	Charcoal				129.42	-31.48	2			Allens Cave (N145)	Australia		Australia	AustArch	Cane 1995
11215	Beta-23360	2490	80	Charcoal				119.51	-23.21	2			Whaleback Creek Rockshelter	Australia		Australia	AustArch	Strawbridge 1988
11219	I-7601	2495	85	Charcoal				133.28	-24.13	2			Intirtekwerle (James Range East rockshelter)	Australia		Australia	AustArch	Gould 1978
11222	Beta-98035	2500	60	Charcoal				132.19	-24.31	2			Kulpi Mara rockshelter	Australia		Australia	AustArch	Thorley 1998 Thorley 1998a
11234	WK-5343	2540	70	Freshwater mussel shell				141.2	-35.2	2			Lake Victoria	Australia		Australia	AustArch	Hope 1998
11235	Beta-16308	2550	110	Charcoal				131.48	-24.23	2			Wanmara	Australia		Australia	AustArch	Smith 1988
11257	ANU-6602	2640	70	Charcoal				130.51	-23.49	2			Puritjarra rockshelter	Australia		Australia	AustArch	Smith et al 2001
11266	Beta-83923	2670	110	Charcoal				132.15	-24.31	2			Irtikiri rockshelter	Australia		Australia	AustArch	Thorley 1998 Thorley 1998a
11273	ANU-7683	2710	130	Charcoal from hearth				137.16	-26.41	2			Marapadi	Australia		Australia	AustArch	Smith & Clark 1993
11292	Beta-98033	2770	90	Charcoal				132.2	-24.2	2			Ilarari 19	Australia		Australia	AustArch	Thorley 1998 Thorley 1998a
11300	ANU-6843	2800	70	Charcoal				129.42	-31.48	2			Allens Cave (N145)	Australia		Australia	AustArch	Cane 1995
11312	ANU-8836	2830	70	Charcoal				134.02	-23.45	2			Jessie Gap Sand Quarry	Australia		Australia	AustArch	Bourke 1997
11315	Wk-16998	2838	36	Charcoal		-25.2		140.13	-28.88	2			Strzelecki Creek	Australia		Australia	AustArch	Hamm unpub
11316	ANU-2837	2840	80	Charcoal from hearth				136.23	-26.83	2			Oolgawa WH	Australia		Australia	AustArch	Smith & Clark 1993
11339	NZA-20631	2942	35	Charcoal				122.97	-23.96	2			Bush Turkey 3	Australia		Australia	AustArch	Veth et al. 2008
11342	SUA-3353	2950	70	Calcium carbonate				138.22	-31.55	2			Hawker Lagoon	Australia		Australia	AustArch	Lampert & Hughes 1988
11353	GaK-1021	2980	90	Charcoal				139.61	-34.69	2			Devon Downs RS	Australia		Australia	AustArch	Smith 1982; Tindale 1968
11361	SUA-1040	3010	85	Charcoal				119.51	-23.21	2			Newman (P0187) Orebody XXIX rockshelter	Australia		Australia	AustArch	Maynard 1980
11364	NZA20630	3013	36	Charcoal				122.97	-23.96	2			Bush Turkey 3	Australia		Australia	AustArch	Veth et al. 2008
11378	ANU-1751C	3080	70	Human bone collagen				139.63	-34.31	2			Roonka Flat Dune	Australia		Australia	AustArch	Pate et al. 1998
11379	ANU-5428	3080	170	Termite nest used in hearth				140.27	-26.84	2			Ellar Creek 1	Australia		Australia	AustArch	Williams 1988
11390	ANU-3818	3120	80	Freshwater mussel shell				143.5	-34.7	2			Balranald Murrumbidgee River	Australia		Australia	AustArch	Clark and Hope 1985
11391	Beta-21274	3120	100	Charcoal				130.51	-23.49	2			Puritjarra rockshelter	Australia		Australia	AustArch	Smith et al 1997
11399	Wk-14956	3153	40	Charcoal				122.94	-28.62	2			Mount East rockshelter	Australia		Australia	AustArch	Webb unpub
11400	ANU-1024	3160	75	Charcoal				129.42	-31.48	2			Allens Cave (N145)	Australia		Australia	AustArch	Marun 1974; Martin 1973
11402	Wk-1093	3180	70	Charcoal				122.74	-22.42	2			Karlamilyi rockshelter	Australia		Australia	AustArch	Veth 1995
11406	Wk-2746	3200	60	Charcoal		-20.5		116.1	-28.9	2			Madoonga	Australia		Australia	AustArch	Webb 1996
11408	Beta-5349	3210	90	Charcoal				132.21	-24.2	2			Ilarari 17	Australia		Australia	AustArch	Smith 1988
11409	ANU-3007	3220	80	Freshwater mussel shell				143.2	-32.3	2			Talyawalka Creek	Australia		Australia	AustArch	Balme and Hope 1990
11412	Wk-8953	3230	50	Charcoal from hearth				117.82	-23.31	2			Yirra CME-A-31 rockshelter	Australia		Australia	AustArch	Veitch et al. 2005
11414	NZ-365	3240	80	Charcoal				139.54	-34.79	2			Fromms Landing	Australia		Australia	AustArch	Grant-Talyor et al. 1963
11415	R-456/2	3240	80	Charcoal				139.62	-34.77	2			Murray River Cave (Fromm Landing)	Australia		Australia	AustArch	Mulvaney 1961; Ralph et al. 1962
11419	ANU-679	3270	90	Charcoal from hearth				143.1	-33.5	2			Lake Garnpung (GL-4)	Australia		Australia	AustArch	Barbetti 1973 Johnston & Clark 1998
11428	NZ 1226	3290	85	Human bone carbonate				141.8	-33.4	2			Lake Nitchie	Australia		Australia	AustArch	Macintosh 1971
11454	ANU-5309	3390	190	Calcium carbonate				142.75	-34.58	2			Euston	Australia		Australia	AustArch	Pardoe 1993
11464	Wk-2206	3420	60	Charcoal		-23.4		115.8	-28.5	2			Wurarga	Australia		Australia	AustArch	Webb 1996
11469	ANU-807	3450	95	Charcoal				127.04	-31.98	2			Madura (Mereguda N62)	Australia		Australia	AustArch	Martin 1973
11472	NPL-63	3450	90	Charcoal				139.54	-34.79	2			Fromm Landing RS No. 6	Australia		Australia	AustArch	Mulvaney et al. 1964; Smith 1982
11476	Gak-1022	3460	100	Charcoal				139.61	-34.69	2			Devon Downs RS	Australia		Australia	AustArch	Smith 1982; Tindale 1968
11478	WK-4905	3460	60	Freshwater mussel shell				141.2	-35.2	2			Lake Victoria	Australia		Australia	AustArch	Hope 1998 Shawcross & Hope 1997
11483	OZA-671U2	3480	180	Human bone collagen				139.63	-34.31	2			Roonka Flat Dune	Australia		Australia	AustArch	Pate et al. 1998
11485	Wk-12571	3487	40	Charcoal				119.51	-23.21	2			Newman (P2055.2) rockshelter	Australia		Australia	AustArch	Comtesse 2003
11503	Beta-5350	3550	70	Charcoal				132.51	-24.02	2			Rwerlpmwerlpme kweke	Australia		Australia	AustArch	Smith 1988
11507	ANU-701	3560	85	Charcoal from hearth				143.1	-33.5	2			Lake Garnpung (GL-1)	Australia		Australia	AustArch	Barbetti 1973 Johnston & Clark 1998
11515	AA-6913	3575	65	Organic material (from rock varnishes)				139.83	-32.51	2			Panaramittee North	Australia		Australia	AustArch	Nobbs & Dorn 1993
11516	Ly-1809	3590	130	Charcoal				115.87	-27.41	2			Billibilong Spring	Australia		Australia	AustArch	Bordes et al 1983
11522	OZA-667	3610	150	Human bone collagen				139.63	-34.31	2			Roonka Flat Dune	Australia		Australia	AustArch	Pate et al. 1998
11528	Wk-2683	3630	70	Charcoal				119.43	-22.66	2			Marillana A rockshelter	Australia		Australia	AustArch	Marwick 2005 Morse 2009
11529	I-7602	3635	90	Charcoal				134.06	-24.19	2			Kwerlpe	Australia		Australia	AustArch	Gould unpub see Smith 1988
11538	Wk-15277	3665	63	Charcoal				122.97	-23.96	2			Bush Turkey 3	Australia		Australia	AustArch	Veth et al. 2008
11541	SUA-1416	3670	120	Charcoal				115.87	-27.41	2			Billibilong Spring	Australia		Australia	AustArch	Bordes et al 1983
11549	Wk-12535	3702	56	Charcoal				117.82	-23.31	2			Yirra CME-A-31 rockshelter	Australia		Australia	AustArch	Veitch et al. 2005
11551	ANU-6847	3720	150	Charcoal				129.42	-31.48	2			Allens Cave (N145)	Australia		Australia	AustArch	Cane 1995
11557	SUA-1509	3740	100	Charcoal				119.51	-23.21	2			Newman (P2055.2) rockshelter	Australia		Australia	AustArch	Troilett 1982 Veth 1995
11560	P-308	3750	85	Ash and shell				139.62	-34.77	2			Murray River Cave (Fromm Landing)	Australia		Australia	AustArch	Mulvaney 1961; Tindale 1968 Ralph et al. 1962
11568	AA-6903	3795	65	Organic material (from rock varnishes)				139.83	-32.51	2			Panaramittee North	Australia		Australia	AustArch	Nobbs & Dorn 1993
11575	I-3389	3810	160	Charcoal				126.36	-26.9	2			Puntutjarpa rockshelter	Australia		Australia	AustArch	Gould 1977
11580	Ly-2099	3820	200	Charcoal				117.7	-27.18	2			Walga Rock rockshelter	Australia		Australia	AustArch	Bordes et al 1983 O'Connor & Veth 1996
11587	I-5321	3840	105	Charcoal				126.36	-26.9	2			Puntutjarpa rockshelter	Australia		Australia	AustArch	Gould 1977
11595	P-309	3870	85	Ash and charcoal				139.62	-34.77	2			Murray River Cave (Fromm Landing)	Australia		Australia	AustArch	Mulvaney 1961; Ralph et al. 1962
11599	ANU-2312	3890	90	Freshwater mussel shell				142.2	-32.5	2			Lake Cawndilla	Australia		Australia	AustArch	Balme and Hope 1990
11604	ANU-407	3930	120	Charcoal				139.63	-34.31	2			Roonka Flat Dune	Australia		Australia	AustArch	Pretty 1977
11606	Gak-9886	3930	120	Charcoal				139.45	-32.02	2			Cons Bore Hearth 3	Australia		Australia	AustArch	Nobbs 1983
11613	Wk-3182	3970	140	Unknown				118.96	-29.11	2			Lake Barlee 8 rockshelter	Australia		Australia	AustArch	O'Connor & Veth 1996
11620	I-5476	4010	105	Charcoal				126.36	-26.9	2			Puntutjarpa rockshelter	Australia		Australia	AustArch	Gould 1977
11621	ANU-665	4020	100	Charcoal from hearth				143.1	-33.8	2			Lake Mungo (WOC-3)	Australia		Australia	AustArch	Barbetti 1973 Johnston & Clark 1998
11628	ANU-4992	4050	100	Charcoal				142.2	-32.6	2			Kangaroo Lake	Australia		Australia	AustArch	Balme and Hope 1990
11629	P-311	4050	85	Wood charcoal				139.62	-34.77	2			Murray River Cave (Fromm Landing)	Australia		Australia	AustArch	Mulvaney 1961; Ralph et al. 1962
11636	WK-5336	4070	50	Freshwater mussel shell				141.2	-35.2	2			Lake Victoria	Australia		Australia	AustArch	Hope 1998
11643	SUA-1229	4090	100	Charcoal				120.47	-26.67	2			Uramurdah claypan	Australia		Australia	AustArch	Bindon 1986 unpub MA
11646	ANU-7500	4110	80	Freshwater mussel shell				141	-34.1	2			Lindsay River	Australia		Australia	AustArch	Pardoe 1989
11647	ANU-7500	4110	120	Freshwater shell				141.15	-34.1	2			Lindsay Island	Australia		Australia	AustArch	Pardoe 1993
11661	ANU-397	4160	160	Charcoal				129.42	-31.48	2			Allens Cave (N145)	Australia		Australia	AustArch	Marun 1974; Martin 1973
11671	WK-5256	4200	50	Freshwater mussel shell				141.2	-35.2	2			Lake Victoria	Australia		Australia	AustArch	Hope 1998 Shawcross & Hope 1997
11677	ANU-669	4260	190	Baked clay from hearth				143.1	-33.8	2			Lake Mungo (WOC-3)	Australia		Australia	AustArch	Barbetti 1973 Johnston & Clark 1998
11678	ANU-800	4260	130	Charcoal				127.04	-31.98	2			Madura (Mereguda N62	Australia		Australia	AustArch	Martin 1973
11684	Gak-9887	4280	120	Charcoal				139.45	-32.02	2			Ethiadina Hearth 1	Australia		Australia	AustArch	Nobbs 1983
11685	NZA-1208	4280	120	Charcoal				144.3	-28.7	2			Youlain Springs	Australia		Australia	AustArch	Robin 1993 1996
11687	L-271G	4290	140	Freshwater shell (Unio protovittatus)				139.61	-34.69	2			Devon Downs RS	Australia		Australia	AustArch	Broeker et al. 1956
11695	WK-5342	4340	60	Freshwater mussel shell				141.2	-35.2	2			Lake Victoria	Australia		Australia	AustArch	Hope 1998
11697	GaK-1023	4360	110	Charcoal				139.61	-34.69	2			Devon Downs RS	Australia		Australia	AustArch	Smith 1982; Tindale 1968
11711	Wk-14955	4475	41	Charcoal				122.94	-28.62	2			Mount East rockshelter	Australia		Australia	AustArch	Webb unpub
11715	Wk-2688	4500	140	Charcoal				120.91	-28.25	2			Katampul (WO1821) rockshelter	Australia		Australia	AustArch	O'Connor & Veth 1996
11720	ANU-420C	4550	185	Human bone apatite		-14		141.03	-35.08	2			Lindsay River	Australia		Australia	AustArch	Polach et al. 1978
11721	ANU-3288	4560	120	Freshwater mussel shell				142.2	-32.5	2			Lake Cawndilla	Australia		Australia	AustArch	Balme and Hope 1990
11733	ANU-6896	4700	140	Human bone				140.6	-34.4	2			Katarapko Island	Australia		Australia	AustArch	Dowling 1990
11735	ANU-6896	4700	140	Human bone				140.56	-34.42	2			Katarapko Island	Australia		Australia	AustArch	Pardoe 1993
11736	ANU-10026	4710	180	Charcoal		-24		120.41	-25.08	2			Serpents Glen Rockshelter	Australia		Australia	AustArch	Marwick 2002 O'Connor et al. 1998
11738	WK-22929	4716	39	Charcoal				132.19	-24.31	2			Kulpi Mara rockshelter	Australia		Australia	AustArch	Faulkner & Thorley 2009
11744	ANU-6845	4750	180	Charcoal				129.42	-31.48	2			Allens Cave (N145)	Australia		Australia	AustArch	Cane 1995
11750	ANU-5310	4800	140	Calcium carbonate				143.56	-35.34	2			Glenesk Swanhill	Australia		Australia	AustArch	Pardoe 1993
11751	NZ-364	4800	100	Freshwater mussel (Unio sp.)				139.54	-34.79	2			Fromms Landing	Australia		Australia	AustArch	Grant-Talyor et al. 1963
11755	R-456/1	4850	100	Freshwater mussel (Unio sp.)				139.54	-34.79	2			Fromm Landing RS No. 2	Australia		Australia	AustArch	Mulvaney 1961; Smith 1982; Tindale 1968
11762	ANU-8974A	5010	180	Human bone apatite				144	-35.1	2			Jeraly Edward River	Australia		Australia	AustArch	Pardoe 1995
11765	Wk-19122	5021	44	Charcoal		-22.7		131.4	-24.19	2			Wanga East W04	Australia		Australia	AustArch	Smith unpub
11766	Wk-1255	5030	60	Charcoal				122.57	-23.28	2			Jalpiyari rockshelter	Australia		Australia	AustArch	Veth 1995
11767	WK-5387	5040	150	Freshwater mussel shell				141.2	-35.2	2			Lake Victoria	Australia		Australia	AustArch	Hope 1998
11769	Wk-24310	5093	30	Charcoal		-23.1		118.89	-32.45	2			Mulka's Cave	Australia		Australia	AustArch	Rossi 2010
11772	SUA-2253	5100	100	Charcoal				138.22	-31.55	2			Hawker Lagoon	Australia		Australia	AustArch	Lampert & Hughes 1988
11773	Wk-12573	5109	43	Charcoal				119.51	-23.21	2			Newman (P2055.2) rockshelter	Australia		Australia	AustArch	Comtesse 2003
11782	Gak-1024	5180	100	Charcoal				139.61	-34.69	2			Devon Downs RS	Australia		Australia	AustArch	Smith 1982; Tindale 1968
11783	WK-5388	5180	90	Freshwater mussel shell				141.2	-35.2	2			Lake Victoria	Australia		Australia	AustArch	Hope 1998
11795	SUA-627	5260	110	Charcoal				119.51	-23.21	2			Newman (P0187) Orebody XXIX rockshelter	Australia		Australia	AustArch	Maynard 1980
11798	ANU-693	5290	90	Charcoal		-24		143.11	-34.74	2			Murray River	Australia		Australia	AustArch	Barbetti & Polach 1973
11811	Wk-12577	5425	45	Charcoal				119.51	-23.21	2			P0959	Australia		Australia	AustArch	Comtesse 2003
11815	ANU-6844	5460	70	Charcoal				129.42	-31.48	2			Allens Cave (N145)	Australia		Australia	AustArch	Cane 1995
11819	WK-5386	5470	140	Freshwater mussel shell				141.2	-35.2	2			Lake Victoria	Australia		Australia	AustArch	Hope 1998
11820	WK-5337	5490	100	Freshwater mussel shell				141.2	-35.2	2			Lake Victoria	Australia		Australia	AustArch	Hope 1998
11828	Z-2001	5610	120	Charcoal				139.63	-34.31	2			Roonka Flat Dune	Australia		Australia	AustArch	Pate et al. 1998
11829	AA-6549	5635	90	Organic material (from rock varnishes)				139.83	-32.51	2			Panaramittee North	Australia		Australia	AustArch	Nobbs & Dorn 1993
11838	Z-2002	5790	135	Charcoal				139.63	-34.31	2			Roonka Flat Dune	Australia		Australia	AustArch	Pate et al. 1998
11844	Gak-1409	5840	90	Charcoal from grave				141.8	-34.1	2			Keera Murray River	Australia		Australia	AustArch	Blackwood and Simpson 1973
11848	Beta-18882	5860	150	Charcoal				130.51	-23.49	2			Puritjarra rockshelter	Australia		Australia	AustArch	Smith et al 1997
11853	WK-5390	5880	110	Freshwater mussel shell				141.2	-35.2	2			Lake Victoria	Australia		Australia	AustArch	Hope 1998
11855	ANU-2825	5940	80	Freshwater mussel shell				143.3	-32.3	2			Teryawynia Creek	Australia		Australia	AustArch	Balme and Hope 1990
11857	ANU-2756	5960	110	Freshwater mussel shell				143.2	-32.3	2			Talyawalka Creek	Australia		Australia	AustArch	Balme and Hope 1990
11866	L-271E	6030	120	Freshwater shell (Unio protovittatus)				139.58	-34.71	2			Tartanga	Australia		Australia	AustArch	Broeker et al. 1956; Tindale 1957b; Mulvaney 1961
11873	NZA-1575	6108	91	Charcoal				144.3	-28.7	2			Youlain Springs	Australia		Australia	AustArch	Robin 1993 1996
11881	ANU-802	6150	115	Charcoal				126.68	-32.03	2			Norina	Australia		Australia	AustArch	Martin 1973
11890	Wk-12572	6254	43	Charcoal				119.51	-23.21	2			Newman (P2055.2) rockshelter	Australia		Australia	AustArch	Comtesse 2003
11893	ANU-1835B	6280	100	Gastropod shell				117.67	-20.7	2			Skew Valley (P0406) midden	Australia		Australia	AustArch	O'Connor 1999 Lorblanchet 1992
11894	Wk-12578	6311	47	Charcoal				119.51	-23.21	2			P0959	Australia		Australia	AustArch	Comtesse 2003
11898	AA-6551	6355	85	Organic material (from rock varnishes)				139.55	-32.54	2			Yunta Springs	Australia		Australia	AustArch	Nobbs & Dorn 1993
11899	GaK-2416	6360	140	Freshwater mussel shell				141.2	-35.2	2			Lake Victoria	Australia		Australia	AustArch	Gill 1973
11914	I-3388	6590	140	Charcoal				126.36	-26.9	2			Puntutjarpa rockshelter	Australia		Australia	AustArch	Gould 1977
11916	ANU-1835A	6600	100	Gastropod shell				117.67	-20.7	2			Skew Valley (P0406) midden	Australia		Australia	AustArch	O'Connor 1999 Lorblanchet 1992
11917	ANU-5787	6610	190	Freshwater mussel shell				142.2	-34.2	2			Mallee Cliffs Murray River	Australia		Australia	AustArch	Pardoe 1988
11918	ANU-5787a	6610	190	Human bone apatite				142.25	-34.25	2			Mallee Cliffs (MC1)	Australia		Australia	AustArch	Pardoe 1988 1993
11923	I-5475	6710	125	Charcoal				126.36	-26.9	2			Puntutjarpa rockshelter	Australia		Australia	AustArch	Gould 1977
11925	ANU-2758	6720	100	Freshwater mussel shell				143.3	-32.3	2			Teryawynia Creek	Australia		Australia	AustArch	Balme and Hope 1990
11927	I-3387	6740	120	Charcoal				126.36	-26.9	2			Puntutjarpa rockshelter	Australia		Australia	AustArch	Gould 1977
11933	ANU-2515	6780	80	Freshwater mussel shell				142.5	-32.3	2			Lake Pamamaroo	Australia		Australia	AustArch	Balme and Hope 1990
11936	NZ-1225	6820	200	Human bone collagen				141.84	-33.46	2			Lake Nitchie skeleton	Australia		Australia	AustArch	Pardoe & Webb 1986 Pardoe 1993
11938	ANU-3793	6890	100	Freshwater mussel shell				141.5	-34.2	2			Snaggy Bend Murray River	Australia		Australia	AustArch	Clark and Hope 1985
11939	ANU-2922	6920	90	Freshwater mussel shell				142.3	-32.3	2			Lake Menindee	Australia		Australia	AustArch	Balme and Hope 1990
11941	WK-5335	6930	60	Freshwater mussel shell				141.2	-35.2	2			Lake Victoria	Australia		Australia	AustArch	Hope 1998
11942	ANU-2761	6950	150	Freshwater mussel shell				143.3	-32.3	2			Teryawynia Creek	Australia		Australia	AustArch	Balme and Hope 1990
11949	SUA-2103	7030	80	Charcoal				142.36	-35.11	2			Megaw 3	Australia		Australia	AustArch	Ross 1984 cit. Attenbrow 2004; Aboriginal Affairs Victoria cit. Godfrey et al. 1996
11954	ANU-2820	7080	130	Freshwater mussel shell				143.3	-32.3	2			Teryawynia Creek	Australia		Australia	AustArch	Balme and Hope 1990
11958	ANU-8647	7140	200	Human bone apatite				141.8	-34.1	2			David's Dune Murray River	Australia		Australia	AustArch	Pardoe 1995
11959	ANU-8647	7140	200	Bone (apatite fraction)				141.73	-34.13	2			Wallpolla 1	Australia		Australia	AustArch	Pardoe 1995 cit. Godfrey et al. 1996
11960	ANU-2999	7150	100	Freshwater mussel shell				143.3	-32.3	2			Teryawynia Creek	Australia		Australia	AustArch	Balme and Hope 1990
11962	ANU-3011	7170	100	Freshwater mussel shell				143.2	-32.5	2			Ratcatchers Lake	Australia		Australia	AustArch	Balme and Hope 1990
11963	ANU-949	7170	110	Freshwater mussel shell				143.2	-32.5	2			Ratcatchers Lake	Australia		Australia	AustArch	Balme and Hope 1990
11965	ANU-2648	7200	110	Freshwater mussel shell				143.1	-32.8	2			Boolaboolka Lake	Australia		Australia	AustArch	Balme and Hope 1990
11967	ANU-464A	7210	100	Mammal bone calcite				143.4	-33.2	2			Lake Mulurulu	Australia		Australia	AustArch	Allen 1972
11972	ANU-2759	7330	100	Freshwater mussel shell				143.3	-32.3	2			Teryawynia Creek	Australia		Australia	AustArch	Balme and Hope 1990
11973	ANU-2762	7350	110	Freshwater mussel shell				143.1	-32.5	2			North Lake	Australia		Australia	AustArch	Balme and Hope 1990
11976	AA-6909	7365	85	Organic material (from rock varnishes)				139.55	-32.54	2			Yunta Springs	Australia		Australia	AustArch	Nobbs & Dorn 1993
11977	ANU-2995	7380	100	Freshwater mussel shell				143.1	-32.5	2			North Lake	Australia		Australia	AustArch	Balme and Hope 1990
11978	ANU-3009	7390	100	Freshwater mussel shell				143.1	-32.8	2			Boolaboolka Lake	Australia		Australia	AustArch	Balme and Hope 1990
11979	ANU-2308	7400	100	Freshwater mussel shell				143.1	-32.8	2			Boolaboolka Lake	Australia		Australia	AustArch	Balme and Hope 1990
11981	ANU-6920	7420	120	Charcoal				130.51	-23.49	2			Puritjarra rockshelter	Australia		Australia	AustArch	Smith et al 1997
11983	ANU-3010	7440	100	Freshwater mussel shell				143.2	-32.5	2			Ratcatchers Lake	Australia		Australia	AustArch	Balme and Hope 1990
11995	ANU-2760	7510	100	Freshwater mussel shell				143.1	-32.8	2			Boolaboolka Lake	Australia		Australia	AustArch	Balme and Hope 1990
12003	NZA-20632	7584	44	Charcoal				122.97	-23.96	2			Bush Turkey 3	Australia		Australia	AustArch	Veth et al. 2008
12004	ANU-2650	7610	120	Freshwater mussel shell				143.2	-32.5	2			Ratcatchers Lake	Australia		Australia	AustArch	Balme and Hope 1990
12006	SUA-766	7650	100	Freshwater mussel shell				142.06	-34.76	2			Raak II	Australia		Australia	AustArch	Ross 1981; Ross 1984 cit. Attenbrow 2004
12012	Beta-62719	7730	60	Freshwater mussel shell				142.1	-32.2	2			Red Cliffs Murray River	Australia		Australia	AustArch	Edmonds 1998
12013	Beta-62719	7730	70	Freshwater shell				142.19	-34.31	2			Red Cliffs (RC/1)	Australia		Australia	AustArch	Aboriginal Affairs Victoria cit. Godfrey et al. 1996
12016	ANU-7502	7800	80	Freshwater mussel shell				141.21	-34.18	2			Old Midden	Australia		Australia	AustArch	Luebbers & Ellender 1991 cit. Godfrey et al. 1996; Pardoe 1993
12018	WK-4910	7820	110	Freshwater mussel shell				141.2	-35.2	2			Lake Victoria	Australia		Australia	AustArch	Hope 1998 Shawcross & Hope 1997
12026	OZF104	7910	40	Freshwater mussel shell				141.64	-33.82	2			AWA 01 (Warrananga Site)	Australia		Australia	AustArch	Cupper 2002 2003
12027	ANU-2925	7930	110	Freshwater mussel shell				143.1	-32.7	2			Kaleentha Loop	Australia		Australia	AustArch	Balme and Hope 1990
12054	ANU-1040	8300	200	Charcoal				129.42	-31.48	2			Allens Cave (N145)	Australia		Australia	AustArch	Marun 1974; Martin 1973
12063	Wk-19121	8385	52	Charcoal		-24		131.4	-24.19	2			Wanga East W04	Australia		Australia	AustArch	Smith unpub
12085	Beta-58970	8850	100	Freshwater mussel (Velesunio ambiguus sp.)				141.73	-34.13	2			Wallpolla Island - GFS	Australia		Australia	AustArch	Luebbers unpub. cit. Godfrey et al. 1996
12086	WK-5392	8850	100	Freshwater mussel shell				141.2	-35.2	2			Lake Victoria	Australia		Australia	AustArch	Hope 1998
12087	Wk-5392	8850	100	Freshwater mussel shell				141.2	-35.2	2			Lake Victoria	Australia		Australia	AustArch	Hope 1998
12088	Wk-12574	8862	51	Charcoal				119.51	-23.21	2			Newman (P2055.2) rockshelter	Australia		Australia	AustArch	Comtesse 2003
12098	Wk-12575	9004	51	Charcoal				119.51	-23.21	2			Newman (P2055.2) rockshelter	Australia		Australia	AustArch	Comtesse 2003
12104	ANU-6538	9110	120	Charcoal				130.51	-23.49	2			Puritjarra rockshelter	Australia		Australia	AustArch	Smith et al 2001
12105	AA-6916	9125	100	Organic material (from rock varnishes)				140.05	-32.37	2			Karolta 1	Australia		Australia	AustArch	Nobbs & Dorn 1993
12108	Wk-2682	9200	200	Charcoal				119.43	-22.66	2			Marillana A rockshelter	Australia		Australia	AustArch	Marwick 2005 Morse 2009
12110	ANU-6916	9230	100	Charcoal				130.51	-23.49	2			Puritjarra rockshelter	Australia		Australia	AustArch	Smith et al 1997
12112	ANU-6850	9270	140	Charcoal from hearth				129.42	-31.48	2			Allens Cave (N145)	Australia		Australia	AustArch	Roberts et al 1996
12121	ANU-398	9360	175	Charcoal				126.68	-32.03	2			Norina	Australia		Australia	AustArch	Martin 1973
12123	ANU-2826	9380	130	Freshwater mussel shell				143.2	-32.3	2			Talyawalka Creek	Australia		Australia	AustArch	Balme and Hope 1990
12131	ANU-6849	9530	190	Charcoal from hearth				129.42	-31.48	2			Allens Cave (N145)	Australia		Australia	AustArch	Roberts et al 1996
12132	WK-22928	9571	40	Charcoal				132.19	-24.31	2			Kulpi Mara rockshelter	Australia		Australia	AustArch	Faulkner & Thorley 2009
12146	SUA-2533	9870	80	Charcoal				119.51	-23.21	2			Newman (P0187) Orebody XXIX rockshelter	Australia		Australia	AustArch	Veth 1995 Brown 1987
12153	AA-6910	9980	85	Organic material (from rock varnishes)				140.05	-32.37	2			Karolta 1	Australia		Australia	AustArch	Nobbs & Dorn 1993
12155	ANU-3794	10000	120	Freshwater mussel shell				141.5	-34.2	2			Snaggy Bend Murray River	Australia		Australia	AustArch	Clark and Hope 1985
12166	Wk-1474	480	65	Charcoal				113.97	-22.2				Pilgonaman Creek rockshelter					Morse 1993
12167	R-18038/1	10392	96	Emu eggshell				113.97	-22.2				Pilgonaman Creek rockshelter					Morse 1993a
12168	R-18038/1 AMS	10610	110	Emu eggshell				113.97	-22.2				Pilgonaman Creek rockshelter					Morse 1993a
12169	Wk-1475	4950	300	Charcoal				113.97	-22.2				Pilgonaman Creek rockshelter					Morse 1993
12170	Wk-2524	12100	620	Unknown				113.97	-22.2				Pilgonaman Creek rockshelter					Morse 1993
12241	Wk-2209	870	45	Charcoal				115.58	-28.45				Mullewa					Webb 1996, unpub
12242	Wk-2609	260	50	Charcoal				115.58	-28.45				Mullewa					Webb 1996, unpub
12248	Wk-1769	1550	50	Charcoal				115.7	-28.2				Twin Peaks					Webb 1996
12254	Wk-2344	440	35	Charcoal				115.8	-28.5				Wurarga					Webb 1996, unpub thesis
12255	Wk-3358	850	35	Charcoal				115.8	-28.5				Wurarga					Webb 1996, unpub thesis
12256	Wk-14957	1892	36	Charcoal				115.8	-28.5				Yarraquin					Webb 1996, unpub thesis
12257	Wk-14958	1528	39	Charcoal				115.8	-28.5				Yarraquin					Webb 1996, unpub thesis
12258	Wk-2606	620	50	Charcoal				115.8	-28.5				Wurarga					Webb 1996, unpub thesis
12259	Wk-2206	3420	60	Charcoal				115.8	-28.5				Wurarga					Webb 1996
12260	Wk-2608	290	50	Charcoal				115.87	-27.41				Billibilong I					Webb 1996, unpub thesis
12261	Wk-1770	1380	60	Charcoal				115.87	-27.41				Billibilong I					Webb 1996, unpub thesis
12262	SUA-1416	3670	120	Charcoal				115.87	-27.41				Billibilong Spring					Bordes et al, 1983
12263	Ly-1809	3590	130	Charcoal				115.87	-27.41				Billibilong Spring					Bordes et al, 1983
12264	Ly-2169	3830	130	Charcoal				115.87	-27.41				Billibilong Spring					Bordes et al, 1983, O'Connor & Veth 1996
12265	Gif-4903	5340	300	Charcoal				115.87	-27.41				Billibilong Spring					Bordes et al, 1983, O'Connor & Veth 1996
12266	Ly-1810	2030	330	Charcoal				115.87	-27.41				Billibilong Spring					Bordes et al, 1983, O'Connor & Veth 1996
12277	Wk-2745	1450	50	Charcoal				116.1	-28.9				Madoonga					Webb 1996
12278	Wk-2745	1450	50	Charcoal				116.1	-28.9				Madoonga					Webb 1996, unpub
12279	Wk-1767	2060	50	Charcoal				116.1	-28.9				Meeberrie					Webb 1996
12280	Wk-2607	1530	60	Charcoal				116.1	-28.9				Madoonga					Webb 1996
12281	Wk-2607	1530	60	Charcoal				116.1	-28.9				Madoonga					Webb 1996, unpub
12282	Wk-2746	3200	60	Charcoal				116.1	-28.9				Madoonga					Webb 1996
12301	Wk-6325	2000	50	Charcoal from hearth				117.6	-23.24				Paraburdoo ERP-04 rockshelter					Veitch et al. 2005
12302	Wk-6322	350	50	Charcoal from hearth				117.66	-23.24				Paraburdoo ERP-11b(ii) rockshelter					Veitch et al. 2005
12303	Wk-6326	370	50	Charcoal				117.66	-23.24				Paraburdoo ERP-11b(ii) rockshelter					Veitch et al. 2005
12304	Wk-6324	560	50	Charcoal from hearth				117.66	-23.24				Paraburdoo ERP-22 rockshelter					Veitch et al. 2005
12305	Wk-6323	950	50	Charcoal from hearth				117.66	-23.24				Paraburdoo ERP-15 rockshelter					Veitch et al. 2005
12306	Wk-6327	1840	50	Charcoal from hearth				117.66	-23.24				Paraburdoo ERP-26 rockshelter					Veitch et al. 2005
12308	ANU-1844	2180	60	Charcoal				117.67	-20.7				Skew Valley (P0406) midden					Lorblanchet, 1992
12309	ANU-1833	500	70	Charcoal				117.67	-20.7				Skew Valley (P0406) midden					Lorblanchet, 1992
12310	ANU-1870	2010	70	Charcoal				117.67	-20.7				Skew Valley (P0406) midden					Lorblanchet, 1992
12316	Ly-2097	790	160	Charcoal				117.7	-27.18				Walga Rock rockshelter					Bordes et al, 1983
12317	Ly-2098	1040	180	Charcoal				117.7	-27.18				Walga Rock rockshelter					Bordes et al, 1983
12318	Ly-2099	3820	200	Charcoal				117.7	-27.18				Walga Rock rockshelter					Bordes et al, 1983, O'Connor & Veth 1996
12319	Ly-1846	7010	350	Charcoal				117.7	-27.18				Walga Rock rockshelter					Bordes et al, 1983, O'Connor & Veth 1996
12320	Ly-1847	9950	750	Charcoal				117.7	-27.18				Walga Rock rockshelter					Bordes et al, 1983, O'Connor & Veth 1996
12323	Wk-12534	1307	40	Charcoal				117.82	-23.31				Yirra CME-A-31 rockshelter					Veitch et al. 2005
12324	Wk-12536	1057	45	Corymbia sp. (Bloodwood)				117.82	-23.31				Yirra CME-A-31 rockshelter					Veitch et al. 2005
12325	Wk-9147	1610	50	Charcoal from hearth				117.82	-23.31				Yirra CME-A-31 rockshelter					Veitch et al. 2005
12326	Wk-8953	3230	50	Charcoal from hearth				117.82	-23.31				Yirra CME-A-31 rockshelter					Veitch et al. 2005
12327	Wk-8002	390	50	Wood				117.82	-23.31				Paraburdoo CME-A-18 rockshelter					Veitch et al. 2005
12328	Wk-12535	3702	56	Charcoal				117.82	-23.31				Yirra CME-A-31 rockshelter					Veitch et al. 2005
12329	Wk-8001	1000	60	Spinifex resin				117.82	-23.31				Paraburdoo CME-A-18 rockshelter					Veitch et al. 2005
12330	Wk-8955	440	70	Wood				117.82	-23.31				Paraburdoo CME-A-30 rockshelter					Veitch et al. 2005
12331	Wk-13779	10628	74	Charcoal				117.82	-23.31				Yirra CME-A-31 rockshelter					Veitch et al. 2005
12332	Wk-9148	16950	90	Charcoal from hearth				117.82	-23.31				Yirra CME-A-31 rockshelter					Veitch et al. 2005
12333	Wk-12537	13375	94	Charcoal from hearth				117.82	-23.31				Yirra CME-A-31 rockshelter					Veitch et al. 2005
12334	Wk-8954	19270	140	Charcoal from hearth				117.82	-23.31				Yirra CME-A-31 rockshelter					Veitch et al. 2005
12379	Wk-24864	1541	30	Charcoal				118.89	-32.45				Mulka's Cave					Rossi, 2010
12380	Wk-24310	5093	30	Charcoal				118.89	-32.45				Mulka's Cave					Rossi, 2010
12381	Not given	420	50	Charcoal				118.89	-32.45				Mulka's Cave					Bowdler et al. (1989) cit. Rossi, 2010; Gunn, 2006
12383	Wk-24311	326	89	Charcoal				118.89	-32.45				Mulka's Cave					Rossi, 2010
12384	Wk-24309	1340	94	Charcoal				118.89	-32.45				Mulka's Cave					Rossi, 2010
12387	Wk-3181	810	60	Unknown				118.96	-29.11				Lake Barlee 1 rockshelter					O'Connor & Veth 1996
12388	Wk-3182	3970	140	Unknown				118.96	-29.11				Lake Barlee 8 rockshelter					O'Connor & Veth 1996
12397	Wk-10042	468	43	Charcoal				119	-28				Windimurra breakaway shelter					Harris 2002
12399	Wk-10043	1572	45	Charcoal				119	-28				Windimurra breakaway shelter					Harris 2002
12423	Wk-10350	1791	57	Diffuse Charcoal				119.43	-22.66				Marillana B rockshelter					Marwick 2002, Hook pers comm
12424	Wk-2683	3630	70	Charcoal				119.43	-22.66				Marillana A rockshelter					Marwick 2005, Morse 2009
12425	Wk-10198	13100	89	Charcoal				119.43	-22.66				Marillana A rockshelter					Marwick 2005, Morse 2009
12426	Wk-2682	9200	200	Charcoal				119.43	-22.66				Marillana A rockshelter					Marwick 2005, Morse 2009
12427	Wk-12570	1388	37	Charcoal				119.51	-23.21				Newman (P2055.2) rockshelter					Comtesse 2003
12428	Wk-12571	3487	40	Charcoal				119.51	-23.21				Newman (P2055.2) rockshelter					Comtesse 2003
12429	Wk-12573	5109	43	Charcoal				119.51	-23.21				Newman (P2055.2) rockshelter					Comtesse 2003
12430	Wk-12572	6254	43	Charcoal				119.51	-23.21				Newman (P2055.2) rockshelter					Comtesse 2003
12431	Wk-12577	5425	45	Charcoal				119.51	-23.21				P0959					Comtesse 2003
12432	Wk-12578	6311	47	Charcoal				119.51	-23.21				P0959					Comtesse 2003
12433	Wk-12574	8862	51	Charcoal				119.51	-23.21				Newman (P2055.2) rockshelter					Comtesse 2003
12434	Wk-12575	9004	51	Charcoal				119.51	-23.21				Newman (P2055.2) rockshelter					Comtesse 2003
12435	Beta-26631	340	60	Charcoal				119.51	-23.21				Whaleback Creek Rockshelter					Strawbridge 1988
12436	Wk-12576	13852	72	Charcoal				119.51	-23.21				Newman (P2055.2) rockshelter					Comtesse 2003
12437	Beta-23360	2490	80	Charcoal				119.51	-23.21				Whaleback Creek Rockshelter					Strawbridge 1988
12438	SUA-2533	9870	80	Charcoal				119.51	-23.21				Newman (P0187) Orebody XXIX rockshelter					Veth 1995, Brown 1987
12439	SUA-1040	3010	85	Charcoal				119.51	-23.21				Newman (P0187) Orebody XXIX rockshelter					Maynard 1980
12440	SUA-1509	3740	100	Charcoal				119.51	-23.21				Newman (P2055.2) rockshelter					Troilett 1982, Veth 1995
12441	SUA-627	5260	110	Charcoal				119.51	-23.21				Newman (P0187) Orebody XXIX rockshelter					Maynard 1980
12442	WAIT-121	6270	210	Charcoal				119.51	-23.21				Newman (P2055.2) rockshelter					Troilett 1982, Veth 1995
12443	SUA-1041	20740	345	Charcoal from hearths				119.51	-23.21				Newman (P0187) Orebody XXIX rockshelter					Maynard 1980, Brown 1987
12444	SUA-1510	26300	500	Charcoal				119.51	-23.21				Newman (P2055.2) rockshelter					Troilett 1982, Veth 1995
12445	Not given	2160	105	Charcoal				120.31	-28				WO 0379 Rockshelter					O'Connor & Veth 1996
12446	SUA-1114	1040	80	Charcoal				120.33	-26.78				Yapukarampi roasting pit					Bindon 1986 unpub MA
12447	ANSTO-OZB 582	23550	140	Charcoal				120.41	-25.08				Serpents Glen Rockshelter					Marwick 2002, O'Connor et al. 1998
12448	ANU-10026	4710	180	Charcoal				120.41	-25.08				Serpents Glen Rockshelter					Marwick 2002, O'Connor et al. 1998
12449	SUA-1229	4090	100	Charcoal				120.47	-26.67				Uramurdah claypan					Bindon 1986 unpub MA
12450	Wk-2686	1470	60	Charcoal				120.91	-28.25				Katampul (WO1821) rockshelter					O'Connor & Veth 1996
12451	Wk-2687	1430	70	Charcoal				120.91	-28.25				Katampul (WO1821) rockshelter					O'Connor & Veth 1996
12452	Wk-2685	350	80	Charcoal				120.91	-28.25				Katampul (WO1821) rockshelter					O'Connor & Veth 1996
12453	Wk-2688	4500	140	Charcoal				120.91	-28.25				Katampul (WO1821) rockshelter					O'Connor & Veth 1996
12454	Wk-3241	21170	190	Charcoal				120.91	-28.25				Katampul (WO1821) rockshelter					O'Connor & Veth 1996
12458	Wk-1288	1020	50	Charcoal				122.57	-23.28				Jalpiyari rockshelter					Veth 1995
12459	Wk-1255	5030	60	Charcoal				122.57	-23.28				Jalpiyari rockshelter					Veth 1995
12460	Wk-1158	900	70	Charcoal				122.57	-23.28				Winakurijuna Cave					Veth 1995
12461	Wk-5643	210	50	Charcoal				122.72	-23.95				Kaalpi rockshelter					Veth et al. 2001
12462	Wk-5644	970	60	Charcoal				122.72	-23.95				Kaalpi rockshelter					Veth et al. 2001
12463	Wk-5645	1310	60	Charcoal				122.72	-23.95				Kaalpi rockshelter					Veth et al. 2001
12464	Wk-5646	2175	70	Charcoal				122.72	-23.95				Kaalpi rockshelter					Veth et al. 2001
12465	Wk-4966	2270	80	Charcoal				122.72	-23.95				Kaalpi rockshelter					Veth et al. 2001
12466	Not given	500	50	Charcoal				122.74	-22.42				Karlamilyi quarry					Veth 1993
12467	Wk-1092	1120	50	Charcoal				122.74	-22.42				Karlamilyi rockshelter					Veth 1995
12468	Wk-1093	3180	70	Charcoal				122.74	-22.42				Karlamilyi rockshelter					Veth 1995
12470	Wk-14956	3153	40	Charcoal				122.94	-28.62				Mount East rockshelter					Webb unpub
12471	Wk-14955	4475	41	Charcoal				122.94	-28.62				Mount East rockshelter					Webb unpub
12472	NZA-20629	793	32	Charcoal				122.97	-23.96				Bush Turkey 3					Veth et al. 2008
12473	NZA-20626	422	33	Charcoal				122.97	-23.96				Bush Turkey 3					Veth et al. 2008
12474	Wk-15271	197	34	Charcoal				122.97	-23.96				Bush Turkey 3					Veth et al. 2008
12475	NZA-20631	2942	35	Charcoal				122.97	-23.96				Bush Turkey 3					Veth et al. 2008
12476	NZA20630	3013	36	Charcoal				122.97	-23.96				Bush Turkey 3					Veth et al. 2008
12477	NZA-20627	386	39	Charcoal				122.97	-23.96				Bush Turkey 3					Veth et al. 2008
12478	NZA-20632	7584	44	Charcoal				122.97	-23.96				Bush Turkey 3					Veth et al. 2008
12479	Wk-15277	3665	63	Charcoal				122.97	-23.96				Bush Turkey 3					Veth et al. 2008
12530	I-5320	435	90	Charcoal				126.36	-26.9				Puntutjarpa rockshelter					Gould 1977
12531	I-5321	3840	105	Charcoal				126.36	-26.9				Puntutjarpa rockshelter					Gould 1977
12532	I-5476	4010	105	Charcoal				126.36	-26.9				Puntutjarpa rockshelter					Gould 1977
12533	I-3387	6740	120	Charcoal				126.36	-26.9				Puntutjarpa rockshelter					Gould 1977
12534	I-5475	6710	125	Charcoal				126.36	-26.9				Puntutjarpa rockshelter					Gould 1977
12535	I-3388	6590	140	Charcoal				126.36	-26.9				Puntutjarpa rockshelter					Gould 1977
12536	I-3389	3810	160	Charcoal				126.36	-26.9				Puntutjarpa rockshelter					Gould 1977
12537	I-5319	10170	230	Charcoal				126.36	-26.9				Puntutjarpa rockshelter					Gould 1977
12538	ANU-801	1300	85	Charcoal				126.68	-32.03				Norina					Martin 1973
12539	ANU-802	6150	115	Charcoal				126.68	-32.03				Norina					Martin 1973
12540	ANU-398	9360	175	Charcoal				126.68	-32.03				Norina					Martin 1973
12541	ANU-807	3450	95	Charcoal				127.04	-31.98				Madura (Mereguda N62)					Martin 1973
12542	ANU-800	4260	130	Charcoal				127.04	-31.98				Madura (Mereguda N62					Martin 1973
12543	ANU-396	7880	390	Charcoal				127.04	-31.98				Madura (Mereguda N62					Martin 1973
12547	Not given	835	145	Charcoal				127.3	-26.03				Winburn Rocks (Winpuly)					Gould 1982
12618	ANU-6842	220	70	Charcoal				129.42	-31.48				Allens Cave (N145)					Cane 1995
12619	ANU-6843	2800	70	Charcoal				129.42	-31.48				Allens Cave (N145)					Cane 1995
12620	ANU-6844	5460	70	Charcoal				129.42	-31.48				Allens Cave (N145)					Cane 1995
12621	ANU-1024	3160	75	Charcoal				129.42	-31.48				Allens Cave (N145)					Marun 1974; Martin 1973
12622	ANU-1041	12420	130	Charcoal				129.42	-31.48				Allens Cave (N145)					Marun 1974; Martin 1973
12623	ANU-6850	9270	140	Charcoal from hearth				129.42	-31.48				Allens Cave (N145)					Roberts et al 1996
12624	ANU-6847	3720	150	Charcoal				129.42	-31.48				Allens Cave (N145)					Cane 1995
12625	ANU-397	4160	160	Charcoal				129.42	-31.48				Allens Cave (N145)					Marun 1974; Martin 1973
12626	ANU-6845	4750	180	Charcoal				129.42	-31.48				Allens Cave (N145)					Cane 1995
12627	ANU-6849	9530	190	Charcoal from hearth				129.42	-31.48				Allens Cave (N145)					Roberts et al 1996
12628	ANU-6846	2490	200	Charcoal				129.42	-31.48				Allens Cave (N145)					Cane 1995
12629	ANU-1040	8300	200	Charcoal				129.42	-31.48				Allens Cave (N145)					Marun 1974; Martin 1973
12630	ANU-6848	5870	430	Charcoal				129.42	-31.48				Allens Cave (N145)					Cane 1995
12631	OZ-A062	9130	810	Charcoal from hearth				129.42	-31.48				Allens Cave (N145)					Roberts et al 1996
12632	ANU-1042	18680	2160	Charcoal				129.42	-31.48				Allens Cave (N145)					Marun 1974; Martin 1973
12637	Gak-510	13700	270	Charcoal from hearth				129.85	-31.39				Koonalda Cave					Wright, 1971
12638	ANU-70	15850	320	Charcoal from hearth				129.85	-31.39				Koonalda Cave					Wright, 1971
12639	ANU-71	19300	350	Charcoal from hearth				129.85	-31.39				Koonalda Cave					Wright, 1971
12640	ANU-148	19400	450	Charcoal				129.85	-31.39				Koonalda Cave					Wright, 1971
12641	ANU-245	21900	540	Charcoal from hearth				129.85	-31.39				Koonalda Cave					Wright, 1971
12642	V-96	19300	720	Charcoal from hearth				129.85	-31.39				Koonalda Cave					Wright, 1971
12643	ANU-244	23700	850	Charcoal				129.85	-31.39				Koonalda Cave					Wright, 1971
12644	V-82	31000	1650	Charcoal from hearth				129.85	-31.39				Koonalda Cave					Wright, 1971
12645	V-92	19900	2000	Charcoal				129.85	-31.39				Koonalda Cave					Wright, 1971
12646	OZA-728	600	40	Charcoal				130.51	-23.49				Puritjarra rockshelter					Smith et al 1997
12647	Beta-21273	570	50	Charcoal				130.51	-23.49				Puritjarra rockshelter					Smith et al 1997
12648	OZC 126	700	60	Charcoal				130.51	-23.49				Puritjarra rockshelter					Smith et al 1997
12649	OZA-727	1870	60	Charcoal				130.51	-23.49				Puritjarra rockshelter					Smith et al 1997
12650	ANU-6602	2640	70	Charcoal				130.51	-23.49				Puritjarra rockshelter					Smith et al 2001
12651	OZA-730	11250	70	Charcoal				130.51	-23.49				Puritjarra rockshelter					Smith et al 1997
12652	OZA-729	12300	70	Charcoal				130.51	-23.49				Puritjarra rockshelter					Smith et al 1997
12653	ANU-6917	580	90	Charcoal				130.51	-23.49				Puritjarra rockshelter					Smith et al 1997
12654	Beta-21274	3120	100	Charcoal				130.51	-23.49				Puritjarra rockshelter					Smith et al 1997
12655	ANU-6916	9230	100	Charcoal				130.51	-23.49				Puritjarra rockshelter					Smith et al 1997
12656	ANU-7460	13570	100	Charcoal				130.51	-23.49				Puritjarra rockshelter					Smith et al 1997
12657	ANU-6920	7420	120	Charcoal				130.51	-23.49				Puritjarra rockshelter					Smith et al 1997
12658	ANU-6538	9110	120	Charcoal				130.51	-23.49				Puritjarra rockshelter					Smith et al 2001
12659	OZC-125	890	135	Charcoal				130.51	-23.49				Puritjarra rockshelter					Smith et al 1997
12660	OZA-732	13950	140	Charcoal				130.51	-23.49				Puritjarra rockshelter					Smith et al 1997
12661	Beta-18882	5860	150	Charcoal				130.51	-23.49				Puritjarra rockshelter					Smith et al 1997
12662	ANU-6918	17980	160	Charcoal				130.51	-23.49				Puritjarra rockshelter					Smith et al 2001
12663	ANUA 12304	715	180	Charcoal				130.51	-23.49				Puritjarra rockshelter					Smith et al 2001
12664	ANU-6919	20360	220	Charcoal				130.51	-23.49				Puritjarra rockshelter					Smith et al 2001
12665	ANU-7823	27150	220	Charcoal				130.51	-23.49				Puritjarra rockshelter					Smith et al 1997
12666	Beta-18883	12020	240	Charcoal				130.51	-23.49				Puritjarra rockshelter					Smith et al 1997
12667	ANUA 12307	10110	250	Charcoal				130.51	-23.49				Puritjarra rockshelter					Smith et al 2001
12668	ANUA 10010	20110	250	Charcoal				130.51	-23.49				Puritjarra rockshelter					Smith et al 2001
12669	ANU-6537	13080	260	Charcoal				130.51	-23.49				Puritjarra rockshelter					Smith et al 1997
12670	Beta-19901	21950	270	Charcoal				130.51	-23.49				Puritjarra rockshelter					Smith et al 1997
12671	ANU-7001	20410	280	Charcoal				130.51	-23.49				Puritjarra rockshelter					Smith et al 1997
12672	ANU-6539	11990	320	Charcoal				130.51	-23.49				Puritjarra rockshelter					Smith et al 1997
12673	Beta-21275	7170	340	Charcoal				130.51	-23.49				Puritjarra rockshelter					Smith et al 1997
12674	ANUA 10009	28540	350	Charcoal				130.51	-23.49				Puritjarra rockshelter					Smith et al 2001
12675	ANUA 11714	29080	460	Charcoal				130.51	-23.49				Puritjarra rockshelter					Smith et al 2001
12676	ANUA 11715	29940	460	Charcoal				130.51	-23.49				Puritjarra rockshelter					Smith et al 2001
12677	ANUA 10013	31140	470	Charcoal				130.51	-23.49				Puritjarra rockshelter					Smith et al 2001
12678	OZA-731	32400	500	Charcoal				130.51	-23.49				Puritjarra rockshelter					Smith et al 1997
12679	ANU-7061	13410	640	Charcoal				130.51	-23.49				Puritjarra rockshelter					Smith et al 1997
12680	ANU-6540	17460	840	Charcoal				130.51	-23.49				Puritjarra rockshelter					Smith et al 1997
12681	OZA-127	35100	950	Charcoal				130.51	-23.49				Puritjarra rockshelter					Smith et al 1997
12682	Beta-18884	22440	1370	Charcoal				130.51	-23.49				Puritjarra rockshelter					Smith et al 1997
12685	Wk-21268	183	34	Wood				130.58	-22.74				Karrku ochre mine					M A Smith unpub
12686	Wk-21267	223	35	Wood				130.58	-22.74				Karrku ochre mine					M A Smith unpub
12687	Wk-21266	211	37	Wood				130.58	-22.74				Karrku ochre mine					M A Smith unpub
12716	Wk-18697	272	30	Charcoal				131.02	-24.28				Glen Thirsty 3					Smith & Ross 2008
12717	Wk-18696	1715	32	Charcoal				131.02	-24.28				Glen Thirsty 1					Smith & Ross 2008
12718	Wk-16358	235	35	Charcoal				131.02	-24.28				Glen Thirsty 3					Smith & Ross 2008
12719	Wk-16359	1300	38	Charcoal				131.02	-24.28				Glen Thirsty 1					Smith & Ross 2008
12720	Beta-19821	230	60	Charcoal				131.19	-23.5				Tjungkupu 1					Smith 1988
12721	Beta-16305	940	70	Charcoal				131.19	-23.5				Tjungkupu 2					Smith, 1986
12722	Beta-16304	330	80	Charcoal				131.19	-23.5				Tjungkupu 1					Smith 1988
12723	Beta-16303	840	80	Charcoal				131.19	-23.5				Tjungkupu 1					Smith, 1986
20116	Wk-19594	190	33	Charcoal				143.6	-30.8				26_24014 (Cluster 26, Rutherfords Creek near Peery Lake)					Holdaway et al. 2008
20118	Wk-19574	235	33	Charcoal				143.6	-30.8				11_18048 (Cluster RC11, Rutherfords Creek near Peery Lake)					Holdaway et al. 2008
20128	Wk-22757	259	34	Charcoal				131.37	-24.13				Watarrka NEP23 (Upper Reedy Creek)					M A Smith unpub
20153	Wk-20451	320	35	Charcoal				131.4	-24.19				Wanga East W04					Smith unpub
20155	Wk-19600	348	35	Charcoal				143.6	-30.8				26_24020 (Cluster 26, Rutherfords Creek near Peery Lake)					Holdaway et al. 2008
20156	Wk-19607	357	35	Charcoal				143.6	-30.8				26_24029 (Cluster 26, Rutherfords Creek near Peery Lake)					Holdaway et al. 2008
20159	Wk-19579	410	35	Charcoal				143.6	-30.8				11_18077 (Cluster RC11, Rutherfords Creek near Peery Lake)					Holdaway et al. 2008
20160	Wk-19604	416	35	Charcoal				143.6	-30.8				26_24025 (Cluster 26, Rutherfords Creek near Peery Lake)					Holdaway et al. 2008
20184	Wk-19601	326	36	Charcoal				143.6	-30.8				26_24021 (Cluster 26, Rutherfords Creek near Peery Lake)					Holdaway et al. 2008
20185	Wk-19596	342	36	Charcoal				143.6	-30.8				26_24016 (Cluster 26, Rutherfords Creek near Peery Lake)					Holdaway et al. 2008
20186	Wk-19608	366	36	Charcoal				143.6	-30.8				26_24031 (Cluster 26, Rutherfords Creek near Peery Lake)					Holdaway et al. 2008
20217	Wk-9336	468	38	Charcoal				141.6	-31.3				Fowlers Gap (ND6)					Fanning et al. 2007
20227	Wk-9339	314	39	Charcoal				141.6	-31.3				Fowlers Gap (ND10)					Fanning et al. 2007
20228	Wk-9338	354	39	Charcoal				141.6	-31.3				Fowlers Gap (ND9)					Fanning et al. 2007
20252	Beta-90707	220	40	Freshwater mussel shell				141.2	-35.2				Lake Victoria					Hope 1998, Shawcross & Hope 1997
20254	Wk-5493	270	40	Charcoal				142.32	-31.27				Amphitheatre Gorge, Mutawintji					Fanning, 1999
20267	Beta-90708	460	40	Freshwater mussel shell				141.2	-35.2				Lake Victoria					Hope 1998, Shawcross & Hope 1997
20366	Wk-19577/NZA-27101	259	43	Charcoal				143.6	-30.8				11_18075 (Cluster RC11, Rutherfords Creek near Peery Lake)					Holdaway et al. 2008
20394	Wk-19583	286	45	Charcoal				143.6	-30.8				11_18125 (Cluster RC11, Rutherfords Creek near Peery Lake)					Holdaway et al. 2008
20419	Wk-9342	379	46	Charcoal				141.6	-31.3				Fowlers Gap (ND15)					Fanning et al. 2007
20444	Wk-9994	261	49	Charcoal from hearth				141.5	-32.3				Pine Creek					Shiner 2006
20447	SUA-2254	60	50	Charcoal				138.22	-31.55				Hawker Lagoon					Lampert & Hughes, 1988
20461	Wk-3142	220	50	Charcoal				142.32	-31.27				Giles Creek, Mutawintji					Fanning, 1999
20469	WK-4908	270	50	Freshwater mussel shell				141.2	-35.2				Lake Victoria					Hope 1998, Shawcross & Hope 1997
20482	Wk-4197	350	50	Charcoal				141.7	-31.11				Sandy Creek, Fowlers Gap					Fanning, 1999
20485	Wk-6621	380	50	Charcoal from hearth				142.3	-29.41				Stud Creek					Holdaway et al. 2002
20490	SUA-2520	400	50	Charcoal				134.52	-24.25				Therreyererte					Smith & Clark 1993, Smith, 1986
20496	WK-4904	460	50	Freshwater mussel shell				141.2	-35.2				Lake Victoria					Hope 1998, Shawcross & Hope 1997
20498	WK-5254	470	50	Freshwater mussel shell				141.2	-35.2				Lake Victoria					Hope 1998, Shawcross & Hope 1997
20499	Wk-5332	470	50	Charcoal from hearth				142.3	-29.41				Stud Creek					Holdaway et al. 2002
20501	WK-5334	490	50	Freshwater mussel shell				141.2	-35.2				Lake Victoria					Hope 1998
20502	WK-5339	490	50	Freshwater mussel shell				141.2	-35.2				Lake Victoria					Hope 1998
20676	Beta-166349	10130	50	Freshwater mussel shell				141.2	-33.7				Pine Camp					Cupper 2003
20691	Wk-9337	357	53	Charcoal				141.6	-31.3				Fowlers Gap (ND8)					Fanning et al. 2007
20695	Wk-10457	398	54	Charcoal from hearth				141.13	-23.77				Diamantina River Hearths					Simmons 2002
20699	Wk-6632	220	55	Charcoal from hearth				142.3	-29.41				Stud Creek					Holdaway et al. 2002
20702	Beta-4896	320	55	Charcoal				133.71	-23.81				Kweyunpe 2 ( Kuyunba 107) (Pine Gap)					Napton & Greathouse, 1985
20705	Wk-12323	481	55	Charcoal from hearth				141.5	-32.3				Pine Creek					Shiner 2006
20733	Wk-12322	458	58	Charcoal from hearth				141.5	-32.3				Pine Creek					Shiner 2006
20748	Beta-54055	160	60	Freshwater mussel shell				141.97	-35.75				Lake Albacutya 1					Luebbers unpub. cit. Godfrey et al., 1996
20750	ANU-656	170	60	Charcoal				138.08	-32.1				Partacoona					Barbetti & Polach, 1973
20755	ANU-654	220	60	Charcoal from hearth				143.1	-33.5				Lake Garnpung (WCG-1)					Barbetti 1973, Johnston & Clark, 1998
20759	ANU-672	240	60	Charcoal from hearth				143	-33.7				Lake Arumpo (OA-12)					Barbetti 1973, Johnston & Clark, 1998
20774	Beta-89594	310	60	Charcoal				132.15	-24.31				Irtikiri rockshelter					Thorley 1998, Thorley 1998a
20791	ANU-4038B	410	60	Human bone collagen				139.63	-34.31				Roonka Flat Dune					Pate et al., 1998
21010	AHU-112	6160	60	Freshwater mussel shell				142.1	-34.1				Mildura Murray River					Edmonds 1998
21025	Wk-19124	11440	60	Charcoal				131.37	-24.13				Watarrka NEP22 (Upper Reedy Creek)					Smith unpub
21040	ANU-449	105	65	Charcoal				142.6	-32.5				Tandou Creek					Balme and Hope 1990
21063	Beta-106998	70	70	Charcoal				132.35	-24.28				Arnngu					Thorley 1998, Thorley 1998a
21070	NZA-15560	241	70	Charcoal				144.3515	-28.8328				Bokeen Bore					Connolly 2003
21072	SUA-1917	260	70	Charcoal				143.38	-35.17				DP/8					Aboriginal Affairs Victoria cit. Godfrey et al. 1996
21074	GX14607	275	70	Charcoal				134.76	-25.51				Simpson Desert 226					Napton&Greathouse 1996
21075	SUA-1290	280	70	Wood (Eucalyptus camaldulensis)				142.05	-34.17				Mildura Winery Tree					Coutts 1982 cit. Godfrey et al., 1996
21086	SUA-5348	400	70	Charcoal				133.46	-23.48				Kweyunpe 6 (Kuyunpe)					Smith 1988
21088	Beta-35210	430	70	Charcoal from hearth				144.41	-28.76				Kaponyee Spring IIb					Robin 1993, 1996
21093	Beta-11593	450	70	Charcoal				144.3	-28.7				Murderer's Bore rockshelter					Robin 1993, 1995
21161	CS-693	1190	70	Charcoal from hearth				138.69	-31.59				Arkaroo Rock					N. Draper unpublished
21300	CS-738	6190	70	Charcoal from hearth				138.69	-31.59				Arkaroo Rock					N. Draper unpublished
21336	Beta-4895	265	75	Charcoal				133.71	-23.81				Kweyunpe 1 ( Kuyunba106) (Pine Gap)					Smith, 1983
21372	Beta-89593	80	80	Charcoal				132.15	-24.31				Irtikiri rockshelter					Thorley 1998, Thorley 1998a
21375	GaK-2511	180	80	Charcoal from midden				141.2	-35.2				Lake Victoria					Gill 1973
21376	I-7600	195	80	Charcoal				133.28	-24.13				Intirtekwerle (James Range East rockshelter)					Gould 1978
21377	ANU-7684	200	80	Charcoal from hearth				137.4	-26.41				Palkurra					Smith & Clark 1993
21380	ANU-3262	220	80	Human bone collagen				139.63	-34.31				Roonka Flat Dune					Pate et al., 1998
21384	ANU-2923	230	80	Freshwater mussel shell				142.3	-32.3				Lake Menindee					Balme and Hope 1990
21386	SUA-1128	250	80	Charcoal				143.38	-35.17				DP/5					Aboriginal Affairs Victoria cit. Godfrey et al. 1996
21394	I-8308	285	80	Charcoal				133.28	-24.13				Intirtekwerle (James Range East rockshelter)					Gould 1978
21395	NSW-1	285	80	Charcoal				142.3	-31.28				Mootwingee					Green et al., 1965 cit. Pearce, 1974
21400	ANU-2519	340	80	Freshwater mussel shell				142.2	-32.5				Lake Cawndilla					Balme and Hope 1990
21405	Wk-2993	410	80	Charcoal from hearth				138.55	-25.83				SDNP3					Hamm, 1993, pers comm
21614	AHU-111	6710	80	Freshwater mussel shell				142.1	-34.1				Mildura Murray River					Edmonds 1998
21635	Beta-62716	10820	80	Freshwater mussel shell				142.1	-32.2				Red Cliffs Murray River					Edmonds 1998
21638	Beta-38418	12420	80	Freshwater mussel shell				142.09	-34.09				DSM 3					Johnston, n.d.
21639	Beta-38416	12450	80	Freshwater mussel shell				142.09	-34.09				DSM 1					Johnston, n.d.
21692	Wk-15263	12731	88	Freshwater mussel shell				141.4	-34.1				Neds Corner Murray River					Prendergast 2004
21700	Gak-678	250	90	Vegetable matter lining grave				140.3	-27.45				Gidgealpa WH (Coopers Creek) Grave A42196					Pretty 1968
21702	Gak-679	320	90	Charcoal from grave fill				140.3	-27.45				Gidgealpa WH (Coopers Creek) Grave A42197					Pretty 1968
21824	CSIRO-5791	4300	90	Charcoal				140.18	-28.84				Chidlee Well Site 1					Callan unpub
21825	CSIRO-5790	4320	90	Charcoal				140.18	-28.84				Chidlee Well Site 1					Callan unpub
21840	CS-739	5910	90	Charcoal				138.69	-31.59				Arkaroo Rock					N. Draper unpublished
21850	ANU-3013	11500	90	Freshwater mussel shell				142.2	-32.6				Kangaroo Lake					Balme and Hope 1990
21858	Beta-48997	17820	90	Freshwater mussel shell				142.19	-34.31				Karadoc Swamp - Midden 1					Luebbers, 1995 cit. Godfrey et al., 1996
21900	CS1385	290	100	Freshwater mussel shell				142	-34.1				Dareton Murray River					Edmonds 1998
22032	CS-736	4790	100	Charcoal				138.69	-31.59				Arkaroo Rock					N. Draper unpublished
22047	NZ 66/LFM 188	6570	100	Freshwater mussel shell				142.3	-32.3				Lake Menindee					Tedford 1967
22082	ANU-2527	12610	100	Snail carbonate				139.474	-31.033				Balcoracana Creek					Gardner et al. 1987
22085	ANU-881	14630	100	Charcoal				143	-33.87				Chibnalwood					Allen 1972
22093	Wk-15262	12787	104	Freshwater mussel shell				141.4	-34.1				Neds Corner Murray River					Prendergast 2004
22120	Beta-33931	400	110	Charcoal from hearth				144.41	-28.76				Kaponyee Spring IIa					Robin 1993, 1996
22121	Wk-3141	420	110	Charcoal				142.32	-31.27				Giles Creek, Mutawintji					Fanning, 1999
22124	CS2332	550	110	Charcoal				138.34	-31.89				Hawker Lagoon					Walshe 2005
22217	AA-6914	13950	110	Organic material (from rock varnishes)				139.55	-32.54				Yunta Springs					Nobbs & Dorn, 1993
22221	Wk-9343	398	111	Charcoal				141.6	-31.3				Fowlers Gap (ND17)					Fanning et al. 2007
22244	Wk-6625	450	120	Charcoal from hearth				142.3	-29.41				Stud Creek					Holdaway et al. 2002
22256	CS2333	1230	120	Charcoal				138.34	-31.89				Hawker Lagoon					Walshe 2005
22259	CS2331	1500	120	Charcoal				138.34	-31.89				Hawker Lagoon					Walshe 2005
22319	ANU-2499	14900	120	Freshwater mussel shell				141.2	-35.2				Lake Victoria					Kefous 1983
22320	ANU-2501	15200	120	Freshwater mussel shell				141.2	-35.2				Lake Victoria					Kefous 1983
22346	Wk-166	22015	125	Charcoal				142.85	-35.23				Box Gully (Lake Tyrell)					Richards et al., 2007
22408	ANU-4317	12600	130	Freshwater mussel shell				141.5	-34.2				Tuckers Creek					Clark and Hope 1985
22409	ANU-4315	13200	130	Freshwater mussel shell				142.9	-34.5				Lake Benanee					Clark and Hope 1985
22410	ANU-2824	13530	130	Freshwater mussel shell				143.2	-32.3				Talyawalka Creek					Balme and Hope 1990
22439	ANU-10065	210	140	Charcoal from hearth				134.43	-23.58				Mosquito Bore Coolibah Channel					Bourke 1997
22486	ANU-2823	12200	140	Freshwater mussel shell				143.2	-32.3				Talyawalka Creek					Balme and Hope 1990
22487	ANU-3817	12990	140	Freshwater mussel shell				142.5	-32.4				Lake Tandou					Balme and Hope 1990
22488	ANU-2822	13020	140	Freshwater mussel shell				143.2	-32.3				Talyawalka Creek					Balme and Hope 1990
22489	ANU-3004	13550	140	Freshwater mussel shell				142.6	-32.5				Tandou Creek					Balme and Hope 1990
22503	Wk-168	24061	144	Charcoal				142.85	-35.23				Box Gully (Lake Tyrell)					Richards et al., 2007
22516	ANU-410	320	150	Charcoal from hearth				142.3	-32.5				Kinchega Darling River					Pretty 1981
22566	N-1667	12100	150	Freshwater shell (Unionid sp.)				142.19	-34.31				Red Cliffs					Bowler 1980 cit. Godfrey et al., 1996
22567	N-1437	12100	150	Freshwater shell (Unionid sp.)				143.43	-34.11				Emu Lake					Yamasaki et al., 1977
22569	Wk-5061	12790	150	Charcoal				132.19	-24.31				Kulpi Mara rockshelter					Thorley 1998, Thorley 1998a
22573	ANU-8649	15400	150	Freshwater mussel shell				141.68	-34.11				Wamba Yadu					Pardoe 1995 cit. Godfrey et al., 1996
22580	CAMS-2873	18800	150	Charcoal from hearth				143	-33.7				Lake Arumpo					Gillespie 1997
22587	Wk-169	24372	150	Charcoal				142.85	-35.23				Box Gully (Lake Tyrell)					Richards et al., 2007
22626	ANU-2819	13250	160	Freshwater mussel shell				143.2	-32.3				Talyawalka Creek					Balme and Hope 1990
22627	ANU-3003	13550	160	Freshwater mussel shell				142.6	-32.5				Tandou Creek					Balme and Hope 1990
22628	ANU-3012	13600	160	Freshwater mussel shell				142.2	-32.6				Kangaroo Lake					Balme and Hope 1990
22630	ANU-3006	13840	160	Freshwater mussel shell				142.3	-32.5				Kinchega Darling River					Balme and Hope 1990
22645	AA-12615	18450	165	Emu eggshell				137.75	-28.83				NE Madigan Gulf					Magee and Miller 1998
22646	AA-6918	18485	165	Organic material (from rock varnishes)				139.77	-32.64				Wharton Hill					Nobbs & Dorn, 1993
22666	ANU-8974B	4580	170	Human bone collagen				144	-35.1				Jeraly Edward River					Pardoe 1995
22670	Beta-13803	10250	170	Calcium carbonate				140.4	-31.11				Eight Mile Creek, Sturts Meadow					Dragovitch, 1986 cit. Rosenfield, 1993
22671	Beta-13804	10410	170	Calcium carbonate				140.4	-31.11				Eight Mile Creek, Sturts Meadow					Dragovitch, 1986 cit. Rosenfield, 1993
22673	ANU-702	12350	170	Freshwater mussel shell				142.6	-32.5				Tandou Creek					Balme and Hope 1990
22676	SUA-963	13340	170	Freshwater mussel (Velesunio ambiguus sp.)				142.05	-34.17				Merbein/Irymple (also JH/1; 73294/001)					Coutts, 1980; Ross, 1981
22677	ANU-2516	15250	170	Freshwater mussel shell				142.6	-32.5				Tandou Creek					Balme and Hope 1990
22689	Wk-167	23507	174	Charcoal				142.85	-35.23				Box Gully (Lake Tyrell)					Richards et al., 2007
22714	Lamont lab	4250	180	Charcoal				139.61	-34.69				Devon Downs RS					Tindale 1968
22722	Wk-1510	11770	180	Charcoal				138.18	-28.4				White Crossing (CC1510)					Veth & Hamm 1989; Veth et al 1990
22725	NZA-1367	14910	180	Organic material (from rock varnishes)				139.77	-32.64				Wharton Hill					Nobbs & Dorn, 1993
22726	ANU-3002	15550	180	Freshwater mussel shell				142.5	-32.4				Lake Tandou					Balme and Hope 1990
22728	ANU-2967	16000	180	Freshwater mussel shell				143.1	-33.8				Lake Mungo (WOC-7 (152))					Clark 1987, Johnston & Clark 1998
22729	ANU-2755	16100	180	Freshwater mussel shell				142.5	-32.4				Lake Tandou					Balme and Hope 1990
22730	ANU-2517	16100	180	Freshwater mussel shell				143.2	-32.3				Talyawalka Creek					Balme and Hope 1990
22732	ANU-2203	16700	180	Freshwater mussel shell				143	-33.6				Lake Leaghur (LW-5)					Clark 1987, Johnston & Clark 1998
22735	CAMS-2875	20880	180	Charcoal from hearth				143	-33.7				Lake Arumpo					Gillespie 1997
22759	ANU-2818	11350	190	Freshwater mussel shell				143.2	-32.3				Talyawalka Creek					Balme and Hope 1990
22760	ANU-2996	13450	190	Freshwater mussel shell				142	-33.2				Travellers Lake					Balme and Hope 1991
22761	ANU-2278	13850	190	Charcoal				139.49	-28.4				JSN Site - Wassons Hearth					Smith et al. 1991
22763	ANU-2309	14850	190	Freshwater mussel shell				143.1	-32.5				North Lake					Balme and Hope 1990
22768	ANU-2876	16170	190	Freshwater mussel shell				141.2	-35.2				Lake Victoria					Kefous 1983
22770	ANU-2503	17300	190	Freshwater mussel shell				142.2	-32.6				Kangaroo Lake					Balme and Hope 1990
22771	CAMS-1929	21140	190	Emu eggshell				143	-33.7				Lake Arumpo					Gillespie 1997
22773	CAMS-1930	21190	190	Otolith				143	-33.7				Lake Arumpo					Gillespie 1997
22778	ANU-6899	350	200	Human bone				140.56	-34.42				Katarapko Island					Pardoe, 1993
22820	ANU-7196	14400	200	Charcoal				139.49	-28.4				JSN Site - JSN/W3					Smith et al. 1991
22826	ANU-2210	16050	200	Freshwater mussel shell				143.1	-33.5				Lake Garnpung (GL-13)					Clark 1987, Johnston & Clark 1998
22827	SUA-964	16120	200	Freshwater mussel (Velesunio ambiguus sp.)				142.05	-34.17				Merbein/Irymple (also JH/1; 73294/001)					Coutts, 1980; Ross, 1981
22828	ANU-2769	16360	200	Freshwater mussel shell				143	-33.6				Lake Leaghur (LW-20)					Clark 1987, Johnston & Clark 1998
22834	WK-22930	12045	201	Charcoal				132.19	-24.31				Kulpi Mara rockshelter					Faulkner & Thorley 2009
22835	Wk-170	27656	202	Charcoal				142.85	-35.23				Box Gully (Lake Tyrell)					Richards et al., 2007
22837	N 2036	15400	205	Freshwater mussel shell				143.1	-33.8				Lake Mungo (WOC-7)					Clark 1987, Johnston & Clark 1998
22838	N 2035	15500	205	Freshwater mussel shell				143.4	-33.2				Lake Mulurulu					Johnston and Clark 1998
22843	SUA-2125	1460	210	Charcoal				134.02	-24.2				Intirtekwerle (James Range East rockshelter)					Smith 1988
22848	SUA-2100	3530	210	Soil carbonate				140.4	-31.11				Kangahunt Rock, Sturts Meadow					Clegg, 1983, 1987
22851	ANU-2208	4590	210	Charcoal				141.9	-33.5				Lake Milkengay					Balme and Hope 1990
22858	ANU-2311	12250	210	Freshwater mussel shell				142.2	-32.6				Kangaroo Lake					Balme and Hope 1990
22863	ANU-266	15400	210	Freshwater mussel shell				143.1	-33.5				Lake Garnpung (GS-4)					Polach et al. 1970, Johnston & Clark, 1998
22864	ANU-373B	15480	210	Freshwater mussel shell				143.1	-33.5				Lake Garnpung (GL-1)					Allen 1972, Johnston & Clark 1998
22872	ANU-6901	590	220	Human bone				140.56	-34.42				Katarapko Island					Pardoe, 1993
22873	ANU-6898	590	220	Human bone				140.6	-34.4				Katarapko Island					Dowling 1990
22888	ANU-2875	15750	220	Freshwater mussel shell				141.2	-35.2				Lake Victoria					Kefous 1983
22890	ANU-1913	16100	220	Freshwater mussel shell				143.1	-33.5				Lake Garnpung (GL-13)					Clark 1987, Johnston & Clark 1998
22895	Beta-58969	19890	220	Freshwater mussel shell				142.19	-34.31				Karadoc Swamp - Midden 2					Luebbers, 1995 cit. Godfrey et al., 1996
22912	ANU-7197	10500	230	Charcoal				139.49	-28.4				JSN Site - WJSN/N1 & N2					Smith et al. 1991
22914	ANU-2166	14750	230	Charcoal from hearth				143.1	-33.5				Lake Garnpung (GL-13)					Clark 1987, Johnston & Clark 1998
22922	Beta-98034	29510	230	Charcoal				132.19	-24.31				Kulpi Mara rockshelter					Thorley 1998, Thorley 1998a
22925	ANU-880A	15120	235	Freshwater mussel shell				143.4	-33.2				Lake Mulurulu					Allen 1972
22926	ANU-461	15690	235	Freshwater mussel shell				143	-33.6				Lake Leaghur (LN-7)					Allen 1972, Johnston & Clark 1998
22929	ANU-704	1850	240	Charcoal				142.34	-31.95				Burkes Cave					Allen 1972
22933	WK-5338	5360	240	Charcoal from midden				141.2	-35.2				Lake Victoria					Hope 1998
22937	Gak-1062	11250	240	Freshwater shell (Velesunio sp.)				142.19	-34.31				Red Cliffs					Gill unpub. cit. Godfrey et al., 1996.
22939	Wk-5062	12060	240	Charcoal				132.19	-24.31				Kulpi Mara rockshelter					Thorley 1998, Thorley 1998a
22942	ANU-2313	15450	240	Freshwater mussel shell				142.5	-32.4				Lake Tandou					Balme and Hope 1990
22943	ANU-880B	15450	240	Freshwater mussel shell				143.4	-33.2				Lake Mulurulu					Allen 1972
22944	ANU-948B	15560	240	Freshwater mussel shell				143.4	-33.2				Lake Mulurulu					Allen 1972
22972	N 1436	17300	250	Charcoal from hearth				143.4	-33.2				Lake Mulurulu					Bowler 1998
22987	ANU-5311	1590	260	Calcium carbonate				142.75	-34.58				Euston					Pardoe, 1993
22989	ANU-3877B	2870	260	Human bone collagen				139.63	-34.31				Roonka Flat Dune					Pate et al., 1998
22991	I-7599	4640	260	Charcoal				133.28	-24.13				Intirtekwerle (James Range East rockshelter)					Gould 1978
22995	Wk-4582	12800	260	Charcoal				132.19	-24.31				Kulpi Mara rockshelter					Thorley 1998, Thorley 1998a
22998	NZA-1228	13810	260	Charcoal				144.3	-28.7				Youlain Springs					Robin 1993, 1996
23004	ANU-422	16720	260	Freshwater mussel shell				141.2	-35.2				Lake Victoria					Gill 1973, Polach et al. 1978
23008	ANU-7198	2400	270	Charcoal				139.49	-28.4				JSN Site - WJSN/N1 & N2					Smith et al. 1991
23011	NZA-1227	8110	270	Charcoal				144.3	-28.7				Youlain Springs					Robin 1993, 1996
23016	SUA-2131	14770	270	Charcoal				138.22	-31.55				Hawker Lagoon					Lampert & Hughes, 1988
23019	ANU-321	16900	270	Charcoal from hearth				143.1	-33.5				Lake Garnpung (GE-1)					Polach et al. 1970, Johnston & Clark, 1998
23022	ANU-667	26270	270	Charcoal from hearth				143.1	-33.8				Lake Mungo (WOC-3)					Barbetti 1973, Johnston & Clark, 1998
23027	ANU-405	15900	275	Freshwater mussel shell				141.2	-35.2				Lake Victoria					Gill 1973, Polach et al. 1978
23032	ANU-8648	5690	280	Bone (apatite fraction)				141.68	-34.11				Wamba Yadu					Pardoe 1995 cit. Godfrey et al., 1996
23051	ANU-8651A	1760	300	Human bone apatite				141.7	-34.1				Maynards Dune Murray River					Pardoe 1995
23068	ANU-3341	17600	300	Freshwater mussel shell				141.2	-35.2				Lake Victoria					Kefous 1983
23083	OZA-666	4730	310	Human bone collagen				139.63	-34.31				Roonka Flat Dune					Pate et al., 1998
23084	SUA-2011	7090	310	Soil carbonate				140.4	-31.11				Sturt Meadows					Dragovich, 1986 cit. Clegg, 1987
23093	ANU-464B	4020	320	Mammal bone collagen				143.4	-33.2				Lake Mulurulu					Allen 1972
23094	ANU-411	8340	320	Mammal bone from midden				142.3	-32.5				Kinchega Darling River					Pretty 1981
23095	Wk-1509	11830	320	Charcoal				138.18	-28.4				White Crossing (CC77)					Veth & Hamm 1989; Veth et al 1990
23100	ANU-404A	17530	320	Freshwater mussel shell				141.2	-35.2				Lake Victoria					Gill 1973, Polach et al. 1978
23108	NZA-163	11910	335	Human bone insolubles				143.1	-33.5				Lake Garnpung (GL-13)					Webb 1989, Johnston & Clark 1998
23110	Wk-19603	263	337	Charcoal				143.6	-30.8				26_24024 (Cluster 26, Rutherfords Creek near Peery Lake)					Holdaway et al. 2008
23111	SUA-2021	3300	340	Charcoal				142.78	-34.58				Pumping Station Burial					Bowdler et al 1983 cit Godfrey et al., 1996
23117	ANU-406	18050	340	Charcoal				139.63	-34.31				Roonka Flat Dune					Pretty, 1977
23120	SUA-1439	23400	340	Charcoal				142.85	-35.23				Box Gully (Lake Tyrell)					Macumber 1991 cit. Richards et al., 2007
23122	ANU-682	27530	340	Charcoal from hearth				143.1	-33.8				Lake Mungo (WOC-3)					Barbetti 1973, Johnston & Clark, 1998
23127	ANU-657	940	350	Charcoal				138.08	-32.1				Partacoona					Barbetti & Polach, 1973
23128	ANU-8651B	940	350	Human bone collagen				141.7	-34.1				Maynards Dune Murray River					Pardoe 1995
23140	CAMS-2784	26630	350	Humics from CAMS-2873				143	-33.7				Lake Arumpo					Gillespie 1997
23145	OZA-669	3620	360	Human bone collagen				139.63	-34.31				Roonka Flat Dune					Pate et al., 1998
23146	OZA-670	4240	360	Human bone collagen				139.63	-34.31				Roonka Flat Dune					Pate et al., 1998
23148	ANU-2167B	4410	360	Charcoal from hearth				143.1	-33.8				Lake Mungo (WOC-7 (151))					Clark 1987, Johnston & Clark 1998
23153	ANU-668	19420	360	Charcoal from hearth				143.1	-33.8				Lake Mungo (WOC-3)					Barbetti 1973, Johnston & Clark, 1998
23157	ANU-2167A	2670	370	Charcoal from hearth				143.1	-33.8				Lake Mungo (WOC-7 (151))					Clark 1987, Johnston & Clark 1998
23158	ANU-420D	3580	370	Human bone collagen				141.8	-34.1				Keera Murray River					Blackwood and Simpson 1973
23159	NZA-194	11100	370	Human bone insolubles				143.1	-33.5				Lake Garnpung (GL-13)					Webb 1989, Johnston & Clark 1998
23162	ANU-2965	15900	370	Charcoal from hearth				143.1	-33.8				Lake Mungo (WOC-2)					Clark 1987, Johnston & Clark 1998
23163	SUA-558	22000	370	Charcoal				142.85	-35.23				Box Gully (Lake Tyrell)					Ross, 1981; Macumber 1991 cit. Richards et al., 2007
23164	ANU-685	28140	370	Charcoal from hearth				143.1	-33.8				Lake Mungo (WOC-3)					Barbetti 1973, Johnston & Clark, 1998
23166	SUA-2099	2680	380	Soil carbonate				140.4	-31.11				Kangahunt Rock, Sturts Meadow					Clegg, 1983, 1987
23176	CS1386	2020	400	Freshwater mussel shell				142	-34.1				Dareton Murray River					Edmonds 1998
23185	ANU-312	16530	400	Charcoal from hearth				143.1	-33.8				Lake Mungo (WOC-4)					Polach et al. 1970, Johnston & Clark, 1998
23189	ANU-1491B	23350	400	Charcoal from midden				143	-33.7				Lake Arumpo (OA-6)					Clark 1987, Johnston & Clark 1998, McBryde 1980
23190	ANU-2161	24100	400	Freshwater mussel shell				142.5	-32.4				Lake Tandou					Balme and Hope 1990
23192	CAMS-2041	27570	400	Charcoal from hearth				143	-33.7				Lake Arumpo					Gillespie 1997
23199	ANU-683	28000	410	Burnt earth from hearth				143.1	-33.8				Lake Mungo (WOC-3)					Barbetti 1973, Johnston & Clark, 1998
23200	ANU-681	28310	410	Charcoal from hearth				143.1	-33.8				Lake Mungo (WOC-3)					Barbetti 1973, Johnston & Clark, 1998
23211	Beta-166349	11730	430	Freshwater mussel shell				141.26	-33.64				APC01 (Bells Grove site					Cupper 2002
23212	NZA-160	15780	430	Human bone insolubles				143.1	-33.8				Lake Mungo (WOC-1)					Webb 1989, Johnston & Clark 1998
23216	N 1664	22600	430	Freshwater mussel shell				143	-33.8				Lake Arumpo (OA-4)					Clark 1987, Johnston & Clark 1998, McBryde 1980
23219	ANU-1428	7480	440	Charcoal				139.63	-34.31				Roonka Flat Dune					Pate et al., 1998
23220	NZA-606	13230	440	Charcoal				144.3	-28.7				Youlain Springs					Robin 1993, 1996
23221	ANU-2307	22050	440	Freshwater mussel shell				142.5	-32.4				Lake Tandou					Balme and Hope 1990
23222	ANU-1408	6910	450	Charcoal				139.63	-34.31				Roonka Flat Dune					Pretty, 1977
23251	ANU-373A	13920	480	Charcoal from midden				143.1	-33.5				Lake Garnpung (GL-1)					Allen 1972, Johnston & Clark 1998
23264	GaK-2515	15300	500	Charcoal from midden				141.2	-35.2				Lake Victoria					Gill 1973
23268	ANU-2371	24050	500	Freshwater mussel shell				142.5	-32.4				Lake Tandou					Balme and Hope 1990
23269	ANU-2969	25600	500	Freshwater mussel shell				143.1	-33.5				Lake Garnpung (GC-10)					Clark 1987, Johnston & Clark 1998
23270	ANU-2314	25800	500	Freshwater mussel shell				142.5	-32.4				Lake Tandou					Balme and Hope 1990
23283	ANU-680	30780	520	Charcoal from hearth				143.1	-33.8				Lake Mungo (WOC-3)					Barbetti 1973, Johnston & Clark, 1998
23287	CAMS-2042	30050	530	Charcoal from hearth				143	-33.7				Lake Arumpo					Gillespie 1997
23290	NZA-159	18635	532	Human bone insolubles				143.1	-33.5				Lake Garnpung (GL-24)					Webb 1989, Johnston & Clark 1998
23291	NZA-164	16535	535	Humic acid extraction				143.1	-33.5				Lake Garnpung (WL 122)					Pardoe, 1993
23294	ANU-2165	10250	540	Charcoal from hearth				143.1	-33.5				Lake Garnpung (GL-13)					Clark 1987, Johnston & Clark 1998
23298	ANU-2209	3390	550	Charcoal				141.9	-33.5				Lake Milkengay					Balme and Hope 1990
23300	ANU-684	12920	550	Charcoal from hearth				143.1	-33.8				Lake Mungo (WOC-3)					Barbetti 1973, Johnston & Clark, 1998
23301	ANU-330	17670	550	Charcoal from hearth				143.1	-33.8				Lake Mungo (WOC-1)					Polach et al. 1970, Johnston & Clark, 1998
23303	ANU-1469	19680	550	Charcoal from midden				143	-33.8				Lake Arumpo (OA-4)					Clark 1987, Johnston & Clark 1998, McBryde 1980
23305	CAMS-2039	30380	550	Charcoal from hearth				143	-33.7				Lake Arumpo					Gillespie 1997
23311	ANU-2754	25920	560	Freshwater mussel shell				142.5	-32.4				Lake Tandou					Balme and Hope 1990
23313	NZA-165	11690	580	Human bone insolubles				143.1	-33.5				Lake Garnpung (GG-16)					Webb 1989, Johnston & Clark 1998
23315	ANU-3000	26900	590	Freshwater mussel shell				142.5	-32.4				Lake Tandou					Balme and Hope 1990
23316	ANU-3508	34200	590	Freshwater mussel shell				142.5	-32.4				Lake Tandou					Balme and Hope 1990
23318	ANU-2528	13660	600	Snail carbonate				139.474	-31.033				Balcoracana Creek					Gardner et al. 1987
23324	ANU-3001	24650	600	Freshwater mussel shell				142.5	-32.4				Lake Tandou					Balme and Hope 1990
23327	ANU-2207	23600	610	Freshwater mussel shell				143	-33.8				Lake Arumpo (OA-1)					Clark 1987, Johnston & Clark 1998
23331	Wk-4583	24250	620	Charcoal				132.19	-24.31				Kulpi Mara rockshelter					Thorley 1998, Thorley 1998a
23332	ANU-1914	29360	620	Freshwater mussel shell				143.4	-33.2				Lake Mulurulu					Clark 1987
23334	NZA-671	13830	630	Charcoal				144.3	-28.7				Youlain Springs					Robin 1993, 1996
23336	CAMS-2040	30030	630	Charcoal from hearth				143	-33.7				Lake Arumpo					Gillespie 1997
23337	NZA-231	16940	635	Human bone insolubles				143.1	-33.8				Lake Mungo (WOC-1)					Webb 1989, Johnston & Clark 1998
23345	NZA-2361	35530	650	Organic material (from rock varnishes)				139.77	-32.64				Wharton Hill					Nobbs & Dorn, 1993
23353	NZ 1224	5230	715	Charcoal from hearth				141.8	-33.4				Lake Nitchie					Macintosh 1971
23360	SUA-783	27780	730	Charcoal				142.85	-35.23				Box Gully (Lake Tyrell)					Ross, 1981; Macumber 1991 cit. Richards et al., 2007
23361	ANU-882	15490	740	Charcoal				143.4	-33.2				Lake Mulurulu					Allen 1972
23363	ANU-3008	23360	750	Freshwater mussel shell				141.9	-33.5				Lake Milkengay					Balme and Hope 1990
23364	Wk-171	40384	766	Charcoal				142.85	-35.23				Box Gully (Lake Tyrell)					Richards et al., 2007
23368	ANU-2966	15600	800	Charcoal from hearth				143.1	-33.8				Lake Mungo (WOC-1)					Clark 1987, Johnston & Clark 1998
23369	GaK-2514	18200	800	Charcoal from midden				141.2	-35.2				Lake Victoria					Gill 1973
23370	Gak-335	18800	800	Charcoal from hearth				142.3	-32.3				Lake Menindee					Tindale 1964, Kunihiko et al. 1964
23373	ANU-1471	25150	800	Charcoal from hearth				143	-33.8				Lake Arumpo (OA-4)					Clark 1987, Johnston & Clark 1998, McBryde 1980
23375	ANU-2206	30300	800	Freshwater mussel shell				143.1	-33.5				Lake Garnpung (GL-24)					Clark 1987, Johnston & Clark 1998
23382	ANU-1473	15950	810	Charcoal from hearth				143	-33.8				Lake Arumpo (OA-4)					Clark 1987, Johnston & Clark 1998, McBryde 1980
23384	ANU-698	25310	810	Charcoal from hearth				143.1	-33.8				Lake Mungo (WOC-3)					Barbetti 1973, Johnston & Clark, 1998
23386	CAMS-1923	34450	820	Humics				143	-33.7				Lake Arumpo					Gillespie 1997
23387	NZA-2180	37890	820	Organic material (from rock varnishes)				139.77	-32.64				Wharton Hill					Nobbs & Dorn, 1993
23388	ANU-2279	13150	830	Charcoal				139.49	-28.4				JSN Site - Wassons Hearth					Smith et al. 1991
23391	ANU-293	15140	850	Charcoal from hearth				143.1	-33.8				Lake Mungo (WOC-1)					Polach et al. 1970, Johnston & Clark, 1998
23395	ANU-2163	31600	850	Freshwater mussel shell				143.1	-33.5				Lake Garnpung (GS-1)					Clark 1987, Johnston & Clark 1998
23396	ANU-2586	33100	850	Freshwater mussel shell				143	-33.8				Lake Arumpo (OA-5)					Clark 1987, Johnston & Clark 1998
23398	CAMS-1922	34580	860	Humics				143	-33.7				Lake Arumpo					Gillespie 1997
23402	ANU-1378	19600	900	Charcoal from hearth				143.1	-33.8				Lake Mungo (WOC-1)					Clark 1987, Johnston & Clark 1998
23403	ANU-372B	27160	900	Freshwater mussel shell				143	-33.6				Lake Leaghur (LP-3)					Allen 1972, Johnston & Clark 1998
23404	ANU-2205	32400	900	Freshwater mussel shell				143.1	-33.8				Lake Mungo (WOC-7 (151))					Clark 1987, Johnston & Clark 1998
23405	ANU-3507	34700	900	Freshwater mussel shell				142.5	-32.4				Lake Tandou					Balme and Hope 1990
23409	ANU-1491A	23650	950	Charcoal from midden				143	-33.7				Lake Arumpo (OA-6)					Clark 1987, Johnston & Clark 1998, McBryde 1980
23410	ANU-303	30250	950	Charcoal from hearth				143.1	-33.8				Lake Mungo (WOC-4)					Polach et al. 1970, Johnston & Clark, 1998
23411	ANU-2164	32100	950	Freshwater mussel shell				143.1	-33.5				Lake Garnpung (GG-19)					Clark 1987, Johnston & Clark 1998
23416	ANU-948A	12800	990	Charcoal from midden				143.4	-33.2				Lake Mulurulu					Allen 1972
23417	CAMS-1925	35590	990	Freshwater mussel shell				143	-33.7				Lake Arumpo					Gillespie 1997
23421	SUA-1854B	11000	1000	Organics from hearth				143.1	-33.8				Lake Mungo (ML-50)					Clark 1987, Johnston & Clark 1998
23429	CS141	19670	1030	Freshwater mussel shell				142.2	-34.2				Monak Murray River					Edmonds 1998
23432	Gak-2121	26200	1100	Charcoal				142.16	-29.52				Lake Yantara					Dury & Langford-Smith 1970
23434	ANU-2964	34500	1100	Charcoal from hearth				143.1	-33.8				Lake Mungo (WOC04(149))					Clark 1987, Johnston & Clark 1998
23435	ANU-3509	36000	1100	Freshwater mussel shell				142.5	-32.4				Lake Tandou					Balme and Hope 1990
23436	CAMS-2038	36170	1110	Freshwater mussel shell				143	-33.7				Lake Arumpo					Gillespie 1997
23437	ANU-686	25570	1120	Charcoal from hearth				143.1	-33.8				Lake Mungo (WOC-1)					Barbetti and Polach, 1973; Bowler et al. 1972, Johnston & Clark 1998
23438	CS159	20420	1130	Freshwater mussel shell				142.2	-34.2				Monak Murray River					Edmonds 1998
23439	SUA-559	31700	1140	Charcoal				142.85	-35.23				Box Gully (Lake Tyrell)					Ross, 1981; Macumber 1991 cit. Richards et al., 2007
23441	ANU-2204	33700	1200	Freshwater mussel shell				143.1	-33.8				Lake Mungo (WOC-7 (151))					Clark 1987, Johnston & Clark 1998
23445	Beta-87006	23730	1250	Charcoal				132.19	-24.31				Kulpi Mara rockshelter					Thorley 1998, Thorley 1998a
23447	ANU-331	32750	1250	Freshwater mussel shell				143.1	-33.8				Lake Mungo (WOC-1)					Polach et al. 1970, Johnston & Clark, 1998
23450	ANU-404B	12600	1300	Charcoal from midden				141.2	-35.2				Lake Victoria					Gill 1973, Polach et al. 1978
23458	NZA-230	25120	1380	Human bone humic acid				143.1	-33.8				Lake Mungo (WOC-1)					Webb 1989, Johnston & Clark 1998
23462	ANU-2520	17050	1470	Charcoal				142.2	-32.6				Kangaroo Lake					Balme and Hope 1990
23464	LJ 204	26300	1500	Charcoal from hearth				142.3	-32.3				Lake Menindee					Tindale 1964
23466	ANU-1692	34450	1500	Freshwater mussel shell				143	-33.8				Lake Arumpo (OA-4)					Clark 1987, Johnston & Clark 1998, McBryde 1980
23468	N 2032	35100	1600	Freshwater mussel shell				143	-33.7				Lake Arumpo (OA-6)					Clark 1987, Johnston & Clark 1998, McBryde 1980
23470	NZA-23736	41530	1630	Charcoal from hearth				142.3	-32.3				Lake Menindee					Cupper and Duncan 2006
23471	ANU-2968	17000	1650	Charcoal from hearth				143.1	-33.8				Lake Mungo (WOC-1)					Clark 1987, Johnston & Clark 1998
23476	NZA-1356	36400	1700	Organic material (from rock varnishes)				139.77	-32.64				Wharton Hill					Nobbs & Dorn, 1993
23482	SUA-1805	15210	1805	Freshwater mussel shell				142.5	-32.4				Lake Tandou					Balme and Hope 1990
23491	NZA-246	24745	2400	Human bone humic acid				143.1	-33.8				Lake Mungo (WOC-1)					Webb 1989, Johnston & Clark 1998
