# Supplementary material for: Frequent disturbances enhanced the resilience of past human populations
Source: Nature. 2024 May 1;629(8013):837–42. doi: 10.1038/s41586-024-07354-8 (PMC11111401; doi:10.1038/s41586-024-07354-8)
Supplement: Supplementary file 7 — Radiocarbon data for Caribbean Archipelago. [file 41586_2024_7354_MOESM7_ESM.csv]

UniqID	Island	Country.Territory	Region	Subregion	Lon	Lat	SiteName	Material	Type	Provenience	LabNo	Age	Error	d13C	Reference	calCurves	MapNo	CalibLon	CalibLat	DeltaR	DeltaErr	CalibReference	CalibLocality
1	Abaco	Bahamas	Bahamian Archipelago		-78.03972995	24.70381829	Gilpin Point	Crocodylus rhombifer post orbital bone	faunal material	ï¿½	Beta-338510	1020	30	-19.4	Steadman et al. 2014	intcal20	297	-77.62	24.23	0	0	Lighty, R.G.:1982	Golding Cay, Bahamas
2	Abaco	Bahamas	Bahamian Archipelago		-78.03972995	24.70381829	Gilpin Point	Chelonoidis alburyorum left first costal	faunal material	ï¿½	Beta-338511	1010	30	-21.6	Steadman et al. 2014	intcal20	297	-77.62	24.23	0	0	Lighty, R.G.:1982	Golding Cay, Bahamas
3	Abaco	Bahamas	Bahamian Archipelago		-78.03972995	24.70381829	Gilpin Point	Chelonia mydas left first costal	faunal material	ï¿½	Beta-338512	1340	30	-9.6	Steadman et al. 2014	intcal20	297	-77.62	24.23	0	0	Lighty, R.G.:1982	Golding Cay, Bahamas
4	Abaco	Bahamas	Bahamian Archipelago		-78.03972995	24.70381829	Gilpin Point	Conocarpus erectus	wood	ï¿½	Beta-338518	900	30	-28.4	Steadman et al. 2014	intcal20	297	-77.62	24.23	0	0	Lighty, R.G.:1982	Golding Cay, Bahamas
5	Abaco	Bahamas	Bahamian Archipelago		-78.03972995	24.70381829	Gilpin Point	Sabal Palmetto	wood	ï¿½	Beta-345519	990	30	-28	Steadman et al. 2014	intcal20	297	-77.62	24.23	0	0	Lighty, R.G.:1982	Golding Cay, Bahamas
6	Abaco	Bahamas	Bahamian Archipelago		-78.03972995	24.70381829	Sawmill Sink	human bone collagen-tibia	human bone/teeth	peat	Beta-228852	870	30	-14.7	Steadman et al. 2007	intcal20	297	-77.62	24.23	0	0	Lighty, R.G.:1982	Golding Cay, Bahamas
7	Andros	Bahamas	Bahamian Archipelago		-78.03972995	24.70381829	Sanctuary Cave	human bone collagen-radius	human bone/teeth	ï¿½	Beta-268510	520	40	-14.8	Hastings et al. 2014	intcal20	297	-77.62	24.23	0	0	Lighty, R.G.:1982	Golding Cay, Bahamas
8	Andros	Bahamas	Bahamian Archipelago		-78.03972995	24.70381829	Stargate Cave	human bone collagen-radius	human bone/teeth	ï¿½	Beta-268511	620	40	-16	Hastings et al. 2014	intcal20	297	-77.62	24.23	0	0	Lighty, R.G.:1982	Golding Cay, Bahamas
10	Anguilla	Anguilla	Lesser Antilles	northern Lesser Antilles	-63.05741433	18.22452258	Barnes Bay (AL14ï¿½BB)	charcoal	charcoal/charred material	N401 E417-418-L. 19B	Beta-106441	840	80		Crock 2001:132	intcal20	2098	-63.5167	18.5	0	0	DiNapoli et al 2020	Sombrero (off IsleSaint Barthelemy), Ane
11	Anguilla	Anguilla	Lesser Antilles	northern Lesser Antilles	-63.05741433	18.22452258	Barnes Bay (AL14ï¿½BB)	charcoal	charcoal/charred material	N401 E423-L. 22B	Beta-106442	1120	70		Crock 2001:132	intcal20	2098	-63.5167	18.5	0	0	DiNapoli et al 2020	Sombrero (off IsleSaint Barthelemy), Ane
12	Anguilla	Anguilla	Lesser Antilles	northern Lesser Antilles	-63.05741433	18.22452258	Barnes Bay (AL14ï¿½BB)	Strombus gigas	marine shell	N402 E423 L. 22B	Beta-106444	1180	60		Crock 2001:132	marine20	2098	-63.5167	18.5	261	27	DiNapoli et al 2020	Sombrero (off IsleSaint Barthelemy), Ane
13	Anguilla	Anguilla	Lesser Antilles	northern Lesser Antilles	-63.05741433	18.22452258	Barnes Bay (AL14ï¿½BB)	Strombus gigas	marine shell	N402 E423-L. 19B	Beta-106443	1180	60		Crock 2001:132	marine20	2098	-63.5167	18.5	261	27	DiNapoli et al 2020	Sombrero (off IsleSaint Barthelemy), Ane
14	Anguilla	Anguilla	Lesser Antilles	northern Lesser Antilles	-63.05741433	18.22452258	Forest North (AL20ï¿½FN)	Strombus sp.	marine shell	N235 E252-10-20 cm	Beta-141202	740	60		Crock 2001:195	marine20	2098	-63.5167	18.5	261	27	DiNapoli et al 2020	Sombrero (off IsleSaint Barthelemy), Ane
15	Anguilla	Anguilla	Lesser Antilles	northern Lesser Antilles	-63.05741433	18.22452258	Forest North (AL20ï¿½FN)	Strombus sp.	marine shell	surface	Beta-63159	1970	60		Crock 2001:194; Crock and Petersen 2001	marine20	2098	-63.5167	18.5	261	27	DiNapoli et al 2020	Sombrero (off IsleSaint Barthelemy), Ane
16	Anguilla	Anguilla	Lesser Antilles	northern Lesser Antilles	-63.05741433	18.22452258	Fountain Cave (AL01-FC)	charcoal	charcoal/charred material	TP 1-100 cmbs	Beta-15824	1530	140		Watters 1991; Crock and Petersen 2001; Douglas 1991	intcal20	2098	-63.5167	18.5	0	0	DiNapoli et al 2020	Sombrero (off IsleSaint Barthelemy), Ane
17	Anguilla	Anguilla	Lesser Antilles	northern Lesser Antilles	-63.05741433	18.22452258	Fountain Cave (AL01-FC)	Cittarium pica	marine shell	TP 1-50-55 cmbs	Beta-15485	1220	70		Watters 1991; Crock and Petersen 2001; Douglas 1991	marine20	2098	-63.5167	18.5	261	27	DiNapoli et al 2020	Sombrero (off IsleSaint Barthelemy), Ane
18	Anguilla	Anguilla	Lesser Antilles	northern Lesser Antilles	-63.05741433	18.22452258	Fountain Cave (AL01-FC)	Cittarium pica	marine shell	TP 1-72-75 cmbs	Beta-15486	1130	80		Watters 1991; Crock and Petersen 2001; Douglas 1991	marine20	2098	-63.5167	18.5	261	27	DiNapoli et al 2020	Sombrero (off IsleSaint Barthelemy), Ane
19	Anguilla	Anguilla	Lesser Antilles	northern Lesser Antilles	-63.05741433	18.22452258	Rendezvous Bay (AL02-RZ)	charcoal	charcoal/charred material	AAHS pit B3-45.7 cmbs	Beta-21858	1410	60		Crock and Petersen 2001	intcal20	2098	-63.5167	18.5	0	0	DiNapoli et al 2020	Sombrero (off IsleSaint Barthelemy), Ane
20	Anguilla	Anguilla	Lesser Antilles	northern Lesser Antilles	-63.05741433	18.22452258	Rendezvous Bay (AL02-RZ)	charcoal	charcoal/charred material	AAHS pit D4-25.4 cmbs	Beta-21861	1080	90		Douglas 1991 cited in Crock and Petersen 2001	intcal20	2098	-63.5167	18.5	0	0	DiNapoli et al 2020	Sombrero (off IsleSaint Barthelemy), Ane
21	Anguilla	Anguilla	Lesser Antilles	northern Lesser Antilles	-63.05741433	18.22452258	Rendezvous Bay (AL02-RZ)	charcoal	charcoal/charred material	Strat. VI-90-100 cmbs	Beta-18739	1000	110		Watters and Petersen 1991; Crock and Petersen 2001	intcal20	2098	-63.5167	18.5	0	0	DiNapoli et al 2020	Sombrero (off IsleSaint Barthelemy), Ane
22	Anguilla	Anguilla	Lesser Antilles	northern Lesser Antilles	-63.05741433	18.22452258	Rendezvous Bay (AL02-RZ)	charcoal	charcoal/charred material	Stratum II-30-40 cmbs	Beta-18738	1120	70		Watters and Petersen 1991; Crock and Petersen 2001	intcal20	2098	-63.5167	18.5	0	0	DiNapoli et al 2020	Sombrero (off IsleSaint Barthelemy), Ane
23	Anguilla	Anguilla	Lesser Antilles	northern Lesser Antilles	-63.05741433	18.22452258	Rendezvous Bay (AL02-RZ)	charcoal	charcoal/charred material	Stratum II-40-50 cmbs	Beta-19955	1150	60		Watters and Petersen 1991; Crock and Petersen 2001	intcal20	2098	-63.5167	18.5	0	0	DiNapoli et al 2020	Sombrero (off IsleSaint Barthelemy), Ane
24	Anguilla	Anguilla	Lesser Antilles	northern Lesser Antilles	-63.05741433	18.22452258	Rendezvous Bay (AL02-RZ)	charcoal	charcoal/charred material	Stratum IV-60-70 cmbs	PITT-0545	1135	40		Watters and Petersen 1991; Crock and Petersen 2001	intcal20	2098	-63.5167	18.5	0	0	DiNapoli et al 2020	Sombrero (off IsleSaint Barthelemy), Ane
25	Anguilla	Anguilla	Lesser Antilles	northern Lesser Antilles	-63.05741433	18.22452258	Rendezvous Bay (AL02-RZ)	charcoal	charcoal/charred material	Stratum VI-80-90 cmbs	Beta-19956	1290	60		Watters and Petersen 1991; Crock and Petersen 2001	intcal20	2098	-63.5167	18.5	0	0	DiNapoli et al 2020	Sombrero (off IsleSaint Barthelemy), Ane
26	Anguilla	Anguilla	Lesser Antilles	northern Lesser Antilles	-63.05741433	18.22452258	Rendezvous Bay (AL02-RZ)	charcoal	charcoal/charred material	Stratum VI-90-100 cmbs	Beta-19957	1550	70		Watters and Petersen 1991; Crock and Petersen 2001	intcal20	2098	-63.5167	18.5	0	0	DiNapoli et al 2020	Sombrero (off IsleSaint Barthelemy), Ane
27	Anguilla	Anguilla	Lesser Antilles	northern Lesser Antilles	-63.05741433	18.22452258	Rendezvous Bay (AL02-RZ)	charcoal	charcoal/charred material	Stratum VII-120ï¿½130 cmbs	Beta-18740	1430	70		Watters and Petersen 1991; Crock and Petersen 2001	intcal20	2098	-63.5167	18.5	0	0	DiNapoli et al 2020	Sombrero (off IsleSaint Barthelemy), Ane
28	Anguilla	Anguilla	Lesser Antilles	northern Lesser Antilles	-63.05741433	18.22452258	Rendezvous Bay (AL02-RZ)	Strombus gigas	marine shell	N194 E991-110 cmbs	Beta-257182	890	40	0.7	John Crockpersonal communication	marine20	2098	-63.5167	18.5	261	27	DiNapoli et al 2020	Sombrero (off IsleSaint Barthelemy), Ane
29	Anguilla	Anguilla	Lesser Antilles	northern Lesser Antilles	-63.05741433	18.22452258	Rendezvous Bay (AL02-RZ)	Strombus gigas	marine shell	N194 E991-150 cmbs	Beta-257181	910	40	1	John Crockpersonal communication	marine20	2098	-63.5167	18.5	261	27	DiNapoli et al 2020	Sombrero (off IsleSaint Barthelemy), Ane
30	Anguilla	Anguilla	Lesser Antilles	northern Lesser Antilles	-63.05741433	18.22452258	Rendezvous Bay (AL02-RZ)	Strombus gigas	marine shell	N194 E991-40 cmbs	Beta-257185	780	40	1	John Crockpersonal communication	marine20	2098	-63.5167	18.5	261	27	DiNapoli et al 2020	Sombrero (off IsleSaint Barthelemy), Ane
31	Anguilla	Anguilla	Lesser Antilles	northern Lesser Antilles	-63.05741433	18.22452258	Rendezvous Bay (AL02-RZ)	Strombus gigas	marine shell	N194 E991-50 cmbs	Beta-257184	860	40	4.4	John Crockpersonal communication	marine20	2098	-63.5167	18.5	261	27	DiNapoli et al 2020	Sombrero (off IsleSaint Barthelemy), Ane
32	Anguilla	Anguilla	Lesser Antilles	northern Lesser Antilles	-63.05741433	18.22452258	Rendezvous Bay (AL02-RZ)	Strombus gigas	marine shell	N194 E991-95 cmbs	Beta-257183	680	40	3.4	John Crockpersonal communication	marine20	2098	-63.5167	18.5	261	27	DiNapoli et al 2020	Sombrero (off IsleSaint Barthelemy), Ane
33	Anguilla	Anguilla	Lesser Antilles	northern Lesser Antilles	-63.05741433	18.22452258	Rendezvous Bay (AL02-RZ)	charred material	charcoal/charred material	N181 E750-N182 E750-130 cmbs-level 51A	Beta-277834	840	50	-23.7	John Crock personal communication	intcal20	2098	-63.5167	18.5	0	0	DiNapoli et al 2020	Sombrero (off IsleSaint Barthelemy), Ane
34	Anguilla	Anguilla	Lesser Antilles	northern Lesser Antilles	-63.05741433	18.22452258	Rendezvous Bay (AL02-RZ)	charred material	charcoal/charred material	N181 E750-N182 E750-130 cmbs-level 56B	Beta-277836	1140	50	-24.9	John Crock personal communication	intcal20	2098	-63.5167	18.5	0	0	DiNapoli et al 2020	Sombrero (off IsleSaint Barthelemy), Ane
35	Anguilla	Anguilla	Lesser Antilles	northern Lesser Antilles	-63.05741433	18.22452258	Rendezvous Bay (AL02-RZ)	charred material	charcoal/charred material	N181 E750-N183 E750-130 cmbs-level 54A	Beta-277835	1020	50	-24.5	John Crock personal communication	intcal20	2098	-63.5167	18.5	0	0	DiNapoli et al 2020	Sombrero (off IsleSaint Barthelemy), Ane
36	Anguilla	Anguilla	Lesser Antilles	northern Lesser Antilles	-63.05741433	18.22452258	Rendezvous Bay (AL02-RZ)	charcoal	charcoal/charred material	Feature 3-130-140 cmbs	PITT-0546	1180	45		Watters and Petersen 1991; Crock and Petersen 2001	intcal20	2098	-63.5167	18.5	0	0	DiNapoli et al 2020	Sombrero (off IsleSaint Barthelemy), Ane
37	Anguilla	Anguilla	Lesser Antilles	northern Lesser Antilles	-63.05741433	18.22452258	Rendezvous Bay (AL02-RZ)	charcoal	charcoal/charred material	Feature 4-120-130 cmbs	PITT-0547	1085	55		Watters 1991; Crock and Petersen 2001	intcal20	2098	-63.5167	18.5	0	0	DiNapoli et al 2020	Sombrero (off IsleSaint Barthelemy), Ane
38	Anguilla	Anguilla	Lesser Antilles	northern Lesser Antilles	-63.05741433	18.22452258	Sandy Ground (AL03-SG)	charcoal	charcoal/charred material	N479 E267-40-50	Beta-110397	1310	80		Petersen and Crock 2001:132	intcal20	2098	-63.5167	18.5	0	0	DiNapoli et al 2020	Sombrero (off IsleSaint Barthelemy), Ane
39	Anguilla	Anguilla	Lesser Antilles	northern Lesser Antilles	-63.05741433	18.22452258	Sandy Ground (AL03-SG)	charcoal	charcoal/charred material	N482 E280-30-40	Beta-110393	1140	60		Petersen and Crock 2001:132	intcal20	2098	-63.5167	18.5	0	0	DiNapoli et al 2020	Sombrero (off IsleSaint Barthelemy), Ane
40	Anguilla	Anguilla	Lesser Antilles	northern Lesser Antilles	-63.05741433	18.22452258	Sandy Ground (AL03-SG)	charcoal	charcoal/charred material	N482 E280-50-60	Beta-110394	1230	70		Petersen and Crock 2001:132	intcal20	2098	-63.5167	18.5	0	0	DiNapoli et al 2020	Sombrero (off IsleSaint Barthelemy), Ane
41	Anguilla	Anguilla	Lesser Antilles	northern Lesser Antilles	-63.05741433	18.22452258	Sandy Ground (AL03-SG)	charcoal	charcoal/charred material	N482 E280-70-80	Beta-110395	1170	80		Petersen and Crock 2001:132	intcal20	2098	-63.5167	18.5	0	0	DiNapoli et al 2020	Sombrero (off IsleSaint Barthelemy), Ane
42	Anguilla	Anguilla	Lesser Antilles	northern Lesser Antilles	-63.05741433	18.22452258	Sandy Ground (AL03-SG)	charcoal	charcoal/charred material	N482 E280-90ï¿½100	Beta-110396	1290	60		Petersen and Crock 2001:132	intcal20	2098	-63.5167	18.5	0	0	DiNapoli et al 2020	Sombrero (off IsleSaint Barthelemy), Ane
43	Anguilla	Anguilla	Lesser Antilles	northern Lesser Antilles	-63.05741433	18.22452258	Sandy Ground (AL03-SG)	charcoal	charcoal/charred material	N482 E285-40-50	Beta-110398	780	80		Petersen and Crock 2001:132	intcal20	2098	-63.5167	18.5	0	0	DiNapoli et al 2020	Sombrero (off IsleSaint Barthelemy), Ane
44	Anguilla	Anguilla	Lesser Antilles	northern Lesser Antilles	-63.05741433	18.22452258	Sandy Hill Bay (AL08-SH)	charcoal	charcoal/charred material	area disturbed for cistern 35.6 cmbs	Beta-21863	940	80		Douglas 1991 cited in Crock and Petersen 2001	intcal20	2098	-63.5167	18.5	0	0	DiNapoli et al 2020	Sombrero (off IsleSaint Barthelemy), Ane
45	Anguilla	Anguilla	Lesser Antilles	northern Lesser Antilles	-63.05741433	18.22452258	Sandy Hill Bay (AL08-SH)	charcoal	charcoal/charred material	area disturbed for cistern 50.8 cmbs	Beta-21862	880	90		Douglas 1991 cited in Crock and Petersen 2001	intcal20	2098	-63.5167	18.5	0	0	DiNapoli et al 2020	Sombrero (off IsleSaint Barthelemy), Ane
46	Anguilla	Anguilla	Lesser Antilles	northern Lesser Antilles	-63.05741433	18.22452258	Sandy Hill Bay (AL08-SH)	charcoal	charcoal/charred material	N490 E285-10-35	Beta-120152	950	70		Crock 2001:101; Petersen and Crock 2001:132	intcal20	2098	-63.5167	18.5	0	0	DiNapoli et al 2020	Sombrero (off IsleSaint Barthelemy), Ane
47	Anguilla	Anguilla	Lesser Antilles	northern Lesser Antilles	-63.05741433	18.22452258	Sandy Hill Bay (AL08-SH)	charcoal	charcoal/charred material	N490 E286-30-55	Beta-120153	740	60		Crock 2001:101; Petersen and Crock 2001:132	intcal20	2098	-63.5167	18.5	0	0	DiNapoli et al 2020	Sombrero (off IsleSaint Barthelemy), Ane
48	Anguilla	Anguilla	Lesser Antilles	northern Lesser Antilles	-63.05741433	18.22452258	Sandy Hill Bay (AL08-SH)	charcoal	charcoal/charred material	N490 E286-50-75	Beta-120154	850	60		Crock 2001:102; Petersen and Crock 2001:132	intcal20	2098	-63.5167	18.5	0	0	DiNapoli et al 2020	Sombrero (off IsleSaint Barthelemy), Ane
49	Anguilla	Anguilla	Lesser Antilles	northern Lesser Antilles	-63.05741433	18.22452258	Sandy Hill Bay (AL08-SH)	charcoal	charcoal/charred material	N575 E205-20-35	Beta-106440	510	80		Crock 2001:102; Petersen and Crock 2001:132	intcal20	2098	-63.5167	18.5	0	0	DiNapoli et al 2020	Sombrero (off IsleSaint Barthelemy), Ane
50	Anguilla	Anguilla	Lesser Antilles	northern Lesser Antilles	-63.05741433	18.22452258	Shoal Bay East (AL19-SE)	charcoal	charcoal/charred material	N375 E475-60-65	Beta-106439	1270	60		Crock 2001:169; Petersen and Crock 2001:132	intcal20	2098	-63.5167	18.5	0	0	DiNapoli et al 2020	Sombrero (off IsleSaint Barthelemy), Ane
51	Anguilla	Anguilla	Lesser Antilles	northern Lesser Antilles	-63.05741433	18.22452258	Shoal Bay East (AL19-SE)	charcoal	charcoal/charred material	N558 E467-140ï¿½150	Beta-120157	880	80		Crock 2001:168; Petersen and Crock 2001:132	intcal20	2098	-63.5167	18.5	0	0	DiNapoli et al 2020	Sombrero (off IsleSaint Barthelemy), Ane
52	Anguilla	Anguilla	Lesser Antilles	northern Lesser Antilles	-63.05741433	18.22452258	Shoal Bay East (AL19-SE)	charcoal	charcoal/charred material	N558 E467-60-70	Beta-120155	440	70		Crock 2001:165; Petersen and Crock 2001:132	intcal20	2098	-63.5167	18.5	0	0	DiNapoli et al 2020	Sombrero (off IsleSaint Barthelemy), Ane
53	Anguilla	Anguilla	Lesser Antilles	northern Lesser Antilles	-63.05741433	18.22452258	Shoal Bay East (AL19-SE)	charcoal	charcoal/charred material	N558 E467-90ï¿½100	Beta-120156	710	80		Crock 2001:168; Petersen and Crock 2001:132	intcal20	2098	-63.5167	18.5	0	0	DiNapoli et al 2020	Sombrero (off IsleSaint Barthelemy), Ane
54	Anguilla	Anguilla	Lesser Antilles	northern Lesser Antilles	-63.05741433	18.22452258	Whitehead's Bluff (AL33-WB)	Cittarium pica	marine shell	N120 E85-10-20 cmbs	Beta-60776	400	60		Crock et al. 1995	marine20	2098	-63.5167	18.5	261	27	DiNapoli et al 2020	Sombrero (off IsleSaint Barthelemy), Ane
55	Anguilla	Anguilla	Lesser Antilles	northern Lesser Antilles	-63.05741433	18.22452258	Forest North (AL20ï¿½FN)	charcoal	charcoal/charred material	N236 E252-level 8B	Beta-141201	1140	40		Crock 2001:195	intcal20	2098	-63.5167	18.5	0	0	DiNapoli et al 2020	Sombrero (off IsleSaint Barthelemy), Ane
56	Anguilla	Anguilla	Lesser Antilles	northern Lesser Antilles	-63.05741433	18.22452258	Whitehead's Bluff (AL33-WB)	charcoal	charcoal/charred material	surface	Beta-21864	160	70		Crock et al. 1995	intcal20	2098	-63.5167	18.5	0	0	DiNapoli et al 2020	Sombrero (off IsleSaint Barthelemy), Ane
57	Anguilla	Anguilla	Lesser Antilles	northern Lesser Antilles	-63.05741433	18.22452258	Whitehead's Bluff (AL33-WB)	Strombus sp. axe	marine shell	surface	Beta-21865	3240	80		Douglas 1991	marine20	2098	-63.5167	18.5	261	27	DiNapoli et al 2020	Sombrero (off IsleSaint Barthelemy), Ane
58	Anguilla	Anguilla	Lesser Antilles	northern Lesser Antilles	-63.05741433	18.22452258	Whitehead's Bluff (AL33-WB)	Strombus sp. vessel	marine shell	surface	Beta-60775	3410	60		Crock et al. 1995	marine20	2098	-63.5167	18.5	261	27	DiNapoli et al 2020	Sombrero (off IsleSaint Barthelemy), Ane
59	Anguilla	Anguilla	Lesser Antilles	northern Lesser Antilles	-63.05741433	18.22452258	Whitehead's Bluff (AL33-WB)	Strombus sp. celt preform	marine shell	surface	Beta-63158	3380	90		Crock et al. 1995	marine20	2098	-63.5167	18.5	261	27	DiNapoli et al 2020	Sombrero (off IsleSaint Barthelemy), Ane
60	Anguilla	Anguilla	Lesser Antilles	northern Lesser Antilles	-63.05741433	18.22452258	Whitehead's Bluff (AL33-WB)	Strombus sp.	marine shell	surface	PITT-1263	3605	45		Crock et al. 1995	marine20	2098	-63.5167	18.5	261	27	DiNapoli et al 2020	Sombrero (off IsleSaint Barthelemy), Ane
61	Antigua	Antigua and Barbuda	Lesser Antilles	northern Lesser Antilles	-61.7896002	17.07479419	Brigits	shell	marine shell	ï¿½	UM-4005	4810	45		de Mille 2011; Nodine 1990	marine20	2120	-62.5815	17.1573	-310	27	DiNapoli et al 2020	-
62	Antigua	Antigua and Barbuda	Lesser Antilles	northern Lesser Antilles	-61.7896002	17.07479419	Cloverleaf W	shell	marine shell	ï¿½	Beta-23547	2680	80		Siegel et al. 2015	marine20	2120	-62.5815	17.1573	-310	27	DiNapoli et al 2020	-
63	Antigua	Antigua and Barbuda	Lesser Antilles	northern Lesser Antilles	-61.7896002	17.07479419	Coconut Hall (PEï¿½15)	shell	marine shell	Excavation 1-Stratum F-3-level 30-40 cm	Beta-93701	1350	60		Healy et al. 2003	marine20	2120	-62.5815	17.1573	-310	27	DiNapoli et al 2020	-
64	Antigua	Antigua and Barbuda	Lesser Antilles	northern Lesser Antilles	-61.7896002	17.07479419	Coconut Hall (PEï¿½15)	shell	marine shell	Excavation 1-Stratum F-6-level 0-10 cm	Beta-81999	1370	60		Healy et al. 2003	marine20	2120	-62.5815	17.1573	-310	27	DiNapoli et al 2020	-
65	Antigua	Antigua and Barbuda	Lesser Antilles	northern Lesser Antilles	-61.7896002	17.07479419	Crosby Lagoon	organic sediment	sediment	CL09-1-132-133 cm	AA-86581	680	35	-24.4	Jones et al. 2018a	intcal20	2120	-62.5815	17.1573	0	0	DiNapoli et al 2020	-
66	Antigua	Antigua and Barbuda	Lesser Antilles	northern Lesser Antilles	-61.7896002	17.07479419	Deep Bay	shell	marine shell	ï¿½	UM-4003	3450	100		de Mille 2011; Nodine 1990	marine20	2120	-62.5815	17.1573	-310	27	DiNapoli et al 2020	-
67	Antigua	Antigua and Barbuda	Lesser Antilles	northern Lesser Antilles	-61.7896002	17.07479419	Five Islands	shell	marine shell	ï¿½	UM-4001	2390	50		de Mille 2011; Nodine 1990	marine20	2120	-62.5815	17.1573	-310	27	DiNapoli et al 2020	-
68	Antigua	Antigua and Barbuda	Lesser Antilles	northern Lesser Antilles	-61.7896002	17.07479419	Freeman's Bay	ï¿½	unknown	ï¿½	I-7839	935	80		Davis 1988	intcal20	2120	-62.5815	17.1573	0	0	DiNapoli et al 2020	-
69	Antigua	Antigua and Barbuda	Lesser Antilles	northern Lesser Antilles	-61.7896002	17.07479419	Freeman's Bay	ï¿½	unknown	ï¿½	I-7840	1065	80		Davis 1988	intcal20	2120	-62.5815	17.1573	0	0	DiNapoli et al 2020	-
70	Antigua	Antigua and Barbuda	Lesser Antilles	northern Lesser Antilles	-61.7896002	17.07479419	Freeman's Bay	ï¿½	unknown	ï¿½	I-7856	480	80		Davis 1988 unknown sample material; insufficient	intcal20	2120	-62.5815	17.1573	0	0	DiNapoli et al 2020	-
71	Antigua	Antigua and Barbuda	Lesser Antilles	northern Lesser Antilles	-61.7896002	17.07479419	Hand Point	shell	marine shell	ï¿½	UM-4002	3390	120		Nodine 1990; de Mille 2011	marine20	2120	-62.5815	17.1573	-310	27	DiNapoli et al 2020	-
72	Antigua	Antigua and Barbuda	Lesser Antilles	northern Lesser Antilles	-61.7896002	17.07479419	Indian Creek	ï¿½	unknown	2 (C1-2)	I-7844	1000	90		Rouse and Morse 1999:46	intcal20	2120	-62.5815	17.1573	0	0	DiNapoli et al 2020	-
73	Antigua	Antigua and Barbuda	Lesser Antilles	northern Lesser Antilles	-61.7896002	17.07479419	Indian Creek	ï¿½	unknown	2 (C3-2)	I-7982	1070	80		Rouse and Morse 1999:46	intcal20	2120	-62.5815	17.1573	0	0	DiNapoli et al 2020	-
74	Antigua	Antigua and Barbuda	Lesser Antilles	northern Lesser Antilles	-61.7896002	17.07479419	Indian Creek	ï¿½	unknown	2 (C3-3)	I-7983	1110	80		Rouse and Morse 1999:46	intcal20	2120	-62.5815	17.1573	0	0	DiNapoli et al 2020	-
75	Antigua	Antigua and Barbuda	Lesser Antilles	northern Lesser Antilles	-61.7896002	17.07479419	Indian Creek	ï¿½	unknown	2 (C3-5)	I-7984	1124	80		Rouse and Morse 1999:46	intcal20	2120	-62.5815	17.1573	0	0	DiNapoli et al 2020	-
76	Antigua	Antigua and Barbuda	Lesser Antilles	northern Lesser Antilles	-61.7896002	17.07479419	Indian Creek	ï¿½	unknown	2 (C4-2)	I-7843	645	80		Davis 1988; Rouse and Morse 1999:46	intcal20	2120	-62.5815	17.1573	0	0	DiNapoli et al 2020	-
77	Antigua	Antigua and Barbuda	Lesser Antilles	northern Lesser Antilles	-61.7896002	17.07479419	Indian Creek	ï¿½	unknown	2 (C4-3)	I-7831	785	80		Rouse and Morse 1999:46	intcal20	2120	-62.5815	17.1573	0	0	DiNapoli et al 2020	-
78	Antigua	Antigua and Barbuda	Lesser Antilles	northern Lesser Antilles	-61.7896002	17.07479419	Indian Creek	ï¿½	unknown	3 (E4-2)	I-7832	855	80		Rouse and Morse 1999:46	intcal20	2120	-62.5815	17.1573	0	0	DiNapoli et al 2020	-
79	Antigua	Antigua and Barbuda	Lesser Antilles	northern Lesser Antilles	-61.7896002	17.07479419	Indian Creek	ï¿½	unknown	4 (G1-2)	I-7845	1020	80		Rouse and Morse 1999:46	intcal20	2120	-62.5815	17.1573	0	0	DiNapoli et al 2020	-
80	Antigua	Antigua and Barbuda	Lesser Antilles	northern Lesser Antilles	-61.7896002	17.07479419	Indian Creek	ï¿½	unknown	4 (G2-4)	I-7846	1140	80		Rouse and Morse 1999:46	intcal20	2120	-62.5815	17.1573	0	0	DiNapoli et al 2020	-
81	Antigua	Antigua and Barbuda	Lesser Antilles	northern Lesser Antilles	-61.7896002	17.07479419	Indian Creek	ï¿½	unknown	4 (G3-5)	I-7834	1265	80		Rouse and Morse 1999:46	intcal20	2120	-62.5815	17.1573	0	0	DiNapoli et al 2020	-
82	Antigua	Antigua and Barbuda	Lesser Antilles	northern Lesser Antilles	-61.7896002	17.07479419	Indian Creek	ï¿½	unknown	4 (G4-3)	I-7833	1895	80		Rouse and Morse 1999:46	intcal20	2120	-62.5815	17.1573	0	0	DiNapoli et al 2020	-
83	Antigua	Antigua and Barbuda	Lesser Antilles	northern Lesser Antilles	-61.7896002	17.07479419	Indian Creek	ï¿½	unknown	5 (I1-2)	I-7835	845	80		Rouse and Morse 1999:46	intcal20	2120	-62.5815	17.1573	0	0	DiNapoli et al 2020	-
84	Antigua	Antigua and Barbuda	Lesser Antilles	northern Lesser Antilles	-61.7896002	17.07479419	Indian Creek	ï¿½	unknown	5 (I1-3)	I-7847	900	90		Rouse and Morse 1999:46	intcal20	2120	-62.5815	17.1573	0	0	DiNapoli et al 2020	-
85	Antigua	Antigua and Barbuda	Lesser Antilles	northern Lesser Antilles	-61.7896002	17.07479419	Mill Reef	ï¿½	unknown	ï¿½	O-JG2-3	1225	105		Davis 1988	intcal20	2120	-62.5815	17.1573	0	0	DiNapoli et al 2020	-
86	Antigua	Antigua and Barbuda	Lesser Antilles	northern Lesser Antilles	-61.7896002	17.07479419	Mill Reef	ï¿½	unknown	ï¿½	Y-692	2243	70		Davis 1988	intcal20	2120	-62.5815	17.1573	0	0	DiNapoli et al 2020	-
87	Antigua	Antigua and Barbuda	Lesser Antilles	northern Lesser Antilles	-61.7896002	17.07479419	Muddy Bay (PH-14)	ï¿½	unknown	Unit 1 (28 cm)	Beta-74426	720	60		Healy and Murphy 1995:287-299;	intcal20	2120	-62.5815	17.1573	0	0	DiNapoli et al 2020	-
88	Antigua	Antigua and Barbuda	Lesser Antilles	northern Lesser Antilles	-61.7896002	17.07479419	Muddy Bay (PH-14)	ï¿½	unknown	Unit 1 (49 cm)	Beta-74427	735	70		Healy and Murphy 1995:287-299;	intcal20	2120	-62.5815	17.1573	0	0	DiNapoli et al 2020	-
89	Antigua	Antigua and Barbuda	Lesser Antilles	northern Lesser Antilles	-61.7896002	17.07479419	Muddy Bay (PH-14)	ï¿½	unknown	Unit 2 (28 cm)	Beta-74428	930	60		Healy and Murphy 1995:287-299;	intcal20	2120	-62.5815	17.1573	0	0	DiNapoli et al 2020	-
90	Antigua	Antigua and Barbuda	Lesser Antilles	northern Lesser Antilles	-61.7896002	17.07479419	Muddy Bay (PH-14)	ï¿½	unknown	Unit 2 (42 cm)	Beta-74429	710	60		Healy and Murphy 1995:287-299;	intcal20	2120	-62.5815	17.1573	0	0	DiNapoli et al 2020	-
91	Antigua	Antigua and Barbuda	Lesser Antilles	northern Lesser Antilles	-61.7896002	17.07479419	North Crabb's Bay	shell	marine shell	ï¿½	Beta-164056	3430	50		de Mille 2011	marine20	2120	-62.5815	17.1573	-310	27	DiNapoli et al 2020	-
92	Antigua	Antigua and Barbuda	Lesser Antilles	northern Lesser Antilles	-61.7896002	17.07479419	North Crabb's Bay	shell	marine shell	ï¿½	Beta-164057	3800	70		de Mille 2011	marine20	2120	-62.5815	17.1573	-310	27	DiNapoli et al 2020	-
93	Antigua	Antigua and Barbuda	Lesser Antilles	northern Lesser Antilles	-61.7896002	17.07479419	North Crabb's Bay	shell	marine shell	ï¿½	Beta-164058	3540	70		de Mille 2011	marine20	2120	-62.5815	17.1573	-310	27	DiNapoli et al 2020	-
94	Antigua	Antigua and Barbuda	Lesser Antilles	northern Lesser Antilles	-61.7896002	17.07479419	Nonsuch Bay	carbonized wood	charcoal/charred material	NS07-2-349 cm	AA-82746	190	40	-25.2	Jones et al. 2018a	intcal20	2120	-62.5815	17.1573	0	0	DiNapoli et al 2020	-
95	Antigua	Antigua and Barbuda	Lesser Antilles	northern Lesser Antilles	-61.7896002	17.07479419	Nonsuch Bay	organic sediment	sediment	NS07-2-398 cm	AA-82475	250	35	-26.3	Jones et al. 2018a	intcal20	2120	-62.5815	17.1573	0	0	DiNapoli et al 2020	-
96	Antigua	Antigua and Barbuda	Lesser Antilles	northern Lesser Antilles	-61.7896002	17.07479419	Nonsuch Bay	organic sediment	sediment	NS07-2-445 cm	AA-77643	580	35	-26.5	Jones et al. 2018a	intcal20	2120	-62.5815	17.1573	0	0	DiNapoli et al 2020	-
97	Antigua	Antigua and Barbuda	Lesser Antilles	northern Lesser Antilles	-61.7896002	17.07479419	Nonsuch Bay	preserved wood	wood	NS07-2-221 cm	AA-77644	110	30	-28.2	Jones et al. 2018a	intcal20	2120	-62.5815	17.1573	0	0	DiNapoli et al 2020	-
98	Antigua	Antigua and Barbuda	Lesser Antilles	northern Lesser Antilles	-61.7896002	17.07479419	Parham Road	shell	marine shell	ï¿½	UM-4004	3140	100		Nodine 1990; de Mille 2011	marine20	2120	-62.5815	17.1573	-310	27	DiNapoli et al 2020	-
99	Antigua	Antigua and Barbuda	Lesser Antilles	northern Lesser Antilles	-61.7896002	17.07479419	Royall's	charcoal	charcoal/charred material	Unit 4-Level 8 (70ï¿½80 cmbs)	Beta-124126	1600	50		Healy et al. 2001:232	intcal20	2120	-62.5815	17.1573	0	0	DiNapoli et al 2020	-
100	Antigua	Antigua and Barbuda	Lesser Antilles	northern Lesser Antilles	-61.7896002	17.07479419	Royall's	charcoal	charcoal/charred material	Unit 4-Level 9-80ï¿½90 cmbs	Beta-124127	1610	80		Healy et al. 2001:232	intcal20	2120	-62.5815	17.1573	0	0	DiNapoli et al 2020	-
101	Antigua	Antigua and Barbuda	Lesser Antilles	northern Lesser Antilles	-61.7896002	17.07479419	Twenty Hill	shell	marine shell	ï¿½	Beta-31931	4660	90		Nodine 1990; de Mille 2011	marine20	2120	-62.5815	17.1573	-310	27	DiNapoli et al 2020	-
102	Antigua	Antigua and Barbuda	Lesser Antilles	northern Lesser Antilles	-61.7896002	17.07479419	Twenty Hill	shell	marine shell	ï¿½	UM-4000	2940	90		Nodine 1990; de Mille 2011	marine20	2120	-62.5815	17.1573	-310	27	DiNapoli et al 2020	-
103	Antigua	Antigua and Barbuda	Lesser Antilles	northern Lesser Antilles	-61.7896002	17.07479419	Winthorpe's East (GE-1)	ï¿½	unknown	ï¿½	Beta-127865	710	50		Murphy 1999:207	intcal20	2120	-62.5815	17.1573	0	0	DiNapoli et al 2020	-
104	Antigua	Antigua and Barbuda	Lesser Antilles	northern Lesser Antilles	-61.7896002	17.07479419	Winthorpe's West (GE-6)	charred material	charcoal/charred material	Unit 4-Level 3-54 cm	Beta-101499	720	50		de Mille-Murphy-and Healy 1999:105-121	intcal20	2120	-62.5815	17.1573	0	0	DiNapoli et al 2020	-
105	Antigua	Antigua and Barbuda	Lesser Antilles	northern Lesser Antilles	-61.7896002	17.07479419	Winthorpe's West (GE-6)	charred material	charcoal/charred material	Unit 4-Level 7-140 cm	Beta-101500	1430	50		de Mille-Murphy-and Healy 1999:105-121	intcal20	2120	-62.5815	17.1573	0	0	DiNapoli et al 2020	-
106	Antigua	Antigua and Barbuda	Lesser Antilles	northern Lesser Antilles	-61.7896002	17.07479419	Winthorpe's West (GE-6)	ï¿½	unknown	ï¿½	Beta-127864	760	50		Murphy 1999:207	intcal20	2120	-62.5815	17.1573	0	0	DiNapoli et al 2020	-
108	Antigua	Antigua and Barbuda	Lesser Antilles	northern Lesser Antilles	-61.7896002	17.07479419	Indian Creek	-	unknown	5 (I1-4)	I-7354	1100	85	-	Rouse and Morse 1999:46	intcal20	2120	-62.5815	17.1573	0	0	DiNapoli et al 2020	-
109	Antigua	Antigua and Barbuda	Lesser Antilles	northern Lesser Antilles	-61.7896002	17.07479419	Indian Creek	-	unknown	5(I2-4)	I-7357	1080	85	-	Rouse and Morse 1999:46	intcal20	2120	-62.5815	17.1573	0	0	DiNapoli et al 2020	-
110	Antigua	Antigua and Barbuda	Lesser Antilles	northern Lesser Antilles	-61.7896002	17.07479419	Indian Creek	-	unknown	6 (P3-2)	I-7836	1070	80	-	Rouse and Morse 1999:46	intcal20	2120	-62.5815	17.1573	0	0	DiNapoli et al 2020	-
111	Antigua	Antigua and Barbuda	Lesser Antilles	northern Lesser Antilles	-61.7896002	17.07479419	Indian Creek	charcoal	charcoal/charred material	1 (A1-3)	I-7830	2785	80	-	Rouse and Morse 1999:46	intcal20	2120	-62.5815	17.1573	0	0	DiNapoli et al 2020	-
112	Antigua	Antigua and Barbuda	Lesser Antilles	northern Lesser Antilles	-61.7896002	17.07479419	Indian Creek	charcoal	charcoal/charred material	1 (A2-3)	I-7842	2785	80	-	Rouse and Morse 1999:46	intcal20	2120	-62.5815	17.1573	0	0	DiNapoli et al 2020	-
113	Antigua	Antigua and Barbuda	Lesser Antilles	northern Lesser Antilles	-61.7896002	17.07479419	Indian Creek	charcoal	charcoal/charred material	1 (A3-2)	I-7979	1790	85	-	Rouse and Morse 1999:46	intcal20	2120	-62.5815	17.1573	0	0	DiNapoli et al 2020	-
114	Antigua	Antigua and Barbuda	Lesser Antilles	northern Lesser Antilles	-61.7896002	17.07479419	Indian Creek	charcoal	charcoal/charred material	1 (A4-2)	I-7980	1915	80	-	Rouse and Morse 1999:46	intcal20	2120	-62.5815	17.1573	0	0	DiNapoli et al 2020	-
115	Antigua	Antigua and Barbuda	Lesser Antilles	northern Lesser Antilles	-61.7896002	17.07479419	Indian Creek	charcoal	charcoal/charred material	1 (A4-3)	I-7981	1855	80	-	Rouse and Morse 1999:46	intcal20	2120	-62.5815	17.1573	0	0	DiNapoli et al 2020	-
116	Antigua	Antigua and Barbuda	Lesser Antilles	northern Lesser Antilles	-61.7896002	17.07479419	Indian Creek	charcoal	charcoal/charred material	5 (I1-5)	I-7353	1230	85	-	Rouse and Morse 1999:46	intcal20	2120	-62.5815	17.1573	0	0	DiNapoli et al 2020	-
117	Antigua	Antigua and Barbuda	Lesser Antilles	northern Lesser Antilles	-61.7896002	17.07479419	Indian Creek	charcoal	charcoal/charred material	5 (I1-6)	I-7352	1440	85	-	Rouse and Morse 1999:46	intcal20	2120	-62.5815	17.1573	0	0	DiNapoli et al 2020	-
118	Antigua	Antigua and Barbuda	Lesser Antilles	northern Lesser Antilles	-61.7896002	17.07479419	Indian Creek	charcoal	charcoal/charred material	5 (I2-6)	I-7355	1505	85	-	Rouse and Morse 1999:46	intcal20	2120	-62.5815	17.1573	0	0	DiNapoli et al 2020	-
119	Antigua	Antigua and Barbuda	Lesser Antilles	northern Lesser Antilles	-61.7896002	17.07479419	Indian Creek	charcoal	charcoal/charred material	5 (I2-6)	I-7356	1505	85	-	Rouse and Morse 1999:46	intcal20	2120	-62.5815	17.1573	0	0	DiNapoli et al 2020	-
120	Antigua	Antigua and Barbuda	Lesser Antilles	northern Lesser Antilles	-61.7896002	17.07479419	Indian Creek	charcoal	charcoal/charred material	6 (P2-3)	I-7854	1670	80	-	Rouse and Morse 1999:46	intcal20	2120	-62.5815	17.1573	0	0	DiNapoli et al 2020	-
121	Antigua	Antigua and Barbuda	Lesser Antilles	northern Lesser Antilles	-61.7896002	17.07479419	Indian Creek	charcoal	charcoal/charred material	6 (P2-6)	I-7838	1750	80	-	Rouse and Morse 1999:46	intcal20	2120	-62.5815	17.1573	0	0	DiNapoli et al 2020	-
122	Antigua	Antigua and Barbuda	Lesser Antilles	northern Lesser Antilles	-61.7896002	17.07479419	Indian Creek	charcoal	charcoal/charred material	6 (P3-4)	I-7837	1715	80		Haviser 1997	intcal20	2120	-62.5815	17.1573	0	0	DiNapoli et al 2020	-
123	Antigua	Antigua and Barbuda	Lesser Antilles	northern Lesser Antilles	-61.7896002	17.07479419	Indian Creek	charcoal	charcoal/charred material	6 (P3-5)	I-7855	1765	80		Haviser 1997	intcal20	2120	-62.5815	17.1573	0	0	DiNapoli et al 2020	-
125	Antigua	Antigua and Barbuda	Lesser Antilles	northern Lesser Antilles	-61.7896002	17.07479419	Jolly Beach	shell	marine shell	ï¿½	Beta-31930	3630	80		Nodine 1990	marine20	2120	-62.5815	17.1573	-310	27	DiNapoli et al 2020	-
126	Antigua	Antigua and Barbuda	Lesser Antilles	northern Lesser Antilles	-61.7896002	17.07479419	Jolly Beach	organic sediment	sediment	JB07-1, 115 cm	AA-82473	1470	35	-25.5	Jones et al. 2018a	intcal20	2120	-62.5815	17.1573	0	0	DiNapoli et al 2020	-
127	Antigua	Antigua and Barbuda	Lesser Antilles	northern Lesser Antilles	-61.7896002	17.07479419	Jolly Beach	organic sediment	sediment	JB07-1, 235 cm	AA-82474	3290	60	-28	Siegel et al. 2015	intcal20	2120	-62.5815	17.1573	0	0	DiNapoli et al 2020	-
128	Antigua	Antigua and Barbuda	Lesser Antilles	northern Lesser Antilles	-61.7896002	17.07479419	Mill Reef	ï¿½	unknown	ï¿½	O-2217	850	105		Davis 1988	intcal20	2120	-62.5815	17.1573	0	0	DiNapoli et al 2020	-
129	Antigua	Antigua and Barbuda	Lesser Antilles	northern Lesser Antilles	-61.7896002	17.07479419	Mill Reef	ï¿½	unknown	ï¿½	O-2219	950	105		Davis 1988	intcal20	2120	-62.5815	17.1573	0	0	DiNapoli et al 2020	-
130	Antigua	Antigua and Barbuda	Lesser Antilles	northern Lesser Antilles	-61.7896002	17.07479419	Mill Reef	ï¿½	unknown	ï¿½	O-2220	1550	105		Davis 1988	intcal20	2120	-62.5815	17.1573	0	0	DiNapoli et al 2020	-
131	Antigua	Antigua and Barbuda	Lesser Antilles	northern Lesser Antilles	-61.7896002	17.07479419	Mill Reef	ï¿½	unknown	ï¿½	O-2258	1450	105		Davis 1988	intcal20	2120	-62.5815	17.1573	0	0	DiNapoli et al 2020	-
132	Antigua	Antigua and Barbuda	Lesser Antilles	northern Lesser Antilles	-61.7896002	17.07479419	Mill Reef	ï¿½	unknown	ï¿½	O-2259	1450	105		Davis 1988	intcal20	2120	-62.5815	17.1573	0	0	DiNapoli et al 2020	-
133	Antigua	Antigua and Barbuda	Lesser Antilles	northern Lesser Antilles	-61.7896002	17.07479419	Mill Reef	ï¿½	unknown	ï¿½	O-2278	1175	105		Davis 1988	intcal20	2120	-62.5815	17.1573	0	0	DiNapoli et al 2020	-
134	Antigua	Antigua and Barbuda	Lesser Antilles	northern Lesser Antilles	-61.7896002	17.07479419	Mill Reef	ï¿½	unknown	ï¿½	O-2279	1105	105		Davis 1988	intcal20	2120	-62.5815	17.1573	0	0	DiNapoli et al 2020	-
135	Antigua	Antigua and Barbuda	Lesser Antilles	northern Lesser Antilles	-61.7896002	17.07479419	Mill Reef	ï¿½	unknown	ï¿½	O-JG2-1	1100	105		Davis 1988	intcal20	2120	-62.5815	17.1573	0	0	DiNapoli et al 2020	-
136	Antigua	Antigua and Barbuda	Lesser Antilles	northern Lesser Antilles	-61.7896002	17.07479419	Mill Reef	ï¿½	unknown	ï¿½	O-JG2-2	1075	105		Davis 1988	intcal20	2120	-62.5815	17.1573	0	0	DiNapoli et al 2020	-
137	Aruba	Aruba	northern South America		-69.97420075	12.51693527	Arashi midden	shell	marine shell	ï¿½	Beta-450522	2580	30	4	Kelly and Hofman 2019	marine20	2101	-69.9	12.42	-308	26	DiNapoli et al 2020	San Nicolas Bay, 8Miles SW
138	Aruba	Aruba	northern South America		-69.97420075	12.51693527	Boca Urirama	ï¿½	unknown	ï¿½	GrN-32759	1385	35		Kelly and Hofman 2019	intcal20	2101	-69.9	12.42	0	0	DiNapoli et al 2020	San Nicolas Bay, 8Miles SW
139	Aruba	Aruba	northern South America		-69.97420075	12.51693527	Bringamosa 5	shell	marine shell	ï¿½	Beta-450528	3480	30	-3.2	Kelly and Hofman 2019	marine20	2101	-69.9	12.42	-308	26	DiNapoli et al 2020	San Nicolas Bay, 8Miles SW
140	Aruba	Aruba	northern South America		-69.97420075	12.51693527	Canashitu	human bone collagen	human bone/teeth	skeleton number Cï¿½1	Ua-1501	2210	95	-11.91	Versteeg et al. 1990	intcal20	2101	-69.9	12.42	0	0	DiNapoli et al 2020	San Nicolas Bay, 8Miles SW
144	Aruba	Aruba	northern South America		-69.97420075	12.51693527	Ceru Noka/Santa Cruz	human bone	human bone/teeth	131	GrN-17460	910	170	-7.99	Versteeg et al. 1990	intcal20	2101	-69.9	12.42	0	0	DiNapoli et al 2020	San Nicolas Bay, 8Miles SW
145	Aruba	Aruba	northern South America		-69.97420075	12.51693527	Ceru Noka/Santa Cruz	charcoal	charcoal/charred material 1		GrN-7341	3300	35		Versteeg et al. 1990	intcal20	2101	-69.9	12.42	0	0	DiNapoli et al 2020	San Nicolas Bay, 8Miles SW
146	Aruba	Aruba	northern South America		-69.97420075	12.51693527	Ceru Noka/Santa Cruz	charcoal	charcoal/charred material	8	GrN-7342	990	30		Versteeg et al. 1990	intcal20	2101	-69.9	12.42	0	0	DiNapoli et al 2020	San Nicolas Bay, 8Miles SW
147	Aruba	Aruba	northern South America		-69.97420075	12.51693527	Ceru Noka/Santa Cruz	human bone collagen	human bone/teeth	135	GrN-17459	870	80	-9.19	Versteeg et al. 1990	intcal20	2101	-69.9	12.42	0	0	DiNapoli et al 2020	San Nicolas Bay, 8Miles SW
148	Aruba	Aruba	northern South America		-69.97420075	12.51693527	Daimari 1	ï¿½	unknown	ï¿½	GrN-32760	1430	35		Kelly and Hofman 2019	intcal20	2101	-69.9	12.42	0	0	DiNapoli et al 2020	San Nicolas Bay, 8Miles SW
149	Aruba	Aruba	northern South America		-69.97420075	12.51693527	Guadirikiri 2	shell	marine shell	ï¿½	Beta-450527	1760	30	3	Kelly and Hofman 2019	marine20	2101	-69.9	12.42	-308	26	DiNapoli et al 2020	San Nicolas Bay, 8Miles SW
150	Aruba	Aruba	northern South America		-69.97420075	12.51693527	Malmok	shell	marine shell	F. 114	GrN-16833	2175	85		Versteeg 1991	marine20	2101	-69.9	12.42	-308	26	DiNapoli et al 2020	San Nicolas Bay, 8Miles SW
151	Aruba	Aruba	northern South America		-69.97420075	12.51693527	Malmok	shell	marine shell	Malmok pit 1-center of midden-0ï¿½10cm	GrN-16838	2370	140	1.15	Versteeg 1991	marine20	2101	-69.9	12.42	-308	26	DiNapoli et al 2020	San Nicolas Bay, 8Miles SW
152	Aruba	Aruba	northern South America		-69.97420075	12.51693527	Malmok	shell	marine shell	Malmok pit 1	GrN-17779	2160	40	2.52	Van Klinken 1991	marine20	2101	-69.9	12.42	-308	26	DiNapoli et al 2020	San Nicolas Bay, 8Miles SW
153	Aruba	Aruba	northern South America		-69.97420075	12.51693527	Malmok	shell	marine shell	Malmok pit 1	GrN-17780	1080	50	2.38	Van Klinken 1991	marine20	2101	-69.9	12.42	-308	26	DiNapoli et al 2020	San Nicolas Bay, 8Miles SW
154	Aruba	Aruba	northern South America		-69.97420075	12.51693527	Malmok	shell	marine shell	pit 1	GrN-16832	2345	140	-2.12	Versteeg 1991	marine20	2101	-69.9	12.42	-308	26	DiNapoli et al 2020	San Nicolas Bay, 8Miles SW
155	Aruba	Aruba	northern South America		-69.97420075	12.51693527	Malmok	shell	marine shell	skeleton 35	GrN-16837	2210	90	1.53	Versteeg et al.	marine20	2101	-69.9	12.42	-308	26	DiNapoli et al 2020	San Nicolas Bay, 8Miles SW
156	Aruba	Aruba	northern South America		-69.97420075	12.51693527	Malmok	shell	marine shell	skeleton 41	GrN-16836	2430	150	2.06	Versteeg et al.	marine20	2101	-69.9	12.42	-308	26	DiNapoli et al 2020	San Nicolas Bay, 8Miles SW
157	Aruba	Aruba	northern South America		-69.97420075	12.51693527	Malmok	human tooth	human bone/teeth	Malmok F111	Ua-1513	3560	220	-9.35	Van Klinken 1991	intcal20	2101	-69.9	12.42	0	0	DiNapoli et al 2020	San Nicolas Bay, 8Miles SW
158	Aruba	Aruba	northern South America		-69.97420075	12.51693527	Malmok	marine shell	marine shell	Malmok 137	GrN-16835	530	90	-3.23	Van Klinken 1991	marine20	2101	-69.9	12.42	-308	26	DiNapoli et al 2020	San Nicolas Bay, 8Miles SW
159	Aruba	Aruba	northern South America		-69.97420075	12.51693527	Malmok	human bone collagen	human bone/teeth	skeleton 11B	Ua-1342	1520	100	-12.46	Versteeg et al. 1990	intcal20	2101	-69.9	12.42	0	0	DiNapoli et al 2020	San Nicolas Bay, 8Miles SW
160	Aruba	Aruba	northern South America		-69.97420075	12.51693527	Malmok	human bone collagen	human bone/teeth	skeleton 21B	Ua-1340	1520	110	-12.47	Versteeg et al. 1990	intcal20	2101	-69.9	12.42	0	0	DiNapoli et al 2020	San Nicolas Bay, 8Miles SW
161	Aruba	Aruba	northern South America		-69.97420075	12.51693527	Malmok	human bone collagen	human bone/teeth	skeleton 41	Ua-1514	1420	150	-9.69	Versteeg et al. 1990	intcal20	2101	-69.9	12.42	0	0	DiNapoli et al 2020	San Nicolas Bay, 8Miles SW
162	Aruba	Aruba	northern South America		-69.97420075	12.51693527	Malmok	human bone collagen	human bone/teeth	skeleton 59B	Ua-1341	1740	110	-10.47	Versteeg et al. 1990	intcal20	2101	-69.9	12.42	0	0	DiNapoli et al 2020	San Nicolas Bay, 8Miles SW
163	Aruba	Aruba	northern South America		-69.97420075	12.51693527	Malmok	shell	marine shell	skeleton 19	GrN-16834	2070	80		Versteeg et al.	marine20	2101	-69.9	12.42	-308	26	DiNapoli et al 2020	San Nicolas Bay, 8Miles SW
164	Aruba	Aruba	northern South America		-69.97420075	12.51693527	Sabaneta	charcoal	charcoal/charred material	94	GrN-7338	940	25		Versteeg et al. 1990	intcal20	2101	-69.9	12.42	0	0	DiNapoli et al 2020	San Nicolas Bay, 8Miles SW
165	Aruba	Aruba	northern South America		-69.97420075	12.51693527	Sabaneta	charcoal	charcoal/charred material	154	GrN-7339	1040	45		Versteeg et al. 1990	intcal20	2101	-69.9	12.42	0	0	DiNapoli et al 2020	San Nicolas Bay, 8Miles SW
166	Aruba	Aruba	northern South America		-69.97420075	12.51693527	Sabaneta	charcoal	charcoal/charred material	278	GrN-7340	1000	30		Versteeg et al. 1990	intcal20	2101	-69.9	12.42	0	0	DiNapoli et al 2020	San Nicolas Bay, 8Miles SW
167	Aruba	Aruba	northern South America		-69.97420075	12.51693527	Seru Colorado 3	ï¿½	unknown		Beta-450529	1930	30	-10	Kelly and Hofman 2019	intcal20	2101	-69.9	12.42	0	0	DiNapoli et al 2020	San Nicolas Bay, 8Miles SW
168	Aruba	Aruba	northern South America		-69.97420075	12.51693527	Spaans Lagoen 3	ï¿½	marine shell		Beta-450523	3440	30	-0.5	Kelly and Hofman 2019	marine20	2101	-69.9	12.42	-308	26	DiNapoli et al 2020	San Nicolas Bay, 8Miles SW
169	Aruba	Aruba	northern South America		-69.97420075	12.51693527	Spaans Lagoen 4	ï¿½	marine shell		Beta-450524	1630	30	0.1	Kelly and Hofman 2019	marine20	2101	-69.9	12.42	-308	26	DiNapoli et al 2020	San Nicolas Bay, 8Miles SW
170	Aruba	Aruba	northern South America		-69.97420075	12.51693527	Spaans Lagoen 5	ï¿½	marine shell		Beta-450525	2000	30	2.1	Kelly and Hofman 2019	marine20	2101	-69.9	12.42	-308	26	DiNapoli et al 2020	San Nicolas Bay, 8Miles SW
171	Aruba	Aruba	northern South America		-69.97420075	12.51693527	Spaans Lagoen 6	ï¿½	unknown		Beta-446966	1440	30	-8.7	Kelly and Hofman 2019	intcal20	2101	-69.9	12.42	0	0	DiNapoli et al 2020	San Nicolas Bay, 8Miles SW
172	Aruba	Aruba	northern South America		-69.97420075	12.51693527	Spaans Lagoen 6	ï¿½	unknown		Beta-450526	3450	30	0.9	Kelly and Hofman 2019	intcal20	2101	-69.9	12.42	0	0	DiNapoli et al 2020	San Nicolas Bay, 8Miles SW
173	Aruba	Aruba	northern South America		-69.97420075	12.51693527	Tanki Flip	charcoal	charcoal/charred material	F.I.-S part site	I-4025	765	110		Heidecker and Siegel 1969	intcal20	2101	-69.9	12.42	0	0	DiNapoli et al 2020	San Nicolas Bay, 8Miles SW
174	Aruba	Aruba	northern South America		-69.97420075	12.51693527	Tanki Flip	charcoal	charcoal/charred material	F.II-S part site	I-4026	740	105		Heidecker and Siegel 1969	intcal20	2101	-69.9	12.42	0	0	DiNapoli et al 2020	San Nicolas Bay, 8Miles SW
175	Aruba	Aruba	northern South America		-69.97420075	12.51693527	Tanki Flip	charcoal	charcoal/charred material	F1265-stone hearth-str-5	GrA-2778	830	50		Versteeg 1997	intcal20	2101	-69.9	12.42	0	0	DiNapoli et al 2020	San Nicolas Bay, 8Miles SW
176	Aruba	Aruba	northern South America		-69.97420075	12.51693527	Tanki Flip	charcoal	charcoal/charred material	F1702A-burial child-overlap	GrN-21664	860	40		Versteeg 1997	intcal20	2101	-69.9	12.42	0	0	DiNapoli et al 2020	San Nicolas Bay, 8Miles SW
177	Aruba	Aruba	northern South America		-69.97420075	12.51693527	Tanki Flip	charcoal	charcoal/charred material	F1762-Stone hearth-str-10	GrN-21665	1030	40		Versteeg 1997	intcal20	2101	-69.9	12.42	0	0	DiNapoli et al 2020	San Nicolas Bay, 8Miles SW
178	Aruba	Aruba	northern South America		-69.97420075	12.51693527	Tanki Flip	charcoal	charcoal/charred material	F1874-stone hearth-str-10	GrN-21666	1030	30		Versteeg 1997	intcal20	2101	-69.9	12.42	0	0	DiNapoli et al 2020	San Nicolas Bay, 8Miles SW
179	Aruba	Aruba	northern South America		-69.97420075	12.51693527	Tanki Flip	charcoal	charcoal/charred material	F222-ash hearth-str-3	GrN-2788	1080	50		Versteeg 1997	intcal20	2101	-69.9	12.42	0	0	DiNapoli et al 2020	San Nicolas Bay, 8Miles SW
180	Aruba	Aruba	northern South America		-69.97420075	12.51693527	Tanki Flip	charcoal	charcoal/charred material	F408-posthole-pit-str-4	GrA-2790	340	50		Versteeg 1997	intcal20	2101	-69.9	12.42	0	0	DiNapoli et al 2020	San Nicolas Bay, 8Miles SW
181	Aruba	Aruba	northern South America		-69.97420075	12.51693527	Tanki Flip	charcoal	charcoal/charred material	F426-posthole-strï¿½4	GrA-2784	750	50		Versteeg 1997	intcal20	2101	-69.9	12.42	0	0	DiNapoli et al 2020	San Nicolas Bay, 8Miles SW
182	Aruba	Aruba	northern South America		-69.97420075	12.51693527	Tanki Flip	charcoal	charcoal/charred material	F484-stone hearth-str-6	GrA-2789	990	50		Versteeg 1997	intcal20	2101	-69.9	12.42	0	0	DiNapoli et al 2020	San Nicolas Bay, 8Miles SW
183	Aruba	Aruba	northern South America		-69.97420075	12.51693527	Tanki Flip	charcoal	charcoal/charred material	F608-posthole-strï¿½11	GrA-2785	860	50		Versteeg 1997	intcal20	2101	-69.9	12.42	0	0	DiNapoli et al 2020	San Nicolas Bay, 8Miles SW
184	Aruba	Aruba	northern South America		-69.97420075	12.51693527	Tanki Flip	charcoal	charcoal/charred material	F9-pottery kiln-outside settlement	GrN-21656	910	30		Versteeg 1997	intcal20	2101	-69.9	12.42	0	0	DiNapoli et al 2020	San Nicolas Bay, 8Miles SW
185	Aruba	Aruba	northern South America		-69.97420075	12.51693527	Tanki Flip	charcoal	charcoal/charred material	TFH-197-burial-S part site	GrN-16915	825	30		Versteeg 1997	intcal20	2101	-69.9	12.42	0	0	DiNapoli et al 2020	San Nicolas Bay, 8Miles SW
187	Baliceaux	St. Vincent and the Grenadines	Lesser Antilles	southern Lesser Antilles	-61.22895776	13.01338012	Banana Bay	Strombus gigas	marine shell	10 ft. in from midden face	RL-27	720	100		Bullen and Bullen 1972:36-40	marine20	2124	-61.1911	13.2502	34	29	DiNapoli et al 2020	-
188	Baliceaux	St. Vincent and the Grenadines	Lesser Antilles	southern Lesser Antilles	-61.22895776	13.01338012	Banana Bay	Cittarium pica	marine shell	S. profile-30 cmbs	Beta-286848	970	50	2.8	Fitzpatrick and Giovas 2011	marine20	2124	-61.1911	13.2502	34	29	DiNapoli et al 2020	-
189	Baliceaux	St. Vincent and the Grenadines	Lesser Antilles	southern Lesser Antilles	-61.22895776	13.01338012	Banana Bay	Strombus gigas	marine shell	ï¿½	RL-71	530	110		Bullen and Bullen 1972:36-40	marine20	2124	-61.1911	13.2502	34	29	DiNapoli et al 2020	-
190	Barbados	Barbados	Lesser Antilles	southern Lesser Antilles	-59.56121775	13.18105383	Chancery Lane	charcoal	charcoal/charred material	48 inches below surface	I-2486	1570	95		Bullen and Bullen 1968	intcal20	2106+2107	-59.525	13.2143	0	0	DiNapoli et al 2020	Bathsheba
191	Barbados	Barbados	Lesser Antilles	southern Lesser Antilles	-59.56121775	13.18105383	Chancery Lane	shell gouge	marine shell	ï¿½	I-16307	1770	80		O'Day and Keegan 2001:280	marine20	2106+2107	-59.525	13.2143	-75.5	22	DiNapoli et al 2020	Bathsheba
192	Barbados	Barbados	Lesser Antilles	southern Lesser Antilles	-59.56121775	13.18105383	Goddard	charcoal	charcoal/charred material	Beach deposit below and west of the Goddard House*	Beta-19969	2253	55		Hackenberger 1988	intcal20	2106+2107	-59.525	13.2143	0	0	DiNapoli et al 2020	Bathsheba
193	Barbados	Barbados	Lesser Antilles	southern Lesser Antilles	-59.56121775	13.18105383	Goddard	human bone	human bone/teeth	ï¿½	D-AMS 009909	980	28	-7.3	Hansen 2015	intcal20	2106+2107	-59.525	13.2143	0	0	DiNapoli et al 2020	Bathsheba
194	Barbados	Barbados	Lesser Antilles	southern Lesser Antilles	-59.56121775	13.18105383	Goddard	charcoal	charcoal/charred material	Hearth feature from the east portion of the Goddard House feature*	Beta-20723	1950	150		Hackenberger 1988	intcal20	2106+2107	-59.525	13.2143	0	0	DiNapoli et al 2020	Bathsheba
200	Barbados	Barbados	Lesser Antilles	southern Lesser Antilles	-59.56121775	13.18105383	Greenland	Strombus sp. gouge	marine shell	ï¿½	BM-128	850	150		Drewett 1989:99	marine20	2106+2107	-59.525	13.2143	-75.5	22	DiNapoli et al 2020	Bathsheba
201	Barbados	Barbados	Lesser Antilles	southern Lesser Antilles	-59.56121775	13.18105383	Greenland	shell gouge	marine shell	Surface collection	BM-128	850	150		1968	marine20	2106+2107	-59.525	13.2143	-75.5	22	DiNapoli et al 2020	Bathsheba
202	Barbados	Barbados	Lesser Antilles	southern Lesser Antilles	-59.56121775	13.18105383	Heywoods	triton shell	marine shell	Context 6-Trench 25	1-16189	1120	80		Drewett 1991:14; Drewett 1993:116	marine20	2106+2107	-59.525	13.2143	-75.5	22	DiNapoli et al 2020	Bathsheba
203	Barbados	Barbados	Lesser Antilles	southern Lesser Antilles	-59.56121775	13.18105383	Heywoods	Eustrombus gigas (adze)	marine shell	Context 7-Trench 39	Beta-297521	4230	50	0.1	Fitzpatrick 2011	marine20	2106+2107	-59.525	13.2143	-75.5	22	DiNapoli et al 2020	Bathsheba
204	Barbados	Barbados	Lesser Antilles	southern Lesser Antilles	-59.56121775	13.18105383	Heywoods	conch lip adze	marine shell	TP 39	I-16840	3980	100		Drewett 1993:116; Drewett 2000:24	marine20	2106+2107	-59.525	13.2143	-75.5	22	DiNapoli et al 2020	Bathsheba
205	Barbados	Barbados	Lesser Antilles	southern Lesser Antilles	-59.56121775	13.18105383	Heywoods	shell	marine shell	ï¿½	I-16188	910	80		Drewett 1991:14	marine20	2106+2107	-59.525	13.2143	-75.5	22	DiNapoli et al 2020	Bathsheba
206	Barbados	Barbados	Lesser Antilles	southern Lesser Antilles	-59.56121775	13.18105383	Heywoods	ï¿½	unknown	House 1-context 125	Beta-1134099	1040	60		Drewett 2000:165	intcal20	2106+2107	-59.525	13.2143	0	0	DiNapoli et al 2020	Bathsheba
207	Barbados	Barbados	Lesser Antilles	southern Lesser Antilles	-59.56121775	13.18105383	Heywoods	ï¿½	unknown	House 2-context 480	Beta-1134100	1120	50		Drewett 2000:165	intcal20	2106+2107	-59.525	13.2143	0	0	DiNapoli et al 2020	Bathsheba
208	Barbados	Barbados	Lesser Antilles	southern Lesser Antilles	-59.56121775	13.18105383	Heywoods	ï¿½	unknown	House 3-context 510	Beta 134101	1230	60		Drewett 2000:165	intcal20	2106+2107	-59.525	13.2143	0	0	DiNapoli et al 2020	Bathsheba
209	Barbados	Barbados	Lesser Antilles	southern Lesser Antilles	-59.56121775	13.18105383	Heywoods	Eustrombus gigas (juvenile)	marine shell	Context 7-Trench 39	D-AMS 001792	4366	32	8.8	this publication	marine20	2106+2107	-59.525	13.2143	-75.5	22	DiNapoli et al 2020	Bathsheba
210	Barbados	Barbados	Lesser Antilles	southern Lesser Antilles	-59.56121775	13.18105383	Heywoods	Eustrombus gigas (juvenile)	marine shell	Context 7-Unit 35	D-AMS 001793	4278	29	3.5	this publication	marine20	2106+2107	-59.525	13.2143	-75.5	22	DiNapoli et al 2020	Bathsheba
211	Barbados	Barbados	Lesser Antilles	southern Lesser Antilles	-59.56121775	13.18105383	Heywoods	Eustrombus gigas (juvenile)	marine shell	Context 8-Trench 30	Beta-297522	4360	40	0.4	Fitzpatrick 2011	marine20	2106+2107	-59.525	13.2143	-75.5	22	DiNapoli et al 2020	Bathsheba
212	Barbados	Barbados	Lesser Antilles	southern Lesser Antilles	-59.56121775	13.18105383	Heywoods	Eustrombus gigas (juvenile)	marine shell	Context 8-Unit 35	D-AMS 001794	4091	27	9.2	this publication	marine20	2106+2107	-59.525	13.2143	-75.5	22	DiNapoli et al 2020	Bathsheba
213	Barbados	Barbados	Lesser Antilles	southern Lesser Antilles	-59.56121775	13.18105383	Hillcrest	shell axe	marine shell	ï¿½	I-16187	780	80		Drewett 1991:14	marine20	2106+2107	-59.525	13.2143	-75.5	22	DiNapoli et al 2020	Bathsheba
214	Barbados	Barbados	Lesser Antilles	southern Lesser Antilles	-59.56121775	13.18105383	Silver Sands	human bone	human bone/teeth	ï¿½	I-16215	650	100		Drewett 1991:14	intcal20	2106+2107	-59.525	13.2143	0	0	DiNapoli et al 2020	Bathsheba
215	Barbados	Barbados	Lesser Antilles	southern Lesser Antilles	-59.56121775	13.18105383	Silver Sands	human bone	human bone/teeth	ï¿½	I-16268	1000	150		Drewett 1991:14 insufficient	intcal20	2106+2107	-59.525	13.2143	0	0	DiNapoli et al 2020	Bathsheba
216	Barbados	Barbados	Lesser Antilles	southern Lesser Antilles	-59.56121775	13.18105383	Silver Sands	shell	marine shell	ï¿½	I-16218	990	80		Drewett 1991:14	marine20	2106+2107	-59.525	13.2143	-75.5	22	DiNapoli et al 2020	Bathsheba
217	Barbuda	Antigua and Barbuda	Lesser Antilles		-61.7952679	17.63188796	Burton's Field	Stombus gigas	marine shell	Basal Cultural Deposit	UCI-107937	2565	20		Rousseau 2012; Vï¿½steinsson 2011	marine20	2120	-62.5815	17.1573	-310	27	DiNapoli et al 2020	-
218	Barbuda	Antigua and Barbuda	Lesser Antilles		-61.7952679	17.63188796	Burton's Field	Stombus gigas	marine shell	Highest Undisturbed Layer	UCI-107938	3430	15		Rousseau 2012; Vï¿½steinsson 2011	marine20	2120	-62.5815	17.1573	-310	27	DiNapoli et al 2020	-
219	Barbuda	Antigua and Barbuda	Lesser Antilles		-61.7952679	17.63188796	Cattle Field	Pinctada imbricata	marine shell	associated with shell ridge	UCI-107939	3315	15		Rousseau 2012; Vï¿½steinsson 2011	marine20	2120	-62.5815	17.1573	-310	27	DiNapoli et al 2020	-
221	Barbuda	Antigua and Barbuda	Lesser Antilles		-61.7952679	17.63188796	Gravenor Bay Transect	Strombus gigas	marine shell	BA-GB2	PITT-1234	1365	45		Watters 1999; Vï¿½steinsson 2011	marine20	2120	-62.5815	17.1573	-310	27	DiNapoli et al 2020	-
222	Barbuda	Antigua and Barbuda	Lesser Antilles		-61.7952679	17.63188796	Gravenor Bay Transect	Strombus gigas	marine shell	BA-GB1	PITT-1233	1135	50		Watters 1999; Vï¿½steinsson 2011	marine20	2120	-62.5815	17.1573	-310	27	DiNapoli et al 2020	-
223	Barbuda	Antigua and Barbuda	Lesser Antilles		-61.7952679	17.63188796	Gravenor Bay Transect	Strombus gigas	marine shell	BA-GB3	Beta-103890	1210	60		Watters 1999; Vï¿½steinsson 2011	marine20	2120	-62.5815	17.1573	-310	27	DiNapoli et al 2020	-
224	Barbuda	Antigua and Barbuda	Lesser Antilles		-61.7952679	17.63188796	Gravenor Bay Transect	Strombus gigas	marine shell	BA-GB4	Beta-103891	2030	60		Watters 1999; Vï¿½steinsson 2011	marine20	2120	-62.5815	17.1573	-310	27	DiNapoli et al 2020	-
225	Barbuda	Antigua and Barbuda	Lesser Antilles		-61.7952679	17.63188796	Gravenor Bay Transect	Strombus gigas	marine shell	BA-GB5	Beta-103892	1360	60		Watters 1999; Vï¿½steinsson 2011	marine20	2120	-62.5815	17.1573	-310	27	DiNapoli et al 2020	-
226	Barbuda	Antigua and Barbuda	Lesser Antilles		-61.7952679	17.63188796	Gravenor Bay Transect	Strombus gigas	marine shell	BA-GB6	Beta-103893	1350	60		Watters 1997:196	marine20	2120	-62.5815	17.1573	-310	27	DiNapoli et al 2020	-
227	Barbuda	Antigua and Barbuda	Lesser Antilles		-61.7952679	17.63188796	Indian Town Trail (BA1)	charcoal	charcoal/charred material	ï¿½	Beta-18492	910	220		Watters et al. 1992	intcal20	2120	-62.5815	17.1573	0	0	DiNapoli et al 2020	-
228	Barbuda	Antigua and Barbuda	Lesser Antilles		-61.7952679	17.63188796	Indian Town Trail (BA1)	Cittarium pica	marine shell	ï¿½	PITT-0594	445	30		Watters et al. 1992	marine20	2120	-62.5815	17.1573	-310	27	DiNapoli et al 2020	-
229	Barbuda	Antigua and Barbuda	Lesser Antilles		-61.7952679	17.63188796	Indian Town Trail (BA1)	Strombus gigas	marine shell	ï¿½	PITT-0595	1065	45		Watters et al. 1992	marine20	2120	-62.5815	17.1573	-310	27	DiNapoli et al 2020	-
230	Barbuda	Antigua and Barbuda	Lesser Antilles		-61.7952679	17.63188796	Indian Town Trail (BA1)	charcoal	charcoal/charred material	BA01-C [2005]	SUERC 18556	820	35	-24.5	Kendall et al. 2011	intcal20	2120	-62.5815	17.1573	0	0	DiNapoli et al 2020	-
232	Barbuda	Antigua and Barbuda	Lesser Antilles		-61.7952679	17.63188796	North Sand Ground Plantation	Strombus gigas	marine shell	ï¿½	PITT-0718	2100	35		Watters 1999; Vï¿½steinsson 2011	marine20	2120	-62.5815	17.1573	-310	27	DiNapoli et al 2020	-
233	Barbuda	Antigua and Barbuda	Lesser Antilles		-61.7952679	17.63188796	North Sand Ground Plantation	Strombus gigas	marine shell	ï¿½	SI-6695	3340	70		insufficient provenience	marine20	2120	-62.5815	17.1573	-310	27	DiNapoli et al 2020	-
234	Barbuda	Antigua and Barbuda	Lesser Antilles		-61.7952679	17.63188796	North Sand Ground Plantation	Strombus gigas	marine shell	Surface collection	PITT-0590	3560	45		Watters et al. 1992; Vï¿½steinsson 2011	marine20	2120	-62.5815	17.1573	-310	27	DiNapoli et al 2020	-
235	Barbuda	Antigua and Barbuda	Lesser Antilles		-61.7952679	17.63188796	River (JA1)	Strombus gigas	marine shell	Area A; Context 005 ("Cultural Layer" c. 50-70cm)	SUERC 33605 (GU-23531)	2790	35	3	Kendall et al. 2011; Rousseau 2011	marine20	2120	-62.5815	17.1573	-310	27	DiNapoli et al 2020	-
236	Barbuda	Antigua and Barbuda	Lesser Antilles		-61.7952679	17.63188796	River (JA1)	Strombus gigas	marine shell	Area B; Context 103 (Lower Shell Midden-27-35 cm)	SUERC-33604 (GU-23530)	3280	35	4	Kendall et al. 2011; Rousseau 2011	marine20	2120	-62.5815	17.1573	-310	27	DiNapoli et al 2020	-
237	Barbuda	Antigua and Barbuda	Lesser Antilles		-61.7952679	17.63188796	River (BA4)	Strombus gigas celt	marine shell	Surface collection	PITT-0717	3650	35		Watters et al. 1992; Vï¿½steinsson 2011	marine20	2120	-62.5815	17.1573	-310	27	DiNapoli et al 2020	-
238	Barbuda	Antigua and Barbuda	Lesser Antilles		-61.7952679	17.63188796	River (BA4)	Strombus gigas celt	marine shell	Surface collection	PITT-0731	3830	25		Watters et al. 1992; Vï¿½steinsson 2011	marine20	2120	-62.5815	17.1573	-310	27	DiNapoli et al 2020	-
239	Barbuda	Antigua and Barbuda	Lesser Antilles		-61.7952679	17.63188796	River (JA1)	Strombus gigas	marine shell	Surface collection	PITT-0589	1075	60		Watters et al. 1992; Vï¿½steinsson 2011	marine20	2120	-62.5815	17.1573	-310	27	DiNapoli et al 2020	-
240	Barbuda	Antigua and Barbuda	Lesser Antilles		-61.7952679	17.63188796	Sand Ground Plantation	Strombus gigas	marine shell	Surface collection	PITT-0592	2900	50		Watters et al. 1992; Vï¿½steinsson 2011	marine20	2120	-62.5815	17.1573	-310	27	DiNapoli et al 2020	-
241	Barbuda	Antigua and Barbuda	Lesser Antilles		-61.7952679	17.63188796	Sand Ground Plantation	Strombus gigas	marine shell	Surface collection	PITT-0719	1755	75		Watters et al. 1992; Vï¿½steinsson 2011	marine20	2120	-62.5815	17.1573	-310	27	DiNapoli et al 2020	-
242	Barbuda	Antigua and Barbuda	Lesser Antilles		-61.7952679	17.63188796	Sand Ground Plantation	Strombus gigas	marine shell	Surface collection	SI-6879	5480	100		Watters et al. 1992; Vï¿½steinsson 2011	marine20	2120	-62.5815	17.1573	-310	27	DiNapoli et al 2020	-
243	Barbuda	Antigua and Barbuda	Lesser Antilles		-61.7952679	17.63188796	Sandman	shell	marine shell	ï¿½	PITT-0721	3350	50		Vï¿½steinsson 2011	marine20	2120	-62.5815	17.1573	-310	27	DiNapoli et al 2020	-
244	Barbuda	Antigua and Barbuda	Lesser Antilles		-61.7952679	17.63188796	Sandman	shell	marine shell	Surface collection	PITT-0593	2650	50		Watters et al. 1992;	marine20	2120	-62.5815	17.1573	-310	27	DiNapoli et al 2020	-
245	Barbuda	Antigua and Barbuda	Lesser Antilles		-61.7952679	17.63188796	Sandman	Strombus gigas	marine shell	Surface collection	SI-6880	3150	55		Watters et al. 1992; Vï¿½steinsson 2011	marine20	2120	-62.5815	17.1573	-310	27	DiNapoli et al 2020	-
246	Barbuda	Antigua and Barbuda	Lesser Antilles		-61.7952679	17.63188796	Seaview	charcoal	charcoal/charred material	Context 189-sample 107	SUERC 34972	1975	35	-25	Kendall et al. 2011	intcal20	2120	-62.5815	17.1573	0	0	DiNapoli et al 2020	-
247	Barbuda	Antigua and Barbuda	Lesser Antilles		-61.7952679	17.63188796	Seaview	charcoal	charcoal/charred material	Context 256-sample 119	SUERC 34970	1900	35	-22.9	Kendall et al. 2011	intcal20	2120	-62.5815	17.1573	0	0	DiNapoli et al 2020	-
248	Barbuda	Antigua and Barbuda	Lesser Antilles		-61.7952679	17.63188796	Seaview	human bone	human bone/teeth	BAA016-Hum-99	SUERC 34162	1540	30	-17.2	Kendall et al. 2011	intcal20	2120	-62.5815	17.1573	0	0	DiNapoli et al 2020	-
249	Barbuda	Antigua and Barbuda	Lesser Antilles		-61.7952679	17.63188796	Seaview Erosion	charcoal	charcoal/charred material	BA016-A1 [804]	SUERC 18557	1755	35	-26.5	Kendall et al. 2011	intcal20	2120	-62.5815	17.1573	0	0	DiNapoli et al 2020	-
250	Barbuda	Antigua and Barbuda	Lesser Antilles		-61.7952679	17.63188796	Seaview Erosion	charcoal	charcoal/charred material	BA016-A2 861ï¿½863	SUERC 18558	1785	35	-25.3	Kendall et al. 2011	intcal20	2120	-62.5815	17.1573	0	0	DiNapoli et al 2020	-
251	Barbuda	Antigua and Barbuda	Lesser Antilles		-61.7952679	17.63188796	Seaview Erosion	charcoal	charcoal/charred material	BA016-A2 [857]	SUERC 18559	1690	35	-25.2	Kendall et al. 2011	intcal20	2120	-62.5815	17.1573	0	0	DiNapoli et al 2020	-
252	Barbuda	Antigua and Barbuda	Lesser Antilles		-61.7952679	17.63188796	Seaview Erosion	charcoal	charcoal/charred material	Sample 154-sample 71	SUERC 34971	1565	35	-27.3	Kendall et al. 2011	intcal20	2120	-62.5815	17.1573	0	0	DiNapoli et al 2020	-
253	Barbuda	Antigua and Barbuda	Lesser Antilles		-61.7952679	17.63188796	Seaview Inland	charcoal	charcoal/charred material	BA016 TRB-5 posthole	SUERC 18560	2005	35	-25.7	Kendall et al. 2011	intcal20	2120	-62.5815	17.1573	0	0	DiNapoli et al 2020	-
254	Barbuda	Antigua and Barbuda	Lesser Antilles		-61.7952679	17.63188796	Seaview Inland	charcoal	charcoal/charred material	TRB-5 [1002] h=78 cm	SUERC 18561	1920	35	-25.8	Kendall et al. 2011	intcal20	2120	-62.5815	17.1573	0	0	DiNapoli et al 2020	-
255	Barbuda	Antigua and Barbuda	Lesser Antilles		-61.7952679	17.63188796	Seaview Inland	charcoal	charcoal/charred material	Ba016-TRB-5 [1003] h=232 cm	SUERC 18562	2025	35	-25	Kendall et al. 2011	intcal20	2120	-62.5815	17.1573	0	0	DiNapoli et al 2020	-
260	Barbuda	Antigua and Barbuda	Lesser Antilles		-61.7952679	17.63188796	Singer Cave Road	Strombus gigas	marine shell	ï¿½	SI-6696	4085	85		Watters et al. 1992;	marine20	2120	-62.5815	17.1573	-310	27	DiNapoli et al 2020	-
261	Barbuda	Antigua and Barbuda	Lesser Antilles		-61.7952679	17.63188796	Singer Cave Road	Strombus gigas	marine shell	surface collection	PITT-0591	2830	80		Watters et al. 1992; Vï¿½steinsson 2011	marine20	2120	-62.5815	17.1573	-310	27	DiNapoli et al 2020	-
262	Barbuda	Antigua and Barbuda	Lesser Antilles		-61.7952679	17.63188796	Singer Cave Road	Strombus gigas	marine shell	surface collection	PITT-0720	1930	65		Watters et al. 1992; Vï¿½steinsson 2011	marine20	2120	-62.5815	17.1573	-310	27	DiNapoli et al 2020	-
263	Barbuda	Antigua and Barbuda	Lesser Antilles		-61.7952679	17.63188796	Sufferers	Strombus gigas	marine shell	BA3-RC1	PITT-1231	1050	30		Watters 1999; Vï¿½steinsson 2011	marine20	2120	-62.5815	17.1573	-310	27	DiNapoli et al 2020	-
264	Barbuda	Antigua and Barbuda	Lesser Antilles		-61.7952679	17.63188796	Sufferers	Strombus gigas	marine shell	BA3-RC2	Beta-103894	1400	60		Watters 1999; Vï¿½steinsson 2011	marine20	2120	-62.5815	17.1573	-310	27	DiNapoli et al 2020	-
265	Bonaire	Bonaire	northern South America		-68.2876101	12.18649033	Amboina (B-001)	charcoal	charcoal/charred material	10-15 cm b.s.	PITT-0265	710	65		Haviser 1991	intcal20	2101	-69.9	12.42	0	0	DiNapoli et al 2020	San Nicolas Bay, 8Miles SW
266	Bonaire	Bonaire	northern South America		-68.2876101	12.18649033	Amboina (B-001)	human bone	human bone/teeth	ï¿½	GrN-9318	760	25	-10.08	Tacoma 1980	intcal20	2101	-69.9	12.42	0	0	DiNapoli et al 2020	San Nicolas Bay, 8Miles SW
267	Bonaire	Bonaire	northern South America		-68.2876101	12.18649033	Amboina (B-001)	charcoal	charcoal/charred material	10-20 cm b.s.	PITT-0264	560	40		Haviser 1991	intcal20	2101	-69.9	12.42	0	0	DiNapoli et al 2020	San Nicolas Bay, 8Miles SW
268	Bonaire	Bonaire	northern South America		-68.2876101	12.18649033	Gotomeer #1 (Bï¿½073)	Melongena sp.	marine shell	Testpit 1-level 1 (0ï¿½10 cm)	GrN-32750	3095	20		Haviser 2010	marine20	2101	-69.9	12.42	-308	26	DiNapoli et al 2020	San Nicolas Bay, 8Miles SW
269	Bonaire	Bonaire	northern South America		-68.2876101	12.18649033	Gotomeer #1 (Bï¿½073)	Melongena sp.	marine shell	Testpit 1-level 1 (0ï¿½10 cm)	GrN-32751	3245	25		Haviser 2010	marine20	2101	-69.9	12.42	-308	26	DiNapoli et al 2020	San Nicolas Bay, 8Miles SW
270	Bonaire	Bonaire	northern South America		-68.2876101	12.18649033	Gotomeer #1 (Bï¿½073)	Melongena sp.	marine shell	Testpit 2-level 1 (0ï¿½10 cm)	GrN-32748	2412	15		Haviser 2010	marine20	2101	-69.9	12.42	-308	26	DiNapoli et al 2020	San Nicolas Bay, 8Miles SW
271	Bonaire	Bonaire	northern South America		-68.2876101	12.18649033	Gotomeer #1 (Bï¿½073)	Melongena sp.	marine shell	Testpit 2-level 1 (0ï¿½10 cm)	GrN-32749	2785	20		Haviser 2010	marine20	2101	-69.9	12.42	-308	26	DiNapoli et al 2020	San Nicolas Bay, 8Miles SW
272	Bonaire	Bonaire	northern South America		-68.2876101	12.18649033	Gotomeer #1 (Bï¿½073)	shell	marine shell	0-5 cm b.s.	PITT-0260	2160	55		Haviser 2001:118	marine20	2101	-69.9	12.42	-308	26	DiNapoli et al 2020	San Nicolas Bay, 8Miles SW
273	Bonaire	Bonaire	northern South America		-68.2876101	12.18649033	Gotomeer #1 (Bï¿½073)	shell	marine shell	10-15 cm b.s.	PITT-0261	2105	75		Haviser 2001:118	marine20	2101	-69.9	12.42	-308	26	DiNapoli et al 2020	San Nicolas Bay, 8Miles SW
274	Bonaire	Bonaire	northern South America		-68.2876101	12.18649033	Lagun (B-021)	shell	marine shell	10-15 cm b.s.	PITT-0258	3320	55		Haviser 2001:118	marine20	2101	-69.9	12.42	-308	26	DiNapoli et al 2020	San Nicolas Bay, 8Miles SW
275	Bonaire	Bonaire	northern South America		-68.2876101	12.18649033	Lagun (B-021)	shell	marine shell	15-20 cm b.s.	PITT-0259	3275	80		Haviser 2001:118	marine20	2101	-69.9	12.42	-308	26	DiNapoli et al 2020	San Nicolas Bay, 8Miles SW
276	Bonaire	Bonaire	northern South America		-68.2876101	12.18649033	Noord Lac (B-018)	shell	marine shell	15-20 cm b.s.	PITT-0263	1025	45		Haviser 1991	marine20	2101	-69.9	12.42	-308	26	DiNapoli et al 2020	San Nicolas Bay, 8Miles SW
277	Bonaire	Bonaire	northern South America		-68.2876101	12.18649033	Slagbaai	Lobatus sp.	marine shell	Testpit 9-level 1 (0ï¿½10 cm)	GrN-32753	2575	20		Haviser 2010	marine20	2101	-69.9	12.42	-308	26	DiNapoli et al 2020	San Nicolas Bay, 8Miles SW
278	Bonaire	Bonaire	northern South America		-68.2876101	12.18649033	Slagbaai	Lobatus sp.	marine shell	Testpit 9-level 1 (0ï¿½10 cm)	GrN-32752	2705	30		Haviser 2010	marine20	2101	-69.9	12.42	-308	26	DiNapoli et al 2020	San Nicolas Bay, 8Miles SW
279	Bonaire	Bonaire	northern South America		-68.2876101	12.18649033	Slagbaai Salinja #5	Lobatus sp.	marine shell	Trench 1-level 1 (0ï¿½10 cm)	GrN-32758	3410	20		Haviser 2010	marine20	2101	-69.9	12.42	-308	26	DiNapoli et al 2020	San Nicolas Bay, 8Miles SW
280	Bonaire	Bonaire	northern South America		-68.2876101	12.18649033	Slagbaai Salinja #5	Melongena sp.	marine shell	Testpit 1-level 1 (0ï¿½10 cm)	GrN-32754	2665	20		Haviser 2010	marine20	2101	-69.9	12.42	-308	26	DiNapoli et al 2020	San Nicolas Bay, 8Miles SW
281	Bonaire	Bonaire	northern South America		-68.2876101	12.18649033	Slagbaai Salinja #5	Melongena sp.	marine shell	Testpit 2-level 1 (0ï¿½10 cm)	GrN-32755	2735	25		Haviser 2010	marine20	2101	-69.9	12.42	-308	26	DiNapoli et al 2020	San Nicolas Bay, 8Miles SW
282	Bonaire	Bonaire	northern South America		-68.2876101	12.18649033	Slagbaai Salinja #5	Melongena sp.	marine shell	Testpit 2-level 1 (0ï¿½10 cm)	GrN-32756	3610	25		Haviser 2010	marine20	2101	-69.9	12.42	-308	26	DiNapoli et al 2020	San Nicolas Bay, 8Miles SW
283	Bonaire	Bonaire	northern South America		-68.2876101	12.18649033	Slagbaai Salinja #6	Lobatus sp.	marine shell	Testpit 2-level 1 (0ï¿½10 cm)	GrN-32757	2680	25		Haviser 2010	marine20	2101	-69.9	12.42	-308	26	DiNapoli et al 2020	San Nicolas Bay, 8Miles SW
284	Bonaire	Bonaire	northern South America		-68.2876101	12.18649033	Sorobon (B-008)	shell	marine shell	15-20 cm b.s.	PITT-0262	615	65		Haviser 1991	marine20	2101	-69.9	12.42	-308	26	DiNapoli et al 2020	San Nicolas Bay, 8Miles SW
285	Bonaire	Bonaire	northern South America		-68.2876101	12.18649033	Wanapa (B-016)	charcoal	charcoal/charred material	10-15 cm b.s.	PITT-0266	505	35		Haviser 1991	intcal20	2101	-69.9	12.42	0	0	DiNapoli et al 2020	San Nicolas Bay, 8Miles SW
286	Bonaire	Bonaire	northern South America		-68.2876101	12.18649033	Wanapa (B-016)	charcoal	charcoal/charred material	15-20 cm b.s.	PITT-0267	1480	25		Haviser 1991	intcal20	2101	-69.9	12.42	0	0	DiNapoli et al 2020	San Nicolas Bay, 8Miles SW
287	Bonaire	Bonaire	northern South America		-68.2876101	12.18649033	Wanapa (B-016)	charcoal	charcoal/charred material	15-20 cm b.s.	PITT-0268	885	45		Haviser 2001	intcal20	2101	-69.9	12.42	0	0	DiNapoli et al 2020	San Nicolas Bay, 8Miles SW
288	Bonaire	Bonaire	northern South America		-68.2876101	12.18649033	Wanapa (B-016)	shell	marine shell	10-15 cm b.s.	PITT-0270	2975	45		Haviser 1991	marine20	2101	-69.9	12.42	-308	26	DiNapoli et al 2020	San Nicolas Bay, 8Miles SW
289	Carriacou	Grenada	Lesser Antilles	southern Lesser Antilles	-61.4517981	12.48004349	Grand Bay	charcoal	charcoal/charred material	F016	AA-62282	1227	36	-25.97	Fitzpatrick and Giovas 2011	intcal20	2118	-61.6765	12.1262	0	0	DiNapoli et al 2020	-
290	Carriacou	Grenada	Lesser Antilles	southern Lesser Antilles	-61.4517981	12.48004349	Grand Bay	charcoal	charcoal/charred material	Unit 447-layer 6-Depth 110 cmbs	AA-62279	1243	36	-25.13	Fitzpatrick and Giovas 2011	intcal20	2118	-61.6765	12.1262	0	0	DiNapoli et al 2020	-
291	Carriacou	Grenada	Lesser Antilles	southern Lesser Antilles	-61.4517981	12.48004349	Grand Bay	charcoal	charcoal/charred material	Unit 447-Layer 6-Depth 93 cmbs	AA-62281	1339	36	-23.96	Fitzpatrick and Giovas 2011	intcal20	2118	-61.6765	12.1262	0	0	DiNapoli et al 2020	-
292	Carriacou	Grenada	Lesser Antilles	southern Lesser Antilles	-61.4517981	12.48004349	Grand Bay	Tayassu/Pecari mandible	faunal material	trench 415-square 23-stratum L002-planum 5	UCIAMS-94044	990	20	-22.2	Giovas et al. 2012	intcal20	2118	-61.6765	12.1262	0	0	DiNapoli et al 2020	-
293	Carriacou	Grenada	Lesser Antilles	southern Lesser Antilles	-61.4517981	12.48004349	Grand Bay	Cavia maxilla	faunal material	trench 446-square 9-stratum L002-planum 4	UCIAMS-94045	1020	20	-13.5	Giovas et al. 2012	intcal20	2118	-61.6765	12.1262	0	0	DiNapoli et al 2020	-
294	Carriacou	Grenada	Lesser Antilles	southern Lesser Antilles	-61.4517981	12.48004349	Grand Bay	human bone (adult-rib fragment)	human bone/teeth	563; F1064	Beta-257793	870	40	-12.4	this publication	intcal20	2118	-61.6765	12.1262	0	0	DiNapoli et al 2020	-
295	Carriacou	Grenada	Lesser Antilles	southern Lesser Antilles	-61.4517981	12.48004349	Grand Bay	human bone	human bone/teeth	C177; Grand Bay-Carriacou. F177	UCIAMS-111934	690	15	-10.27448007	Giovas 2013; Casto 2015	intcal20	2118	-61.6765	12.1262	0	0	DiNapoli et al 2020	-
296	Carriacou	Grenada	Lesser Antilles	southern Lesser Antilles	-61.4517981	12.48004349	Grand Bay	human bone	human bone/teeth	C180; Grand Bay-Carriacou. F180	UCIAMS-111935	1565	15	-13.57408165	Giovas 2013; Casto 2015	intcal20	2118	-61.6765	12.1262	0	0	DiNapoli et al 2020	-
297	Carriacou	Grenada	Lesser Antilles	southern Lesser Antilles	-61.4517981	12.48004349	Grand Bay	human bone (child-rt. fibula)	human bone/teeth	F006	AA-62283	1062	44	-14.21	Fitzpatrick and Giovas 2011	intcal20	2118	-61.6765	12.1262	0	0	DiNapoli et al 2020	-
298	Carriacou	Grenada	Lesser Antilles	southern Lesser Antilles	-61.4517981	12.48004349	Grand Bay	human bone	human bone/teeth	GB1230	UCIAMS-120951	1015	15	-15.7	this publication	intcal20	2118	-61.6765	12.1262	0	0	DiNapoli et al 2020	-
299	Carriacou	Grenada	Lesser Antilles	southern Lesser Antilles	-61.4517981	12.48004349	Grand Bay	Eustrombus gigas (juvenile)	marine shell	N.profile-Depth 108 cmbs	Beta-206685	1870	70	2.1	Fitzpatrick and Giovas 2011	marine20	2118	-61.6765	12.1262	282	24	DiNapoli et al 2020	-
300	Carriacou	Grenada	Lesser Antilles	southern Lesser Antilles	-61.4517981	12.48004349	Grand Bay	Cittarium pica	marine shell	Unit 415-Layer 5	Beta-233647	1310	40	1.8	Fitzpatrick and Giovas 2011	marine20	2118	-61.6765	12.1262	282	24	DiNapoli et al 2020	-
301	Carriacou	Grenada	Lesser Antilles	southern Lesser Antilles	-61.4517981	12.48004349	Grand Bay	Cittarium pica	marine shell	Unit 447-Layer 15-Depth 145 cmbs	AA-62278	1917	37	2.53	Fitzpatrick and Giovas 2011	marine20	2118	-61.6765	12.1262	282	24	DiNapoli et al 2020	-
302	Carriacou	Grenada	Lesser Antilles	southern Lesser Antilles	-61.4517981	12.48004349	Grand Bay	Venus sp.	marine shell	Unit 447-layer 6-Depth 127 cmbs	AA-62280a	1789	38	3.39	Fitzpatrick and Giovas 2011	marine20	2118	-61.6765	12.1262	282	24	DiNapoli et al 2020	-
303	Carriacou	Grenada	Lesser Antilles	southern Lesser Antilles	-61.4517981	12.48004349	Grand Bay	Venus sp.	marine shell	Unit 447-layer 6-Depth 127 cmbs	AA-62280b	1822	41	3.36	Fitzpatrick and Giovas 2011	marine20	2118	-61.6765	12.1262	282	24	DiNapoli et al 2020	-
304	Carriacou	Grenada	Lesser Antilles	southern Lesser Antilles	-61.4517981	12.48004349	Grand Bay	charcoal	charcoal/charred material	415; Sq. 20-Layer VI; planum 10	D-AMS 016648	1315	20	-23.9	this publication	intcal20	2118	-61.6765	12.1262	0	0	DiNapoli et al 2020	-
305	Carriacou	Grenada	Lesser Antilles	southern Lesser Antilles	-61.4517981	12.48004349	Grand Bay	charcoal	charcoal/charred material	415; Sq. 20-Layer VI; planum 10	D-AMS 16649	1321	20	-14.2	this publication	intcal20	2118	-61.6765	12.1262	0	0	DiNapoli et al 2020	-
306	Carriacou	Grenada	Lesser Antilles	southern Lesser Antilles	-61.4517981	12.48004349	Grand Bay	charcoal	charcoal/charred material	415; Sq. 20-Layer VI; planum 8	D-AMS 016647	1328	20	-20.2	this publication	intcal20	2118	-61.6765	12.1262	0	0	DiNapoli et al 2020	-
307	Carriacou	Grenada	Lesser Antilles	southern Lesser Antilles	-61.4517981	12.48004349	Harvey Vale	human bone (rt. ulna)	human bone/teeth	ï¿½	AA-62284	1027	46	-12.55	Fitzpatrick and Giovas 2011	intcal20	2118	-61.6765	12.1262	0	0	DiNapoli et al 2020	-
308	Carriacou	Grenada	Lesser Antilles	southern Lesser Antilles	-61.4517981	12.48004349	Point Bay	human bone	human bone/teeth	C001; Point Bay-Carriacou. F001	UCIAMS-111933	715	15	-12.60622409	Giovas 2013; Casto 2015	intcal20	2118	-61.6765	12.1262	0	0	DiNapoli et al 2020	-
309	Carriacou	Grenada	Lesser Antilles	southern Lesser Antilles	-61.4517981	12.48004349	Sabazan	charcoal	charcoal/charred material	Layer 11-53-108 cmbs	AA-67529	988	42	-25.6	Fitzpatrick and	intcal20	2118	-61.6765	12.1262	0	0	DiNapoli et al 2020	-
310	Carriacou	Grenada	Lesser Antilles	southern Lesser Antilles	-61.4517981	12.48004349	Sabazan	charcoal	charcoal/charred material	Layer 11-53-108cmbs	AA-67530	1039	35	-25.6	Fitzpatrick and Giovas 2011	intcal20	2118	-61.6765	12.1262	0	0	DiNapoli et al 2020	-
311	Carriacou	Grenada	Lesser Antilles	southern Lesser Antilles	-61.4517981	12.48004349	Sabazan	charcoal	charcoal/charred material	Layer 13-108-115cmbs	AA-67531	1133	38	-24.6	Fitzpatrick and Giovas 2011	intcal20	2118	-61.6765	12.1262	0	0	DiNapoli et al 2020	-
312	Carriacou	Grenada	Lesser Antilles	southern Lesser Antilles	-61.4517981	12.48004349	Sabazan	charcoal	charcoal/charred material	Layer 13-108-115cmbs	AA-67532	1073	38	-25	Fitzpatrick and Giovas 2011	intcal20	2118	-61.6765	12.1262	0	0	DiNapoli et al 2020	-
313	Carriacou	Grenada	Lesser Antilles	southern Lesser Antilles	-61.4517981	12.48004349	Sabazan	charcoal	charcoal/charred material	Layer 14-115-154cmbs	AA-67533	1172	36	-25	Fitzpatrick and Giovas 2011	intcal20	2118	-61.6765	12.1262	0	0	DiNapoli et al 2020	-
314	Carriacou	Grenada	Lesser Antilles	southern Lesser Antilles	-61.4517981	12.48004349	Sabazan	charcoal	charcoal/charred material	Layer 14-115-154cmbs	AA-67534	1333	57	-24.6	Fitzpatrick and Giovas 2011	intcal20	2118	-61.6765	12.1262	0	0	DiNapoli et al 2020	-
315	Carriacou	Grenada	Lesser Antilles	southern Lesser Antilles	-61.4517981	12.48004349	Sabazan	charcoal	charcoal/charred material	Layer 15-149-164cmbs	AA-67535	1588	36	-24.8	Fitzpatrick and Giovas 2011	intcal20	2118	-61.6765	12.1262	0	0	DiNapoli et al 2020	-
316	Carriacou	Grenada	Lesser Antilles	southern Lesser Antilles	-61.4517981	12.48004349	Sabazan	charcoal	charcoal/charred material	Layer 15-149-164cmbs	AA-67536	1584	36	-25.8	Fitzpatrick and Giovas 2011	intcal20	2118	-61.6765	12.1262	0	0	DiNapoli et al 2020	-
317	Carriacou	Grenada	Lesser Antilles	southern Lesser Antilles	-61.4517981	12.48004349	Sabazan	charcoal	charcoal/charred material	Layer 6-215 cmbs	OS-41358	1030	30	-23.94	Fitzpatrick et al. 2004	intcal20	2118	-61.6765	12.1262	0	0	DiNapoli et al 2020	-
318	Carriacou	Grenada	Lesser Antilles	southern Lesser Antilles	-61.4517981	12.48004349	Sabazan	charcoal	charcoal/charred material	midden-~60-80 cmbs	RL-29	940	100		Bullen and Bullen 1972:17	intcal20	2118	-61.6765	12.1262	0	0	DiNapoli et al 2020	-
319	Carriacou	Grenada	Lesser Antilles	southern Lesser Antilles	-61.4517981	12.48004349	Sabazan	charcoal	charcoal/charred material	Tr 1: sq 1-layer 2-3-13 cmbs	AA-81054	657	44	-23.8	Fitzpatrick and Giovas 2011	intcal20	2118	-61.6765	12.1262	0	0	DiNapoli et al 2020	-
320	Carriacou	Grenada	Lesser Antilles	southern Lesser Antilles	-61.4517981	12.48004349	Sabazan	charred seed	charcoal/charred material	Tr 1: sq 1-layer 4-30-34 cmbs	OS-71407	960	15	-23.55	Fitzpatrick and Giovas 2011	intcal20	2118	-61.6765	12.1262	0	0	DiNapoli et al 2020	-
321	Carriacou	Grenada	Lesser Antilles	southern Lesser Antilles	-61.4517981	12.48004349	Sabazan	charcoal	charcoal/charred material	Tr 1: sq 1-layer 5-43-53 cmbs	OS-71408	970	15	-25.99	Fitzpatrick and Giovas 2011	intcal20	2118	-61.6765	12.1262	0	0	DiNapoli et al 2020	-
322	Carriacou	Grenada	Lesser Antilles	southern Lesser Antilles	-61.4517981	12.48004349	Sabazan	charred seed	charcoal/charred material	Tr 1: sq 1-layer 6-57-67 cmbs	AA-81056	994	45	-25.5	Fitzpatrick and Giovas 2011	intcal20	2118	-61.6765	12.1262	0	0	DiNapoli et al 2020	-
323	Carriacou	Grenada	Lesser Antilles	southern Lesser Antilles	-61.4517981	12.48004349	Sabazan	charcoal	charcoal/charred material	Tr 1: sq 1-layer 6-73.5 cmbs	OS-71409	925	15	-24.73	Fitzpatrick and Giovas 2011	intcal20	2118	-61.6765	12.1262	0	0	DiNapoli et al 2020	-
324	Carriacou	Grenada	Lesser Antilles	southern Lesser Antilles	-61.4517981	12.48004349	Sabazan	charred seed	charcoal/charred material	Tr 2: sq 1-layer 3-19-29 cmbs	OS-71462	975	20	-24.5	Fitzpatrick and Giovas 2011	intcal20	2118	-61.6765	12.1262	0	0	DiNapoli et al 2020	-
325	Carriacou	Grenada	Lesser Antilles	southern Lesser Antilles	-61.4517981	12.48004349	Sabazan	charcoal	charcoal/charred material	Tr 2: sq 1-layer3A-40-50 cmbs	AA-81055	1158	45	-24.1	Fitzpatrick and Giovas 2011	intcal20	2118	-61.6765	12.1262	0	0	DiNapoli et al 2020	-
326	Carriacou	Grenada	Lesser Antilles	southern Lesser Antilles	-61.4517981	12.48004349	Sabazan	charcoal	charcoal/charred material	Tr 2: sq 1-layer3A-75.5 cmbs	OS-71463	1140	15	-23.62	Fitzpatrick and Giovas 2011	intcal20	2118	-61.6765	12.1262	0	0	DiNapoli et al 2020	-
327	Carriacou	Grenada	Lesser Antilles	southern Lesser Antilles	-61.4517981	12.48004349	Sabazan	charred seed	charcoal/charred material	Tr 2: sq 1-layer 8-89-91 cmbs	OS-71464	1100	20	-24.03	Fitzpatrick and Giovas 2011	intcal20	2118	-61.6765	12.1262	0	0	DiNapoli et al 2020	-
328	Carriacou	Grenada	Lesser Antilles	southern Lesser Antilles	-61.4517981	12.48004349	Sabazan	charcoal	charcoal/charred material	Tr 2: sq 1-layer 9-115 cmbs	OS-71465	1080	15	-24.04	Fitzpatrick and Giovas 2011	intcal20	2118	-61.6765	12.1262	0	0	DiNapoli et al 2020	-
329	Carriacou	Grenada	Lesser Antilles	southern Lesser Antilles	-61.4517981	12.48004349	Sabazan	charcoal	charcoal/charred material	Tr 3: sq 1-layer 2-8-19 cmbs	OS-71466	680	15	-24.77	Fitzpatrick and Giovas 2011	intcal20	2118	-61.6765	12.1262	0	0	DiNapoli et al 2020	-
330	Carriacou	Grenada	Lesser Antilles	southern Lesser Antilles	-61.4517981	12.48004349	Sabazan	charcoal	charcoal/charred material	Tr 3: sq 1-layer3A-84 cmbs	OS-71467	1220	20	-25.67	Fitzpatrick and Giovas 2011	intcal20	2118	-61.6765	12.1262	0	0	DiNapoli et al 2020	-
331	Carriacou	Grenada	Lesser Antilles	southern Lesser Antilles	-61.4517981	12.48004349	Sabazan	Didelphis vertebra	faunal material	coastal profile-statum XIV-154 cmbs 115ï¿½	UCIAMS-94046	1265	20	-19	Giovas et al. 2012	intcal20	2118	-61.6765	12.1262	0	0	DiNapoli et al 2020	-
332	Carriacou	Grenada	Lesser Antilles	southern Lesser Antilles	-61.4517981	12.48004349	Sabazan	Cittarium pica	marine shell	Layer 5-160 cmbs	GX-30423	1400	60	2.4	Fitzpatrick et al. 2004	marine20	2118	-61.6765	12.1262	282	24	DiNapoli et al 2020	-
333	Carriacou	Grenada	Lesser Antilles	southern Lesser Antilles	-61.4517981	12.48004349	Sabazan	Strombus gigas	marine shell	Layer 6-210 cmbs	GX-30424	1570	60	0.2	Fitzpatrick et al. 2004	marine20	2118	-61.6765	12.1262	282	24	DiNapoli et al 2020	-
334	Carriacou	Grenada	Lesser Antilles	southern Lesser Antilles	-61.4517981	12.48004349	Sabazan	Cittarium pica	marine shell	Layer 7-230 cmbs	GX-30425	1460	60	2.5	Fitzpatrick et al. 2004	marine20	2118	-61.6765	12.1262	282	24	DiNapoli et al 2020	-
335	Cayman Brac	Cayman Islands	Greater Antilles		-81.25179881	19.31828656	Great Cave-Pollards Bay	Cittarium pica	marine shell	ï¿½	I-17143	1230	80		Scudder and Quitmyer 1998	marine20	2110	-81.2491	19.3222	-292	30	DiNapoli et al 2020	Grand Cayman
336	Cayman Brac	Cayman Islands	Greater Antilles		-81.25179881	19.31828656	Great Cave-Pollards Bay	Cittarium pica	marine shell	ï¿½	I-17144	1480	80		Scudder and Quitmyer 1998	marine20	2110	-81.2491	19.3222	-292	30	DiNapoli et al 2020	Grand Cayman
337	Crooked Island	Bahamas	Bahamian Archipelago		-73.98915793	22.4878	1702 Cave	Chelonoidis sp.	faunal material	CR-26-surface	Beta-445995	2510	30	-19.7	Steadman et al. 2017	intcal20	2104	-74.9838	23.1012	0	0	DiNapoli et al 2020	Long Island, Clarence Town
338	Crooked Island	Bahamas	Bahamian Archipelago		-73.98915793	22.4878	Acklins	Cordia sp.	wood	ï¿½	OxA-18449	395	25	-28.9	Ostapkowicz 2015	intcal20	2104	-74.9838	23.1012	0	0	DiNapoli et al 2020	Long Island, Clarence Town
339	Crooked Island	Bahamas	Bahamian Archipelago		-73.98915793	22.4878	Crossbed Cave	Geocaproms ingrahami	faunal material	CR-25; surface	Beta-411055	250	30	-20.1	Steadman et al. 2017	intcal20	2104	-74.9838	23.1012	0	0	DiNapoli et al 2020	Long Island, Clarence Town
340	Crooked Island	Bahamas	Bahamian Archipelago		-73.98915793	22.4878	Crossbed Cave	Crocodylus rhombifer	faunal material	CR-26; surface	Beta-411056	460	30	-17.3	Steadman et al. 2017	intcal20	2104	-74.9838	23.1012	0	0	DiNapoli et al 2020	Long Island, Clarence Town
341	Crooked Island	Bahamas	Bahamian Archipelago		-73.98915793	22.4878	McKay's Bluff	Geocaproms ingrahami	faunal material	CR-5; Unit 1-Level 2	Beta-411057	280	30	-20.7	Steadman et al. 2017	intcal20	2104	-74.9838	23.1012	0	0	DiNapoli et al 2020	Long Island, Clarence Town
342	Crooked Island	Bahamas	Bahamian Archipelago		-73.98915793	22.4878	McKay's Bluff	Geocaproms ingrahami	faunal material	CR-5; Unit 1-Level 4	Beta-411058	300	30	-19.1	Steadman et al. 2017	intcal20	2104	-74.9838	23.1012	0	0	DiNapoli et al 2020	Long Island, Clarence Town
343	Crooked Island	Bahamas	Bahamian Archipelago		-73.98915793	22.4878	McKay's Bluff	Chelonoidis sp.	faunal material	CR-5; Unit 2-Level 2	Beta-451745	870	30	-21.1	Steadman et al. 2017	intcal20	2104	-74.9838	23.1012	0	0	DiNapoli et al 2020	Long Island, Clarence Town
344	Crooked Island	Bahamas	Bahamian Archipelago		-73.98915793	22.4878	McKay	wood charcoal	charcoal/charred material	ï¿½	UGa-1584	690	75		Winter 1978b; Winter 1978:238ï¿½239	intcal20	2104	-74.9838	23.1012	0	0	DiNapoli et al 2020	Long Island, Clarence Town
345	Crooked Island	Bahamas	Bahamian Archipelago		-73.98915793	22.4878	McKay	bulk fauna (fish)	faunal material	ï¿½	UGa-1583	210	80		Winter 1978:238ï¿½239	intcal20	2104	-74.9838	23.1012	0	0	DiNapoli et al 2020	Long Island, Clarence Town
346	Crooked Island	Bahamas	Bahamian Archipelago		-73.98915793	22.4878	McKay	Strombus gigas	marine shell	ï¿½	UGa-1262	710	65		Winter 1978b; Winter 1978:238ï¿½239	marine20	2104	-74.9838	23.1012	-237	30	DiNapoli et al 2020	Long Island, Clarence Town
347	Crooked Island	Bahamas	Bahamian Archipelago		-73.98915793	22.4878	McKay's Bluff	Geocaproms ingrahami	faunal material	CR-5; surface	Beta-411059	310	30	-20.7	Steadman et al. 2017	intcal20	2104	-74.9838	23.1012	0	0	DiNapoli et al 2020	Long Island, Clarence Town
348	Crooked Island	Bahamas	Bahamian Archipelago		-73.98915793	22.4878	Pittstown Landing	Crocodylus rhombifer	faunal material	CR-14; Test Pit 2-Layer 4	Beta-445997	860	30	-16.9	Steadman et al. 2017	intcal20	2104	-74.9838	23.1012	0	0	DiNapoli et al 2020	Long Island, Clarence Town
349	Cuba	Cuba	Greater Antilles		-78.95849586	21.61403197	Abra del Cacoyuguin 1	charcoal	charcoal/charred material	Excavation 1-enlargement 1-level 0.10-0.20 m	Beta-133947	1210	60		Ulloa Hung and Valcï¿½rcel Rojas 2002:232	intcal20	1897+1898	-79.4449	22.5056	0	0	Diaz, et al, 2017	Caibarien
350	Cuba	Cuba	Greater Antilles		-78.95849586	21.61403197	Abra del Cacoyuguin 1	charcoal	charcoal/charred material	Excavation 1-enlargement 1-level 0.30-0.40 m	Beta-133948	1640	130		Ulloa Hung and Valcï¿½rcel Rojas 2002:232	intcal20	1897+1898	-79.4449	22.5056	0	0	Diaz, et al, 2017	Caibarien
351	Cuba	Cuba	Greater Antilles		-78.95849586	21.61403197	Abra Rio Cacoyuguin II	charcoal	charcoal/charred material	Excavation 2-grid square 1-level 0.40ï¿½0.50 m	Beta-133950	2780	40		Ulloa Hung and Valcï¿½rcel Rojas 2002:232	intcal20	1897+1898	-79.4449	22.5056	0	0	Diaz, et al, 2017	Caibarien
352	Cuba	Cuba	Greater Antilles		-78.95849586	21.61403197	Abra Rio Cacoyuguin II	charcoal	charcoal/charred material	Excavation 2-grid square 1-level 0.50ï¿½0.60 m	Beta-133951	3720	70		Ulloa Hung and Valcï¿½rcel Rojas 2002:232	intcal20	1897+1898	-79.4449	22.5056	0	0	Diaz, et al, 2017	Caibarien
353	Cuba	Cuba	Greater Antilles		-78.95849586	21.61403197	Abra Rio Cacoyuguin IV	charcoal	charcoal/charred material	Cut 1-level 0.30ï¿½0.40 m	Beta-140079	4180	80		Ulloa Hung and Valcï¿½rcel Rojas 2002:232	intcal20	1897+1898	-79.4449	22.5056	0	0	Diaz, et al, 2017	Caibarien
354	Cuba	Cuba	Greater Antilles		-78.95849586	21.61403197	Aguas Gordas	charcoal	charcoal/charred material	Midden 2-pit 1-level 0.50-0.75 m. Assoc. with ceramics-some shell and stone artifacts	GD-620	165	60		modern	intcal20	1897+1898	-79.4449	22.5056	0	0	Diaz, et al, 2017	Caibarien
355	Cuba	Cuba	Greater Antilles		-78.95849586	21.61403197	Aguas Gordas	charcoal	charcoal/charred material	Midden 1-sample depth 1.75 m	Mo-399	1000	105		Pino 1995:6	intcal20	1897+1898	-79.4449	22.5056	0	0	Diaz, et al, 2017	Caibarien
356	Cuba	Cuba	Greater Antilles		-78.95849586	21.61403197	Aguas Gordas	charcoal	charcoal/charred material	Midden 2-pit 1-level 1.25-1.50 m. Assoc. with ceramics-shell andstone artifacts	GD-621	705	65		Pino 1995:6; Valcï¿½rcel Rojas 2002:140	intcal20	1897+1898	-79.4449	22.5056	0	0	Diaz, et al, 2017	Caibarien
357	Cuba	Cuba	Greater Antilles		-78.95849586	21.61403197	Aguas Gordas	charcoal	charcoal/charred material	Midden 2-pit 1-level 1.00-1.25 m	GD-1055	575	60		Pazdur et al. 1982:174; Pino 1995:6	intcal20	1897+1898	-79.4449	22.5056	0	0	Diaz, et al, 2017	Caibarien
358	Cuba	Cuba	Greater Antilles		-78.95849586	21.61403197	Aguas Gordas	charcoal	charcoal/charred material	Mound 2-pit 1-level 0.75-1.00 m	GD-1054	485	50		Pino 1995:6; Valcï¿½rcel Rojas 2002:140	intcal20	1897+1898	-79.4449	22.5056	0	0	Diaz, et al, 2017	Caibarien
359	Cuba	Cuba	Greater Antilles		-78.95849586	21.61403197	Arroyo del Palo-	charcoal	charcoal/charred material	Cave no. 1-sample depth .25m	Y-1556	970	80		Pino 1995:3	intcal20	1897+1898	-79.4449	22.5056	0	0	Diaz, et al, 2017	Caibarien
360	Cuba	Cuba	Greater Antilles		-78.95849586	21.61403197	Arroyo del Palo-	charcoal	charcoal/charred material	Trench 2B-level 0.75-1.00 m (sample depth .75m)	Y-1555	760	60		Pino 1995:3	intcal20	1897+1898	-79.4449	22.5056	0	0	Diaz, et al, 2017	Caibarien
363	Cuba	Cuba	Greater Antilles		-78.95849586	21.61403197	El Boniato (ElPalmar)	charcoal	charcoal/charred material	Unit 2-grid square 9-level spit depth 0.40-0.50 m-natural layer 2	Beta-148958	670	70		Valcï¿½rcel Rojas 2002:142	intcal20	1897+1898	-79.4449	22.5056	0	0	Diaz, et al, 2017	Caibarien
364	Cuba	Cuba	Greater Antilles		-78.95849586	21.61403197	Los Buchillones	wood	wood	Sample Number = 33	OxA-15147	157	24	-27.2	Cooper and Thomas 2012 modern	intcal20	1897+1898	-79.4449	22.5056	0	0	Diaz, et al, 2017	Caibarien
365	Cuba	Cuba	Greater Antilles		-78.95849586	21.61403197	Los Buchillones	wood	wood	Post 1-Structure F1-1	TO-8067	240	60		Pendergast et al.2002:69	intcal20	1897+1898	-79.4449	22.5056	0	0	Diaz, et al, 2017	Caibarien
366	Cuba	Cuba	Greater Antilles		-78.95849586	21.61403197	Los Buchillones	wood	wood	Post 3-Structure F1-1	TO-8069	230	70		Pendergast et al.2002:69	intcal20	1897+1898	-79.4449	22.5056	0	0	Diaz, et al, 2017	Caibarien
367	Cuba	Cuba	Greater Antilles		-78.95849586	21.61403197	Los Buchillones	wood	wood	Post 4-Structure F1-1	TO-8070	280	60		Pendergast et al.2002:69	intcal20	1897+1898	-79.4449	22.5056	0	0	Diaz, et al, 2017	Caibarien
368	Cuba	Cuba	Greater Antilles		-78.95849586	21.61403197	Los Buchillones	wood	wood	Post 5-Structure F1-1	TO-8071	250	60		Pendergast et al.2002:69	intcal20	1897+1898	-79.4449	22.5056	0	0	Diaz, et al, 2017	Caibarien
369	Cuba	Cuba	Greater Antilles		-78.95849586	21.61403197	Los Buchillones	wood	wood	Post 7-Structure D2-1	TO-7619	300	50		Pendergast et al.2002:69	intcal20	1897+1898	-79.4449	22.5056	0	0	Diaz, et al, 2017	Caibarien
370	Cuba	Cuba	Greater Antilles		-78.95849586	21.61403197	Los Buchillones	Strombus gigas	marine shell	Sample Number = 37	OxA-15145	879	26	2.2	Cooper and Thomas 2012	marine20	1897+1898	-79.4449	22.5056	-144.5	38	Diaz, et al, 2017	Caibarien
371	Cuba	Cuba	Greater Antilles		-78.95849586	21.61403197	Los Buchillones	Phacoides pectinatus	marine shell	Sample Number = 38	OxA-15146	1557	25	2.5	Cooper and Thomas 2012	marine20	1897+1898	-79.4449	22.5056	-144.5	38	Diaz, et al, 2017	Caibarien
372	Cuba	Cuba	Greater Antilles		-78.95849586	21.61403197	Los Buchillones	Fasciolaria tulipa	marine shell	Sample Number = 39	OxA-15151	950	24	2.6	Cooper and Thomas 2012	marine20	1897+1898	-79.4449	22.5056	-144.5	38	Diaz, et al, 2017	Caibarien
373	Cuba	Cuba	Greater Antilles		-78.95849586	21.61403197	Los Buchillones	Oliva recticularis	marine shell	Sample Number = 40	OxA-15152	939	24	1.3	Cooper and Thomas 2012	marine20	1897+1898	-79.4449	22.5056	-144.5	38	Diaz, et al, 2017	Caibarien
374	Cuba	Cuba	Greater Antilles		-78.95849586	21.61403197	Los Buchillones	Fasciolaria tulipa	marine shell	Sample Number = 41	OxA-15153	714	25	1.2	Cooper and Thomas 2012	marine20	1897+1898	-79.4449	22.5056	-144.5	38	Diaz, et al, 2017	Caibarien
375	Cuba	Cuba	Greater Antilles		-78.95849586	21.61403197	Los Buchillones	Codakia orbicularis	marine shell	Sample Number = 42	OxA-15154	820	24	2.4	Cooper and Thomas 2012	marine20	1897+1898	-79.4449	22.5056	-144.5	38	Diaz, et al, 2017	Caibarien
376	Cuba	Cuba	Greater Antilles		-78.95849586	21.61403197	Los Buchillones	Oliva recticularis	marine shell	Sample Number = 43	OxA-15149	874	25	1.6	Cooper and Thomas 2012	marine20	1897+1898	-79.4449	22.5056	-144.5	38	Diaz, et al, 2017	Caibarien
377	Cuba	Cuba	Greater Antilles		-78.95849586	21.61403197	Los Buchillones	Strombus gigas	marine shell	Sample Number = 44	OxA-15148	891	23	3.4	Cooper and Thomas 2012	marine20	1897+1898	-79.4449	22.5056	-144.5	38	Diaz, et al, 2017	Caibarien
378	Cuba	Cuba	Greater Antilles		-78.95849586	21.61403197	Los Buchillones	wood	wood	King Post 1-Structure D2-1-	TO-7627	460	50		Pendergast et al. 2002:69	intcal20	1897+1898	-79.4449	22.5056	0	0	Diaz, et al, 2017	Caibarien
379	Cuba	Cuba	Greater Antilles		-78.95849586	21.61403197	Los Buchillones	wood	wood	King Post 2-Structure D2-1-		560	50		Pendergast et al. 2002:69; Kepecs et al. 2010	intcal20	1897+1898	-79.4449	22.5056	0	0	Diaz, et al, 2017	Caibarien
380	Cuba	Cuba	Greater Antilles		-78.95849586	21.61403197	Los Buchillones	wood	wood	Post 1-Structure D2-1- TO-7617	TO-7628	330	50		Pendergast et al. 2002:69	intcal20	1897+1898	-79.4449	22.5056	0	0	Diaz, et al, 2017	Caibarien
381	Cuba	Cuba	Greater Antilles		-78.95849586	21.61403197	Los Buchillones	wood	wood	Post 12-Structure D2-1-		1404	60		Pendergast et al. 2002:69; Kepecs et al. 2010	intcal20	1897+1898	-79.4449	22.5056	0	0	Diaz, et al, 2017	Caibarien
382	Cuba	Cuba	Greater Antilles		-78.95849586	21.61403197	Los Buchillones	wood	wood	Post 13-Structure D2-1- TO-7622	TO-7621	320	40		Pendergast et al. 2002:69; Kepecs et al. 2010	intcal20	1897+1898	-79.4449	22.5056	0	0	Diaz, et al, 2017	Caibarien
383	Cuba	Cuba	Greater Antilles		-78.95849586	21.61403197	Los Buchillones	wood	wood	Post 2-Structure D2-1-	TO-7618	510	50		Pendergast et al. 2002:69	intcal20	1897+1898	-79.4449	22.5056	0	0	Diaz, et al, 2017	Caibarien
384	Cuba	Cuba	Greater Antilles		-78.95849586	21.61403197	Los Buchillones	wood	wood	Post 2-Structure F1-1	TO-8068	480	60		Pendergast et al. 2002:72	intcal20	1897+1898	-79.4449	22.5056	0	0	Diaz, et al, 2017	Caibarien
385	Cuba	Cuba	Greater Antilles		-78.95849586	21.61403197	Los Buchillones	wood	wood	Post 6-Structure F1-1	TO-8072	430	60		Pendergast et al. 2002	intcal20	1897+1898	-79.4449	22.5056	0	0	Diaz, et al, 2017	Caibarien
386	Cuba	Cuba	Greater Antilles		-78.95849586	21.61403197	Los Buchillones	wood	wood	Post 7 Structure D2-1-sub-	TO-7620	430	50		Pendergast et al. 2002	intcal20	1897+1898	-79.4449	22.5056	0	0	Diaz, et al, 2017	Caibarien
387	Cuba	Cuba	Greater Antilles		-78.95849586	21.61403197	Los Buchillones	wood	wood	Rafter 2-Structure D2-1	TO-7623	390	50		Pendergast et al. 2002	intcal20	1897+1898	-79.4449	22.5056	0	0	Diaz, et al, 2017	Caibarien
388	Cuba	Cuba	Greater Antilles		-78.95849586	21.61403197	Los Buchillones	wood	wood	Rafter 3-Structure D2-1	TO-7624	1320	60		Pendergast et al. 2002:69; Kepecs et al. 2010	intcal20	1897+1898	-79.4449	22.5056	0	0	Diaz, et al, 2017	Caibarien
389	Cuba	Cuba	Greater Antilles		-78.95849586	21.61403197	Los Buchillones	wood	wood	Rafter 4-Structure D2-1	TO-7625	340	50		Pendergast et al. 2002	intcal20	1897+1898	-79.4449	22.5056	0	0	Diaz, et al, 2017	Caibarien
390	Cuba	Cuba	Greater Antilles		-78.95849586	21.61403197	Los Buchillones	wood	wood	Rafter 5-Structure D2-1	TO-7626	540	50		Pendergast et al. 2002	intcal20	1897+1898	-79.4449	22.5056	0	0	Diaz, et al, 2017	Caibarien
391	Cuba	Cuba	Greater Antilles		-78.95849586	21.61403197	Los Buchillones	wood	wood	Sample Number = 32	OxA-15144	651	24	-25.7	Cooper and Thomas 2012	intcal20	1897+1898	-79.4449	22.5056	0	0	Diaz, et al, 2017	Caibarien
392	Cuba	Cuba	Greater Antilles		-78.95849586	21.61403197	Los Buchillones	wood	wood	Sample Number = 34	OxA-15150	531	23	-27.3	Cooper and Thomas 2012	intcal20	1897+1898	-79.4449	22.5056	0	0	Diaz, et al, 2017	Caibarien
393	Cuba	Cuba	Greater Antilles		-78.95849586	21.61403197	Los Buchillones	wood	wood	Sample Number = 36	OxA-15123	710	27	-24.9	Cooper and Thomas 2012	intcal20	1897+1898	-79.4449	22.5056	0	0	Diaz, et al, 2017	Caibarien
395	Cuba	Cuba	Greater Antilles		-78.95849586	21.61403197	Caimanes III	charcoal	charcoal/charred material	Test pit 4-sample material depth .38 m	UM-1953	1745	175		Navarrete 1990:41; Pino 1995:3	intcal20	1897+1898	-79.4449	22.5056	0	0	Diaz, et al, 2017	Caibarien
396	Cuba	Cuba	Greater Antilles		-78.95849586	21.61403197	Canimar 1	charcoal	charcoal/charred material	Sample depth 0.7 m to 0.8m. Ca 3m asl.	GD-203	1010	110		Pazdur et al.1982:175	intcal20	1897+1898	-79.4449	22.5056	0	0	Diaz, et al, 2017	Caibarien
399	Cuba	Cuba	Greater Antilles		-78.95849586	21.61403197	Canï¿½mar Abajo	charcoal	charcoal/charred material	1.6-1.7 m below surface	UBAR-170	4200	79		Roksandic et al. 2015	intcal20	1897+1898	-79.4449	22.5056	0	0	Diaz, et al, 2017	Caibarien
400	Cuba	Cuba	Greater Antilles		-78.95849586	21.61403197	Canï¿½mar Abajo	charcoal	charcoal/charred material	1.8-1.9 meters	A-14316	2845	90	-26.3	Roksandic et al. 2015	intcal20	1897+1898	-79.4449	22.5056	0	0	Diaz, et al, 2017	Caibarien
401	Cuba	Cuba	Greater Antilles		-78.95849586	21.61403197	Canï¿½mar Abajo	charcoal	charcoal/charred material	40 cm below surface	UNAM-0717	2520	60	-27.3	Roksandic et al. 2015	intcal20	1897+1898	-79.4449	22.5056	0	0	Diaz, et al, 2017	Caibarien
402	Cuba	Cuba	Greater Antilles		-78.95849586	21.61403197	Canï¿½mar Abajo	charcoal	charcoal/charred material	45 cm below surface	UNAM-0716	3460	60	-26.2	Roksandic et al. 2015	intcal20	1897+1898	-79.4449	22.5056	0	0	Diaz, et al, 2017	Caibarien
403	Cuba	Cuba	Greater Antilles		-78.95849586	21.61403197	Canï¿½mar Abajo	charcoal	charcoal/charred material	90-100 cm below surface	A-14315	2515	75	-28.2	Roksandic et al. 2015	intcal20	1897+1898	-79.4449	22.5056	0	0	Diaz, et al, 2017	Caibarien
404	Cuba	Cuba	Greater Antilles		-78.95849586	21.61403197	Canï¿½mar Abajo	charcoal	charcoal/charred material	Layer 4	AA-101053	3057	39	-25.6	Roksandic et al. 2015	intcal20	1897+1898	-79.4449	22.5056	0	0	Diaz, et al, 2017	Caibarien
405	Cuba	Cuba	Greater Antilles		-78.95849586	21.61403197	Canï¿½mar Abajo	shell	marine shell	1.8-1.9 m below surface	UBAR-171	4700	70		Roksandic et al. 2015	marine20	1897+1898	-79.4449	22.5056	-144.5	38	Diaz, et al, 2017	Caibarien
406	Cuba	Cuba	Greater Antilles		-78.95849586	21.61403197	Canï¿½mar Abajo	human bone collagen	human bone/teeth	Layer 2	AA-101055	1661	52	-19.1	Roksandic et al. 2015	intcal20	1897+1898	-79.4449	22.5056	0	0	Diaz, et al, 2017	Caibarien
407	Cuba	Cuba	Greater Antilles		-78.95849586	21.61403197	Canï¿½mar Abajo	human bone collagen	human bone/teeth	Layer 2	AA-101056	1289	46	-19.7	Roksandic et al. 2015	intcal20	1897+1898	-79.4449	22.5056	0	0	Diaz, et al, 2017	Caibarien
408	Cuba	Cuba	Greater Antilles		-78.95849586	21.61403197	Canï¿½mar Abajo	human bone collagen	human bone/teeth	Layer 2	AA-89060	1420	59	-18.1	Roksandic et al. 2015	intcal20	1897+1898	-79.4449	22.5056	0	0	Diaz, et al, 2017	Caibarien
409	Cuba	Cuba	Greater Antilles		-78.95849586	21.61403197	Canï¿½mar Abajo	human bone collagen	human bone/teeth	Layer 2	AA-89062	1536	51	-16.1	Roksandic et al. 2015	intcal20	1897+1898	-79.4449	22.5056	0	0	Diaz, et al, 2017	Caibarien
410	Cuba	Cuba	Greater Antilles		-78.95849586	21.61403197	Canï¿½mar Abajo	human bone collagen	human bone/teeth	Layer 2	AA-89064	1617	46	-14	Roksandic et al. 2015	intcal20	1897+1898	-79.4449	22.5056	0	0	Diaz, et al, 2017	Caibarien
411	Cuba	Cuba	Greater Antilles		-78.95849586	21.61403197	Canï¿½mar Abajo	human bone collagen	human bone/teeth	Layer 4	AA-101052	2946	57	-15	Roksandic et al. 2015	intcal20	1897+1898	-79.4449	22.5056	0	0	Diaz, et al, 2017	Caibarien
412	Cuba	Cuba	Greater Antilles		-78.95849586	21.61403197	Canï¿½mar Abajo	human bone collagen	human bone/teeth	Layer 4	AA-101054	2999	61	-15.3	Roksandic et al. 2015	intcal20	1897+1898	-79.4449	22.5056	0	0	Diaz, et al, 2017	Caibarien
413	Cuba	Cuba	Greater Antilles		-78.95849586	21.61403197	Canï¿½mar Abajo	human bone collagen	human bone/teeth	Layer 4	AA-101057	2996	53	-15.6	Roksandic et al. 2015	intcal20	1897+1898	-79.4449	22.5056	0	0	Diaz, et al, 2017	Caibarien
414	Cuba	Cuba	Greater Antilles		-78.95849586	21.61403197	Canï¿½mar Abajo	human bone collagen	human bone/teeth	Layer 4	AA-101059	2791	51	-20	Roksandic et al. 2015	intcal20	1897+1898	-79.4449	22.5056	0	0	Diaz, et al, 2017	Caibarien
415	Cuba	Cuba	Greater Antilles		-78.95849586	21.61403197	Canï¿½mar Abajo	human bone collagen	human bone/teeth	Layer 4	AA-89061	2960	33	-14.1	Roksandic et al. 2015	intcal20	1897+1898	-79.4449	22.5056	0	0	Diaz, et al, 2017	Caibarien
416	Cuba	Cuba	Greater Antilles		-78.95849586	21.61403197	Canï¿½mar Abajo	human bone collagen	human bone/teeth	Layer 4	AA-89063	2922	34	-16.3	Roksandic et al. 2015	intcal20	1897+1898	-79.4449	22.5056	0	0	Diaz, et al, 2017	Caibarien
417	Cuba	Cuba	Greater Antilles		-78.95849586	21.61403197	Los Caracoles	oyster shell	marine shell	Trench A-section 3-level 15-30 cm	Beta-422938	2350	30	-2.3	Colten and Worthington 2019	marine20	1897+1898	-79.4449	22.5056	-144.5	38	Diaz, et al, 2017	Caibarien
418	Cuba	Cuba	Greater Antilles		-78.95849586	21.61403197	Catunda	charcoal	charcoal/charred material	Trench 1-level 0.30 m	Beta-93866	1850	50		Ulloa Hung and Valcï¿½rcel Rojas 2002:233	intcal20	1897+1898	-79.4449	22.5056	0	0	Diaz, et al, 2017	Caibarien
419	Cuba	Cuba	Greater Antilles		-78.95849586	21.61403197	Catunda	charcoal	charcoal/charred material	Trench 2-level 0.40 m	Beta-93862	1890	60		Ulloa Hung and Valcï¿½rcel Rojas 2002:233	intcal20	1897+1898	-79.4449	22.5056	0	0	Diaz, et al, 2017	Caibarien
420	Cuba	Cuba	Greater Antilles		-78.95849586	21.61403197	Catunda	charcoal	charcoal/charred material	Trench 5-level 0.20-0.30 m	Beta-140078	1280	60		Ulloa Hung and Valcï¿½rcel Rojas 2002:233	intcal20	1897+1898	-79.4449	22.5056	0	0	Diaz, et al, 2017	Caibarien
421	Cuba	Cuba	Greater Antilles		-78.95849586	21.61403197	Cayo Caiman Mata del Coco	Strombus gigas	marine shell	Sample Number = 22 (Midden 1)	OxA-15267	4408	37	2.4	Cooper and Thomas 2012	marine20	1897+1898	-79.4449	22.5056	-144.5	38	Diaz, et al, 2017	Caibarien
422	Cuba	Cuba	Greater Antilles		-78.95849586	21.61403197	Cayo Contrabando	Strombus gigas	marine shell	Sample Number = 30 (Surface Deposit 2)	OxA-15182	857	24	3.5	Cooper and Thomas 2012	marine20	1897+1898	-79.4449	22.5056	-144.5	38	Diaz, et al, 2017	Caibarien
423	Cuba	Cuba	Greater Antilles		-78.95849586	21.61403197	Cayo Felipe Este	Strombus gigas	marine shell	Sample Number = 21 (Surface Deposit 1)	OxA-15266	1978	33	3.9	Cooper and Thomas 2012	marine20	1897+1898	-79.4449	22.5056	-144.5	38	Diaz, et al, 2017	Caibarien
424	Cuba	Cuba	Greater Antilles		-78.95849586	21.61403197	Cayo Flores	Strombus gigas	marine shell	Sample Number = 23 (Surface Deposit 1)	OxA-15180	3861	28	2.9	Cooper and Thomas 2012	marine20	1897+1898	-79.4449	22.5056	-144.5	38	Diaz, et al, 2017	Caibarien
425	Cuba	Cuba	Greater Antilles		-78.95849586	21.61403197	Cayo Guillermo (Punta Morro)	Strombus gigas	marine shell	Sample Number = 19 (Midden 1)	OxA-15184	1686	26	3.1	Cooper and Thomas 2012	marine20	1897+1898	-79.4449	22.5056	-144.5	38	Diaz, et al, 2017	Caibarien
426	Cuba	Cuba	Greater Antilles		-78.95849586	21.61403197	Cayo Hijo de Guillermo Este	Oliva recticularis	marine shell	Sample Number = 1 (Cave 1)	OxA-15259	827	36	-1.6	Cooper and Thomas 2012	marine20	1897+1898	-79.4449	22.5056	-144.5	38	Diaz, et al, 2017	Caibarien
427	Cuba	Cuba	Greater Antilles		-78.95849586	21.61403197	Cayo Hijo de Guillermo Este	Strombus sp.	marine shell	Sample Number = 13 (Cave 3)	OxA-15263	3271	29	3.7	Cooper and Thomas 2012	marine20	1897+1898	-79.4449	22.5056	-144.5	38	Diaz, et al, 2017	Caibarien
428	Cuba	Cuba	Greater Antilles		-78.95849586	21.61403197	Cayo Hijo de Guillermo Este	Xancus angulatus	marine shell	Sample Number = 15 (Cave 3)	OxA-15264	3273	33	3.8	Cooper and Thomas 2012	marine20	1897+1898	-79.4449	22.5056	-144.5	38	Diaz, et al, 2017	Caibarien
429	Cuba	Cuba	Greater Antilles		-78.95849586	21.61403197	Cayo Hijo de Guillermo Este	Strombus gigas	marine shell	Sample Number = 2 (Cave 1)	OxA-15260	1617	29	3.8	Cooper and Thomas 2012	marine20	1897+1898	-79.4449	22.5056	-144.5	38	Diaz, et al, 2017	Caibarien
430	Cuba	Cuba	Greater Antilles		-78.95849586	21.61403197	Cayo Hijo de Guillermo Este	Strombus gigas	marine shell	Sample Number = 20 (Rock Shelter 1)	OxA-15265	763	25	4.3	Cooper and Thomas 2012	marine20	1897+1898	-79.4449	22.5056	-144.5	38	Diaz, et al, 2017	Caibarien
431	Cuba	Cuba	Greater Antilles		-78.95849586	21.61403197	Cayo Hijo de Guillermo Este	Oliva recticularis	marine shell	Sample Number = 24 (Cave 1)	OxA-15178	709	26	2.5	Cooper and Thomas 2012	marine20	1897+1898	-79.4449	22.5056	-144.5	38	Diaz, et al, 2017	Caibarien
432	Cuba	Cuba	Greater Antilles		-78.95849586	21.61403197	Cayo Hijo de Guillermo Este	Strombus gigas	marine shell	Sample Number = 26 (Cave 1)	OxA-15179	1112	26	3.3	Cooper and Thomas 2012	marine20	1897+1898	-79.4449	22.5056	-144.5	38	Diaz, et al, 2017	Caibarien
433	Cuba	Cuba	Greater Antilles		-78.95849586	21.61403197	Cayo Hijo de Guillermo Este	Oliva recticularis	marine shell	Sample Number = 6 (Cave 1)	OxA-15261	782	26	2.1	Cooper and Thomas 2012	marine20	1897+1898	-79.4449	22.5056	-144.5	38	Diaz, et al, 2017	Caibarien
434	Cuba	Cuba	Greater Antilles		-78.95849586	21.61403197	Cayo Hijo de Guillermo Este	Strombus gigas	marine shell	Sample Number = 7 (Cave 1)	OxA-15262	2005	27	3.1	Cooper and Thomas 2012	marine20	1897+1898	-79.4449	22.5056	-144.5	38	Diaz, et al, 2017	Caibarien
435	Cuba	Cuba	Greater Antilles		-78.95849586	21.61403197	Cayo Hijo de Guillermo Oeste	Strombus gigas	marine shell	Sample Number = 31 (Surface Deposit 1)	OxA-15183	1873	26	3	Cooper and Thomas 2012	marine20	1897+1898	-79.4449	22.5056	-144.5	38	Diaz, et al, 2017	Caibarien
436	Cuba	Cuba	Greater Antilles		-78.95849586	21.61403197	Cayo Langosta	Strombus gigas	marine shell	Sample Number = 29 (Surface Deposit 1)	OxA-15181	1561	24	3.1	Cooper and Thomas 2012	marine20	1897+1898	-79.4449	22.5056	-144.5	38	Diaz, et al, 2017	Caibarien
437	Cuba	Cuba	Greater Antilles		-78.95849586	21.61403197	Los Chivos	terrestrial shell	terrestrial shell	Trench 1-level 0.45 m (preceramic)	Beta-140076	2710	80		Ulloa Hung and Valcï¿½rcel Rojas 2002	intcal20	1897+1898	-79.4449	22.5056	0	0	Diaz, et al, 2017	Caibarien
438	Cuba	Cuba	Greater Antilles		-78.95849586	21.61403197	Los Chivos	terrestrial shell	terrestrial shell	Trench 1-South enlargement-level 0.10-0.20 m	Beta-140074	1150	60		Ulloa Hung and Valcï¿½rcel Rojas 2002	intcal20	1897+1898	-79.4449	22.5056	0	0	Diaz, et al, 2017	Caibarien
439	Cuba	Cuba	Greater Antilles		-78.95849586	21.61403197	Chorro de Maita	charcoal	charcoal/charred material	Unit 5-grid square 2-natural layer 1-spit depth 0.30ï¿½0.50 m	Beta-148957	730	60		Ulloa Hung and Valcï¿½rcel Rojas 2002	intcal20	1897+1898	-79.4449	22.5056	0	0	Diaz, et al, 2017	Caibarien
440	Cuba	Cuba	Greater Antilles		-78.95849586	21.61403197	Chorro de Maita	human bone	human bone/teeth	Skeleton no. 25-depth 0.88 m	Beta-148956	870	70	-0.19	Ulloa Hung and Valcï¿½rcel Rojas 2002	intcal20	1897+1898	-79.4449	22.5056	0	0	Diaz, et al, 2017	Caibarien
441	Cuba	Cuba	Greater Antilles		-78.95849586	21.61403197	Chorro de Maita	human bone	human bone/teeth	Skeleton no. 39-depth 0.79 m	Beta-148955	360	80	-0.19	Ulloa Hung and Valcï¿½rcel Rojas 2002	intcal20	1897+1898	-79.4449	22.5056	0	0	Diaz, et al, 2017	Caibarien
443	Cuba	Cuba	Greater Antilles		-78.95849586	21.61403197	El Convento	charcoal	charcoal/charred material	Pit 2-level 0.25ï¿½0.50 m. sample depth 0.45 m. Assoc. with ceramic-shell-and stone artifacts	GD-1053	665	50		Pino 1995	intcal20	1897+1898	-79.4449	22.5056	0	0	Diaz, et al, 2017	Caibarien
444	Cuba	Cuba	Greater Antilles		-78.95849586	21.61403197	Corinthia III	marine shell	marine shell	Excavation 3-grid square 3-level 0.10ï¿½0.20 m	Beta-133953	2220	70		Ulloa Hung and Valcï¿½rcel Rojas 2002	marine20	1897+1898	-79.4449	22.5056	-144.5	38	Diaz, et al, 2017	Caibarien
445	Cuba	Cuba	Greater Antilles		-78.95849586	21.61403197	Corinthia III	marine shell	marine shell	Excavation 4-grid square 2-level 1	Beta-133952	2300	60		Ulloa Hung and Valcï¿½rcel Rojas 2002:132	marine20	1897+1898	-79.4449	22.5056	-144.5	38	Diaz, et al, 2017	Caibarien
446	Cuba	Cuba	Greater Antilles		-78.95849586	21.61403197	Corinthia III	marine shell	marine shell	Unit III-level 0.00ï¿½0.10 m	Beta-140080	1700	70		Ulloa Hung and Valcï¿½rcel Rojas	marine20	1897+1898	-79.4449	22.5056	-144.5	38	Diaz, et al, 2017	Caibarien
448	Cuba	Cuba	Greater Antilles		-78.95849586	21.61403197	Cueva Calero	human bone collagen	human bone/teeth	Area 2-Trench 1-Secc. D-30-40 cm	Beta-72801	1670	70	25	Ulloa Hung 2008	intcal20	1897+1898	-79.4449	22.5056	0	0	Diaz, et al, 2017	Caibarien
449	Cuba	Cuba	Greater Antilles		-78.95849586	21.61403197	Cueva Calero	human bone collagen	human bone/teeth	Area 2-Trench 1-Secc. E-20-30 cm	Beta-72802	1590	60	25	Ulloa Hung 2008	intcal20	1897+1898	-79.4449	22.5056	0	0	Diaz, et al, 2017	Caibarien
450	Cuba	Cuba	Greater Antilles		-78.95849586	21.61403197	Cueva #1 Punta del Este	charcoal	charcoal/charred material	In front of cave-Block I-Sec. A-level .5-.75 m-sample depth .57m. Assoc. with shell and stone artifacts	GD-618	910	85		Pino 1995:3	intcal20	1897+1898	-79.4449	22.5056	0	0	Diaz, et al, 2017	Caibarien
451	Cuba	Cuba	Greater Antilles		-78.95849586	21.61403197	Cueva #4 Punta del Este	charcoal	charcoal/charred material	Test Pit 1 x .5m sample depth .38 m	LC-H-1106	1100	130		Pino 1995:3;Navarrete 1990:41	intcal20	1897+1898	-79.4449	22.5056	0	0	Diaz, et al, 2017	Caibarien
452	Cuba	Cuba	Greater Antilles		-78.95849586	21.61403197	Cueva de la Lechuza	charcoal	charcoal/charred material	Test Pit 1-block 1-level 0.25 m	LE-4269	1470	110		Pino 1995:5	intcal20	1897+1898	-79.4449	22.5056	0	0	Diaz, et al, 2017	Caibarien
453	Cuba	Cuba	Greater Antilles		-78.95849586	21.61403197	Cueva de la Lechuza	charcoal	charcoal/charred material	Test Pit 1-block 1-level 0.35 m	LE-4267	2220	160		Pino 1995:5	intcal20	1897+1898	-79.4449	22.5056	0	0	Diaz, et al, 2017	Caibarien
454	Cuba	Cuba	Greater Antilles		-78.95849586	21.61403197	Cueva de la Lechuza	charcoal	charcoal/charred material	Test Pit 1-block 1-level 0.45 m	LE-4274	2030	160		Pino 1995:5	intcal20	1897+1898	-79.4449	22.5056	0	0	Diaz, et al, 2017	Caibarien
455	Cuba	Cuba	Greater Antilles		-78.95849586	21.61403197	Cueva de la Lechuza	charcoal	charcoal/charred material	Test Pit 1-block 1-level 0.55 m	LE-4276	2250	150		Pino 1995:5	intcal20	1897+1898	-79.4449	22.5056	0	0	Diaz, et al, 2017	Caibarien
456	Cuba	Cuba	Greater Antilles		-78.95849586	21.61403197	Cueva de la Lechuza	charcoal	charcoal/charred material	Test Pit 1-block 1-level 0.65 m	LE-4272	2750	160		Pino 1995:5	intcal20	1897+1898	-79.4449	22.5056	0	0	Diaz, et al, 2017	Caibarien
457	Cuba	Cuba	Greater Antilles		-78.95849586	21.61403197	Cueva de la Lechuza	charcoal	charcoal/charred material	Test Pit 1-block 1-level 0.75 m	LE-4271	2380	80		Pino 1995:5	intcal20	1897+1898	-79.4449	22.5056	0	0	Diaz, et al, 2017	Caibarien
458	Cuba	Cuba	Greater Antilles		-78.95849586	21.61403197	Cueva de la Lechuza	charcoal	charcoal/charred material	Test Pit 1-block 1-level 0.85 m	LE-4279	2390	170		Pino 1995:5	intcal20	1897+1898	-79.4449	22.5056	0	0	Diaz, et al, 2017	Caibarien
459	Cuba	Cuba	Greater Antilles		-78.95849586	21.61403197	Cueva de la Lechuza	charcoal	charcoal/charred material	Test Pit 1-block 1-level 0.95 m	LE-4273	2420	100		Pino 1995:5	intcal20	1897+1898	-79.4449	22.5056	0	0	Diaz, et al, 2017	Caibarien
460	Cuba	Cuba	Greater Antilles		-78.95849586	21.61403197	Cueva de la Lechuza	charcoal	charcoal/charred material	Test Pit 1-block 1-level 1.05 m	LE-4270	3110	180		Pino 1995:5	intcal20	1897+1898	-79.4449	22.5056	0	0	Diaz, et al, 2017	Caibarien
461	Cuba	Cuba	Greater Antilles		-78.95849586	21.61403197	Cueva de la Lechuza	charcoal	charcoal/charred material	Test Pit 1-block 1-level 1.25 m	LE-4282	2930	300		Pino 1995:5	intcal20	1897+1898	-79.4449	22.5056	0	0	Diaz, et al, 2017	Caibarien
464	Cuba	Cuba	Greater Antilles		-78.95849586	21.61403197	Cueva Funche	charcoal	charcoal/charred material	Block II-sec. A-level 0.25-0.50 m (sample depth .50 m). With preceramic artifacts associated with	SI-426	2070	150		Stuckenrath and Mielke 1973:407; Mielke and Long 1969:172; Pino 1995:4	intcal20	1897+1898	-79.4449	22.5056	0	0	Diaz, et al, 2017	Caibarien
465	Cuba	Cuba	Greater Antilles		-78.95849586	21.61403197	Cueva Funche	charcoal	charcoal/charred material	Block II-sec. D-level 0.50-0.75 m (sample depth .55 m). With preceramic artifacts associated with Guayabo Blanco see Rouse 1942	SI-427	2510	200		Stuckenrath and Mielke 1973:407; Mielke and Long 1969:172; Pino 1995:4	intcal20	1897+1898	-79.4449	22.5056	0	0	Diaz, et al, 2017	Caibarien
466	Cuba	Cuba	Greater Antilles		-78.95849586	21.61403197	Cueva Funche	charcoal	charcoal/charred material	Block III-sec. A-level 1.25-1.50 m (sample depth 1.40 m). With preceramic artifacts associated with Guayabo Blanco see Rouse 1942	SI-428	3110	200		Stuckenrath and Mielke 1973:407; Mielke and Long 1969:172; Pino 1995:4	intcal20	1897+1898	-79.4449	22.5056	0	0	Diaz, et al, 2017	Caibarien
467	Cuba	Cuba	Greater Antilles		-78.95849586	21.61403197	Cueva Funche	charcoal	charcoal/charred material	Block III-sec. A-level 1.50-1.75 m(sample depth 1.72 m). With preceramic artifacts associated with Guayabo Blanco see Rouse 1942	SI-429	4000	150		Stuckenrath and Mielke 1973:407; Mielke and Long 1969:172; Pino 1995:4	intcal20	1897+1898	-79.4449	22.5056	0	0	Diaz, et al, 2017	Caibarien
468	Cuba	Cuba	Greater Antilles		-78.95849586	21.61403197	Damayajabo	charcoal	charcoal/charred material	Nivel ceramico (sin datos estratigraficos)	Y-1994	1120	160		Navarrete 1990; Dacal Moure and Rivero de la Calle 1996:13	intcal20	1897+1898	-79.4449	22.5056	0	0	Diaz, et al, 2017	Caibarien
469	Cuba	Cuba	Greater Antilles		-78.95849586	21.61403197	Damayajabo	charcoal	charcoal/charred material	Trench 51-level 1.34m	Y-1764	3250	100		Navarrete 1990; Dacal Moure and Rivero de la Calle 1996:13	intcal20	1897+1898	-79.4449	22.5056	0	0	Diaz, et al, 2017	Caibarien
471	Cuba	Cuba	Greater Antilles		-78.95849586	21.61403197	Esterito	charcoal	charcoal/charred material	Midden 1-trench 1-sec. C-level 0.25ï¿½0.50 m (sample depth .45 m). Assoc. with material	SI-349	550	150		Mielke and Long 1969:171	intcal20	1897+1898	-79.4449	22.5056	0	0	Diaz, et al, 2017	Caibarien
472	Cuba	Cuba	Greater Antilles		-78.95849586	21.61403197	Esterito	charcoal	charcoal/charred material	Midden 1-trench 1-sec. D-level 1.00ï¿½1.25 m (sample depth 1.15 m). Assoc. with material ceramic-shell-and stone artifacts.Without European contact.	SI-350	500	100		Mielke and Long 1969:171; Pino 1995:7; Valcï¿½rcel Rojas 2002:140	intcal20	1897+1898	-79.4449	22.5056	0	0	Diaz, et al, 2017	Caibarien
473	Cuba	Cuba	Greater Antilles		-78.95849586	21.61403197	El Guafe I	charcoal	charcoal/charred material	Block 1-sec. 2 y 4-natural layer 3-prof. sample depth 0.50 m	FS AC 2420	450	35		Pino 1995:5	intcal20	1897+1898	-79.4449	22.5056	0	0	Diaz, et al, 2017	Caibarien
474	Cuba	Cuba	Greater Antilles		-78.95849586	21.61403197	El Guafe I	charcoal	charcoal/charred material	Block 2-natural layer 2-prof.sample depth 0.30 m	FS AC 2419	690	50		Pino 1995:5	intcal20	1897+1898	-79.4449	22.5056	0	0	Diaz, et al, 2017	Caibarien
475	Cuba	Cuba	Greater Antilles		-78.95849586	21.61403197	La Guira de Barajagua	charcoal	charcoal/charred material	Midden 1-trench 1-sec. B-level 0.75ï¿½1.00 (sample depth .90 m). Assoc. with ceramic-shell-and stone artifacts.	SI-351	590	100		Mielke and Long 1969:171; Pino 1995:7	intcal20	1897+1898	-79.4449	22.5056	0	0	Diaz, et al, 2017	Caibarien
476	Cuba	Cuba	Greater Antilles		-78.95849586	21.61403197	La Guira (Santiago de Cuba)	terrestrial shell	terrestrial shell	Trench 1-level 0.19m	Beta-140077	1390	70		Ulloa Hung and Valcï¿½rcel Rojas 2002:233	intcal20	1897+1898	-79.4449	22.5056	0	0	Diaz, et al, 2017	Caibarien
477	Cuba	Cuba	Greater Antilles		-78.95849586	21.61403197	Herradura 1	marine shell	marine shell	Corte 5-level 0.00ï¿½0.10 m	Beta-140075	2050	70		Ulloa Hung and Valcï¿½rcel Rojas 2002:232	marine20	1897+1898	-79.4449	22.5056	-144.5	38	Diaz, et al, 2017	Caibarien
478	Cuba	Cuba	Greater Antilles		-78.95849586	21.61403197	Jorajuria	charcoal	charcoal/charred material	Pit 1-1x1m-level .40-.50 m	LE-1784	3870	40		Pino 1995:4	intcal20	1897+1898	-79.4449	22.5056	0	0	Diaz, et al, 2017	Caibarien
479	Cuba	Cuba	Greater Antilles		-78.95849586	21.61403197	Jorajuria	charcoal	charcoal/charred material	Pit 1-1x1m-level .60-.70 m	LE-1782	3760	40		Pino 1995:4	intcal20	1897+1898	-79.4449	22.5056	0	0	Diaz, et al, 2017	Caibarien
480	Cuba	Cuba	Greater Antilles		-78.95849586	21.61403197	Jorajuria	charcoal	charcoal/charred material	Pit 1-1x1m-level .80-.90 m	LE-1783	4110	50		Pino 1995:4	intcal20	1897+1898	-79.4449	22.5056	0	0	Diaz, et al, 2017	Caibarien
481	Cuba	Cuba	Greater Antilles		-78.95849586	21.61403197	Jucaro	charcoal	charcoal/charred material	Cut A-spit depth 0.20-0.40 m-natural layer 1	Beta-148949	690	60		Valcï¿½rcel Rojas 2002:143	intcal20	1897+1898	-79.4449	22.5056	0	0	Diaz, et al, 2017	Caibarien
482	Cuba	Cuba	Greater Antilles		-78.95849586	21.61403197	Laguna de Limones	charcoal	charcoal/charred material	Midden 2-trench 2-sec. D. level 0.25ï¿½.50 m (sample depth .40 m)	SI-348	640	120		Mielke and Long 1969:171; Pino 1995:7	intcal20	1897+1898	-79.4449	22.5056	0	0	Diaz, et al, 2017	Caibarien
483	Cuba	Cuba	Greater Antilles		-78.95849586	21.61403197	Levisa 1 (Far. de Lev.)	charcoal	charcoal/charred material	sec.I-I-0.5-0.55m-capa v	GD-204	3460	160		Pazdur et al. 1982:175; Pino 1995:2	intcal20	1897+1898	-79.4449	22.5056	0	0	Diaz, et al, 2017	Caibarien
484	Cuba	Cuba	Greater Antilles		-78.95849586	21.61403197	Levisa 1 (Far. de Lev.)	charcoal	charcoal/charred material	sec.I-I-0.55ï¿½0.60m-layer 6	MC-859	4240	100		Pino 1995:2	intcal20	1897+1898	-79.4449	22.5056	0	0	Diaz, et al, 2017	Caibarien
485	Cuba	Cuba	Greater Antilles		-78.95849586	21.61403197	Levisa 1 (Far. de Lev.)	charcoal	charcoal/charred material	sec.I-I-0.55ï¿½0.60m-layer 6	MC-860	4420	100		Pino 1995:2	intcal20	1897+1898	-79.4449	22.5056	0	0	Diaz, et al, 2017	Caibarien
486	Cuba	Cuba	Greater Antilles		-78.95849586	21.61403197	Levisa 8 (Cueva S. Rita) charcoal	charcoal	charcoal/charred material	Unit 2-sec 25-0.20ï¿½0.40 m-layer 3	LE-2719	2160	40		Pino 1995:2	intcal20	1897+1898	-79.4449	22.5056	0	0	Diaz, et al, 2017	Caibarien
487	Cuba	Cuba	Greater Antilles		-78.95849586	21.61403197	Levisa 8 (Cueva S. Rita)	charcoal	charcoal/charred material	Unit 3-sec 23 A-0.40-0.50 m-layer 1	LE-2720	2680	40		Pino 1995:2	intcal20	1897+1898	-79.4449	22.5056	0	0	Diaz, et al, 2017	Caibarien
488	Cuba	Cuba	Greater Antilles		-78.95849586	21.61403197	Levisa 8 (Cueva S. Rita)	charcoal	charcoal/charred material	Unit 3-sec 35 A-0.20-0.30 m-layer 2/3	LE-2717	2010	40		Pino 1995:2	intcal20	1897+1898	-79.4449	22.5056	0	0	Diaz, et al, 2017	Caibarien
489	Cuba	Cuba	Greater Antilles		-78.95849586	21.61403197	Levisa 8 (Cueva S. Rita)	charcoal	charcoal/charred material	Unit 3-sec 45-0.20ï¿½0.22 m-layer 1	LE-2718	2610	40		Pino 1995:2	intcal20	1897+1898	-79.4449	22.5056	0	0	Diaz, et al, 2017	Caibarien
490	Cuba	Cuba	Greater Antilles		-78.95849586	21.61403197	Loma de la Campana	charcoal	charcoal/charred material	Midden 2. Bloque I-sec. C-nivel 0.50ï¿½0.75 m. Assoc. material with ceramic-shell-and stone artifacts.	GD-1057	490	45		Pino 1995:7; Valcï¿½rcel Rojas 2002:140	intcal20	1897+1898	-79.4449	22.5056	0	0	Diaz, et al, 2017	Caibarien
491	Cuba	Cuba	Greater Antilles		-78.95849586	21.61403197	Loma de la Campana	charcoal	charcoal/charred material	Midden 2. Bloque II-sec. D-nivel 0.75-1.00 m.Assoc. with ceramic-shell-and stone artifacts.	GD-624	505	40		Valcï¿½rcel Rojas 2002:140	intcal20	1897+1898	-79.4449	22.5056	0	0	Diaz, et al, 2017	Caibarien
492	Cuba	Cuba	Greater Antilles		-78.95849586	21.61403197	Loma de la Campana	charcoal	charcoal/charred material	Midden 2. Bloque II-sec. D-nivel 1.00 -1.50 m. Assoc. with ceramic-shell-and stone artifacts.	GD-1056	600	55		Valcï¿½rcel Rojas 2002:140	intcal20	1897+1898	-79.4449	22.5056	0	0	Diaz, et al, 2017	Caibarien
493	Cuba	Cuba	Greater Antilles		-78.95849586	21.61403197	Loma de la Forestal	charcoal	charcoal/charred material	Midden 9-trench 1-sec. A-level 0.50ï¿½0.75 m (muestra de 0.70 m). Assoc.with ceramic-shell-and stone artifacts.	SI-352	970	100		Mielke and Long 1969:171; Pino 1995:7	intcal20	1897+1898	-79.4449	22.5056	0	0	Diaz, et al, 2017	Caibarien
494	Cuba	Cuba	Greater Antilles		-78.95849586	21.61403197	Loma de Ochile	charcoal	charcoal/charred material	Block 1-sec. 2-natural layer 4-sample depth 0.80ï¿½0.90 m	FS AC 2418	880	40		Pino 1995:7	intcal20	1897+1898	-79.4449	22.5056	0	0	Diaz, et al, 2017	Caibarien
495	Cuba	Cuba	Greater Antilles		-78.95849586	21.61403197	Loma de Ochile	charcoal	charcoal/charred material	Block 2-sec. 1-2 y 3-natural layer 2 sample depth 0.30ï¿½0.40 m	FS AC 2415	690	50		Pino 1995:7	intcal20	1897+1898	-79.4449	22.5056	0	0	Diaz, et al, 2017	Caibarien
496	Cuba	Cuba	Greater Antilles		-78.95849586	21.61403197	Loma de Ochile	charcoal	charcoal/charred material	Block 2-sec. 3-natural layer 1 sample depth 0.10ï¿½0.30m	FS AC 2414	770	35		Pino 1995:7	intcal20	1897+1898	-79.4449	22.5056	0	0	Diaz, et al, 2017	Caibarien
497	Cuba	Cuba	Greater Antilles		-78.95849586	21.61403197	Loma de Ochile	charcoal	charcoal/charred material	Block I-sec. 1-2-natural layer 2-sample depth 0.30ï¿½0.60m	FS AC 2416	660	35		Pino 1995:7	intcal20	1897+1898	-79.4449	22.5056	0	0	Diaz, et al, 2017	Caibarien
498	Cuba	Cuba	Greater Antilles		-78.95849586	21.61403197	Loma de Ochile	charcoal	charcoal/charred material	Block I-sec. 2-natural layer 3-sample depthl 0.60ï¿½0.80 m	FS AC 2417	620	30		Pino 1995:7	intcal20	1897+1898	-79.4449	22.5056	0	0	Diaz, et al, 2017	Caibarien
499	Cuba	Cuba	Greater Antilles		-78.95849586	21.61403197	La Luz	charcoal	charcoal/charred material	Test Pit 3-level 1.20 m	Beta-93863	1350	50		Ulloa Hung and Valcï¿½rcel Rojas 2002:233	intcal20	1897+1898	-79.4449	22.5056	0	0	Diaz, et al, 2017	Caibarien
500	Cuba	Cuba	Greater Antilles		-78.95849586	21.61403197	Marien 2	charcoal	charcoal/charred material	Excavation square LL-10-level 0.10ï¿½0.20 m	Lv-2062	780	100		Pino 1995:2	intcal20	1897+1898	-79.4449	22.5056	0	0	Diaz, et al, 2017	Caibarien
501	Cuba	Cuba	Greater Antilles		-78.95849586	21.61403197	Marien 2	charcoal	charcoal/charred material	Excavation square M-07-level 0.20ï¿½0.30 m	Lv-2063	2020	80		Pino 1995:2	intcal20	1897+1898	-79.4449	22.5056	0	0	Diaz, et al, 2017	Caibarien
502	Cuba	Cuba	Greater Antilles		-78.95849586	21.61403197	Meijas	charcoal	charcoal/charred material	Trench 1-sec. B-level 0.25-0.50 m-sample depth 0.45m.	SI-347	1020	100		Mielke and Long 1969:170; Pino 1995:3	intcal20	1897+1898	-79.4449	22.5056	0	0	Diaz, et al, 2017	Caibarien
503	Cuba	Cuba	Greater Antilles		-78.95849586	21.61403197	Mogote de la Cueva	charcoal	charcoal/charred material	Trench 1-level .25ï¿½.50 m (sample depth .35m) Unsafe Stratigraphy	SI-424	1620	150		Stuckenrath and Mielke 1973:407; Pino 1995:3; Lalueza-Fox et al. 2003:64	intcal20	1897+1898	-79.4449	22.5056	0	0	Diaz, et al, 2017	Caibarien
505	Cuba	Cuba	Greater Antilles		-78.95849586	21.61403197	Mogote de la Cueva	charcoal	charcoal/charred material	Trench 1-level 1. 1.3 m (sample depth 1.25m)	SI-425	650	200		Stuckenrath and Mielke 1973:407; Pino 1995:3	intcal20	1897+1898	-79.4449	22.5056	0	0	Diaz, et al, 2017	Caibarien
506	Cuba	Cuba	Greater Antilles		-78.95849586	21.61403197	El Morrillo	charcoal	charcoal/charred material	Block 9-Q-sec. B-level 0.25-0.50 m-sample depth 0.45 m. Assoc. with ceramic-shell-and stone artifacts. Close to European artifacts.	SI-353	590	90		Mielke and Long 1969:171; Pino 1995:7	intcal20	1897+1898	-79.4449	22.5056	0	0	Diaz, et al, 2017	Caibarien
507	Cuba	Cuba	Greater Antilles		-78.95849586	21.61403197	El Morrillo	human bone	human bone/teeth	burial	ICA 17B/0756	420	40	-15.5	Orihuela Leon et al. 2017	intcal20	1897+1898	-79.4449	22.5056	0	0	Diaz, et al, 2017	Caibarien
508	Cuba	Cuba	Greater Antilles		-78.95849586	21.61403197	Las Obas	charcoal	charcoal/charred material	sec I-I-0.85-0.90 m	GD-250	5140	170		Pazdur et al. 1982:175; Pino 1995:2	intcal20	1897+1898	-79.4449	22.5056	0	0	Diaz, et al, 2017	Caibarien
509	Cuba	Cuba	Greater Antilles		-78.95849586	21.61403197	Las Obas	Melongena melongena	marine shell	Trench A-section 1-15 cm -30 cm level	Beta-214957	2020	50	-1	Colten et al. 2009	marine20	1897+1898	-79.4449	22.5056	-144.5	38	Diaz, et al, 2017	Caibarien
510	Cuba	Cuba	Greater Antilles		-78.95849586	21.61403197	Las Obas	Melongena melongena	marine shell	Trench A-section 1-45 cm -60 cm level	Beta-214958	1910	50	-4.7	Colten et al. 2009	marine20	1897+1898	-79.4449	22.5056	-144.5	38	Diaz, et al, 2017	Caibarien
511	Cuba	Cuba	Greater Antilles		-78.95849586	21.61403197	El Porvenir	charcoal	charcoal/charred material	Unit 5-grid square B-spit depth 0.40ï¿½0.50 m-natural layer 1	Beta-148960	500	50		Valcï¿½rcel Rojas 2002:143	intcal20	1897+1898	-79.4449	22.5056	0	0	Diaz, et al, 2017	Caibarien
512	Cuba	Cuba	Greater Antilles		-78.95849586	21.61403197	El Purial	charcoal	charcoal/charred material	Level (approximate) 0.40m	UBAR-169	3060	180		Pino 1995:4	intcal20	1897+1898	-79.4449	22.5056	0	0	Diaz, et al, 2017	Caibarien
513	Cuba	Cuba	Greater Antilles		-78.95849586	21.61403197	Los Pedregales	charcoal	charcoal/charred material	Trench 2-sec. B. level 2.00-2.25 m. Sample depth 2.00 m. Assoc. with ceramic-shell-and stone artifacts.	GD-619	1170	90		Pazdur et al. 1982:174; Pino 1995:2	intcal20	1897+1898	-79.4449	22.5056	0	0	Diaz, et al, 2017	Caibarien
516	Cuba	Cuba	Greater Antilles		-78.95849586	21.61403197	Potrero del Mango	charcoal	charcoal/charred material	Unit 1-grid square A-spit depth 0.80ï¿½0.90 m	Beta-148961	880	80		Valcï¿½rcel Rojas 2002:141-143	intcal20	1897+1898	-79.4449	22.5056	0	0	Diaz, et al, 2017	Caibarien
517	Cuba	Cuba	Greater Antilles		-78.95849586	21.61403197	Potrero del Mango	charcoal	charcoal/charred material	Unit 2-grid square A-spit depth 1.00ï¿½1.10 m	Beta-148962	620	60		Valcï¿½rcel Rojas 2002:143	intcal20	1897+1898	-79.4449	22.5056	0	0	Diaz, et al, 2017	Caibarien
518	Cuba	Cuba	Greater Antilles		-78.95849586	21.61403197	Potrero del Mango	wood	wood	Midden 1-sec-Yï¿½5-level 0.75-1.00 m (Rouse)	Y-206	810	80		Stuiver 1969:627; Pino 1995:7; Valcï¿½rcel Rojas 2002:141-143	intcal20	1897+1898	-79.4449	22.5056	0	0	Diaz, et al, 2017	Caibarien
519	Cuba	Cuba	Greater Antilles		-78.95849586	21.61403197	Potrero del Mango	shell	marine shell	Excavation 3-midden 2-section L-2-0.0-0.25 m	Beta-408952	1420	30		Colten and Worthington 2017	marine20	1897+1898	-79.4449	22.5056	-144.5	38	Diaz, et al, 2017	Caibarien
520	Cuba	Cuba	Greater Antilles		-78.95849586	21.61403197	Potrero del Mango	shell	marine shell	Excavation 3-midden 3-sectin Lï¿½2-1.00-1.25	Beta-408953	1230	30		Colten and Worthington 2017	marine20	1897+1898	-79.4449	22.5056	-144.5	38	Diaz, et al, 2017	Caibarien
521	Cuba	Cuba	Greater Antilles		-78.95849586	21.61403197	Potrero del Mango	shell	marine shell	Excavation 3-midden 2-section L-2-0.0-0.25 m	Beta-410922	850	30		Colten and Worthington 2017	marine20	1897+1898	-79.4449	22.5056	-144.5	38	Diaz, et al, 2017	Caibarien
522	Cuba	Cuba	Greater Antilles		-78.95849586	21.61403197	Potrero del Mango	shell	marine shell	Excavation 3-midden 3-sectin Lï¿½2-1.00-1.25	Beta-410923	1130	30		Colten and Worthington 2017	marine20	1897+1898	-79.4449	22.5056	-144.5	38	Diaz, et al, 2017	Caibarien
523	Cuba	Cuba	Greater Antilles		-78.95849586	21.61403197	Punta de Peque	terrestrial shell	terrestrial shell	Trench 1-level 0.50 m	Beta-93860	1400	60		Ulloa Hung and Valcï¿½rcel Rojas 2002:233	intcal20	1897+1898	-79.4449	22.5056	0	0	Diaz, et al, 2017	Caibarien
525	Cuba	Cuba	Greater Antilles		-78.95849586	21.61403197	San Benito	terrestrial shell	terrestrial shell	Trench 2-level 0.40-0.50 m	Beta-93851	2020	60		Ulloa Hung and Valcï¿½rcel Rojas 2002:233	intcal20	1897+1898	-79.4449	22.5056	0	0	Diaz, et al, 2017	Caibarien
526	Cuba	Cuba	Greater Antilles		-78.95849586	21.61403197	U.S. Naval Station Guantanamo Bay	Strombus sp.	marine shell	67 cmbs	Beta-184894	2980	70		Sara et al. 2007	marine20	1897+1898	-79.4449	22.5056	-144.5	38	Diaz, et al, 2017	Caibarien
527	Cuba	Cuba	Greater Antilles		-78.95849586	21.61403197	U.S. Naval Station Guantanamo Bay	Strombus sp.	marine shell	shell midden-no other info	Beta-184896	2680	60		Sara et al. 2007	marine20	1897+1898	-79.4449	22.5056	-144.5	38	Diaz, et al, 2017	Caibarien
528	Cuba	Cuba	Greater Antilles		-78.95849586	21.61403197	U.S. Naval Station Guantanamo Bay	shell	marine shell	0-13 cmbs	Beta-184893	1060	60		Sara et al. 2007	marine20	1897+1898	-79.4449	22.5056	-144.5	38	Diaz, et al, 2017	Caibarien
529	Cuba	Cuba	Greater Antilles		-78.95849586	21.61403197	U.S. Naval Station Guantanamo Bay	shell	marine shell	40-50 cmbs	Beta-184895	1700	60		Sara et al. 2007	marine20	1897+1898	-79.4449	22.5056	-144.5	38	Diaz, et al, 2017	Caibarien
530	Cuba	Cuba	Greater Antilles		-78.95849586	21.61403197	Vega del Palmar	charcoal	charcoal/charred material	Unit 1-Sample depth 105-to 120ï¿½cm level of a midden-150 cm deep-which yielded pottery only in the top two 15-cm levels.	Y-465	960	60		Deevey et al.1959:26	intcal20	1897+1898	-79.4449	22.5056	0	0	Diaz, et al, 2017	Caibarien
531	Cuba	Cuba	Greater Antilles		-78.95849586	21.61403197	Vega del Palmar	Lucina pectinatus	marine shell	Unit 1-120-135 cm level	Beta-318171	2570	30	-3	Colten and Worthington 2014	intcal20	1897+1898	-79.4449	22.5056	0	0	Diaz, et al, 2017	Caibarien
532	Cuba	Cuba	Greater Antilles		-78.95849586	21.61403197	Vega del Palmar	Cittarium pica	marine shell	Unit 1-15-30 cm level	Beta-318170	1750	30	2.6	Colten and Worthington 2014	marine20	1897+1898	-79.4449	22.5056	-144.5	38	Diaz, et al, 2017	Caibarien
533	Cuba	Cuba	Greater Antilles		-78.95849586	21.61403197	Ventas de Casanova	charcoal	charcoal/charred material	Block 1-sec. 1 y 2-natural layer 3-Sample depth 0.30ï¿½0.50 m	FS AC 2422	420	45		Pino 1995:6	intcal20	1897+1898	-79.4449	22.5056	0	0	Diaz, et al, 2017	Caibarien
534	Cuba	Cuba	Greater Antilles		-78.95849586	21.61403197	Ventas de Casanova	charcoal	charcoal/charred material	Block 1-sec. 1 y 2-natural layer 4-prof. Sample depth 0.50-0.60 m	FS AC 2423	315	45		Pino 1995:5	intcal20	1897+1898	-79.4449	22.5056	0	0	Diaz, et al, 2017	Caibarien
535	Cuba	Cuba	Greater Antilles		-78.95849586	21.61403197	Ventas de Casanova	charcoal	charcoal/charred material	Block 1-sec. 1-natural layer 4-Sample depth 0.60ï¿½0.80 m	FS AC 2424	475	35		Pino 1995:6	intcal20	1897+1898	-79.4449	22.5056	0	0	Diaz, et al, 2017	Caibarien
536	Cuba	Cuba	Greater Antilles		-78.95849586	21.61403197	Ventas de Casanova	charcoal	charcoal/charred material	Test Trench-sec. 4-natural layer 1 y 2- prof. Sample depth 0.0-0.23 m	FS AC 2421	375	25		Pino 1995:6	intcal20	1897+1898	-79.4449	22.5056	0	0	Diaz, et al, 2017	Caibarien
537	Cuba	Cuba	Greater Antilles		-78.95849586	21.61403197	Victoria I	charcoal	charcoal/charred material	Block 1-sec B-level 2.00-2.25 m	LC-H 1035	1450	70		Pino 1995:4; Godo Torres 1994:141	intcal20	1897+1898	-79.4449	22.5056	0	0	Diaz, et al, 2017	Caibarien
538	Cuba	Cuba	Greater Antilles		-78.95849586	21.61403197	Victoria I	charcoal	charcoal/charred material	Block 1-sec B-level 6.25-6.50 m	LC-H 1034	2070	110		Pino 1995:4; Godo Torres 1994:141	intcal20	1897+1898	-79.4449	22.5056	0	0	Diaz, et al, 2017	Caibarien
539	Cuba	Cuba	Greater Antilles		-78.95849586	21.61403197	Victoria I	charcoal	charcoal/charred material	Block I-Sec. B-level 2.00-2.25 m	LC-H 565	960	50		Pino 1995:3	intcal20	1897+1898	-79.4449	22.5056	0	0	Diaz, et al, 2017	Caibarien
540	Cuba	Cuba	Greater Antilles		-78.95849586	21.61403197	Cueva de la Lechuza	charcoal	charcoal/charred material	Test Pit 1, block 1, level 1.55 m	LE-4288	3030	180		Pino 1995:6	intcal20	1897+1898	-79.4449	22.5056	0	0	Diaz, et al, 2017	Caibarien
541	Cuba	Cuba	Greater Antilles		-78.95849586	21.61403197	Cueva de la Lechuza	charcoal	charcoal/charred material	Test Pit 1, block 1, level 1.65 m	LE-4287	3030	180		Pino 1995:6	intcal20	1897+1898	-79.4449	22.5056	0	0	Diaz, et al, 2017	Caibarien
542	Cuba	Cuba	Greater Antilles		-78.95849586	21.61403197	Cueva de la Lechuza	charcoal	charcoal/charred material	Test Pit 1, block 1, level 1.95 m	LE-4283	5270	120		Pino 1995:6	intcal20	1897+1898	-79.4449	22.5056	0	0	Diaz, et al, 2017	Caibarien
543	Cuba	Cuba	Greater Antilles		-78.95849586	21.61403197	Cueva de la Lechuza	charcoal	charcoal/charred material	Test Pit 1, block 1, level 2.05 m	LE-4290	2610	120		Pino 1995:6	intcal20	1897+1898	-79.4449	22.5056	0	0	Diaz, et al, 2017	Caibarien
544	Cuba	Cuba	Greater Antilles		-78.95849586	21.61403197	Cueva de la Lechuza	charcoal	charcoal/charred material	Test Pit 1, block 1, level 2.15 m	LE-4281	2610	120		Pino 1995:6	intcal20	1897+1898	-79.4449	22.5056	0	0	Diaz, et al, 2017	Caibarien
545	Cuba	Cuba	Greater Antilles		-78.95849586	21.61403197	Cueva de la Lechuza	charcoal	charcoal/charred material	Test Pit 1, block 1, level 2.35 m	LE-4275	2580	90		Pino 1995:6	intcal20	1897+1898	-79.4449	22.5056	0	0	Diaz, et al, 2017	Caibarien
546	Cuba	Cuba	Greater Antilles		-78.95849586	21.61403197	Cueva de la Pintura	charcoal	charcoal/charred material	Excavation unit 1, block 1-I, sec. A, level 0.50-0.75 m. assoc. with shell and stone artifacts	GD-1039	2160	55		Pazdur et al. 1982:173; Pino 1995:6	intcal20	1897+1898	-79.4449	22.5056	0	0	Diaz, et al, 2017	Caibarien
547	Cuba	Cuba	Greater Antilles		-78.95849586	21.61403197	Cueva de la Pintura	charcoal	charcoal/charred material	Excavation unit 1, block 1-I, sec. D, level 1.00-1.25 m. assoc. with shell and stone artifacts	GD-601	2805	60		Pazdur et al. 1982:173; Pino 1995:6	intcal20	1897+1898	-79.4449	22.5056	0	0	Diaz, et al, 2017	Caibarien
548	Cuba	Cuba	Greater Antilles		-78.95849586	21.61403197	Cueva de la Pintura	charcoal	charcoal/charred material	Excavation unit 1, block 1-I, sec. D, level 1.5 to 1.8 m. assoc. with shell and stone artifacts	GD-591	2930	80		Pazdur et al. 1982:173	intcal20	1897+1898	-79.4449	22.5056	0	0	Diaz, et al, 2017	Caibarien
549	Cuba	Cuba	Greater Antilles		-78.95849586	21.61403197	Cueva de la Pintura	charcoal	charcoal/charred material	Excavation unit 2, block 5, sec. D, level 1.00-1.25 m. assoc. with shell and stone artifacts	GD-614	2720	65		Pazdur et al. 1982:173; Pino 1995:6	intcal20	1897+1898	-79.4449	22.5056	0	0	Diaz, et al, 2017	Caibarien
550	Cuba	Cuba	Greater Antilles		-78.95849586	21.61403197	Cueva de la Pintura	charcoal	charcoal/charred material	Excavation unit 2, block 5, sec. D, level 1.25 to 1.5m. assoc. with shell and stone artifacts	GD-1046	2840	60		Pazdur et al. 1982:173	intcal20	1897+1898	-79.4449	22.5056	0	0	Diaz, et al, 2017	Caibarien
551	Cuba	Cuba	Greater Antilles		-78.95849586	21.61403197	Cueva de la Pintura	charcoal	charcoal/charred material	Excavation unit 2, block 5, sec. D, level 1.5 to 1.75m. assoc. with shell and stone artifacts	GD-613	2880	70		Pazdur et al. 1982:173	intcal20	1897+1898	-79.4449	22.5056	0	0	Diaz, et al, 2017	Caibarien
552	Cuba	Cuba	Greater Antilles		-78.95849586	21.61403197	Cueva del Perico I	charcoal	charcoal/charred material	Trench 1, sec. 1, level 1.00-1.20 m. assoc. with human burials, shell and stone artifacts	GD-617	1495	60		Pino 1995:3	intcal20	1897+1898	-79.4449	22.5056	0	0	Diaz, et al, 2017	Caibarien
553	Cuba	Cuba	Greater Antilles		-78.95849586	21.61403197	Cueva del Perico I	charcoal	charcoal/charred material	Trench 1, sec. 1, level 1.30-1.40 m	GD-1051	1990	80		Pazdur et al. 1982:173; Pino 1995:3; Martï¿½nez Fuentes et al. 2003:65	intcal20	1897+1898	-79.4449	22.5056	0	0	Diaz, et al, 2017	Caibarien
554	Cuba	Cuba	Greater Antilles		-78.95849586	21.61403197	Cueva del Perico I	charcoal	charcoal/charred material	Trench 2, sec. 2, level 1.50-1.75 m. assoc. with human burials, shell and stone artifacts	GD-616	1350	70		Pino 1995:3	intcal20	1897+1898	-79.4449	22.5056	0	0	Diaz, et al, 2017	Caibarien
555	Curaï¿½ao	Curaï¿½ao	northern South America		-68.97130561	12.19382109	Gaito	charcoal	charcoal/charred material	#8/0-25 cm	IVIC-241	340	50		Cruxent 1965:243	intcal20	2101	-69.9	12.42	0	0	DiNapoli et al 2020	San Nicolas Bay, 8Miles SW
560	Curaï¿½ao	Curaï¿½ao	northern South America		-68.97130561	12.19382109	Knip	Lobatus gigas	marine shell	surface	D-AMS 009260	1133	24	3.8	Kraan et al. 2017	marine20	2101	-69.9	12.42	-308	26	DiNapoli et al 2020	San Nicolas Bay, 8Miles SW
561	Curaï¿½ao	Curaï¿½ao	northern South America		-68.97130561	12.19382109	Knip	charcoal	charcoal/charred material	#26/0-25 cm	IVIC-250	1230	60		Cruxent 1965:243	intcal20	2101	-69.9	12.42	0	0	DiNapoli et al 2020	San Nicolas Bay, 8Miles SW
562	Curaï¿½ao	Curaï¿½ao	northern South America		-68.97130561	12.19382109	Knip	charcoal	charcoal/charred material	#26/25-50 cm	IVIC-248	630	50		Cruxent 1965:243	intcal20	2101	-69.9	12.42	0	0	DiNapoli et al 2020	San Nicolas Bay, 8Miles SW
563	Curaï¿½ao	Curaï¿½ao	northern South America		-68.97130561	12.19382109	Knip	charcoal	charcoal/charred material	#27/0-25 cm	IVIC-249	630	60		Cruxent 1965:243	intcal20	2101	-69.9	12.42	0	0	DiNapoli et al 2020	San Nicolas Bay, 8Miles SW
564	Curaï¿½ao	Curaï¿½ao	northern South America		-68.97130561	12.19382109	Knip	charcoal	charcoal/charred material	#9/0-25 cm	IVIC-233	910	50		Cruxent 1965:243	intcal20	2101	-69.9	12.42	0	0	DiNapoli et al 2020	San Nicolas Bay, 8Miles SW
565	Curaï¿½ao	Curaï¿½ao	northern South America		-68.97130561	12.19382109	Knip	charcoal	charcoal/charred material	#9/25-50 cm	IVIC-244	830	60		Cruxent 1965:243	intcal20	2101	-69.9	12.42	0	0	DiNapoli et al 2020	San Nicolas Bay, 8Miles SW
566	Curaï¿½ao	Curaï¿½ao	northern South America		-68.97130561	12.19382109	Paradise Beach	Lima scabra	marine shell	surface	D-AMS 009261	3965	28	9.8	Kraan et al. 2017	marine20	2101	-69.9	12.42	-308	26	DiNapoli et al 2020	San Nicolas Bay, 8Miles SW
567	Curaï¿½ao	Curaï¿½ao	northern South America		-68.97130561	12.19382109	Punta Blanku	Chicoreus brevifrons	marine shell	surface	D-AMS 009258	1268	24	1.9	Kraan et al. 2017	marine20	2101	-69.9	12.42	-308	26	DiNapoli et al 2020	San Nicolas Bay, 8Miles SW
568	Curaï¿½ao	Curaï¿½ao	northern South America		-68.97130561	12.19382109	Punta Mangusa	marine shell	marine shell	surface	D-AMS 010112	3803	23	2.6	Kraan et al. 2017	marine20	2101	-69.9	12.42	-308	26	DiNapoli et al 2020	San Nicolas Bay, 8Miles SW
571	Curaï¿½ao	Curaï¿½ao	northern South America		-68.97130561	12.19382109	Rooi Rincon	charcoal	charcoal/charred material	#28/0-25 cm	IVIC-247	4490	60		Cruxent 1965:243; Haviser 1987	intcal20	2101	-69.9	12.42	0	0	DiNapoli et al 2020	San Nicolas Bay, 8Miles SW
572	Curaï¿½ao	Curaï¿½ao	northern South America		-68.97130561	12.19382109	Rooi Rincon	charcoal	charcoal/charred material	#28/25-50 cm	IVIC-246	4160	80		Cruxent 1965:243; Haviser 1987	intcal20	2101	-69.9	12.42	0	0	DiNapoli et al 2020	San Nicolas Bay, 8Miles SW
573	Curaï¿½ao	Curaï¿½ao	northern South America		-68.97130561	12.19382109	Rooi Rincon	charcoal	charcoal/charred material	#5/25-50 cm	IVIC-240	3990	50		Cruxent 1965:243; Haviser 1987	intcal20	2101	-69.9	12.42	0	0	DiNapoli et al 2020	San Nicolas Bay, 8Miles SW
574	Curaï¿½ao	Curaï¿½ao	northern South America		-68.97130561	12.19382109	Rooi Rincon	charcoal	charcoal/charred material	P.H./0-20 cm	IVIC-234	4110	65		Cruxent 1965:243; Haviser 1987	intcal20	2101	-69.9	12.42	0	0	DiNapoli et al 2020	San Nicolas Bay, 8Miles SW
575	Curaï¿½ao	Curaï¿½ao	northern South America		-68.97130561	12.19382109	Rooi Rincon	charcoal	charcoal/charred material	P.H./20-30 cm	IVIC-242	4070	65		Cruxent 1965:243; Haviser 1987	intcal20	2101	-69.9	12.42	0	0	DiNapoli et al 2020	San Nicolas Bay, 8Miles SW
576	Curaï¿½ao	Curaï¿½ao	northern South America		-68.97130561	12.19382109	San Hironimo	charcoal	charcoal/charred material	Trench B-Unit I-level 3-10-15 cm	GrN-9997	420	15		Haviser 1987	intcal20	2101	-69.9	12.42	0	0	DiNapoli et al 2020	San Nicolas Bay, 8Miles SW
577	Curaï¿½ao	Curaï¿½ao	northern South America		-68.97130561	12.19382109	San Hironimo	charcoal	charcoal/charred material	Trench B-Unit IV-level 3-10-15 cm	GrN-9998	325	35		Haviser 1987	intcal20	2101	-69.9	12.42	0	0	DiNapoli et al 2020	San Nicolas Bay, 8Miles SW
578	Curaï¿½ao	Curaï¿½ao	northern South America		-68.97130561	12.19382109	San Hironimo	shell	marine shell	Trench B-Unit I-level 3-10-15 cm	GrN-9996	350	50		Haviser 1987	marine20	2101	-69.9	12.42	-308	26	DiNapoli et al 2020	San Nicolas Bay, 8Miles SW
579	Curaï¿½ao	Curaï¿½ao	northern South America		-68.97130561	12.19382109	San Juan	charcoal	charcoal/charred material	C.B./25-50cm	IVIC-237	1440	60		Cruxent 1965:243	intcal20	2101	-69.9	12.42	0	0	DiNapoli et al 2020	San Nicolas Bay, 8Miles SW
580	Curaï¿½ao	Curaï¿½ao	northern South America		-68.97130561	12.19382109	San Juan	organic sediment	sediment	CC09-1-245 cm	AA-92660	680	35	-14.3	Dunning et al. 2018a	intcal20	2101	-69.9	12.42	0	0	DiNapoli et al 2020	San Nicolas Bay, 8Miles SW
581	Curaï¿½ao	Curaï¿½ao	northern South America		-68.97130561	12.19382109	San Juan	organic sediment	sediment	CC09-1-308-309 cm	AA-84145	1070	30	-17.5	Dunning et al. 2018a	intcal20	2101	-69.9	12.42	0	0	DiNapoli et al 2020	San Nicolas Bay, 8Miles SW
583	Curaï¿½ao	Curaï¿½ao	northern South America		-68.97130561	12.19382109	Santa Cruz	Chione cancellata	marine shell	surface	D-AMS 09259	834	21	-11.1	Kraan et al. 2017	marine20	2101	-69.9	12.42	-308	26	DiNapoli et al 2020	San Nicolas Bay, 8Miles SW
584	Curaï¿½ao	Curaï¿½ao	northern South America		-68.97130561	12.19382109	Santa Barbara	charcoal	charcoal/charred material	unit 118/117 level 3-4 (10-20 cm bs)	PITT-1195	590	50		Haviser 1987	intcal20	2101	-69.9	12.42	0	0	DiNapoli et al 2020	San Nicolas Bay, 8Miles SW
585	Curaï¿½ao	Curaï¿½ao	northern South America		-68.97130561	12.19382109	Santa Barbara	charcoal	charcoal/charred material	unit 118/117 level 7-8 (30-40 cm bs)	PITT-1196	775	60		Haviser 1987	intcal20	2101	-69.9	12.42	0	0	DiNapoli et al 2020	San Nicolas Bay, 8Miles SW
586	Curaï¿½ao	Curaï¿½ao	northern South America		-68.97130561	12.19382109	Santa Barbara	charcoal	charcoal/charred material	unit 118/117 level 9-10 (40-50 cm bs)-small sample-diluted	PITT-1197	395	115		Haviser 1987	intcal20	2101	-69.9	12.42	0	0	DiNapoli et al 2020	San Nicolas Bay, 8Miles SW
587	Curaï¿½ao	Curaï¿½ao	northern South America		-68.97130561	12.19382109	Santa Barbara	charcoal	charcoal/charred material	unit 120/142 level 7 (30-35 cm bs)	PITT-1198	875	35		Haviser 1987	intcal20	2101	-69.9	12.42	0	0	DiNapoli et al 2020	San Nicolas Bay, 8Miles SW
588	Curaï¿½ao	Curaï¿½ao	northern South America		-68.97130561	12.19382109	Savaan	charcoal	charcoal/charred material	WP4-0-25 cm	IVIC-236	70	60		Cruxent 1965:243	intcal20	2101	-69.9	12.42	0	0	DiNapoli et al 2020	San Nicolas Bay, 8Miles SW
589	Curaï¿½ao	Curaï¿½ao	northern South America		-68.97130561	12.19382109	Savaan	human bone	human bone/teeth	ï¿½	DIC-3137	1500	200		Ayubi et al. 1990	intcal20	2101	-69.9	12.42	0	0	DiNapoli et al 2020	San Nicolas Bay, 8Miles SW
590	Curaï¿½ao	Curaï¿½ao	northern South America		-68.97130561	12.19382109	Savaan	human bone	human bone/teeth	Skeleton S-1 (primary urn burial)	GrN-12014	1500	200		Tacoma 1990	intcal20	2101	-69.9	12.42	0	0	DiNapoli et al 2020	San Nicolas Bay, 8Miles SW
591	Curaï¿½ao	Curaï¿½ao	northern South America		-68.97130561	12.19382109	Savaan	human bone	human bone/teeth	Skeleton S-3 (secondary urn burial)	GrN-12979	660	20	-10.58	Tacoma 1990	intcal20	2101	-69.9	12.42	0	0	DiNapoli et al 2020	San Nicolas Bay, 8Miles SW
592	Curaï¿½ao	Curaï¿½ao	northern South America		-68.97130561	12.19382109	Savaan	human bone	human bone/teeth	S-2-0-25 cm	DIC-3138	660	20		Ayubi et al. 1990	intcal20	2101	-69.9	12.42	0	0	DiNapoli et al 2020	San Nicolas Bay, 8Miles SW
593	Curaï¿½ao	Curaï¿½ao	northern South America		-68.97130561	12.19382109	Savaan	human bone collagen	human bone/teeth	Savaan 1-0-25 cm	GrN-12914	1500	200	-10.58	Haviser 1989:16	intcal20	2101	-69.9	12.42	0	0	DiNapoli et al 2020	San Nicolas Bay, 8Miles SW
594	Curaï¿½ao	Curaï¿½ao	northern South America		-68.97130561	12.19382109	Savaan	molar	human bone/teeth	Savaan I	Ua-1498	1040	100	-11.27	Tacoma 1990	intcal20	2101	-69.9	12.42	0	0	DiNapoli et al 2020	San Nicolas Bay, 8Miles SW
595	Curaï¿½ao	Curaï¿½ao	northern South America		-68.97130561	12.19382109	Savaan	shell	marine shell	Unit 106/98-level 3-35-45 cm	GrN-9995	740	60		Haviser 1987	marine20	2101	-69.9	12.42	-308	26	DiNapoli et al 2020	San Nicolas Bay, 8Miles SW
596	Curaï¿½ao	Curaï¿½ao	northern South America		-68.97130561	12.19382109	Savonet	charcoal	charcoal/charred material	Unit A level 1-small sample-diluted	PITT-1183	1875	430		Haviser 2001:118	intcal20	2101	-69.9	12.42	0	0	DiNapoli et al 2020	San Nicolas Bay, 8Miles SW
597	Curaï¿½ao	Curaï¿½ao	northern South America		-68.97130561	12.19382109	Savonet	shell	marine shell	Unit A/B level 2 (20-40 cm)	PITT-1185	3355	25		Haviser 2001:118	marine20	2101	-69.9	12.42	-308	26	DiNapoli et al 2020	San Nicolas Bay, 8Miles SW
600	Curaï¿½ao	Curaï¿½ao	northern South America		-68.97130561	12.19382109	St. Michielsberg	shell	marine shell	Trench A-Unit BA west-level 7	GrN-9994	3820	70		Haviser 2001:118	marine20	2101	-69.9	12.42	-308	26	DiNapoli et al 2020	San Nicolas Bay, 8Miles SW
601	Curaï¿½ao	Curaï¿½ao	northern South America		-68.97130561	12.19382109	St. Michielsberg	shell	marine shell	Unit B/70-80 cm	AAINA-102	3820	65		Havier 1989	marine20	2101	-69.9	12.42	-308	26	DiNapoli et al 2020	San Nicolas Bay, 8Miles SW
602	Curaï¿½ao	Curaï¿½ao	northern South America		-68.97130561	12.19382109	St. Michielsberg	shell	marine shell	Unit B/70-80 cm	AAINA-103	3790	50		Haviser 1987	marine20	2101	-69.9	12.42	-308	26	DiNapoli et al 2020	San Nicolas Bay, 8Miles SW
603	Curaï¿½ao	Curaï¿½ao	northern South America		-68.97130561	12.19382109	St. Michielsberg	shell	marine shell	Unit B/70-80 cm	DIC-3158	3790	50		Haviser 2001:118	marine20	2101	-69.9	12.42	-308	26	DiNapoli et al 2020	San Nicolas Bay, 8Miles SW
604	Curaï¿½ao	Curaï¿½ao	northern South America		-68.97130561	12.19382109	St. Michielsberg	shell	marine shell	Unit B/70-80 cm	DIC-3159	3820	65		Haviser 2001:118	marine20	2101	-69.9	12.42	-308	26	DiNapoli et al 2020	San Nicolas Bay, 8Miles SW
605	Curaï¿½ao	Curaï¿½ao	northern South America		-68.97130561	12.19382109	Seru Boca	charcoal	charcoal/charred material	07 S77-01 F01	GrN-32016	450	30		Hoogland and Hofman 2011:636	intcal20	2101	-69.9	12.42	0	0	DiNapoli et al 2020	San Nicolas Bay, 8Miles SW
606	Curaï¿½ao	Curaï¿½ao	northern South America		-68.97130561	12.19382109	Seru Boca	charcoal	charcoal/charred material	08 S77-01 F01	GrN-32017	370	25		Hoogland and Hofman 2011:636	intcal20	2101	-69.9	12.42	0	0	DiNapoli et al 2020	San Nicolas Bay, 8Miles SW
607	Curaï¿½ao	Curaï¿½ao	northern South America		-68.97130561	12.19382109	Seru Boca	shell	marine shell	02 10-77-35 unit 1	GrN-32015	4570	35		Hoogland and Hofman 2011:636	marine20	2101	-69.9	12.42	-308	26	DiNapoli et al 2020	San Nicolas Bay, 8Miles SW
608	Curaï¿½ao	Curaï¿½ao	northern South America		-68.97130561	12.19382109	Spaanse Water	charcoal	charcoal/charred material	378-unit 1	GrN-31926	605	15		Hoogland and Hofman 2011:636	intcal20	2101	-69.9	12.42	0	0	DiNapoli et al 2020	San Nicolas Bay, 8Miles SW
609	Curaï¿½ao	Curaï¿½ao	northern South America		-68.97130561	12.19382109	Spaanse Water	charcoal	charcoal/charred material	296-Unit 8	GrN-31920	280	15		Hoogland and Hofman 2011:636	intcal20	2101	-69.9	12.42	0	0	DiNapoli et al 2020	San Nicolas Bay, 8Miles SW
610	Curaï¿½ao	Curaï¿½ao	northern South America		-68.97130561	12.19382109	Spaanse Water	shell	marine shell	13-unit 1	GrN-31917	4435	15		Hoogland and Hofman 2011:636	marine20	2101	-69.9	12.42	-308	26	DiNapoli et al 2020	San Nicolas Bay, 8Miles SW
611	Curaï¿½ao	Curaï¿½ao	northern South America		-68.97130561	12.19382109	Spaanse Water	shell	marine shell	139-unit 4	GrN-31918	3195	20		Hoogland and Hofman 2011:636	marine20	2101	-69.9	12.42	-308	26	DiNapoli et al 2020	San Nicolas Bay, 8Miles SW
612	Curaï¿½ao	Curaï¿½ao	northern South America		-68.97130561	12.19382109	Spaanse Water	shell	marine shell	176-unit 8	GrN-31919	1915	20		Hoogland and Hofman 2011:636	marine20	2101	-69.9	12.42	-308	26	DiNapoli et al 2020	San Nicolas Bay, 8Miles SW
613	Curaï¿½ao	Curaï¿½ao	northern South America		-68.97130561	12.19382109	Spaanse Water	shell	marine shell	297-unit 12	GrN-31921	2680	20		Hoogland and Hofman 2011:636	marine20	2101	-69.9	12.42	-308	26	DiNapoli et al 2020	San Nicolas Bay, 8Miles SW
614	Curaï¿½ao	Curaï¿½ao	northern South America		-68.97130561	12.19382109	Spaanse Water	shell	marine shell	300-unit 3	GrN-31922	2625	20		Hoogland and Hofman 2011:636	marine20	2101	-69.9	12.42	-308	26	DiNapoli et al 2020	San Nicolas Bay, 8Miles SW
615	Curaï¿½ao	Curaï¿½ao	northern South America		-68.97130561	12.19382109	Spaanse Water	shell	marine shell	301-unit 2	GrN-31923	2450	15		Hoogland and Hofman 2011:636	marine20	2101	-69.9	12.42	-308	26	DiNapoli et al 2020	San Nicolas Bay, 8Miles SW
616	Curaï¿½ao	Curaï¿½ao	northern South America		-68.97130561	12.19382109	Spaanse Water	shell	marine shell	307-unit 6	GrN-31924	2005	15		Hoogland and Hofman 2011:636	marine20	2101	-69.9	12.42	-308	26	DiNapoli et al 2020	San Nicolas Bay, 8Miles SW
617	Curaï¿½ao	Curaï¿½ao	northern South America		-68.97130561	12.19382109	Spaanse Water	shell	marine shell	333-unit 7	GrN-31925	2255	20		Hoogland and Hofman 2011:636	marine20	2101	-69.9	12.42	-308	26	DiNapoli et al 2020	San Nicolas Bay, 8Miles SW
618	Curaï¿½ao	Curaï¿½ao	northern South America		-68.97130561	12.19382109	Spaanse Water	shell	marine shell	C-215-unit 1	GrN-32018	4455	20		Hoogland and Hofman 2011:636	marine20	2101	-69.9	12.42	-308	26	DiNapoli et al 2020	San Nicolas Bay, 8Miles SW
619	Curaï¿½ao	Curaï¿½ao	northern South America		-68.97130561	12.19382109	Spaanse Water	shell	marine shell	C-215/6-unit 1	GrN-31915	4415	20		Hoogland and Hofman 2011:636	marine20	2101	-69.9	12.42	-308	26	DiNapoli et al 2020	San Nicolas Bay, 8Miles SW
620	Curaï¿½ao	Curaï¿½ao	northern South America		-68.97130561	12.19382109	Spaanse Water	shell	marine shell	C-215/9 unit 1	GrN-31916	4400	20		Hoogland and Hofman 2011:636	marine20	2101	-69.9	12.42	-308	26	DiNapoli et al 2020	San Nicolas Bay, 8Miles SW
621	Curaï¿½ao	Curaï¿½ao	northern South America		-68.97130561	12.19382109	Spaanse Water	Strombus sp.	marine shell	unit 105/112 level 3 (10-15 cm bs)	PITT-1200	1965	35		Haviser 2001:118	marine20	2101	-69.9	12.42	-308	26	DiNapoli et al 2020	San Nicolas Bay, 8Miles SW
622	Curaï¿½ao	Curaï¿½ao	northern South America		-68.97130561	12.19382109	Spaanse Water	bulk shell (pecten-Strombus sp.-Anadara sp.-Chama sp.)	marine shell	unit 105/112 level 5 (20-25 cm bs)	PITT-1201	3105	40		Haviser 2001:118	marine20	2101	-69.9	12.42	-308	26	DiNapoli et al 2020	San Nicolas Bay, 8Miles SW
624	Curaï¿½ao	Curaï¿½ao	northern South America		-68.97130561	12.19382109	Spanish Water	organic sediment	sediment	SW09-1, 95 cm	AA-92659	1790	40	-25.2	Dunning et al. 2018a	intcal20	2101	-69.9	12.42	0	0	DiNapoli et al 2020	San Nicolas Bay, 8Miles SW
625	Curaï¿½ao	Curaï¿½ao	northern South America		-68.97130561	12.19382109	Spanish Water	preserved wood	wood	SW09-1, 157-158 cm	AA-90821	3970	45	-25	Dunning et al. 2018a	intcal20	2101	-69.9	12.42	0	0	DiNapoli et al 2020	San Nicolas Bay, 8Miles SW
627	Curaï¿½ao	Curaï¿½ao	northern South America		-68.97130561	12.19382109	Spanish Water	preserved wood	wood	SW09-1, 223 cm	AA-84144	4850	40	-25.4	Dunning et al. 2018a	intcal20	2101	-69.9	12.42	0	0	DiNapoli et al 2020	San Nicolas Bay, 8Miles SW
636	Curaï¿½ao	Curaï¿½ao	northern South America		-68.97130561	12.19382109	Zuurzak	shell	marine shell	level 10 b.s. (180ï¿½200 cm)	PITT-1187	3290	35		Haviser 2001:118	marine20	2101	-69.9	12.42	-308	26	DiNapoli et al 2020	San Nicolas Bay, 8Miles SW
637	Curaï¿½ao	Curaï¿½ao	northern South America		-68.97130561	12.19382109	Zuurzak	shell	marine shell	level 8 b.s. (140ï¿½160 cm)	PITT-1186	2045	30		Haviser 2001:118	marine20	2101	-69.9	12.42	-308	26	DiNapoli et al 2020	San Nicolas Bay, 8Miles SW
638	Curaï¿½ao	Curaï¿½ao	northern South America		-68.97130561	12.19382109	Zuurzak	charcoal	charcoal/charred material	level 15 b.s. (140ï¿½150 cm)	PITT-1188	475	50		Haviser and Simmons-Brito 1995	intcal20	2101	-69.9	12.42	0	0	DiNapoli et al 2020	San Nicolas Bay, 8Miles SW
639	Dominica	Commonwealth of Dominica	Lesser Antilles	southern Lesser Antilles	-61.35691759	15.43644049	CB-3	charred material	charcoal/charred material	Test unit 1-NW quad-91 cmbd	Beta-366738	890	30		Shearn 2014	intcal20	2119	-61.5589	16.2618	0	0	DiNapoli et al 2020	-
640	Dominica	Commonwealth of Dominica	Lesser Antilles	southern Lesser Antilles	-61.35691759	15.43644049	CB-1	bulk sherd organics	pottery organics	Test pit 1-0-10 cmbs	Beta-366737	840	30		Shearn 2014	intcal20	2119	-61.5589	16.2618	0	0	DiNapoli et al 2020	-
641	Dominica	Commonwealth of Dominica	Lesser Antilles	southern Lesser Antilles	-61.35691759	15.43644049	cave-Dominica	Guaiacum sp.-terminus date	wood	Museum collections	OxA-17917	556	25	-23.9	Ostapkowicz et al. 2012	intcal20	2119	-61.5589	16.2618	0	0	DiNapoli et al 2020	-
642	Dominica	Commonwealth of Dominica	Lesser Antilles	southern Lesser Antilles	-61.35691759	15.43644049	DEL-2	charred material	charcoal/charred material	Test unit 1-NEquad-78 cmbd	Beta-366739	1450	30		Shearn 2014	intcal20	2119	-61.5589	16.2618	0	0	DiNapoli et al 2020	-
643	Dominica	Commonwealth of Dominica	Lesser Antilles	southern Lesser Antilles	-61.35691759	15.43644049	DEL-2	charred material	charcoal/charred material	Test unit 1-NEquad-96 cmbd	Beta-366740	2380	30		Shearn 2014	intcal20	2119	-61.5589	16.2618	0	0	DiNapoli et al 2020	-
644	Dominica	Commonwealth of Dominica	Lesser Antilles	southern Lesser Antilles	-61.35691759	15.43644049	DEL-3	charred material	charcoal/charred material	Test pit 1-49 cmbs	Beta-366741	1900	30		Shearn 2014	intcal20	2119	-61.5589	16.2618	0	0	DiNapoli et al 2020	-
645	Dominica	Commonwealth of Dominica	Lesser Antilles	southern Lesser Antilles	-61.35691759	15.43644049	HS-2	organic residue on sherd	organic material	Test unit 1-NE quad-110-120 cmbd	Beta-367733	870	30		Shearn 2014	intcal20	2119	-61.5589	16.2618	0	0	DiNapoli et al 2020	-
647	Eleuthera	Bahamas	Bahamian Archipelago		-77.1565	26.3975298	Broad Creek Cay	charred material	charcoal/charred material	ï¿½	Beta-302306	820	40		Peter Sinelli-Personal Communication	intcal20	293+294	-78	26	0	0	Broecker, W :1961	Bahama Islands
648	Eleuthera	Bahamas	Bahamian Archipelago		-77.1565	26.3975298	cave	Guaiacum sp.	wood	ï¿½	OxA-21155	804	25		Ostapkowicz 2015	intcal20	293+294	-78	26	0	0	Broecker, W :1961	Bahama Islands
649	Eleuthera	Bahamas	Bahamian Archipelago		-77.1565	26.3975298	Broad Creek Cay	charred material	charcoal/charred material	ï¿½	Beta-302307	490	40		Peter Sinelli-Personal Communication	intcal20	293+294	-78	26	0	0	Broecker, W :1961	Bahama Islands
655	Eleuthera	Bahamas	Bahamian Archipelago		-77.1565	26.3975298	Greenstone	charred material	charcoal/charred material	ï¿½	Beta-334794	1010	30		Peter Sinelli-Personal Communication	intcal20	293+294	-78	26	0	0	Broecker, W :1961	Bahama Islands
656	Eleuthera	Bahamas	Bahamian Archipelago		-77.1565	26.3975298	Greenstone	charred material	charcoal/charred material	ï¿½	Beta-356054	730	30		Peter Sinelli-Personal Communication	intcal20	293+294	-78	26	0	0	Broecker, W :1961	Bahama Islands
657	Eleuthera	Bahamas	Bahamian Archipelago		-77.1565	26.3975298	Preacher's Cave	human bone enamel	human bone/teeth	cave burial-sample PC537	ORAU-X-2623-21	1082	29	-8.3	Schroeder et al. 2018	intcal20	293+294	-78	26	0	0	Broecker, W :1961	Bahama Islands
658	Grand Turk	Turks and Caicos	Bahamian Archipelago		-71.14015585	21.47129581	Coralie Site	charcoal	charcoal/charred material	100 N 110 E FS#178 70-80cmbd-Hearth Feature 25	Beta-98698	1230	60		Carlson 1999	intcal20	2117	-72.2285	19.7609	0	0	DiNapoli et al 2020	Haiti (Cap- Haitien)
659	Grand Turk	Turks and Caicos	Bahamian Archipelago		-71.14015585	21.47129581	Coralie Site	charcoal	charcoal/charred material	110N 102 E FS#41 70cmbd-Post Layer Zone 2	Beta-98697	1010	50		Carlson 1999	intcal20	2117	-72.2285	19.7609	0	0	DiNapoli et al 2020	Haiti (Cap- Haitien)
660	Grand Turk	Turks and Caicos	Bahamian Archipelago		-71.14015585	21.47129581	Coralie Site	charcoal	charcoal/charred material	148N 104E FS #353 70-80cmbd-Zone 2 Level 2	Beta-114924	1120	50		Carlson 1999	intcal20	2117	-72.2285	19.7609	0	0	DiNapoli et al 2020	Haiti (Cap- Haitien)
661	Grand Turk	Turks and Caicos	Bahamian Archipelago		-71.14015585	21.47129581	Coralie Site	charcoal	charcoal/charred material	96N 100E FS #198 55-74cmbd-Hearth Feature 28	Beta-98699	900	50		Carlson 1999	intcal20	2117	-72.2285	19.7609	0	0	DiNapoli et al 2020	Haiti (Cap- Haitien)
662	Grand Turk	Turks and Caicos	Bahamian Archipelago		-71.14015585	21.47129581	Coralie Site	charcoal: Wild Lime	charcoal/charred material	110N 110E-FS #81-92-93.5 cmbd-Ash lens Area 10	Beta-80911	1280	60		Carlson 1999	intcal20	2117	-72.2285	19.7609	0	0	DiNapoli et al 2020	Haiti (Cap- Haitien)
663	Grand Turk	Turks and Caicos	Bahamian Archipelago		-71.14015585	21.47129581	Coralie Site	charcoal: palm	charcoal/charred material	124N 100E FS #35-47-62cmbd-Hearth Feature 5	Beta-80910	1160	60		Carlson 1999	intcal20	2117	-72.2285	19.7609	0	0	DiNapoli et al 2020	Haiti (Cap- Haitien)
664	Grand Turk	Turks and Caicos	Bahamian Archipelago		-71.14015585	21.47129581	Coralie Site	Stombus gigas	marine shell	100N 108E FS #168-78-90cmbd-midden Feature 23	Beta-93912	1170	60		Carlson 1999	marine20	2117	-72.2285	19.7609	-145	23	DiNapoli et al 2020	Haiti (Cap- Haitien)
665	Grand Turk	Turks and Caicos	Bahamian Archipelago		-71.14015585	21.47129581	Coralie Site	Stombus gigas	marine shell	99N 99E FS #216 Post Layer Zone 2	Beta-93913	930	60		Carlson 1999	marine20	2117	-72.2285	19.7609	-145	23	DiNapoli et al 2020	Haiti (Cap- Haitien)
666	Grand Turk	Turks and Caicos	Bahamian Archipelago		-71.14015585	21.47129581	Coralie Site	wood-cf.Bullwood	wood	Mangroves Paddle-peat Layer	Beta-96700	940	60		Carlson 1999	intcal20	2117	-72.2285	19.7609	0	0	DiNapoli et al 2020	Haiti (Cap- Haitien)
667	Grand Turk	Turks and Caicos	Bahamian Archipelago		-71.14015585	21.47129581	Coralie Site	charcoal	charcoal/charred material	ca. 120N 110E FS #353 70-80cmbd-Zone 2	Beta-66151	1120	120		Carlson 1999	intcal20	2117	-72.2285	19.7609	0	0	DiNapoli et al 2020	Haiti (Cap- Haitien)
668	Grand Turk	Turks and Caicos	Bahamian Archipelago		-71.14015585	21.47129581	Gibbs Cay	Strombus gigas pick	marine shell	Unit A-Level 2-25cm	Beta-242676	260	50		Sinelli 2010	marine20	2117	-72.2285	19.7609	-145	23	DiNapoli et al 2020	Haiti (Cap- Haitien)
669	Grand Turk	Turks and Caicos	Bahamian Archipelago		-71.14015585	21.47129581	Gibbs Cay	charcoal	charcoal/charred material	Unit A-Level 4	Beta-253527	780	40		Sinelli 2010	intcal20	2117	-72.2285	19.7609	0	0	DiNapoli et al 2020	Haiti (Cap- Haitien)
670	Grand Turk	Turks and Caicos	Bahamian Archipelago		-71.14015585	21.47129581	GT-2	charcoal	charcoal/charred material	ï¿½	Beta-42983	830	80		Carlson 1999	intcal20	2117	-72.2285	19.7609	0	0	DiNapoli et al 2020	Haiti (Cap- Haitien)
671	Grand Turk	Turks and Caicos	Bahamian Archipelago		-71.14015585	21.47129581	GT-2	charcoal	charcoal/charred material	ï¿½	Beta-42985	820	50		Carlson 1999	intcal20	2117	-72.2285	19.7609	0	0	DiNapoli et al 2020	Haiti (Cap- Haitien)
672	Grand Turk	Turks and Caicos	Bahamian Archipelago		-71.14015585	21.47129581	GT-2	charcoal	charcoal/charred material	ï¿½	Beta-61150	910	60		Sinelli 2010	intcal20	2117	-72.2285	19.7609	0	0	DiNapoli et al 2020	Haiti (Cap- Haitien)
673	Grand Turk	Turks and Caicos	Bahamian Archipelago		-71.14015585	21.47129581	GT-2	charcoal	charcoal/charred material	ï¿½	Beta-66150	910	60		Carlson 1999	intcal20	2117	-72.2285	19.7609	0	0	DiNapoli et al 2020	Haiti (Cap- Haitien)
674	Grand Turk	Turks and Caicos	Bahamian Archipelago		-71.14015585	21.47129581	GT-2	Stombus gigas	marine shell	ï¿½	Beta-42984	1170	60		Carlson 1999	marine20	2117	-72.2285	19.7609	-145	23	DiNapoli et al 2020	Haiti (Cap- Haitien)
675	Grand Turk	Turks and Caicos	Bahamian Archipelago		-71.14015585	21.47129581	GT-2	Stombus gigas	marine shell	ï¿½	Beta-42986	1080	50		Carlson 1999	marine20	2117	-72.2285	19.7609	-145	23	DiNapoli et al 2020	Haiti (Cap- Haitien)
676	Grand Turk	Turks and Caicos	Bahamian Archipelago		-71.14015585	21.47129581	GT-3	charcoal	charcoal/charred material	ï¿½	Beta-61151	1130	120		Sinelli 2010	intcal20	2117	-72.2285	19.7609	0	0	DiNapoli et al 2020	Haiti (Cap- Haitien)
677	Grand Turk	Turks and Caicos	Bahamian Archipelago		-71.14015585	21.47129581	Middleton Cay	Strombus gigas -punched	marine shell	Unit D-Level 3-30cm (on sterile soil)	Beta-242673	790	50		Sinelli 2010	marine20	2117	-72.2285	19.7609	-145	23	DiNapoli et al 2020	Haiti (Cap- Haitien)
678	Grand Turk	Turks and Caicos	Bahamian Archipelago		-71.14015585	21.47129581	Middleton Cay	Strombus gigas -punched	marine shell	Unit H-Level 3	Beta-242674	460	40		Sinelli 2010	marine20	2117	-72.2285	19.7609	-145	23	DiNapoli et al 2020	Haiti (Cap- Haitien)
679	Grand Turk	Turks and Caicos	Bahamian Archipelago		-71.14015585	21.47129581	Pelican Cay	small conch	marine shell	Unit B-Level 3-on bedrock	Beta-242675	850	50		Sinelli 2010	marine20	2117	-72.2285	19.7609	-145	23	DiNapoli et al 2020	Haiti (Cap- Haitien)
680	Grand Turk	Turks and Caicos	Bahamian Archipelago		-71.14015585	21.47129581	Spud Cay	charcoal	charcoal/charred material	Unit A-Level 4	Beta 242670	690	40		Sinelli 2010	intcal20	2117	-72.2285	19.7609	0	0	DiNapoli et al 2020	Haiti (Cap- Haitien)
681	Grand Turk	Turks and Caicos	Bahamian Archipelago		-71.14015585	21.47129581	Spud Cay	charcoal	charcoal/charred material	Unit E-Level 5	Beta-242671	610	40		Sinelli 2010	intcal20	2117	-72.2285	19.7609	0	0	DiNapoli et al 2020	Haiti (Cap- Haitien)
682	Grand Turk	Turks and Caicos	Bahamian Archipelago		-71.14015585	21.47129581	Spud Cay	charcoal	charcoal/charred material	Unit E-Level 6	Beta-242672	910	40		Sinelli 2010	intcal20	2117	-72.2285	19.7609	0	0	DiNapoli et al 2020	Haiti (Cap- Haitien)
683	Grand Turk	Turks and Caicos	Bahamian Archipelago		-71.14015585	21.47129581	ï¿½	Guaiacum sp.	wood	museum collections	OxA-19116	860	24	-24.2	Ostapkowicz 2015	intcal20	2117	-72.2285	19.7609	0	0	DiNapoli et al 2020	Haiti (Cap- Haitien)
684	Grenada	Grenada	Lesser Antilles	southern Lesser Antilles	-61.67903899	12.11772663	Beausejour (GRENï¿½G-34)	charcoal	charcoal/charred material	Burial 1-95 cmbs	PSUAMS-1287	1500	25		Hanna 2019	intcal20	2118	-61.6765	12.1262	0	0	DiNapoli et al 2020	-
685	Grenada	Grenada	Lesser Antilles	southern Lesser Antilles	-61.67903899	12.11772663	Beausejour (GRENï¿½G-34)	charcoal	charcoal/charred material	STP1-SS4-80 cmbs	PSUAMS-1317	1685	20		Hanna 2019	intcal20	2118	-61.6765	12.1262	0	0	DiNapoli et al 2020	-
687	Grenada	Grenada	Lesser Antilles	southern Lesser Antilles	-61.67903899	12.11772663	Cato Beach (GRENï¿½G-28)	Lobatus sp.	marine shell	G20-SF-S2 [G-28]-SF at beach rock-waypt. 137	PSUAMS-3021	1560	15		Hanna 2019	marine20	2118	-61.6765	12.1262	282	24	DiNapoli et al 2020	-
688	Grenada	Grenada	Lesser Antilles	southern Lesser Antilles	-61.67903899	12.11772663	Duquense (GRENï¿½M-3)	charcoal	charcoal/charred material	5N/5W-upper profile (20-40 cmbs)	Beta-85938	850	40		Cody 1998	intcal20	2118	-61.6765	12.1262	0	0	DiNapoli et al 2020	-
689	Grenada	Grenada	Lesser Antilles	southern Lesser Antilles	-61.67903899	12.11772663	Duquense (GRENï¿½M-3)	charcoal	charcoal/charred material	5N/5W-lower profile (40-60 cmbs)	Beta-98365	1080	50		Cody 1998	intcal20	2118	-61.6765	12.1262	0	0	DiNapoli et al 2020	-
690	Grenada	Grenada	Lesser Antilles	southern Lesser Antilles	-61.67903899	12.11772663	La Filette (GREN-Aï¿½11)	charcoal	charcoal/charred material	STP1-SS4-~2mbs (top of concentration)	PSUAMS-1565	1215	20		Hanna 2019	intcal20	2118	-61.6765	12.1262	0	0	DiNapoli et al 2020	-
693	Grenada	Grenada	Lesser Antilles	southern Lesser Antilles	-61.67903899	12.11772663	Grand Bay (GRENï¿½G-22)	Lobatus sp.	marine shell	G22-SF4-S1-top of shell midden-waypt 149	PSUAMS-3022	2145	20		Hanna 2019	marine20	2118	-61.6765	12.1262	282	24	DiNapoli et al 2020	-
694	Grenada	Grenada	Lesser Antilles	southern Lesser Antilles	-61.67903899	12.11772663	Grand Bay (GRENï¿½G-22)	Lobatus sp.	marine shell	G22-SF5-S2-20 cm below top of shell midden-waypt 149	PSUAMS-3017	2820	20		Hanna 2019	marine20	2118	-61.6765	12.1262	282	24	DiNapoli et al 2020	-
695	Grenada	Grenada	Lesser Antilles	southern Lesser Antilles	-61.67903899	12.11772663	High Cliff Point (GREN-P-7)	charcoal	charcoal/charred material	STP12-SS3-22-30 cmbs	PSUAMS-3945	380	25		Hanna 2019	intcal20	2118	-61.6765	12.1262	0	0	DiNapoli et al 2020	-
700	Grenada	Grenada	Lesser Antilles	southern Lesser Antilles	-61.67903899	12.11772663	Marlmont (GREN-Dï¿½24)	charcoal	charcoal/charred material	Waypt. 137-SS1-43 cmbs	PSUAMS-3944	240	20		Hanna 2019	intcal20	2118	-61.6765	12.1262	0	0	DiNapoli et al 2020	-
705	Grenada	Grenada	Lesser Antilles	southern Lesser Antilles	-61.67903899	12.11772663	Montreuil (GREN-Pï¿½2) charcoal	charcoal	charcoal/charred material	Unit A-5d-SS8-56cmbs	PSUAMS-3946	1215	20			intcal20	2118	-61.6765	12.1262	0	0	DiNapoli et al 2020	-
709	Grenada	Grenada	Lesser Antilles	southern Lesser Antilles	-61.67903899	12.11772663	Pearls (GREN-A-1)	charcoal	charcoal/charred material	W 195-103-113 cmbs	PSUAMS-1322	835	25		Hanna 2019	intcal20	2118	-61.6765	12.1262	0	0	DiNapoli et al 2020	-
710	Grenada	Grenada	Lesser Antilles	southern Lesser Antilles	-61.67903899	12.11772663	Pearls (GREN-A-1)	charcoal	charcoal/charred material	ï¿½	GX-14202	1600	340		Hanna 2019	intcal20	2118	-61.6765	12.1262	0	0	DiNapoli et al 2020	-
711	Grenada	Grenada	Lesser Antilles	southern Lesser Antilles	-61.67903899	12.11772663	La Sagesse (GRENï¿½D-1)	charcoal	charcoal/charred material	Unit 28S-4E (bag 41)-60-70 cmbs [D1-28S-7-FW1]	PSUAMS-1316	155	20		Hanna 2019	intcal20	2118	-61.6765	12.1262	0	0	DiNapoli et al 2020	-
712	Grenada	Grenada	Lesser Antilles	southern Lesser Antilles	-61.67903899	12.11772663	Salt Pond 2 (GRENï¿½G-21)	charcoal	charcoal/charred material	STP7-SS3-14-25cmbs	PSUAMS-1320	1180	25		Hanna 2019	intcal20	2118	-61.6765	12.1262	0	0	DiNapoli et al 2020	-
713	Grenada	Grenada	Lesser Antilles	southern Lesser Antilles	-61.67903899	12.11772663	Salt Pond 2 (GRENï¿½G-21)	cf. Anadara sp.	marine shell	STP7-SS5-34-45 cmbs	PSUAMS-3020	1510	20		Hanna 2019	marine20	2118	-61.6765	12.1262	282	24	DiNapoli et al 2020	-
714	Grenada	Grenada	Lesser Antilles	southern Lesser Antilles	-61.67903899	12.11772663	Sauteurs Bay-1 (GREN-P-5)	charcoal	charcoal/charred material	Locus 1-111N/117.5W-posthole-80-90cmbs	Beta-86832	790	60		Cody 1998	intcal20	2118	-61.6765	12.1262	0	0	DiNapoli et al 2020	-
715	Grenada	Grenada	Lesser Antilles	southern Lesser Antilles	-61.67903899	12.11772663	Sauteurs Bay-1 (GREN-P-5)	charcoal	charcoal/charred material	Locus 1-127.5N/137.5W-burial layer	Beta-98368	980	60		Cody 1998	intcal20	2118	-61.6765	12.1262	0	0	DiNapoli et al 2020	-
716	Grenada	Grenada	Lesser Antilles	southern Lesser Antilles	-61.67903899	12.11772663	Sauteurs Bay-1 (GREN-P-5)	charcoal	charcoal/charred material	Locus 1-120N/127.5W-burial layer	Beta-86831	1050	90		Cody 1998	intcal20	2118	-61.6765	12.1262	0	0	DiNapoli et al 2020	-
717	Grenada	Grenada	Lesser Antilles	southern Lesser Antilles	-61.67903899	12.11772663	Sauteurs Bay-2 (GREN-P-5)	charcoal	charcoal/charred material	Locus 2-18.5S/7.5W	Beta-98366	340	50		Cody 1998	intcal20	2118	-61.6765	12.1262	0	0	DiNapoli et al 2020	-
718	Grenada	Grenada	Lesser Antilles	southern Lesser Antilles	-61.67903899	12.11772663	Sauteurs Bay-2 (GREN-P-5)	charcoal	charcoal/charred material	Locus 2-45Nï¿½114.5W-base of hearth	Beta-98367	510	60		Cody 1998	intcal20	2118	-61.6765	12.1262	0	0	DiNapoli et al 2020	-
719	Grenada	Grenada	Lesser Antilles	southern Lesser Antilles	-61.67903899	12.11772663	Sauteurs Bay-3 (GREN-P-5)	charcoal	charcoal/charred material	Locus 3-SC-D (locus SW)	Beta-85941	1270	50		Cody 1998	intcal20	2118	-61.6765	12.1262	0	0	DiNapoli et al 2020	-
720	Grenada	Grenada	Lesser Antilles	southern Lesser Antilles	-61.67903899	12.11772663	Savanne Suazey-1 (GREN-P-3)	Strombus sp.	marine shell	southern locus (#1)-"burial area" 0-38 cmbs	RL-76 FSM-BF-14	957	115		Rouse et al. 1978:462	marine20	2118	-61.6765	12.1262	282	24	DiNapoli et al 2020	-
721	Grenada	Grenada	Lesser Antilles	southern Lesser Antilles	-61.67903899	12.11772663	Savanne Suazey-1 (GREN-P-3)	charcoal	charcoal/charred material	southern locus (#1)-"burial area" 15-31 cmbs	Beta-86827	900	60		Cody 1998	intcal20	2118	-61.6765	12.1262	0	0	DiNapoli et al 2020	-
722	Grenada	Grenada	Lesser Antilles	southern Lesser Antilles	-61.67903899	12.11772663	Savanne Suazey-1 (GREN-P-3)	charcoal	charcoal/charred material	southern locus (#1)-8.5N/21W-10-20 cmbs	Beta-86833	810	50		Cody 1998	intcal20	2118	-61.6765	12.1262	0	0	DiNapoli et al 2020	-
723	Grenada	Grenada	Lesser Antilles	southern Lesser Antilles	-61.67903899	12.11772663	Savanne Suazey-1 (GREN-P-3)	charcoal	charcoal/charred material	southern locus (#1)-5N/17W-posthole-15-31cmbs	Beta-85935	1110	40		Cody 1998	intcal20	2118	-61.6765	12.1262	0	0	DiNapoli et al 2020	-
724	Grenada	Grenada	Lesser Antilles	southern Lesser Antilles	-61.67903899	12.11772663	Savanne Suazey-3 (GREN-P-3)	charcoal	charcoal/charred material	northeast locus (#3)-probably west of hotel	Beta-85934	120	40		Cody 1998	intcal20	2118	-61.6765	12.1262	0	0	DiNapoli et al 2020	-
726	Grenada	Grenada	Lesser Antilles	southern Lesser Antilles	-61.67903899	12.11772663	St. John's River (GREN-G-8)	Canis familiaris	faunal material	G8-P5-Level III-Unit 5-26-40 cmbs	PSUAMS-1484	230	20		Hanna 2019	intcal20	2118	-61.6765	12.1262	0	0	DiNapoli et al 2020	-
727	Grenada	Grenada	Lesser Antilles	southern Lesser Antilles	-61.67903899	12.11772663	St. John's River (GREN-G-8)	cf. Anadara sp.	marine shell	G8-P3-Final STP(2)-Unit 3-64ï¿½82 cmbs	UCIAMS-179806	1380	20		Hanna 2019	marine20	2118	-61.6765	12.1262	282	24	DiNapoli et al 2020	-
728	Grenada	Grenada	Lesser Antilles	southern Lesser Antilles	-61.67903899	12.11772663	La Tante (GREN-Dï¿½4)	charcoal	charcoal/charred material	118.5S/36W-85ï¿½110 cmbs (pieces of same sample)	Beta-86829	550	60		Cody 1998	intcal20	2118	-61.6765	12.1262	0	0	DiNapoli et al 2020	-
729	Grenada	Grenada	Lesser Antilles	southern Lesser Antilles	-61.67903899	12.11772663	La Tante (GREN-Dï¿½4)	charcoal	charcoal/charred material	118.5S/36W-85ï¿½110 cmbs (pieces of same sample)	Beta-86828	650	40		Cody 1998	intcal20	2118	-61.6765	12.1262	0	0	DiNapoli et al 2020	-
730	Grenada	Grenada	Lesser Antilles	southern Lesser Antilles	-61.67903899	12.11772663	La Tante (GREN-Dï¿½4)	charcoal	charcoal/charred material	118.5S/36W-85ï¿½110 cmbs	Beta-85939	770	60		Cody 1998	intcal20	2118	-61.6765	12.1262	0	0	DiNapoli et al 2020	-
731	Grenada	Grenada	Lesser Antilles	southern Lesser Antilles	-61.67903899	12.11772663	La Tante (GREN-Dï¿½4)	charcoal	charcoal/charred material	118.5S/36W-85ï¿½110 cmbs	Beta-86830	770	50		Cody 1998	intcal20	2118	-61.6765	12.1262	0	0	DiNapoli et al 2020	-
733	Guadeloupe	Guadeloupe	Lesser Antilles	northern Lesser Antilles	-61.41753144	16.32871024	Baie du Nord Ouest	ï¿½	marine shell	ï¿½	Erl-8228	2606	58		Paulet-Locard and Stouvenot 2005	marine20	2119	-61.5589	16.2618	145	35	DiNapoli et al 2020	-
734	Guadeloupe	Guadeloupe	Lesser Antilles	northern Lesser Antilles	-61.41753144	16.32871024	Baie du Nord Ouest	ï¿½	marine shell	ï¿½	Erl-8229	3258	59		Paulet-Locard and Stouvenot 2005	marine20	2119	-61.5589	16.2618	145	35	DiNapoli et al 2020	-
735	Guadeloupe	Guadeloupe	Lesser Antilles	northern Lesser Antilles	-61.41753144	16.32871024	Cadet 3	charcoal	charcoal/charred material	D E3-F1	Erl-10159	1056	36	-26.1	Stouvenot et al. 2014	intcal20	2119	-61.5589	16.2618	0	0	DiNapoli et al 2020	-
736	Guadeloupe	Guadeloupe	Lesser Antilles	northern Lesser Antilles	-61.41753144	16.32871024	Cadet 3	charcoal	charcoal/charred material	G E3-C6	Erl-10156	3052	41	-25.5	Stouvenot et al. 2014	intcal20	2119	-61.5589	16.2618	0	0	DiNapoli et al 2020	-
737	Guadeloupe	Guadeloupe	Lesser Antilles	northern Lesser Antilles	-61.41753144	16.32871024	CHU Belle-Plaine	charcoal	charcoal/charred material	ï¿½	Poz-63016	870	30		Van den Bel 2017	intcal20	2119	-61.5589	16.2618	0	0	DiNapoli et al 2020	-
738	Guadeloupe	Guadeloupe	Lesser Antilles	northern Lesser Antilles	-61.41753144	16.32871024	CHU Belle-Plaine	charcoal	charcoal/charred material	ï¿½	Poz-63019	875	30		Van den Bel 2017	intcal20	2119	-61.5589	16.2618	0	0	DiNapoli et al 2020	-
739	Guadeloupe	Guadeloupe	Lesser Antilles	northern Lesser Antilles	-61.41753144	16.32871024	CHU Belle-Plaine	charcoal	charcoal/charred material	ï¿½	Poz-63017	885	30		Van den Bel 2017	intcal20	2119	-61.5589	16.2618	0	0	DiNapoli et al 2020	-
740	Guadeloupe	Guadeloupe	Lesser Antilles	northern Lesser Antilles	-61.41753144	16.32871024	CHU Belle-Plaine	charcoal	charcoal/charred material	ï¿½	Poz-63022	890	30		Van den Bel 2017	intcal20	2119	-61.5589	16.2618	0	0	DiNapoli et al 2020	-
741	Guadeloupe	Guadeloupe	Lesser Antilles	northern Lesser Antilles	-61.41753144	16.32871024	CHU Belle-Plaine	charcoal	charcoal/charred material	ï¿½	Poz-63015	900	30		Van den Bel 2017	intcal20	2119	-61.5589	16.2618	0	0	DiNapoli et al 2020	-
742	Guadeloupe	Guadeloupe	Lesser Antilles	northern Lesser Antilles	-61.41753144	16.32871024	CHU Belle-Plaine	charcoal	charcoal/charred material	ï¿½	Poz-63018	915	30		Van den Bel 2017	intcal20	2119	-61.5589	16.2618	0	0	DiNapoli et al 2020	-
743	Guadeloupe	Guadeloupe	Lesser Antilles	northern Lesser Antilles	-61.41753144	16.32871024	CHU Belle-Plaine	charcoal	charcoal/charred material	ï¿½	Poz-63020	930	30		Van den Bel 2017	intcal20	2119	-61.5589	16.2618	0	0	DiNapoli et al 2020	-
744	Guadeloupe	Guadeloupe	Lesser Antilles	northern Lesser Antilles	-61.41753144	16.32871024	CHU Belle-Plaine	charcoal	charcoal/charred material	ï¿½	Poz-63014	960	40		Van den Bel 2017	intcal20	2119	-61.5589	16.2618	0	0	DiNapoli et al 2020	-
745	Guadeloupe	Guadeloupe	Lesser Antilles	northern Lesser Antilles	-61.41753144	16.32871024	CHU Belle-Plaine	charcoal	charcoal/charred material	ï¿½	Poz-63024	960	30		Van den Bel 2017	intcal20	2119	-61.5589	16.2618	0	0	DiNapoli et al 2020	-
746	Guadeloupe	Guadeloupe	Lesser Antilles	northern Lesser Antilles	-61.41753144	16.32871024	CHU Belle-Plaine	charcoal	charcoal/charred material	ï¿½	Poz-63021	1030	35		Van den Bel 2017	intcal20	2119	-61.5589	16.2618	0	0	DiNapoli et al 2020	-
747	Guadeloupe	Guadeloupe	Lesser Antilles	northern Lesser Antilles	-61.41753144	16.32871024	Couronne	Strombus sp.	marine shell	ï¿½	RL-155	780	100		Bullen and Bullen 1972:153	marine20	2119	-61.5589	16.2618	145	35	DiNapoli et al 2020	-
748	Guadeloupe	Guadeloupe	Lesser Antilles	northern Lesser Antilles	-61.41753144	16.32871024	Fï¿½tï¿½ 2	ï¿½	unknown	ï¿½	Beta-407285	3110	30		Stouvenot 2017	intcal20	2119	-61.5589	16.2618	0	0	DiNapoli et al 2020	-
749	Guadeloupe	Guadeloupe	Lesser Antilles	northern Lesser Antilles	-61.41753144	16.32871024	Grand Anse	shell	marine shell	ï¿½	GrN-20874	1210	30		Hofman 1995:35	marine20	2119	-61.5589	16.2618	145	35	DiNapoli et al 2020	-
750	Guadeloupe	Guadeloupe	Lesser Antilles	northern Lesser Antilles	-61.41753144	16.32871024	Grotte Morne Rita	ï¿½	unknown	ï¿½	Ly-11571	4295	30		Fouï¿½rï¿½ et al. 2015	intcal20	2119	-61.5589	16.2618	0	0	DiNapoli et al 2020	-
751	Guadeloupe	Guadeloupe	Lesser Antilles	northern Lesser Antilles	-61.41753144	16.32871024	Grotte Papin	charcoal	charcoal/charred material	test pit near entrance	Ly-8466	770	30		Grouard et al. 2014	intcal20	2119	-61.5589	16.2618	0	0	DiNapoli et al 2020	-
752	Guadeloupe	Guadeloupe	Lesser Antilles	northern Lesser Antilles	-61.41753144	16.32871024	Morel	charcoal	charcoal/charred material	base Morel IV-interpreted as Terminal Saladoid	Y-1246	1100	80		Bullen and Bullen 1972:153; Rouse et al. 1978:462	intcal20	2119	-61.5589	16.2618	0	0	DiNapoli et al 2020	-
753	Guadeloupe	Guadeloupe	Lesser Antilles	northern Lesser Antilles	-61.41753144	16.32871024	Morel	wood	wood	bottom of post (center)	Ly-9162	1815	30		Stouvenot et al. 2013:480	intcal20	2119	-61.5589	16.2618	0	0	DiNapoli et al 2020	-
754	Guadeloupe	Guadeloupe	Lesser Antilles	northern Lesser Antilles	-61.41753144	16.32871024	Morel	wood	wood	bottom of post (peripherial)	Ly-9161	1580	30		Stouvenot et al. 2013:480	intcal20	2119	-61.5589	16.2618	0	0	DiNapoli et al 2020	-
755	Guadeloupe	Guadeloupe	Lesser Antilles	northern Lesser Antilles	-61.41753144	16.32871024	Morel	charcoal	charcoal/charred material	Morel I	Y-1137	1730	70		Rouse et al. 1978:462;	intcal20	2119	-61.5589	16.2618	0	0	DiNapoli et al 2020	-
756	Guadeloupe	Guadeloupe	Lesser Antilles	northern Lesser Antilles	-61.41753144	16.32871024	Morel	charcoal	charcoal/charred material	Morel I-interpreted as early Modified Saladoid	Y-1138	1710	100		Rouse et al. 1978:462;	intcal20	2119	-61.5589	16.2618	0	0	DiNapoli et al 2020	-
757	Guadeloupe	Guadeloupe	Lesser Antilles	northern Lesser Antilles	-61.41753144	16.32871024	Morel	charcoal	charcoal/charred material	Morel II	Y-1136	1380	100		Rouse et al. 1978:462;	intcal20	2119	-61.5589	16.2618	0	0	DiNapoli et al 2020	-
758	Guadeloupe	Guadeloupe	Lesser Antilles	northern Lesser Antilles	-61.41753144	16.32871024	Morel	ï¿½	unknown	ï¿½	GrN-20163	1635	30		Haviser 1997:61	intcal20	2119	-61.5589	16.2618	0	0	DiNapoli et al 2020	-
759	Guadeloupe	Guadeloupe	Lesser Antilles	northern Lesser Antilles	-61.41753144	16.32871024	Morel	ï¿½	unknown	ï¿½	GrN-20165	1720	35		Haviser 1997:61	intcal20	2119	-61.5589	16.2618	0	0	DiNapoli et al 2020	-
760	Guadeloupe	Guadeloupe	Lesser Antilles	northern Lesser Antilles	-61.41753144	16.32871024	Morel	ï¿½	unknown	ï¿½	GrN-20166	1910	30		Haviser 1997:61	intcal20	2119	-61.5589	16.2618	0	0	DiNapoli et al 2020	-
761	Guadeloupe	Guadeloupe	Lesser Antilles	northern Lesser Antilles	-61.41753144	16.32871024	Morel	ï¿½	unknown	listed as Y-1245 in Bullen; interprted as modified Saladoid	Y-1245	1400	80		Rouse et al. 1978:462; Haviser 1997:61;	intcal20	2119	-61.5589	16.2618	0	0	DiNapoli et al 2020	-
762	Guadeloupe	Guadeloupe	Lesser Antilles	northern Lesser Antilles	-61.41753144	16.32871024	Morel Zï¿½ro	ï¿½	marine shell	ï¿½	Erl-9069	3481	47		Paulet-Locard and Stouvenot 2005	marine20	2119	-61.5589	16.2618	145	35	DiNapoli et al 2020	-
763	Guadeloupe	Guadeloupe	Lesser Antilles	northern Lesser Antilles	-61.41753144	16.32871024	Morel Zï¿½ro	ï¿½	marine shell	ï¿½	Erl-9070	3493	48		Paulet-Locard and Stouvenot 2005	marine20	2119	-61.5589	16.2618	145	35	DiNapoli et al 2020	-
764	Guadeloupe	Guadeloupe	Lesser Antilles	northern Lesser Antilles	-61.41753144	16.32871024	Pointe Canot	shell	marine shell	ï¿½	GrN-20876	2050	30		Hofman and Hoogland 2003:21	marine20	2119	-61.5589	16.2618	145	35	DiNapoli et al 2020	-
765	Guadeloupe	Guadeloupe	Lesser Antilles	northern Lesser Antilles	-61.41753144	16.32871024	Pointe des Pies	ï¿½	unknown	ï¿½	Ly-6423	2830	50		Richard 1994	intcal20	2119	-61.5589	16.2618	0	0	DiNapoli et al 2020	-
766	Guadeloupe	Guadeloupe	Lesser Antilles	northern Lesser Antilles	-61.41753144	16.32871024	La Pointe de Grande Anse-Trois-Riviï¿½res	charcoal	charcoal/charred material	House location 1-number 7 (post hole)	KIA-36671	1230	30		Van den Bel and Romon 2010	intcal20	2119	-61.5589	16.2618	0	0	DiNapoli et al 2020	-
767	Guadeloupe	Guadeloupe	Lesser Antilles	northern Lesser Antilles	-61.41753144	16.32871024	La Pointe de Grande Anse-Trois-Riviï¿½res	charcoal	charcoal/charred material	House location 1-number 32 (post hole)	KIA-36672	1340	25		Van den Bel and Romon 2010	intcal20	2119	-61.5589	16.2618	0	0	DiNapoli et al 2020	-
768	Guadeloupe	Guadeloupe	Lesser Antilles	northern Lesser Antilles	-61.41753144	16.32871024	La Pointe de Grande Anse-Trois-Riviï¿½res	charcoal	charcoal/charred material	House location 1-number 1 (burial)	KIA-36673	945	35		Van den Bel and Romon 2010	intcal20	2119	-61.5589	16.2618	0	0	DiNapoli et al 2020	-
769	Guadeloupe	Guadeloupe	Lesser Antilles	northern Lesser Antilles	-61.41753144	16.32871024	La Pointe de Grande Anse-Trois-Riviï¿½res	human bone-collagen	human bone/teeth	House location 1-number 1 (burial)	KIA-36675	915	50		Van den Bel and Romon 2010	intcal20	2119	-61.5589	16.2618	0	0	DiNapoli et al 2020	-
770	Guadeloupe	Guadeloupe	Lesser Antilles	northern Lesser Antilles	-61.41753144	16.32871024	La Pointe de Grande Anse-Trois-Riviï¿½res	human bone-collagen	human bone/teeth	House location 1-number 2 (burial)	KIA-36676	565	25		Van den Bel and Romon 2010	intcal20	2119	-61.5589	16.2618	0	0	DiNapoli et al 2020	-
771	Guadeloupe	Guadeloupe	Lesser Antilles	northern Lesser Antilles	-61.41753144	16.32871024	La Pointe de Grande Anse-Trois-Riviï¿½res	human bone-apatite A	human bone/teeth	House location 1-number 2 (burial)	KIA-36676	348	39		Van den Bel and Romon 2010	intcal20	2119	-61.5589	16.2618	0	0	DiNapoli et al 2020	-
772	Guadeloupe	Guadeloupe	Lesser Antilles	northern Lesser Antilles	-61.41753144	16.32871024	La Pointe de Grande Anse-Trois-Riviï¿½res	human bone-apatite B	human bone/teeth	House location 1-number 2 (burial)	KIA-36676	431	22		Van den Bel and Romon 2010	intcal20	2119	-61.5589	16.2618	0	0	DiNapoli et al 2020	-
773	Guadeloupe	Guadeloupe	Lesser Antilles	northern Lesser Antilles	-61.41753144	16.32871024	La Pointe de Grande Anse-Trois-Riviï¿½res	charcoal	charcoal/charred material	House location 1-number 3 (pit)	KIA-36674	945	30		Van den Bel and Romon 2010	intcal20	2119	-61.5589	16.2618	0	0	DiNapoli et al 2020	-
774	Guadeloupe	Guadeloupe	Lesser Antilles	northern Lesser Antilles	-61.41753144	16.32871024	La Pointe de Grande Anse-Trois-Riviï¿½res	charcoal	charcoal/charred material	House location 2-number 935 (post hole)	KIA-36677	1245	30		Van den Bel and Romon 2010	intcal20	2119	-61.5589	16.2618	0	0	DiNapoli et al 2020	-
775	Guadeloupe	Guadeloupe	Lesser Antilles	northern Lesser Antilles	-61.41753144	16.32871024	La Pointe de Grande Anse-Trois-Riviï¿½res	charcoal	charcoal/charred material	House location 2-number 81 (post hole)	KIA-36678	1065	30		Van den Bel and Romon 2010	intcal20	2119	-61.5589	16.2618	0	0	DiNapoli et al 2020	-
776	Guadeloupe	Guadeloupe	Lesser Antilles	northern Lesser Antilles	-61.41753144	16.32871024	La Pointe de Grande Anse-Trois-Riviï¿½res	charcoal	charcoal/charred material	House location 2-number 33 (burial)	KIA-36679	625	30		Van den Bel and Romon 2010	intcal20	2119	-61.5589	16.2618	0	0	DiNapoli et al 2020	-
777	Guadeloupe	Guadeloupe	Lesser Antilles	northern Lesser Antilles	-61.41753144	16.32871024	La Pointe de Grande Anse-Trois-Riviï¿½res	human bone-apatite B	human bone/teeth	House location 2-number 33 (burial)	KIA-36681	620	25		Van den Bel and Romon 2010	intcal20	2119	-61.5589	16.2618	0	0	DiNapoli et al 2020	-
778	Guadeloupe	Guadeloupe	Lesser Antilles	northern Lesser Antilles	-61.41753144	16.32871024	La Pointe de Grande Anse-Trois-Riviï¿½res	human bone-apatite A	human bone/teeth	House location 2-number 33 (burial)	KIA-36681	625	25		Van den Bel and Romon 2010	intcal20	2119	-61.5589	16.2618	0	0	DiNapoli et al 2020	-
779	Guadeloupe	Guadeloupe	Lesser Antilles	northern Lesser Antilles	-61.41753144	16.32871024	La Pointe de Grande Anse-Trois-Riviï¿½res	charcoal	charcoal/charred material	House location 2-number 351 (burial)	KIA-36680	690	30		Van den Bel and Romon 2010	intcal20	2119	-61.5589	16.2618	0	0	DiNapoli et al 2020	-
781	Guadeloupe	Guadeloupe	Lesser Antilles	northern Lesser Antilles	-61.41753144	16.32871024	La Pointe de Grande Anse-Trois-Riviï¿½res	charcoal	charcoal/charred material	Number 265-post hole	KIA-36683	330	25		Van den Bel and Romon 2010	intcal20	2119	-61.5589	16.2618	0	0	DiNapoli et al 2020	-
782	Guadeloupe	Guadeloupe	Lesser Antilles	northern Lesser Antilles	-61.41753144	16.32871024	La Pointe de Grande Anse-Trois-Riviï¿½res	charcoal	charcoal/charred material	Number 834-post hole	KIA-36684	1000	30		Van den Bel and Romon 2010	intcal20	2119	-61.5589	16.2618	0	0	DiNapoli et al 2020	-
785	Guadeloupe	Guadeloupe	Lesser Antilles	northern Lesser Antilles	-61.41753144	16.32871024	La Pointe de Grande Anse-Trois-Riviï¿½res	charcoal	charcoal/charred material	Number 9-pit	KIA-31187	1210	20		Van den Bel and Romon 2010	intcal20	2119	-61.5589	16.2618	0	0	DiNapoli et al 2020	-
786	Guadeloupe	Guadeloupe	Lesser Antilles	northern Lesser Antilles	-61.41753144	16.32871024	Pointe Helleux	shell	marine shell	ï¿½	GrN-20880	1125	35		Hoogland 1995:33	marine20	2119	-61.5589	16.2618	145	35	DiNapoli et al 2020	-
787	Guadeloupe	Guadeloupe	Lesser Antilles	northern Lesser Antilles	-61.41753144	16.32871024	Pointe Helleux	shell	marine shell	ï¿½	GrN-20881	925	35		Hoogland 1995:33	marine20	2119	-61.5589	16.2618	145	35	DiNapoli et al 2020	-
788	Guadeloupe	Guadeloupe	Lesser Antilles	northern Lesser Antilles	-61.41753144	16.32871024	Pointes des Mangles	shell	marine shell	ï¿½	Beta-239750	2620	20		Richard 1994	marine20	2119	-61.5589	16.2618	145	35	DiNapoli et al 2020	-
793	Hispaniola	Dominican Republic	Greater Antilles		-70.50034293	18.89923286	El Cabo	charcoal	charcoal/charred material	75-26-62/layer 9	GrN-31412	1230	40		Samson 2010	intcal20	2115+2116	-69.441	19.1688	0	0	DiNapoli et al 2020	Dominican Repub.(Samana Bay; NE part of
794	Hispaniola	Dominican Republic	Greater Antilles		-70.50034293	18.89923286	El Cabo	charcoal-edge of burnt post	charcoal/charred material	84-29-F178	GrN-30534	600	25		Samson 2010	intcal20	2115+2116	-69.441	19.1688	0	0	DiNapoli et al 2020	Dominican Repub.(Samana Bay; NE part of
795	Hispaniola	Dominican Republic	Greater Antilles		-70.50034293	18.89923286	El Cabo	charcoal-edge of burnt post	charcoal/charred material	84-29-F249	GrN-30535	580	30		Samson 2010	intcal20	2115+2116	-69.441	19.1688	0	0	DiNapoli et al 2020	Dominican Repub.(Samana Bay; NE part of
796	Hispaniola	Dominican Republic	Greater Antilles		-70.50034293	18.89923286	El Cabo	charcoal-edge of burnt post	charcoal/charred material	84-29-F30; Structure 6	GrN-29035	535	25		Samson 2010	intcal20	2115+2116	-69.441	19.1688	0	0	DiNapoli et al 2020	Dominican Repub.(Samana Bay; NE part of
797	Hispaniola	Dominican Republic	Greater Antilles		-70.50034293	18.89923286	El Cabo	charcoal-edge of burnt post	charcoal/charred material	85-04-F01	GrN-29931	815	35		Samson 2010	intcal20	2115+2116	-69.441	19.1688	0	0	DiNapoli et al 2020	Dominican Repub.(Samana Bay; NE part of
798	Hispaniola	Dominican Republic	Greater Antilles		-70.50034293	18.89923286	El Cabo	charcoal-edge of burnt post	charcoal/charred material	85-50-F156	GrN-31417	915	20		Samson 2010	intcal20	2115+2116	-69.441	19.1688	0	0	DiNapoli et al 2020	Dominican Repub.(Samana Bay; NE part of
799	Hispaniola	Dominican Republic	Greater Antilles		-70.50034293	18.89923286	El Cabo	charcoal-edge of burnt post	charcoal/charred material	85-50-F193	GrN-31418	925	30		Samson 2010	intcal20	2115+2116	-69.441	19.1688	0	0	DiNapoli et al 2020	Dominican Repub.(Samana Bay; NE part of
800	Hispaniola	Dominican Republic	Greater Antilles		-70.50034293	18.89923286	El Cabo	Gercarcinus lateralis	faunal material	85-44-00/layer 10a	GrN-29934	1110	25		Samson 2010	intcal20	2115+2116	-69.441	19.1688	0	0	DiNapoli et al 2020	Dominican Repub.(Samana Bay; NE part of
801	Hispaniola	Dominican Republic	Greater Antilles		-70.50034293	18.89923286	El Cabo	Cittarium pica	marine shell	75-26-62/layer 12	GrN-31413	1705	20		Samson 2010	marine20	2115+2116	-69.441	19.1688	-321	29.5	DiNapoli et al 2020	Dominican Repub.(Samana Bay; NE part of
802	Hispaniola	Dominican Republic	Greater Antilles		-70.50034293	18.89923286	El Cabo	Cittarium pica	marine shell	75-26-62/layer 9	GrN-31414	1435	20		Samson 2010	marine20	2115+2116	-69.441	19.1688	-321	29.5	DiNapoli et al 2020	Dominican Repub.(Samana Bay; NE part of
803	Hispaniola	Dominican Republic	Greater Antilles		-70.50034293	18.89923286	El Cabo	Cittarium pica	marine shell	84-34-06/layer 3	GrN-30531	1170	25		Samson 2010	marine20	2115+2116	-69.441	19.1688	-321	29.5	DiNapoli et al 2020	Dominican Repub.(Samana Bay; NE part of
804	Hispaniola	Dominican Republic	Greater Antilles		-70.50034293	18.89923286	El Cabo	Cittarium pica	marine shell	84-34-16/layer 1	GrN-30533	1040	25		Samson 2010	marine20	2115+2116	-69.441	19.1688	-321	29.5	DiNapoli et al 2020	Dominican Repub.(Samana Bay; NE part of
805	Hispaniola	Dominican Republic	Greater Antilles		-70.50034293	18.89923286	El Cabo	Cittarium pica	marine shell	84-39-29/1	GrN-29932	1495	30		Samson 2010	marine20	2115+2116	-69.441	19.1688	-321	29.5	DiNapoli et al 2020	Dominican Repub.(Samana Bay; NE part of
806	Hispaniola	Dominican Republic	Greater Antilles		-70.50034293	18.89923286	El Cabo	Cittarium pica	marine shell	85-31-01/layer 4	GrN-30532	1525	25		Samson 2010	marine20	2115+2116	-69.441	19.1688	-321	29.5	DiNapoli et al 2020	Dominican Repub.(Samana Bay; NE part of
807	Hispaniola	Dominican Republic	Greater Antilles		-70.50034293	18.89923286	El Cabo	Cittarium pica	marine shell	85-34-81/layer 10	GrN-31416	1745	20		Samson 2010	marine20	2115+2116	-69.441	19.1688	-321	29.5	DiNapoli et al 2020	Dominican Repub.(Samana Bay; NE part of
808	Hispaniola	Dominican Republic	Greater Antilles		-70.50034293	18.89923286	El Cabo	Cittarium pica	marine shell	85-34-90/layer 4	GrN-31415	1520	20		Samson 2010	marine20	2115+2116	-69.441	19.1688	-321	29.5	DiNapoli et al 2020	Dominican Repub.(Samana Bay; NE part of
809	Hispaniola	Dominican Republic	Greater Antilles		-70.50034293	18.89923286	El Cabo	Cittarium pica	marine shell	85-44-00/layer 10b	GrN-29933	1750	30		Samson 2010	marine20	2115+2116	-69.441	19.1688	-321	29.5	DiNapoli et al 2020	Dominican Repub.(Samana Bay; NE part of
810	Hispaniola	Dominican Republic	Greater Antilles		-70.50034293	18.89923286	La Cacique	charcoal	charcoal/charred material	ï¿½	GrN-6578	740	60		Veloz Maggiolo et al. 1981	intcal20	2115+2116	-69.441	19.1688	0	0	DiNapoli et al 2020	Dominican Repub.(Samana Bay; NE part of
811	Hispaniola	Dominican Republic	Greater Antilles		-70.50034293	18.89923286	La Caleta	charcoal	charcoal/charred material	ï¿½	I-6938	2495	80		Morbï¿½n Laucer 1979	intcal20	2115+2116	-69.441	19.1688	0	0	DiNapoli et al 2020	Dominican Repub.(Samana Bay; NE part of
812	Hispaniola	Dominican Republic	Greater Antilles		-70.50034293	18.89923286	La Caleta	charcoal	charcoal/charred material	ï¿½	I-7179	965	85		Morbï¿½n Laucer 1979	intcal20	2115+2116	-69.441	19.1688	0	0	DiNapoli et al 2020	Dominican Repub.(Samana Bay; NE part of
813	Hispaniola	Dominican Republic	Greater Antilles		-70.50034293	18.89923286	La Caleta	charcoal	charcoal/charred material	ï¿½	I-7163	780	50		Morbï¿½n Laucer 1979	intcal20	2115+2116	-69.441	19.1688	0	0	DiNapoli et al 2020	Dominican Repub.(Samana Bay; NE part of
814	Hispaniola	Dominican Republic	Greater Antilles		-70.50034293	18.89923286	La Caleta	charcoal	charcoal/charred material	ï¿½	I-7183	740	130		Morbï¿½n Laucer 1979	intcal20	2115+2116	-69.441	19.1688	0	0	DiNapoli et al 2020	Dominican Repub.(Samana Bay; NE part of
815	Hispaniola	Dominican Republic	Greater Antilles		-70.50034293	18.89923286	La Caleta	charcoal	charcoal/charred material	ï¿½	I-1650	1680	100		Morbï¿½n Laucer 1979	intcal20	2115+2116	-69.441	19.1688	0	0	DiNapoli et al 2020	Dominican Repub.(Samana Bay; NE part of
816	Hispaniola	Dominican Republic	Greater Antilles		-70.50034293	18.89923286	La Caleta	charcoal	charcoal/charred material	ï¿½	IVIC-422	670	70		Morbï¿½n Laucer 1979	intcal20	2115+2116	-69.441	19.1688	0	0	DiNapoli et al 2020	Dominican Repub.(Samana Bay; NE part of
817	Hispaniola	Dominican Republic	Greater Antilles		-70.50034293	18.89923286	El Caimito	(Pleurodontes sp.-Polydontes sp.-Caracolus sp.)	faunal material	ï¿½	I-6924	1965	90		Veloz Maggiolo et al. 1973	intcal20	2115+2116	-69.441	19.1688	0	0	DiNapoli et al 2020	Dominican Repub.(Samana Bay; NE part of
818	Hispaniola	Dominican Republic	Greater Antilles		-70.50034293	18.89923286	El Caimito	(Pleurodontes sp.-Polydontes sp.-Caracolus sp.)	faunal material	ï¿½	I-7821	1830	85		Veloz Maggiolo et al. 1973	intcal20	2115+2116	-69.441	19.1688	0	0	DiNapoli et al 2020	Dominican Repub.(Samana Bay; NE part of
819	Hispaniola	Dominican Republic	Greater Antilles		-70.50034293	18.89923286	El Caimito	(Pleurodontes sp.-Polydontes sp.-Caracolus sp.)	faunal material	ï¿½	I-7822	1865	85		Veloz Maggiolo et al. 1973	intcal20	2115+2116	-69.441	19.1688	0	0	DiNapoli et al 2020	Dominican Repub.(Samana Bay; NE part of
820	Hispaniola	Dominican Republic	Greater Antilles		-70.50034293	18.89923286	El Caimito	(Pleurodontes sp.-Polydontes sp.-Caracolus sp.)	faunal material	ï¿½	I-7823	2130	85		Veloz Maggiolo et al. 1973	intcal20	2115+2116	-69.441	19.1688	0	0	DiNapoli et al 2020	Dominican Repub.(Samana Bay; NE part of
821	Hispaniola	Dominican Republic	Greater Antilles		-70.50034293	18.89923286	El Carril	charcoal	charcoal/charred material	ï¿½	CSIC-104	1030	100		Veloz Maggiolo et al. 1981	intcal20	2115+2116	-69.441	19.1688	0	0	DiNapoli et al 2020	Dominican Repub.(Samana Bay; NE part of
822	Hispaniola	Dominican Republic	Greater Antilles		-70.50034293	18.89923286	Cave Isabella-Dominican Republic	Guaiacum sp.-terminus date	wood	ï¿½	OxA-21153	606	25	-16.2	Ostapkowicz et al. 2013	intcal20	2115+2116	-69.441	19.1688	0	0	DiNapoli et al 2020	Dominican Repub.(Samana Bay; NE part of
823	Hispaniola	Haiti	Greater Antilles		-72.67736297	18.93507437	Complejo Cordillera Central	ï¿½	unknown	ï¿½	I-6165	2790	190		Veloz Maggiolo and Ortega 1973	intcal20	2117	-72.2285	19.7609	0	0	DiNapoli et al 2020	Haiti (Cap- Haitien)
824	Hispaniola	Dominican Republic	Greater Antilles		-70.50034293	18.89923286	Corrales	charcoal	charcoal/charred material	ï¿½	I-6594	1090	90		Morbï¿½n Laucer 1979	intcal20	2115+2116	-69.441	19.1688	0	0	DiNapoli et al 2020	Dominican Repub.(Samana Bay; NE part of
825	Hispaniola	Dominican Republic	Greater Antilles		-70.50034293	18.89923286	Corrales	charcoal	charcoal/charred material	ï¿½	I-6593	1080	90		Morbï¿½n Laucer 1979	intcal20	2115+2116	-69.441	19.1688	0	0	DiNapoli et al 2020	Dominican Repub.(Samana Bay; NE part of
826	Hispaniola	Haiti	Greater Antilles		-72.67736297	18.93507437	Couri II	ï¿½	marine shell	ï¿½	Beta-41783	1710	70		Moore and Tremmel 1997	marine20	2117	-72.2285	19.7609	-145	23	DiNapoli et al 2020	Haiti (Cap- Haitien)
827	Hispaniola	Haiti	Greater Antilles		-72.67736297	18.93507437	Couri II	ï¿½	marine shell	ï¿½	Beta-71640	3430	70		Moore and Tremmel 1997	marine20	2117	-72.2285	19.7609	-145	23	DiNapoli et al 2020	Haiti (Cap- Haitien)
828	Hispaniola	Dominican Republic	Greater Antilles		-70.50034293	18.89923286	La Cucama	charcoal	charcoal/charred material	ï¿½	I-7889	1545	100		Morbï¿½n Laucer 1979	intcal20	2115+2116	-69.441	19.1688	0	0	DiNapoli et al 2020	Dominican Repub.(Samana Bay; NE part of
829	Hispaniola	Dominican Republic	Greater Antilles		-70.50034293	18.89923286	Cueva de Berna	charcoal	charcoal/charred material	Corte 6-.75-1.00 m	I-9539	3205	90		Veloz Maggiolo et al. 1977	intcal20	2115+2116	-69.441	19.1688	0	0	DiNapoli et al 2020	Dominican Repub.(Samana Bay; NE part of
830	Hispaniola	Dominican Republic	Greater Antilles		-70.50034293	18.89923286	Cueva de Berna	charcoal	charcoal/charred material	Corte 2-nivel 1.7ï¿½1.8	I-5940	3840	130		Veloz Maggiolo et al. 1977	intcal20	2115+2116	-69.441	19.1688	0	0	DiNapoli et al 2020	Dominican Repub.(Samana Bay; NE part of
831	Hispaniola	Dominican Republic	Greater Antilles		-70.50034293	18.89923286	Cueva de Berna	conch shell	marine shell	Corte 5-nivel 2.50ï¿½2.75	I-9541	3575	90		Veloz Maggiolo et al. 1977	marine20	2115+2116	-69.441	19.1688	-321	29.5	DiNapoli et al 2020	Dominican Repub.(Samana Bay; NE part of
832	Hispaniola	Dominican Republic	Greater Antilles		-70.50034293	18.89923286	Cueva Elizabeth	ï¿½	ï¿½	ï¿½	I-6448	1125	90		Morbï¿½n Laucer 1979	intcal20	2115+2116	-69.441	19.1688	0	0	DiNapoli et al 2020	Dominican Repub.(Samana Bay; NE part of
833	Hispaniola	Dominican Republic	Greater Antilles		-70.50034293	18.89923286	Cueva del Ferrocarril	charcoal	charcoal/charred material	ï¿½	I-8737	1315	80		Morbï¿½n Laucer 1979	intcal20	2115+2116	-69.441	19.1688	0	0	DiNapoli et al 2020	Dominican Repub.(Samana Bay; NE part of
836	Hispaniola	Dominican Republic	Greater Antilles		-70.50034293	18.89923286	Don Julio	conch	marine shell	ï¿½	GrN-32761	763	15		University of Leiden	marine20	2115+2116	-69.441	19.1688	-321	29.5	DiNapoli et al 2020	Dominican Repub.(Samana Bay; NE part of
837	Hispaniola	Dominican Republic	Greater Antilles		-70.50034293	18.89923286	Don Julio	charcoal	charcoal/charred material	ï¿½	DSH-3784	754	39		University of Leiden	intcal20	2115+2116	-69.441	19.1688	0	0	DiNapoli et al 2020	Dominican Repub.(Samana Bay; NE part of
838	Hispaniola	Dominican Republic	Greater Antilles		-70.50034293	18.89923286	Don Julio	charcoal	charcoal/charred material	ï¿½	DSH-3785	1031	45		University of Leiden	intcal20	2115+2116	-69.441	19.1688	0	0	DiNapoli et al 2020	Dominican Repub.(Samana Bay; NE part of
839	Hispaniola	Dominican Republic	Greater Antilles		-70.50034293	18.89923286	Edilio Cruz	Lobatus gigas	marine shell	Trench 5-Unit 1 N1992.65ï¿½E1955.54-Stratum 2	Beta-293244	1340	40	-0.6	Oliver personal communication 2018	marine20	2115+2116	-69.441	19.1688	-321	29.5	DiNapoli et al 2020	Dominican Repub.(Samana Bay; NE part of
840	Hispaniola	Dominican Republic	Greater Antilles		-70.50034293	18.89923286	Edilio Cruz	Lobatus gigas	marine shell	Unit 1: N1990ï¿½E1995-base Stratum 1	Beta-293242	1120	40	1.3	Oliver personal communication 2018	marine20	2115+2116	-69.441	19.1688	-321	29.5	DiNapoli et al 2020	Dominican Repub.(Samana Bay; NE part of
841	Hispaniola	Dominican Republic	Greater Antilles		-70.50034293	18.89923286	Edilio Cruz	Cittarium pica	marine shell	Unit 1: N1990ï¿½E1995-base Stratum 2 (top of ash lens)	Beta-293243	1030	40	2.9	Oliver personal communication 2018	marine20	2115+2116	-69.441	19.1688	-321	29.5	DiNapoli et al 2020	Dominican Repub.(Samana Bay; NE part of
842	Hispaniola	Haiti	Greater Antilles		-72.67736297	18.93507437	En Ba Saline	charcoal	charcoal/charred material	FS7399 (A18) Mound structure	Beta-47758	810	70	-25.0 (est.)	Deagan 2004	intcal20	2117	-72.2285	19.7609	0	0	DiNapoli et al 2020	Haiti (Cap- Haitien)
843	Hispaniola	Haiti	Greater Antilles		-72.67736297	18.93507437	En Ba Saline	charcoal	charcoal/charred material	FS7126 (A2-L3) Mound structure	Beta-46760	800	60	-25.0 (est.)	Deagan 2004	intcal20	2117	-72.2285	19.7609	0	0	DiNapoli et al 2020	Haiti (Cap- Haitien)
844	Hispaniola	Haiti	Greater Antilles		-72.67736297	18.93507437	En Ba Saline	charcoal	charcoal/charred material	FS7123 (F26-L4) Mound structure	Beta-46759	720	50	-25.0 (est.)	Deagan 2004	intcal20	2117	-72.2285	19.7609	0	0	DiNapoli et al 2020	Haiti (Cap- Haitien)
845	Hispaniola	Haiti	Greater Antilles		-72.67736297	18.93507437	En Ba Saline	charcoal	charcoal/charred material	FS6851 (PM6) Mound structure	Beta-18173	680	80	-25.0 (est.)	Deagan 2004	intcal20	2117	-72.2285	19.7609	0	0	DiNapoli et al 2020	Haiti (Cap- Haitien)
846	Hispaniola	Haiti	Greater Antilles		-72.67736297	18.93507437	En Ba Saline	charcoal	charcoal/charred material	FS7185 (F31-L2) Non-elite ridge structure	Beta-046761	320	70	-0.25	Deagan 2004	intcal20	2117	-72.2285	19.7609	0	0	DiNapoli et al 2020	Haiti (Cap- Haitien)
847	Hispaniola	Haiti	Greater Antilles		-72.67736297	18.93507437	En Ba Saline	charcoal	charcoal/charred material	FS3888 (A6) Post underlying burial pit	Beta-01527	640	260	-0.25	Deagan 2004	intcal20	2117	-72.2285	19.7609	0	0	DiNapoli et al 2020	Haiti (Cap- Haitien)
848	Hispaniola	Haiti	Greater Antilles		-72.67736297	18.93507437	En Ba Saline	charcoal	charcoal/charred material	FS6316 (F11-L5) Feast pit	Beta-18172	600	70	-25.0 (est.)	Deagan 2004	intcal20	2117	-72.2285	19.7609	0	0	DiNapoli et al 2020	Haiti (Cap- Haitien)
849	Hispaniola	Haiti	Greater Antilles		-72.67736297	18.93507437	En Ba Saline	charcoal	charcoal/charred material	FS3885 (F4-L11) Burial pit	Beta-10526	430	80	-0.25	Deagan 2004	intcal20	2117	-72.2285	19.7609	0	0	DiNapoli et al 2020	Haiti (Cap- Haitien)
850	Hispaniola	Haiti	Greater Antilles		-72.67736297	18.93507437	En Ba Saline	charcoal	charcoal/charred material	FS6882 (A6-L6) Burial pit	Beta-018469	440	60	-0.25	Deagan 2004	intcal20	2117	-72.2285	19.7609	0	0	DiNapoli et al 2020	Haiti (Cap- Haitien)
851	Hispaniola	Haiti	Greater Antilles		-72.67736297	18.93507437	En Ba Saline	charcoal	charcoal/charred material	FS3897 (F8-L3) Burial pit	Beta-010528	340	70	-0.25	Deagan 2004	intcal20	2117	-72.2285	19.7609	0	0	DiNapoli et al 2020	Haiti (Cap- Haitien)
853	Hispaniola	Haiti	Greater Antilles		-72.67736297	18.93507437	Gillote	ï¿½	marine shell	ï¿½	Beta-52888	3260	60		Moore and Tremmel 1997	marine20	2117	-72.2285	19.7609	-145	23	DiNapoli et al 2020	Haiti (Cap- Haitien)
854	Hispaniola	Dominican Republic	Greater Antilles		-70.50034293	18.89923286	Guzmancito	conch	marine shell	ï¿½	GrN-31419	1170	20		University of Leiden	marine20	2115+2116	-69.441	19.1688	-321	29.5	DiNapoli et al 2020	Dominican Repub.(Samana Bay; NE part of
855	Hispaniola	Dominican Republic	Greater Antilles		-70.50034293	18.89923286	Guzmancito	conch	marine shell	ï¿½	GrN-31420	1195	20		University of Leiden	marine20	2115+2116	-69.441	19.1688	-321	29.5	DiNapoli et al 2020	Dominican Repub.(Samana Bay; NE part of
856	Hispaniola	Dominican Republic	Greater Antilles		-70.50034293	18.89923286	Guzmancito	conch	marine shell	ï¿½	GrN-31421	1190	20		University of Leiden	marine20	2115+2116	-69.441	19.1688	-321	29.5	DiNapoli et al 2020	Dominican Repub.(Samana Bay; NE part of
857	Hispaniola	Dominican Republic	Greater Antilles		-70.50034293	18.89923286	Hatillo Palma II	charcoal	charcoal/charred material	ï¿½	I-6016	605	90		Veloz Maggiolo et al. 1981	intcal20	2115+2116	-69.441	19.1688	0	0	DiNapoli et al 2020	Dominican Repub.(Samana Bay; NE part of
858	Hispaniola	Dominican Republic	Greater Antilles		-70.50034293	18.89923286	Hatillo Palma I	charcoal	charcoal/charred material	ï¿½	I-6015	515	90		Veloz Maggiolo et al. 1981	intcal20	2115+2116	-69.441	19.1688	0	0	DiNapoli et al 2020	Dominican Repub.(Samana Bay; NE part of
859	Hispaniola	Dominican Republic	Greater Antilles		-70.50034293	18.89923286	Honduras del Oeste	ï¿½	unknown	Level 1; 30 cmbs	I-6012	2310	95		Morbï¿½n Laucer 1979	intcal20	2115+2116	-69.441	19.1688	0	0	DiNapoli et al 2020	Dominican Repub.(Samana Bay; NE part of
860	Hispaniola	Dominican Republic	Greater Antilles		-70.50034293	18.89923286	Hoyo de Toro	charcoal	charcoal/charred material	Pit 1-30-60 cmbs	I-6756	3890	95		Morbï¿½n Laucer 1979	intcal20	2115+2116	-69.441	19.1688	0	0	DiNapoli et al 2020	Dominican Repub.(Samana Bay; NE part of
862	Hispaniola	Dominican Republic	Greater Antilles		-70.50034293	18.89923286	Humilde Lpez	charcoal	charcoal/charred material	ï¿½	GrN-32770	915	30		University of Leiden	intcal20	2115+2116	-69.441	19.1688	0	0	DiNapoli et al 2020	Dominican Repub.(Samana Bay; NE part of
863	Hispaniola	Dominican Republic	Greater Antilles		-70.50034293	18.89923286	Humilde Lpez	charcoal	charcoal/charred material	ï¿½	GrN-32771	925	20		University of Leiden	intcal20	2115+2116	-69.441	19.1688	0	0	DiNapoli et al 2020	Dominican Repub.(Samana Bay; NE part of
864	Hispaniola	Haiti	Greater Antilles		-72.67736297	18.93507437	Ile a Rat	charcoal	charcoal/charred material	52 cm below datum	Beta-108547	690	70		Keegan 1999	intcal20	2117	-72.2285	19.7609	0	0	DiNapoli et al 2020	Haiti (Cap- Haitien)
865	Hispaniola	Haiti	Greater Antilles		-72.67736297	18.93507437	Ile a Rat	charcoal	charcoal/charred material	69 cm below datum	Beta-108548	1130	50		Keegan 1999	intcal20	2117	-72.2285	19.7609	0	0	DiNapoli et al 2020	Haiti (Cap- Haitien)
867	Hispaniola	Dominican Republic	Greater Antilles		-70.50034293	18.89923286	Macao	charcoal	charcoal/charred material	ï¿½	I-6445	925	110		Morbï¿½n Laucer 1979	intcal20	2115+2116	-69.441	19.1688	0	0	DiNapoli et al 2020	Dominican Repub.(Samana Bay; NE part of
868	Hispaniola	Dominican Republic	Greater Antilles		-70.50034293	18.89923286	La Madama-Cabo Samanï¿½	charcoal	charcoal/charred material	ï¿½	I-9780	2795	140		Morbï¿½n Laucer 1979	intcal20	2115+2116	-69.441	19.1688	0	0	DiNapoli et al 2020	Dominican Repub.(Samana Bay; NE part of
869	Hispaniola	Dominican Republic	Greater Antilles		-70.50034293	18.89923286	Madrigales	charcoal	charcoal/charred material	ï¿½	I-7388	2030	95		Morbï¿½n Laucer 1979	intcal20	2115+2116	-69.441	19.1688	0	0	DiNapoli et al 2020	Dominican Repub.(Samana Bay; NE part of
870	Hispaniola	Dominican Republic	Greater Antilles		-70.50034293	18.89923286	Manantial de la Aleta	duho	wood	cenote	Beta-112400	910	40		Conrad et al. 2001:14	intcal20	2115+2116	-69.441	19.1688	0	0	DiNapoli et al 2020	Dominican Repub.(Samana Bay; NE part of
871	Hispaniola	Dominican Republic	Greater Antilles		-70.50034293	18.89923286	Manantial de la Aleta	gourd	plant material	cenote	Beta-107023	940	30		Conrad et al. 2001:14	intcal20	2115+2116	-69.441	19.1688	0	0	DiNapoli et al 2020	Dominican Repub.(Samana Bay; NE part of
872	Hispaniola	Dominican Republic	Greater Antilles		-70.50034293	18.89923286	Manantial de la Aleta	duho fragment	wood	cenote	Beta-96781	680	60		Conrad et al. 2001:14	intcal20	2115+2116	-69.441	19.1688	0	0	DiNapoli et al 2020	Dominican Repub.(Samana Bay; NE part of
873	Hispaniola	Dominican Republic	Greater Antilles		-70.50034293	18.89923286	Manantial de la Aleta	basket	plant material	cenote	Beta-108314	620	70		Conrad et al. 2001:14	intcal20	2115+2116	-69.441	19.1688	0	0	DiNapoli et al 2020	Dominican Repub.(Samana Bay; NE part of
874	Hispaniola	Dominican Republic	Greater Antilles		-70.50034293	18.89923286	Manantial de la Aleta	flaring bowl	wood	cenote	Beta-108313	990	70		Conrad et al. 2001:14	intcal20	2115+2116	-69.441	19.1688	0	0	DiNapoli et al 2020	Dominican Repub.(Samana Bay; NE part of
875	Hispaniola	Dominican Republic	Greater Antilles		-70.50034293	18.89923286	Manantial de la Aleta	macana	wood	cenote	Beta-108315	540	50		Conrad et al. 2001:14	intcal20	2115+2116	-69.441	19.1688	0	0	DiNapoli et al 2020	Dominican Repub.(Samana Bay; NE part of
876	Hispaniola	Dominican Republic	Greater Antilles		-70.50034293	18.89923286	Manantial de la Aleta	haft	wood	cenote	Beta-96782	870	60		Conrad et al. 2001:14	intcal20	2115+2116	-69.441	19.1688	0	0	DiNapoli et al 2020	Dominican Repub.(Samana Bay; NE part of
878	Hispaniola	Dominican Republic	Greater Antilles		-70.50034293	18.89923286	Mordan	charocal	charcoal/charred material	ï¿½	IVIC-5	4400	170		Wilson 1995:397	intcal20	2115+2116	-69.441	19.1688	0	0	DiNapoli et al 2020	Dominican Repub.(Samana Bay; NE part of
879	Hispaniola	Dominican Republic	Greater Antilles		-70.50034293	18.89923286	Mordan	charocal	charcoal/charred material	ï¿½	Tx-54	4140	130		Wilson 1995:397	intcal20	2115+2116	-69.441	19.1688	0	0	DiNapoli et al 2020	Dominican Repub.(Samana Bay; NE part of
880	Hispaniola	Dominican Republic	Greater Antilles		-70.50034293	18.89923286	Mordan	charcoal	charcoal/charred material	ï¿½	Y-1422	4560	80		Wilson 1995:397	intcal20	2115+2116	-69.441	19.1688	0	0	DiNapoli et al 2020	Dominican Repub.(Samana Bay; NE part of
881	Hispaniola	Dominican Republic	Greater Antilles		-70.50034293	18.89923286	El Morro	ï¿½	unknown	ï¿½	I-6443	970	90		Morbï¿½n Laucer 1979	intcal20	2115+2116	-69.441	19.1688	0	0	DiNapoli et al 2020	Dominican Repub.(Samana Bay; NE part of
882	Hispaniola	Dominican Republic	Greater Antilles		-70.50034293	18.89923286	La Muchacha	charcoal	charcoal/charred material	ï¿½	GrN-32767	390	35		University of Leiden	intcal20	2115+2116	-69.441	19.1688	0	0	DiNapoli et al 2020	Dominican Repub.(Samana Bay; NE part of
883	Hispaniola	Dominican Republic	Greater Antilles		-70.50034293	18.89923286	La Muchacha	charcoal	charcoal/charred material	ï¿½	GrN-32766	540	50		University of Leiden	intcal20	2115+2116	-69.441	19.1688	0	0	DiNapoli et al 2020	Dominican Repub.(Samana Bay; NE part of
885	Hispaniola	Dominican Republic	Greater Antilles		-70.50034293	18.89923286	museum collection	Carapa sp.	wood	outer wood: 125 mm from pith sample	OxA-21149	801	24	-24.4	Brock et al. 2012; Ostapkowicz et al. 2013	intcal20	2115+2116	-69.441	19.1688	0	0	DiNapoli et al 2020	Dominican Repub.(Samana Bay; NE part of
886	Hispaniola	Dominican Republic	Greater Antilles		-70.50034293	18.89923286	museum collection	Carapa sp. (pith)	wood	pith (bird and turtle canopied cemi)	OxA-21148	805	24	-24.8	Brock et al. 2012; Ostapkowicz et al. 2013	intcal20	2115+2116	-69.441	19.1688	0	0	DiNapoli et al 2020	Dominican Repub.(Samana Bay; NE part of
887	Hispaniola	ï¿½	Greater Antilles		-70.50034293	18.89923286	museum collection	Pinaceae-resin (platter)	wood	Museum collections	OxA-18331	383	25	-21.1	Ostapkowicz et al. 2012:4	intcal20	2115+2116	-69.441	19.1688	0	0	DiNapoli et al 2020	Dominican Repub.(Samana Bay; NE part of
888	Hispaniola	ï¿½	Greater Antilles		-70.50034293	18.89923286	museum collection	wood-terminus-cohoba stand	wood	Museum collections	OxA-18457	923	27	-23.2	Ostapkowicz et al. 2012:4	intcal20	2115+2116	-69.441	19.1688	0	0	DiNapoli et al 2020	Dominican Repub.(Samana Bay; NE part of
889	Hispaniola	Haiti	Greater Antilles		-72.67736297	18.93507437	museum collection	Guaiacum sp. Terminus (platter)	wood	Museum collections	OxA-19175	547	28	-22.6	Ostapkowicz et al. 2012:4	intcal20	2117	-72.2285	19.7609	0	0	DiNapoli et al 2020	Haiti (Cap- Haitien)
890	Hispaniola	Haiti	Greater Antilles		-72.67736297	18.93507437	museum collection	Guaiacum spp. (duho); outer edge: 112.9 mm from pith sample	wood	Museum collections	OxA-19176	369	28	-26.4	Ostapkowicz et al. 2012	intcal20	2117	-72.2285	19.7609	0	0	DiNapoli et al 2020	Haiti (Cap- Haitien)
891	Hispaniola	Haiti	Greater Antilles		-72.67736297	18.93507437	museum collection	Guaiacum spp. (duho); 4.1 mm from center of pith	wood	Museum collections	OxA-19178	491	27	-26.7	Ostapkowicz et al. 2012	intcal20	2117	-72.2285	19.7609	0	0	DiNapoli et al 2020	Haiti (Cap- Haitien)
892	Hispaniola	Dominican Republic	Greater Antilles		-70.50034293	18.89923286	museum collection	Guaiacum spp.; reliquary? Pith inner edge~25 mm from out edge	wood	Museum collections	OxA-19398	904	28	-24.1	Ostapkowicz et al. 2012 insufficient provenience	intcal20	2115+2116	-69.441	19.1688	0	0	DiNapoli et al 2020	Dominican Repub.(Samana Bay; NE part of
893	Hispaniola	Dominican Republic	Greater Antilles		-70.50034293	18.89923286	museum collection	Guaiacum spp.;reliquary? Pith outer edge	wood	Museum collections	OxA-19399	927	28	-25.6	Ostapkowicz et al. 2012	intcal20	2115+2116	-69.441	19.1688	0	0	DiNapoli et al 2020	Dominican Repub.(Samana Bay; NE part of
894	Hispaniola	Dominican Republic	Greater Antilles		-70.50034293	18.89923286	museum collection	Guaiacum spp.; pith (cohoba stand)	wood	Museum collections	OxA-20675	1107	26	-25.9	Ostapkowicz et al. 2012	intcal20	2115+2116	-69.441	19.1688	0	0	DiNapoli et al 2020	Dominican Repub.(Samana Bay; NE part of
895	Hispaniola	Dominican Republic	Greater Antilles		-70.50034293	18.89923286	museum collection	Guaiacum spp.; pith (cohoba stand)	wood	Museum collections	OxA-20676	1144	27	-25.6	Ostapkowicz et al. 2012	intcal20	2115+2116	-69.441	19.1688	0	0	DiNapoli et al 2020	Dominican Repub.(Samana Bay; NE part of
896	Hispaniola	Dominican Republic	Greater Antilles		-70.50034293	18.89923286	museum collection	Guaiacum spp.; pith (cohoba stand)-left side terminus	wood	Museum collections	OxA-21855	1093	24	-24.8	Ostapkowicz et al. 2012	intcal20	2115+2116	-69.441	19.1688	0	0	DiNapoli et al 2020	Dominican Repub.(Samana Bay; NE part of
897	Hispaniola	ï¿½	Greater Antilles		-70.50034293	18.89923286	museum collection	Guaiacum spp.	wood	Pith (cohoba stand) Right 115.4 mm from pit-4.1 mm from outer edge	OxA-20627	1031	27	-25.8	Ostapkowicz et al. 2012:4; insufficient provenience	intcal20	2115+2116	-69.441	19.1688	0	0	DiNapoli et al 2020	Dominican Repub.(Samana Bay; NE part of
898	Hispaniola	ï¿½	Greater Antilles		-70.50034293	18.89923286	museum collection	Guaiacum spp.	wood	Pith (left: 89.8 mm for pith-7.5 mm from outer edge) cohoba stand	OxA-20626	1165	28	-25.6	Ostapkowicz et al. 2012:4 insufficient provenience	intcal20	2115+2116	-69.441	19.1688	0	0	DiNapoli et al 2020	Dominican Repub.(Samana Bay; NE part of
899	Hispaniola	ï¿½	Greater Antilles		-70.50034293	18.89923286	museum collection	Protium or Bursera sp. resin	wood	Museum collections	OxA-19170	150	25	-12.9	Ostapkowicz et al. 2012:4	intcal20	2115+2116	-69.441	19.1688	0	0	DiNapoli et al 2020	Dominican Repub.(Samana Bay; NE part of
900	Hispaniola	Dominican Republic	Greater Antilles		-70.50034293	18.89923286	museum collection	Guaiacum sp.-terminus date	wood	ï¿½	OxA-15483	621	26	-23.7	Ostapkowicz et al. 2013	intcal20	2115+2116	-69.441	19.1688	0	0	DiNapoli et al 2020	Dominican Repub.(Samana Bay; NE part of
901	Hispaniola	Dominican Republic	Greater Antilles		-70.50034293	18.89923286	Musiepedro	bulk shell (Cittarium pica-Tectarius muricatus-Strombus gigas)	marine shell	Unit 1-level 4 (02ï¿½2-1A-4)	I-8646	2255	80		Veloz Maggiolo et al. 1976	marine20	2115+2116	-69.441	19.1688	-321	29.5	DiNapoli et al 2020	Dominican Repub.(Samana Bay; NE part of
904	Hispaniola	Dominican Republic	Greater Antilles		-70.50034293	18.89923286	Los Patos	conch	marine shell	ï¿½	GrN-32764	1480	20		University of Leiden	marine20	2115+2116	-69.441	19.1688	-321	29.5	DiNapoli et al 2020	Dominican Repub.(Samana Bay; NE part of
906	Hispaniola	Haiti	Greater Antilles		-72.67736297	18.93507437	cave-Isle de la Gonï¿½ve	Guaiacum sp. terminus (reliquary?)	wood	Museum collections	OxA-19169	617	29	-25	Ostapkowicz et al.	intcal20	2117	-72.2285	19.7609	0	0	DiNapoli et al 2020	Haiti (Cap- Haitien)
907	Hispaniola	Haiti	Greater Antilles		-72.67736297	18.93507437	cave-Isle de La Gonave	Guaiacum sp. terminus (drum)	wood	Museum	OxA-19171	1139	27	-24.6	Ostapkowicz et al. 2012:4	intcal20	2117	-72.2285	19.7609	0	0	DiNapoli et al 2020	Haiti (Cap- Haitien)
908	Hispaniola	Haiti	Greater Antilles		-72.67736297	18.93507437	Savane Caree II	shell	marine shell	ï¿½	Beta-42232	4160	90		Moore and Tremmel 1997	marine20	2117	-72.2285	19.7609	-145	23	DiNapoli et al 2020	Haiti (Cap- Haitien)
911	Hispaniola	Dominican Republic	Greater Antilles		-70.50034293	18.89923286	Sonador	charcoal	charcoal/charred material	ï¿½	UG2-433	1255	115		Morbï¿½n Laucer 1979	intcal20	2115+2116	-69.441	19.1688	0	0	DiNapoli et al 2020	Dominican Repub.(Samana Bay; NE part of
912	Hispaniola	Dominican Republic	Greater Antilles		-70.50034293	18.89923286	Sonador	charcoal	charcoal/charred material	-	UG-432	580	65		Veloz Maggiolo et al. 1973	intcal20	2115+2116	-69.441	19.1688	0	0	DiNapoli et al 2020	Dominican Repub.(Samana Bay; NE part of
913	Hispaniola	Dominican Republic	Greater Antilles		-70.50034293	18.89923286	Sonador	charcoal	charcoal/charred material	ï¿½	UG-434	480	65		Rouse and Cruxent 1979	intcal20	2115+2116	-69.441	19.1688	0	0	DiNapoli et al 2020	Dominican Repub.(Samana Bay; NE part of
914	Hispaniola	Dominican Republic	Greater Antilles		-70.50034293	18.89923286	Taveras I	charcoal	charcoal/charred material	Pit 4, 4.6 m	I-5818	2095	135		Morbï¿½n Laucer 1979	intcal20	2115+2116	-69.441	19.1688	0	0	DiNapoli et al 2020	Dominican Repub.(Samana Bay; NE part of
915	Hispaniola	Dominican Republic	Greater Antilles		-70.50034293	18.89923286	Taveras II	charcoal	charcoal/charred material	Pit 4, 3.6 m	SI-991	1805	70		Morbï¿½n Laucer 1979	intcal20	2115+2116	-69.441	19.1688	0	0	DiNapoli et al 2020	Dominican Repub.(Samana Bay; NE part of
919	Hispaniola	Dominican Republic	Greater Antilles		-70.50034293	18.89923286	El Vigia	charcoal	charcoal/charred material	ï¿½	I-8742	3920	85		Morbï¿½n Laucer 1979	intcal20	2115+2116	-69.441	19.1688	0	0	DiNapoli et al 2020	Dominican Repub.(Samana Bay; NE part of
920	Hispaniola	Dominican Republic	Greater Antilles		-70.50034293	18.89923286	El Vigia	charcoal	charcoal/charred material	ï¿½	I-08763	3775	85		Morbï¿½n Laucer 1979	intcal20	2115+2116	-69.441	19.1688	0	0	DiNapoli et al 2020	Dominican Repub.(Samana Bay; NE part of
923	Hispaniola	Dominican Republic	Greater Antilles		-70.50034293	18.89923286	Los Pï¿½rez	conch	marine shell	ï¿½	GrN-32769	1041	15		University of Leiden	marine20	2115+2116	-69.441	19.1688	-321	29.5	DiNapoli et al 2020	Dominican Repub.(Samana Bay; NE part of
924	Hispaniola	Dominican Republic	Greater Antilles		-70.50034293	18.89923286	Los Pï¿½rez	charcoal/charred charcoal material	ï¿½	ï¿½	GrN-32768	855	25		University of Leiden	intcal20	2115+2116	-69.441	19.1688	0	0	DiNapoli et al 2020	Dominican Repub.(Samana Bay; NE part of
925	Hispaniola	Dominican Republic	Greater Antilles		-70.50034293	18.89923286	La Piedra	bulk shell (Crassostrea rhizophorae)	marine shell	Unit 4, level 2	I-8740	3585	85		Rï¿½moli and Nadal 1983	marine20	2115+2116	-69.441	19.1688	-321	29.5	DiNapoli et al 2020	Dominican Repub.(Samana Bay; NE part of
926	Hispaniola	Dominican Republic	Greater Antilles		-70.50034293	18.89923286	La Piedra	bulk shell (Crassostrea rhizophorae)	marine shell	Unit 6, level 3	I-8741	3625	85		Rï¿½moli and Nadal 1983	marine20	2115+2116	-69.441	19.1688	-321	29.5	DiNapoli et al 2020	Dominican Repub.(Samana Bay; NE part of
927	Hispaniola	Dominican Republic	Greater Antilles		-70.50034293	18.89923286	Playa de Bavaro	charcoal/charred charcoal material	ï¿½	ï¿½	I-10337	945	80		Morbï¿½n Laucer 1979	intcal20	2115+2116	-69.441	19.1688	0	0	DiNapoli et al 2020	Dominican Repub.(Samana Bay; NE part of
928	Hispaniola	Dominican Republic	Greater Antilles		-70.50034293	18.89923286	El Pleicito	charcoal/charred charcoal material	ï¿½	ï¿½	I-6147	865	90		Morbï¿½n Laucer 1979	intcal20	2115+2116	-69.441	19.1688	0	0	DiNapoli et al 2020	Dominican Repub.(Samana Bay; NE part of
929	Hispaniola	Dominican Republic	Greater Antilles		-70.50034293	18.89923286	Popi	charcoal/charred charcoal material	ï¿½	ï¿½	GrN-32772	972	15		University of Leiden	intcal20	2115+2116	-69.441	19.1688	0	0	DiNapoli et al 2020	Dominican Repub.(Samana Bay; NE part of
930	Hispaniola	Dominican Republic	Greater Antilles		-70.50034293	18.89923286	El Porvenir	ï¿½	unknown	ï¿½	I-6615	2855	90		Wilson 1995:397	intcal20	2115+2116	-69.441	19.1688	0	0	DiNapoli et al 2020	Dominican Repub.(Samana Bay; NE part of
931	Hispaniola	Dominican Republic	Greater Antilles		-70.50034293	18.89923286	El Porvenir	charcoal/charred charcoal material	ï¿½	ï¿½	I-6792	2980	95		Wilson 1995:397	intcal20	2115+2116	-69.441	19.1688	0	0	DiNapoli et al 2020	Dominican Repub.(Samana Bay; NE part of
934	Hispaniola	Dominican Republic	Greater Antilles		-70.50034293	18.89923286	Puerto Alejandro	charcoal	charcoal/charred material	ï¿½	I-10338	3400	95		Morbï¿½n Laucer 1979	intcal20	2115+2116	-69.441	19.1688	0	0	DiNapoli et al 2020	Dominican Repub.(Samana Bay; NE part of
935	Hispaniola	Dominican Republic	Greater Antilles		-70.50034293	18.89923286	Puerto Juanita	conch	marine shell	ï¿½	GrN-31913	1075	15		University of Leiden	marine20	2115+2116	-69.441	19.1688	-321	29.5	DiNapoli et al 2020	Dominican Repub.(Samana Bay; NE part of
936	Hispaniola	Dominican Republic	Greater Antilles		-70.50034293	18.89923286	Puerto Juanita	conch	marine shell	ï¿½	GrN-31912	1010	15		University of Leiden	marine20	2115+2116	-69.441	19.1688	-321	29.5	DiNapoli et al 2020	Dominican Repub.(Samana Bay; NE part of
937	Hispaniola	Dominican Republic	Greater Antilles		-70.50034293	18.89923286	Puerto Juanita	conch	marine shell	ï¿½	GrN-31911	1025	15		University of Leiden	marine20	2115+2116	-69.441	19.1688	-321	29.5	DiNapoli et al 2020	Dominican Repub.(Samana Bay; NE part of
938	Hispaniola	Dominican Republic	Greater Antilles		-70.50034293	18.89923286	La Punta De Bayahibe	shell	marine shell	level 0.60/0.40	Beta-199781	3380	60		Atiles and Lpez Belando 2006:543	marine20	2115+2116	-69.441	19.1688	-321	29.5	DiNapoli et al 2020	Dominican Repub.(Samana Bay; NE part of
939	Hispaniola	Dominican Republic	Greater Antilles		-70.50034293	18.89923286	La Punta De Bayahibe	shell	marine shell	level 0.80/0.60	Beta-199782	3530	70		Atiles and Lpez Belando 2006:543	marine20	2115+2116	-69.441	19.1688	-321	29.5	DiNapoli et al 2020	Dominican Repub.(Samana Bay; NE part of
940	Hispaniola	Dominican Republic	Greater Antilles		-70.50034293	18.89923286	Punta Bayahibe	ï¿½	marine shell	ï¿½	Beta-222903	3550	50		Atiles and Lpez Belando 2006:543	marine20	2115+2116	-69.441	19.1688	-321	29.5	DiNapoli et al 2020	Dominican Repub.(Samana Bay; NE part of
941	Hispaniola	Dominican Republic	Greater Antilles		-70.50034293	18.89923286	Punta Bayahibe	ï¿½	marine shell	ï¿½	Beta-222904	3600	80		Atiles and Lpez Belando 2006:543	marine20	2115+2116	-69.441	19.1688	-321	29.5	DiNapoli et al 2020	Dominican Repub.(Samana Bay; NE part of
942	Hispaniola	Dominican Republic	Greater Antilles		-70.50034293	18.89923286	Punta Bayahibe	ï¿½	marine shell	ï¿½	Beta-222905	3460	50		Atiles and Lpez Belando 2006:543	marine20	2115+2116	-69.441	19.1688	-321	29.5	DiNapoli et al 2020	Dominican Repub.(Samana Bay; NE part of
943	Hispaniola	Dominican Republic	Greater Antilles		-70.50034293	18.89923286	Punta Bayahibe	ï¿½	marine shell	ï¿½	Beta-222906	3150	50		Atiles and Lpez Belando 2006:543	marine20	2115+2116	-69.441	19.1688	-321	29.5	DiNapoli et al 2020	Dominican Repub.(Samana Bay; NE part of
944	Hispaniola	Dominican Republic	Greater Antilles		-70.50034293	18.89923286	Punta Cana	ï¿½	unknown	ï¿½	Beta-179653	1750	50		Ortega et al. 2003:413	intcal20	2115+2116	-69.441	19.1688	0	0	DiNapoli et al 2020	Dominican Repub.(Samana Bay; NE part of
945	Hispaniola	Dominican Republic	Greater Antilles		-70.50034293	18.89923286	Punta Garza	ï¿½	unknown	ï¿½	I-6858	705	85		Morbï¿½n Laucer 1979	intcal20	2115+2116	-69.441	19.1688	0	0	DiNapoli et al 2020	Dominican Repub.(Samana Bay; NE part of
947	Hispaniola	Haiti	Greater Antilles		-72.67736297	18.93507437	Riviere Maurice	shell	marine shell	ï¿½	Beta-52434	4170	60		Moore and Tremmel 1997	marine20	2117	-72.2285	19.7609	-145	23	DiNapoli et al 2020	Haiti (Cap- Haitien)
952	Hispaniola	Dominican Republic	Greater Antilles		-70.50034293	18.89923286	Rï¿½o Joba	charcoal	charcoal/charred material	ï¿½	GrN-31914	985	15		University of Leiden	intcal20	2115+2116	-69.441	19.1688	0	0	DiNapoli et al 2020	Dominican Repub.(Samana Bay; NE part of
953	Hispaniola	Dominican Republic	Greater Antilles		-70.50034293	18.89923286	Rï¿½o Joba	charcoal	charcoal/charred material	ï¿½	N-3517	1150	85		Maggiolo et al. 1981	intcal20	2115+2116	-69.441	19.1688	0	0	DiNapoli et al 2020	Dominican Repub.(Samana Bay; NE part of
954	Hispaniola	Dominican Republic	Greater Antilles		-70.50034293	18.89923286	Rï¿½o Joba	charcoal	charcoal/charred material	ï¿½	N-3516	1080	65		Veloz Maggiolo et al. 1981	intcal20	2115+2116	-69.441	19.1688	0	0	DiNapoli et al 2020	Dominican Repub.(Samana Bay; NE part of
957	Hispaniola	Dominican Republic	Greater Antilles		-70.50034293	18.89923286	Rï¿½o Verde/Cutup	charcoal	charcoal/charred material	ï¿½	N-3360	1210	75		Veloz Maggiolo et al. 1981	intcal20	2115+2116	-69.441	19.1688	0	0	DiNapoli et al 2020	Dominican Repub.(Samana Bay; NE part of
958	Hispaniola	Dominican Republic	Greater Antilles		-70.50034293	18.89923286	Rï¿½o Verde	charcoal	charcoal/charred material	ï¿½	GrN-6577	1095	60		Veloz Maggiolo et al. 1981	intcal20	2115+2116	-69.441	19.1688	0	0	DiNapoli et al 2020	Dominican Repub.(Samana Bay; NE part of
959	Hispaniola	Dominican Republic	Greater Antilles		-70.50034293	18.89923286	Rï¿½o Verde	charcoal	charcoal/charred material	ï¿½	GrN-6576	1145	30		Veloz Maggiolo et al. 1981	intcal20	2115+2116	-69.441	19.1688	0	0	DiNapoli et al 2020	Dominican Repub.(Samana Bay; NE part of
960	Hispaniola	Dominican Republic	Greater Antilles		-70.50034293	18.89923286	Rï¿½o Verde	charcoal	charcoal/charred material	ï¿½	GrN-6575	965	30		Veloz Maggiolo et al. 1981	intcal20	2115+2116	-69.441	19.1688	0	0	DiNapoli et al 2020	Dominican Repub.(Samana Bay; NE part of
961	Hispaniola	Dominican Republic	Greater Antilles		-70.50034293	18.89923286	La Romana	charcoal	charcoal/charred material	ï¿½	Y-1896	940	80		Morbï¿½n Laucer 1979	intcal20	2115+2116	-69.441	19.1688	0	0	DiNapoli et al 2020	Dominican Repub.(Samana Bay; NE part of
964	Hispaniola	Dominican Republic	Greater Antilles		-70.50034293	18.89923286	Sabaneta de Juan Dolio	charcoal	charcoal/charred material	Pit 1	I-6755	2195	90		Morbï¿½n Laucer 1979	intcal20	2115+2116	-69.441	19.1688	0	0	DiNapoli et al 2020	Dominican Repub.(Samana Bay; NE part of
966	Hispaniola	Dominican Republic	Greater Antilles		-70.50034293	18.89923286	La Isleta	ï¿½	unknown	ï¿½	I-7852	1230	90		Morbï¿½n Laucer 1979	intcal20	2115+2116	-69.441	19.1688	0	0	DiNapoli et al 2020	Dominican Repub.(Samana Bay; NE part of
973	Hispaniola	Dominican Republic	Greater Antilles		-70.50034293	18.89923286	Laguna Castilla	organic macrofossils	organic macrofossils	204-207 cm	Beta-204702	110	40	-24.5	Lane et al. 2008	intcal20	2115+2116	-69.441	19.1688	0	0	DiNapoli et al 2020	Dominican Repub.(Samana Bay; NE part of
974	Hispaniola	Dominican Republic	Greater Antilles		-70.50034293	18.89923286	Laguna Castilla	bulk sediment	sediment	536-537 cm	Beta-171499	1000	40	-24.2	Lane et al. 2008	intcal20	2115+2116	-69.441	19.1688	0	0	DiNapoli et al 2020	Dominican Repub.(Samana Bay; NE part of
975	Hispaniola	Dominican Republic	Greater Antilles		-70.50034293	18.89923286	Laguna Castilla	bulk sediment	sediment	329-331 cm	Beta-196818	730	40	-25.9	Lane et al. 2008	intcal20	2115+2116	-69.441	19.1688	0	0	DiNapoli et al 2020	Dominican Repub.(Samana Bay; NE part of
977	Hispaniola	Dominican Republic	Greater Antilles		-70.50034293	18.89923286	Laguna de Salvador	wood fragment	wood	204 cm	Beta-204696	410	40	-27.5	Lane et al. 2008	intcal20	2115+2116	-69.441	19.1688	0	0	DiNapoli et al 2020	Dominican Repub.(Samana Bay; NE part of
978	Hispaniola	Dominican Republic	Greater Antilles		-70.50034293	18.89923286	Laguna de Salvador	wood fragment	wood	75-76 cm	Beta-219035	100	40	-25.7	Lane et al. 2008	intcal20	2115+2116	-69.441	19.1688	0	0	DiNapoli et al 2020	Dominican Repub.(Samana Bay; NE part of
979	Hispaniola	Dominican Republic	Greater Antilles		-70.50034293	18.89923286	Loma Perenal	charcoal	charcoal/charred	ï¿½	R-3318	806	63		De Grossi et al. 2008	intcal20	2115+2116	-69.441	19.1688	0	0	DiNapoli et al 2020	Dominican Repub.(Samana Bay; NE part of
980	Hispaniola	Dominican Republic	Greater Antilles		-70.50034293	18.89923286	Lpez	charcoal	charcoal/charred	ï¿½	T-6446	900	90		Veloz Maggiolo et al. 1981	intcal20	2115+2116	-69.441	19.1688	0	0	DiNapoli et al 2020	Dominican Repub.(Samana Bay; NE part of
981	Hispaniola	Dominican Republic	Greater Antilles		-70.50034293	18.89923286	La Llamada	ï¿½	unknown	ï¿½	I-6018	730	95		Veloz Maggiolo et al. 1981	intcal20	2115+2116	-69.441	19.1688	0	0	DiNapoli et al 2020	Dominican Repub.(Samana Bay; NE part of
982	Hispaniola	Dominican Republic	Greater Antilles		-70.50034293	18.89923286	Macao	charcoal	charcoal/charred material	ï¿½	I-6314	1125	90		Morbï¿½n Laucer 1979	intcal20	2115+2116	-69.441	19.1688	0	0	DiNapoli et al 2020	Dominican Repub.(Samana Bay; NE part of
983	Hispaniola	Dominican Republic	Greater Antilles		-70.50034293	18.89923286	Altos de Vireya	ï¿½	unknown	ï¿½	I-6146	920	90		Morbï¿½n Laucer 1979	intcal20	2115+2116	-69.441	19.1688	0	0	DiNapoli et al 2020	Dominican Repub.(Samana Bay; NE part of
987	Hispaniola	Dominican Republic	Greater Antilles		-70.50034293	18.89923286	Barrera II	charcoal	charcoal/charred material	Pit 1	I-6145	4115	95		Veloz Maggiolo and Ortega 1973	intcal20	2115+2116	-69.441	19.1688	0	0	DiNapoli et al 2020	Dominican Repub.(Samana Bay; NE part of
988	Hispaniola	Dominican Republic	Greater Antilles		-70.50034293	18.89923286	Barrera-Mordï¿½n	charcoal	charcoal/charred material	ï¿½	I-8738	1975	300		Morbï¿½n Laucer 1979	intcal20	2115+2116	-69.441	19.1688	0	0	DiNapoli et al 2020	Dominican Repub.(Samana Bay; NE part of
989	Hispaniola	Dominican Republic	Greater Antilles		-70.50034293	18.89923286	Barrera-Mordï¿½n	charcoal	charcoal/charred material	ï¿½	Tx-1975-300	1350	80		Morbï¿½n Laucer 1979	intcal20	2115+2116	-69.441	19.1688	0	0	DiNapoli et al 2020	Dominican Repub.(Samana Bay; NE part of
990	Hispaniola	Dominican Republic	Greater Antilles		-70.50034293	18.89923286	Batey Negro	charcoal	charcoal/charred material	Pit 1, .40m below surface	I-6781	2585	90		Morbï¿½n Laucer 1979	intcal20	2115+2116	-69.441	19.1688	0	0	DiNapoli et al 2020	Dominican Repub.(Samana Bay; NE part of
993	Hispaniola	Haiti	Greater Antilles		-72.67736297	18.93507437	Bois Charrite	Bulk shell	(Cittarium pica Bois Charrite marine shell Level 3, .2-.3 m and Stombus gigas)	marine shell	Instituto de Ciencias Weizman de Israel 560A	730	190		Ortega and Guerrero 1981	marine20	2117	-72.2285	19.7609	-145	23	DiNapoli et al 2020	Haiti (Cap- Haitien)
994	Hispaniola	Haiti	Greater Antilles		-72.67736297	18.93507437	Bois Charrite	Bulk shell	(Cittarium pica and marine shell Level 3, .6-.7 m Stombus gigas)	marine shell	Instituto de Ciencias Weizman de Israel 560B	630	170		Ortega and Guerrero 1981	marine20	2117	-72.2285	19.7609	-145	23	DiNapoli et al 2020	Haiti (Cap- Haitien)
995	Hispaniola	Haiti	Greater Antilles		-72.67736297	18.93507437	Le Boucanier	shell	marine shell	ï¿½	Beta-42231	1090	80		Moore and Tremmel 1997	marine20	2117	-72.2285	19.7609	-145	23	DiNapoli et al 2020	Haiti (Cap- Haitien)
996	Inagua	Bahamas	Bahamian Archipelago		-73.34849386	21.0779907	GI-12	Strombus gigas	marine shell	ï¿½	Beta-61910	800	50		Keegan 1993	marine20	2103	-73.415	21.1292	-232	33	DiNapoli et al 2020	Great Inagua, shore 2 1/2 mi. S. E. of M
997	Inagua	Bahamas	Bahamian Archipelago		-73.34849386	21.0779907	GI-3	Strombus gigas	marine shell	ï¿½	Beta-61909	480	60		Keegan 1993	marine20	2103	-73.415	21.1292	-232	33	DiNapoli et al 2020	Great Inagua, shore 2 1/2 mi. S. E. of M
998	Inagua	Bahamas	Bahamian Archipelago		-73.34849386	21.0779907	Ike's Cut (GI-3)	charred material	charcoal/charred material	ï¿½	Beta-334793	760	30		Sinelli-Personal Communication	intcal20	2103	-73.415	21.1292	0	0	DiNapoli et al 2020	Great Inagua, shore 2 1/2 mi. S. E. of M
999	Inagua	Bahamas	Bahamian Archipelago		-73.34849386	21.0779907	Ike's Cut (GI-3)	charred material	charcoal/charred material	ï¿½	Beta-356052	730	30		Sinelli-Personal Communication	intcal20	2103	-73.415	21.1292	0	0	DiNapoli et al 2020	Great Inagua, shore 2 1/2 mi. S. E. of M
1000	Inagua	Bahamas	Bahamian Archipelago		-73.34849386	21.0779907	Ike's Cut (GI-3)	charred material	charcoal/charred material	ï¿½	Beta-356053	710	30		Sinelli-Personal Communication	intcal20	2103	-73.415	21.1292	0	0	DiNapoli et al 2020	Great Inagua, shore 2 1/2 mi. S. E. of M
1001	Jamaica	Jamaica	Greater Antilles		-77.31881047	18.15522639	Aboukir	Swietenia sp.	marine shell	Museum collections	Beta-153380	690	40	-23.8	Ostapkowicz et al. 2012:4	marine20	299+300	-78	18	-192.5	41.5	Broecker, W :1961	Jamaica, B.W.I.
1002	Jamaica	Jamaica	Greater Antilles		-77.31881047	18.15522639	Aboukir	ï¿½	unknown	Museum collections	OxA-21055	536	24	-13.5	Ostapkowicz et al. 2012: 2241	intcal20	299+300	-78	18	0	0	Broecker, W :1961	Jamaica, B.W.I.
1003	Jamaica	Jamaica	Greater Antilles		-77.31881047	18.15522639	Aboukir	Guaiacum sp.	wood	Museum collections	Beta-153379	820	40	-25.2	Ostapkowicz et al. 2012: 6641	intcal20	299+300	-78	18	0	0	Broecker, W :1961	Jamaica, B.W.I.
1004	Jamaica	Jamaica	Greater Antilles		-77.31881047	18.15522639	Aboukir	Guaiacum sp.	wood	Museum collections	OxA-21052	600	24	-23.7	Ostakopwicz et al. 2012: 2242	intcal20	299+300	-78	18	0	0	Broecker, W :1961	Jamaica, B.W.I.
1005	Jamaica	Jamaica	Greater Antilles		-77.31881047	18.15522639	Aboukir	Protium or Bursera sp.	wood	Museum collections	OxA-21053	634	28	-16.4	Ostakopwicz et al. 2012: 2241	intcal20	299+300	-78	18	0	0	Broecker, W :1961	Jamaica, B.W.I.
1006	Jamaica	Jamaica	Greater Antilles		-77.31881047	18.15522639	Aboukir	Guaiacum sp.	wood	Museum collections	OxA-21054	886	26	-26.5	Ostapkowicz et al. 2012: 2241	intcal20	299+300	-78	18	0	0	Broecker, W :1961	Jamaica, B.W.I.
1007	Jamaica	Jamaica	Greater Antilles		-77.31881047	18.15522639	Aboukir	Guaiacum sp.	wood	Museum collections	OxA-23004	646	22	-24.2	Ostakowicz et al. 2012: 2241	intcal20	299+300	-78	18	0	0	Broecker, W :1961	Jamaica, B.W.I.
1008	Jamaica	Jamaica	Greater Antilles		-77.31881047	18.15522639	Bengal (A8)	charcoal	charcoal/charred material	ï¿½	IVIC-190	770	100		Allsworth-Jones 2008: 99-137	intcal20	299+300	-78	18	0	0	Broecker, W :1961	Jamaica, B.W.I.
1009	Jamaica	Jamaica	Greater Antilles		-77.31881047	18.15522639	Bottom Bay (M4)	ï¿½	unknown	ï¿½	Y-1987	1300	120		Allsworth-Jones 2008: 101-159	intcal20	299+300	-78	18	0	0	Broecker, W :1961	Jamaica, B.W.I.
1010	Jamaica	Jamaica	Greater Antilles		-77.31881047	18.15522639	Bull Savannah Cave	human bone	human bone/teeth	ï¿½	OxA-12995	1101	27	-13.9	Santos et al. 2013: 493	intcal20	299+300	-78	18	0	0	Broecker, W :1961	Jamaica, B.W.I.
1011	Jamaica	Jamaica	Greater Antilles		-77.31881047	18.15522639	Bull Savannah Cave	human bone	human bone/teeth	ï¿½	OxA-13614	1123	25	-14	Santos et al. 2013: 493	intcal20	299+300	-78	18	0	0	Broecker, W :1961	Jamaica, B.W.I.
1012	Jamaica	Jamaica	Greater Antilles		-77.31881047	18.15522639	Bull Savannah Cave	human bone	human bone/teeth	ï¿½	OxA-13664	1069	23	-13.9	Santos et al. 2013: 493	intcal20	299+300	-78	18	0	0	Broecker, W :1961	Jamaica, B.W.I.
1013	Jamaica	Jamaica	Greater Antilles		-77.31881047	18.15522639	Cambridge Hill	Guaiacum sp.	wood	Duho (high-back): terminus	OxA-21058	615	24	-25.3	Ostakopwicz et al. 2012: 2241	intcal20	299+300	-78	18	0	0	Broecker, W :1961	Jamaica, B.W.I.
1014	Jamaica	Jamaica	Greater Antilles		-77.31881047	18.15522639	Cedar Valley-St. Ann's Parish	Guaiacum sp.	wood	Museum collections	OxA-19055	152	24	-25.3	Ostakopwicz et al. 2012: 2242	intcal20	299+300	-78	18	0	0	Broecker, W :1961	Jamaica, B.W.I.
1015	Jamaica	Jamaica	Greater Antilles		-77.31881047	18.15522639	Chancery Hall (K11)	charcoal	charcoal/charred material	ï¿½	Beta-53703	690	50		Allsworth-Jones 2008: 99-154	intcal20	299+300	-78	18	0	0	Broecker, W :1961	Jamaica, B.W.I.
1019	Jamaica	Jamaica	Greater Antilles		-77.31881047	18.15522639	cave-St. Catherine's Parish	Guaiacum sp.	wood	Museum collections	Beta-153378	970	40	-26	Ostakopwicz et al. 2012: 2242	intcal20	299+300	-78	18	0	0	Broecker, W :1961	Jamaica, B.W.I.
1020	Jamaica	Jamaica	Greater Antilles		-77.31881047	18.15522639	cave-St. Catherine's Parish	Guaiacum sp.	wood	Museum collections	OxA-21056	384	24	-23.8	Ostakopwicz et al. 2012: 2242	intcal20	299+300	-78	18	0	0	Broecker, W :1961	Jamaica, B.W.I.
1021	Jamaica	Jamaica	Greater Antilles		-77.31881047	18.15522639	cave-St. Catherine's Parish	Protium or Bursera sp.	wood	Museum collections	OxA-21057	396	24	-29.4	Ostakopwicz et al. 2012: 2242	intcal20	299+300	-78	18	0	0	Broecker, W :1961	Jamaica, B.W.I.
1022	Jamaica	Jamaica	Greater Antilles		-77.31881047	18.15522639	Coleraine (Y19)	ï¿½	unknown	trench 4.5-6S 6ï¿½7W	Beta-182412	790	70		Allsworth-Jones 2008:100-179	intcal20	299+300	-78	18	0	0	Broecker, W :1961	Jamaica, B.W.I.
1023	Jamaica	Jamaica	Greater Antilles		-77.31881047	18.15522639	Green Castle (Y25)	ï¿½	unknown	Mid Trench-level 2	Beta-134378	70	50		Allsworth-Jones 2008:181	intcal20	299+300	-78	18	0	0	Broecker, W :1961	Jamaica, B.W.I.
1024	Jamaica	Jamaica	Greater Antilles		-77.31881047	18.15522639	Green Castle (Y25)	ï¿½	unknown	Mid Trench-level 3	Beta-158967	750	60		Allsworth-Jones 2008:100-181	intcal20	299+300	-78	18	0	0	Broecker, W :1961	Jamaica, B.W.I.
1025	Jamaica	Jamaica	Greater Antilles		-77.31881047	18.15522639	Green Castle (Y25)	ï¿½	unknown	Mid Trench-level 7	Beta-158968	480	80		Allsworth-Jones 2008:100-181	intcal20	299+300	-78	18	0	0	Broecker, W :1961	Jamaica, B.W.I.
1026	Jamaica	Jamaica	Greater Antilles		-77.31881047	18.15522639	Green Castle (Y25)	human bone?	unknown	Mid Trench-burial 1	Beta-158969	660	40		Allsworth-Jones 2008: 100-181	intcal20	299+300	-78	18	0	0	Broecker, W :1961	Jamaica, B.W.I.
1027	Jamaica	Jamaica	Greater Antilles		-77.31881047	18.15522639	Green Castle (Y25)	ï¿½	unknown	Southern Trench-occupation 3-level 2	Beta-134379	330	60		Allsworth-Jones 2008:100-181	intcal20	299+300	-78	18	0	0	Broecker, W :1961	Jamaica, B.W.I.
1028	Jamaica	Jamaica	Greater Antilles		-77.31881047	18.15522639	Green Castle (Y25)	ï¿½	unknown	Southern Trench-occupation 1-level 13	Beta-158964	920	60		Allsworth-Jones 2008:100-181	intcal20	299+300	-78	18	0	0	Broecker, W :1961	Jamaica, B.W.I.
1029	Jamaica	Jamaica	Greater Antilles		-77.31881047	18.15522639	Green Castle (Y25)	ï¿½	unknown	Southern Trench-occupation 1-level 13	Beta-158965	820	60		Allsworth-Jones 2008:100-181	intcal20	299+300	-78	18	0	0	Broecker, W :1961	Jamaica, B.W.I.
1030	Jamaica	Jamaica	Greater Antilles		-77.31881047	18.15522639	Green Castle (Y25)	ï¿½	unknown	Southern Trench-occupation 2-level 7	Beta-158963	760	60		Allsworth-Jones 2008:100-181	intcal20	299+300	-78	18	0	0	Broecker, W :1961	Jamaica, B.W.I.
1031	Jamaica	Jamaica	Greater Antilles		-77.31881047	18.15522639	Green Castle (Y25)	ï¿½	unknown	Southern Trench-occupation 3-level 3	Beta-158966	430	80		Allsworth-Jones 2008:100-181	intcal20	299+300	-78	18	0	0	Broecker, W :1961	Jamaica, B.W.I.
1032	Jamaica	Jamaica	Greater Antilles		-77.31881047	18.15522639	Maima East	charcoal	charcoal/charred material	House 8 Strata-IVb	WK 43114	627	20		Burley et al. 2017	intcal20	299+300	-78	18	0	0	Broecker, W :1961	Jamaica, B.W.I.
1033	Jamaica	Jamaica	Greater Antilles		-77.31881047	18.15522639	Maima East	charcoal	charcoal/charred material	House 8-Stata V	WK 43115	938	20		Burley et al. 2017	intcal20	299+300	-78	18	0	0	Broecker, W :1961	Jamaica, B.W.I.
1034	Jamaica	Jamaica	Greater Antilles		-77.31881047	18.15522639	Newry (Y27)	ï¿½	unknown	13-14 S 6-7 E-level 4	Beta-170433	850	60		Allsworth-Jones 2008:100-184	intcal20	299+300	-78	18	0	0	Broecker, W :1961	Jamaica, B.W.I.
1035	Jamaica	Jamaica	Greater Antilles		-77.31881047	18.15522639	Newry (Y27)	ï¿½	unknown	13-14 S 6-7 E-level 6	Beta-170434	1020	60		Allsworth-Jones 2008:100-184	intcal20	299+300	-78	18	0	0	Broecker, W :1961	Jamaica, B.W.I.
1036	Jamaica	Jamaica	Greater Antilles		-77.31881047	18.15522639	Newry (Y27)	ï¿½	unknown	9-10 S 1-2 W-level 4	Beta-170435	950	60		Allsworth-Jones 2008:100-184	intcal20	299+300	-78	18	0	0	Broecker, W :1961	Jamaica, B.W.I.
1037	Jamaica	Jamaica	Greater Antilles		-77.31881047	18.15522639	Newry (Y27)	ï¿½	unknown	9-10 S 1-2 W-level 8	Beta-170436	1040	40		Allsworth-Jones 2008:100-184	intcal20	299+300	-78	18	0	0	Broecker, W :1961	Jamaica, B.W.I.
1038	Jamaica	Jamaica	Greater Antilles		-77.31881047	18.15522639	Paradise Park (Wes-15a)	conch shell	marine shell	ï¿½	Beta-125832	1180	60		Keegan et al. 2003: 1609; Allsworth-Jones 2008: 101	marine20	299+300	-78	18	-192.5	41.5	Broecker, W :1961	Jamaica, B.W.I.
1039	Jamaica	Jamaica	Greater Antilles		-77.31881047	18.15522639	Paradise Park (Wes-15b)	charcoal	charcoal/charred material	ï¿½	Beta-125833	490	60		Keegan et al. 2003: 1609; Allsworth-Jones 2008: 99	intcal20	299+300	-78	18	0	0	Broecker, W :1961	Jamaica, B.W.I.
1040	Jamaica	Jamaica	Greater Antilles		-77.31881047	18.15522639	St. Ann's Bay	organic debris	plant material	Transect 1	A-6399	545	45	-27.2	Waters et al. 1993	intcal20	299+300	-78	18	0	0	Broecker, W :1961	Jamaica, B.W.I.
1041	Jamaica	Jamaica	Greater Antilles		-77.31881047	18.15522639	St. Ann's Bay	wood	wood	Transect 1	A-6048	4080	45	-26	Waters et al. 1993	intcal20	299+300	-78	18	0	0	Broecker, W :1961	Jamaica, B.W.I.
1042	Jamaica	Jamaica	Greater Antilles		-77.31881047	18.15522639	St. Ann's Bay	wood	wood	Transect 1	A-6049	910	45	-26.4	Waters et al. 1993	intcal20	299+300	-78	18	0	0	Broecker, W :1961	Jamaica, B.W.I.
1043	Jamaica	Jamaica	Greater Antilles		-77.31881047	18.15522639	St. Ann's Bay	wood	wood	Transect 1	A-6056	2410	45	-26.8	Waters et al. 1993	intcal20	299+300	-78	18	0	0	Broecker, W :1961	Jamaica, B.W.I.
1044	Jamaica	Jamaica	Greater Antilles		-77.31881047	18.15522639	St. Ann's Bay	wood	wood	Transect 1	A-6062	105	35	-26.8	Waters et al. 1993	intcal20	299+300	-78	18	0	0	Broecker, W :1961	Jamaica, B.W.I.
1045	Jamaica	Jamaica	Greater Antilles		-77.31881047	18.15522639	St. Ann's Bay	wood	wood	Transect 1	A-6139	150	35	-27.2	Waters et al. 1993	intcal20	299+300	-78	18	0	0	Broecker, W :1961	Jamaica, B.W.I.
1046	Jamaica	Jamaica	Greater Antilles		-77.31881047	18.15522639	St. Ann's Bay	wood	wood	Transect 2	A-6051	740	45	-26	Waters et al. 1993	intcal20	299+300	-78	18	0	0	Broecker, W :1961	Jamaica, B.W.I.
1047	Jamaica	Jamaica	Greater Antilles		-77.31881047	18.15522639	St. Ann's Bay	wood	wood	Transect 2	A-6052	905	40	-26.4	Waters et al. 1993	intcal20	299+300	-78	18	0	0	Broecker, W :1961	Jamaica, B.W.I.
1048	Jamaica	Jamaica	Greater Antilles		-77.31881047	18.15522639	St. Ann's Bay	wood	wood	Transect 2	A-6053	1315	50	-28.7	Waters et al. 1993	intcal20	299+300	-78	18	0	0	Broecker, W :1961	Jamaica, B.W.I.
1049	Jamaica	Jamaica	Greater Antilles		-77.31881047	18.15522639	St. Ann's Bay	wood	wood	Transect 2	A-6055	1575	45	-26.8	Waters et al. 1993	intcal20	299+300	-78	18	0	0	Broecker, W :1961	Jamaica, B.W.I.
1050	Jamaica	Jamaica	Greater Antilles		-77.31881047	18.15522639	St. Ann's Bay	wood	wood	Transect 2	A-6060	1260	40	-29.4	Waters et al. 1993	intcal20	299+300	-78	18	0	0	Broecker, W :1961	Jamaica, B.W.I.
1051	Jamaica	Jamaica	Greater Antilles		-77.31881047	18.15522639	St. Ann's Bay	wood	wood	Transect 3	A-6050	1970	50	-30.7	Waters et al. 1993	intcal20	299+300	-78	18	0	0	Broecker, W :1961	Jamaica, B.W.I.
1052	Jamaica	Jamaica	Greater Antilles		-77.31881047	18.15522639	St. Ann's Bay	wood	wood	Transect 3	A-6057	1400	35	-26.8	Waters et al. 1993	intcal20	299+300	-78	18	0	0	Broecker, W :1961	Jamaica, B.W.I.
1053	Jamaica	Jamaica	Greater Antilles		-77.31881047	18.15522639	St. Ann's Bay	wood	wood	Transect 3	A-6059	290	35	-28.7	Waters et al. 1993	intcal20	299+300	-78	18	0	0	Broecker, W :1961	Jamaica, B.W.I.
1054	Jamaica	Jamaica	Greater Antilles		-77.31881047	18.15522639	St. Ann's Bay	charcoal	charcoal/charred material	Transect 1-midden with burned fishbone	A-6061	525	45	-25.7	Waters et al. 1993	intcal20	299+300	-78	18	0	0	Broecker, W :1961	Jamaica, B.W.I.
1055	Jamaica	Jamaica	Greater Antilles		-77.31881047	18.15522639	St. Ann's Bay	Charcoal	charcoal/charred material	Transect 2-hearth	A-6058	570	45	-29	Waters et al. 1993	intcal20	299+300	-78	18	0	0	Broecker, W :1961	Jamaica, B.W.I.
1056	Jamaica	Jamaica	Greater Antilles		-77.31881047	18.15522639	St. Ann's Bay	Wood	wood	Transect 1-treenail from ship	A-6140	630	40	-23	Waters et al. 1993	intcal20	299+300	-78	18	0	0	Broecker, W :1961	Jamaica, B.W.I.
1057	Jamaica	Jamaica	Greater Antilles		-77.31881047	18.15522639	Wentworth (Y8)	charcoal	charcoal/charred material	layer 3	Beta-167740	680	60		Allsworth-Jones 2008: 100-178	intcal20	299+300	-78	18	0	0	Broecker, W :1961	Jamaica, B.W.I.
1058	Jamaica	Jamaica	Greater Antilles		-77.31881047	18.15522639	White Marl (S1)	ï¿½	unknown	midden 2-40-50 in. below surface	Y-1118	1073	95		Allsworth-Jones 2008:99-165	intcal20	299+300	-78	18	0	0	Broecker, W :1961	Jamaica, B.W.I.
1059	Jamaica	Jamaica	Greater Antilles		-77.31881047	18.15522639	White Marl (S1)	ï¿½	unknown	midden 3-40-50 in. below surface	Y-1119	617	95		Allsworth-Jones 2008:164	intcal20	299+300	-78	18	0	0	Broecker, W :1961	Jamaica, B.W.I.
1060	Jamaica	Jamaica	Greater Antilles		-77.31881047	18.15522639	White Marl (S1)	ï¿½	unknown	midden 3-50-60 in. below surface	Y-1117	1016	95		Allsworth-Jones 2008:99-165	intcal20	299+300	-78	18	0	0	Broecker, W :1961	Jamaica, B.W.I.
1061	Jamaica	Jamaica	Greater Antilles		-77.31881047	18.15522639	White Marl (S1)	ï¿½	unknown	TrenchA-6.M-level II	Y-1753	650	60		Allsworth-Jones 2008:99-165	intcal20	299+300	-78	18	0	0	Broecker, W :1961	Jamaica, B.W.I.
1062	Jamaica	Jamaica	Greater Antilles		-77.31881047	18.15522639	White Marl (S1)	ï¿½	unknown	TrenchA-6.M-level VII	Y-1754	720	60		Allsworth-Jones 2008:99-165	intcal20	299+300	-78	18	0	0	Broecker, W :1961	Jamaica, B.W.I.
1063	Jamaica	Jamaica	Greater Antilles		-77.31881047	18.15522639	White Marl (S1)	ï¿½	unknown	TrenchA-6.N-level I	Y-1750	460	120		Allsworth-Jones 2008:99-165	intcal20	299+300	-78	18	0	0	Broecker, W :1961	Jamaica, B.W.I.
1064	Jamaica	Jamaica	Greater Antilles		-77.31881047	18.15522639	White Marl (S1)	ï¿½	unknown	TrenchA-6.N-level V	Y-1751	760	60		Allsworth-Jones 2008:99-165	intcal20	299+300	-78	18	0	0	Broecker, W :1961	Jamaica, B.W.I.
1065	Jamaica	Jamaica	Greater Antilles		-77.31881047	18.15522639	White Marl (S1)	ï¿½	unknown	Trench B-13F-level IV	Y-1785	650	60		Allsworth-Jones 2008:99-165	intcal20	299+300	-78	18	0	0	Broecker, W :1961	Jamaica, B.W.I.
1066	Jamaica	Jamaica	Greater Antilles		-77.31881047	18.15522639	White Marl (S1)	ï¿½	unknown	Trench B-13F-level IX	Y-1784	780	60		Allsworth-Jones 2008:99-165	intcal20	299+300	-78	18	0	0	Broecker, W :1961	Jamaica, B.W.I.
1067	Jamaica	Jamaica	Greater Antilles		-77.31881047	18.15522639	White Marl (S1)	human bone	human bone/teeth	Trench B-12G-Burial 3	Y-1786	800	80		Allsworth-Jones 2008: 99-165	intcal20	299+300	-78	18	0	0	Broecker, W :1961	Jamaica, B.W.I.
1068	Jamaica	Jamaica	Greater Antilles		-77.31881047	18.15522639	White Marl (S1)	human bone	human bone/teeth	Trench B-13F-Burial 2	Y-1755	600	60		Allsworth-Jones 2008: 165	intcal20	299+300	-78	18	0	0	Broecker, W :1961	Jamaica, B.W.I.
1069	Jost Van Dyke	British Virgin Islands	Lesser Antilles	northern Lesser Antilles	-64.74610805	18.44646285	Cape Wright	charcoal	charcoal/charred material	Test Unit G-135 cm (2 intercepts)	Beta-144547	1350	40	-25.1	Bates 2001:222ï¿½224	intcal20	2123	-65.0917	18.6	0	0	DiNapoli et al 2020	nr. Savana Island
1070	Jost Van Dyke	British Virgin Islands	Lesser Antilles	northern Lesser Antilles	-64.74610805	18.44646285	Cape Wright	charcoal	charcoal/charred material	Test Unit G-35 cm	Beta-144548	1030	40	-0.26	Bates 2001:222ï¿½224	intcal20	2123	-65.0917	18.6	0	0	DiNapoli et al 2020	nr. Savana Island
1071	Long Island	Antigua and Barbuda	Greater Antilles		-61.7896002	17.07479419	Jumby Bay	ï¿½	unknown	ï¿½	GrA-18850	860	60		Knippenberg 2001 unknown sample material; insufficient provenience	intcal20	2120	-62.5815	17.1573	0	0	DiNapoli et al 2020	-
1072	Long Island	Antigua and Barbuda	Greater Antilles		-61.7896002	17.07479419	Sugar Mill	ï¿½	unknown	ï¿½	GrA-18849	600	60		Knippenberg 2001	intcal20	2120	-62.5815	17.1573	0	0	DiNapoli et al 2020	-
1073	Long Island	Antigua and Barbuda	Greater Antilles		-61.7896002	17.07479419	cave-Mortimers	Cordia sp.	wood	cave	OxA-19173	623	27	-23.2	Ostapkowicz 2015	intcal20	2120	-62.5815	17.1573	0	0	DiNapoli et al 2020	-
1074	Long Island	Antigua and Barbuda	Greater Antilles		-61.7896002	17.07479419	cave, Mortimers	Cordia sp.	wood	unknown cave	Oxa-18912	524	22	-22.4	Ostapkowicz 2015	intcal20	2120	-62.5815	17.1573	0	0	DiNapoli et al 2020	-
1076	Long Island	Antigua and Barbuda	Greater Antilles		-61.7896002	17.07479419	cave, Mortimers	Cordia sp.	wood	cave	OxA-18448	424	24	-26.5	Ostapkowicz 2015	intcal20	2120	-62.5815	17.1573	0	0	DiNapoli et al 2020	-
1077	Los Roques	Venezuela	northern South America		-66.616884	11.768502	Las Cuevas, La Isla Blanquilla	charcoal	charcoal/charred material	exterior niche 26 cmbs	I-16293	1130	120		Antczak et al. 1991	intcal20	1489+1722	-66.6	11.92	0	0	Wagner, et a:2009	Boca de Medio
1078	Los Roques	Venezuela	northern South America		-66.616884	11.768502	Domusky Norte	ï¿½	unknown	multicomponent site	I-15089	620	80		Antczak et al. 1991:495-496	intcal20	1489+1722	-66.6	11.92	0	0	Wagner, et a:2009	Boca de Medio
1079	Los Roques	Venezuela	northern South America		-66.616884	11.768502	Dos Mosquises	ï¿½	unknown	multicomponent site	I-15087	470	80		Antczak et al. 1991:495-496	intcal20	1489+1722	-66.6	11.92	0	0	Wagner, et a:2009	Boca de Medio
1080	Los Roques	Venezuela	northern South America		-66.616884	11.768502	Dos Mosquises	ï¿½	unknown	multicomponent site	I-15088	520	80		Antczak et al. 1991:495-496	intcal20	1489+1722	-66.6	11.92	0	0	Wagner, et a:2009	Boca de Medio
1085	Martinique	Martinique	Lesser Antilles	southern Lesser Antilles	-61.017618	14.65641731	Diamant	Strombus sp.	marine shell	level 1	ARC-999	1815	50		Vidal 1999:11	marine20	1919-1929	-60.8887	14.698	-158.1818182	40.72727273	Paterne, et al, 2017	MARTINIQUE ISLAND
1086	Martinique	Martinique	Lesser Antilles	southern Lesser Antilles	-61.017618	14.65641731	Diamant	Strombus sp.	marine shell	level 13	ARC-1017	1780	50		Vidal 1999:11	marine20	1919-1929	-60.8887	14.698	-158.1818182	40.72727273	Paterne, et al, 2017	MARTINIQUE ISLAND
1087	Martinique	Martinique	Lesser Antilles	southern Lesser Antilles	-61.017618	14.65641731	Diamant	Strombus sp.	marine shell	level 18	ARC-1018	1880	50		Vidal 1999:11	marine20	1919-1929	-60.8887	14.698	-158.1818182	40.72727273	Paterne, et al, 2017	MARTINIQUE ISLAND
1088	Martinique	Martinique	Lesser Antilles	southern Lesser Antilles	-61.017618	14.65641731	Diamant	Strombus sp.	marine shell	level 2	ARC-1000	1260	50		Vidal 1999:11	marine20	1919-1929	-60.8887	14.698	-158.1818182	40.72727273	Paterne, et al, 2017	MARTINIQUE ISLAND
1089	Martinique	Martinique	Lesser Antilles	southern Lesser Antilles	-61.017618	14.65641731	Diamant	Strombus sp.	marine shell	level 7	ARC-1016	1845	50		Vidal 1999:11	marine20	1919-1929	-60.8887	14.698	-158.1818182	40.72727273	Paterne, et al, 2017	MARTINIQUE ISLAND
1090	Martinique	Martinique	Lesser Antilles	southern Lesser Antilles	-61.017618	14.65641731	Diamant (lower)	charcoal	charcoal/charred	ï¿½	Y-1762	1475	60		Bullen and Bullen 1972:153; Haviser 1997:61	intcal20	1919-1929	-60.8887	14.698	0	0	Paterne, et al, 2017	MARTINIQUE ISLAND
1091	Martinique	Martinique	Lesser Antilles	southern Lesser Antilles	-61.017618	14.65641731	Fond Brï¿½	ï¿½	material unknown	ï¿½	Ly-2196	1630	210		Rouse 1989:397; Haviser 1997:61	intcal20	1919-1929	-60.8887	14.698	0	0	Paterne, et al, 2017	MARTINIQUE ISLAND
1092	Martinique	Martinique	Lesser Antilles	southern Lesser Antilles	-61.017618	14.65641731	Fond Brï¿½	ï¿½	material unknown	ï¿½	Ly-2197	2100	210		Rouse 1989:397; Haviser 1997:61	intcal20	1919-1929	-60.8887	14.698	0	0	Paterne, et al, 2017	MARTINIQUE ISLAND
1095	Martinique	Martinique	Lesser Antilles	southern Lesser Antilles	-61.017618	14.65641731	Fond Brï¿½	ï¿½	unknown	ï¿½	Ny-478	1650	260		Rouse 1989:397; Haviser 1997:61	intcal20	1919-1929	-60.8887	14.698	0	0	Paterne, et al, 2017	MARTINIQUE ISLAND
1098	Martinique	Martinique	Lesser Antilles	southern Lesser Antilles	-61.017618	14.65641731	Grand Anse du Lorrain	charcoal	charcoal/charred material	ï¿½	Y-1337	1450	80		Bullen and Bullen 1972:153	intcal20	1919-1929	-60.8887	14.698	0	0	Paterne, et al, 2017	MARTINIQUE ISLAND
1099	Martinique	Martinique	Lesser Antilles	southern Lesser Antilles	-61.017618	14.65641731	La Salle	charcoal	charcoal/charred material	ï¿½	Y-1116	1770	80		Bullen and Bullen 1972:153; Rouse 1989:397; Haviser 1997:61	intcal20	1919-1929	-60.8887	14.698	0	0	Paterne, et al, 2017	MARTINIQUE ISLAND
1102	Martinique	Martinique	Lesser Antilles	southern Lesser Antilles	-61.017618	14.65641731	Vivï¿½	ï¿½	unknown	ï¿½	S-85	1655	150		Rouse 1989:397; Haviser 1997:61	intcal20	1919-1929	-60.8887	14.698	0	0	Paterne, et al, 2017	MARTINIQUE ISLAND
1103	Martinique	Martinique	Lesser Antilles	southern Lesser Antilles	-61.017618	14.65641731	Vivï¿½	charcoal	charcoal/charred material	ï¿½	RL-156	1730	100		Bullen and Bullen 1972:153, 156; Rouse 1989:397; Haviser 1997:61	intcal20	1919-1929	-60.8887	14.698	0	0	Paterne, et al, 2017	MARTINIQUE ISLAND
1104	Martinique	Martinique	Lesser Antilles	southern Lesser Antilles	-61.017618	14.65641731	Vivï¿½	charcoal	charcoal/charred material	ï¿½	UGa-113	1530	75		Bullen and Bullen 1972:95; Rouse 1989:397; Haviser 1997:61	intcal20	1919-1929	-60.8887	14.698	0	0	Paterne, et al, 2017	MARTINIQUE ISLAND
1106	Middle Caicos	Turks and Caicos	Bahamian Archipelago		-71.74188443	21.80926017	Kendrick	charcoal	charcoal/charred material	ï¿½	Beta-146873	900	50		Sinelli 2001	intcal20	2103	-73.415	21.1292	0	0	DiNapoli et al 2020	Great Inagua, shore 2 1/2 mi. S. E. of M
1107	Middle Caicos	Turks and Caicos	Bahamian Archipelago		-71.74188443	21.80926017	MC-12	charcoal	charcoal/charred material	ï¿½	Beta-70335	950	60		Carlson 1999	intcal20	2103	-73.415	21.1292	0	0	DiNapoli et al 2020	Great Inagua, shore 2 1/2 mi. S. E. of M
1108	Middle Caicos	Turks and Caicos	Bahamian Archipelago		-71.74188443	21.80926017	MC-12	charcoal	charcoal/charred material	ï¿½	IGS-1098	680	70		Carlson 1999	intcal20	2103	-73.415	21.1292	0	0	DiNapoli et al 2020	Great Inagua, shore 2 1/2 mi. S. E. of M
1109	Middle Caicos	Turks and Caicos	Bahamian Archipelago		-71.74188443	21.80926017	MC-12	charcoal	charcoal/charred material	ï¿½	IGS-896	800	70		Carlson 1999	intcal20	2103	-73.415	21.1292	0	0	DiNapoli et al 2020	Great Inagua, shore 2 1/2 mi. S. E. of M
1110	Middle Caicos	Turks and Caicos	Bahamian Archipelago		-71.74188443	21.80926017	MC-32	charcoal	charcoal/charred material	ï¿½	Beta-67886	660	50		Carlson 1999	intcal20	2103	-73.415	21.1292	0	0	DiNapoli et al 2020	Great Inagua, shore 2 1/2 mi. S. E. of M
1111	Middle Caicos	Turks and Caicos	Bahamian Archipelago		-71.74188443	21.80926017	MC-36	charcoal	charcoal/charred material	ï¿½	Beta-70608	740	80		Carlson 1999	intcal20	2103	-73.415	21.1292	0	0	DiNapoli et al 2020	Great Inagua, shore 2 1/2 mi. S. E. of M
1112	Middle Caicos	Turks and Caicos	Bahamian Archipelago		-71.74188443	21.80926017	MC-6	charcoal	charcoal/charred material	ï¿½	IGS-2633	450	70		Carlson 1999	intcal20	2103	-73.415	21.1292	0	0	DiNapoli et al 2020	Great Inagua, shore 2 1/2 mi. S. E. of M
1113	Middle Caicos	Turks and Caicos	Bahamian Archipelago		-71.74188443	21.80926017	MC-16 (Cave)	ï¿½	unknown	ï¿½	IGS-2670	820	70		Carlson 1999	intcal20	2103	-73.415	21.1292	0	0	DiNapoli et al 2020	Great Inagua, shore 2 1/2 mi. S. E. of M
1114	Mona Island	Puerto Rico	Greater Antilles		-67.88985216	18.08945284	Cave 18	Amyris elemifera	charcoal/charred material	Cave 18	OxA-31209	454	23	-28.2	Samson and Cooper personal communication	intcal20	1497	-67.0012	17.9346	0	0	Kilbourne, K:2007	La Parguera, Puerto Rico
1115	Mona Island	Puerto Rico	Greater Antilles		-67.88985216	18.08945284	Cave 18	Bursera simaruba	charcoal/charred material	Cave 18	OxA-31536	682	26	-26.9	Samson and Cooper personal communication	intcal20	1497	-67.0012	17.9346	0	0	Kilbourne, K:2007	La Parguera, Puerto Rico
1116	Mona Island	Puerto Rico	Greater Antilles		-67.88985216	18.08945284	Cueva de los Caracoles	charcoal	charcoal/charred material	0-10 cmbs	I-13671	3290	90		Davila Davila 2003	intcal20	1497	-67.0012	17.9346	0	0	Kilbourne, K:2007	La Parguera, Puerto Rico
1117	Mona Island	Puerto Rico	Greater Antilles		-67.88985216	18.08945284	Cueva de los Caracoles	Strombus gigas	marine shell	10-20 cmbs	I-13674	4330	100		Davila Davila 2003	marine20	1497	-67.0012	17.9346	-161	24	Kilbourne, K:2007	La Parguera, Puerto Rico
1118	Mona Island	Puerto Rico	Greater Antilles		-67.88985216	18.08945284	Cueva de los Caracoles	charcoal	charcoal/charred material	ï¿½	I-13672	630	80		Davila Davila 2003	intcal20	1497	-67.0012	17.9346	0	0	Kilbourne, K:2007	La Parguera, Puerto Rico
1119	Mona Island	Puerto Rico	Greater Antilles		-67.88985216	18.08945284	Cueva de los Caracoles	charcoal	charcoal/charred material	ï¿½	I-13673	610	80		Davila Davila 2003	intcal20	1497	-67.0012	17.9346	0	0	Kilbourne, K:2007	La Parguera, Puerto Rico
1120	Montserrat	Montserrat	Lesser Antilles	northern Lesser Antilles	-62.18739878	16.73752357	Valentine Ghaut	charcoal	charcoal/charred material	Midden Pit 1	Beta-282300	1070	40	-26.9	John Cherry personal communication	intcal20	2120	-62.5815	17.1573	0	0	DiNapoli et al 2020	-
1121	Montserrat	Montserrat	Lesser Antilles	northern Lesser Antilles	-62.18739878	16.73752357	Valentine Ghaut	charcoal	charcoal/charred material	Midden Pit 1	Beta-282301	980	40	-25.6	John Cherry personal communication	intcal20	2120	-62.5815	17.1573	0	0	DiNapoli et al 2020	-
1122	Montserrat	Montserrat	Lesser Antilles	northern Lesser Antilles	-62.18739878	16.73752357	Valentine Ghaut	charcoal	charcoal/charred material	Midden Pit 1	Beta-282302	1120	40	-27.9	John Cherry personal communication	intcal20	2120	-62.5815	17.1573	0	0	DiNapoli et al 2020	-
1123	Montserrat	Montserrat	Lesser Antilles	northern Lesser Antilles	-62.18739878	16.73752357	Valentine Ghaut	bone collagen	faunal material	Surface of Midden Pit 1	Beta-277241	1010	40	-9.8	John Cherry personal communication	intcal20	2120	-62.5815	17.1573	0	0	DiNapoli et al 2020	-
1124	Montserrat	Montserrat	Lesser Antilles	northern Lesser Antilles	-62.18739878	16.73752357	Valentine Ghaut	bone collagen	faunal material	Surface of Midden Pit 1	Beta-277242	880	40	-20.1	John Cherry personal communication	intcal20	2120	-62.5815	17.1573	0	0	DiNapoli et al 2020	-
1125	Montserrat	Montserrat	Lesser Antilles	northern Lesser Antilles	-62.18739878	16.73752357	Valentine Ghaut	charcoal	charcoal/charred material	Midden Pit 4	Beta-350069	130	30	-22.8	John Cherry personal communication	intcal20	2120	-62.5815	17.1573	0	0	DiNapoli et al 2020	-
1126	Montserrat	Montserrat	Lesser Antilles	northern Lesser Antilles	-62.18739878	16.73752357	Trants Site	charcoal	charcoal/charred material	Stripped Area	Beta-83050	2140	110		Petersen, Bartone, and Watters 1999:50-51	intcal20	2120	-62.5815	17.1573	0	0	DiNapoli et al 2020	-
1127	Montserrat	Montserrat	Lesser Antilles	northern Lesser Antilles	-62.18739878	16.73752357	Trants Site	charcoal	charcoal/charred material	Stripped Area	Beta-83051	1540	120		Petersen, Bartone, and Watters 1999:50-51	intcal20	2120	-62.5815	17.1573	0	0	DiNapoli et al 2020	-
1128	Montserrat	Montserrat	Lesser Antilles	northern Lesser Antilles	-62.18739878	16.73752357	Trants Site	charcoal	charcoal/charred material	Trench 1	Beta-83044	1650	130		Petersen, Bartone, and Watters 1999:50-51	intcal20	2120	-62.5815	17.1573	0	0	DiNapoli et al 2020	-
1129	Montserrat	Montserrat	Lesser Antilles	northern Lesser Antilles	-62.18739878	16.73752357	Trants Site	charcoal	charcoal/charred material	Trench 1	Beta-83045	1950	90		Petersen, Bartone, and Watters 1999:50-51	intcal20	2120	-62.5815	17.1573	0	0	DiNapoli et al 2020	-
1130	Montserrat	Montserrat	Lesser Antilles	northern Lesser Antilles	-62.18739878	16.73752357	Trants Site	charcoal	charcoal/charred material	Trench 1	Beta-83046	2050	80		Petersen, Bartone, and Watters 1999:50-51	intcal20	2120	-62.5815	17.1573	0	0	DiNapoli et al 2020	-
1131	Montserrat	Montserrat	Lesser Antilles	northern Lesser Antilles	-62.18739878	16.73752357	Trants Site	shell	marine shell	Trench 1	Beta-83052	1180	60		Petersen, Bartone, and Watters 1999:50-51	marine20	2120	-62.5815	17.1573	-310	27	DiNapoli et al 2020	-
1132	Montserrat	Montserrat	Lesser Antilles	northern Lesser Antilles	-62.18739878	16.73752357	Trants Site	shell	marine shell	Trench 1	Beta-83053	1280	80		Petersen, Bartone, and Watters 1999:50-51	marine20	2120	-62.5815	17.1573	-310	27	DiNapoli et al 2020	-
1133	Montserrat	Montserrat	Lesser Antilles	northern Lesser Antilles	-62.18739878	16.73752357	Trants Site	ï¿½	unknown	ï¿½	Beta-18489	2140	80		Rouse 1989:397; Haviser 1997:61	intcal20	2120	-62.5815	17.1573	0	0	DiNapoli et al 2020	-
1134	Montserrat	Montserrat	Lesser Antilles	northern Lesser Antilles	-62.18739878	16.73752357	Trants Site	ï¿½	unknown	ï¿½	Beta-18582	1620	90		Rouse 1989:397; Haviser 1997:61	intcal20	2120	-62.5815	17.1573	0	0	DiNapoli et al 2020	-
1135	Montserrat	Montserrat	Lesser Antilles	northern Lesser Antilles	-62.18739878	16.73752357	Trants Site	ï¿½	unknown	ï¿½	Beta-41678	1890	70		Haviser 1997:61	intcal20	2120	-62.5815	17.1573	0	0	DiNapoli et al 2020	-
1136	Montserrat	Montserrat	Lesser Antilles	northern Lesser Antilles	-62.18739878	16.73752357	Trants Site	ï¿½	unknown	ï¿½	Beta-41679	1750	80		Haviser 1997:61	intcal20	2120	-62.5815	17.1573	0	0	DiNapoli et al 2020	-
1137	Montserrat	Montserrat	Lesser Antilles	northern Lesser Antilles	-62.18739878	16.73752357	Trants Site	ï¿½	unknown	ï¿½	Beta-41680	1960	90		Haviser 1997:61	intcal20	2120	-62.5815	17.1573	0	0	DiNapoli et al 2020	-
1138	Montserrat	Montserrat	Lesser Antilles	northern Lesser Antilles	-62.18739878	16.73752357	Trants Site	ï¿½	unknown	ï¿½	Beta-41681	1740	90		Haviser 1997:61	intcal20	2120	-62.5815	17.1573	0	0	DiNapoli et al 2020	-
1139	Montserrat	Montserrat	Lesser Antilles	northern Lesser Antilles	-62.18739878	16.73752357	Trants Site	ï¿½	unknown	ï¿½	Beta-41682	2390	90		Haviser 1997:61	intcal20	2120	-62.5815	17.1573	0	0	DiNapoli et al 2020	-
1140	Montserrat	Montserrat	Lesser Antilles	northern Lesser Antilles	-62.18739878	16.73752357	Trants Site	ï¿½	unknown	ï¿½	Beta-44828	2480	80		Haviser 1997:61	intcal20	2120	-62.5815	17.1573	0	0	DiNapoli et al 2020	-
1142	Montserrat	Montserrat	Lesser Antilles	northern Lesser Antilles	-62.18739878	16.73752357	Valentine Ghaut	charcoal	charcoal/charred material	Midden Pit 3	Beta-326555	230	30	-26.5	John Cherry personal communication	intcal20	2120	-62.5815	17.1573	0	0	DiNapoli et al 2020	-
1143	Montserrat	Montserrat	Lesser Antilles	northern Lesser Antilles	-62.18739878	16.73752357	Valentine Ghaut	charcoal	charcoal/charred material	Midden Pit 1	Beta-282299	980	40	-23.4	John Cherry personal communication	intcal20	2120	-62.5815	17.1573	0	0	DiNapoli et al 2020	-
1144	Montserrat	Montserrat	Lesser Antilles	northern Lesser Antilles	-62.18739878	16.73752357	Radio Antilles	ï¿½	unknown	ï¿½	Beta-18490	2210	70		Rouse 1989:397; Haviser 1997:61	intcal20	2120	-62.5815	17.1573	0	0	DiNapoli et al 2020	-
1145	Montserrat	Montserrat	Lesser Antilles	northern Lesser Antilles	-62.18739878	16.73752357	Radio Antilles	ï¿½	unknown	ï¿½	Beta-18491	2390	60		Rouse 1989:397; Haviser 1997:61	intcal20	2120	-62.5815	17.1573	0	0	DiNapoli et al 2020	-
1146	Montserrat	Montserrat	Lesser Antilles	northern Lesser Antilles	-62.18739878	16.73752357	Radio Antilles	ï¿½	unknown	ï¿½	Beta-18581	2120	60		Rouse 1989:397; Haviser 1997:61	intcal20	2120	-62.5815	17.1573	0	0	DiNapoli et al 2020	-
1147	Montserrat	Montserrat	Lesser Antilles	northern Lesser Antilles	-62.18739878	16.73752357	Trants Site	charcoal	charcoal/charred material	Feature 5 burial	Beta-83048	1860	100		Petersen, Bartone, and Watters 1999:50-51	intcal20	2120	-62.5815	17.1573	0	0	DiNapoli et al 2020	-
1148	Montserrat	Montserrat	Lesser Antilles	northern Lesser Antilles	-62.18739878	16.73752357	Trants Site	charcoal	charcoal/charred material	Stripped Area	Beta-83043	2770	60		Petersen, Bartone, and Watters 1999:50-51	intcal20	2120	-62.5815	17.1573	0	0	DiNapoli et al 2020	-
1149	Montserrat	Montserrat	Lesser Antilles	northern Lesser Antilles	-62.18739878	16.73752357	Trants Site	charcoal	charcoal/charred material	Stripped Area	Beta-83047	1270	130		Petersen, Bartone, and Watters 1999:50-51	intcal20	2120	-62.5815	17.1573	0	0	DiNapoli et al 2020	-
1150	Montserrat	Montserrat	Lesser Antilles	northern Lesser Antilles	-62.18739878	16.73752357	Trants Site	charcoal	charcoal/charred material	Stripped Area	Beta-83049	1730	100		Petersen, Bartone, and Watters 1999:50-51	intcal20	2120	-62.5815	17.1573	0	0	DiNapoli et al 2020	-
1154	Mustique	St. Vincent and the Grenadines	Lesser Antilles	southern Lesser Antilles	-61.18460688	12.87062822	Desal Plant	charcoal	charcoal/charred material	Unit: 2-Layer: Pl. 6-cmbs: 55	D-AMS 006801	40	23	-22.5	this publication	intcal20	2124	-61.1911	13.2502	0	0	DiNapoli et al 2020	-
1157	Mustique	St. Vincent and the Grenadines	Lesser Antilles	southern Lesser Antilles	-61.18460688	12.87062822	Lagoon Bay	Cittarium pica	marine shell	Unit: 3-Layer: 4-cmbs: 90	Beta-302725	1540	50	1.7	this publication	marine20	2124	-61.1911	13.2502	34	29	DiNapoli et al 2020	-
1158	Mustique	St. Vincent and the Grenadines	Lesser Antilles	southern Lesser Antilles	-61.18460688	12.87062822	Lagoon Bay	Cittarium pica	marine shell	Unit: 6-Layer: Pl. 8-cmbs: 80	D-AMS 009264	2186	33	-9.6	this publication	marine20	2124	-61.1911	13.2502	34	29	DiNapoli et al 2020	-
1159	Mustique	St. Vincent and the Grenadines	Lesser Antilles	southern Lesser Antilles	-61.18460688	12.87062822	Lagoon Bay	Eustrombus gigas (juvenile)	marine shell	Unit 2-Layer 3-70ï¿½80 cmbs	Beta-286849	1370	50	0.5	Fitzpatrick and Giovas 2011	marine20	2124	-61.1911	13.2502	34	29	DiNapoli et al 2020	-
1160	Nevis	Federation of St. Kitts and Nevis	Lesser Antilles	northern Lesser Antilles	-62.58068057	17.14964477	Coconut Walk (JAï¿½1)	Donax denticulatus	marine shell	Nev-11	D-AMS 007668	1541	33	-1.1	Jew et al. 2016	marine20	2120	-62.5815	17.1573	-310	27	DiNapoli et al 2020	-
1161	Nevis	Federation of St. Kitts and Nevis	Lesser Antilles	northern Lesser Antilles	-62.58068057	17.14964477	Coconut Walk (JAï¿½1)	Donax denticulatus	marine shell	Nev-11	D-AMS 07667	1464	24	5.7	Jew et al. 2016	marine20	2120	-62.5815	17.1573	-310	27	DiNapoli et al 2020	-
1162	Nevis	Federation of St. Kitts and Nevis	Lesser Antilles	northern Lesser Antilles	-62.58068057	17.14964477	Coconut Walk (JAï¿½1)	Cittarium pica	marine shell	Unit: 2273-Square: 25-Planum: 3-Feature: L001-20ï¿½30 cmbs	Beta-324951	570	30	0.3	Giovas et al. 2013	marine20	2120	-62.5815	17.1573	-310	27	DiNapoli et al 2020	-
1163	Nevis	Federation of St. Kitts and Nevis	Lesser Antilles	northern Lesser Antilles	-62.58068057	17.14964477	Coconut Walk (JA-1)	Eustrombus gigas	marine shell	Unit: 2273-Square: 6-Planum: 1-Feature: Top-0-10cmbs	Beta-290340	1350	40	1.8	Giovas et al. 2013	marine20	2120	-62.5815	17.1573	-310	27	DiNapoli et al 2020	-
1164	Nevis	Federation of St. Kitts and Nevis	Lesser Antilles	northern Lesser Antilles	-62.58068057	17.14964477	Coconut Walk (JAï¿½1)	Cittarium pica	marine shell	Unit: 2273-Square: 8-Planum: 4-Feature: L003-30ï¿½40 cmbs	Beta-290341	1420	40	2.6	Giovas et al. 2013	marine20	2120	-62.5815	17.1573	-310	27	DiNapoli et al 2020	-
1165	Nevis	Federation of St. Kitts and Nevis	Lesser Antilles	northern Lesser Antilles	-62.58068057	17.14964477	Coconut Walk (JA-1)	Cassis tuberosa	marine shell	Unit: 2273-Square: 9-Planum: 4-Feature: L003-30ï¿½40 cmbs	Beta-324952	720	30	2.7	Giovas et al. 2013	marine20	2120	-62.5815	17.1573	-310	27	DiNapoli et al 2020	-
1166	Nevis	Federation of St. Kitts and Nevis	Lesser Antilles	northern Lesser Antilles	-62.58068057	17.14964477	Hichmans (GE-5)	charcoal	charcoal/charred material		Beta-106769	1690	50		Wilson 2006:196ï¿½197	intcal20	2120	-62.5815	17.1573	0	0	DiNapoli et al 2020	-
1167	Nevis	Federation of St. Kitts and Nevis	Lesser Antilles	northern Lesser Antilles	-62.58068057	17.14964477	Hichmans (GE-5)	charcoal	charcoal/charred material		Beta-106770	1620	60		Wilson 2006:196ï¿½197	intcal20	2120	-62.5815	17.1573	0	0	DiNapoli et al 2020	-
1168	Nevis	Federation of St. Kitts and Nevis	Lesser Antilles	northern Lesser Antilles	-62.58068057	17.14964477	Hichmans (GE-5)	charcoal	charcoal/charred material		Beta-106771	1720	60		Wilson 2006:196ï¿½197	intcal20	2120	-62.5815	17.1573	0	0	DiNapoli et al 2020	-
1169	Nevis	Federation of St. Kitts and Nevis	Lesser Antilles	northern Lesser Antilles	-62.58068057	17.14964477	Hichmans (GE-5)	charcoal	charcoal/charred material		Beta-106772	1900	60		Wilson 2006:196ï¿½197	intcal20	2120	-62.5815	17.1573	0	0	DiNapoli et al 2020	-
1170	Nevis	Federation of St. Kitts and Nevis	Lesser Antilles	northern Lesser Antilles	-62.58068057	17.14964477	Hichmans (GE-5)	charcoal	charcoal/charred material		Beta-106773	1540	50		Wilson 2006:196ï¿½197	intcal20	2120	-62.5815	17.1573	0	0	DiNapoli et al 2020	-
1171	Nevis	Federation of St. Kitts and Nevis	Lesser Antilles	northern Lesser Antilles	-62.58068057	17.14964477	Hichmans (GE-5)	charcoal	charcoal/charred material		Beta-106774	1580	60		Wilson 2006:196ï¿½197	intcal20	2120	-62.5815	17.1573	0	0	DiNapoli et al 2020	-
1172	Nevis	Federation of St. Kitts and Nevis	Lesser Antilles	northern Lesser Antilles	-62.58068057	17.14964477	Hichmans (GE-5)	charcoal	charcoal/charred material		Beta-46944b	1160	60		Wilson 2006:196ï¿½197	intcal20	2120	-62.5815	17.1573	0	0	DiNapoli et al 2020	-
1173	Nevis	Federation of St. Kitts and Nevis	Lesser Antilles	northern Lesser Antilles	-62.58068057	17.14964477	Hichmans (GE-5)	shell	marine shell		Beta-19328	2490	60		Wilson 1989:435	marine20	2120	-62.5815	17.1573	-310	27	DiNapoli et al 2020	-
1174	Nevis	Federation of St. Kitts and Nevis	Lesser Antilles	northern Lesser Antilles	-62.58068057	17.14964477	Hichmans Shell Heap (GE-6)	shell	marine shell		Beta-63256	3110	60		Wilson 2006:196ï¿½197	marine20	2120	-62.5815	17.1573	-310	27	DiNapoli et al 2020	-
1175	Nevis	Federation of St. Kitts and Nevis	Lesser Antilles	northern Lesser Antilles	-62.58068057	17.14964477	Indian Castle (GE-1)	charcoal	charcoal/charred material		Beta-19327	670	60		Wilson 1989:436	intcal20	2120	-62.5815	17.1573	0	0	DiNapoli et al 2020	-
1176	Nevis	Federation of St. Kitts and Nevis	Lesser Antilles	northern Lesser Antilles	-62.58068057	17.14964477	Sulphur Ghaut (JOï¿½2)	charcoal	charcoal/charred material	Unit 3S, 104-114 cmbs	Beta-47807	1070	70		Wilson 2006: 56, 196-197	intcal20	2120	-62.5815	17.1573	0	0	DiNapoli et al 2020	-
1177	Nevis	Federation of St. Kitts and Nevis	Lesser Antilles	northern Lesser Antilles	-62.58068057	17.14964477	Sulphur Ghaut (JOï¿½2)	charcoal	charcoal/charred material	9N, 20-30 cmbs	Beta-46940	1060	50		Wilson 2006: 56, 196-197	intcal20	2120	-62.5815	17.1573	0	0	DiNapoli et al 2020	-
1178	Nevis	Federation of St. Kitts and Nevis	Lesser Antilles	northern Lesser Antilles	-62.58068057	17.14964477	Sulphur Ghaut (JOï¿½2)	charcoal	charcoal/charred material	Unit 9N, 50-60 cmbs	Beta-46944a	940	60		Wilson 2006: 56, 196-197	intcal20	2120	-62.5815	17.1573	0	0	DiNapoli et al 2020	-
1179	Nevis	Federation of St. Kitts and Nevis	Lesser Antilles	northern Lesser Antilles	-62.58068057	17.14964477	Sulphur Ghaut (JOï¿½2)	charcoal	charcoal/charred material	Unit 9N, 85-95 cmbs	Beta-46942	880	60		Wilson 2006: 56, 196-197	intcal20	2120	-62.5815	17.1573	0	0	DiNapoli et al 2020	-
1180	Nevis	Federation of St. Kitts and Nevis	Lesser Antilles	northern Lesser Antilles	-62.58068057	17.14964477	Sulphur Ghaut (JOï¿½2)	shell	marine shell	Unit 10N, 20 cmbs	Beta-46941	920	60		Wilson 2006: 56, 196-197	marine20	2120	-62.5815	17.1573	-310	27	DiNapoli et al 2020	-
1181	Nevis	Federation of St. Kitts and Nevis	Lesser Antilles	northern Lesser Antilles	-62.58068057	17.14964477	Sulphur Ghaut (JOï¿½2)	sediment	sediment	Unit 3N, 73-83	Beta-47806	940	80		Wilson 2006: 56, 196-197	intcal20	2120	-62.5815	17.1573	0	0	DiNapoli et al 2020	-
1182	Pine Cay	Turks and Caicos	Bahamian Archipelago		-72.09369065	21.87465856	PC-1	charcoal	charcoal/charred material		Beta-70799	690	50		Carlson 1999	intcal20	2103	-73.415	21.1292	0	0	DiNapoli et al 2020	Great Inagua, shore 2 1/2 mi. S. E. of M
1183	Providenciales	Turks and Caicos	Bahamian Archipelago		-72.25441026	21.79909694	P-4	shell	marine shell	ï¿½	Beta-70797	960	50		Carlson 1999	marine20	2103	-73.415	21.1292	-232	33	DiNapoli et al 2020	Great Inagua, shore 2 1/2 mi. S. E. of M
1184	Providenciales	Turks and Caicos	Bahamian Archipelago		-72.25441026	21.79909694	P-5	shell	marine shell	ï¿½	Beta-70798	1250	50		Carlson 1999	marine20	2103	-73.415	21.1292	-232	33	DiNapoli et al 2020	Great Inagua, shore 2 1/2 mi. S. E. of M
1185	Providenciales	Turks and Caicos	Bahamian Archipelago		-72.25441026	21.79909694	Palmetto Junction	charred material	charcoal/charred material	ï¿½	Beta-384424	590	30		Sinelli-Personal Communication	intcal20	2103	-73.415	21.1292	0	0	DiNapoli et al 2020	Great Inagua, shore 2 1/2 mi. S. E. of M
1186	Providenciales	Turks and Caicos	Bahamian Archipelago		-72.25441026	21.79909694	Palmetto Junction	charred material	charcoal/charred material	ï¿½	Beta-384425	660	30		Sinelli-Personal Communication	intcal20	2103	-73.415	21.1292	0	0	DiNapoli et al 2020	Great Inagua, shore 2 1/2 mi. S. E. of M
1187	Providenciales	Turks and Caicos	Bahamian Archipelago		-72.25441026	21.79909694	Palmetto Junction	charred material	charcoal/charred material	ï¿½	Beta-384426	570	30		Sinelli-Personal Communication	intcal20	2103	-73.415	21.1292	0	0	DiNapoli et al 2020	Great Inagua, shore 2 1/2 mi. S. E. of M
1188	Providenciales	Turks and Caicos	Bahamian Archipelago		-72.25441026	21.79909694	Palmetto Junction	charred material	charcoal/charred material	ï¿½	Beta-384427	460	30		Sinelli-Personal Communication	intcal20	2103	-73.415	21.1292	0	0	DiNapoli et al 2020	Great Inagua, shore 2 1/2 mi. S. E. of M
1189	Providenciales	Turks and Caicos	Bahamian Archipelago		-72.25441026	21.79909694	Palmetto Junction	charred material	charcoal/charred material	ï¿½	Beta-384428	600	30		Sinelli-Personal Communication	intcal20	2103	-73.415	21.1292	0	0	DiNapoli et al 2020	Great Inagua, shore 2 1/2 mi. S. E. of M
1190	Providenciales	Turks and Caicos	Bahamian Archipelago		-72.25441026	21.79909694	Blue Hills Settlement	Carapa sp.	wood	cave	OxA-21854	498	24	-24.2	Ostapkowicz 2015	intcal20	2103	-73.415	21.1292	0	0	DiNapoli et al 2020	Great Inagua, shore 2 1/2 mi. S. E. of M
1191	Providenciales	Turks and Caicos	Bahamian Archipelago		-72.25441026	21.79909694	Blue Hills Settlement	Carapa sp.	wood	cave	OxA-20843	475	27	-22.9	Ostapkowicz 2015	intcal20	2103	-73.415	21.1292	0	0	DiNapoli et al 2020	Great Inagua, shore 2 1/2 mi. S. E. of M
1192	Providenciales	Turks and Caicos	Bahamian Archipelago		-72.25441026	21.79909694	Blue Hills Settlement	Carapa sp.	wood	cave	OxA-21894	464	26	-25.9	Ostapkowicz 2015	intcal20	2103	-73.415	21.1292	0	0	DiNapoli et al 2020	Great Inagua, shore 2 1/2 mi. S. E. of M
1193	Providenciales	Turks and Caicos	Bahamian Archipelago		-72.25441026	21.79909694	P-1	charcoal	charcoal/charred material	ï¿½	IGS-2632	660	70		Carlson 1999	intcal20	2103	-73.415	21.1292	0	0	DiNapoli et al 2020	Great Inagua, shore 2 1/2 mi. S. E. of M
1194	Puerto Rico	Puerto Rico	Greater Antilles		-66.48107199	18.22589574	AR-39	Nesotrochis debooyi	faunal material	Feature 3 (Northern area); EU 17-Level 3	Beta-221018	1340	40	-21.1	Carlson and Steadman 2009	intcal20	1497	-67.0012	17.9346	0	0	Kilbourne, K:2007	La Parguera, Puerto Rico
1195	Puerto Rico	Puerto Rico	Greater Antilles		-66.48107199	18.22589574	Cag-3	Nesophontes edithae (mandible)	faunal material	grave infill	OxA-15141	990	24	-19.3	Turvey et al. 2007:195	intcal20	1497	-67.0012	17.9346	0	0	Kilbourne, K:2007	La Parguera, Puerto Rico
1196	Puerto Rico	Puerto Rico	Greater Antilles		-66.48107199	18.22589574	Cag-3	Heteropsomys insulans (mandible)	faunal material	grave infill	OxA-15142	1219	26	-19.6	Turvey et al. 2007:195	intcal20	1497	-67.0012	17.9346	0	0	Kilbourne, K:2007	La Parguera, Puerto Rico
1197	Puerto Rico	Puerto Rico	Greater Antilles		-66.48107199	18.22589574	Angostura	charcoal	charcoal/charred material	Mound -B forest soil/first habitation surface (>99 cmbs)	GX-28807	3920	40	-27.5	Rivera-Collazo et al. 2015	intcal20	1497	-67.0012	17.9346	0	0	Kilbourne, K:2007	La Parguera, Puerto Rico
1198	Puerto Rico	Puerto Rico	Greater Antilles		-66.48107199	18.22589574	Angostura	charcoal	charcoal/charred material	Mound B habitation surface (39-63 cmbs)	GX-28805	3700	30	-24.5	Rivera-Collazo et al. 2015	intcal20	1497	-67.0012	17.9346	0	0	Kilbourne, K:2007	La Parguera, Puerto Rico
1199	Puerto Rico	Puerto Rico	Greater Antilles		-66.48107199	18.22589574	Angostura	charcoal	charcoal/charred material	Mound B -midden-ca. 39-63 cmbs	GX-28809	3470	40	-28.5	Rivera-Collazo et al. 2015	intcal20	1497	-67.0012	17.9346	0	0	Kilbourne, K:2007	La Parguera, Puerto Rico
1200	Puerto Rico	Puerto Rico	Greater Antilles		-66.48107199	18.22589574	Angostura	charcoal	charcoal/charred material	Mound B -midden-ca. 7-39 cmbs	GX-28806	3570	40	-26.9	Rivera-Collazo et al. 2015	intcal20	1497	-67.0012	17.9346	0	0	Kilbourne, K:2007	La Parguera, Puerto Rico
1201	Puerto Rico	Puerto Rico	Greater Antilles		-66.48107199	18.22589574	Angostura	charcoal	charcoal/charred material	Mound B -midden-ca. 7-39 cmbs	GX-28808	3670	40	-28.8	Rivera-Collazo et al. 2015	intcal20	1497	-67.0012	17.9346	0	0	Kilbourne, K:2007	La Parguera, Puerto Rico
1202	Puerto Rico	Puerto Rico	Greater Antilles		-66.48107199	18.22589574	Angostura	charcoal	charcoal/charred material	Mound B -shell layer (63-99 cmbs)	GX-28814	3740	100	-27	Rivera-Collazo et al. 2015	intcal20	1497	-67.0012	17.9346	0	0	Kilbourne, K:2007	La Parguera, Puerto Rico
1203	Puerto Rico	Puerto Rico	Greater Antilles		-66.48107199	18.22589574	Angostura	charcoal	charcoal/charred material	Mound C midden/shell layer (12-14 cmbs)	Beta-294434	3680	40	-26.3	Rivera-Collazo et al. 2015	intcal20	1497	-67.0012	17.9346	0	0	Kilbourne, K:2007	La Parguera, Puerto Rico
1204	Puerto Rico	Puerto Rico	Greater Antilles		-66.48107199	18.22589574	Angostura	charred material	charcoal/charred material	Unit 3 -shell layer/anthrosol (74ï¿½80 cmbs)	Beta-294435	2120	30	-23.7	Rivera-Collazo et al. 2015	intcal20	1497	-67.0012	17.9346	0	0	Kilbourne, K:2007	La Parguera, Puerto Rico
1205	Puerto Rico	Puerto Rico	Greater Antilles		-66.48107199	18.22589574	Angostura	shell	marine shell	Mound B -forest soil/first habitation surface (>99 cmbs)	GX-28812	4120	80		Rivera-Collazo et al. 2015	marine20	1497	-67.0012	17.9346	-161	24	Kilbourne, K:2007	La Parguera, Puerto Rico
1206	Puerto Rico	Puerto Rico	Greater Antilles		-66.48107199	18.22589574	Angostura	shell	marine shell	Mound B -shell layer (63-99 cmbs)	GX-28810	3980	80		Rivera-Collazo et al. 2015 al. 2015	marine20	1497	-67.0012	17.9346	-161	24	Kilbourne, K:2007	La Parguera, Puerto Rico
1207	Puerto Rico	Puerto Rico	Greater Antilles		-66.48107199	18.22589574	Angostura	shell	marine shell	Mound B -shell layer (63-99 cmbs)	GX-28813	4010	70		Rivera-Collazo et al. 2015 al. 2015	marine20	1497	-67.0012	17.9346	-161	24	Kilbourne, K:2007	La Parguera, Puerto Rico
1208	Puerto Rico	Puerto Rico	Greater Antilles		-66.48107199	18.22589574	Angostura	charcoal	charcoal/charred material	Mound B ï¿½unknown	Beta-29778	5960	250		Rivera-Collazo et al. 2015	intcal20	1497	-67.0012	17.9346	0	0	Kilbourne, K:2007	La Parguera, Puerto Rico
1209	Puerto Rico	Puerto Rico	Greater Antilles		-66.48107199	18.22589574	Angostura	shell	marine shell	Mound B -shell layer-ca. 63-99cmbs	GX-28811	3830	90		Rivera-Collazo et al. 2015 al. 2015	marine20	1497	-67.0012	17.9346	-161	24	Kilbourne, K:2007	La Parguera, Puerto Rico
1210	Puerto Rico	Puerto Rico	Greater Antilles		-66.48107199	18.22589574	AR-38	charcoal	charcoal/charred material	Feature 131(post); Structure 3	Beta-223568	490	60	-24.6	Carlson and Steadman 2009	intcal20	1497	-67.0012	17.9346	0	0	Kilbourne, K:2007	La Parguera, Puerto Rico
1211	Puerto Rico	Puerto Rico	Greater Antilles		-66.48107199	18.22589574	AR-38	human bone	human bone/teeth	Burial 1; Structure 3	Beta-220581	790	40	-19.6	Carlson and Steadman 2009	intcal20	1497	-67.0012	17.9346	0	0	Kilbourne, K:2007	La Parguera, Puerto Rico
1212	Puerto Rico	Puerto Rico	Greater Antilles		-66.48107199	18.22589574	AR-38	human bone	human bone/teeth	Burial 4; Structure 6	Beta-220582	1010	40	-19.4	Carlson and Steadman 2009	intcal20	1497	-67.0012	17.9346	0	0	Kilbourne, K:2007	La Parguera, Puerto Rico
1213	Puerto Rico	Puerto Rico	Greater Antilles		-66.48107199	18.22589574	AR-39	charcoal	charcoal/charred material	Feature 200; EU 18-Level 1	Beta-223566	1460	60	-25.4	Carlson and Steadman 2009	intcal20	1497	-67.0012	17.9346	0	0	Kilbourne, K:2007	La Parguera, Puerto Rico
1214	Puerto Rico	Puerto Rico	Greater Antilles		-66.48107199	18.22589574	AR-39	charcoal	charcoal/charred material	Feature 200; EU 18-Level 3	Beta-225064	1220	40	-25.1	Carlson and Steadman 2009	intcal20	1497	-67.0012	17.9346	0	0	Kilbourne, K:2007	La Parguera, Puerto Rico
1215	Puerto Rico	Puerto Rico	Greater Antilles		-66.48107199	18.22589574	AR-39	charcoal	charcoal/charred material	Feature 3(Northern area);EU 16-Level 1	Beta-223565	1370	40	-25.1	Carlson and Steadman 2009	intcal20	1497	-67.0012	17.9346	0	0	Kilbourne, K:2007	La Parguera, Puerto Rico
1216	Puerto Rico	Puerto Rico	Greater Antilles		-66.48107199	18.22589574	AR-39	charcoal	charcoal/charred material	Feature 3(Southern area);EU 4-Level 1	Beta-223977	1430	70	-27	Carlson and Steadman 2009	intcal20	1497	-67.0012	17.9346	0	0	Kilbourne, K:2007	La Parguera, Puerto Rico
1217	Puerto Rico	Puerto Rico	Greater Antilles		-66.48107199	18.22589574	AR-39	human bone	human bone/teeth	Feature 3(Southern area);EU 12-Level 4	Beta-222869	1630	40	-19	Carlson and Steadman 2009	intcal20	1497	-67.0012	17.9346	0	0	Kilbourne, K:2007	La Parguera, Puerto Rico
1218	Puerto Rico	Puerto Rico	Greater Antilles		-66.48107199	18.22589574	Batey Yagz	ï¿½	unknown	Unit S41/W4-Feat 5 (postmold)-62ï¿½75 cmbs	GrN-30061	790	30	-27.67	Oliver personal communication 2018	intcal20	1497	-67.0012	17.9346	0	0	Kilbourne, K:2007	La Parguera, Puerto Rico
1219	Puerto Rico	Puerto Rico	Greater Antilles		-66.48107199	18.22589574	Bateyes de Vivi	charcoal	charcoal/charred material	Site U-1 Unit B1 Lev 6-47-49cm	GrN-30058	710	40	-27.6	Oliver and Rivera Fontan 2007	intcal20	1497	-67.0012	17.9346	0	0	Kilbourne, K:2007	La Parguera, Puerto Rico
1220	Puerto Rico	Puerto Rico	Greater Antilles		-66.48107199	18.22589574	Bateyes de Vivi	charcoal	charcoal/charred material	Site U-1-Feat 4-2 116 cm	GrN-30057	610	50	-26.25	Oliver and Rivera Fontan 2007	intcal20	1497	-67.0012	17.9346	0	0	Kilbourne, K:2007	La Parguera, Puerto Rico
1221	Puerto Rico	Puerto Rico	Greater Antilles		-66.48107199	18.22589574	Bateyes de Vivi	charcoal	charcoal/charred material	Site U-1-Feat 4-2-102-116 cm	GrN-30056	600	50	-26.42	Oliver and Rivera Fontan 2007	intcal20	1497	-67.0012	17.9346	0	0	Kilbourne, K:2007	La Parguera, Puerto Rico
1222	Puerto Rico	Puerto Rico	Greater Antilles		-66.48107199	18.22589574	Bateyes de Vivi	charcoal	charcoal/charred material	Site U-1-Unit 4 Feat 4-2-74 cm	GrN-30055	510	30	-25.97	Oliver and Rivera Fontan 2007	intcal20	1497	-67.0012	17.9346	0	0	Kilbourne, K:2007	La Parguera, Puerto Rico
1223	Puerto Rico	Puerto Rico	Greater Antilles		-66.48107199	18.22589574	Bateyes de Vivi	charcoal	charcoal/charred material	Site U-1-Unit 4: 43-51cm Stratum II	GrN-30053	630	40	-24.53	Oliver and Rivera Fontan 2007	intcal20	1497	-67.0012	17.9346	0	0	Kilbourne, K:2007	La Parguera, Puerto Rico
1224	Puerto Rico	Puerto Rico	Greater Antilles		-66.48107199	18.22589574	Bateyes de Vivi	charcoal	charcoal/charred material	Site U-1-Unit 4: 53-71cm Stratum III	GrN-30054	410	40	-25.43	Oliver and Rivera Fontan 2007	intcal20	1497	-67.0012	17.9346	0	0	Kilbourne, K:2007	La Parguera, Puerto Rico
1225	Puerto Rico	Puerto Rico	Greater Antilles		-66.48107199	18.22589574	Cao Hondo	ï¿½	unknown	Stratum I	UGa-995	3010	70		Rouse and Alegria 1990:25	intcal20	1497	-67.0012	17.9346	0	0	Kilbourne, K:2007	La Parguera, Puerto Rico
1226	Puerto Rico	Puerto Rico	Greater Antilles		-66.48107199	18.22589574	Cao Hondo	ï¿½	unknown	Stratum II	UGa-997	2705	70		Rouse and Alegria 1990:25	intcal20	1497	-67.0012	17.9346	0	0	Kilbourne, K:2007	La Parguera, Puerto Rico
1227	Puerto Rico	Puerto Rico	Greater Antilles		-66.48107199	18.22589574	Cao Hondo	ï¿½	unknown	Stratum III	UGa-996	2855	65		Rouse and Alegria 1990:25	intcal20	1497	-67.0012	17.9346	0	0	Kilbourne, K:2007	La Parguera, Puerto Rico
1228	Puerto Rico	Puerto Rico	Greater Antilles		-66.48107199	18.22589574	Cayo Cofresï¿½	ï¿½	unknown	0.7	I-7424	2275	85	-24.7	Rouse and Alegria 1990:25	intcal20	1497	-67.0012	17.9346	0	0	Kilbourne, K:2007	La Parguera, Puerto Rico
1229	Puerto Rico	Puerto Rico	Greater Antilles		-66.48107199	18.22589574	Cayo Cofresï¿½	ï¿½	unknown	0.7	I-7425	2245	85	-24.4	Rouse and Alegria 1990:25	intcal20	1497	-67.0012	17.9346	0	0	Kilbourne, K:2007	La Parguera, Puerto Rico
1230	Puerto Rico	Puerto Rico	Greater Antilles		-66.48107199	18.22589574	CE-34	charcoal	charcoal/charred material	Unit 10-level 2	Beta-386615	1270	30	-24.2	Carlson et al. 2017	intcal20	1497	-67.0012	17.9346	0	0	Kilbourne, K:2007	La Parguera, Puerto Rico
1231	Puerto Rico	Puerto Rico	Greater Antilles		-66.48107199	18.22589574	CE-34	charcoal	charcoal/charred material	Unit 16-level 3	Beta-386073	1230	30	-23.8	Carlson et al. 2017	intcal20	1497	-67.0012	17.9346	0	0	Kilbourne, K:2007	La Parguera, Puerto Rico
1232	Puerto Rico	Puerto Rico	Greater Antilles		-66.48107199	18.22589574	CE-34	charcoal	charcoal/charred material	Unit 16-level 4	Beta-386074	1230	30	-25.7	Carlson et al. 2017	intcal20	1497	-67.0012	17.9346	0	0	Kilbourne, K:2007	La Parguera, Puerto Rico
1233	Puerto Rico	Puerto Rico	Greater Antilles		-66.48107199	18.22589574	CE-34	charcoal	charcoal/charred material	Unit 1-level 5	Beta-283565	1190	40	-25.4	Carlson et al. 2017	intcal20	1497	-67.0012	17.9346	0	0	Kilbourne, K:2007	La Parguera, Puerto Rico
1234	Puerto Rico	Puerto Rico	Greater Antilles		-66.48107199	18.22589574	CE-34	charcoal	charcoal/charred material	Unit 15-level 3	Beta-386072	720	30	-25.6	Carlson et al. 2017	intcal20	1497	-67.0012	17.9346	0	0	Kilbourne, K:2007	La Parguera, Puerto Rico
1235	Puerto Rico	Puerto Rico	Greater Antilles		-66.48107199	18.22589574	CE-34	charcoal	charcoal/charred material	Unit 7-level 3	Beta-386698	1120	30	-25.7	Carlson et al. 2017	intcal20	1497	-67.0012	17.9346	0	0	Kilbourne, K:2007	La Parguera, Puerto Rico
1236	Puerto Rico	Puerto Rico	Greater Antilles		-66.48107199	18.22589574	CE-34	charcoal	charcoal/charred material	Unit 14-level 3	Beta-386071	1260	30	-25.1	Carlson et al. 2017	intcal20	1497	-67.0012	17.9346	0	0	Kilbourne, K:2007	La Parguera, Puerto Rico
1237	Puerto Rico	Puerto Rico	Greater Antilles		-66.48107199	18.22589574	CE-34	charcoal	charcoal/charred material	Unit 7-level 4	Beta-386068	1260	30	-23.3	Carlson et al. 2017	intcal20	1497	-67.0012	17.9346	0	0	Kilbourne, K:2007	La Parguera, Puerto Rico
1238	Puerto Rico	Puerto Rico	Greater Antilles		-66.48107199	18.22589574	Convento	charcoal	charcoal/charred material	Church floor (1.45)	I-11297	1995	80		Rouse and Alegria 1990:55-56	intcal20	1497	-67.0012	17.9346	0	0	Kilbourne, K:2007	La Parguera, Puerto Rico
1239	Puerto Rico	Puerto Rico	Greater Antilles		-66.48107199	18.22589574	Convento	charcoal	charcoal/charred material	Church floor (1.50)	I-11296	2100	80		Rouse and Alegria 1990:55-56	intcal20	1497	-67.0012	17.9346	0	0	Kilbourne, K:2007	La Parguera, Puerto Rico
1240	Puerto Rico	Puerto Rico	Greater Antilles		-66.48107199	18.22589574	Convento	charcoal	charcoal/charred material	Interior patio	I-11266	1865	80		Rouse and Alegria 1990:55-56	intcal20	1497	-67.0012	17.9346	0	0	Kilbourne, K:2007	La Parguera, Puerto Rico
1241	Puerto Rico	Puerto Rico	Greater Antilles		-66.48107199	18.22589574	Cueva del Abono	marine shell	marine shell	CA-1	UGM-30015	4780	30	0	Rodrï¿½guez-Ramos 2017 unidentified marine shell	marine20	1497	-67.0012	17.9346	-161	24	Kilbourne, K:2007	La Parguera, Puerto Rico
1242	Puerto Rico	Puerto Rico	Greater Antilles		-66.48107199	18.22589574	Cueva del Abono	black pigment	organic material	FP-8	UGM-30025	280	30	-31.9	Rodrï¿½guez-Ramos 2017	intcal20	1497	-67.0012	17.9346	0	0	Kilbourne, K:2007	La Parguera, Puerto Rico
1243	Puerto Rico	Puerto Rico	Greater Antilles		-66.48107199	18.22589574	Cueva del Abono	black pigment	organic material	FP-7	UGM-30024	320	30	-29.6	Rodrï¿½guez-Ramos 2017	intcal20	1497	-67.0012	17.9346	0	0	Kilbourne, K:2007	La Parguera, Puerto Rico
1244	Puerto Rico	Puerto Rico	Greater Antilles		-66.48107199	18.22589574	Cueva del Gemelos	black pigment	organic material	FP-10	UGM-30027	410	40	-26.8	Rodrï¿½guez-Ramos 2017	intcal20	1497	-67.0012	17.9346	0	0	Kilbourne, K:2007	La Parguera, Puerto Rico
1245	Puerto Rico	Puerto Rico	Greater Antilles		-66.48107199	18.22589574	Cueva del Gemelos	black pigment	organic material	FP-12	UGM-30028	870	40	-30.1	Rodrï¿½guez-Ramos 2017	intcal20	1497	-67.0012	17.9346	0	0	Kilbourne, K:2007	La Parguera, Puerto Rico
1246	Puerto Rico	Puerto Rico	Greater Antilles		-66.48107199	18.22589574	Cueva del Gemelos	black pigment	organic material	FP-9	UGM-30026	1230	65	-25.3	Rodrï¿½guez-Ramos 2017	intcal20	1497	-67.0012	17.9346	0	0	Kilbourne, K:2007	La Parguera, Puerto Rico
1247	Puerto Rico	Puerto Rico	Greater Antilles		-66.48107199	18.22589574	Cueva de los Lagartos	black pigment	organic material	FP-14	UGM-30029	610	40	-28.5	Rodrï¿½guez-Ramos 2017	intcal20	1497	-67.0012	17.9346	0	0	Kilbourne, K:2007	La Parguera, Puerto Rico
1248	Puerto Rico	Puerto Rico	Greater Antilles		-66.48107199	18.22589574	Cueva Lucero	black pigment	organic material	FP-24	UGM-30039	630	20	-27.7	Rodrï¿½guez-Ramos 2017	intcal20	1497	-67.0012	17.9346	0	0	Kilbourne, K:2007	La Parguera, Puerto Rico
1249	Puerto Rico	Puerto Rico	Greater Antilles		-66.48107199	18.22589574	Cueva Lucero	black pigment	organic material	FP-27	UGM-30042	3140	40	-27.1	Rodrï¿½guez-Ramos 2017	intcal20	1497	-67.0012	17.9346	0	0	Kilbourne, K:2007	La Parguera, Puerto Rico
1250	Puerto Rico	Puerto Rico	Greater Antilles		-66.48107199	18.22589574	Cueva Lucero	black pigment	organic material	FP-28	UGM-30043	630	50	-28.7	Rodrï¿½guez-Ramos 2017	intcal20	1497	-67.0012	17.9346	0	0	Kilbourne, K:2007	La Parguera, Puerto Rico
1251	Puerto Rico	Puerto Rico	Greater Antilles		-66.48107199	18.22589574	Cueva Lucero	black pigment	organic material	FP-30	UGM-30045	730	35	-28.7	Rodrï¿½guez-Ramos 2017	intcal20	1497	-67.0012	17.9346	0	0	Kilbourne, K:2007	La Parguera, Puerto Rico
1252	Puerto Rico	Puerto Rico	Greater Antilles		-66.48107199	18.22589574	Cueva Lucero	black pigment	organic material	FP-33	UGM-30048	310	35	-29.8	Rodrï¿½guez-Ramos 2017	intcal20	1497	-67.0012	17.9346	0	0	Kilbourne, K:2007	La Parguera, Puerto Rico
1253	Puerto Rico	Puerto Rico	Greater Antilles		-66.48107199	18.22589574	Cueva Lucero	black pigment	organic material	FP-34	UGM-30049	400	35	-29.4	Rodrï¿½guez-Ramos 2017	intcal20	1497	-67.0012	17.9346	0	0	Kilbourne, K:2007	La Parguera, Puerto Rico
1254	Puerto Rico	Puerto Rico	Greater Antilles		-66.48107199	18.22589574	Cueva Lucero	black pigment	organic material	FP-35	UGM-30050	380	30	-28.1	Rodrï¿½guez-Ramos 2017	intcal20	1497	-67.0012	17.9346	0	0	Kilbourne, K:2007	La Parguera, Puerto Rico
1255	Puerto Rico	Puerto Rico	Greater Antilles		-66.48107199	18.22589574	Cueva Lucero	black pigment	organic material	FP-25	UGM-30040	220	30	-26.6	Rodrï¿½guez-Ramos 2017	intcal20	1497	-67.0012	17.9346	0	0	Kilbourne, K:2007	La Parguera, Puerto Rico
1256	Puerto Rico	Puerto Rico	Greater Antilles		-66.48107199	18.22589574	Cueva Lucero	black pigment	organic material	FP-26	UGM-30041	110	30	-29.8	Rodrï¿½guez-Ramos 2017	intcal20	1497	-67.0012	17.9346	0	0	Kilbourne, K:2007	La Parguera, Puerto Rico
1257	Puerto Rico	Puerto Rico	Greater Antilles		-66.48107199	18.22589574	Cueva Marï¿½a de la Cruz	ï¿½	unknown	Pit A-60-89 cm	Beta-41051	2220	70		Oliver and Rivera Collazo 2015	intcal20	1497	-67.0012	17.9346	0	0	Kilbourne, K:2007	La Parguera, Puerto Rico
1258	Puerto Rico	Puerto Rico	Greater Antilles		-66.48107199	18.22589574	Cueva Marï¿½a de la Cruz	Sapotaceae seed	plant material	Unit 102: 95-113cm BD	Beta-347456	1910	30	-22.7	Oliver and Rivera Collazo 2015	intcal20	1497	-67.0012	17.9346	0	0	Kilbourne, K:2007	La Parguera, Puerto Rico
1259	Puerto Rico	Puerto Rico	Greater Antilles		-66.48107199	18.22589574	Cueva Matos	marine shell	marine shell	CM-1	UGM-30016	3200	30	-7.1	Rodrï¿½guez-Ramos 2017 unidentified marine shell	marine20	1497	-67.0012	17.9346	-161	24	Kilbourne, K:2007	La Parguera, Puerto Rico
1260	Puerto Rico	Puerto Rico	Greater Antilles		-66.48107199	18.22589574	Cueva Matos	black pigment	organic material	FP-1	UGM-30018	410	25	-31	Rodrï¿½guez-Ramos 2017	intcal20	1497	-67.0012	17.9346	0	0	Kilbourne, K:2007	La Parguera, Puerto Rico
1261	Puerto Rico	Puerto Rico	Greater Antilles		-66.48107199	18.22589574	Cueva Matos	black pigment	organic material	FP-2	UGM-30019	640	45	-28.3	Rodrï¿½guez-Ramos 2017	intcal20	1497	-67.0012	17.9346	0	0	Kilbourne, K:2007	La Parguera, Puerto Rico
1262	Puerto Rico	Puerto Rico	Greater Antilles		-66.48107199	18.22589574	Cueva Matos	black pigment	organic material	FP-3	UGM-30020	330	30	-31.8	Rodrï¿½guez-Ramos 2017	intcal20	1497	-67.0012	17.9346	0	0	Kilbourne, K:2007	La Parguera, Puerto Rico
1263	Puerto Rico	Puerto Rico	Greater Antilles		-66.48107199	18.22589574	Cueva Matos	black pigment	organic material	FP-4	UGM-30021	580	40	-28.2	Rodrï¿½guez-Ramos 2017	intcal20	1497	-67.0012	17.9346	0	0	Kilbourne, K:2007	La Parguera, Puerto Rico
1264	Puerto Rico	Puerto Rico	Greater Antilles		-66.48107199	18.22589574	Cueva Negra	charcoal	charcoal/charred material	flowstone ledge (east side of chamber)	Beta-86999	380	60	-29.6	Frank 1998:101	intcal20	1497	-67.0012	17.9346	0	0	Kilbourne, K:2007	La Parguera, Puerto Rico
1265	Puerto Rico	Puerto Rico	Greater Antilles		-66.48107199	18.22589574	Cueva Soto	black pigment	organic material	FP-16	UGM-30031	2910	50	-26.1	Rodrï¿½guez-Ramos 2017	intcal20	1497	-67.0012	17.9346	0	0	Kilbourne, K:2007	La Parguera, Puerto Rico
1266	Puerto Rico	Puerto Rico	Greater Antilles		-66.48107199	18.22589574	Cueva Soto	black pigment	organic material	FP-5	UGM-30022	480	30	-34.5	Rodrï¿½guez-Ramos 2017	intcal20	1497	-67.0012	17.9346	0	0	Kilbourne, K:2007	La Parguera, Puerto Rico
1267	Puerto Rico	Puerto Rico	Greater Antilles		-66.48107199	18.22589574	Cueva Soto	black pigment	organic material	FP-6	UGM-30023	1030	20	-31.3	Rodrï¿½guez-Ramos 2017	intcal20	1497	-67.0012	17.9346	0	0	Kilbourne, K:2007	La Parguera, Puerto Rico
1268	Puerto Rico	Puerto Rico	Greater Antilles		-66.48107199	18.22589574	Cueva Tembladera	marine shell	marine shell	CT-1	UGM-30017	4160	30	-4.8	Rodrï¿½guez-Ramos 2017 unidentified marine shell	marine20	1497	-67.0012	17.9346	-161	24	Kilbourne, K:2007	La Parguera, Puerto Rico
1269	Puerto Rico	Puerto Rico	Greater Antilles		-66.48107199	18.22589574	Cueva Ventana	charcoal	charcoal/charred material	Unit A-Stratum Bï¿½2	UGM-5109	100	20	-28.3	Rodrï¿½guez-Ramos 2014 modern	intcal20	1497	-67.0012	17.9346	0	0	Kilbourne, K:2007	La Parguera, Puerto Rico
1270	Puerto Rico	Puerto Rico	Greater Antilles		-66.48107199	18.22589574	Cueva Ventana	charcoal	charcoal/charred material	Unit A-Stratum Cï¿½3	UGM-17563	140	20	-26.7	Rodrï¿½guez-Ramos 2014 modern	intcal20	1497	-67.0012	17.9346	0	0	Kilbourne, K:2007	La Parguera, Puerto Rico
1271	Puerto Rico	Puerto Rico	Greater Antilles		-66.48107199	18.22589574	Cueva Ventana	charcoal	charcoal/charred material	Unit C-Stratum Cï¿½4	UGM-17565	3810	25	-12	Rodrï¿½guez-Ramos 2014	intcal20	1497	-67.0012	17.9346	0	0	Kilbourne, K:2007	La Parguera, Puerto Rico
1272	Puerto Rico	Puerto Rico	Greater Antilles		-66.48107199	18.22589574	Cueva Ventana	charcoal	charcoal/charred material	Unit C-Stratum Cï¿½6	UGM-5106	3740	30	-13.4	Rodrï¿½guez-Ramos 2014	intcal20	1497	-67.0012	17.9346	0	0	Kilbourne, K:2007	La Parguera, Puerto Rico
1273	Puerto Rico	Puerto Rico	Greater Antilles		-66.48107199	18.22589574	Cueva Ventana	Nerita sp.	marine shell	Unit A-Stratum Bï¿½2	UGM-5105	3170	30	-8.1	Rodrï¿½guez-Ramos 2014	marine20	1497	-67.0012	17.9346	-161	24	Kilbourne, K:2007	La Parguera, Puerto Rico
1274	Puerto Rico	Puerto Rico	Greater Antilles		-66.48107199	18.22589574	Cueva Ventana	Nerita sp.	marine shell	Unit A-Stratum Bï¿½3	UGM-17561	3640	25	-8.5	Rodrï¿½guez-Ramos 2014	marine20	1497	-67.0012	17.9346	-161	24	Kilbourne, K:2007	La Parguera, Puerto Rico
1275	Puerto Rico	Puerto Rico	Greater Antilles		-66.48107199	18.22589574	Cueva Ventana	Nerita sp.	marine shell	Unit A-Stratum Cï¿½1	UGM-17562	3630	25	-7	Rodrï¿½guez-Ramos 2014	marine20	1497	-67.0012	17.9346	-161	24	Kilbourne, K:2007	La Parguera, Puerto Rico
1276	Puerto Rico	Puerto Rico	Greater Antilles		-66.48107199	18.22589574	Cueva Ventana	Nerita sp.	marine shell	Unit B-Stratum Cï¿½1	UGM-5108	3740	30	-8.3	Rodrï¿½guez-Ramos 2014	marine20	1497	-67.0012	17.9346	-161	24	Kilbourne, K:2007	La Parguera, Puerto Rico
1277	Puerto Rico	Puerto Rico	Greater Antilles		-66.48107199	18.22589574	Cueva Ventana	Nerita sp.	marine shell	Unit B-Stratum Cï¿½3	UGM-5107	3520	30	-7.3	Rodrï¿½guez-Ramos 2014	marine20	1497	-67.0012	17.9346	-161	24	Kilbourne, K:2007	La Parguera, Puerto Rico
1278	Puerto Rico	Puerto Rico	Greater Antilles		-66.48107199	18.22589574	Cueva Ventana	Nerita sp.	marine shell	Unit C-Stratum Cï¿½1	UGM-17564	3120	20	-7.1	Rodrï¿½guez-Ramos 2014	marine20	1497	-67.0012	17.9346	-161	24	Kilbourne, K:2007	La Parguera, Puerto Rico
1279	Puerto Rico	Puerto Rico	Greater Antilles		-66.48107199	18.22589574	Cueva Ventana	Phaecoides sp.	marine shell	Unit C-Stratum Dï¿½2	UGM-17566	4250	25	-4.1	Rodrï¿½guez-Ramos 2014	marine20	1497	-67.0012	17.9346	-161	24	Kilbourne, K:2007	La Parguera, Puerto Rico
1280	Puerto Rico	Puerto Rico	Greater Antilles		-66.48107199	18.22589574	Cueva Ventana Int.	black pigment	organic material	FP-17	UGM-30032	300	20	-26.4	Rodrï¿½guez-Ramos 2017	intcal20	1497	-67.0012	17.9346	0	0	Kilbourne, K:2007	La Parguera, Puerto Rico
1281	Puerto Rico	Puerto Rico	Greater Antilles		-66.48107199	18.22589574	Cueva Ventana Int.	black pigment	organic material	FP-18	UGM-30033	2390	35	-29.5	Rodrï¿½guez-Ramos 2017	intcal20	1497	-67.0012	17.9346	0	0	Kilbourne, K:2007	La Parguera, Puerto Rico
1282	Puerto Rico	Puerto Rico	Greater Antilles		-66.48107199	18.22589574	Cueva Ventana Int.	black pigment	organic material	FP-19	UGM-30034	1050	30	-29.1	Rodrï¿½guez-Ramos 2017	intcal20	1497	-67.0012	17.9346	0	0	Kilbourne, K:2007	La Parguera, Puerto Rico
1283	Puerto Rico	Puerto Rico	Greater Antilles		-66.48107199	18.22589574	Cueva Ventana Int.	black pigment	organic material	FP-20	UGM-30035	1440	30	-26.6	Rodrï¿½guez-Ramos 2017	intcal20	1497	-67.0012	17.9346	0	0	Kilbourne, K:2007	La Parguera, Puerto Rico
1284	Puerto Rico	Puerto Rico	Greater Antilles		-66.48107199	18.22589574	Cueva Ventana Int.	black pigment	organic material	FP-21	UGM-30036	1050	80	-25.5	Rodrï¿½guez-Ramos 2017	intcal20	1497	-67.0012	17.9346	0	0	Kilbourne, K:2007	La Parguera, Puerto Rico
1285	Puerto Rico	Puerto Rico	Greater Antilles		-66.48107199	18.22589574	Cueva Ventana Int.	black pigment	organic material	FP-22	UGM-30037	1280	30	-27.5	Rodrï¿½guez-Ramos 2017	intcal20	1497	-67.0012	17.9346	0	0	Kilbourne, K:2007	La Parguera, Puerto Rico
1286	Puerto Rico	Puerto Rico	Greater Antilles		-66.48107199	18.22589574	Cueva Ventana Int.	black pigment	organic material	FP-23	UGM-30098	190	30	-28.1	Rodrï¿½guez-Ramos 2017	intcal20	1497	-67.0012	17.9346	0	0	Kilbourne, K:2007	La Parguera, Puerto Rico
1287	Puerto Rico	Puerto Rico	Greater Antilles		-66.48107199	18.22589574	Finca de Dona Rosa (Utu-44)	wood charcoal	charcoal/charred material	Unit N999-990-99.03 masl	GrN-24760	600	40	-27.2	Oliver and Narganes Storde 2003	intcal20	1497	-67.0012	17.9346	0	0	Kilbourne, K:2007	La Parguera, Puerto Rico
1288	Puerto Rico	Puerto Rico	Greater Antilles		-66.48107199	18.22589574	Finca de Dona Rosa (Utu-44)	wood charcoal	charcoal/charred material	Unit N999-W988-98.5 masl	GrN-24758	680	50	-26.61	Oliver and Narganes Storde 2003	intcal20	1497	-67.0012	17.9346	0	0	Kilbourne, K:2007	La Parguera, Puerto Rico
1289	Puerto Rico	Puerto Rico	Greater Antilles		-66.48107199	18.22589574	Finca de Dona Rosa (Utu-44)	wood charcoal Sapotacea cf. Manikara sp.	charcoal/charred material	Unit N999-W988-98.63 masl	GrN-24757	760	70	-26.7	Oliver and Narganes Storde 2003	intcal20	1497	-67.0012	17.9346	0	0	Kilbourne, K:2007	La Parguera, Puerto Rico
1290	Puerto Rico	Puerto Rico	Greater Antilles		-66.48107199	18.22589574	Finca de Dona Rosa (Utu-44)	wood charcoal	charcoal/charred material	Unit N999-W990-98.71 masl	GrN24762	880	40	-29.11	Oliver and Narganes Storde 2003	intcal20	1497	-67.0012	17.9346	0	0	Kilbourne, K:2007	La Parguera, Puerto Rico
1291	Puerto Rico	Puerto Rico	Greater Antilles		-66.48107199	18.22589574	Finca de Dona Rosa (Utu-44)	wood charcoal	charcoal/charred material	Unit N999-W990-98.71 masl	GrN-24763	860	40	-26.55	Oliver and Narganes Storde 2003	intcal20	1497	-67.0012	17.9346	0	0	Kilbourne, K:2007	La Parguera, Puerto Rico
1292	Puerto Rico	Puerto Rico	Greater Antilles		-66.48107199	18.22589574	Finca de Dona Rosa (Utu-44)	wood charcoal (Sterculiaceae)	charcoal/charred material	Unit N999-W991-98.97 masl	GrN-24761	900	60	-25.58	Oliver and Narganes Storde 2003	intcal20	1497	-67.0012	17.9346	0	0	Kilbourne, K:2007	La Parguera, Puerto Rico
1293	Puerto Rico	Puerto Rico	Greater Antilles		-66.48107199	18.22589574	Finca de Dona Rosa (Utu-44)	Moraceae cf. Cercopia sp.	charcoal/charred material	Unit N999-W991-99.08 masl	GrN-24759	970	30	-26.03	Oliver and Narganes Storde 2003	intcal20	1497	-67.0012	17.9346	0	0	Kilbourne, K:2007	La Parguera, Puerto Rico
1294	Puerto Rico	Puerto Rico	Greater Antilles		-66.48107199	18.22589574	Hacienda Grande	charcoal	charcoal/charred material	Section D (0.50ï¿½0.75)	Y-1232	1580	80		Rouse and Alegria 1990:55-56	intcal20	1497	-67.0012	17.9346	0	0	Kilbourne, K:2007	La Parguera, Puerto Rico
1295	Puerto Rico	Puerto Rico	Greater Antilles		-66.48107199	18.22589574	Hacienda Grande	charcoal	charcoal/charred material	Section D (1.25ï¿½1.50)	Y-1233	1830	80		Haviser 1997:63	intcal20	1497	-67.0012	17.9346	0	0	Kilbourne, K:2007	La Parguera, Puerto Rico
1296	Puerto Rico	Puerto Rico	Greater Antilles		-66.48107199	18.22589574	Hacienda Grande	charred seeds	charcoal/charred material	W127-S55 (30-40)	Beta-9970	2060	70		Rouse and Alegria 1990:55; 57	intcal20	1497	-67.0012	17.9346	0	0	Kilbourne, K:2007	La Parguera, Puerto Rico
1297	Puerto Rico	Puerto Rico	Greater Antilles		-66.48107199	18.22589574	Hacienda Grande	charred seeds	charcoal/charred material	W128-S55 (40-50)	Beta-9972	1840	50		Rouse and Alegria 1990:55; 57	intcal20	1497	-67.0012	17.9346	0	0	Kilbourne, K:2007	La Parguera, Puerto Rico
1298	Puerto Rico	Puerto Rico	Greater Antilles		-66.48107199	18.22589574	Hacienda Grande	charred seeds	charcoal/charred material	W129-S55 (40-50)	Beta-9971	1320	70		Rouse and Alegria 1990:55-57	intcal20	1497	-67.0012	17.9346	0	0	Kilbourne, K:2007	La Parguera, Puerto Rico
1299	Puerto Rico	Puerto Rico	Greater Antilles		-66.48107199	18.22589574	Hacienda Luisa Josefa	shell	marine shell	deposit 1-Unit S-1	I-10554	515	75		Narganes Storde 2005:280-281	marine20	1497	-67.0012	17.9346	-161	24	Kilbourne, K:2007	La Parguera, Puerto Rico
1300	Puerto Rico	Puerto Rico	Greater Antilles		-66.48107199	18.22589574	Hacienda Luisa Josefa	shell	marine shell	deposit 1-Unit S-1	I-10555	785	80		Narganes Storde 2005:280-281	marine20	1497	-67.0012	17.9346	-161	24	Kilbourne, K:2007	La Parguera, Puerto Rico
1301	Puerto Rico	Puerto Rico	Greater Antilles		-66.48107199	18.22589574	Hacienda Luisa Josefa	shell	marine shell	deposit 1-Unit S-1	I-10556	670	80		Narganes Storde 2005:280-281	marine20	1497	-67.0012	17.9346	-161	24	Kilbourne, K:2007	La Parguera, Puerto Rico
1302	Puerto Rico	Puerto Rico	Greater Antilles		-66.48107199	18.22589574	Juan Miguel Cave	charcoal	charcoal/charred material	Unit N52/W50-Feature 4	GrA-18767	65	45	-27.82	Oliver personal communication 2018	intcal20	1497	-67.0012	17.9346	0	0	Kilbourne, K:2007	La Parguera, Puerto Rico
1303	Puerto Rico	Puerto Rico	Greater Antilles		-66.48107199	18.22589574	Juan Miguel Cave	wood charcoal	charcoal/charred material	Unit N52-W50: F4-31 cmbs	GrA-187657	65	45		Oliver and Narganes Storde 2003	intcal20	1497	-67.0012	17.9346	0	0	Kilbourne, K:2007	La Parguera, Puerto Rico
1304	Puerto Rico	Puerto Rico	Greater Antilles		-66.48107199	18.22589574	Juan Miguel Cave	charcoal	charcoal/charred material	Unit N51-W50: F4-57cmbs	GrN-16414	790	50		Oliver and Narganes Storde 2003	intcal20	1497	-67.0012	17.9346	0	0	Kilbourne, K:2007	La Parguera, Puerto Rico
1305	Puerto Rico	Puerto Rico	Greater Antilles		-66.48107199	18.22589574	Juan Miguel Cave	wood charcoal	charcoal/charred material	Unit N51-W55: F7-29.5cmbs	GrN-24769	1140	40	-27.83	Oliver and Narganes Storde 2003	intcal20	1497	-67.0012	17.9346	0	0	Kilbourne, K:2007	La Parguera, Puerto Rico
1306	Puerto Rico	Puerto Rico	Greater Antilles		-66.48107199	18.22589574	Juan Miguel Cave	wood charcoal	charcoal/charred material	Unit N51-W55: S11-12 cmbs	GrN-24768	990	40	-26.45	Oliver and Narganes Storde 2003	intcal20	1497	-67.0012	17.9346	0	0	Kilbourne, K:2007	La Parguera, Puerto Rico
1307	Puerto Rico	Puerto Rico	Greater Antilles		-66.48107199	18.22589574	Juan Miguel Cave	wood charcoal	charcoal/charred material	Unit N52-W52: F11-44cmbs-base of conical feature	GrN-24770	420	30	-27.07	Oliver and Narganes Storde 2003	intcal20	1497	-67.0012	17.9346	0	0	Kilbourne, K:2007	La Parguera, Puerto Rico
1308	Puerto Rico	Puerto Rico	Greater Antilles		-66.48107199	18.22589574	Juan Miguel Cave	wood charcoal	charcoal/charred material	Unit N52-W54: F7-22cmbs	GrN-24767	1180	40	-26.83	Oliver and Narganes Storde 2003	intcal20	1497	-67.0012	17.9346	0	0	Kilbourne, K:2007	La Parguera, Puerto Rico
1309	Puerto Rico	Puerto Rico	Greater Antilles		-66.48107199	18.22589574	Juan Miguel Cave	Montezuma sp.	faunal material	Unit N51-W54: F6-17cmbs	GrN-24764	1060	40	-26.9	Oliver and Narganes Storde 2003	intcal20	1497	-67.0012	17.9346	0	0	Kilbourne, K:2007	La Parguera, Puerto Rico
1310	Puerto Rico	Puerto Rico	Greater Antilles		-66.48107199	18.22589574	Juan Miguel Cave	Rutaceae (Amyris ?)	wood	Unit N51-W54: F6-17cmbs	GrN-24766	890	30	-27.34	Oliver and Narganes Storde 2003	intcal20	1497	-67.0012	17.9346	0	0	Kilbourne, K:2007	La Parguera, Puerto Rico
1311	Puerto Rico	Puerto Rico	Greater Antilles		-66.48107199	18.22589574	Juan Miguel Cave	Psidium sp.	wood	Unit N51-W54; S1b-10cmbs	GrN-24765	680	40	-27.06	Oliver and Narganes Storde 2003	intcal20	1497	-67.0012	17.9346	0	0	Kilbourne, K:2007	La Parguera, Puerto Rico
1312	Puerto Rico	Puerto Rico	Greater Antilles		-66.48107199	18.22589574	Juan Miguel Cave	ï¿½	unknown	Feature 4-57 cmbs	GrN-26414	790	50	-24.29	Oliver personal communication 2018	intcal20	1497	-67.0012	17.9346	0	0	Kilbourne, K:2007	La Parguera, Puerto Rico
1313	Puerto Rico	Puerto Rico	Greater Antilles		-66.48107199	18.22589574	Los Muertos Cave	charcoal	charcoal/charred material	Test Unit 1-Lev. 4-stratum 3a -base	GrN-30059	1200	40	-27.93	Oliver personal communication 2018	intcal20	1497	-67.0012	17.9346	0	0	Kilbourne, K:2007	La Parguera, Puerto Rico
1314	Puerto Rico	Puerto Rico	Greater Antilles		-66.48107199	18.22589574	Los Muertos Cave	charcoal	charcoal/charred material	Test Unit 1-Lev. 3-stratum 3a -middle	GrN-30060	930	40	-27.67	Oliver personal communication 2018	intcal20	1497	-67.0012	17.9346	0	0	Kilbourne, K:2007	La Parguera, Puerto Rico
1315	Puerto Rico	Puerto Rico	Greater Antilles		-66.48107199	18.22589574	Maisabel	carbon	charcoal/charred material	Burial 22-Cemetery	Beta-17637	1580	120		Siegel 1996:325	intcal20	1497	-67.0012	17.9346	0	0	Kilbourne, K:2007	La Parguera, Puerto Rico
1316	Puerto Rico	Puerto Rico	Greater Antilles		-66.48107199	18.22589574	Maisabel	carbon	charcoal/charred material	House-N342W12-F101-30-40 cmbs (ditch feature)	Beta-17632	1070	70		Siegel 1989:218	intcal20	1497	-67.0012	17.9346	0	0	Kilbourne, K:2007	La Parguera, Puerto Rico
1317	Puerto Rico	Puerto Rico	Greater Antilles		-66.48107199	18.22589574	Maisabel	carbon	charcoal/charred material	House-N36W10-F95-50-60 cmbs (earthoven feature)	Beta-17638	1260	60		Siegel 1989:221	intcal20	1497	-67.0012	17.9346	0	0	Kilbourne, K:2007	La Parguera, Puerto Rico
1318	Puerto Rico	Puerto Rico	Greater Antilles		-66.48107199	18.22589574	Maisabel	carbon	charcoal/charred material	House-N36W10-F95-60-70 cmbs	Beta-17639	1150	70		Siegel 1989:218	intcal20	1497	-67.0012	17.9346	0	0	Kilbourne, K:2007	La Parguera, Puerto Rico
1319	Puerto Rico	Puerto Rico	Greater Antilles		-66.48107199	18.22589574	Maisabel	carbon	charcoal/charred material	House-N36W10-F95-70-80 cmbs	Beta-17640	1300	70		Siegel 1989:221	intcal20	1497	-67.0012	17.9346	0	0	Kilbourne, K:2007	La Parguera, Puerto Rico
1320	Puerto Rico	Puerto Rico	Greater Antilles		-66.48107199	18.22589574	Maisabel	carbon	charcoal/charred material	Mounded Midden 2-N2W7-Area A-70-80 cmbs	I-14747	1080	80		Siegel 1996:325	intcal20	1497	-67.0012	17.9346	0	0	Kilbourne, K:2007	La Parguera, Puerto Rico
1321	Puerto Rico	Puerto Rico	Greater Antilles		-66.48107199	18.22589574	Maisabel	carbon	charcoal/charred material	Mounded Midden 2-N2W7-F38-74ï¿½79 cmbs	I-14748	1240	80		Siegel 1996:325	intcal20	1497	-67.0012	17.9346	0	0	Kilbourne, K:2007	La Parguera, Puerto Rico
1322	Puerto Rico	Puerto Rico	Greater Antilles		-66.48107199	18.22589574	Maisabel	carbon	charcoal/charred material	Mounded Midden 2-N2W9-90-100cmbs	Beta-15006	1130	60		Siegel 1996:325	intcal20	1497	-67.0012	17.9346	0	0	Kilbourne, K:2007	La Parguera, Puerto Rico
1323	Puerto Rico	Puerto Rico	Greater Antilles		-66.48107199	18.22589574	Maisabel	carbon	charcoal/charred material	Mounded Midden 2-N2W9-90-100cmbs	I-14749	1160	80		Siegel 1996:325	intcal20	1497	-67.0012	17.9346	0	0	Kilbourne, K:2007	La Parguera, Puerto Rico
1324	Puerto Rico	Puerto Rico	Greater Antilles		-66.48107199	18.22589574	Maisabel	carbon	charcoal/charred material	Mounded Midden 2-S36W18-30-40 cmbs	AA-4115	1295	45		Siegel 1996:325	intcal20	1497	-67.0012	17.9346	0	0	Kilbourne, K:2007	La Parguera, Puerto Rico
1325	Puerto Rico	Puerto Rico	Greater Antilles		-66.48107199	18.22589574	Maisabel	carbon	charcoal/charred material	Mounded Midden 2-S38W18-Area A-30-40 cmbs	AA-4114	1315	45		Siegel 1996:325	intcal20	1497	-67.0012	17.9346	0	0	Kilbourne, K:2007	La Parguera, Puerto Rico
1326	Puerto Rico	Puerto Rico	Greater Antilles		-66.48107199	18.22589574	Maisabel	human bone collagen	human bone/teeth	Burial 1-Cemetery-N52E100-50-70cmbs	AA-6805	1525	55	-18.3	Siegel 1996:324ï¿½325	intcal20	1497	-67.0012	17.9346	0	0	Kilbourne, K:2007	La Parguera, Puerto Rico
1327	Puerto Rico	Puerto Rico	Greater Antilles		-66.48107199	18.22589574	Maisabel	human bone collagen	human bone/teeth	Burial 10-Cemetery-N84E72-26-43cmbs	AA-4100	1515	50	-21.5	Siegel 1996:324ï¿½325	intcal20	1497	-67.0012	17.9346	0	0	Kilbourne, K:2007	La Parguera, Puerto Rico
1328	Puerto Rico	Puerto Rico	Greater Antilles		-66.48107199	18.22589574	Maisabel	human bone collagen	human bone/teeth	Burial 14-Cemetery-N90E42-100-122cmbs	AA-6809	1600	55	-13	Siegel 1996:324ï¿½325	intcal20	1497	-67.0012	17.9346	0	0	Kilbourne, K:2007	La Parguera, Puerto Rico
1329	Puerto Rico	Puerto Rico	Greater Antilles		-66.48107199	18.22589574	Maisabel	human bone collagen	human bone/teeth	Burial 16-Cemetery-N90E42-60-73cmbs	AA-4103	1335	45	-17.8	Siegel 1996:324ï¿½325	intcal20	1497	-67.0012	17.9346	0	0	Kilbourne, K:2007	La Parguera, Puerto Rico
1330	Puerto Rico	Puerto Rico	Greater Antilles		-66.48107199	18.22589574	Maisabel	carbon	charcoal/charred material	Mounded Midden 2-N2W25-F28-60ï¿½70 cmbs	Beta-14387	240	70		Siegel 1996:325	intcal20	1497	-67.0012	17.9346	0	0	Kilbourne, K:2007	La Parguera, Puerto Rico
1331	Puerto Rico	Puerto Rico	Greater Antilles		-66.48107199	18.22589574	Maisabel	carbon	charcoal/charred material	Mounded Midden 2-N2W27-30-40 cmbs	Beta-14389	250	80		Siegel 1996:325	intcal20	1497	-67.0012	17.9346	0	0	Kilbourne, K:2007	La Parguera, Puerto Rico
1332	Puerto Rico	Puerto Rico	Greater Antilles		-66.48107199	18.22589574	Maisabel	human bone	human bone/teeth	Burial 2-Cemetery-N52E100-76-93 cmbs	Beta-15886	1325	100		Siegel 1996:324ï¿½325	intcal20	1497	-67.0012	17.9346	0	0	Kilbourne, K:2007	La Parguera, Puerto Rico
1333	Puerto Rico	Puerto Rico	Greater Antilles		-66.48107199	18.22589574	Maisabel	human bone collagen	human bone/teeth	Burial 17-Cemetery-N84E72-50-70	cmbs AA-6810	1295	60	-16.4	Siegel 1996:324ï¿½325	intcal20	1497	-67.0012	17.9346	0	0	Kilbourne, K:2007	La Parguera, Puerto Rico
1334	Puerto Rico	Puerto Rico	Greater Antilles		-66.48107199	18.22589574	Maisabel	human bone collagen	human bone/teeth	Burial 18-House Area-N40W10-20ï¿½34 cmbs	AA-4104	1195	45	-21.9	Siegel 1996:325	intcal20	1497	-67.0012	17.9346	0	0	Kilbourne, K:2007	La Parguera, Puerto Rico
1335	Puerto Rico	Puerto Rico	Greater Antilles		-66.48107199	18.22589574	Maisabel	human bone collagen	human bone/teeth	Burial 20-Cemetery-N84E72-41-54 cmbs	AA-4106	1045	45	-21	Siegel 1996:324ï¿½325	intcal20	1497	-67.0012	17.9346	0	0	Kilbourne, K:2007	La Parguera, Puerto Rico
1336	Puerto Rico	Puerto Rico	Greater Antilles		-66.48107199	18.22589574	Maisabel	human bone collagen	human bone/teeth	Burial 21-Cemetery-N84E72-47-58 cmbs	AA-4107	1360	50	-20.8	Siegel 1996:324ï¿½325	intcal20	1497	-67.0012	17.9346	0	0	Kilbourne, K:2007	La Parguera, Puerto Rico
1337	Puerto Rico	Puerto Rico	Greater Antilles		-66.48107199	18.22589574	Maisabel	human bone collagen	human bone/teeth	Burial 22-Cemetery-N84E72-53-62cmbs	AA-6811	1180	85		Siegel 1996:324ï¿½325	intcal20	1497	-67.0012	17.9346	0	0	Kilbourne, K:2007	La Parguera, Puerto Rico
1338	Puerto Rico	Puerto Rico	Greater Antilles		-66.48107199	18.22589574	Maisabel	human bone collagen	human bone/teeth	Burial 23-House Area-N42E20-Ext. 1-46-63 cmbs	AA-4108	1025	55	-24.1	Siegel 1996:325	intcal20	1497	-67.0012	17.9346	0	0	Kilbourne, K:2007	La Parguera, Puerto Rico
1339	Puerto Rico	Puerto Rico	Greater Antilles		-66.48107199	18.22589574	Maisabel	human bone collagen	human bone/teeth	Burial 25-House Area-N42W21-26ï¿½36 cmbs	AA-4109	1335	45	-19.2	Siegel 1996:325	intcal20	1497	-67.0012	17.9346	0	0	Kilbourne, K:2007	La Parguera, Puerto Rico
1340	Puerto Rico	Puerto Rico	Greater Antilles		-66.48107199	18.22589574	Maisabel	human bone collagen	human bone/teeth	Burial 27-House Area-N35W21-23ï¿½34	AA-4110	1405	50	-21.9	Siegel 1996:325	intcal20	1497	-67.0012	17.9346	0	0	Kilbourne, K:2007	La Parguera, Puerto Rico
1341	Puerto Rico	Puerto Rico	Greater Antilles		-66.48107199	18.22589574	Maisabel	human bone collagen	human bone/teeth	Burial 29-House Area-N31W23-22ï¿½30 cmbs	AA-4111	1110	50	-21.3	Siegel 1996:325	intcal20	1497	-67.0012	17.9346	0	0	Kilbourne, K:2007	La Parguera, Puerto Rico
1342	Puerto Rico	Puerto Rico	Greater Antilles		-66.48107199	18.22589574	Maisabel	human bone collagen	human bone/teeth	Burial 3-Cemetery-N32E32-40-50 cmbs	AA-4096	1140	45	-18.9	Siegel 1996:324ï¿½325	intcal20	1497	-67.0012	17.9346	0	0	Kilbourne, K:2007	La Parguera, Puerto Rico
1343	Puerto Rico	Puerto Rico	Greater Antilles		-66.48107199	18.22589574	Maisabel	human bone collagen	human bone/teeth	Burial 30-House Area-N4E50-43ï¿½56 cmbs	AA-4112	1040	45	-19	Siegel 1996:325	intcal20	1497	-67.0012	17.9346	0	0	Kilbourne, K:2007	La Parguera, Puerto Rico
1344	Puerto Rico	Puerto Rico	Greater Antilles		-66.48107199	18.22589574	Maisabel	human bone collagen	human bone/teeth	Burial 31-House Area-N44E0-50ï¿½55cmbs	AA-4113	1065	50	-19.4	Siegel 1996:325	intcal20	1497	-67.0012	17.9346	0	0	Kilbourne, K:2007	La Parguera, Puerto Rico
1345	Puerto Rico	Puerto Rico	Greater Antilles		-66.48107199	18.22589574	Maisabel	human bone collagen	human bone/teeth	Burial 4-Cemetery-N84E72-28-48cmbs	AA-6806	1145	55	-19.5	Siegel 1996:324ï¿½325	intcal20	1497	-67.0012	17.9346	0	0	Kilbourne, K:2007	La Parguera, Puerto Rico
1346	Puerto Rico	Puerto Rico	Greater Antilles		-66.48107199	18.22589574	Maisabel	human bone collagen	human bone/teeth	Burial 7-Cemetery-N84E72-50-70cmbs	AA-6807	1188	55	-18.6	Siegel 1996:324ï¿½325	intcal20	1497	-67.0012	17.9346	0	0	Kilbourne, K:2007	La Parguera, Puerto Rico
1347	Puerto Rico	Puerto Rico	Greater Antilles		-66.48107199	18.22589574	Maisabel	human bone collagen	human bone/teeth	Burial 8-House Area-N38W14-24ï¿½35 cmbs	AA-4099	1045	45	-18.8	Siegel 1996:325	intcal20	1497	-67.0012	17.9346	0	0	Kilbourne, K:2007	La Parguera, Puerto Rico
1348	Puerto Rico	Puerto Rico	Greater Antilles		-66.48107199	18.22589574	Maisabel	human bone collagen	human bone/teeth	Cemetery	AA-4097	1330	45	-18.1	Siegel 1996:325	intcal20	1497	-67.0012	17.9346	0	0	Kilbourne, K:2007	La Parguera, Puerto Rico
1349	Puerto Rico	Puerto Rico	Greater Antilles		-66.48107199	18.22589574	Maisabel	human bone collagen	human bone/teeth	House Area	AA-6812	1080	55	-18.9	Siegel 1996:325	intcal20	1497	-67.0012	17.9346	0	0	Kilbourne, K:2007	La Parguera, Puerto Rico
1350	Puerto Rico	Puerto Rico	Greater Antilles		-66.48107199	18.22589574	Maisabel	wood	wood	MAN-1-203-205 cmbs	Beta-130450	2730	70		Siegel et al. 2005	intcal20	1497	-67.0012	17.9346	0	0	Kilbourne, K:2007	La Parguera, Puerto Rico
1351	Puerto Rico	Puerto Rico	Greater Antilles		-66.48107199	18.22589574	Maisabel	wood	wood	MAN-1-274-281 cmbs	Beta-130451	3640	70		Siegel et al. 2005	intcal20	1497	-67.0012	17.9346	0	0	Kilbourne, K:2007	La Parguera, Puerto Rico
1357	Puerto Rico	Puerto Rico	Greater Antilles		-66.48107199	18.22589574	Maisabel	human bone collagen	human bone/teeth	Burial 15-Cemetery-N90E42-89-114 cmbs	AA-4102	1420	100		Siegel 1996:324ï¿½325	intcal20	1497	-67.0012	17.9346	0	0	Kilbourne, K:2007	La Parguera, Puerto Rico
1363	Puerto Rico	Puerto Rico	Greater Antilles		-66.48107199	18.22589574	Maisabel	wood	wood	MAN-1-385-394 cmbs	Beta-116372	3820	70		Siegel et al. 2005	intcal20	1497	-67.0012	17.9346	0	0	Kilbourne, K:2007	La Parguera, Puerto Rico
1364	Puerto Rico	Puerto Rico	Greater Antilles		-66.48107199	18.22589574	Marï¿½a de la Cruz	charcoal	charcoal/charred material	Section A (0.125ï¿½0.25)	Y-1234	1910	100		Bullen and Sleight 1963:41	intcal20	1497	-67.0012	17.9346	0	0	Kilbourne, K:2007	La Parguera, Puerto Rico
1365	Puerto Rico	Puerto Rico	Greater Antilles		-66.48107199	18.22589574	Marï¿½a de la Cruz	charcoal	charcoal/charred material	Section A (0.50ï¿½0.625)	Y-1235	1920	120		Bullen and Sleight 1963:41	intcal20	1497	-67.0012	17.9346	0	0	Kilbourne, K:2007	La Parguera, Puerto Rico
1366	Puerto Rico	Puerto Rico	Greater Antilles		-66.48107199	18.22589574	Maruca	ï¿½	marine shell	ï¿½	Beta-69878	3080	90	-25	Pantel 1994	marine20	1497	-67.0012	17.9346	-161	24	Kilbourne, K:2007	La Parguera, Puerto Rico
1367	Puerto Rico	Puerto Rico	Greater Antilles		-66.48107199	18.22589574	Maruca	ï¿½	marine shell	ï¿½	Beta-69879	3870	130	-25	Pantel 1994	marine20	1497	-67.0012	17.9346	-161	24	Kilbourne, K:2007	La Parguera, Puerto Rico
1368	Puerto Rico	Puerto Rico	Greater Antilles		-66.48107199	18.22589574	Maruca	ï¿½	marine shell	ï¿½	Beta-70866	2960	110	-25	Pantel 1994	marine20	1497	-67.0012	17.9346	-161	24	Kilbourne, K:2007	La Parguera, Puerto Rico
1369	Puerto Rico	Puerto Rico	Greater Antilles		-66.48107199	18.22589574	Maruca	ï¿½	marine shell	ï¿½	Beta-92890	2950	50	-25.3	Rodrï¿½guez Lopez 2004	marine20	1497	-67.0012	17.9346	-161	24	Kilbourne, K:2007	La Parguera, Puerto Rico
1370	Puerto Rico	Puerto Rico	Greater Antilles		-66.48107199	18.22589574	Maruca	ï¿½	marine shell	ï¿½	Beta-92891	4160	50	-25.8	Rodrï¿½guez Lopez 2004	marine20	1497	-67.0012	17.9346	-161	24	Kilbourne, K:2007	La Parguera, Puerto Rico
1371	Puerto Rico	Puerto Rico	Greater Antilles		-66.48107199	18.22589574	Maruca	ï¿½	unknown	ï¿½	Beta-92892	2870	60	-25.4	Rodrï¿½guez Lopez 2004	intcal20	1497	-67.0012	17.9346	0	0	Kilbourne, K:2007	La Parguera, Puerto Rico
1372	Puerto Rico	Puerto Rico	Greater Antilles		-66.48107199	18.22589574	Maruca	ï¿½	unknown	ï¿½	Beta-92893	2650	60	-26.7	Rodrï¿½guez Lopez 2004	intcal20	1497	-67.0012	17.9346	0	0	Kilbourne, K:2007	La Parguera, Puerto Rico
1373	Puerto Rico	Puerto Rico	Greater Antilles		-66.48107199	18.22589574	Maruca	ï¿½	marine shell	ï¿½	Beta-92894	2820	70		Rodrï¿½guez Lopez 2004	marine20	1497	-67.0012	17.9346	-161	24	Kilbourne, K:2007	La Parguera, Puerto Rico
1374	Puerto Rico	Puerto Rico	Greater Antilles		-66.48107199	18.22589574	Playa Blanca	charcoal	charcoal/charred material	ï¿½	Beta-31692	1190	90		Rodrï¿½guez Lpez and Rivera 1991	intcal20	1497	-67.0012	17.9346	0	0	Kilbourne, K:2007	La Parguera, Puerto Rico
1375	Puerto Rico	Puerto Rico	Greater Antilles		-66.48107199	18.22589574	Playa Blanca	Strombus sp.	marine shell	ï¿½	Beta-21694	450	70		Rivera and Rodrï¿½guez 1991	marine20	1497	-67.0012	17.9346	-161	24	Kilbourne, K:2007	La Parguera, Puerto Rico
1376	Puerto Rico	Puerto Rico	Greater Antilles		-66.48107199	18.22589574	Playa Blanca	Strombus sp.	marine shell	ï¿½	Beta-31693	590	60		Rodrï¿½guez Lpez and Rivera 1991	marine20	1497	-67.0012	17.9346	-161	24	Kilbourne, K:2007	La Parguera, Puerto Rico
1377	Puerto Rico	Puerto Rico	Greater Antilles		-66.48107199	18.22589574	Playa Blanca	Strombus sp.	marine shell	ï¿½	Beta-31695	1150	70		Rodrï¿½guez Lpez and Rivera 1991	marine20	1497	-67.0012	17.9346	-161	24	Kilbourne, K:2007	La Parguera, Puerto Rico
1378	Puerto Rico	Puerto Rico	Greater Antilles		-66.48107199	18.22589574	Paso del Indio	charcoal	charcoal/charred material	6N-18/13	Beta-81844	960	50		Walker 2005	intcal20	1497	-67.0012	17.9346	0	0	Kilbourne, K:2007	La Parguera, Puerto Rico
1379	Puerto Rico	Puerto Rico	Greater Antilles		-66.48107199	18.22589574	Paso del Indio	charcoal	charcoal/charred material	6N-18/13	Beta-81845	970	50		Walker 2005	intcal20	1497	-67.0012	17.9346	0	0	Kilbourne, K:2007	La Parguera, Puerto Rico
1380	Puerto Rico	Puerto Rico	Greater Antilles		-66.48107199	18.22589574	Paso del Indio	charcoal	charcoal/charred material	6N-18/21	Beta-178668	970	40		Walker 2005	intcal20	1497	-67.0012	17.9346	0	0	Kilbourne, K:2007	La Parguera, Puerto Rico
1381	Puerto Rico	Puerto Rico	Greater Antilles		-66.48107199	18.22589574	Paso del Indio	charcoal	charcoal/charred material	6S-17/37	Beta-178666	1450	40		Walker 2005	intcal20	1497	-67.0012	17.9346	0	0	Kilbourne, K:2007	La Parguera, Puerto Rico
1382	Puerto Rico	Puerto Rico	Greater Antilles		-66.48107199	18.22589574	Paso del Indio	charcoal	charcoal/charred material	6S-17/37	Beta-77174	940	60		Walker 2005	intcal20	1497	-67.0012	17.9346	0	0	Kilbourne, K:2007	La Parguera, Puerto Rico
1383	Puerto Rico	Puerto Rico	Greater Antilles		-66.48107199	18.22589574	Paso del Indio	charcoal	charcoal/charred material	unit 6N-13/10	Beta-178669	960	130		Walker 2005	intcal20	1497	-67.0012	17.9346	0	0	Kilbourne, K:2007	La Parguera, Puerto Rico
1384	Puerto Rico	Puerto Rico	Greater Antilles		-66.48107199	18.22589574	Paso del Indio	charcoal	charcoal/charred material	unit 6N-13/13	Beta-178660	1030	50		Walker 2005	intcal20	1497	-67.0012	17.9346	0	0	Kilbourne, K:2007	La Parguera, Puerto Rico
1385	Puerto Rico	Puerto Rico	Greater Antilles		-66.48107199	18.22589574	Paso del Indio	charcoal	charcoal/charred material	unit 6N-13/13	Beta-178670	1580	90		Walker 2005	intcal20	1497	-67.0012	17.9346	0	0	Kilbourne, K:2007	La Parguera, Puerto Rico
1386	Puerto Rico	Puerto Rico	Greater Antilles		-66.48107199	18.22589574	Paso del Indio	charcoal	charcoal/charred material	unit 6N-13/13	Beta-178674	1470	40		Walker 2005	intcal20	1497	-67.0012	17.9346	0	0	Kilbourne, K:2007	La Parguera, Puerto Rico
1387	Puerto Rico	Puerto Rico	Greater Antilles		-66.48107199	18.22589574	Paso del Indio	charcoal	charcoal/charred material	Unit 6N-13/17	Beta-178661	940	60		Walker 2005	intcal20	1497	-67.0012	17.9346	0	0	Kilbourne, K:2007	La Parguera, Puerto Rico
1388	Puerto Rico	Puerto Rico	Greater Antilles		-66.48107199	18.22589574	Paso del Indio	charcoal	charcoal/charred material	Unit 6N-13/17	Beta-178662	910	40		Walker 2005	intcal20	1497	-67.0012	17.9346	0	0	Kilbourne, K:2007	La Parguera, Puerto Rico
1389	Puerto Rico	Puerto Rico	Greater Antilles		-66.48107199	18.22589574	Paso del Indio	charcoal	charcoal/charred material	unit 6N-13/17	Beta-178663	1060	40		Walker 2005	intcal20	1497	-67.0012	17.9346	0	0	Kilbourne, K:2007	La Parguera, Puerto Rico
1390	Puerto Rico	Puerto Rico	Greater Antilles		-66.48107199	18.22589574	Paso del Indio	charcoal	charcoal/charred material	unit 6N-13/17	Beta-81848	1180	70		Walker 2005	intcal20	1497	-67.0012	17.9346	0	0	Kilbourne, K:2007	La Parguera, Puerto Rico
1391	Puerto Rico	Puerto Rico	Greater Antilles		-66.48107199	18.22589574	Paso del Indio	charcoal	charcoal/charred material	Unit 6N-13/21	Beta-178664	630	40		Walker 2005	intcal20	1497	-67.0012	17.9346	0	0	Kilbourne, K:2007	La Parguera, Puerto Rico
1392	Puerto Rico	Puerto Rico	Greater Antilles		-66.48107199	18.22589574	Paso del Indio	charcoal	charcoal/charred material	Unit 6N-13/21	Beta-81849	840	60		Walker 2005	intcal20	1497	-67.0012	17.9346	0	0	Kilbourne, K:2007	La Parguera, Puerto Rico
1393	Puerto Rico	Puerto Rico	Greater Antilles		-66.48107199	18.22589574	Paso del Indio	charcoal	charcoal/charred material	unit 6N-13/21	Beta-81850	1050	50		Walker 2005	intcal20	1497	-67.0012	17.9346	0	0	Kilbourne, K:2007	La Parguera, Puerto Rico
1394	Puerto Rico	Puerto Rico	Greater Antilles		-66.48107199	18.22589574	Paso del Indio	charcoal	charcoal/charred material	unit 6N-13/21	Beta-87601	1440	60		Walker 2005	intcal20	1497	-67.0012	17.9346	0	0	Kilbourne, K:2007	La Parguera, Puerto Rico
1395	Puerto Rico	Puerto Rico	Greater Antilles		-66.48107199	18.22589574	Paso del Indio	charcoal	charcoal/charred material	unit 6N-13/25	Beta-178665	950	60		Walker 2005	intcal20	1497	-67.0012	17.9346	0	0	Kilbourne, K:2007	La Parguera, Puerto Rico
1396	Puerto Rico	Puerto Rico	Greater Antilles		-66.48107199	18.22589574	Paso del Indio	charcoal	charcoal/charred material	unit 6N-18/10	Beta-81841	990	50		Walker 2005	intcal20	1497	-67.0012	17.9346	0	0	Kilbourne, K:2007	La Parguera, Puerto Rico
1397	Puerto Rico	Puerto Rico	Greater Antilles		-66.48107199	18.22589574	Paso del Indio	charcoal	charcoal/charred material	unit 6N-18/10	Beta-87600	910	60		Walker 2005	intcal20	1497	-67.0012	17.9346	0	0	Kilbourne, K:2007	La Parguera, Puerto Rico
1398	Puerto Rico	Puerto Rico	Greater Antilles		-66.48107199	18.22589574	Paso del Indio	charcoal	charcoal/charred material	unit 6N-18/13	Beta-81843	1060	60		Walker 2005	intcal20	1497	-67.0012	17.9346	0	0	Kilbourne, K:2007	La Parguera, Puerto Rico
1399	Puerto Rico	Puerto Rico	Greater Antilles		-66.48107199	18.22589574	Paso del Indio	charcoal	charcoal/charred material	unit 6N-18/13	Beta-81846	1080	60		Walker 2005	intcal20	1497	-67.0012	17.9346	0	0	Kilbourne, K:2007	La Parguera, Puerto Rico
1400	Puerto Rico	Puerto Rico	Greater Antilles		-66.48107199	18.22589574	Paso del Indio	charcoal	charcoal/charred material	unit 6N-18/21	Beta-178667	1230	60		Walker 2005	intcal20	1497	-67.0012	17.9346	0	0	Kilbourne, K:2007	La Parguera, Puerto Rico
1401	Puerto Rico	Puerto Rico	Greater Antilles		-66.48107199	18.22589574	Paso del Indio	charcoal	charcoal/charred material	unit 6S-17/25	Beta-77168	980	50		Walker 2005	intcal20	1497	-67.0012	17.9346	0	0	Kilbourne, K:2007	La Parguera, Puerto Rico
1402	Puerto Rico	Puerto Rico	Greater Antilles		-66.48107199	18.22589574	Paso del Indio	charcoal	charcoal/charred material	unit 6S-17/29	Beta-87603	950	60		Walker 2005	intcal20	1497	-67.0012	17.9346	0	0	Kilbourne, K:2007	La Parguera, Puerto Rico
1403	Puerto Rico	Puerto Rico	Greater Antilles		-66.48107199	18.22589574	Paso del Indio	charcoal	charcoal/charred material	Unit 6S-17/33	Beta-77175	830	80		Walker 2005	intcal20	1497	-67.0012	17.9346	0	0	Kilbourne, K:2007	La Parguera, Puerto Rico
1404	Puerto Rico	Puerto Rico	Greater Antilles		-66.48107199	18.22589574	Paso del Indio	charcoal	charcoal/charred material	Unit 6S-17/33	Beta-87604	870	80		Walker 2005	intcal20	1497	-67.0012	17.9346	0	0	Kilbourne, K:2007	La Parguera, Puerto Rico
1405	Puerto Rico	Puerto Rico	Greater Antilles		-66.48107199	18.22589574	Paso del Indio	charcoal	charcoal/charred material	Unit 7-1	Beta-178671	560	60		Walker 2005	intcal20	1497	-67.0012	17.9346	0	0	Kilbourne, K:2007	La Parguera, Puerto Rico
1406	Puerto Rico	Puerto Rico	Greater Antilles		-66.48107199	18.22589574	Paso del Indio	charcoal	charcoal/charred material	unit 7-2	Beta-178672	960	40		Walker 2005	intcal20	1497	-67.0012	17.9346	0	0	Kilbourne, K:2007	La Parguera, Puerto Rico
1407	Puerto Rico	Puerto Rico	Greater Antilles		-66.48107199	18.22589574	Paso del Indio	charcoal	charcoal/charred material	unit 7-2	Beta-178673	1270	70		Walker 2005	intcal20	1497	-67.0012	17.9346	0	0	Kilbourne, K:2007	La Parguera, Puerto Rico
1408	Puerto Rico	Puerto Rico	Greater Antilles		-66.48107199	18.22589574	Paso del Indio	charcoal	charcoal/charred material	Unit 7-2	Beta-77177	640	60		Walker 2005	intcal20	1497	-67.0012	17.9346	0	0	Kilbourne, K:2007	La Parguera, Puerto Rico
1409	Puerto Rico	Puerto Rico	Greater Antilles		-66.48107199	18.22589574	Paso del Indio	charcoal	charcoal/charred material	Unit 7-4	Beta-178675	730	40		Walker 2005	intcal20	1497	-67.0012	17.9346	0	0	Kilbourne, K:2007	La Parguera, Puerto Rico
1410	Puerto Rico	Puerto Rico	Greater Antilles		-66.48107199	18.22589574	Paso del Indio	charcoal	charcoal/charred material	unit 7-4	Beta-178676	1010	40		Walker 2005	intcal20	1497	-67.0012	17.9346	0	0	Kilbourne, K:2007	La Parguera, Puerto Rico
1411	Puerto Rico	Puerto Rico	Greater Antilles		-66.48107199	18.22589574	Paso del Indio	charcoal	charcoal/charred material	unit 7-5	Beta-77183	630	50		Walker 2005	intcal20	1497	-67.0012	17.9346	0	0	Kilbourne, K:2007	La Parguera, Puerto Rico
1412	Puerto Rico	Puerto Rico	Greater Antilles		-66.48107199	18.22589574	Paso del Indio	charcoal	charcoal/charred material	unit 81-2	Beta-77164	1350	70		Walker 2005	intcal20	1497	-67.0012	17.9346	0	0	Kilbourne, K:2007	La Parguera, Puerto Rico
1413	Puerto Rico	Puerto Rico	Greater Antilles		-66.48107199	18.22589574	Paso del Indio	charcoal	charcoal/charred material	unit 81-2	Beta-87610	1550	60		Walker 2005	intcal20	1497	-67.0012	17.9346	0	0	Kilbourne, K:2007	La Parguera, Puerto Rico
1414	Puerto Rico	Puerto Rico	Greater Antilles		-66.48107199	18.22589574	Paso del Indio	charcoal	charcoal/charred material	unit 8I-2	Beta-178677	2330	110		Walker 2005	intcal20	1497	-67.0012	17.9346	0	0	Kilbourne, K:2007	La Parguera, Puerto Rico
1415	Puerto Rico	Puerto Rico	Greater Antilles		-66.48107199	18.22589574	Paso del Indio	charcoal	charcoal/charred material	unit 8I-3	Beta-178679	930	40		Walker 2005	intcal20	1497	-67.0012	17.9346	0	0	Kilbourne, K:2007	La Parguera, Puerto Rico
1416	Puerto Rico	Puerto Rico	Greater Antilles		-66.48107199	18.22589574	Paso del Indio	charcoal	charcoal/charred material	unit 8I-3	Beta-87611	1920	80		Walker 2005	intcal20	1497	-67.0012	17.9346	0	0	Kilbourne, K:2007	La Parguera, Puerto Rico
1417	Puerto Rico	Puerto Rico	Greater Antilles		-66.48107199	18.22589574	Paso del Indio	charcoal	charcoal/charred material	unit 8I-4	Beta-178681	1520	40		Walker 2005	intcal20	1497	-67.0012	17.9346	0	0	Kilbourne, K:2007	La Parguera, Puerto Rico
1418	Puerto Rico	Puerto Rico	Greater Antilles		-66.48107199	18.22589574	Paso del Indio	charcoal	charcoal/charred material	unit 8I-4	Beta-77165	4060	60		Walker 2005	intcal20	1497	-67.0012	17.9346	0	0	Kilbourne, K:2007	La Parguera, Puerto Rico
1419	Puerto Rico	Puerto Rico	Greater Antilles		-66.48107199	18.22589574	Paso del Indio	charcoal	charcoal/charred material	unit 8I-5	Beta-178680	4110	40		Walker 2005	intcal20	1497	-67.0012	17.9346	0	0	Kilbourne, K:2007	La Parguera, Puerto Rico
1420	Puerto Rico	Puerto Rico	Greater Antilles		-66.48107199	18.22589574	Paso del Indio	charcoal	charcoal/charred material	unit 8S-2	Beta-178678	2520	40		Walker 2005	intcal20	1497	-67.0012	17.9346	0	0	Kilbourne, K:2007	La Parguera, Puerto Rico
1421	Puerto Rico	Puerto Rico	Greater Antilles		-66.48107199	18.22589574	Paso del Indio	human bone	human bone/teeth	Impacted/Out of context	AA-75802	710	43	-19.44	Pestle 2010	intcal20	1497	-67.0012	17.9346	0	0	Kilbourne, K:2007	La Parguera, Puerto Rico
1422	Puerto Rico	Puerto Rico	Greater Antilles		-66.48107199	18.22589574	Paso del Indio	human bone	human bone/teeth	Impacted/Out of context	AA-82413	900	44	-20.09	Pestle 2010	intcal20	1497	-67.0012	17.9346	0	0	Kilbourne, K:2007	La Parguera, Puerto Rico
1423	Puerto Rico	Puerto Rico	Greater Antilles		-66.48107199	18.22589574	Paso del Indio	human bone	human bone/teeth	P6 18E 21S Ent. 1	AA-79406	1040	44	-19.34	Pestle 2010	intcal20	1497	-67.0012	17.9346	0	0	Kilbourne, K:2007	La Parguera, Puerto Rico
1424	Puerto Rico	Puerto Rico	Greater Antilles		-66.48107199	18.22589574	Paso del Indio	human bone	human bone/teeth	P6 U12 Ent. 1	AA-79407	1041	44	-18.52	Pestle 2010	intcal20	1497	-67.0012	17.9346	0	0	Kilbourne, K:2007	La Parguera, Puerto Rico
1425	Puerto Rico	Puerto Rico	Greater Antilles		-66.48107199	18.22589574	Paso del Indio	human bone	human bone/teeth	P6 U13E 25S Ent. 4A	AA-82414	1026	44	-18.94	Pestle 2010	intcal20	1497	-67.0012	17.9346	0	0	Kilbourne, K:2007	La Parguera, Puerto Rico
1426	Puerto Rico	Puerto Rico	Greater Antilles		-66.48107199	18.22589574	Paso del Indio	human bone	human bone/teeth	P6/T1 Ent. 1	AA-75143	932	44	-19.3	Pestle 2010	intcal20	1497	-67.0012	17.9346	0	0	Kilbourne, K:2007	La Parguera, Puerto Rico
1427	Puerto Rico	Puerto Rico	Greater Antilles		-66.48107199	18.22589574	Paso del Indio	human bone	human bone/teeth	P6/U 13E 25S Ent. 4B	AA-83933	991	43	-19.53	Pestle 2010	intcal20	1497	-67.0012	17.9346	0	0	Kilbourne, K:2007	La Parguera, Puerto Rico
1428	Puerto Rico	Puerto Rico	Greater Antilles		-66.48107199	18.22589574	Paso del Indio	human bone	human bone/teeth	P6/U 17E 25S Ent. 1	AA-83932	873	42	-19.39	Pestle 2010	intcal20	1497	-67.0012	17.9346	0	0	Kilbourne, K:2007	La Parguera, Puerto Rico
1429	Puerto Rico	Puerto Rico	Greater Antilles		-66.48107199	18.22589574	Paso del Indio	human bone	human bone/teeth	P6/U 17E 25S Ent. 2	AA-83931	927	45	-19.02	Pestle 2010	intcal20	1497	-67.0012	17.9346	0	0	Kilbourne, K:2007	La Parguera, Puerto Rico
1430	Puerto Rico	Puerto Rico	Greater Antilles		-66.48107199	18.22589574	Paso del Indio	human bone	human bone/teeth	P6/U 17E 29S Ent. 4	AA-75124	1010	42		Pestle 2010	intcal20	1497	-67.0012	17.9346	0	0	Kilbourne, K:2007	La Parguera, Puerto Rico
1431	Puerto Rico	Puerto Rico	Greater Antilles		-66.48107199	18.22589574	Paso del Indio	human bone	human bone/teeth	P6/U 17E 41S Ent. 1	AA-79356	1075	44	-19.32	Pestle 2010	intcal20	1497	-67.0012	17.9346	0	0	Kilbourne, K:2007	La Parguera, Puerto Rico
1432	Puerto Rico	Puerto Rico	Greater Antilles		-66.48107199	18.22589574	Paso del Indio	human bone	human bone/teeth	P6/U 18E 21S Ent. 2	AA-82408	953	46	-19	Pestle 2010	intcal20	1497	-67.0012	17.9346	0	0	Kilbourne, K:2007	La Parguera, Puerto Rico
1433	Puerto Rico	Puerto Rico	Greater Antilles		-66.48107199	18.22589574	Paso del Indio	human bone	human bone/teeth	P6/U13 Ent. #2	AA-72888	1164	41	-19.09	Pestle 2010	intcal20	1497	-67.0012	17.9346	0	0	Kilbourne, K:2007	La Parguera, Puerto Rico
1434	Puerto Rico	Puerto Rico	Greater Antilles		-66.48107199	18.22589574	Paso del Indio	human bone	human bone/teeth	P7/U3 Ent. 4	AA-83935	1092	42	-19.47	Pestle 2010	intcal20	1497	-67.0012	17.9346	0	0	Kilbourne, K:2007	La Parguera, Puerto Rico
1435	Puerto Rico	Puerto Rico	Greater Antilles		-66.48107199	18.22589574	Paso del Indio	human bone	human bone/teeth	P6/U13 Ent. 13	AA-83934	951	42	-18.5	Pestle 2010	intcal20	1497	-67.0012	17.9346	0	0	Kilbourne, K:2007	La Parguera, Puerto Rico
1436	Puerto Rico	Puerto Rico	Greater Antilles		-66.48107199	18.22589574	Paso del Indio	human bone	human bone/teeth	P7/U3 Ent. 5A	AA-83929	1086	46	-19.34	Pestle 2010	intcal20	1497	-67.0012	17.9346	0	0	Kilbourne, K:2007	La Parguera, Puerto Rico
1437	Puerto Rico	Puerto Rico	Greater Antilles		-66.48107199	18.22589574	Paso del Indio	human bone	human bone/teeth	P6/U13-25 Ent. 2	AA-79400	983	44	-18.97	Pestle 2010	intcal20	1497	-67.0012	17.9346	0	0	Kilbourne, K:2007	La Parguera, Puerto Rico
1438	Puerto Rico	Puerto Rico	Greater Antilles		-66.48107199	18.22589574	Paso del Indio	human bone	human bone/teeth	P7/U3 Ent. 6	AA-83936	1002	43	0	Pestle 2010	intcal20	1497	-67.0012	17.9346	0	0	Kilbourne, K:2007	La Parguera, Puerto Rico
1439	Puerto Rico	Puerto Rico	Greater Antilles		-66.48107199	18.22589574	Paso del Indio	human bone	human bone/teeth	P6/U17E 29S Ent. 10	AA-78488	1085	43	-18.79	Pestle 2010	intcal20	1497	-67.0012	17.9346	0	0	Kilbourne, K:2007	La Parguera, Puerto Rico
1440	Puerto Rico	Puerto Rico	Greater Antilles		-66.48107199	18.22589574	Paso del Indio	human bone	human bone/teeth	P7/U3 Ent. 7	AA-75144	941	44	-19.49	Pestle 2010	intcal20	1497	-67.0012	17.9346	0	0	Kilbourne, K:2007	La Parguera, Puerto Rico
1441	Puerto Rico	Puerto Rico	Greater Antilles		-66.48107199	18.22589574	Paso del Indio	human bone	human bone/teeth	P6/U17E 29S Ent. 5	AA-75142	1004	44	-19.5	Pestle 2010	intcal20	1497	-67.0012	17.9346	0	0	Kilbourne, K:2007	La Parguera, Puerto Rico
1442	Puerto Rico	Puerto Rico	Greater Antilles		-66.48107199	18.22589574	Paso del Indio	human bone	human bone/teeth	P7/U3 Ent. 8	AA-83925	735	44	-19.46	Pestle 2010	intcal20	1497	-67.0012	17.9346	0	0	Kilbourne, K:2007	La Parguera, Puerto Rico
1443	Puerto Rico	Puerto Rico	Greater Antilles		-66.48107199	18.22589574	Paso del Indio	human bone	human bone/teeth	P6/U17E 29S Ent. 6	AA-75818	1127	45	-19.25	Pestle 2010	intcal20	1497	-67.0012	17.9346	0	0	Kilbourne, K:2007	La Parguera, Puerto Rico
1444	Puerto Rico	Puerto Rico	Greater Antilles		-66.48107199	18.22589574	Paso del Indio	human bone	human bone/teeth	P7/U4 Ent. 10	AA-82411	1027	44	18.57	Pestle 2010	intcal20	1497	-67.0012	17.9346	0	0	Kilbourne, K:2007	La Parguera, Puerto Rico
1445	Puerto Rico	Puerto Rico	Greater Antilles		-66.48107199	18.22589574	Paso del Indio	human bone	human bone/teeth	P6/U17E 33S Ent. 1	AA-79355	1099	44	-17.63	Pestle 2010	intcal20	1497	-67.0012	17.9346	0	0	Kilbourne, K:2007	La Parguera, Puerto Rico
1446	Puerto Rico	Puerto Rico	Greater Antilles		-66.48107199	18.22589574	Paso del Indio	human bone	human bone/teeth	P7/U4 Ent. 11	AA-83927	1073	45	-18.54	Pestle 2010	intcal20	1497	-67.0012	17.9346	0	0	Kilbourne, K:2007	La Parguera, Puerto Rico
1447	Puerto Rico	Puerto Rico	Greater Antilles		-66.48107199	18.22589574	Paso del Indio	human bone	human bone/teeth	P6/U17E 33S Ent. 2	AA-75826	997	44	-18.55	Pestle 2010	intcal20	1497	-67.0012	17.9346	0	0	Kilbourne, K:2007	La Parguera, Puerto Rico
1448	Puerto Rico	Puerto Rico	Greater Antilles		-66.48107199	18.22589574	Paso del Indio	human bone	human bone/teeth	P7/U4 Ent. 14	AA-75140	1016	45	-19.01	Pestle 2010	intcal20	1497	-67.0012	17.9346	0	0	Kilbourne, K:2007	La Parguera, Puerto Rico
1449	Puerto Rico	Puerto Rico	Greater Antilles		-66.48107199	18.22589574	Paso del Indio	human bone	human bone/teeth	P6/U17E 37S Ent. 1	AA-82410	1098	45	-19.52	Pestle 2010	intcal20	1497	-67.0012	17.9346	0	0	Kilbourne, K:2007	La Parguera, Puerto Rico
1450	Puerto Rico	Puerto Rico	Greater Antilles		-66.48107199	18.22589574	Paso del Indio	human bone	human bone/teeth	P7/U4 Ent. 2A	AA-72876	1036	42	-17.8	Pestle 2010	intcal20	1497	-67.0012	17.9346	0	0	Kilbourne, K:2007	La Parguera, Puerto Rico
1451	Puerto Rico	Puerto Rico	Greater Antilles		-66.48107199	18.22589574	Paso del Indio	human bone	human bone/teeth	P6/U18E 25S Ent. 4	AA-82404	1162	60	-17.48	Pestle 2010	intcal20	1497	-67.0012	17.9346	0	0	Kilbourne, K:2007	La Parguera, Puerto Rico
1452	Puerto Rico	Puerto Rico	Greater Antilles		-66.48107199	18.22589574	Paso del Indio	human bone	human bone/teeth	P7/U4 Ent. 2B	AA-78487	1078	46	-18.89	Pestle 2010	intcal20	1497	-67.0012	17.9346	0	0	Kilbourne, K:2007	La Parguera, Puerto Rico
1453	Puerto Rico	Puerto Rico	Greater Antilles		-66.48107199	18.22589574	Paso del Indio	human bone	human bone/teeth	P6/U75E 35S Ent. 1	AA-82409	1150	45	-18.81	Pestle 2010	intcal20	1497	-67.0012	17.9346	0	0	Kilbourne, K:2007	La Parguera, Puerto Rico
1454	Puerto Rico	Puerto Rico	Greater Antilles		-66.48107199	18.22589574	Paso del Indio	human bone	human bone/teeth	P7/U4 Ent. 2C	AA-75126	966	42	-19.09	Pestle 2010	intcal20	1497	-67.0012	17.9346	0	0	Kilbourne, K:2007	La Parguera, Puerto Rico
1455	Puerto Rico	Puerto Rico	Greater Antilles		-66.48107199	18.22589574	Paso del Indio	human bone	human bone/teeth	P6/U7E 33S Ent. 1	AA-79404	1125	45	-18.49	Pestle 2010	intcal20	1497	-67.0012	17.9346	0	0	Kilbourne, K:2007	La Parguera, Puerto Rico
1456	Puerto Rico	Puerto Rico	Greater Antilles		-66.48107199	18.22589574	Paso del Indio	human bone	human bone/teeth	P7/U4 Ent. 3A	AA-79347	1090	45	-18.96	Pestle 2010	intcal20	1497	-67.0012	17.9346	0	0	Kilbourne, K:2007	La Parguera, Puerto Rico
1457	Puerto Rico	Puerto Rico	Greater Antilles		-66.48107199	18.22589574	Paso del Indio	human bone	human bone/teeth	P6/U7E 33S Ent. 2	AA-82415	1054	44		Pestle 2010	intcal20	1497	-67.0012	17.9346	0	0	Kilbourne, K:2007	La Parguera, Puerto Rico
1458	Puerto Rico	Puerto Rico	Greater Antilles		-66.48107199	18.22589574	Paso del Indio	human bone	human bone/teeth	P7/U4 Ent. 4A	AA-75800	907	45	-19.41	Pestle 2010	intcal20	1497	-67.0012	17.9346	0	0	Kilbourne, K:2007	La Parguera, Puerto Rico
1459	Puerto Rico	Puerto Rico	Greater Antilles		-66.48107199	18.22589574	Paso del Indio	human bone	human bone/teeth	P6N/U 13E 13S Ent. 1	AA-78480	1084	46	-19.95	Pestle 2010	intcal20	1497	-67.0012	17.9346	0	0	Kilbourne, K:2007	La Parguera, Puerto Rico
1460	Puerto Rico	Puerto Rico	Greater Antilles		-66.48107199	18.22589574	Paso del Indio	human bone	human bone/teeth	P7/U4 Ent. 4D	AA-75139	1011	42	-18.89	Pestle 2010	intcal20	1497	-67.0012	17.9346	0	0	Kilbourne, K:2007	La Parguera, Puerto Rico
1461	Puerto Rico	Puerto Rico	Greater Antilles		-66.48107199	18.22589574	Paso del Indio	human bone	human bone/teeth	P6N/U 18E 17S Ent. 1	AA-82407	1289	46	-17.42	Pestle 2010	intcal20	1497	-67.0012	17.9346	0	0	Kilbourne, K:2007	La Parguera, Puerto Rico
1462	Puerto Rico	Puerto Rico	Greater Antilles		-66.48107199	18.22589574	Paso del Indio	human bone	human bone/teeth	P7/U4 Ent. 5C	AA-75798	1071	43	-18.88	Pestle 2010	intcal20	1497	-67.0012	17.9346	0	0	Kilbourne, K:2007	La Parguera, Puerto Rico
1463	Puerto Rico	Puerto Rico	Greater Antilles		-66.48107199	18.22589574	Paso del Indio	human bone	human bone/teeth	P7 Ent. D Impacto	AA-82382	1007	47		Pestle 2010	intcal20	1497	-67.0012	17.9346	0	0	Kilbourne, K:2007	La Parguera, Puerto Rico
1464	Puerto Rico	Puerto Rico	Greater Antilles		-66.48107199	18.22589574	Paso del Indio	human bone	human bone/teeth	P7/U4 Ent. 5D	AA-79348	1039	45	-19.17	Pestle 2010	intcal20	1497	-67.0012	17.9346	0	0	Kilbourne, K:2007	La Parguera, Puerto Rico
1465	Puerto Rico	Puerto Rico	Greater Antilles		-66.48107199	18.22589574	Paso del Indio	human bone	human bone/teeth	P7 Impactado	AA-75822	1062	43	-19.3	Pestle 2010	intcal20	1497	-67.0012	17.9346	0	0	Kilbourne, K:2007	La Parguera, Puerto Rico
1466	Puerto Rico	Puerto Rico	Greater Antilles		-66.48107199	18.22589574	Paso del Indio	human bone	human bone/teeth	P7/U4 Ent. 7B	AA-79354	1098	44	-18.51	Pestle 2010	intcal20	1497	-67.0012	17.9346	0	0	Kilbourne, K:2007	La Parguera, Puerto Rico
1467	Puerto Rico	Puerto Rico	Greater Antilles		-66.48107199	18.22589574	Paso del Indio	human bone	human bone/teeth	P7/T1 Ent. 1	AA-75801	1168	43	-17.94	Pestle 2010	intcal20	1497	-67.0012	17.9346	0	0	Kilbourne, K:2007	La Parguera, Puerto Rico
1468	Puerto Rico	Puerto Rico	Greater Antilles		-66.48107199	18.22589574	Paso del Indio	human bone	human bone/teeth	P7/U5 Ent . 1	AA-82412	904	44	-19.28	Pestle 2010	intcal20	1497	-67.0012	17.9346	0	0	Kilbourne, K:2007	La Parguera, Puerto Rico
1469	Puerto Rico	Puerto Rico	Greater Antilles		-66.48107199	18.22589574	Paso del Indio	human bone	human bone/teeth	P7/T1 Ent. 4	AA-78489	1336	43	-19.05	Pestle 2010	intcal20	1497	-67.0012	17.9346	0	0	Kilbourne, K:2007	La Parguera, Puerto Rico
1470	Puerto Rico	Puerto Rico	Greater Antilles		-66.48107199	18.22589574	Paso del Indio	human bone	human bone/teeth	P7/U5 Ent. #11	AA-75122	1055	41	-19.31	Pestle 2010	intcal20	1497	-67.0012	17.9346	0	0	Kilbourne, K:2007	La Parguera, Puerto Rico
1471	Puerto Rico	Puerto Rico	Greater Antilles		-66.48107199	18.22589574	Paso del Indio	human bone	human bone/teeth	P7/U1 Ent. 1	AA-72877	699	52	-18.72	Pestle 2010	intcal20	1497	-67.0012	17.9346	0	0	Kilbourne, K:2007	La Parguera, Puerto Rico
1472	Puerto Rico	Puerto Rico	Greater Antilles		-66.48107199	18.22589574	Paso del Indio	human bone	human bone/teeth	P7/U5 Ent. #12	AA-78479	1128	49	-18.98	Pestle 2010	intcal20	1497	-67.0012	17.9346	0	0	Kilbourne, K:2007	La Parguera, Puerto Rico
1473	Puerto Rico	Puerto Rico	Greater Antilles		-66.48107199	18.22589574	Paso del Indio	human bone	human bone/teeth	P7/U1 Ent. 2	AA-79352	567	43		Pestle 2010	intcal20	1497	-67.0012	17.9346	0	0	Kilbourne, K:2007	La Parguera, Puerto Rico
1474	Puerto Rico	Puerto Rico	Greater Antilles		-66.48107199	18.22589574	Paso del Indio	human bone	human bone/teeth	P7/U5 Ent. #16A	AA-75121	952	41	-19.63	Pestle 2010	intcal20	1497	-67.0012	17.9346	0	0	Kilbourne, K:2007	La Parguera, Puerto Rico
1475	Puerto Rico	Puerto Rico	Greater Antilles		-66.48107199	18.22589574	Paso del Indio	human bone	human bone/teeth	P7/U2 Ent. 11A	AA-75123	973	41	-19.11	Pestle 2010	intcal20	1497	-67.0012	17.9346	0	0	Kilbourne, K:2007	La Parguera, Puerto Rico
1476	Puerto Rico	Puerto Rico	Greater Antilles		-66.48107199	18.22589574	Paso del Indio	human bone	human bone/teeth	P7/U5 Ent. #3	AA-79345	1099	45	-20.51	Pestle 2010	intcal20	1497	-67.0012	17.9346	0	0	Kilbourne, K:2007	La Parguera, Puerto Rico
1477	Puerto Rico	Puerto Rico	Greater Antilles		-66.48107199	18.22589574	Paso del Indio	human bone	human bone/teeth	P7/U2 Ent. 12B	AA-83930	1065	45	-18.94	Pestle 2010	intcal20	1497	-67.0012	17.9346	0	0	Kilbourne, K:2007	La Parguera, Puerto Rico
1478	Puerto Rico	Puerto Rico	Greater Antilles		-66.48107199	18.22589574	Paso del Indio	human bone	human bone/teeth	P7/U5 Ent. #4	AA-78478	1014	43	-18.78	Pestle 2010	intcal20	1497	-67.0012	17.9346	0	0	Kilbourne, K:2007	La Parguera, Puerto Rico
1479	Puerto Rico	Puerto Rico	Greater Antilles		-66.48107199	18.22589574	Paso del Indio	human bone	human bone/teeth	P7/U2 Ent. 13	AA-83926	829	45	-19.39	Pestle 2010	intcal20	1497	-67.0012	17.9346	0	0	Kilbourne, K:2007	La Parguera, Puerto Rico
1480	Puerto Rico	Puerto Rico	Greater Antilles		-66.48107199	18.22589574	Paso del Indio	human bone	human bone/teeth	P7/U5 Ent. #7	AA-72874	1053	42	-19.2	Pestle 2010	intcal20	1497	-67.0012	17.9346	0	0	Kilbourne, K:2007	La Parguera, Puerto Rico
1481	Puerto Rico	Puerto Rico	Greater Antilles		-66.48107199	18.22589574	Paso del Indio	human bone	human bone/teeth	P7/U2 Ent. 1A	AA-72875	980	41	-18.94	Pestle 2010	intcal20	1497	-67.0012	17.9346	0	0	Kilbourne, K:2007	La Parguera, Puerto Rico
1482	Puerto Rico	Puerto Rico	Greater Antilles		-66.48107199	18.22589574	Paso del Indio	human bone	human bone/teeth	P7/U5 Ent. #9	AA-79344	1070	45	-18.41	Pestle 2010	intcal20	1497	-67.0012	17.9346	0	0	Kilbourne, K:2007	La Parguera, Puerto Rico
1483	Puerto Rico	Puerto Rico	Greater Antilles		-66.48107199	18.22589574	Paso del Indio	human bone	human bone/teeth	P7/U2 Ent. 3	AA-78481	798	45	-18.61	Pestle 2010	intcal20	1497	-67.0012	17.9346	0	0	Kilbourne, K:2007	La Parguera, Puerto Rico
1484	Puerto Rico	Puerto Rico	Greater Antilles		-66.48107199	18.22589574	Paso del Indio	human bone	human bone/teeth	P7/U5 Ent. 10A	AA-82381	1070	45	-19.6	Pestle 2010	intcal20	1497	-67.0012	17.9346	0	0	Kilbourne, K:2007	La Parguera, Puerto Rico
1485	Puerto Rico	Puerto Rico	Greater Antilles		-66.48107199	18.22589574	Paso del Indio	charcoal	charcoal/charred material	Unit 6S-17/25	Beta-77166	260	50		Walker 2005	intcal20	1497	-67.0012	17.9346	0	0	Kilbourne, K:2007	La Parguera, Puerto Rico
1486	Puerto Rico	Puerto Rico	Greater Antilles		-66.48107199	18.22589574	Paso del Indio	human bone	human bone/teeth	P7/U5 Ent. 10B	AA-79402	1141	45	-19.69	Pestle 2010	intcal20	1497	-67.0012	17.9346	0	0	Kilbourne, K:2007	La Parguera, Puerto Rico
1487	Puerto Rico	Puerto Rico	Greater Antilles		-66.48107199	18.22589574	Paso del Indio	human bone	human bone/teeth	P7/U2 Ent. 4	AA-79351	1121	44	-19.09	Pestle 2010	intcal20	1497	-67.0012	17.9346	0	0	Kilbourne, K:2007	La Parguera, Puerto Rico
1488	Puerto Rico	Puerto Rico	Greater Antilles		-66.48107199	18.22589574	Paso del Indio	human bone	human bone/teeth	P7/U5 Ent. 11	AA-75799	1351	44	-18.13	Pestle 2010	intcal20	1497	-67.0012	17.9346	0	0	Kilbourne, K:2007	La Parguera, Puerto Rico
1489	Puerto Rico	Puerto Rico	Greater Antilles		-66.48107199	18.22589574	Paso del Indio	human bone	human bone/teeth	P7/U2 Ent. 9	AA-79346	885	44	-19.48	Pestle 2010	intcal20	1497	-67.0012	17.9346	0	0	Kilbourne, K:2007	La Parguera, Puerto Rico
1490	Puerto Rico	Puerto Rico	Greater Antilles		-66.48107199	18.22589574	Paso del Indio	human bone	human bone/teeth	P7/U5 Ent. 13A	AA-75141	1094	44	-18.8	Pestle 2010	intcal20	1497	-67.0012	17.9346	0	0	Kilbourne, K:2007	La Parguera, Puerto Rico
1491	Puerto Rico	Puerto Rico	Greater Antilles		-66.48107199	18.22589574	Paso del Indio	human bone	human bone/teeth	P7/U3 Ent. 11	AA-72889	893	41	-19.17	Pestle 2010	intcal20	1497	-67.0012	17.9346	0	0	Kilbourne, K:2007	La Parguera, Puerto Rico
1492	Puerto Rico	Puerto Rico	Greater Antilles		-66.48107199	18.22589574	Paso del Indio	human bone	human bone/teeth	P7/U5 Ent. 13B	AA-82406	1140	47	-19.18	Pestle 2010	intcal20	1497	-67.0012	17.9346	0	0	Kilbourne, K:2007	La Parguera, Puerto Rico
1493	Puerto Rico	Puerto Rico	Greater Antilles		-66.48107199	18.22589574	Paso del Indio	human bone	human bone/teeth	P7/U3 Ent. 2	AA-83928	935	44	-19.57	Pestle 2010	intcal20	1497	-67.0012	17.9346	0	0	Kilbourne, K:2007	La Parguera, Puerto Rico
1494	Puerto Rico	Puerto Rico	Greater Antilles		-66.48107199	18.22589574	Paso del Indio	human bone	human bone/teeth	P7/U5 Ent. 13C	AA-82405	963	46	-18.71	Pestle 2010	intcal20	1497	-67.0012	17.9346	0	0	Kilbourne, K:2007	La Parguera, Puerto Rico
1495	Puerto Rico	Puerto Rico	Greater Antilles		-66.48107199	18.22589574	Paso del Indio	human bone	human bone/teeth	P7/U5 Ent. 19A	AA-79403	725	43	-18.89	Pestle 2010	intcal20	1497	-67.0012	17.9346	0	0	Kilbourne, K:2007	La Parguera, Puerto Rico
1496	Puerto Rico	Puerto Rico	Greater Antilles		-66.48107199	18.22589574	Paso del Indio	human bone	human bone/teeth	P7/U5 Ent. 2	AA-75820	964	44	-19.06	Pestle 2010	intcal20	1497	-67.0012	17.9346	0	0	Kilbourne, K:2007	La Parguera, Puerto Rico
1497	Puerto Rico	Puerto Rico	Greater Antilles		-66.48107199	18.22589574	Paso del Indio	human bone	human bone/teeth	P7/U5 Ent. 20	AA-79401	870	44	-19.14	Pestle 2010	intcal20	1497	-67.0012	17.9346	0	0	Kilbourne, K:2007	La Parguera, Puerto Rico
1498	Puerto Rico	Puerto Rico	Greater Antilles		-66.48107199	18.22589574	Paso del Indio	human bone	human bone/teeth	P7/U5 Ent. 8	AA-79353	1026	44	-18.94	Pestle 2010	intcal20	1497	-67.0012	17.9346	0	0	Kilbourne, K:2007	La Parguera, Puerto Rico
1499	Puerto Rico	Puerto Rico	Greater Antilles		-66.48107199	18.22589574	Paso del Indio	human bone	human bone/teeth	P7/U5 Impactado	AA-78490	1392	43	-18.97	Pestle 2010	intcal20	1497	-67.0012	17.9346	0	0	Kilbourne, K:2007	La Parguera, Puerto Rico
1500	Puerto Rico	Puerto Rico	Greater Antilles		-66.48107199	18.22589574	Paso del Indio	human bone	human bone/teeth	P8/U2 Ent. 2	AA-72892	966	41	-18.72	Pestle 2010	intcal20	1497	-67.0012	17.9346	0	0	Kilbourne, K:2007	La Parguera, Puerto Rico
1501	Puerto Rico	Puerto Rico	Greater Antilles		-66.48107199	18.22589574	Paso del Indio	human bone	human bone/teeth	P8I/U1 Ent. 2	AA-75823	951	42	-19.31	Pestle 2010	intcal20	1497	-67.0012	17.9346	0	0	Kilbourne, K:2007	La Parguera, Puerto Rico
1502	Puerto Rico	Puerto Rico	Greater Antilles		-66.48107199	18.22589574	Paso del Indio	human bone	human bone/teeth	P8I/U3 Ent. 3	AA-82402	1191	48	-19.66	Pestle 2010	intcal20	1497	-67.0012	17.9346	0	0	Kilbourne, K:2007	La Parguera, Puerto Rico
1503	Puerto Rico	Puerto Rico	Greater Antilles		-66.48107199	18.22589574	Paso del Indio	human bone	human bone/teeth	P8I/U5 Ent.(1) Impactado	AA-75824	1200	44	-18.99	Pestle 2010	intcal20	1497	-67.0012	17.9346	0	0	Kilbourne, K:2007	La Parguera, Puerto Rico
1504	Puerto Rico	Puerto Rico	Greater Antilles		-66.48107199	18.22589574	Paso del Indio	human bone	human bone/teeth	P8N/U5 Ent. #2	AA-78482	1053	42	-18.96	Pestle 2010	intcal20	1497	-67.0012	17.9346	0	0	Kilbourne, K:2007	La Parguera, Puerto Rico
1505	Puerto Rico	Puerto Rico	Greater Antilles		-66.48107199	18.22589574	Paso del Indio	human bone	human bone/teeth	P8N/U5 Ent. 2	AA-82401	1147	87	-19.32	Pestle 2010	intcal20	1497	-67.0012	17.9346	0	0	Kilbourne, K:2007	La Parguera, Puerto Rico
1506	Puerto Rico	Puerto Rico	Greater Antilles		-66.48107199	18.22589574	Paso del Indio	human bone	human bone/teeth	P8N/U5 Ent. 3	AA-72893	1168	42	-19.5	Pestle 2010	intcal20	1497	-67.0012	17.9346	0	0	Kilbourne, K:2007	La Parguera, Puerto Rico
1507	Puerto Rico	Puerto Rico	Greater Antilles		-66.48107199	18.22589574	Paso del Indio	human bone	human bone/teeth	P8S/U3 Ent. 2	AA-75825	804	43	-19.67	Pestle 2010	intcal20	1497	-67.0012	17.9346	0	0	Kilbourne, K:2007	La Parguera, Puerto Rico
1508	Puerto Rico	Puerto Rico	Greater Antilles		-66.48107199	18.22589574	PO-29	charred material	charcoal/charred material	Jï¿½cana 1; Midden; Unit 142-Level 17	Beta-272032	1550	40	-25.7	Espenshade 2014	intcal20	1497	-67.0012	17.9346	0	0	Kilbourne, K:2007	La Parguera, Puerto Rico
1509	Puerto Rico	Puerto Rico	Greater Antilles		-66.48107199	18.22589574	PO-29	charred material	charcoal/charred material	Jï¿½cana 3; Batey surface; Unit 153-Level 6	Beta-247738	940	40	-24.8	Espenshade 2014	intcal20	1497	-67.0012	17.9346	0	0	Kilbourne, K:2007	La Parguera, Puerto Rico
1510	Puerto Rico	Puerto Rico	Greater Antilles		-66.48107199	18.22589574	PO-29	charred material	charcoal/charred material	Jï¿½cana 3; Batey surface; Unit 153-Level 7	Beta-247739	940	40	-25.2	Espenshade 2014	intcal20	1497	-67.0012	17.9346	0	0	Kilbourne, K:2007	La Parguera, Puerto Rico
1511	Puerto Rico	Puerto Rico	Greater Antilles		-66.48107199	18.22589574	PO-29	charred material	charcoal/charred material	Jï¿½cana 4; Slope Wash-Batey floor-Unit 153-level 2	Beta-247736	540	40	-25.1	Espenshade 2014	intcal20	1497	-67.0012	17.9346	0	0	Kilbourne, K:2007	La Parguera, Puerto Rico
1512	Puerto Rico	Puerto Rico	Greater Antilles		-66.48107199	18.22589574	PO-29	charred material	charcoal/charred material	Jï¿½cana 4; Unit 153-level 4	Beta-247737	440	60	-24.1	Espenshade 2014	intcal20	1497	-67.0012	17.9346	0	0	Kilbourne, K:2007	La Parguera, Puerto Rico
1513	Puerto Rico	Puerto Rico	Greater Antilles		-66.48107199	18.22589574	PO-29	charred material	charcoal/charred material	Jï¿½cana 2; FX-12; Burial feature 258	Beta-272029	1100	40	-24.3	Espenshade 2014	intcal20	1497	-67.0012	17.9346	0	0	Kilbourne, K:2007	La Parguera, Puerto Rico
1514	Puerto Rico	Puerto Rico	Greater Antilles		-66.48107199	18.22589574	PO-29	charred material	charcoal/charred material	Jï¿½cana 2; FX-T12; Burial feature 370	Beta-272030	1240	40	-23.9	Espenshade 2014	intcal20	1497	-67.0012	17.9346	0	0	Kilbourne, K:2007	La Parguera, Puerto Rico
1515	Puerto Rico	Puerto Rico	Greater Antilles		-66.48107199	18.22589574	PO-29	charred material	charcoal/charred material	Jï¿½cana 2; FX-T12; Feature 222-posthole	Beta-272028	1300	40	-26.2	Espenshade 2014	intcal20	1497	-67.0012	17.9346	0	0	Kilbourne, K:2007	La Parguera, Puerto Rico
1516	Puerto Rico	Puerto Rico	Greater Antilles		-66.48107199	18.22589574	PO-29	charred material	charcoal/charred material	Jï¿½cana 2; FX-T12; Feature 224-charcoal lense	Beta-272023	1310	40	-25.5	Espenshade 2014	intcal20	1497	-67.0012	17.9346	0	0	Kilbourne, K:2007	La Parguera, Puerto Rico
1517	Puerto Rico	Puerto Rico	Greater Antilles		-66.48107199	18.22589574	PO-29	charred material	charcoal/charred material	Jï¿½cana 2; Gully Top; Feature 204-posthole	Beta-272026	1190	40	-24.2	Espenshade 2014	intcal20	1497	-67.0012	17.9346	0	0	Kilbourne, K:2007	La Parguera, Puerto Rico
1518	Puerto Rico	Puerto Rico	Greater Antilles		-66.48107199	18.22589574	PO-29	charred material	charcoal/charred material	Jï¿½cana 2; Gully Top; Feature 209	Beta-272027	1220	40	-26.2	Espenshade 2014	intcal20	1497	-67.0012	17.9346	0	0	Kilbourne, K:2007	La Parguera, Puerto Rico
1519	Puerto Rico	Puerto Rico	Greater Antilles		-66.48107199	18.22589574	PO-29	charred material	charcoal/charred material	Jï¿½cana 2; Midden Mound; Feature105-posthole	Beta-272025	1250	40	-25	Espenshade 2014	intcal20	1497	-67.0012	17.9346	0	0	Kilbourne, K:2007	La Parguera, Puerto Rico
1520	Puerto Rico	Puerto Rico	Greater Antilles		-66.48107199	18.22589574	PO-29	charred material	charcoal/charred material	Jï¿½cana 3; posthole in Midden Mound; Feature 112-posthole	Beta-272022	860	40	-26.5	Espenshade 2014	intcal20	1497	-67.0012	17.9346	0	0	Kilbourne, K:2007	La Parguera, Puerto Rico
1521	Puerto Rico	Puerto Rico	Greater Antilles		-66.48107199	18.22589574	PO-29	charred material	charcoal/charred material	Jï¿½cana 4; FX-F feature; Feature 454-posthole	Beta-272024	580	40	-25.6	Espenshade 2014	intcal20	1497	-67.0012	17.9346	0	0	Kilbourne, K:2007	La Parguera, Puerto Rico
1522	Puerto Rico	Puerto Rico	Greater Antilles		-66.48107199	18.22589574	PO-29	charred material	charcoal/charred material	Jï¿½cana 4; upper Midden Mound; Unit 108-Level 5	Beta-272031	710	40	-25.7	Espenshade 2014	intcal20	1497	-67.0012	17.9346	0	0	Kilbourne, K:2007	La Parguera, Puerto Rico
1523	Puerto Rico	Puerto Rico	Greater Antilles		-66.48107199	18.22589574	PO-29	charred material	charcoal/charred material	Jï¿½cana 4; upper Midden Mound; Unit 150-Level 8	Beta-272033	550	40	-26.5	Espenshade 2014	intcal20	1497	-67.0012	17.9346	0	0	Kilbourne, K:2007	La Parguera, Puerto Rico
1524	Puerto Rico	Puerto Rico	Greater Antilles		-66.48107199	18.22589574	Punta Candelero	charcoal	charcoal/charred material	Postmold E-1	I-15678	1170	80		Rodrï¿½guez 1991:627	intcal20	1497	-67.0012	17.9346	0	0	Kilbourne, K:2007	La Parguera, Puerto Rico
1525	Puerto Rico	Puerto Rico	Greater Antilles		-66.48107199	18.22589574	Punta Candelero	human bone	human bone/teeth	C-6-no prov	AA-79380	948	44		Pestle 2013	intcal20	1497	-67.0012	17.9346	0	0	Kilbourne, K:2007	La Parguera, Puerto Rico
1526	Puerto Rico	Puerto Rico	Greater Antilles		-66.48107199	18.22589574	Punta Candelero	charcoal	charcoal/charred material	Postmold E-4	I-15679	1230	80		Rodrï¿½guez 1991:627	intcal20	1497	-67.0012	17.9346	0	0	Kilbourne, K:2007	La Parguera, Puerto Rico
1527	Puerto Rico	Puerto Rico	Greater Antilles		-66.48107199	18.22589574	Punta Candelero	charcoal	charcoal/charred material	Test A (60-70)	I-14978	2020	80		Rouse and Alegria 1990:58	intcal20	1497	-67.0012	17.9346	0	0	Kilbourne, K:2007	La Parguera, Puerto Rico
1528	Puerto Rico	Puerto Rico	Greater Antilles		-66.48107199	18.22589574	Punta Candelero	charcoal	charcoal/charred material	Unit F (60-70)	I-15407	690	80		Rodrï¿½guez 1989:259	intcal20	1497	-67.0012	17.9346	0	0	Kilbourne, K:2007	La Parguera, Puerto Rico
1529	Puerto Rico	Puerto Rico	Greater Antilles		-66.48107199	18.22589574	Punta Candelero	charcoal	charcoal/charred material	Unit F4 (40-50)	I-15410	1260	80		Rodrï¿½guez 1989:259	intcal20	1497	-67.0012	17.9346	0	0	Kilbourne, K:2007	La Parguera, Puerto Rico
1530	Puerto Rico	Puerto Rico	Greater Antilles		-66.48107199	18.22589574	Punta Candelero	charcoal	charcoal/charred material	Unit I (70-80)	I-15432	1000	110		Rodrï¿½guez 1989:259	intcal20	1497	-67.0012	17.9346	0	0	Kilbourne, K:2007	La Parguera, Puerto Rico
1531	Puerto Rico	Puerto Rico	Greater Antilles		-66.48107199	18.22589574	Punta Candelero	charcoal	charcoal/charred material	Unit J (60-70)	I-15408	1310	80		Rodrï¿½guez 1989:259	intcal20	1497	-67.0012	17.9346	0	0	Kilbourne, K:2007	La Parguera, Puerto Rico
1532	Puerto Rico	Puerto Rico	Greater Antilles		-66.48107199	18.22589574	Punta Candelero	human bone	human bone/teeth	Area Cuevas Pozo A3 Ent. 29	AA-75137	1372	44	-16.28	Pestle 2013	intcal20	1497	-67.0012	17.9346	0	0	Kilbourne, K:2007	La Parguera, Puerto Rico
1533	Puerto Rico	Puerto Rico	Greater Antilles		-66.48107199	18.22589574	Punta Candelero	human bone	human bone/teeth	Area Cuevas Pozo B-3 Ent. 9	AA-75816	1455	46	-15.34	Pestle 2013	intcal20	1497	-67.0012	17.9346	0	0	Kilbourne, K:2007	La Parguera, Puerto Rico
1534	Puerto Rico	Puerto Rico	Greater Antilles		-66.48107199	18.22589574	Punta Candelero	human bone	human bone/teeth	Area Cuevas Pozo B-3-Ent. 10	AA-79408	1208	45	-18.08	Pestle 2013	intcal20	1497	-67.0012	17.9346	0	0	Kilbourne, K:2007	La Parguera, Puerto Rico
1535	Puerto Rico	Puerto Rico	Greater Antilles		-66.48107199	18.22589574	Punta Candelero	human bone	human bone/teeth	Area Cuevas Pozo B-6-Ent. 9	AA-78509	1179	43	-17.87	Pestle 2013	intcal20	1497	-67.0012	17.9346	0	0	Kilbourne, K:2007	La Parguera, Puerto Rico
1536	Puerto Rico	Puerto Rico	Greater Antilles		-66.48107199	18.22589574	Punta Candelero	human bone	human bone/teeth	Area Cuevas Pozo D-1 Ent. 1	AA-75813	1214	46	-18.79	Pestle 2013	intcal20	1497	-67.0012	17.9346	0	0	Kilbourne, K:2007	La Parguera, Puerto Rico
1537	Puerto Rico	Puerto Rico	Greater Antilles		-66.48107199	18.22589574	Punta Candelero	human bone	human bone/teeth	Area Cuevas Pozo D-1 Ext. S.O. Ent.45	AA-72884	1118	44	-18.75	Pestle 2013	intcal20	1497	-67.0012	17.9346	0	0	Kilbourne, K:2007	La Parguera, Puerto Rico
1538	Puerto Rico	Puerto Rico	Greater Antilles		-66.48107199	18.22589574	Punta Candelero	human bone	human bone/teeth	D-8 Ent. 47	AA-75135	1082	42	-18.43	Pestle 2013	intcal20	1497	-67.0012	17.9346	0	0	Kilbourne, K:2007	La Parguera, Puerto Rico
1539	Puerto Rico	Puerto Rico	Greater Antilles		-66.48107199	18.22589574	Punta Candelero	human bone	human bone/teeth	Area Cuevas-Pozo A-2	AA-79381	1162	45	-18.29	Pestle 2013	intcal20	1497	-67.0012	17.9346	0	0	Kilbourne, K:2007	La Parguera, Puerto Rico
1540	Puerto Rico	Puerto Rico	Greater Antilles		-66.48107199	18.22589574	Punta Candelero	human bone	human bone/teeth	Area Cuevas-Pozo A-2	AA-79382	1235	45	-18.36	Pestle 2013	intcal20	1497	-67.0012	17.9346	0	0	Kilbourne, K:2007	La Parguera, Puerto Rico
1541	Puerto Rico	Puerto Rico	Greater Antilles		-66.48107199	18.22589574	Punta Candelero	human bone	human bone/teeth	Area Cuevas-Pozo A-3-Ent. 16	AA-79413	1154	44	-16.92	Pestle 2013	intcal20	1497	-67.0012	17.9346	0	0	Kilbourne, K:2007	La Parguera, Puerto Rico
1542	Puerto Rico	Puerto Rico	Greater Antilles		-66.48107199	18.22589574	Punta Candelero	human bone	human bone/teeth	Area Cuevas-Pozo B-4	AA-79383	1389	45	-17.18	Pestle 2013	intcal20	1497	-67.0012	17.9346	0	0	Kilbourne, K:2007	La Parguera, Puerto Rico
1543	Puerto Rico	Puerto Rico	Greater Antilles		-66.48107199	18.22589574	Punta Candelero	human bone	human bone/teeth	Area Cuevas-Pozo B-6	AA-79384	1408	46	-15.94	Pestle 2013	intcal20	1497	-67.0012	17.9346	0	0	Kilbourne, K:2007	La Parguera, Puerto Rico
1544	Puerto Rico	Puerto Rico	Greater Antilles		-66.48107199	18.22589574	Punta Candelero	human bone	human bone/teeth	Area Cuevas. PozoA-2 Ent. 33	AA-72881	1251	42	-17.98	Pestle 2013	intcal20	1497	-67.0012	17.9346	0	0	Kilbourne, K:2007	La Parguera, Puerto Rico
1545	Puerto Rico	Puerto Rico	Greater Antilles		-66.48107199	18.22589574	Punta Candelero	human bone	human bone/teeth	Blq 2 Pozo B-1 Ent. 13 Area Huecoide	AA-75129	1260	42	-17.7	Pestle 2013	intcal20	1497	-67.0012	17.9346	0	0	Kilbourne, K:2007	La Parguera, Puerto Rico
1546	Puerto Rico	Puerto Rico	Greater Antilles		-66.48107199	18.22589574	Punta Candelero	human bone	human bone/teeth	Blq 2 Pozo Q Ent. 1	AA-75810	1582	46	-16.35	Pestle 2013	intcal20	1497	-67.0012	17.9346	0	0	Kilbourne, K:2007	La Parguera, Puerto Rico
1547	Puerto Rico	Puerto Rico	Greater Antilles		-66.48107199	18.22589574	Punta Candelero	human bone	human bone/teeth	Blq 3 Pozo A Ent. 3	AA-75130	1374	43	-16.49	Pestle 2013	intcal20	1497	-67.0012	17.9346	0	0	Kilbourne, K:2007	La Parguera, Puerto Rico
1548	Puerto Rico	Puerto Rico	Greater Antilles		-66.48107199	18.22589574	Punta Candelero	human bone	human bone/teeth	Blq II L-2 Pozo D Ent. 1	AA-75805	1369	45	-15.95	Pestle 2013	intcal20	1497	-67.0012	17.9346	0	0	Kilbourne, K:2007	La Parguera, Puerto Rico
1549	Puerto Rico	Puerto Rico	Greater Antilles		-66.48107199	18.22589574	Punta Candelero	human bone	human bone/teeth	Blq II Pozo F-8 Ent. 1	AA-75128	1539	43	-18.06	Pestle 2013	intcal20	1497	-67.0012	17.9346	0	0	Kilbourne, K:2007	La Parguera, Puerto Rico
1550	Puerto Rico	Puerto Rico	Greater Antilles		-66.48107199	18.22589574	Punta Candelero	human bone	human bone/teeth	Blq. 2 Pozo F Ent. 1 Hueso 5	AA-75812	1339	45	-17.75	Pestle 2013	intcal20	1497	-67.0012	17.9346	0	0	Kilbourne, K:2007	La Parguera, Puerto Rico
1551	Puerto Rico	Puerto Rico	Greater Antilles		-66.48107199	18.22589574	Punta Candelero	human bone	human bone/teeth	Blq. II Pozo J Nivel 6.5-34 Ent. 1	AA-75804	1401	45	-17.29	Pestle 2013	intcal20	1497	-67.0012	17.9346	0	0	Kilbourne, K:2007	La Parguera, Puerto Rico
1552	Puerto Rico	Puerto Rico	Greater Antilles		-66.48107199	18.22589574	Punta Candelero	human bone	human bone/teeth	Blq. II Pozo W Ent. 1	AA-82377	1260	46	-16.97	Pestle 2013	intcal20	1497	-67.0012	17.9346	0	0	Kilbourne, K:2007	La Parguera, Puerto Rico
1553	Puerto Rico	Puerto Rico	Greater Antilles		-66.48107199	18.22589574	Punta Candelero	human bone	human bone/teeth	C-21	AA-82380	1174	45	-18.67	Pestle 2013	intcal20	1497	-67.0012	17.9346	0	0	Kilbourne, K:2007	La Parguera, Puerto Rico
1554	Puerto Rico	Puerto Rico	Greater Antilles		-66.48107199	18.22589574	Punta Candelero	human bone	human bone/teeth	F-2	AA-82378	1347	45	-16.73	Pestle 2013	intcal20	1497	-67.0012	17.9346	0	0	Kilbourne, K:2007	La Parguera, Puerto Rico
1555	Puerto Rico	Puerto Rico	Greater Antilles		-66.48107199	18.22589574	Punta Candelero	human bone	human bone/teeth	Paredes Pozo W-X-Ent. 1	AA-79415	1566	46	-16.87	Pestle 2013	intcal20	1497	-67.0012	17.9346	0	0	Kilbourne, K:2007	La Parguera, Puerto Rico
1556	Puerto Rico	Puerto Rico	Greater Antilles		-66.48107199	18.22589574	Punta Candelero	human bone	human bone/teeth	Pedestal F 14 Ent.57 Area Huecoide	AA-72887	1322	42	-17.42	Pestle 2013	intcal20	1497	-67.0012	17.9346	0	0	Kilbourne, K:2007	La Parguera, Puerto Rico
1557	Puerto Rico	Puerto Rico	Greater Antilles		-66.48107199	18.22589574	Punta Candelero	human bone	human bone/teeth	Pozo A-2 Ent. 1 Area Cuevas	AA-75134	1098	43	-17.54	Pestle 2013	intcal20	1497	-67.0012	17.9346	0	0	Kilbourne, K:2007	La Parguera, Puerto Rico
1558	Puerto Rico	Puerto Rico	Greater Antilles		-66.48107199	18.22589574	Punta Candelero	human bone	human bone/teeth	Pozo A-2 Ent. 30	AA-75127	1160	42	-18.42	Pestle 2013	intcal20	1497	-67.0012	17.9346	0	0	Kilbourne, K:2007	La Parguera, Puerto Rico
1559	Puerto Rico	Puerto Rico	Greater Antilles		-66.48107199	18.22589574	Punta Candelero	human bone	human bone/teeth	Pozo A3 Area Cuevas Ent. 17	AA-75136	1061	42	-18.86	Pestle 2013	intcal20	1497	-67.0012	17.9346	0	0	Kilbourne, K:2007	La Parguera, Puerto Rico
1560	Puerto Rico	Puerto Rico	Greater Antilles		-66.48107199	18.22589574	Punta Candelero	human bone	human bone/teeth	Pozo A-3-nivel 40ï¿½50	AA-78510	1189	45	-18	Pestle 2013	intcal20	1497	-67.0012	17.9346	0	0	Kilbourne, K:2007	La Parguera, Puerto Rico
1561	Puerto Rico	Puerto Rico	Greater Antilles		-66.48107199	18.22589574	Punta Candelero	human bone	human bone/teeth	Pozo A6 Ent. 2	AA-75809	1350	46	-16.31	Pestle 2013	intcal20	1497	-67.0012	17.9346	0	0	Kilbourne, K:2007	La Parguera, Puerto Rico
1562	Puerto Rico	Puerto Rico	Greater Antilles		-66.48107199	18.22589574	Punta Candelero	human bone	human bone/teeth	Pozo B-3 Area Cuevas Ent. 2	AA-75806	1186	45	-18.87	Pestle 2013	intcal20	1497	-67.0012	17.9346	0	0	Kilbourne, K:2007	La Parguera, Puerto Rico
1563	Puerto Rico	Puerto Rico	Greater Antilles		-66.48107199	18.22589574	Punta Candelero	human bone	human bone/teeth	Pozo B3 Area Cuevas Ent. 5	AA-75133	1173	42	-18.53	Pestle 2013	intcal20	1497	-67.0012	17.9346	0	0	Kilbourne, K:2007	La Parguera, Puerto Rico
1564	Puerto Rico	Puerto Rico	Greater Antilles		-66.48107199	18.22589574	Punta Candelero	ï¿½	unknown	Unit L (40-50)	I-15409	1230	80		Rodrï¿½guez 1989:259	intcal20	1497	-67.0012	17.9346	0	0	Kilbourne, K:2007	La Parguera, Puerto Rico
1565	Puerto Rico	Puerto Rico	Greater Antilles		-66.48107199	18.22589574	Punta Candelero	human bone	human bone/teeth	Pozo B3 Ent 10	AA-75814	1175	45	-17.87	Pestle 2013	intcal20	1497	-67.0012	17.9346	0	0	Kilbourne, K:2007	La Parguera, Puerto Rico
1566	Puerto Rico	Puerto Rico	Greater Antilles		-66.48107199	18.22589574	Punta Candelero	human bone	human bone/teeth	Pozo B-4 Ent. 1	AA-78483	1427	44	-16.19	Pestle 2013	intcal20	1497	-67.0012	17.9346	0	0	Kilbourne, K:2007	La Parguera, Puerto Rico
1567	Puerto Rico	Puerto Rico	Greater Antilles		-66.48107199	18.22589574	Punta Candelero	human bone	human bone/teeth	Pozo B-4-Ent. 1	AA-79414	1255	45	-17.25	Pestle 2013	intcal20	1497	-67.0012	17.9346	0	0	Kilbourne, K:2007	La Parguera, Puerto Rico
1568	Puerto Rico	Puerto Rico	Greater Antilles		-66.48107199	18.22589574	Punta Candelero	human bone	human bone/teeth	Pozo B-5-Ent. 9	AA-79412	1257	47	-18.19	Pestle 2013	intcal20	1497	-67.0012	17.9346	0	0	Kilbourne, K:2007	La Parguera, Puerto Rico
1569	Puerto Rico	Puerto Rico	Greater Antilles		-66.48107199	18.22589574	Punta Candelero	human bone	human bone/teeth	Pozo B-6 Area Cuevas. Ent. 6	AA-75807	1231	77	-16.65	Pestle 2013	intcal20	1497	-67.0012	17.9346	0	0	Kilbourne, K:2007	La Parguera, Puerto Rico
1570	Puerto Rico	Puerto Rico	Greater Antilles		-66.48107199	18.22589574	Punta Candelero	human bone	human bone/teeth	Pozo B6 Ent. 7	AA-75803	1331	68	-17.14	Pestle 2013	intcal20	1497	-67.0012	17.9346	0	0	Kilbourne, K:2007	La Parguera, Puerto Rico
1571	Puerto Rico	Puerto Rico	Greater Antilles		-66.48107199	18.22589574	Punta Candelero	human bone	human bone/teeth	Pozo C3 Ent. 1	AA-78484	1004	45	-19.05	Pestle 2013	intcal20	1497	-67.0012	17.9346	0	0	Kilbourne, K:2007	La Parguera, Puerto Rico
1572	Puerto Rico	Puerto Rico	Greater Antilles		-66.48107199	18.22589574	Punta Candelero	human bone	human bone/teeth	Pozo C5 Ent. 1	AA-75817	1135	45	-17.86	Pestle 2013	intcal20	1497	-67.0012	17.9346	0	0	Kilbourne, K:2007	La Parguera, Puerto Rico
1573	Puerto Rico	Puerto Rico	Greater Antilles		-66.48107199	18.22589574	Punta Candelero	human bone	human bone/teeth	Pozo D-2-Ent. 1	AA-79409	1421	48	-15.96	Pestle 2013	intcal20	1497	-67.0012	17.9346	0	0	Kilbourne, K:2007	La Parguera, Puerto Rico
1574	Puerto Rico	Puerto Rico	Greater Antilles		-66.48107199	18.22589574	Punta Candelero	human bone	human bone/teeth	Pozo F-8-Ent. 2	AA-78512	1430	43	-16.86	Pestle 2013	intcal20	1497	-67.0012	17.9346	0	0	Kilbourne, K:2007	La Parguera, Puerto Rico
1575	Puerto Rico	Puerto Rico	Greater Antilles		-66.48107199	18.22589574	Punta Candelero	human bone	human bone/teeth	Pozo Q-1	AA-78513	1557	44	-15.85	Pestle 2013	intcal20	1497	-67.0012	17.9346	0	0	Kilbourne, K:2007	La Parguera, Puerto Rico
1576	Puerto Rico	Puerto Rico	Greater Antilles		-66.48107199	18.22589574	Punta Candelero	human bone	human bone/teeth	Pozo S-2-nivel 30ï¿½40	AA-79410	1387	45	-15.6	Pestle 2013	intcal20	1497	-67.0012	17.9346	0	0	Kilbourne, K:2007	La Parguera, Puerto Rico
1577	Puerto Rico	Puerto Rico	Greater Antilles		-66.48107199	18.22589574	Punta Candelero	human bone	human bone/teeth	Pozo T-nivel 0-80	AA-79411	1271	45	-17.7	Pestle 2013	intcal20	1497	-67.0012	17.9346	0	0	Kilbourne, K:2007	La Parguera, Puerto Rico
1578	Puerto Rico	Puerto Rico	Greater Antilles		-66.48107199	18.22589574	Punta Candelero	human bone	human bone/teeth	Pozo U Ent. 1	AA-75815	1218	46	-16.47	Pestle 2013	intcal20	1497	-67.0012	17.9346	0	0	Kilbourne, K:2007	La Parguera, Puerto Rico
1579	Puerto Rico	Puerto Rico	Greater Antilles		-66.48107199	18.22589574	Punta Candelero	human bone	human bone/teeth	Pozo Z	AA-78511	1287	43	-17.45	Pestle 2013	intcal20	1497	-67.0012	17.9346	0	0	Kilbourne, K:2007	La Parguera, Puerto Rico
1580	Puerto Rico	Puerto Rico	Greater Antilles		-66.48107199	18.22589574	Punta Candelero	human bone	human bone/teeth	UIUC173	AA-72886	1006	41	-18.86	Pestle 2013	intcal20	1497	-67.0012	17.9346	0	0	Kilbourne, K:2007	La Parguera, Puerto Rico
1581	Puerto Rico	Puerto Rico	Greater Antilles		-66.48107199	18.22589574	Punta Candelero	human bone	human bone/teeth	Unidad B Pozo B-3 Ent. 7 Zona Cuevas	AA-75808	1228	47	-18.57	Pestle 2013	intcal20	1497	-67.0012	17.9346	0	0	Kilbourne, K:2007	La Parguera, Puerto Rico
1582	Puerto Rico	Puerto Rico	Greater Antilles		-66.48107199	18.22589574	Punta Candelero	Strombus sp.	marine shell	C4 60-70 cm	I-15430	850	80		Rodrï¿½guez 1991:627	marine20	1497	-67.0012	17.9346	-161	24	Kilbourne, K:2007	La Parguera, Puerto Rico
1583	Puerto Rico	Puerto Rico	Greater Antilles		-66.48107199	18.22589574	Punta Candelero	Strombus gigas	marine shell	Test C (80-90)	I-14979	2120	80		Haviser 1997:63	marine20	1497	-67.0012	17.9346	-161	24	Kilbourne, K:2007	La Parguera, Puerto Rico
1584	Puerto Rico	Puerto Rico	Greater Antilles		-66.48107199	18.22589574	Punta Candelero	Strombus sp.	marine shell	Unit C (80-90)	I-15431	1220	80		Rodrï¿½guez 1989:259	marine20	1497	-67.0012	17.9346	-161	24	Kilbourne, K:2007	La Parguera, Puerto Rico
1585	Puerto Rico	Puerto Rico	Greater Antilles		-66.48107199	18.22589574	Punta Candelero	Strombus sp.	marine shell	Unit L2 (80-90)	I-15429	860	80		Rodrï¿½guez 1989:259	marine20	1497	-67.0012	17.9346	-161	24	Kilbourne, K:2007	La Parguera, Puerto Rico
1586	Puerto Rico	Puerto Rico	Greater Antilles		-66.48107199	18.22589574	Punta Ostiones	charcoal	charcoal/charred material	Unit A-4	I-6595	1545	90		Narganes Storde 2005:280-281	intcal20	1497	-67.0012	17.9346	0	0	Kilbourne, K:2007	La Parguera, Puerto Rico
1587	Puerto Rico	Puerto Rico	Greater Antilles		-66.48107199	18.22589574	Tecla	charcoal	charcoal/charred material	Section B-3 (0.50ï¿½0.60)	I-10921	1705	85		Rouse and Alegria 1990:55-56; Haviser 1997:63	intcal20	1497	-67.0012	17.9346	0	0	Kilbourne, K:2007	La Parguera, Puerto Rico
1588	Puerto Rico	Puerto Rico	Greater Antilles		-66.48107199	18.22589574	Tecla	charcoal	charcoal/charred material	Section M-12 (0.60ï¿½0.70)	I-10914	1780	85		Rouse and Alegria 1990:55-56; Haviser 1997:63	intcal20	1497	-67.0012	17.9346	0	0	Kilbourne, K:2007	La Parguera, Puerto Rico
1589	Puerto Rico	Puerto Rico	Greater Antilles		-66.48107199	18.22589574	Tecla	ï¿½	unknown	ï¿½	I-13820	1950	80		Haviser 1997:63	intcal20	1497	-67.0012	17.9346	0	0	Kilbourne, K:2007	La Parguera, Puerto Rico
1590	Puerto Rico	Puerto Rico	Greater Antilles		-66.48107199	18.22589574	Tecla	ï¿½	unknown	ï¿½	I-13856	2380	80		Haviser 1997:63	intcal20	1497	-67.0012	17.9346	0	0	Kilbourne, K:2007	La Parguera, Puerto Rico
1591	Puerto Rico	Puerto Rico	Greater Antilles		-66.48107199	18.22589574	Tecla	ï¿½	unknown	ï¿½	I-13866	1900	80		Haviser 1997:63	intcal20	1497	-67.0012	17.9346	0	0	Kilbourne, K:2007	La Parguera, Puerto Rico
1592	Puerto Rico	Puerto Rico	Greater Antilles		-66.48107199	18.22589574	Tecla	ï¿½	unknown	ï¿½	I-13867	2050	80		Haviser 1997:63	intcal20	1497	-67.0012	17.9346	0	0	Kilbourne, K:2007	La Parguera, Puerto Rico
1593	Puerto Rico	Puerto Rico	Greater Antilles		-66.48107199	18.22589574	Tecla	ï¿½	unknown	ï¿½	I-13868	1850	80		Haviser 1997:63	intcal20	1497	-67.0012	17.9346	0	0	Kilbourne, K:2007	La Parguera, Puerto Rico
1594	Puerto Rico	Puerto Rico	Greater Antilles		-66.48107199	18.22589574	Tecla	ï¿½	unknown	ï¿½	I-13921	2020	80		Haviser 1997:63	intcal20	1497	-67.0012	17.9346	0	0	Kilbourne, K:2007	La Parguera, Puerto Rico
1595	Puerto Rico	Puerto Rico	Greater Antilles		-66.48107199	18.22589574	Tecla	ï¿½	unknown	ï¿½	I-13929	1920	80		Haviser 1997:63	intcal20	1497	-67.0012	17.9346	0	0	Kilbourne, K:2007	La Parguera, Puerto Rico
1596	Puerto Rico	Puerto Rico	Greater Antilles		-66.48107199	18.22589574	Tecla	charcoal	charcoal/charred material	Section P-9 (1.10ï¿½1.20)	I-10916	1720	80		Rouse and Alegria 1990:55-56; Haviser 1997:63	intcal20	1497	-67.0012	17.9346	0	0	Kilbourne, K:2007	La Parguera, Puerto Rico
1597	Puerto Rico	Puerto Rico	Greater Antilles		-66.48107199	18.22589574	Tecla	charcoal	charcoal/charred material	Unit A-3	I-9679	1220	80		Narganes Storde 1991	intcal20	1497	-67.0012	17.9346	0	0	Kilbourne, K:2007	La Parguera, Puerto Rico
1598	Puerto Rico	Puerto Rico	Greater Antilles		-66.48107199	18.22589574	Tecla I	charcoal	charcoal/charred material	T-I	I-10915	1390	85		Narganes Storde 1991	intcal20	1497	-67.0012	17.9346	0	0	Kilbourne, K:2007	La Parguera, Puerto Rico
1599	Puerto Rico	Puerto Rico	Greater Antilles		-66.48107199	18.22589574	Tecla I	charcoal	charcoal/charred material	Unit JJ-69	I-13930	1950	80		Narganes Storde 1991	intcal20	1497	-67.0012	17.9346	0	0	Kilbourne, K:2007	La Parguera, Puerto Rico
1600	Puerto Rico	Puerto Rico	Greater Antilles		-66.48107199	18.22589574	Tecla I	charcoal	charcoal/charred material	Unit N-12	I-10912	1295	85		Narganes Storde 1991	intcal20	1497	-67.0012	17.9346	0	0	Kilbourne, K:2007	La Parguera, Puerto Rico
1601	Puerto Rico	Puerto Rico	Greater Antilles		-66.48107199	18.22589574	Tecla I	charcoal	charcoal/charred material	Unit O-12	I-10913	1315	85		Narganes Storde 1991	intcal20	1497	-67.0012	17.9346	0	0	Kilbourne, K:2007	La Parguera, Puerto Rico
1602	Puerto Rico	Puerto Rico	Greater Antilles		-66.48107199	18.22589574	Tecla I	charcoal	charcoal/charred material	Unit A-2	I-9108	1480	95		Narganes Storde 1991	intcal20	1497	-67.0012	17.9346	0	0	Kilbourne, K:2007	La Parguera, Puerto Rico
1603	Puerto Rico	Puerto Rico	Greater Antilles		-66.48107199	18.22589574	Tecla I	charcoal	charcoal/charred material	Unit B-2	I-9107	1285	95		Narganes Storde 1991	intcal20	1497	-67.0012	17.9346	0	0	Kilbourne, K:2007	La Parguera, Puerto Rico
1604	Puerto Rico	Puerto Rico	Greater Antilles		-66.48107199	18.22589574	Tecla I	charcoal	charcoal/charred material	Unit II-69	I-13922	1780	85		Narganes Storde 1991	intcal20	1497	-67.0012	17.9346	0	0	Kilbourne, K:2007	La Parguera, Puerto Rico
1605	Puerto Rico	Puerto Rico	Greater Antilles		-66.48107199	18.22589574	Tecla I	charcoal	charcoal/charred material	Unit II-70	I-13923	1490	80		Narganes Storde 1991	intcal20	1497	-67.0012	17.9346	0	0	Kilbourne, K:2007	La Parguera, Puerto Rico
1606	Puerto Rico	Puerto Rico	Greater Antilles		-66.48107199	18.22589574	Tecla I	charcoal	charcoal/charred material	Unit II-72	I-13855	2020	80		Narganes Storde 1991	intcal20	1497	-67.0012	17.9346	0	0	Kilbourne, K:2007	La Parguera, Puerto Rico
1607	Puerto Rico	Puerto Rico	Greater Antilles		-66.48107199	18.22589574	Tecla I	charcoal	charcoal/charred material	Unit JJ-68	I-13924	1480	80		Narganes Storde 1991	intcal20	1497	-67.0012	17.9346	0	0	Kilbourne, K:2007	La Parguera, Puerto Rico
1608	Puerto Rico	Puerto Rico	Greater Antilles		-66.48107199	18.22589574	Tecla I	charcoal	charcoal/charred material	Unit JJ-70	I-13931	1360	80		Narganes Storde 1991	intcal20	1497	-67.0012	17.9346	0	0	Kilbourne, K:2007	La Parguera, Puerto Rico
1609	Puerto Rico	Puerto Rico	Greater Antilles		-66.48107199	18.22589574	Tecla I	charcoal	charcoal/charred material	Unit K-11	I-9678	1055	80		Narganes Storde 1991	intcal20	1497	-67.0012	17.9346	0	0	Kilbourne, K:2007	La Parguera, Puerto Rico
1610	Puerto Rico	Puerto Rico	Greater Antilles		-66.48107199	18.22589574	Tecla I	charcoal	charcoal/charred material	Unit L-12	I-9680	1775	80		Narganes Storde 1991	intcal20	1497	-67.0012	17.9346	0	0	Kilbourne, K:2007	La Parguera, Puerto Rico
1611	Puerto Rico	Puerto Rico	Greater Antilles		-66.48107199	18.22589574	Tecla I	charcoal	charcoal/charred material	Unit L-9	I-9677	1515	80		Narganes Storde 1991	intcal20	1497	-67.0012	17.9346	0	0	Kilbourne, K:2007	La Parguera, Puerto Rico
1612	Puerto Rico	Puerto Rico	Greater Antilles		-66.48107199	18.22589574	Tecla I	charcoal	charcoal/charred material	Unit MM-63	I-14360	1460	80		Narganes Storde 1991	intcal20	1497	-67.0012	17.9346	0	0	Kilbourne, K:2007	La Parguera, Puerto Rico
1613	Puerto Rico	Puerto Rico	Greater Antilles		-66.48107199	18.22589574	Tecla I	charcoal	charcoal/charred material	Unit MM-64	I-14429	1550	80		Narganes Storde 1991	intcal20	1497	-67.0012	17.9346	0	0	Kilbourne, K:2007	La Parguera, Puerto Rico
1614	Puerto Rico	Puerto Rico	Greater Antilles		-66.48107199	18.22589574	Tecla I	charcoal	charcoal/charred material	Unit MM-65	I-14428	1600	150		Narganes Storde 1991	intcal20	1497	-67.0012	17.9346	0	0	Kilbourne, K:2007	La Parguera, Puerto Rico
1615	Puerto Rico	Puerto Rico	Greater Antilles		-66.48107199	18.22589574	Tecla I	charcoal	charcoal/charred material	Unit MM-66	I-14361	1650	80		Narganes Storde 1991	intcal20	1497	-67.0012	17.9346	0	0	Kilbourne, K:2007	La Parguera, Puerto Rico
1616	Puerto Rico	Puerto Rico	Greater Antilles		-66.48107199	18.22589574	Tecla I	charcoal	charcoal/charred material	Unit NN-64	I-14362	1560	80		Narganes Storde 1991	intcal20	1497	-67.0012	17.9346	0	0	Kilbourne, K:2007	La Parguera, Puerto Rico
1617	Puerto Rico	Puerto Rico	Greater Antilles		-66.48107199	18.22589574	Tecla I	charcoal	charcoal/charred material	Unit ï¿½ï¿½-65	I-14430	1610	80		Narganes Storde 1991	intcal20	1497	-67.0012	17.9346	0	0	Kilbourne, K:2007	La Parguera, Puerto Rico
1618	Puerto Rico	Puerto Rico	Greater Antilles		-66.48107199	18.22589574	Tecla I	charcoal	charcoal/charred material	Unit ï¿½ï¿½-65	I-14431	1650	80		Narganes Storde 1991	intcal20	1497	-67.0012	17.9346	0	0	Kilbourne, K:2007	La Parguera, Puerto Rico
1619	Puerto Rico	Puerto Rico	Greater Antilles		-66.48107199	18.22589574	Tecla I	charcoal	charcoal/charred material	Unit NN-66	I-14382	1530	80		Narganes Storde 1991	intcal20	1497	-67.0012	17.9346	0	0	Kilbourne, K:2007	La Parguera, Puerto Rico
1620	Puerto Rico	Puerto Rico	Greater Antilles		-66.48107199	18.22589574	Tecla I	charcoal	charcoal/charred material	Unit OO-65	I-14383	1600	80		Narganes Storde 1991	intcal20	1497	-67.0012	17.9346	0	0	Kilbourne, K:2007	La Parguera, Puerto Rico
1621	Puerto Rico	Puerto Rico	Greater Antilles		-66.48107199	18.22589574	Tecla I	charcoal	charcoal/charred material	Unit QQ-76	I-14427	1610	80		Narganes Storde 1991	intcal20	1497	-67.0012	17.9346	0	0	Kilbourne, K:2007	La Parguera, Puerto Rico
1622	Puerto Rico	Puerto Rico	Greater Antilles		-66.48107199	18.22589574	Tecla I	charcoal	charcoal/charred material	Unit S-2	I-9873	1460	80		Narganes Storde 1991	intcal20	1497	-67.0012	17.9346	0	0	Kilbourne, K:2007	La Parguera, Puerto Rico
1623	Puerto Rico	Puerto Rico	Greater Antilles		-66.48107199	18.22589574	Tecla I	charcoal	charcoal/charred material	Unit VV-97	I-13853	1370	80		Narganes Storde 1991	intcal20	1497	-67.0012	17.9346	0	0	Kilbourne, K:2007	La Parguera, Puerto Rico
1624	Puerto Rico	Puerto Rico	Greater Antilles		-66.48107199	18.22589574	Tecla I	charcoal	charcoal/charred material	Unit VV-97	I-13854	1400	150		Narganes Storde 1991	intcal20	1497	-67.0012	17.9346	0	0	Kilbourne, K:2007	La Parguera, Puerto Rico
1625	Puerto Rico	Puerto Rico	Greater Antilles		-66.48107199	18.22589574	Tecla II	charcoal	charcoal/charred material	Unit B-2	I-10920	1410	85		Narganes Storde 1991	intcal20	1497	-67.0012	17.9346	0	0	Kilbourne, K:2007	La Parguera, Puerto Rico
1626	Puerto Rico	Puerto Rico	Greater Antilles		-66.48107199	18.22589574	Tecla II	charcoal	charcoal/charred material	Unit Y-56	I-13932	1500	80		Narganes Storde 1991	intcal20	1497	-67.0012	17.9346	0	0	Kilbourne, K:2007	La Parguera, Puerto Rico
1627	Puerto Rico	Puerto Rico	Greater Antilles		-66.48107199	18.22589574	Tecla II	charcoal	charcoal/charred material	Unit Y-60	I-13933	1350	110		Narganes Storde 1991	intcal20	1497	-67.0012	17.9346	0	0	Kilbourne, K:2007	La Parguera, Puerto Rico
1628	Puerto Rico	Puerto Rico	Greater Antilles		-66.48107199	18.22589574	Tibes	charcoal	charcoal/charred material	N184 E55-level 6-Feat. 03-2-deposit H	Beta-198877	990	40	-23.9	Curet et al. 2006	intcal20	1497	-67.0012	17.9346	0	0	Kilbourne, K:2007	La Parguera, Puerto Rico
1629	Puerto Rico	Puerto Rico	Greater Antilles		-66.48107199	18.22589574	Tibes	charcoal	charcoal/charred material	N215 E70-level 4	Beta-198876	750	40	-25	Curet et al. 2006	intcal20	1497	-67.0012	17.9346	0	0	Kilbourne, K:2007	La Parguera, Puerto Rico
1630	Puerto Rico	Puerto Rico	Greater Antilles		-66.48107199	18.22589574	Tibes	charcoal	charcoal/charred material	N93.95/E98.05-level 3 deposit H	Beta-136324	950	40	-25.9	Curet et al. 2006	intcal20	1497	-67.0012	17.9346	0	0	Kilbourne, K:2007	La Parguera, Puerto Rico
1631	Puerto Rico	Puerto Rico	Greater Antilles		-66.48107199	18.22589574	Tibes	charcoal	charcoal/charred material	N93.95/E98.05-level 4 deposit H	Beta-136325	1040	50	-25.9	Curet et al. 2006	intcal20	1497	-67.0012	17.9346	0	0	Kilbourne, K:2007	La Parguera, Puerto Rico
1632	Puerto Rico	Puerto Rico	Greater Antilles		-66.48107199	18.22589574	Tibes	charcoal	charcoal/charred material	N94.05/E98.05-level 3-deposit H	Beta-136326	1080	60	-25.3	Curet et al. 2006	intcal20	1497	-67.0012	17.9346	0	0	Kilbourne, K:2007	La Parguera, Puerto Rico
1633	Puerto Rico	Puerto Rico	Greater Antilles		-66.48107199	18.22589574	Tibes	charcoal	charcoal/charred material	N94.05/E98.05-level 4-deposit H	Beta-136327	1010	40	-25	Curet et al. 2006	intcal20	1497	-67.0012	17.9346	0	0	Kilbourne, K:2007	La Parguera, Puerto Rico
1634	Puerto Rico	Puerto Rico	Greater Antilles		-66.48107199	18.22589574	Tibes	charcoal	charcoal/charred material	OP19E-Feature 5-level 3	Beta-136328	930	40	-25.9	Curet et al. 2006	intcal20	1497	-67.0012	17.9346	0	0	Kilbourne, K:2007	La Parguera, Puerto Rico
1635	Puerto Rico	Puerto Rico	Greater Antilles		-66.48107199	18.22589574	Tibes	charcoal	charcoal/charred material	Unit 1-level 3-deposit A	Beta-110631	900	60	-25	Curet et al. 2006	intcal20	1497	-67.0012	17.9346	0	0	Kilbourne, K:2007	La Parguera, Puerto Rico
1636	Puerto Rico	Puerto Rico	Greater Antilles		-66.48107199	18.22589574	Tibes	charcoal	charcoal/charred material	Unit 1-level 6-deposit A	Beta-109680	1270	40	-23.8	Curet et al. 2006	intcal20	1497	-67.0012	17.9346	0	0	Kilbourne, K:2007	La Parguera, Puerto Rico
1637	Puerto Rico	Puerto Rico	Greater Antilles		-66.48107199	18.22589574	Tibes	charcoal	charcoal/charred material	Unit 3-level 5-deposit C	Beta-109679	890	40	-28.6	Curet et al. 2006	intcal20	1497	-67.0012	17.9346	0	0	Kilbourne, K:2007	La Parguera, Puerto Rico
1638	Puerto Rico	Puerto Rico	Greater Antilles		-66.48107199	18.22589574	Tibes	charcoal	charcoal/charred material	Unit 8-post mold-deposit H	Beta-103329	880	50	-27.6	Curet et al. 2006	intcal20	1497	-67.0012	17.9346	0	0	Kilbourne, K:2007	La Parguera, Puerto Rico
1639	Puerto Rico	Puerto Rico	Greater Antilles		-66.48107199	18.22589574	Tibes	human bone	human bone/teeth	A-3	AA-79368	1253	52	-18.5	Pestle 2010	intcal20	1497	-67.0012	17.9346	0	0	Kilbourne, K:2007	La Parguera, Puerto Rico
1640	Puerto Rico	Puerto Rico	Greater Antilles		-66.48107199	18.22589574	Tibes	human bone	human bone/teeth	Batey de la Herradura-E-3	AA-74636	1365	45	-17.04	Pestle 2010	intcal20	1497	-67.0012	17.9346	0	0	Kilbourne, K:2007	La Parguera, Puerto Rico
1641	Puerto Rico	Puerto Rico	Greater Antilles		-66.48107199	18.22589574	Tibes	human bone	human bone/teeth	Batey de la Herradura-E-3(1)	AA-74638	1493	45	-18.18	Pestle 2010	intcal20	1497	-67.0012	17.9346	0	0	Kilbourne, K:2007	La Parguera, Puerto Rico
1642	Puerto Rico	Puerto Rico	Greater Antilles		-66.48107199	18.22589574	Tibes	human bone	human bone/teeth	Batey de la Herradura-E-3(3)	AA-74637	1434	45	-17.28	Pestle 2010	intcal20	1497	-67.0012	17.9346	0	0	Kilbourne, K:2007	La Parguera, Puerto Rico
1643	Puerto Rico	Puerto Rico	Greater Antilles		-66.48107199	18.22589574	Tibes	human bone	human bone/teeth	Batey Herradura-EH-1	AA-79367	1367	45	-17.19	Pestle 2010	intcal20	1497	-67.0012	17.9346	0	0	Kilbourne, K:2007	La Parguera, Puerto Rico
1644	Puerto Rico	Puerto Rico	Greater Antilles		-66.48107199	18.22589574	Tibes	human bone	human bone/teeth	Burial 07-01	AA-82416	1302	45	-17.99	Pestle 2010	intcal20	1497	-67.0012	17.9346	0	0	Kilbourne, K:2007	La Parguera, Puerto Rico
1645	Puerto Rico	Puerto Rico	Greater Antilles		-66.48107199	18.22589574	Tibes	human bone	human bone/teeth	CE-10	AA-79362	1422	46	-17.54	Pestle 2010	intcal20	1497	-67.0012	17.9346	0	0	Kilbourne, K:2007	La Parguera, Puerto Rico
1646	Puerto Rico	Puerto Rico	Greater Antilles		-66.48107199	18.22589574	Tibes	human bone	human bone/teeth	CE-4	AA-79365	1358	48	-16.97	Pestle 2010	intcal20	1497	-67.0012	17.9346	0	0	Kilbourne, K:2007	La Parguera, Puerto Rico
1647	Puerto Rico	Puerto Rico	Greater Antilles		-66.48107199	18.22589574	Tibes	human bone	human bone/teeth	CE-5	AA-72896	1428	42	-17.72	Pestle 2010	intcal20	1497	-67.0012	17.9346	0	0	Kilbourne, K:2007	La Parguera, Puerto Rico
1648	Puerto Rico	Puerto Rico	Greater Antilles		-66.48107199	18.22589574	Tibes	human bone	human bone/teeth	CE-5	AA-79369	1359	50	-17.62	Pestle 2010	intcal20	1497	-67.0012	17.9346	0	0	Kilbourne, K:2007	La Parguera, Puerto Rico
1649	Puerto Rico	Puerto Rico	Greater Antilles		-66.48107199	18.22589574	Tibes	human bone	human bone/teeth	CE-6	AA-79364	1411	45	-16.77	Pestle 2010	intcal20	1497	-67.0012	17.9346	0	0	Kilbourne, K:2007	La Parguera, Puerto Rico
1650	Puerto Rico	Puerto Rico	Greater Antilles		-66.48107199	18.22589574	Tibes	human bone	human bone/teeth	CE-7	AA-79363	1397	50	-18.02	Pestle 2010	intcal20	1497	-67.0012	17.9346	0	0	Kilbourne, K:2007	La Parguera, Puerto Rico
1651	Puerto Rico	Puerto Rico	Greater Antilles		-66.48107199	18.22589574	Tibes	human bone	human bone/teeth	CE-9	AA-82397	1469	47	-16.69	Pestle 2010	intcal20	1497	-67.0012	17.9346	0	0	Kilbourne, K:2007	La Parguera, Puerto Rico
1652	Puerto Rico	Puerto Rico	Greater Antilles		-66.48107199	18.22589574	Tibes	human bone	human bone/teeth	E-1	AA-72869	1302	42	-16.92	Pestle 2010	intcal20	1497	-67.0012	17.9346	0	0	Kilbourne, K:2007	La Parguera, Puerto Rico
1653	Puerto Rico	Puerto Rico	Greater Antilles		-66.48107199	18.22589574	Tibes	human bone	human bone/teeth	E-13	AA-72871	1352	43	-17.21	Pestle 2010	intcal20	1497	-67.0012	17.9346	0	0	Kilbourne, K:2007	La Parguera, Puerto Rico
1654	Puerto Rico	Puerto Rico	Greater Antilles		-66.48107199	18.22589574	Tibes	human bone	human bone/teeth	E-20	AA-72872	1443	50	-17.87	Pestle 2010	intcal20	1497	-67.0012	17.9346	0	0	Kilbourne, K:2007	La Parguera, Puerto Rico
1655	Puerto Rico	Puerto Rico	Greater Antilles		-66.48107199	18.22589574	Tibes	human bone	human bone/teeth	E-20	AA-74639	1319	42	-17.23	Pestle 2010	intcal20	1497	-67.0012	17.9346	0	0	Kilbourne, K:2007	La Parguera, Puerto Rico
1656	Puerto Rico	Puerto Rico	Greater Antilles		-66.48107199	18.22589574	Tibes	human bone	human bone/teeth	E-28	AA-78496	1338	43	-17.28	Pestle 2010	intcal20	1497	-67.0012	17.9346	0	0	Kilbourne, K:2007	La Parguera, Puerto Rico
1657	Puerto Rico	Puerto Rico	Greater Antilles		-66.48107199	18.22589574	Tibes	human bone	human bone/teeth	E-40	AA-74656	1403	44	-17.39	Pestle 2010	intcal20	1497	-67.0012	17.9346	0	0	Kilbourne, K:2007	La Parguera, Puerto Rico
1658	Puerto Rico	Puerto Rico	Greater Antilles		-66.48107199	18.22589574	Tibes	human bone	human bone/teeth	E-43	AA-83938	1326	44	-17.19	Pestle 2010	intcal20	1497	-67.0012	17.9346	0	0	Kilbourne, K:2007	La Parguera, Puerto Rico
1659	Puerto Rico	Puerto Rico	Greater Antilles		-66.48107199	18.22589574	Tibes	human bone	human bone/teeth	E-46	AA-82383	1321	46	-18.29	Pestle 2010	intcal20	1497	-67.0012	17.9346	0	0	Kilbourne, K:2007	La Parguera, Puerto Rico
1660	Puerto Rico	Puerto Rico	Greater Antilles		-66.48107199	18.22589574	Tibes	human bone	human bone/teeth	E-47	AA-83940	1353	43	-17.27	Pestle 2010	intcal20	1497	-67.0012	17.9346	0	0	Kilbourne, K:2007	La Parguera, Puerto Rico
1661	Puerto Rico	Puerto Rico	Greater Antilles		-66.48107199	18.22589574	Tibes	human bone	human bone/teeth	E-48	AA-72894	1366	44		Pestle 2010	intcal20	1497	-67.0012	17.9346	0	0	Kilbourne, K:2007	La Parguera, Puerto Rico
1662	Puerto Rico	Puerto Rico	Greater Antilles		-66.48107199	18.22589574	Tibes	human bone	human bone/teeth	E-57	AA-83942	1381	43	-16.09	Pestle 2010	intcal20	1497	-67.0012	17.9346	0	0	Kilbourne, K:2007	La Parguera, Puerto Rico
1663	Puerto Rico	Puerto Rico	Greater Antilles		-66.48107199	18.22589574	Tibes	human bone	human bone/teeth	E-59	AA-74657	1305	44	-17.98	Pestle 2010	intcal20	1497	-67.0012	17.9346	0	0	Kilbourne, K:2007	La Parguera, Puerto Rico
1664	Puerto Rico	Puerto Rico	Greater Antilles		-66.48107199	18.22589574	Tibes	human bone	human bone/teeth	E-60	AA-72897	1351	44	-17.23	Pestle 2010	intcal20	1497	-67.0012	17.9346	0	0	Kilbourne, K:2007	La Parguera, Puerto Rico
1665	Puerto Rico	Puerto Rico	Greater Antilles		-66.48107199	18.22589574	Tibes	human bone	human bone/teeth	E-71	AA-74662	1322	44	-18.49	Pestle 2010	intcal20	1497	-67.0012	17.9346	0	0	Kilbourne, K:2007	La Parguera, Puerto Rico
1666	Puerto Rico	Puerto Rico	Greater Antilles		-66.48107199	18.22589574	Tibes	human bone	human bone/teeth	E-72	AA-74663	1355	54	-18.4	Pestle 2010	intcal20	1497	-67.0012	17.9346	0	0	Kilbourne, K:2007	La Parguera, Puerto Rico
1667	Puerto Rico	Puerto Rico	Greater Antilles		-66.48107199	18.22589574	Tibes	human bone	human bone/teeth	E-74A	AA-74664	1285	43	-18.72	Pestle 2010	intcal20	1497	-67.0012	17.9346	0	0	Kilbourne, K:2007	La Parguera, Puerto Rico
1668	Puerto Rico	Puerto Rico	Greater Antilles		-66.48107199	18.22589574	Tibes	human bone	human bone/teeth	E-74B	AA-74665	1301	43	-18.6	Pestle 2010	intcal20	1497	-67.0012	17.9346	0	0	Kilbourne, K:2007	La Parguera, Puerto Rico
1669	Puerto Rico	Puerto Rico	Greater Antilles		-66.48107199	18.22589574	Tibes	human bone	human bone/teeth	E-80	AA-83951	1413	64	-17.74	Pestle 2010	intcal20	1497	-67.0012	17.9346	0	0	Kilbourne, K:2007	La Parguera, Puerto Rico
1670	Puerto Rico	Puerto Rico	Greater Antilles		-66.48107199	18.22589574	Tibes	human bone	human bone/teeth	E-85	AA-82391	1355	46	-16.59	Pestle 2010	intcal20	1497	-67.0012	17.9346	0	0	Kilbourne, K:2007	La Parguera, Puerto Rico
1671	Puerto Rico	Puerto Rico	Greater Antilles		-66.48107199	18.22589574	Tibes	human bone	human bone/teeth	E-8B	AA-74643	1347	45	-17.45	Pestle 2010	intcal20	1497	-67.0012	17.9346	0	0	Kilbourne, K:2007	La Parguera, Puerto Rico
1672	Puerto Rico	Puerto Rico	Greater Antilles		-66.48107199	18.22589574	Tibes	human bone	human bone/teeth	ES-3	AA-72895	1392	42	-17.15	Pestle 2010	intcal20	1497	-67.0012	17.9346	0	0	Kilbourne, K:2007	La Parguera, Puerto Rico
1673	Puerto Rico	Puerto Rico	Greater Antilles		-66.48107199	18.22589574	Tibes	human bone	human bone/teeth	ES-7	AA-78492	1434	44	-17.14	Pestle 2010	intcal20	1497	-67.0012	17.9346	0	0	Kilbourne, K:2007	La Parguera, Puerto Rico
1674	Puerto Rico	Puerto Rico	Greater Antilles		-66.48107199	18.22589574	Tibes	human bone	human bone/teeth	ES-8	AA-79366	1364	45	-17.47	Pestle 2010	intcal20	1497	-67.0012	17.9346	0	0	Kilbourne, K:2007	La Parguera, Puerto Rico
1675	Puerto Rico	Puerto Rico	Greater Antilles		-66.48107199	18.22589574	Tibes	human bone	human bone/teeth	IA	AA-78493	1424	44	-17.95	Pestle 2010	intcal20	1497	-67.0012	17.9346	0	0	Kilbourne, K:2007	La Parguera, Puerto Rico
1676	Puerto Rico	Puerto Rico	Greater Antilles		-66.48107199	18.22589574	Tibes	human bone	human bone/teeth	IB	AA-79370	1344	62	-17.75	Pestle 2010	intcal20	1497	-67.0012	17.9346	0	0	Kilbourne, K:2007	La Parguera, Puerto Rico
1677	Puerto Rico	Puerto Rico	Greater Antilles		-66.48107199	18.22589574	Tibes	human bone	human bone/teeth	IC	AA-82399	1156	46	-17.98	Pestle 2010	intcal20	1497	-67.0012	17.9346	0	0	Kilbourne, K:2007	La Parguera, Puerto Rico
1678	Puerto Rico	Puerto Rico	Greater Antilles		-66.48107199	18.22589574	Tibes	human bone	human bone/teeth	IIA	AA-78494	1138	43	-17.85	Pestle 2010	intcal20	1497	-67.0012	17.9346	0	0	Kilbourne, K:2007	La Parguera, Puerto Rico
1679	Puerto Rico	Puerto Rico	Greater Antilles		-66.48107199	18.22589574	Tibes	human bone	human bone/teeth	P1-12-6	AA-78491	1249	43	-16.68	Pestle 2010	intcal20	1497	-67.0012	17.9346	0	0	Kilbourne, K:2007	La Parguera, Puerto Rico
1680	Puerto Rico	Puerto Rico	Greater Antilles		-66.48107199	18.22589574	Tibes	human bone	human bone/teeth	P1-3-2-E-3	AA-79372	1038	47	-18.3	Pestle 2010	intcal20	1497	-67.0012	17.9346	0	0	Kilbourne, K:2007	La Parguera, Puerto Rico
1681	Puerto Rico	Puerto Rico	Greater Antilles		-66.48107199	18.22589574	Tibes	human bone	human bone/teeth	P1-A-E-3B	AA-79371	1456	45	-18.03	Pestle 2010	intcal20	1497	-67.0012	17.9346	0	0	Kilbourne, K:2007	La Parguera, Puerto Rico
1682	Puerto Rico	Puerto Rico	Greater Antilles		-66.48107199	18.22589574	Tibes	human bone	human bone/teeth	P1-E3C	AA-78495	1505	44	-18.31	Pestle 2010	intcal20	1497	-67.0012	17.9346	0	0	Kilbourne, K:2007	La Parguera, Puerto Rico
1683	Puerto Rico	Puerto Rico	Greater Antilles		-66.48107199	18.22589574	Tibes	human bone	human bone/teeth	Pozo 12-Batey Santa Elena	AA-79374	1369	45	-18.14	Pestle 2010	intcal20	1497	-67.0012	17.9346	0	0	Kilbourne, K:2007	La Parguera, Puerto Rico
1684	Puerto Rico	Puerto Rico	Greater Antilles		-66.48107199	18.22589574	Tibes	human bone	human bone/teeth	Pozo L2	AA-82400	1008	46	-17.63	Pestle 2010	intcal20	1497	-67.0012	17.9346	0	0	Kilbourne, K:2007	La Parguera, Puerto Rico
1685	Puerto Rico	Puerto Rico	Greater Antilles		-66.48107199	18.22589574	Vega de Nelo Vargas	charcoal	charcoal/charred material	Test Unit 2-W. Extension Stratum 2	GrN-26412	650	25	-25.83	Oliver personal communication 2018	intcal20	1497	-67.0012	17.9346	0	0	Kilbourne, K:2007	La Parguera, Puerto Rico
1686	Puerto Rico	Puerto Rico	Greater Antilles		-66.48107199	18.22589574	Vega de Nelo Vargas	charcoal	charcoal/charred material	Test Unit-(2x1.5m)-Lev. 3ï¿½Strat 2b-27 cmbs	GrN-26413	590	45	-26.52	Oliver personal communication 2018	intcal20	1497	-67.0012	17.9346	0	0	Kilbourne, K:2007	La Parguera, Puerto Rico
1687	Puerto Rico	Puerto Rico	Greater Antilles		-66.48107199	18.22589574	Vega de Nelo Vargas	charcoal	charcoal/charred material	Test Unit-(2x1.5m)-Lev. 7ï¿½Strat 3-50-60 cmbs	GrN-30051	625	25	-25.19	Oliver personal communication 2018	intcal20	1497	-67.0012	17.9346	0	0	Kilbourne, K:2007	La Parguera, Puerto Rico
1688	Puerto Rico	Puerto Rico	Greater Antilles		-66.48107199	18.22589574	Vega de Nelo Vargas	charcoal	charcoal/charred material	Test Unit-(2x1.5m)-Lev. 11-Strat 3	GrN-30052	640	30	-26.48	Oliver personal communication 2018	intcal20	1497	-67.0012	17.9346	0	0	Kilbourne, K:2007	La Parguera, Puerto Rico
1689	Puerto Rico	Puerto Rico	Greater Antilles		-66.48107199	18.22589574	Villa Taina	charcoal	charcoal/charred material	shell midden-27cm below surface-	UM-398	1300	90		Eldridge et al. 1976	intcal20	1497	-67.0012	17.9346	0	0	Kilbourne, K:2007	La Parguera, Puerto Rico
1690	Puerto Rico	Puerto Rico	Greater Antilles		-66.48107199	18.22589574	Villa Taina	charcoal	charcoal/charred material	shell midden-27cm below surface-	UM-399	1090	100		Eldridge et al. 1976	intcal20	1497	-67.0012	17.9346	0	0	Kilbourne, K:2007	La Parguera, Puerto Rico
1691	Puerto Rico	Puerto Rico	Greater Antilles		-66.48107199	18.22589574	Villa Taina	shell	marine shell	30 cm below surface	UM-400	1050	80		Eldridge et al. 1976	marine20	1497	-67.0012	17.9346	-161	24	Kilbourne, K:2007	La Parguera, Puerto Rico
1692	Puerto Rico	Puerto Rico	Greater Antilles		-66.48107199	18.22589574	Maisabel	carbon	charcoal/charred material	House, N36W10, F95, 80-90 cmbs	Beta-17641	1440	70		Siegel 1989:221, 1996:325	intcal20	1497	-67.0012	17.9346	0	0	Kilbourne, K:2007	La Parguera, Puerto Rico
1693	Puerto Rico	Puerto Rico	Greater Antilles		-66.48107199	18.22589574	Maisabel	carbon	charcoal/charred material	House, N36W12, 20-30 cmbs	Beta-15007	1040	50		Siegel 1989:218, 1996:325	intcal20	1497	-67.0012	17.9346	0	0	Kilbourne, K:2007	La Parguera, Puerto Rico
1694	Puerto Rico	Puerto Rico	Greater Antilles		-66.48107199	18.22589574	Maisabel	carbon	charcoal/charred material	House, N40W10, 30-40 (Below Burial 18)	Beta-17631	1530	90		Siegel 1989:221, 1996:325	intcal20	1497	-67.0012	17.9346	0	0	Kilbourne, K:2007	La Parguera, Puerto Rico
1695	Puerto Rico	Puerto Rico	Greater Antilles		-66.48107199	18.22589574	Maisabel	carbon	charcoal/charred material	House, N40W10, F105, 60-70 cmbs	Beta-17633	1310	60		Siegel 1989:221, 1996:325	intcal20	1497	-67.0012	17.9346	0	0	Kilbourne, K:2007	La Parguera, Puerto Rico
1696	Puerto Rico	Puerto Rico	Greater Antilles		-66.48107199	18.22589574	Maisabel	carbon	charcoal/charred material	House, N43W8, F117, 40-50 cmbs	Beta-17636	1160	70		Siegel 1989:218, 1996:325	intcal20	1497	-67.0012	17.9346	0	0	Kilbourne, K:2007	La Parguera, Puerto Rico
[truncated: 603 more rows]
