# Supplementary material for: Frequent disturbances enhanced the resilience of past human populations
Source: Nature. 2024 May 1;629(8013):837–42. doi: 10.1038/s41586-024-07354-8 (PMC11111401; doi:10.1038/s41586-024-07354-8)
Supplement: Supplementary file 8 — Radiocarbon data for China Central Plains. [file 41586_2024_7354_MOESM8_ESM.csv]

C14ID	Age	Error	LabCode	Material	SiteID	Latitude	Longitude	Province, District city/County
1001	5080	100	ZK-0110	Charcoal	Miaodigou	34.767	111.267	Henan, Shanxian
1002	4140	95	ZK-0111	Charcoal	Miaodigou	34.767	111.267	Henan, Shanxian
1003	4770	170	ZK-0112	Charcoal	Miaodigou	34.767	111.267	Henan, Shanxian
1004	4530	19	ZK-8032	Animal bones	Miaodigou	34.767	111.267	Henan, Shanxian
1005	4062	24	ZK-8033	Animal bones	Miaodigou	34.767	111.267	Henan, Shanxian
1006	4225	25	ZK-8034	Animal bones	Miaodigou	34.767	111.267	Henan, Shanxian
1007	4255	24	ZK-8035	Animal bones	Miaodigou	34.767	111.267	Henan, Shanxian
1008	4556	26	ZK-8036	Animal bones	Miaodigou	34.767	111.267	Henan, Shanxian
1009	4223	24	ZK-8039	Animal bones	Miaodigou	34.767	111.267	Henan, Shanxian
1010	4569	23	ZK-8042	Animal bones	Miaodigou	34.767	111.267	Henan, Shanxian
1011	4072	22	ZK-8043	Animal bones	Miaodigou	34.767	111.267	Henan, Shanxian
1012	4069	26	ZK-8044	Animal bones	Miaodigou	34.767	111.267	Henan, Shanxian
1013	4548	22	ZK-8045	Animal bones	Miaodigou	34.767	111.267	Henan, Shanxian
1014	4032	22	ZK-8046	Animal bones	Miaodigou	34.767	111.267	Henan, Shanxian
1015	3979	23	ZK-8048	Animal bones	Miaodigou	34.767	111.267	Henan, Shanxian
1016	4548	22	ZK-8049	Animal bones	Miaodigou	34.767	111.267	Henan, Shanxian
1017	4566	21	ZK-8050	Animal bones	Miaodigou	34.767	111.267	Henan, Shanxian
1018	4543	29	ZK-8051	Animal bones	Miaodigou	34.767	111.267	Henan, Shanxian
1019	4069	26	ZK-8052	Animal bones	Miaodigou	34.767	111.267	Henan, Shanxian
1020	4589	25	ZK-8053	Animal bones	Miaodigou	34.767	111.267	Henan, Shanxian
1021	4521	23	ZK-8055	Animal bones	Miaodigou	34.767	111.267	Henan, Shanxian
1022	4228	18	ZK-8056	Animal bones	Miaodigou	34.767	111.267	Henan, Shanxian
1023	4100	95	ZK-0091	Charcoal	Huanglianshu	32.98	111.327	Henan, Xichuan
1024	5710	175	GC-0083	Charcoal	Xiawanggang	33.016	111.37	Henan, Xichuan
1025	6020	175	GC-0086	Charcoal	Xiawanggang	33.016	111.37	Henan, Xichuan
1026	4150	170	GC-0088	Charcoal	Xiawanggang	33.016	111.37	Henan, Xichuan
1027	1940	130	GC-0089	Charcoal	Xiawanggang	33.016	111.37	Henan, Xichuan
1028	3540	130	ZK-0353	Charcoal	Cuoli	34.596	112.426	Henan, Luoyang
1029	3840	95	ZK-0126	Charcoal	Wangwan	34.7	112.333	Henan, Luoyang
1030	4640	120	ZK-0144	Charcoal	Wangwan	34.7	112.333	Henan, Luoyang
1031	900	85	BK75005	Charred millet seeds	Hanjiacang	34.692	112.477	Henan, Luoyang
1032	1290	90	BK76006	Charcoal	Hanjiacang	34.692	112.477	Henan, Luoyang
1033	1460	70	WB82-52	Charcoal	SuitangDongdu	34.68	112.46	Henan, Luoyang
1034	1490	70	WB82-53	Charcoal	SuitangDongdu	34.68	112.46	Henan, Luoyang
1035	1590	75	ZK-1249	Charcoal	Luoyang Glasswork	34.681	112.454	Henan, Luoyang
1036	3100	90	ZK-0257	Charcoal	Erlitou	34.7	112.7	Henan, Yanshi
1037	3450	80	ZK-0285	Charcoal	Erlitou	34.7	112.7	Henan, Yanshi
1038	3240	85	ZK-0286	Charcoal	Erlitou	34.7	112.7	Henan, Yanshi
1039	3800	150	ZK-0680	Charcoal	Erlitou	34.7	112.7	Henan, Yanshi
1040	3350	95	ZK-0764-0	Animal bones	Erlitou	34.7	112.7	Henan, Yanshi
1041	3490	100	ZK-0829	Charcoal	Erlitou	34.7	112.7	Henan, Yanshi
1042	3330	80	ZK-0922	Charcoal	Erlitou	34.7	112.7	Henan, Yanshi
1043	3480	80	ZK-0923	Charcoal	Erlitou	34.7	112.7	Henan, Yanshi
1044	3380	80	ZK-0924	Charcoal	Erlitou	34.7	112.7	Henan, Yanshi
1045	3370	80	ZK-0925	Charcoal	Erlitou	34.7	112.7	Henan, Yanshi
1046	3530	85	ZK-0926	Charcoal	Erlitou	34.7	112.7	Henan, Yanshi
1047	3450	80	ZK-0927	Charcoal	Erlitou	34.7	112.7	Henan, Yanshi
1048	3350	80	ZK-0928	Charcoal	Erlitou	34.7	112.7	Henan, Yanshi
1049	3350	80	ZK-0929	Charcoal	Erlitou	34.7	112.7	Henan, Yanshi
1050	3250	70	ZK-0930	Charcoal	Erlitou	34.7	112.7	Henan, Yanshi
1051	3400	110	ZK-1033	Charcoal	Erlitou	34.7	112.7	Henan, Yanshi
1052	3260	90	ZK-1034	Charcoal	Erlitou	34.7	112.7	Henan, Yanshi
1053	3430	80	ZK-1035	Charcoal	Erlitou	34.7	112.7	Henan, Yanshi
1054	3280	85	ZK-1036	Charcoal	Erlitou	34.7	112.7	Henan, Yanshi
1055	3300	75	ZK-1078	Charcoal	Erlitou	34.7	112.7	Henan, Yanshi
1056	3440	70	ZK-1079	Charcoal	Erlitou	34.7	112.7	Henan, Yanshi
1057	3480	70	ZK-1080	Charcoal	Erlitou	34.7	112.7	Henan, Yanshi
1058	3420	75	ZK-1081	Charcoal	Erlitou	34.7	112.7	Henan, Yanshi
1059	3330	90	ZK-1082A	Charcoal	Erlitou	34.7	112.7	Henan, Yanshi
1060	3440	70	ZK-1082B	Charcoal	Erlitou	34.7	112.7	Henan, Yanshi
1061	3570	70	ZK-1082C	Charcoal	Erlitou	34.7	112.7	Henan, Yanshi
1062	3490	70	ZK-1175	Charcoal	Erlitou	34.7	112.7	Henan, Yanshi
1063	3350	70	ZK-1176	Charred crops	Erlitou	34.7	112.7	Henan, Yanshi
1064	3480	70	ZK-1178	Charcoal	Erlitou	34.7	112.7	Henan, Yanshi
1065	4270	80	ZK-1259	Charcoal	Erlitou	34.7	112.7	Henan, Yanshi
1066	3400	75	ZK-1397	Charcoal	Erlitou	34.7	112.7	Henan, Yanshi
1067	3420	75	ZK-1398	Charcoal	Erlitou	34.7	112.7	Henan, Yanshi
1068	3640	80	ZK-2082	Charcoal	Erlitou	34.7	112.7	Henan, Yanshi
1069	3480	80	ZK-2083	Charcoal	Erlitou	34.7	112.7	Henan, Yanshi
1070	3490	215	ZK-2085	Charcoal	Erlitou	34.7	112.7	Henan, Yanshi
1071	3380	75	ZK-2089	Charcoal	Erlitou	34.7	112.7	Henan, Yanshi
1072	3050	95	ZK-2090	Charcoal	Erlitou	34.7	112.7	Henan, Yanshi
1073	3280	160	ZK-2093	Charcoal	Erlitou	34.7	112.7	Henan, Yanshi
1074	3180	125	ZK-2095	Charcoal	Erlitou	34.7	112.7	Henan, Yanshi
1075	3280	95	ZK-1162	Charcoal	Erlitou	34.7	112.7	Henan, Yanshi
1076	3140	85	ZK-1163	Charcoal	Erlitou	34.7	112.7	Henan, Yanshi
1077	3110	60	ZK-1171	Charcoal	Erlitou	34.7	112.7	Henan, Yanshi
1078	3300	120	ZK-2001	Charcoal	Erlitou	34.7	112.7	Henan, Yanshi
1079	3120	80	ZK-2002	Charcoal	Erlitou	34.7	112.7	Henan, Yanshi
1080	3220	80	ZK-2003	Charcoal	Erlitou	34.7	112.7	Henan, Yanshi
1081	3050	85	ZK-2005	Charcoal	Erlitou	34.7	112.7	Henan, Yanshi
1082	3100	85	ZK-2084	Charcoal	Erlitou	34.7	112.7	Henan, Yanshi
1083	3280	80	ZK-2086	Charcoal	Erlitou	34.7	112.7	Henan, Yanshi
1084	3445	80	ZK-2087	Charcoal	Erlitou	34.7	112.7	Henan, Yanshi
1085	3030	80	ZK-2088	Charcoal	Erlitou	34.7	112.7	Henan, Yanshi
1086	3330	80	ZK-2094	Charcoal	Erlitou	34.7	112.7	Henan, Yanshi
1087	3090	80	ZK-2096	Charcoal	Erlitou	34.7	112.7	Henan, Yanshi
1088	3290	80	ZK-2097	Charcoal	Erlitou	34.7	112.7	Henan, Yanshi
1089	3410	100	ZK-2098	Charcoal	Erlitou	34.7	112.7	Henan, Yanshi
1090	3343	35	ZK-5200	Charcoal	Erlitou	34.7	112.7	Henan, Yanshi
1091	3160	34	ZK-5202	Charcoal	Erlitou	34.7	112.7	Henan, Yanshi
1092	3406	33	ZK-5206	Charcoal	Erlitou	34.7	112.7	Henan, Yanshi
1093	3374	34	ZK-5209	Charcoal	Erlitou	34.7	112.7	Henan, Yanshi
1094	3213	34	ZK-5210	Charcoal	Erlitou	34.7	112.7	Henan, Yanshi
1095	3197	34	ZK-5215	Charcoal	Erlitou	34.7	112.7	Henan, Yanshi
1096	3353	36	ZK-5221	Animal bones	Erlitou	34.7	112.7	Henan, Yanshi
1097	3247	34	ZK-5222	Charcoal	Erlitou	34.7	112.7	Henan, Yanshi
1098	3141	33	ZK-5224	Charcoal	Erlitou	34.7	112.7	Henan, Yanshi
1099	3407	36	ZK-5226	Charcoal	Erlitou	34.7	112.7	Henan, Yanshi
1100	3327	34	ZK-5227	Charcoal	Erlitou	34.7	112.7	Henan, Yanshi
1101	3318	34	ZK-5228	Charcoal	Erlitou	34.7	112.7	Henan, Yanshi
1102	3304	36	ZK-5229	Charcoal	Erlitou	34.7	112.7	Henan, Yanshi
1103	3294	35	ZK-5236	Charcoal	Erlitou	34.7	112.7	Henan, Yanshi
1104	3270	32	ZK-5242a	Charcoal	Erlitou	34.7	112.7	Henan, Yanshi
1105	3350	33	ZK-5242b	Charcoal	Erlitou	34.7	112.7	Henan, Yanshi
1106	3273	35	ZK-5243	Animal bones	Erlitou	34.7	112.7	Henan, Yanshi
1107	3348	36	ZK-5244	Animal bones	Erlitou	34.7	112.7	Henan, Yanshi
1108	3245	36	ZK-5245	Animal bones	Erlitou	34.7	112.7	Henan, Yanshi
1109	3402	36	ZK-5246	Animal bones	Erlitou	34.7	112.7	Henan, Yanshi
1110	3272	39	ZK-5247	Animal bones	Erlitou	34.7	112.7	Henan, Yanshi
1111	3347	36	ZK-5249	Animal bones	Erlitou	34.7	112.7	Henan, Yanshi
1112	3241	35	ZK-5252	Animal bones	Erlitou	34.7	112.7	Henan, Yanshi
1113	3341	39	ZK-5253	Animal bones	Erlitou	34.7	112.7	Henan, Yanshi
1114	3187	34	ZK-5254	Animal bones	Erlitou	34.7	112.7	Henan, Yanshi
1115	3355	40	ZK-5255	Animal bones	Erlitou	34.7	112.7	Henan, Yanshi
1116	3392	36	ZK-5256	Animal bones	Erlitou	34.7	112.7	Henan, Yanshi
1117	3313	37	ZK-5257	Animal bones	Erlitou	34.7	112.7	Henan, Yanshi
1118	3388	34	ZK-52001	Charcoal	Erlitou	34.7	112.7	Henan, Yanshi
1119	3356	33	ZK-52002	Charcoal	Erlitou	34.7	112.7	Henan, Yanshi
1120	3475	44	ZK-52003	Charcoal	Erlitou	34.7	112.7	Henan, Yanshi
1121	3440	32	ZK-52004	Charcoal	Erlitou	34.7	112.7	Henan, Yanshi
1122	3389	33	ZK-52005	Charcoal	Erlitou	34.7	112.7	Henan, Yanshi
1123	3445	35	ZK-52006	Charcoal	Erlitou	34.7	112.7	Henan, Yanshi
1124	3346	36	ZK-52007	Charcoal	Erlitou	34.7	112.7	Henan, Yanshi
1125	3371	32	ZK-52008	Charcoal	Erlitou	34.7	112.7	Henan, Yanshi
1126	3387	33	ZK-52009	Charcoal	Erlitou	34.7	112.7	Henan, Yanshi
1127	3340	38	ZK-52010	Charcoal	Erlitou	34.7	112.7	Henan, Yanshi
1128	3368	36	ZK-52011	Charcoal	Erlitou	34.7	112.7	Henan, Yanshi
1129	3381	39	ZK-52012	Charcoal	Erlitou	34.7	112.7	Henan, Yanshi
1130	3331	41	ZK-52013	Charcoal	Erlitou	34.7	112.7	Henan, Yanshi
1131	3332	42	ZK-52014	Charcoal	Erlitou	34.7	112.7	Henan, Yanshi
1132	3420	44	ZK-52015	Charcoal	Erlitou	34.7	112.7	Henan, Yanshi
1133	3322	45	ZK-52017	Charcoal	Erlitou	34.7	112.7	Henan, Yanshi
1134	3409	65	ZK-52018	Charcoal	Erlitou	34.7	112.7	Henan, Yanshi
1135	3445	37	XSZ104	Animal bones	Erlitou	34.7	112.7	Henan, Yanshi
1136	3327	32	XSZ098	Animal bones	Erlitou	34.7	112.7	Henan, Yanshi
1137	3241	30	XSZ101	Bone	Erlitou	34.7	112.7	Henan, Yanshi
1138	3222	35	XSZ103	Animal bones	Erlitou	34.7	112.7	Henan, Yanshi
1139	3248	48	XSZ114	Animal bones	Erlitou	34.7	112.7	Henan, Yanshi
1140	3227	29	XSZ115	Bone	Erlitou	34.7	112.7	Henan, Yanshi
1141	3280	29	XSZ165	Bone	Erlitou	34.7	112.7	Henan, Yanshi
1142	3270	29	XSZ166	Animal bones	Erlitou	34.7	112.7	Henan, Yanshi
1143	3230	100	ZK-1271	Charcoal	Shixianggou	34.72	112.77	Henan, Yanshi
1144	3230	75	ZK-1315	Charcoal	Shixianggou	34.72	112.77	Henan, Yanshi
1145	3290	75	ZK-1316	Charcoal	Shixianggou	34.72	112.77	Henan, Yanshi
1146	3250	85	ZK-1319	Charcoal	Shixianggou	34.72	112.77	Henan, Yanshi
1147	3360	75	ZK-1320	Charcoal	Shixianggou	34.72	112.77	Henan, Yanshi
1148	3260	100	ZK-1345	Charcoal	Shixianggou	34.72	112.77	Henan, Yanshi
1149	3260	100	ZK-1372	Charcoal	Shixianggou	34.72	112.77	Henan, Yanshi
1150	3030	105	ZK-1373	Charcoal	Shixianggou	34.72	112.77	Henan, Yanshi
1151	3300	80	ZK-2198	Charcoal	Shixianggou	34.72	112.77	Henan, Yanshi
1152	3030	90	ZK-2199	Charcoal	Shixianggou	34.72	112.77	Henan, Yanshi
1153	3191	48	ZK-5400	Charcoal	Shixianggou	34.72	112.77	Henan, Yanshi
1154	3237	37	ZK-5402	Charcoal	Shixianggou	34.72	112.77	Henan, Yanshi
1155	3201	31	ZK-5403	Animal bones	Shixianggou	34.72	112.77	Henan, Yanshi
1156	3120	32	ZK-5411	Human bones	Shixianggou	34.72	112.77	Henan, Yanshi
1157	3207	31	ZK-5412	Animal bones	Shixianggou	34.72	112.77	Henan, Yanshi
1158	3183	40	ZK-5413	Human bones	Shixianggou	34.72	112.77	Henan, Yanshi
1159	3130	35	ZK-5415	Animal bones	Shixianggou	34.72	112.77	Henan, Yanshi
1160	3219	34	ZK-5416	Animal bones	Shixianggou	34.72	112.77	Henan, Yanshi
1161	3220	36	ZK-5417	Animal bones	Shixianggou	34.72	112.77	Henan, Yanshi
1162	3206	36	ZK-5421	Human bones	Shixianggou	34.72	112.77	Henan, Yanshi
1163	3252	34	ZK-5424	Animal bones	Shixianggou	34.72	112.77	Henan, Yanshi
1164	3319	34	ZK-5425	Charcoal	Shixianggou	34.72	112.77	Henan, Yanshi
1165	3269	33	ZK-5427	Charcoal	Shixianggou	34.72	112.77	Henan, Yanshi
1166	3393	36	ZK-5434	Charcoal	Shixianggou	34.72	112.77	Henan, Yanshi
1167	3178	34	ZK-5435	Charcoal	Shixianggou	34.72	112.77	Henan, Yanshi
1168	3052	33	ZK-5440	Charcoal	Shixianggou	34.72	112.77	Henan, Yanshi
1169	3287	34	ZK-5441	Charcoal	Shixianggou	34.72	112.77	Henan, Yanshi
1170	3158	48	ZK-5442	Charcoal	Shixianggou	34.72	112.77	Henan, Yanshi
1171	3296	35	ZK-5444	Charcoal	Shixianggou	34.72	112.77	Henan, Yanshi
1172	3150	37	ZK-5447	Charcoal	Shixianggou	34.72	112.77	Henan, Yanshi
1173	3066	33	ZK-5449	Charcoal	Shixianggou	34.72	112.77	Henan, Yanshi
1174	3053	34	ZK-5451	Charcoal	Shixianggou	34.72	112.77	Henan, Yanshi
1175	3126	37	ZK-5452	Charcoal	Shixianggou	34.72	112.77	Henan, Yanshi
1176	3258	36	ZK-5453	Charcoal	Shixianggou	34.72	112.77	Henan, Yanshi
1177	3294	70	ZK-5482	Charcoal	Shixianggou	34.72	112.77	Henan, Yanshi
1178	3192	37	ZK-5483	Charcoal	Shixianggou	34.72	112.77	Henan, Yanshi
1179	3191	36	ZK-5485	Charcoal	Shixianggou	34.72	112.77	Henan, Yanshi
1180	3222	52	ZK-5486	Charcoal	Shixianggou	34.72	112.77	Henan, Yanshi
1181	3190	55	SA00052	Bone	Shixianggou	34.72	112.77	Henan, Yanshi
1182	3290	50	SA00053	Bone	Shixianggou	34.72	112.77	Henan, Yanshi
1183	3220	35	SA99121	Bone	Shixianggou	34.72	112.77	Henan, Yanshi
1184	3295	45	SA99117	Charcoal	Shixianggou	34.72	112.77	Henan, Yanshi
1185	3300	50	SA99013	Charcoal	Shixianggou	34.72	112.77	Henan, Yanshi
1186	3260	40	SA99012	Charcoal	Shixianggou	34.72	112.77	Henan, Yanshi
1187	3230	45	SA99118	Bone	Shixianggou	34.72	112.77	Henan, Yanshi
1188	3210	45	SA99008	Charcoal	Shixianggou	34.72	112.77	Henan, Yanshi
1189	3245	35	SA99011	Charcoal	Shixianggou	34.72	112.77	Henan, Yanshi
1190	3230	45	SA99006	Charcoal	Shixianggou	34.72	112.77	Henan, Yanshi
1191	3110	40	SA99119	Bone	Shixianggou	34.72	112.77	Henan, Yanshi
1192	3105	40	SA99122	Bone	Shixianggou	34.72	112.77	Henan, Yanshi
1193	3100	40	SA99099	Bamboo charcoal	Shixianggou	34.72	112.77	Henan, Yanshi
1194	3030	60	SA99002	Bamboo charcoal	Shixianggou	34.72	112.77	Henan, Yanshi
1195	3125	60	SA99005	Charcoal	Shixianggou	34.72	112.77	Henan, Yanshi
1196	3540	100	ZK-0349	Charcoal	Meishan	34.16	112.855	Henan, Linru
1197	3760	115	ZK-0386	Charcoal	Meishan	34.16	112.855	Henan, Linru
1198	4350	100	ZK-1366	Charcoal	Zhongshanzhai	34.133	112.933	Henan, Linru
1199	7180	100	ZK-1367	Charcoal	Zhongshanzhai	34.133	112.933	Henan, Linru
1200	6760	90	ZK-1368	Charcoal	Zhongshanzhai	34.133	112.933	Henan, Linru
1201	3437	158	ZK-2657	Charcoal	Lilou	34.145	112.992	Henan, Ruzhou
1202	3758	98	ZK-2658	Charcoal and ash	Lilou	34.145	112.992	Henan, Ruzhou
1203	7060	200	ZK-0748	Charcoal	Tieshenggou	34.615	113.042	Henan, Gongyi
1204	1400	150	ZK-0956	Charcoal	Huangye	34.77	113.047	Henan, Gongyi
1205	5620	130	ZK-0381	Charcoal	Shuangmiaogou	34.401	113.151	Henan, Dengfeng
1206	6170	200	BK75054-55	Charcoal	Shuangmiaogou	34.401	113.151	Henan, Dengfeng
1207	6200	150	BK76019	Charcoal	Shuangmiaogou	34.401	113.151	Henan, Dengfeng
1208	5680	110	BK76020	Charcoal	Shuangmiaogou	34.401	113.151	Henan, Dengfeng
1209	3360	90	WB78-18	Charcoal	Wangchenggang	34.4	113.15	Henan, Dengfeng
1210	3890	65	ZK-0581	Charcoal	Wangchenggang	34.4	113.15	Henan, Dengfeng
1211	3750	80	ZK-0943	Charcoal	Wangchenggang	34.4	113.15	Henan, Dengfeng
1212	3450	150	ZK-0955	Charcoal	Wangchenggang	34.4	113.15	Henan, Dengfeng
1213	3691	39	ZK-5151	Charcoal	Wangchenggang	34.4	113.15	Henan, Dengfeng
1214	3647	42	ZK-5152	Charcoal	Wangchenggang	34.4	113.15	Henan, Dengfeng
1215	3745	48	ZK-5153	Charcoal	Wangchenggang	34.4	113.15	Henan, Dengfeng
1216	3659	76	ZK-5154	Charcoal	Wangchenggang	34.4	113.15	Henan, Dengfeng
1217	3591	42	ZK-5155	Charcoal	Wangchenggang	34.4	113.15	Henan, Dengfeng
1218	3720	45	ZK-5156	Charcoal	Wangchenggang	34.4	113.15	Henan, Dengfeng
1219	3634	41	ZK-5157	Charcoal	Wangchenggang	34.4	113.15	Henan, Dengfeng
1220	3570	40	ZK-5158	Charcoal	Wangchenggang	34.4	113.15	Henan, Dengfeng
1221	3599	32	ZK-5165	Charcoal	Wangchenggang	34.4	113.15	Henan, Dengfeng
1222	3718	65	ZK-5159	Charcoal	Wangchenggang	34.4	113.15	Henan, Dengfeng
1223	3710	50	ZK-5160	Charcoal	Wangchenggang	34.4	113.15	Henan, Dengfeng
1224	3683	50	ZK-5161	Charcoal	Wangchenggang	34.4	113.15	Henan, Dengfeng
1225	2718	54	ZK-5166	Charcoal	Wangchenggang	34.4	113.15	Henan, Dengfeng
1226	3738	43	SA98100	Bone	Wangchenggang	34.4	113.15	Henan, Dengfeng
1227	3728	44	SA98101	Bone	Wangchenggang	34.4	113.15	Henan, Dengfeng
1228	3635	50	SA98102	Charcoal	Wangchenggang	34.4	113.15	Henan, Dengfeng
1229	3627	36	SA98104	Bone	Wangchenggang	34.4	113.15	Henan, Dengfeng
1230	3703	55	SA98108	Bone	Wangchenggang	34.4	113.15	Henan, Dengfeng
1231	3732	43	SA98110	Bone	Wangchenggang	34.4	113.15	Henan, Dengfeng
1232	3611	41	SA98117	Bone	Wangchenggang	34.4	113.15	Henan, Dengfeng
1233	3697	42	SA98116	Bone	Wangchenggang	34.4	113.15	Henan, Dengfeng
1234	3648	35	SA98120	Bone	Wangchenggang	34.4	113.15	Henan, Dengfeng
1235	3669	34	SA98122	Bone	Wangchenggang	34.4	113.15	Henan, Dengfeng
1236	3657	37	SA98123	Bone	Wangchenggang	34.4	113.15	Henan, Dengfeng
1237	3365	42	ZK-5169	Charcoal	Nanwa	34.42	112.82	Henan, Dengfeng
1238	5620	70	BK92062	Charcoal	Yingyang	34.41	112.76	Henan, Dengfeng
1239	4670	90	BK92063	Charcoal	Yingyang	34.41	112.76	Henan, Dengfeng
1240	5135	70	BK92064	Charcoal	Yingyang	34.41	112.76	Henan, Dengfeng
1241	4950	85	BK92065	Charred millet seeds	Yingyang	34.41	112.76	Henan, Dengfeng
1242	7040	80	ZK-0580	Charcoal	Egou	34.457	113.37	Henan, Xinmi
1243	7080	120	WB78-17	Charcoal	Egou	34.457	113.37	Henan, Xinmi
1244	6780	100	WB78-38	Charcoal	Egou	34.457	113.37	Henan, Xinmi
1245	7060	160	WB78-39	Charcoal	Egou	34.457	113.37	Henan, Xinmi
1246	3470	80	ZK-0738	Charcoal	Xinzhai	34.439	113.568	Henan, Xinmi
1247	3285	42	Unknown	Charcoal	Xinzhai	34.439	113.568	Henan, Xinmi
1248	3304	31	Unknown	Charcoal	Xinzhai	34.439	113.568	Henan, Xinmi
1249	3305	35	Unknown	Charcoal	Xinzhai	34.439	113.568	Henan, Xinmi
1250	3306	37	Unknown	Charcoal	Xinzhai	34.439	113.568	Henan, Xinmi
1251	3399	27	Unknown	Charcoal	Xinzhai	34.439	113.568	Henan, Xinmi
1252	3427	35	Unknown	Charcoal	Xinzhai	34.439	113.568	Henan, Xinmi
1253	3435	27	Unknown	Charcoal	Xinzhai	34.439	113.568	Henan, Xinmi
1254	3700	65	SA00002	Bone	Xinzhai	34.439	113.568	Henan, Xinmi
1255	3675	35	SA000014	Bone	Xinzhai	34.439	113.568	Henan, Xinmi
1256	3740	30	SA00014-1	Bone	Xinzhai	34.439	113.568	Henan, Xinmi
1257	3760	45	VERA-1430	Bone collagen	Xinzhai	34.439	113.568	Henan, Xinmi
1258	3695	35	VERA-1429a	Bone	Xinzhai	34.439	113.568	Henan, Xinmi
1259	3570	35	SA00008	Bone	Xinzhai	34.439	113.568	Henan, Xinmi
1260	3590	30	SA00007	Bone	Xinzhai	34.439	113.568	Henan, Xinmi
1261	3485	30	SA00001	Bone	Xinzhai	34.439	113.568	Henan, Xinmi
1262	3490	35	SA00001-1	Bone	Xinzhai	34.439	113.568	Henan, Xinmi
1263	3535	35	SA00006	Bone	Xinzhai	34.439	113.568	Henan, Xinmi
1264	3470	35	SA00006-1	Bone	Xinzhai	34.439	113.568	Henan, Xinmi
1265	3480	35	SA00012	Bone	Xinzhai	34.439	113.568	Henan, Xinmi
1266	3500	45	VERA-1432	Bone collagen	Xinzhai	34.439	113.568	Henan, Xinmi
1267	3490	35	VERA-1431	Bone	Xinzhai	34.439	113.568	Henan, Xinmi
1268	3465	35	SA00005	Bone	Xinzhai	34.439	113.568	Henan, Xinmi
1269	3530	35	SA00019	Bone	Xinzhai	34.439	113.568	Henan, Xinmi
1270	3500	35	SA00019-1	Bone	Xinzhai	34.439	113.568	Henan, Xinmi
1271	3500	35	SA00028	Bone	Xinzhai	34.439	113.568	Henan, Xinmi
1272	3500	30	SA00018	Bone	Xinzhai	34.439	113.568	Henan, Xinmi
1273	3470	35	SA00018-1	Bone	Xinzhai	34.439	113.568	Henan, Xinmi
1274	3395	40	SA00017	Bone	Xinzhai	34.439	113.568	Henan, Xinmi
1275	3455	30	SA00017-1	Bone	Xinzhai	34.439	113.568	Henan, Xinmi
1276	3415	35	SA00009	Bone	Xinzhai	34.439	113.568	Henan, Xinmi
1277	3460	50	VERA-1435	Bone collagen	Xinzhai	34.439	113.568	Henan, Xinmi
1278	3425	35	VERA-1434	Bone	Xinzhai	34.439	113.568	Henan, Xinmi
1279	3430	55	SA00013	Bone	Xinzhai	34.439	113.568	Henan, Xinmi
1280	3390	35	SA00013-1	Bone	Xinzhai	34.439	113.568	Henan, Xinmi
1281	3450	50	VERA-1437	Bone collagen	Xinzhai	34.439	113.568	Henan, Xinmi
1282	3380	35	VERA-1436	Bone	Xinzhai	34.439	113.568	Henan, Xinmi
1283	3410	50	SA00016	Bone	Xinzhai	34.439	113.568	Henan, Xinmi
1284	3430	50	VERA-1439	Bone collagen	Xinzhai	34.439	113.568	Henan, Xinmi
1285	3390	35	VERA-1438	Bone	Xinzhai	34.439	113.568	Henan, Xinmi
1286	3425	30	SA00021	Bone	Xinzhai	34.439	113.568	Henan, Xinmi
1287	3490	30	SA00020	Bone	Xinzhai	34.439	113.568	Henan, Xinmi
1288	6660	110	ZK-0747	Charcoal	Malianggou	34.497	113.487	Henan, Xinmi
1289	3575	90	BK88033	Charcoal	Quliang	34.53	113.6	Henan, Xinmi
1290	3310	100	BK88035	Charcoal	Quliang	34.53	113.6	Henan, Xinmi
1291	3220	95	ZK-0177	Charcoal	Zhengzhou	34.75	113.667	Henan, Zhengzhou
1292	3240	95	ZK-0178	Charcoal	Zhengzhou	34.75	113.667	Henan, Zhengzhou
1293	4880	100	ZK-0185	Charcoal	Dahecun	34.841	113.7	Henan, Zhengzhou
1294	4980	100	ZK-0520	Charcoal	Dahecun	34.841	113.7	Henan, Zhengzhou
1295	4630	120	ZK-0834	Charcoal	Dahecun	34.841	113.7	Henan, Zhengzhou
1296	4590	130	ZK-0835	Charcoal	Dahecun	34.841	113.7	Henan, Zhengzhou
1297	4620	100	ZK-0836	Charcoal	Dahecun	34.841	113.7	Henan, Zhengzhou
1298	4470	90	ZK-0837	Charcoal	Dahecun	34.841	113.7	Henan, Zhengzhou
1299	4770	100	ZK-0838	Charcoal	Dahecun	34.841	113.7	Henan, Zhengzhou
1300	4420	100	BK76001	Charcoal	Dahecun	34.841	113.7	Henan, Zhengzhou
1301	4660	90	BK76003	Charcoal	Dahecun	34.841	113.7	Henan, Zhengzhou
1302	4370	140	BK76004	Charcoal	Dahecun	34.841	113.7	Henan, Zhengzhou
1303	4610	80	BK80029	Charcoal	Dahecun	34.841	113.7	Henan, Zhengzhou
1304	4610	90	WB81-25	Charcoal	Dahecun	34.841	113.7	Henan, Zhengzhou
1305	4290	90	WB81-26	Charcoal	Dahecun	34.841	113.7	Henan, Zhengzhou
1306	4360	90	WB81-27	Charcoal	Dahecun	34.841	113.7	Henan, Zhengzhou
1307	4460	95	WB82-10	Charcoal	Dahecun	34.841	113.7	Henan, Zhengzhou
1308	4300	205	WB82-12	Charcoal	Dahecun	34.841	113.7	Henan, Zhengzhou
1309	3950	150	WB82-16	Charcoal	Dahecun	34.841	113.7	Henan, Zhengzhou
1310	4630	75	WB84-03	Charcoal	Dahecun	34.841	113.7	Henan, Zhengzhou
1311	3820	90	WB84-08	Charcoal	Dahecun	34.841	113.7	Henan, Zhengzhou
1312	4340	80	WB84-09	Charcoal	Dahecun	34.841	113.7	Henan, Zhengzhou
1313	3780	75	WB84-10	Charcoal	Dahecun	34.841	113.7	Henan, Zhengzhou
1314	5170	80	WB84-13	Charcoal	Dahecun	34.841	113.7	Henan, Zhengzhou
1315	4450	80	WB84-20	Charcoal	Dahecun	34.841	113.7	Henan, Zhengzhou
1316	4580	80	WB84-21	Charcoal	Dahecun	34.841	113.7	Henan, Zhengzhou
1317	4550	80	WB84-22	Charcoal	Dahecun	34.841	113.7	Henan, Zhengzhou
1318	3140	130	ZK-0199	Charcoal	Luodamiao	34.738	113.593	Henan, Zhengzhou
1319	2390	85	WB79-43	Charcoal	Yanzhuang	34.729	113.611	Henan, Zhengzhou
1320	2270	75	WB79-44	Charcoal	Yanzhuang	34.729	113.611	Henan, Zhengzhou
1321	3670	85	WB79-46	Charcoal	Yanzhuang	34.729	113.611	Henan, Zhengzhou
1322	3880	110	ZK-1347	Charcoal	Matun	34.667	113.667	Henan, Zhengzhou
1323	4250	70	ZK-2986	Animal bones	Xishan	34.913	113.531	Henan, Zhengzhou
1324	4310	90	ZK-2987	Animal bones	Xishan	34.913	113.531	Henan, Zhengzhou
1325	4390	90	ZK-2988	Animal bones	Xishan	34.913	113.531	Henan, Zhengzhou
1326	3640	60	ZK-2989	Animal bones	Xishan	34.913	113.531	Henan, Zhengzhou
1327	4690	80	ZK-2990	Animal bones	Xishan	34.913	113.531	Henan, Zhengzhou
1328	3560	80	ZK-2991	Human bones	Xishan	34.913	113.531	Henan, Zhengzhou
1329	3670	80	ZK-2992	Human bones	Xishan	34.913	113.531	Henan, Zhengzhou
1330	4000	70	ZK-2993	Human bones	Xishan	34.913	113.531	Henan, Zhengzhou
1331	4010	70	ZK-2994	Human bones	Xishan	34.913	113.531	Henan, Zhengzhou
1332	3640	70	ZK-2995	Animal bones	Xishan	34.913	113.531	Henan, Zhengzhou
1333	4590	70	ZK-2996	Animal bones	Xishan	34.913	113.531	Henan, Zhengzhou
1334	4850	90	ZK-2997	Animal bones	Xishan	34.913	113.531	Henan, Zhengzhou
1335	4300	70	ZK-2998	Animal bones	Xishan	34.913	113.531	Henan, Zhengzhou
1336	3340	70	ZK-2999	Human bones	Xishan	34.913	113.531	Henan, Zhengzhou
1337	4050	80	ZK-3000	Human bones	Xishan	34.913	113.531	Henan, Zhengzhou
1338	5175	25	ZK-8156	Human bones	Xishan	34.913	113.531	Henan, Zhengzhou
1339	5307	23	ZK-8162	Human bones	Xishan	34.913	113.531	Henan, Zhengzhou
1340	4625	22	ZK-8152	Human bones	Xishan	34.913	113.531	Henan, Zhengzhou
1341	4578	21	ZK-8153	Human bones	Xishan	34.913	113.531	Henan, Zhengzhou
1342	4604	19	ZK-8157	Human bones	Xishan	34.913	113.531	Henan, Zhengzhou
1343	4609	19	ZK-8159	Human bones	Xishan	34.913	113.531	Henan, Zhengzhou
1344	4674	23	ZK-8163	Human bones	Xishan	34.913	113.531	Henan, Zhengzhou
1345	4548	24	ZK-8164	Human bones	Xishan	34.913	113.531	Henan, Zhengzhou
1346	4574	21	ZK-8166	Human bones	Xishan	34.913	113.531	Henan, Zhengzhou
1347	4589	26	ZK-8172	Human bones	Xishan	34.913	113.531	Henan, Zhengzhou
1348	4573	21	ZK-8173	Human bones	Xishan	34.913	113.531	Henan, Zhengzhou
1349	4669	23	ZK-8174	Human bones	Xishan	34.913	113.531	Henan, Zhengzhou
1350	4602	19	ZK-8177	Human bones	Xishan	34.913	113.531	Henan, Zhengzhou
1351	4534	20	ZK-8180	Human bones	Xishan	34.913	113.531	Henan, Zhengzhou
1352	4647	22	ZK-8181	Human bones	Xishan	34.913	113.531	Henan, Zhengzhou
1353	4793	20	ZK-8182	Human bones	Xishan	34.913	113.531	Henan, Zhengzhou
1354	5431	23	ZK-8183	Human bones	Xishan	34.913	113.531	Henan, Zhengzhou
1355	4611	20	ZK-8184	Human bones	Xishan	34.913	113.531	Henan, Zhengzhou
1356	4615	23	ZK-8147	Human bones	Xishan	34.913	113.531	Henan, Zhengzhou
1357	4583	23	ZK-8148	Human bones	Xishan	34.913	113.531	Henan, Zhengzhou
1358	4585	22	ZK-8149	Human bones	Xishan	34.913	113.531	Henan, Zhengzhou
1359	4642	25	ZK-8154	Human bones	Xishan	34.913	113.531	Henan, Zhengzhou
1360	4585	24	ZK-8158	Human bones	Xishan	34.913	113.531	Henan, Zhengzhou
1361	4600	24	ZK-8169	Human bones	Xishan	34.913	113.531	Henan, Zhengzhou
1362	4600	24	ZK-8170	Human bones	Xishan	34.913	113.531	Henan, Zhengzhou
1363	4563	22	ZK-8171	Human bones	Xishan	34.913	113.531	Henan, Zhengzhou
1364	4181	25	ZK-8175	Human bones	Xishan	34.913	113.531	Henan, Zhengzhou
1365	4470	20	ZK-8176	Human bones	Xishan	34.913	113.531	Henan, Zhengzhou
1366	4293	19	ZK-8185	Human bones	Xishan	34.913	113.531	Henan, Zhengzhou
1367	4268	22	ZK-8186	Human bones	Xishan	34.913	113.531	Henan, Zhengzhou
1368	4569	19	ZK-8187	Human bones	Xishan	34.913	113.531	Henan, Zhengzhou
1369	4202	22	ZK-8188	Human bones	Xishan	34.913	113.531	Henan, Zhengzhou
1370	4596	22	ZK-8155	Human bones	Xishan	34.913	113.531	Henan, Zhengzhou
1371	2986	38	ZK-5350	Charcoal	Zhengzhou Shang Site	34.75	113.67	Henan, Zhengzhou
1372	3136	44	ZK-5351	Charcoal	Zhengzhou Shang Site	34.75	113.67	Henan, Zhengzhou
1373	3118	36	ZK-5352	Charcoal	Zhengzhou Shang Site	34.75	113.67	Henan, Zhengzhou
1374	3094	34	ZK-5353	Charcoal	Zhengzhou Shang Site	34.75	113.67	Henan, Zhengzhou
1375	2951	34	ZK-5360	Animal bones	Zhengzhou Shang Site	34.75	113.67	Henan, Zhengzhou
1376	3004	33	ZK-5361	Animal bones	Zhengzhou Shang Site	34.75	113.67	Henan, Zhengzhou
1377	3136	34	ZK-5366	Animal bones	Zhengzhou Shang Site	34.75	113.67	Henan, Zhengzhou
1378	3130	34	ZK-5368	Animal bones	Zhengzhou Shang Site	34.75	113.67	Henan, Zhengzhou
1379	3221	36	ZK-5369	Animal bones	Zhengzhou Shang Site	34.75	113.67	Henan, Zhengzhou
1380	3174	41	ZK-5370	Animal bones	Zhengzhou Shang Site	34.75	113.67	Henan, Zhengzhou
1381	3261	35	ZK-5371	Animal bones	Zhengzhou Shang Site	34.75	113.67	Henan, Zhengzhou
1382	3030	38	ZK-5372	Animal bones	Zhengzhou Shang Site	34.75	113.67	Henan, Zhengzhou
1383	3202	37	ZK-5373	Animal bones	Zhengzhou Shang Site	34.75	113.67	Henan, Zhengzhou
1384	3232	32	ZK-5375	Animal bones	Zhengzhou Shang Site	34.75	113.67	Henan, Zhengzhou
1385	3111	55	ZK-5377	Animal bones	Zhengzhou Shang Site	34.75	113.67	Henan, Zhengzhou
1386	3164	38	ZK-5378	Human bones	Zhengzhou Shang Site	34.75	113.67	Henan, Zhengzhou
1387	3333	36	ZK-5379	Animal bones	Zhengzhou Shang Site	34.75	113.67	Henan, Zhengzhou
1388	3298	34	ZK-5380	Animal bones	Zhengzhou Shang Site	34.75	113.67	Henan, Zhengzhou
1389	3270	37	ZK-5381	Animal bones	Zhengzhou Shang Site	34.75	113.67	Henan, Zhengzhou
1390	3275	37	ZK-5383	Animal bones	Zhengzhou Shang Site	34.75	113.67	Henan, Zhengzhou
1391	3236	36	ZK-5354j	Wood	Zhengzhou Shang Site	34.75	113.67	Henan, Zhengzhou
1392	2824	33	ZK-5354i	Wood	Zhengzhou Shang Site	34.75	113.67	Henan, Zhengzhou
1393	3194	37	ZK-5354h	Wood	Zhengzhou Shang Site	34.75	113.67	Henan, Zhengzhou
1394	3186	35	ZK-5354g	Wood	Zhengzhou Shang Site	34.75	113.67	Henan, Zhengzhou
1395	3156	36	ZK-5354f	Wood	Zhengzhou Shang Site	34.75	113.67	Henan, Zhengzhou
1396	3199	36	ZK-5354e	Wood	Zhengzhou Shang Site	34.75	113.67	Henan, Zhengzhou
1397	3191	36	ZK-5354d	Wood	Zhengzhou Shang Site	34.75	113.67	Henan, Zhengzhou
1398	3115	34	ZK-5354c	Wood	Zhengzhou Shang Site	34.75	113.67	Henan, Zhengzhou
1399	3091	35	ZK-5354b	Wood	Zhengzhou Shang Site	34.75	113.67	Henan, Zhengzhou
1400	3085	36	ZK-5354a	Wood	Zhengzhou Shang Site	34.75	113.67	Henan, Zhengzhou
1401	3286	36	XSZ142	Animal bones	Zhengzhou Shang Site	34.75	113.67	Henan, Zhengzhou
1402	3184	35	XSZ144	Animal bones	Zhengzhou Shang Site	34.75	113.67	Henan, Zhengzhou
1403	3148	40	XSZ147	Animal bones	Zhengzhou Shang Site	34.75	113.67	Henan, Zhengzhou
1404	3140	35	XSZ145	Animal bones	Zhengzhou Shang Site	34.75	113.67	Henan, Zhengzhou
1405	3138	37	XSZ146	Animal bones	Zhengzhou Shang Site	34.75	113.67	Henan, Zhengzhou
1406	3125	48	XSZ141	Animal bones	Zhengzhou Shang Site	34.75	113.67	Henan, Zhengzhou
1407	3061	37	XSZ081	Animal bones	Zhengzhou Shang Site	34.75	113.67	Henan, Zhengzhou
1408	3320	56	SA99067	Charcoal	Zhengzhou Shang Site	34.75	113.67	Henan, Zhengzhou
1409	3293	48	SA99076	Bone	Zhengzhou Shang Site	34.75	113.67	Henan, Zhengzhou
1410	3291	35	SA99110	Charcoal	Zhengzhou Shang Site	34.75	113.67	Henan, Zhengzhou
1411	3385	38	SA99068	Bone	Zhengzhou Shang Site	34.75	113.67	Henan, Zhengzhou
1412	3247	49	SA99066	Charcoal	Zhengzhou Shang Site	34.75	113.67	Henan, Zhengzhou
1413	3285	39	SA99070	Charcoal	Zhengzhou Shang Site	34.75	113.67	Henan, Zhengzhou
1414	3288	47	SA99057	Bone	Zhengzhou Shang Site	34.75	113.67	Henan, Zhengzhou
1415	3292	42	SA99061	Bone	Zhengzhou Shang Site	34.75	113.67	Henan, Zhengzhou
1416	3281	42	SA99074	Bone	Zhengzhou Shang Site	34.75	113.67	Henan, Zhengzhou
1417	3283	85	SA99078	Bone	Zhengzhou Shang Site	34.75	113.67	Henan, Zhengzhou
1418	3281	65	SA99069	Charcoal	Zhengzhou Shang Site	34.75	113.67	Henan, Zhengzhou
1419	3243	40	SA99077	Bone	Zhengzhou Shang Site	34.75	113.67	Henan, Zhengzhou
1420	3219	35	SA99073	Bone	Zhengzhou Shang Site	34.75	113.67	Henan, Zhengzhou
1421	3272	34	SA99065	Bone	Zhengzhou Shang Site	34.75	113.67	Henan, Zhengzhou
1422	3185	45	SA99071	Bone	Zhengzhou Shang Site	34.75	113.67	Henan, Zhengzhou
1423	3263	40	SA99123	Bone	Zhengzhou Shang Site	34.75	113.67	Henan, Zhengzhou
1424	3225	32	SA99114	Bone	Zhengzhou Shang Site	34.75	113.67	Henan, Zhengzhou
1425	3152	48	SA99124	Bone	Zhengzhou Shang Site	34.75	113.67	Henan, Zhengzhou
1426	3189	35	SA99111	Bone	Zhengzhou Shang Site	34.75	113.67	Henan, Zhengzhou
1427	3153	36	SA99125	Bone	Zhengzhou Shang Site	34.75	113.67	Henan, Zhengzhou
1428	2957	35	ZK-5300	Charcoal	Xiaoshuangqiao	34.854	113.565	Henan, Zhengzhou
1429	3023	34	ZK-5301	Charcoal	Xiaoshuangqiao	34.854	113.565	Henan, Zhengzhou
1430	3000	34	ZK-5305	Charcoal	Xiaoshuangqiao	34.854	113.565	Henan, Zhengzhou
1431	2917	35	ZK-5309	Charcoal	Xiaoshuangqiao	34.854	113.565	Henan, Zhengzhou
1432	2960	34	ZK-5310	Charcoal	Xiaoshuangqiao	34.854	113.565	Henan, Zhengzhou
1433	3095	37	SA99108	Bone	Xiaoshuangqiao	34.854	113.565	Henan, Zhengzhou
1434	3445	80	BK89008	Charcoal	Chahe	34.86	113.52	Henan, Zhengzhou
1435	3630	120	BK89009	Charcoal	Chahe	34.86	113.52	Henan, Zhengzhou
1436	3435	50	BK90102	Wood	Zhengzhou Electric Power School	34.75	113.69	Henan, Zhengzhou
1437	3475	70	BK90103	Wood	Zhengzhou Electric Power School	34.75	113.69	Henan, Zhengzhou
1438	4700	90	BK92001	Charcoal	Baligang	32.69	112.14	Henan, Dengzhou
1439	5910	100	BK92004	Charcoal	Baligang	32.69	112.14	Henan, Dengzhou
1440	4495	90	BK92005	Charcoal	Baligang	32.69	112.14	Henan, Dengzhou
1441	4435	60	BK92041	Charcoal	Baligang	32.69	112.14	Henan, Dengzhou
1442	5330	65	BK92058	Charcoal	Baligang	32.69	112.14	Henan, Dengzhou
1443	5215	100	BK92059	Charcoal	Baligang	32.69	112.14	Henan, Dengzhou
1444	2180	80	ZK-0003	Wood	Guweicun	35.45	113.95	Henan, Huixian
1445	2270	95	CG-0005	Wood	Guweicun	35.45	113.95	Henan, Huixian
1446	2220	85	PV-0026	Wood	Guweicun	35.45	113.95	Henan, Huixian
1447	6940	300	ZK-0571	Charcoal	Peiligang	34.436	113.656	Henan, Xinzheng
1448	9040	100	ZK-0572	Charcoal	Peiligang	34.436	113.656	Henan, Xinzheng
1449	6250	200	ZK-0751	Charcoal	Peiligang	34.436	113.656	Henan, Xinzheng
1450	6980	200	ZK-0753	Charcoal	Peiligang	34.436	113.656	Henan, Xinzheng
1451	7230	200	ZK-0754	Charcoal	Peiligang	34.436	113.656	Henan, Xinzheng
1452	6970	105	ZK-1130	Charcoal	Shawoli	34.633	113.667	Henan, Xinzheng
1453	7100	40	Beta-346756	Charcoal	Zhuzhai	34.825	113.507	Henan, Zhengzhou
1454	7000	40	Beta-346758	Charcoal	Zhuzhai	34.825	113.507	Henan, Zhengzhou
1455	7080	40	Beta-346759	Charcoal	Zhuzhai	34.825	113.507	Henan, Zhengzhou
1456	6940	40	Beta-346761	Charcoal	Zhuzhai	34.825	113.507	Henan, Zhengzhou
1457	4490	30	Beta-346760	Charcoal	Zhuzhai	34.825	113.507	Henan, Zhengzhou
1458	4490	30	Beta-346762	Charcoal	Zhuzhai	34.825	113.507	Henan, Zhengzhou
1459	5340	300	ZK-0645	Charcoal	Yanlinggucheng	34.167	114.183	Henan, Yanling
1460	6930	120	ZK-0755	Charcoal	Huawo	35.721	114.267	Henan, Qixian
1461	3650	100	ZK-0441	Charcoal	Baiying	35.936	114.43	Henan, Tangyin
1462	3710	90	ZK-0442	Charcoal	Baiying	35.936	114.43	Henan, Tangyin
1463	3730	100	ZK-0443	Charcoal	Baiying	35.936	114.43	Henan, Tangyin
1464	3990	80	ZK-0570	Charcoal	Baiying	35.936	114.43	Henan, Tangyin
1465	5330	105	ZK-0076	Charcoal	Hougang	36.117	114.317	Henan, Anyang
1466	3800	90	ZK-0133	Charcoal	Hougang	36.117	114.317	Henan, Anyang
1467	5520	105	ZK-0134	Charcoal	Hougang	36.117	114.317	Henan, Anyang
1468	3780	110	ZK-0745	Charcoal	Hougang	36.117	114.317	Henan, Anyang
1469	3980	105	ZK-0746	Charcoal	Hougang	36.117	114.317	Henan, Anyang
1470	4020	100	ZK-0823	Charcoal	Hougang	36.117	114.317	Henan, Anyang
1471	4140	90	ZK-0824	Charcoal	Hougang	36.117	114.317	Henan, Anyang
1472	3740	75	ZK-0977	Charcoal	Hougang	36.117	114.317	Henan, Anyang
1473	2723	83	ZK-2632	Charcoal	Hougang	36.117	114.317	Henan, Anyang
1474	2980	90	ZK-0086	Charcoal	Xiaotun	36.133	114.283	Henan, Anyang
1475	2950	100	ZK-0005	Charcoal	Wuguancun	36.13	114.312	Henan, Anyang
1476	3050	110	ZK-0597-O	Horse bones	Wuguancun	36.13	114.312	Henan, Anyang
1477	2750	110	ZK-0598-O	Horse bones	Wuguancun	36.13	114.312	Henan, Anyang
1478	3380	90	ZK-0599	Wood	Houjiazhuang	36.129	114.302	Henan, Anyang
1479	2720	85	ZK-1066	Charcoal	Houjiazhuang	36.129	114.302	Henan, Anyang
1480	2810	75	ZK-1067	Charcoal	Houjiazhuang	36.129	114.302	Henan, Anyang
1481	980	105	ZK-0503	Charcoal	Yinxu	36.12	114.319	Henan, Anyang
1482	3070	140	ZK-0881	Wood	Yinxu	36.12	114.319	Henan, Anyang
1483	2970	70	ZK-1032	Charcoal	Yinxu	36.12	114.319	Henan, Anyang
1484	3030	33	ZK-225	Charcoal	Yinxu	36.12	114.319	Henan, Anyang
1485	2948	34	ZK-358	Charcoal	Yinxu	36.12	114.319	Henan, Anyang
1486	3084	35	ZK-359	Charcoal	Yinxu	36.12	114.319	Henan, Anyang
1487	3009	32	ZK-360	Charcoal	Yinxu	36.12	114.319	Henan, Anyang
1488	2920	35	ZK-5501	Human bones	Yinxu	36.12	114.319	Henan, Anyang
1489	2964	33	ZK-5511	Human bones	Yinxu	36.12	114.319	Henan, Anyang
1490	2889	28	ZK-5513	Human bones	Yinxu	36.12	114.319	Henan, Anyang
1491	2797	37	ZK-5515	Human bones	Yinxu	36.12	114.319	Henan, Anyang
1492	2908	32	ZK-5521	Human bones	Yinxu	36.12	114.319	Henan, Anyang
1493	2994	37	ZK-5523	Human bones	Yinxu	36.12	114.319	Henan, Anyang
1494	2882	37	ZK-5525	Human bones	Yinxu	36.12	114.319	Henan, Anyang
1495	2951	35	ZK-5529	Human bones	Yinxu	36.12	114.319	Henan, Anyang
1496	2783	37	ZK-5533	Human bones	Yinxu	36.12	114.319	Henan, Anyang
1497	2870	35	ZK-5534	Human bones	Yinxu	36.12	114.319	Henan, Anyang
1498	2954	37	ZK-5538	Human bones	Yinxu	36.12	114.319	Henan, Anyang
1499	2983	34	ZK-5543	Human bones	Yinxu	36.12	114.319	Henan, Anyang
1500	2544	92	ZK-5546	Human bones	Yinxu	36.12	114.319	Henan, Anyang
1501	2912	31	ZK-5551	Human bones	Yinxu	36.12	114.319	Henan, Anyang
1502	2892	33	ZK-5558	Human bones	Yinxu	36.12	114.319	Henan, Anyang
1503	2900	35	ZK-5559	Human bones	Yinxu	36.12	114.319	Henan, Anyang
1504	3080	37	ZK-5565	Human bones	Yinxu	36.12	114.319	Henan, Anyang
1505	2994	36	ZK-5571	Human bones	Yinxu	36.12	114.319	Henan, Anyang
1506	2942	35	ZK-5572	Human bones	Yinxu	36.12	114.319	Henan, Anyang
1507	2937	35	ZK-5578	Human bones	Yinxu	36.12	114.319	Henan, Anyang
1508	2962	35	ZK-5579	Human bones	Yinxu	36.12	114.319	Henan, Anyang
1509	3016	37	ZK-5580	Human bones	Yinxu	36.12	114.319	Henan, Anyang
1510	2966	37	ZK-5581	Human bones	Yinxu	36.12	114.319	Henan, Anyang
1511	2888	35	ZK-5582	Human bones	Yinxu	36.12	114.319	Henan, Anyang
1512	3189	38	ZK-5585	Human bones	Yinxu	36.12	114.319	Henan, Anyang
1513	3030	35	ZK-5586	Human bones	Yinxu	36.12	114.319	Henan, Anyang
1514	2856	35	ZK-5587	Human bones	Yinxu	36.12	114.319	Henan, Anyang
1515	2956	35	ZK-5588	Human bones	Yinxu	36.12	114.319	Henan, Anyang
1516	2935	35	ZK-5590	Human bones	Yinxu	36.12	114.319	Henan, Anyang
1517	2946	35	ZK-5592a	Human bones	Yinxu	36.12	114.319	Henan, Anyang
1518	3179	34	ZK-5593	Human bones	Yinxu	36.12	114.319	Henan, Anyang
1519	3039	42	ZK-5595	Animal bones	Yinxu	36.12	114.319	Henan, Anyang
1520	3124	36	ZK-5597	Animal bones	Yinxu	36.12	114.319	Henan, Anyang
1521	3224	37	ZK-5598	Animal bones	Yinxu	36.12	114.319	Henan, Anyang
1522	2919	39	ZK-5599a	Human bones	Yinxu	36.12	114.319	Henan, Anyang
1523	2978	34	ZK-5699b	Human bones	Yinxu	36.12	114.319	Henan, Anyang
1524	2957	44	ZK-5699d	Bone	Yinxu	36.12	114.319	Henan, Anyang
1525	3051	38	ZK-5699f	Bone	Yinxu	36.12	114.319	Henan, Anyang
1526	2997	38	ZK-5699g	Bone	Yinxu	36.12	114.319	Henan, Anyang
1527	2723	38	ZK-55112	Human bones	Yinxu	36.12	114.319	Henan, Anyang
1528	3189	42	SA99138	Bone	Yinxu	36.12	114.319	Henan, Anyang
1529	3167	39	SA99140	Bone	Yinxu	36.12	114.319	Henan, Anyang
1530	3061	34	SA99139	Bone	Yinxu	36.12	114.319	Henan, Anyang
1531	3108	38	SA99141	Human bones	Yinxu	36.12	114.319	Henan, Anyang
1532	3083	35	SA99105	Bone	Yinxu	36.12	114.319	Henan, Anyang
1533	3053	41	SA99137	Bone	Yinxu	36.12	114.319	Henan, Anyang
1534	3088	37	SA99134	Bone	Yinxu	36.12	114.319	Henan, Anyang
1535	3101	39	SA99136	Bone	Yinxu	36.12	114.319	Henan, Anyang
1536	3083	38	SA99133	Bone	Yinxu	36.12	114.319	Henan, Anyang
1537	3057	35	SA99135	Bone	Yinxu	36.12	114.319	Henan, Anyang
1538	3105	34	SA99101	Bone	Yinxu	36.12	114.319	Henan, Anyang
1539	3063	34	SA98169-2	Bone	Yinxu	36.12	114.319	Henan, Anyang
1540	3039	35	SA98187	Bone	Yinxu	36.12	114.319	Henan, Anyang
1541	2977	42	SA98160	Bone	Yinxu	36.12	114.319	Henan, Anyang
1542	2994	41	SA98161	Bone	Yinxu	36.12	114.319	Henan, Anyang
1543	2983	55	SA98162	Bone	Yinxu	36.12	114.319	Henan, Anyang
1544	3069	53	SA98173	Bone	Yinxu	36.12	114.319	Henan, Anyang
1545	3051	32	SA98175	Bone	Yinxu	36.12	114.319	Henan, Anyang
1546	2991	38	SA98178	Bone	Yinxu	36.12	114.319	Henan, Anyang
1547	2985	35	SA98177	Bone	Yinxu	36.12	114.319	Henan, Anyang
1548	2989	42	SA98181	Bone	Yinxu	36.12	114.319	Henan, Anyang
1549	2945	48	SA99040-2	Bone	Yinxu	36.12	114.319	Henan, Anyang
1550	3023	32	SA99094	Bone	Yinxu	36.12	114.319	Henan, Anyang
1551	2985	32	SA98218	Bone	Yinxu	36.12	114.319	Henan, Anyang
1552	2996	44	SA98210	Bone	Yinxu	36.12	114.319	Henan, Anyang
1553	3005	32	SA98219	Bone	Yinxu	36.12	114.319	Henan, Anyang
1554	2961	34	SA98227-2	Bone	Yinxu	36.12	114.319	Henan, Anyang
1555	2913	45	SA98166	Bone	Yinxu	36.12	114.319	Henan, Anyang
1556	2921	35	SA98251	Bone	Yinxu	36.12	114.319	Henan, Anyang
1557	2956	38	SA98159	Bone	Yinxu	36.12	114.319	Henan, Anyang
1558	2926	33	SA99097p	Bone	Yinxu	36.12	114.319	Henan, Anyang
1559	2887	39	SA98253	Bone	Yinxu	36.12	114.319	Henan, Anyang
1560	2868	48	SA98167	Sheep scapula	Yinxu	36.12	114.319	Henan, Anyang
1561	3990	100	ZK-0756	Charcoal	Balizhuang	36.091	114.324	Henan, Anyang
1562	12710	215	ZK-0170-O	Bone	Xiaonanhai	36.035	114.092	Henan, Anyang
1563	3190	80	ZK-0486	Charcoal	Mengzhuang	33.999	115.21	Henan, Zhecheng
1564	3370	90	ZK-0487	Charcoal	Mengzhuang	33.999	115.21	Henan, Zhecheng
1565	3370	90	ZK-0488	Charcoal	Mengzhuang	33.999	115.21	Henan, Zhecheng
1566	3670	92	ZK-2904	Charcoal	Shantaisi	34.091	115.183	Henan, Zhecheng
1567	3622	110	ZK-2905	Charcoal	Shantaisi	34.091	115.183	Henan, Zhecheng
1568	3644	97	ZK-2907	Charcoal	Shantaisi	34.091	115.183	Henan, Zhecheng
1569	3447	83	ZK-2908	Charcoal	Shantaisi	34.091	115.183	Henan, Zhecheng
1570	3104	83	ZK-2909	Charcoal	Shantaisi	34.091	115.183	Henan, Zhecheng
1571	3125	76	ZK-2910	Charcoal	Shantaisi	34.091	115.183	Henan, Zhecheng
1572	3434	82	ZK-2911	Charcoal	Shantaisi	34.091	115.183	Henan, Zhecheng
1573	3717	41	ZK-3224	Charred crops	Shantaisi	34.091	115.183	Henan, Zhecheng
1574	3850	110	ZK-0456	Charcoal	Heigudui	34.003	116.196	Henan, Yongcheng
1575	3930	100	ZK-0457	Charcoal	Wangyoufang	33.809	116.345	Henan, Yongcheng
1576	3840	90	ZK-0458	Charcoal	Wangyoufang	33.809	116.345	Henan, Yongcheng
1577	3880	120	ZK-0459	Charcoal	Wangyoufang	33.809	116.345	Henan, Yongcheng
1578	3890	150	ZK-0538	Charcoal	Wangyoufang	33.809	116.345	Henan, Yongcheng
1579	4280	160	ZK-0539	Charcoal	Wangyoufang	33.809	116.345	Henan, Yongcheng
1580	5110	400	ZK-0540？	Charcoal	Wangyoufang	33.809	116.345	Henan, Yongcheng
1581	3870	100	ZK-0541	Charcoal	Wangyoufang	33.809	116.345	Henan, Yongcheng
1582	3740	90	ZK-0763	Charcoal	Wangyoufang	33.809	116.345	Henan, Yongcheng
1583	3780	100	ZK-0866	Charcoal	Wangyoufang	33.809	116.345	Henan, Yongcheng
1584	1990	80	WB80-22	Charcoal	Zhanglou	34.806	113.376	Henan, Xingyang
1585	4520	90	WB80-28	Charcoal	Dianjuntai	34.876	113.458	Henan, Xingyang
1586	4410	125	WB80-34	Charcoal	Dianjuntai	34.876	113.458	Henan, Xingyang
1587	4800	155	WB80-35	Charcoal	Dianjuntai	34.876	113.458	Henan, Xingyang
1588	4540	85	WB80-36	Charcoal	Dianjuntai	34.876	113.458	Henan, Xingyang
1589	4660	90	WB80-37	Charcoal	Dianjuntai	34.876	113.458	Henan, Xingyang
1590	2450	80	WB80-38	Charcoal	Dianjuntai	34.876	113.458	Henan, Xingyang
1591	1290	75	WB81-24	Charcoal	Xingyanggucheng	34.87	113.539	Henan, Xingyang
1592	4480	80	WB81-53	Charcoal	Qingtai	34.886	113.403	Henan, Xingyang
1593	4460	80	WB81-55	Charcoal	Qingtai	34.886	113.403	Henan, Xingyang
1594	4630	80	WB81-56	Charcoal	Qingtai	34.886	113.403	Henan, Xingyang
1595	4630	80	WB81-58	Charcoal	Qingtai	34.886	113.403	Henan, Xingyang
1596	4610	80	WB81-59	Charcoal	Qingtai	34.886	113.403	Henan, Xingyang
1597	4640	80	WB82-13	Charcoal	Qingtai	34.886	113.403	Henan, Xingyang
1598	4580	80	WB82-14	Charcoal	Qingtai	34.886	113.403	Henan, Xingyang
1599	4540	85	WB82-15	Charcoal	Qingtai	34.886	113.403	Henan, Xingyang
1600	4450	80	WB82-17	Charcoal	Qingtai	34.886	113.403	Henan, Xingyang
1601	4380	90	WB82-18	Charcoal	Qingtai	34.886	113.403	Henan, Xingyang
1602	4560	90	WB82-19	Charcoal	Qingtai	34.886	113.403	Henan, Xingyang
1603	3165	35	Unknown	Charcoal	Xuecun	34.873	113.23	Henan, Xingyang
1604	3160	35	Unknown	Charcoal	Xuecun	34.873	113.23	Henan, Xingyang
1605	2910	35	Unknown	Charcoal	Xuecun	34.873	113.23	Henan, Xingyang
1606	7240	90	WB79-60	Charcoal	Shigu	34.161	113.696	Henan, Changge
1607	7090	85	WB80-15	Charcoal	Shigu	34.161	113.696	Henan, Changge
1608	6810	85	WB80-17	Charcoal	Shigu	34.161	113.696	Henan, Changge
1609	4410	70	WB80-18	Charcoal	Shigu	34.161	113.696	Henan, Changge
1610	5070	85	WB82-04	Charcoal	Shigu	34.161	113.696	Henan, Changge
1611	3850	140	WB81-02	Charcoal	Pingliangtai	33.708	114.923	Henan, Huaiyang
1612	3670	80	WB81-03	Wood	Pingliangtai	33.708	114.923	Henan, Huaiyang
1613	3960	85	WB83-53	Charcoal	Pingliangtai	33.708	114.923	Henan, Huaiyang
1614	3740	90	WB82-23	Charcoal	Wadian	34.185	113.407	Henan, Yuxian
1615	3600	120	WB82-24	Charcoal	Wadian	34.185	113.407	Henan, Yuxian
1616	3880	90	WB82-25	Charcoal	Wadian	34.185	113.407	Henan, Yuxian
1617	3670	80	WB83-17	Wood	Wadian	34.185	113.407	Henan, Yuxian
1618	3445	35	BA03161	Charcoal	Wadian	34.185	113.407	Henan, Yuxian
1619	3470	30	BA03164	Charcoal	Wadian	34.185	113.407	Henan, Yuxian
1620	3525	30	BA03183	Charcoal	Wadian	34.185	113.407	Henan, Yuxian
1621	3615	30	BA03145	Charcoal	Wadian	34.185	113.407	Henan, Yuxian
1622	3650	30	BA03172	Charcoal	Wadian	34.185	113.407	Henan, Yuxian
1623	3675	30	BA03144	Charcoal	Wadian	34.185	113.407	Henan, Yuxian
1624	3775	50	BA03175	Charcoal	Wadian	34.185	113.407	Henan, Yuxian
1625	3780	30	BA03178	Charcoal	Wadian	34.185	113.407	Henan, Yuxian
1626	3830	30	BA03169	Charcoal	Wadian	34.185	113.407	Henan, Yuxian
1627	3690	70	BK82004	Charcoal	Ligu	35.329	113.462	Henan, Xiuwu
1628	3350	70	BK82005	Charcoal	Beipinggao	34.955	113.188	Henan, Wenxian
1629	2150	110	ZK-2011	Wood	Tieshanmiao	32.519	113.659	Henan, Tongbai
1630	3970	85	ZK-2168	Charcoal and ash	Miaodian	35.1	112.667	Henan, Jiyuan
1631	4050	100	ZK-2169	Charcoal and ash	Miaodian	35.1	112.667	Henan, Jiyuan
1632	5270	90	ZK-2229	Charcoal	Xishuipo	35.6	114.9	Henan, Puyang
1633	5250	90	ZK-2230	Charcoal	Xishuipo	35.6	114.9	Henan, Puyang
1634	5435	45	ZK-3188	Charcoal and ash	Xishuipo	35.6	114.9	Henan, Puyang
1635	5170	149	ZK-3189	Charcoal	Xishuipo	35.6	114.9	Henan, Puyang
1636	5496	38	ZK-3243	Charcoal	Xishuipo	35.6	114.9	Henan, Puyang
1637	5501	36	ZK-3244	Charcoal	Xishuipo	35.6	114.9	Henan, Puyang
1638	5407	37	ZK-3245	Plant ash	Xishuipo	35.6	114.9	Henan, Puyang
1639	5237	34	ZK-3246	Charcoal	Xishuipo	35.6	114.9	Henan, Puyang
1640	3570	95	ZK-2472	Charcoal	Luantai	33.773	115.504	Henan, Luyi
1641	3550	85	ZK-2473	Charcoal	Luantai	33.773	115.504	Henan, Luyi
1642	7700	150	WB83-60	Charcoal	Jiahu	33.612	113.668	Henan, Wuyang
1643	7730	60	BK91007	Charcoal and ash	Jiahu	33.612	113.668	Henan, Wuyang
1644	7340	125	DY-K0185	Plant ash	Jiahu	33.612	113.668	Henan, Wuyang
1645	6900	120	DY-K0186	Plant ash	Jiahu	33.612	113.668	Henan, Wuyang
1646	6810	130	DY-K0188	Plant ash	Jiahu	33.612	113.668	Henan, Wuyang
1647	6930	130	DY-K0189	Plant ash	Jiahu	33.612	113.668	Henan, Wuyang
1648	8045	100	BK94126	Charcoal	Jiahu	33.612	113.668	Henan, Wuyang
1649	7235	80	BK94127	Charcoal	Jiahu	33.612	113.668	Henan, Wuyang
1650	7200	80	BK94172	Plant ash	Jiahu	33.612	113.668	Henan, Wuyang
1651	7950	75	BK94173	Charcoal	Jiahu	33.612	113.668	Henan, Wuyang
1652	7595	80	BK94174	Charcoal	Jiahu	33.612	113.668	Henan, Wuyang
1653	7290	90	BK94175	Charcoal	Jiahu	33.612	113.668	Henan, Wuyang
1654	7425	70	BK94176	Charcoal	Jiahu	33.612	113.668	Henan, Wuyang
1655	7855	110	BK94177	Charcoal	Jiahu	33.612	113.668	Henan, Wuyang
1656	7985	70	BK94178	Charcoal	Jiahu	33.612	113.668	Henan, Wuyang
1657	6845	80	BK95013	Bone	Jiahu	33.612	113.668	Henan, Wuyang
1658	7030	70	BK95014	Bone	Jiahu	33.612	113.668	Henan, Wuyang
1659	6830	70	BK95017	Bone	Jiahu	33.612	113.668	Henan, Wuyang
1660	7765	100	BK95018	Bone	Jiahu	33.612	113.668	Henan, Wuyang
1661	6730	140	BA94087	Charred nutlet	Bancun	35.067	111.842	Henan, Mianchi
1662	6900	110	ZK-2344	Charcoal	Shuiquancun	34.061	113.303	Henan, Jiaxian
1663	7060	120	ZK-2345	Charcoal	Shuiquancun	34.061	113.303	Henan, Jiaxian
1664	3000	70	WB81-21	Wood	Mangzhang	32.014	114.563	Henan, Luoshan
1665	2530	70	WB81-22	Wood	Baishizidi	32.183	115.668	Henan, Gushi
1666	3412	154	ZK-2856	Charcoal	Mazhuang	34.18	115.774	Henan, Yucheng
1667	5030	93	ZK-2857	Charcoal	Mazhuang	34.18	115.774	Henan, Yucheng
1668	4619	92	ZK-2858	Charcoal	Mazhuang	34.18	115.774	Henan, Yucheng
1669	4761	29	ZK-3326	Bone	Mazhuang	34.18	115.774	Henan, Yucheng
1670	3528	23	ZK-3327	Bone	Mazhuang	34.18	115.774	Henan, Yucheng
1671	4746	30	ZK-3328	Bone	Mazhuang	34.18	115.774	Henan, Yucheng
1672	4765	35	ZK-3329	Bone	Mazhuang	34.18	115.774	Henan, Yucheng
1673	4919	26	ZK-3330	Bone	Mazhuang	34.18	115.774	Henan, Yucheng
1674	5049	27	ZK-3331	Bone	Mazhuang	34.18	115.774	Henan, Yucheng
1675	4850	29	ZK-3332	Bone	Mazhuang	34.18	115.774	Henan, Yucheng
1676	4771	26	ZK-3333	Bone	Mazhuang	34.18	115.774	Henan, Yucheng
1677	4809	29	ZK-3334	Bone	Mazhuang	34.18	115.774	Henan, Yucheng
1678	4672	24	ZK-3335	Bone	Mazhuang	34.18	115.774	Henan, Yucheng
1679	4700	25	ZK-3335-2	Bone	Mazhuang	34.18	115.774	Henan, Yucheng
1680	4584	30	ZK-3336	Bone	Mazhuang	34.18	115.774	Henan, Yucheng
1681	4590	26	ZK-3337	Bone	Mazhuang	34.18	115.774	Henan, Yucheng
1682	4845	26	ZK-3338	Bone	Mazhuang	34.18	115.774	Henan, Yucheng
1683	3108	140	ZK-2863	Charcoal	Mengzhuang	35.43	113.95	Henan, Huixian
1684	3483	97	ZK-2865	Charcoal	Mengzhuang	35.43	113.95	Henan, Huixian
1685	3749	115	ZK-2866	Charcoal	Mengzhuang	35.43	113.95	Henan, Huixian
1686	3454	34	ZK-5260	Human bones	Nanzhai	34.354	112.569	Henan, Yichuan
1687	3455	34	ZK-5261	Human bones	Nanzhai	34.354	112.569	Henan, Yichuan
1688	3391	33	ZK-5262	Human bones	Nanzhai	34.354	112.569	Henan, Yichuan
1689	3343	34	ZK-5263	Human bones	Nanzhai	34.354	112.569	Henan, Yichuan
1690	3470	37	ZK-5264	Human bones	Nanzhai	34.354	112.569	Henan, Yichuan
1691	3380	34	ZK-5265	Human bones	Nanzhai	34.354	112.569	Henan, Yichuan
1692	3347	35	ZK-5267	Human bones	Nanzhai	34.354	112.569	Henan, Yichuan
1693	3396	39	ZK-5268	Human bones	Nanzhai	34.354	112.569	Henan, Yichuan
1694	3301	33	ZK-5270	Human bones	Nanzhai	34.354	112.569	Henan, Yichuan
1695	5125	35	BA08802	Charred rice	Nanjiaokou	34.717	111.281	Henan, Sanmenxia
1696	5220	35	BA08803	Charred millet seeds	Nanjiaokou	34.717	111.281	Henan, Sanmenxia
1697	5550	40	BA08804	Charred millet seeds	Nanjiaokou	34.717	111.281	Henan, Sanmenxia
1698	5195	40	BA08805	Charred millet seeds	Nanjiaokou	34.717	111.281	Henan, Sanmenxia
1699	4480	45	BA08810	Charred millet seeds	Nanjiaokou	34.717	111.281	Henan, Sanmenxia
1700	4690	40	BA08811	Charred millet seeds	Nanjiaokou	34.717	111.281	Henan, Sanmenxia
1701	4670	40	BA08806	Charred rice	Nanjiaokou	34.717	111.281	Henan, Sanmenxia
1702	4655	40	BA08807	Charred millet seeds	Nanjiaokou	34.717	111.281	Henan, Sanmenxia
1703	4470	40	BA08808	Charred rice	Nanjiaokou	34.717	111.281	Henan, Sanmenxia
1704	4685	35	BA08809	Charred millet seeds	Nanjiaokou	34.717	111.281	Henan, Sanmenxia
1705	4845	40	BA08813	Charcoal	Nanjiaokou	34.717	111.281	Henan, Sanmenxia
1706	4535	35	BA08814	Charred millet seeds	Nanjiaokou	34.717	111.281	Henan, Sanmenxia
1707	4645	40	BA08815	Charred millet seeds	Nanjiaokou	34.717	111.281	Henan, Sanmenxia
1708	4505	35	BA08818	Charred millet seeds	Nanjiaokou	34.717	111.281	Henan, Sanmenxia
1709	5550	35	BA08819	Charred millet seeds	Nanjiaokou	34.717	111.281	Henan, Sanmenxia
1710	4530	35	BA08816	Charred millet seeds	Nanjiaokou	34.717	111.281	Henan, Sanmenxia
1711	4445	35	BA08817	Charred Chenopodiaceae seeds	Nanjiaokou	34.717	111.281	Henan, Sanmenxia
1712	4665	40	BA08812	Charcoal	Nanjiaokou	34.717	111.281	Henan, Sanmenxia
1713	4743	58	ZK-3118	Charcoal	Xipo	34.172	110.813	Henan, Lingbao
1714	4321	41	ZK-3120	Charcoal	Xipo	34.172	110.813	Henan, Lingbao
1715	4270	22	ZK-3605	Human bones	Xipo	34.172	110.813	Henan, Lingbao
1716	4387	22	ZK-3606	Human bones	Xipo	34.172	110.813	Henan, Lingbao
1717	4472	24	ZK-3607	Human bones	Xipo	34.172	110.813	Henan, Lingbao
1718	4403	22	ZK-3608	Human bones	Xipo	34.172	110.813	Henan, Lingbao
1719	4420	25	ZK-3609	Human bones	Xipo	34.172	110.813	Henan, Lingbao
1720	4432	22	ZK-3610	Human bones	Xipo	34.172	110.813	Henan, Lingbao
1721	4446	22	ZK-3611	Human bones	Xipo	34.172	110.813	Henan, Lingbao
1722	4495	23	ZK-3612	Human bones	Xipo	34.172	110.813	Henan, Lingbao
1723	4344	24	ZK-3613	Human bones	Xipo	34.172	110.813	Henan, Lingbao
1724	4470	33	ZK-3614	Human bones	Xipo	34.172	110.813	Henan, Lingbao
1725	4507	27	ZK-3615	Human bones	Xipo	34.172	110.813	Henan, Lingbao
1726	4289	24	ZK-3616	Human bones	Xipo	34.172	110.813	Henan, Lingbao
1727	4392	23	ZK-3617	Human bones	Xipo	34.172	110.813	Henan, Lingbao
1728	5000	47	ZK-3185	Charcoal	Zhaigencun	34.953	112.284	Henan, Mengjin
1729	4792	41	ZK-3186	Charcoal and ash	Zhaigencun	34.953	112.284	Henan, Mengjin
1730	1018	43	ZK-3190	Vinasse	Wuqiangzhencun	35.879	115.244	Henan, Qingfeng
1731	2984	30	ZK-5168	Charcoal	Lidazhao	35.28	113.78	Henan, Xinxiang
1732	3235	100	BK88034	Charcoal	Songyao	35.57	114.15	Henan, Qixian
1733	3630	90	BK88036	Charcoal	Songyao	35.57	114.15	Henan, Qixian
1734	3690	90	BK88037	Charcoal	Songyao	35.57	114.15	Henan, Qixian
1735	3835	80	BK88050	Charcoal	Songyao	35.57	114.15	Henan, Qixian
1736	3505	70	BK90007	Charcoal	Songyao	35.57	114.15	Henan, Qixian
1737	3435	70	BK88111	Charcoal	Qingliangshan	34	115.97	Henan, Xiayi
1738	4075	120	BK88112	Charcoal	Qingliangshan	34	115.97	Henan, Xiayi
1739	3960	190	BK88115	Charcoal	Qingliangshan	34	115.97	Henan, Xiayi
1740	3040	70	BK88117	Charcoal	Qingliangshan	34	115.97	Henan, Xiayi
1741	2940	40	SNU04538	Charred millet seeds	Fengyangzhai	34.586	112.87	Henan, Gongyi
1742	3060	50	SNU04985	Charred millet seeds	Tianposhuiku	34.65	112.944	Henan, Gongyi
1743	3020	50	TO11420	Charred wheat seeds	Tianposhuiku	34.65	112.944	Henan, Gongyi
1744	3510	40	SNU04536	Charred millet seeds	Feiyao	34.682	112.967	Henan, Gongyi
1745	3600	70	TO11419	Charred millet seeds	Huizui	34.574	112.767	Henan, Yanshi
1746	3640	60	SNU04416	Charred rice	Huizui	34.574	112.767	Henan, Yanshi
1747	3590	40	SNU05131	Charred millet seeds	Huizui	34.574	112.767	Henan, Yanshi
1748	3455	55	BA06498	Charred millet seeds	Huizui	34.574	112.767	Henan, Yanshi
1749	3415	35	BA06499	Charred millet seeds	Huizui	34.574	112.767	Henan, Yanshi
1750	3425	35	BA06500	Charred millet seeds	Huizui	34.574	112.767	Henan, Yanshi
1751	3590	60	SNU04986	Charred millet seeds	Matun	34.613	112.841	Henan, Yanshi
1752	3740	70	TO11418	Charred millet seeds	Nanshi	34.694	112.914	Henan, Gongyi
1753	4260	50	SNU04537	Charred millet seeds	Sigou	34.71	112.906	Henan, Gongyi
1754	4330	70	TO11417	Charred millet seeds	Weizhuang	34.674	112.966	Henan, Gongyi
