# Supplementary material for: Frequent disturbances enhanced the resilience of past human populations
Source: Nature. 2024 May 1;629(8013):837–42. doi: 10.1038/s41586-024-07354-8 (PMC11111401; doi:10.1038/s41586-024-07354-8)
Supplement: Supplementary file 9 — Radiocarbon data for Circumpolar Norway. [file 41586_2024_7354_MOESM9_ESM.csv]

SiteID	LabID	Age	Error	CalCurve	Dated material	Taxonomy	Context
Advik (Bankgohppi)_Hus N	Beta383557	3630	30	intcall13	Charcoal	Deciduous/Branch	Midden
Advik (Bankgohppi)_Hus N	Beta383558	3710	30	intcall13	Charcoal	Deciduous/Branch	Midden
Advik (Bankgohppi)_Hus N	Beta383559	3740	30	intcall13	Charcoal	Deciduous	Midden
Advik (Bankgohppi)_Hus N	Beta383560	3780	30	intcall13	Charcoal	Deciduous/Heather	Midden
Advik (Bankgohppi)_Hus N	Beta383561	3850	30	intcall13	Charcoal	Deciduous	Midden
Advik (Bankgohppi)_Hus N	Beta383562	3760	30	intcall13	Charcoal	Deciduous	Midden
Advik (Bankgohppi)_Hus N	Beta383563	3830	30	intcall13	Charcoal	Deciduous	Midden
Advik_Hus a	T2165	4150	100	intcall13	Bone / gevir	N/A	Midden
Advik_Hus a	T232	6050	250	intcall13	Charcoal	N/A	Hearth
Advik_Hus f	T1816	4350	130	intcall13	Charcoal	Pine	Midden
Advik_Hus f	T197	4800	150	intcall13	Charcoal	N/A	Midden
Advik_Hus j	T233	3750	150	intcall13	Charcoal	N/A	Culture layer
Advik_Hus n	T2238	3620	190	intcall13	Charcoal	Pine / Birch	Midden
Aksujavri	Tua7194	6650	30	intcall13	Bone	burned bone Reindeerdeer	Lithic site
Almenningen 1	T17376	5555	65	intcall13	Charcoal	Pine	Culture layer
Almenningen 1	T17377	6360	105	intcall13	Charcoal	Pine	Culture layer
Almenningen 1	T17379	6160	100	intcall13	Charcoal	Birch, Pine, Willow/Aspen, Salix	Culture layer
Almenningen 1	Tua3538	7260	90	intcall13	Charcoal	N/A	Culture layer
Almenningen 1	TUa5017	4505	40	intcall13	Charcoal	Pine	Culture layer
Almenningen 1	TUa5018	4220	40	intcall13	Charcoal	Pine	Culture layer
Almenningen 1	TUa5019	6920	40	intcall13	Charcoal	Birch, hegg/rogn	Culture layer
Austein	T3064	1980	70	intcall13	Bone	N/A	Grave
Bakkan	T5888	2340	120	intcall13	Charcoal	N/A	Field deposit
Berg	Wk32083	2026	25	intcall13	Charcoal	N/A	Cooking pit
Berg	Wk32084	2042	25	intcall13	Charcoal	N/A	Cooking pit
Berg	Wk32085	2299	25	intcall13	Charcoal	N/A	Oven
Berg	Wk32086	2119	25	intcall13	Charcoal	N/A	Grave
Berg	Wk32087	2194	25	intcall13	Charcoal	N/A	Field deposit
Berg	Wk32089	2166	25	intcall13	Charcoal	N/A	Field deposit
Bergeby_Tuft 16	T9863	3435	105	intcall13	Charcoal	N/A	Pit house
Bergeby_Tuft 18	T9869	3520	105	intcall13	Charcoal	Birch	Midden
Bergeby_Tuft 18	TUa266	3665	95	intcall13	Charcoal	Birch	Pit house
Bergeby_Tuft 18	TUa267	3690	85	intcall13	Charcoal	Birch	Pit house
Bergeby_Tuft 22	T9866	3710	180	intcall13	Charcoal	N/A	Pit house
Bergeby_Tuft 23	T9865	3530	105	intcall13	Charcoal	N/A	Pit house
Bergeby_Tuft 24	T9868	3400	150	intcall13	Charcoal	N/A	Pit house
Bergeby_Tuft 27	T9864	3585	150	intcall13	Charcoal	N/A	Pit house
Bergeby_Tuft 5	T9862	3395	155	intcall13	Charcoal	N/A	Pit house
Bergeby_Tuft 9	T9867	3620	65	intcall13	Charcoal	N/A	Pit house
Bergli	Tra1892	7995	75	intcall13	Charcoal	Birch	Grave
Bergli	Tra1899	8815	80	intcall13	Charcoal	Birch	Grave
Bergli	Tra1900	7710	75	intcall13	Charcoal	Birch	Grave
Bergli	Tra1901	7690	70	intcall13	Charcoal	Birch	Grave
Bergli	Tra1902	8940	175	intcall13	Charcoal	Birch	Grave
Bergli	Tra1903	6760	80	intcall13	Charcoal	Birch	Activity area
Bergli	Tra1904	6980	60	intcall13	Charcoal	Birch	Activity area
Bergli	Tra1905	7000	60	intcall13	Charcoal	Birch	Activity area
Bergli	Tra1893	9145	85	intcall13	Charcoal	Birch	Pit house
Bergli	Tra1894	8990	85	intcall13	Charcoal	Birch	Pit house
Bergli	Tra1895	9330	125	intcall13	Charcoal	Birch	Pit house
Bergli	Tra1896	9355	120	intcall13	Charcoal	Birch	Pit house
Bergli	Tra1897	8995	85	intcall13	Charcoal	Birch	Pit house
Bergli	Tra1898	9220	80	intcall13	Charcoal	Birch	Pit house
Bergsodden	Wk27452	2875	30	intcall13	Charcoal	N/A	Cooking pit
Brennelv	T14669	4230	60	intcall13	Charcoal	Birch, Pine	Hearth
Brennelv	T14670	3970	55	intcall13	Charcoal	Birch, Pine	Hearth
Brensholmen	Wk32099	2440	25	intcall13	Charcoal	N/A	Field deposit
Buolzajavri Nord-3	TRa3322	7180	55	intcall13	Bone	burned bone (Reindeer)	Hearth
Cavco	T7368	2230	80	intcall13	Charcoal	Birch	Hearth
Cavco	T7370	2220	60	intcall13	Charcoal	Birch	Hearth
Cavco	T7371	2970	130	intcall13	Charcoal	Pine	Activity area
Cavco	T7372	2080	80	intcall13	Charcoal	Salix	Hearth
Cavco	T7373	3190	90	intcall13	Charcoal	Pine	Activity area
Cavco	T7374	4500	180	intcall13	Charcoal	Birch	Activity area
Ceaggo	Beta361349	3360	30	intcall13	Charcoal	N/A	Lithic site
Coallejavri	Tua7498	3575	40	intcall13	Charcoal	pine	Pit house
Coallejavri	Ua45141	2053	30	intcall13	Charcoal	N/A	Pit house
Coallejavri	Ua45142	2588	30	intcall13	Charcoal	N/A	Pit house
Coallejavri	Ua45143	2696	30	intcall13	Charcoal	N/A	Pit house
Coallejavri	Ua45144	3345	30	intcall13	Charcoal	N/A	Pit house
Coallejavri	Ua45145	1977	30	intcall13	Charcoal	N/A	Pit house
Cudegoadat Vest	T6183	3600	80	intcall13	Bone	N/A	Pit house
Cudegoadat Vest	T6184	3720	70	intcall13	Bone	N/A	Pit house
Cudejoganjalbmi	Beta375241	7080	30	intcall13	Charcoal	N/A	Lithic site
Cudejoganjalbmi	Beta375242	6970	30	intcall13	Charcoal	N/A	Lithic site
Cudejoganjalbmi	Beta375243	6920	30	intcall13	Bone	N/A brent	Lithic site
Cåkki	Wk	9166	95	intcall13	Charcoal	Birch	Tent circle
Cåkki	Wk11600	9782	95	intcall13	Charcoal	Pine	Tent circle
Devdisvatn	T1343	6570	150	intcall13	Charcoal	N/A	Hearth
Elenholmen	T236	4650	150	intcall13	Charcoal	N/A	Hearth
Elenhomen	T235	4550	150	intcall13	Charcoal	N/A	Hearth
Engelskbukt	T13977	4095	75	intcall13	Charcoal	Birch	Culture layer
Engelskbukt	T13978	1985	65	intcall13	Charcoal	Pine	Pit house
Evenskjer	Beta396049	1530	30	intcall13	Charcoal	N/A	Post hole
Evenskjer	Beta396050	2170	30	intcall13	Charcoal	N/A	Culture layer
Evenskjer	Beta396052	2160	30	intcall13	Charcoal	N/A	Post hole
Evenskjer	Beta396053	1550	30	intcall13	Charcoal	N/A	Post hole
Evenskjer	Beta396054	2310	30	intcall13	Charcoal	N/A	Post hole
Finnes	Wk32843	2243	29	intcall13	Charcoal	Birch (Branch)	Boplass
Finnes	Wk32844	2237	29	intcall13	Charcoal	Heather / Birch	Boplass
Finnes	Wk32845	2275	30	intcall13	Charcoal	Heather / Birch	Boplass
Fjellvika Vest_F16	Wk27182	1552	30	intcall13	Charcoal	Birch, prunus/sorbus	Tent circle
Fjellvika Vest_F16	Wk27183	1590	30	intcall13	Charcoal	Birch, prunus/sorbus	Tent circle
Fjellvika Vest_F17b	Wk27184	1667	30	intcall13	Charcoal	Birch	Hearth
Fjellvika Vest_F23	Wk27195	2012	30	intcall13	Charcoal	Birch	Tent circle
Fjellvika Vest_F23b	Wk27197	2166	30	intcall13	Charcoal	Birch	Pit house
Fjellvika Vest_F23b	Wk27199	2099	30	intcall13	Charcoal	Birch	Pit house
Fjellvika Vest_F23b	Wk27203	1822	30	intcall13	Charcoal	Birch	Pit house
Fjellvika Vest_F24	Wk27198	1635	30	intcall13	Charcoal	Birch	Pit house
Fjellvika Vest_F24b	Wk27205	2108	30	intcall13	Charcoal	Birch	Pit house
Fjellvika Vest_F7	Wk17739	2540	45	intcall13	Charcoal	Birch	Test pit
Fjellvika Vest_F7b	Wk27163	1711	30	intcall13	Charcoal	Birch	Hearth
Fjellvika Vest_F7b	Wk27164	3335	30	intcall13	Charcoal	Birch	Hearth
Fjellvika Vest_F7b	Wk27165	2171	30	intcall13	Charcoal	Birch	Hearth
Fjellvika Vest_F7b	Wk27166	3106	30	intcall13	Charcoal	Birch	Hearth
Fjellvika Vest_F8	Wk17737	2492	40	intcall13	Charcoal	Birch	Test pit
Fjellvika Vest_F8	Wk27167	2296	30	intcall13	Charcoal	Birch	Midden
Fjellvika Vest_F8	Wk27168	2327	30	intcall13	Charcoal	Birch	Midden
Fjellvika Vest_F8	Wk27169	2358	30	intcall13	Charcoal	Birch,Pine	Midden
Fjellvika Vest_F8	Wk27170	2633	30	intcall13	Charcoal	Birch,Pine	Activity area
Fjellvika Vest_F8	Wk27171	2113	30	intcall13	Charcoal	Birch	Midden
Fjellvika Vest_F8	Wk27172	2351	30	intcall13	Charcoal	Birch,Pine	Midden
Fjellvika Vest_F8	Wk27173	2703	30	intcall13	Charcoal	Birch,Pine	Pit house
Fjellvika Vest_F8	Wk27174	2974	30	intcall13	Charcoal	Birch	Hearth
Fjellvika Vest_F8	Wk27175	3601	30	intcall13	Charcoal	Birch	Hearth
Fjellvika Vest_F8	Wk27176	2249	30	intcall13	Charcoal	Birch, Pine	Hearth
Fjellvika Vest_F8	Wk27177	3804	32	intcall13	Charcoal	Birch	Hearth
Fjellvika Vest_F8	Wk27178	2342	30	intcall13	Charcoal	Birch,Pine	Hearth
Fjellvika Vest_F8	Wk27179	2082	30	intcall13	Charcoal	Birch,Pine	Hearth
Fjellvika Vest_F8	Wk27180	2318	30	intcall13	Charcoal	Birch	Hearth
Fjellvika Vest_F8	Wk27181	3541	30	intcall13	Charcoal	Birch	Hearth
Fjellvika Vest_F8	WK27222	1740	30	intcall13	Charcoal	N/A	Pit house
Fjellvika Vest_F8	Wk29899	2430	25	intcall13	Charcoal	Birch	Hearth
Fjellvika Vest_F8	Wk33053	2477	25	intcall13	Charcoal	Deciduous,Birch	Hearth
Fjellvika Øst_F10	Wk17741	2180	33	intcall13	Charcoal	Birch	Test pit
Fjellvika Øst_F10	Wk27185	2199	30	intcall13	Charcoal	Birch	Activity area
Fjellvika Øst_F10	Wk27187	2169	30	intcall13	Charcoal	Birch	Activity area
Fjellvika Øst_F10	Wk27188	2456	30	intcall13	Charcoal	Birch	Pit house
Fjellvika Øst_F10	Wk27192	1695	30	intcall13	Charcoal	Birch, prunus/sorbus	Activity area
Fjellvika Øst_F10	Wk27193	2234	30	intcall13	Charcoal	Birch	Activity area
Fjellvika Øst_F5	Wk17738	2193	37	intcall13	Charcoal	Birch	Activity area
Fjellvika Øst_F5	Wk33052	2138	25	intcall13	Charcoal	Deciduous,Birch	Activity area
Fosslund	T15073	2295	85	intcall13	Charcoal	Birch, Pine	Activity area
Fosslund at Skogfoss	TUa2889	2115	75	intcall13	Charcoal	Pine	Activity area
Fredrik Anti-plassen	TUa5471	4300	35	intcall13	Bone	Brent bein	Pit house
Gasadaknes	T6471	3360	150	intcall13	Ceramics	Food crust	Lithic site
Gasadaknes	T6473	3080	170	intcall13	Ceramics	Food crust	Lithic site
Gausvik	Beta421994	7810	30	intcall13	Charcoal	N/A	Activity area
Gausvik	Beta422009	2110	30	intcall13	Charcoal	N/A	Activity area
Gozejohka R7	Ua45148	3613	30	intcall13	Charcoal	N/A	Lithic site
Gravholmen	T238	5950	300	intcall13	Charcoal	N/A	Road
Gravholmen	TUa5472	6095	45	intcall13	Charcoal	Pine	Pit house
Greipstad 1	T13911	2265	80	intcall13	Charcoal	Deciduous/Birch	Culture layer
Greipstad 1	T13914	2310	70	intcall13	Charcoal	Birch	Hearth
Greipstad 1	T13915	2160	85	intcall13	Charcoal	Deciduous/Birch	Coocking pit
Greipstad vestre	TUa3260	5200	60	intcall13	Charcoal	N/A	Pit house
Gressbakken NV_Hus 3	T198	3650	150	intcall13	Charcoal	N/A	Midden
Gressbakken NV_Hus 4	T1817	2490	80	intcall13	Charcoal	Alnus	Pit house
Gressbakken NV_Hus 4	T234	3850	100	intcall13	Charcoal	N/A	Midden
Gressbakken NØ (Nyelv 4)_Hus 21	T2239	3600	80	intcall13	Charcoal	Birch / Pine	Midden
Gressbakken NØ (Nyelv 4)_Hus 22	T2475	3800	70	intcall13	Charcoal	Pine	Midden
Gressbakken NØ (Nyelv 4)_Hus 23	T2060	3600	90	intcall13	Charcoal	Pine	Midden
Gressbakken NØ (Nyelv 4)_Hus 24	T2164	3880	110	intcall13	Charcoal	Heather	Midden
Grindvollen_1408	TUa5638	5350	35	intcall13	Charcoal	Birch	Settlement
Grindvollen_3001	TUa6392	5755	40	intcall13	Charcoal	Birch	Settlement
Grindvollen_3002	TUa6393	5545	35	intcall13	Charcoal	Birch	Settlement
Grindvollen_3206	TUa6391	5135	35	intcall13	Charcoal	Birch	Settlement
Grindvollen_3223	TUa6388	5325	45	intcall13	Charcoal	Birch	Settlement
Grindvollen_4185	TUa6389	5375	50	intcall13	Charcoal	Birch, Salix, Willow/Aspen	Settlement
Grindvollen_4186	TUa6390	5505	45	intcall13	Charcoal	Birch, Salix, Willow/Aspen	Settlement
Grindvollen_Tuft 4	T18055	2175	60	intcall13	Charcoal	Birch, Pine	Kulturspor
Grindvollen_Tuft 4	TRa1974	3420	40	intcall13	Charcoal	Salix/Willow?	Kulturspor
Gropbakkeengen_Hus 3	TUa5974	4645	40	intcall13	Bone	N/A	Pit house
Gropbakkeengen_Hus 3	TUa5993	4580	35	intcall13	Charcoal	Birch	Pit house
Gropbakkeengen_hus 4	T196	4700	150	intcall13	Charcoal	N/A	Hearth
Gropbakkeengen_Hus 4	T916	4750	150	intcall13	Charcoal	N/A	Pit house
Gropbakkeengen_Mound C	T2159	6810	100	intcall13	Charcoal / Shell	N/A	Grave mound
Gropbakkeengen_tuft A	T5427	2160	140	intcall13	Charcoal	N/A	Pit house
Guovzadievva	Tra419	2050	35	intcall13	Charcoal	Birch	Lithic site
Guovzadievva	Ua45146	3298	30	intcall13	Charcoal	N/A	Lithic site
Guovzadievva	Ua45147	2134	30	intcall13	Charcoal	N/A	Lithic site
Gåshopen_Hus 2	Beta451355	3060	30	intcall13	Charcoal	2 Birch	Pit house
Habatguoikka	T6149	2210	90	intcall13	Ceramics	Food crust	Ceramics
Habatguoikka	Tua7195	2340	25	intcall13	Ceramics	Food crust	Pit house
Halkavarri_PS1	Wk18734	4266	34	intcall13	Charcoal	pine	Test pit
Halkavarri_PS2	Wk18735	4784	33	intcall13	Charcoal	pine	Test pit
Halkavarri_PS209	Wk20172	6157	73	intcall13	Charcoal	birch-willow	Test pit
Halkavarri_PS237	Wk20173	4520	69	intcall13	Charcoal	pine	Test pit
Halkavarri_PS241	Wk20174	4095	42	intcall13	Charcoal	pine	Test pit
Halkavarri_PS269	Wk20175	4673	83	intcall13	Charcoal	birch-pine	Test pit
Halkavarri_PS3	Wk18738	6163	33	intcall13	Charcoal	birch-willow	Test pit
Halkavarri_PS332	Wk20176	2154	71	intcall13	Charcoal	birch	Test pit
Halkavarri_PS366	Wk20177	3343	68	intcall13	Charcoal	birch-pine	Test pit
Halkavarri_PS65	Wk18736	2682	86	intcall13	Charcoal	pine	Test pit
Halkavarri_PS88	Wk18737	3435	34	intcall13	Charcoal	birch	Test pit
Hasvåg_Hus 2	Beta451365	2420	30	intcall13	Charcoal	3 Birch	Pit house
Hasvåg_Hus 2	Beta451366	2480	30	intcall13	Charcoal	3 Birch	Pit house
Haugnesodden	TUa6370	2095	30	intcall13	Tooth	Human	Grave mound
Haugnesodden	TUa6371	2225	30	intcall13	Tooth	Human	Grave mound
Hellefjord midtre_Hus 41	T4848	3190	90	intcall13	Charcoal	N/A	Pit house
Hellefjord midtre_Hus 41	T4849	2790	130	intcall13	Charcoal	N/A	Pit house
Hellefjord midtre_Hus 42	T4847	4160	150	intcall13	Charcoal	N/A	Pit house
Hellefjord ytre_Hus 31	T4339	4950	200	intcall13	Charcoal	Birch	Pit house
Hellefjord ytre_Hus 32	T4335	4540	100	intcall13	Charcoal	Birch, Pine	Pit house
Hellefjord ytre_Hus 32	T4336	4720	90	intcall13	Charcoal	Birch	Pit house
Hellefjord ytre_Hus 36	T4337	1610	80	intcall13	Charcoal	Birch	Pit house
Hellefjord ytre_Hus 36	T4338	4590	180	intcall13	Charcoal	Birch, Pine	Pit house
Hellefjord øvre_Hus 1	T4114	4110	210	intcall13	Charcoal	N/A	Pit house
Hellefjord øvre_Hus 5	T4113	7550	130	intcall13	Charcoal	Birch	Pit house
Hemmestad Nedre	T14761	2345	70	intcall13	Charcoal	Birch, Pine	Iron production
Hemmestad Nedre	T14762	2360	90	intcall13	Charcoal	Birch, Pine	Iron production
Hemmestad Nedre	T14763	2245	70	intcall13	Charcoal	Birch, Salix, Willow/Aspen	Coal production site
Hemmestad Nedre	T14909	2110	50	intcall13	Charcoal	Birch	Coal production site
Hemmestad Nedre	T14910	1940	60	intcall13	Charcoal	Birch	Coal production site
Hemmestad Nedre	T16060	2760	85	intcall13	Charcoal	Birch, hegg/rogn	Iron production
Hemmestad Nedre	T16061	2120	65	intcall13	Charcoal	Birch	Iron production
Hemmestad Nedre	TUa2662	2350	65	intcall13	Charcoal	Birch	Iron production
Hemmestad Nedre	TUa2663	2255	70	intcall13	Charcoal	Birch	Iron production
Hemmestad Nedre	TUa3803	2325	50	intcall13	Charcoal	Birch	Iron production
Hestesletta_Grøtavær	Wk22589	3749	30	intcall13	Charcoal	N/A	Test pit
Hestesletta_Grøtavær	Wk22590	2484	30	intcall13	Charcoal	N/A	Test pit
Hofsøy	T2336	1950	90	intcall13	Charcoal	Pine	Farm mound
Hofsøy	T2627	3250	60	intcall13	Charcoal	Pine	Pit house
Hofsøy	T3028	3060	80	intcall13	Charcoal	Birch, Salix, Pine	Farm mound
Holmfoss	T237	2550	150	intcall13	Charcoal	N/A	Pit house
Hopseidet	DF1403T5441	1650	80	intcall13	Charcoal	N/A	Grave
Hunstadneset	Wk22593	1720	30	intcall13	Charcoal	N/A	Settlement
Hunstadneset	Wk22594	2115	30	intcall13	Charcoal	N/A	Settlement
Hunstadneset	Wk22595	2928	30	intcall13	Charcoal	N/A	Settlement
Hunstadneset	Wk22596	1895	30	intcall13	Charcoal	N/A	Settlement
Hunstadneset	Wk22597	2188	30	intcall13	Charcoal	N/A	Settlement
Hunstadneset	Wk22598	1554	30	intcall13	Charcoal	N/A	Settlement
Hunstadneset	Wk22599	1539	30	intcall13	Charcoal	N/A	Settlement
Hunstadneset	Wk22601	2219	30	intcall13	Charcoal	N/A	Settlement
Høybukt	T1730	3630	100	intcall13	Charcoal	Pine	Pit house
Høybukt	T1731	3790	140	intcall13	Charcoal	Alnus/Birch	Pit house
Høyvikhaugen	Beta398837	3650	30	intcall13	Charcoal	Willow,Aspen	Activity area
Høyvikhaugen	Beta398824	5350	30	intcall13	Charcoal	Deciduous	Midden
Høyvikhaugen	Beta398825	5680	30	intcall13	Charcoal	Deciduous	Midden
Høyvikhaugen	Beta398832	5650	30	intcall13	Charcoal	Deciduous	Activity area
Høyvikhaugen_Tuft 1	Beta398819	4570	30	intcall13	Charcoal	Deciduous	Pit house
Høyvikhaugen_Tuft 1	Beta398820	4830	30	intcall13	Charcoal	Deciduous	Pit house
Høyvikhaugen_Tuft 1	Beta398821	4500	30	intcall13	Charcoal	Deciduous	Pit house
Høyvikhaugen_Tuft 1	Beta398822	4350	30	intcall13	Charcoal	Deciduous	Pit house
Høyvikhaugen_Tuft 1	Beta398826	5560	30	intcall13	Charcoal	Deciduous	Pit house
Høyvikhaugen_Tuft 1	Beta398828	3780	30	intcall13	Charcoal	Willow,Salixr,Aspen	Pit house
Høyvikhaugen_Tuft 1	Beta398829	5840	30	intcall13	Charcoal	Deciduous	Pit house
Høyvikhaugen_Tuft 1	Beta398830	5570	30	intcall13	Charcoal	Deciduous	Pit house
Høyvikhaugen_Tuft 1	Beta398831	5730	30	intcall13	Charcoal	Willow,Aspen	Pit house
Høyvikhaugen_Tuft 1	Beta398833	5490	30	intcall13	Charcoal	Deciduous	Pit house
Høyvikhaugen_Tuft 1	Beta398834	5480	30	intcall13	Charcoal	Deciduous	Pit house
Høyvikhaugen_Tuft 1	Beta398835	5530	30	intcall13	Charcoal	Deciduous	Pit house
Høyvikhaugen_Tuft 1	Beta398836	5470	30	intcall13	Charcoal	Deciduous	Pit house
Høyvikhaugen_Tuft 2	Beta398823	5430	30	intcall13	Charcoal	PiN/Ales	Pit house
Høyvikhaugen_Tuft 2	Beta398827	5780	30	intcall13	Charcoal	Deciduous	Pit house
Høyvikhaugen_Tuft 2	Beta405891	5490	30	intcall13	Charcoal	Birch	Pit house
Høyvikhaugen_Tuft 2	Beta405892	5670	30	intcall13	Charcoal	Birch	Pit house
Hårvikhalsen	TUa1156	5515	75	intcall13	Charcoal	N/A	Stray find
Ifjord	T7581	3510	80	intcall13	Charcoal	N/A	Pit house
Indre Mollvika	T7307	1950	70	intcall13	Charcoal	Spruce	Cooking pit
Indre Mollvika_Hus 1	T6522	3590	170	intcall13	Charcoal	Spruce	Pit house
Indre Mollvika_Hus 1	T6523	2200	130	intcall13	Charcoal	Birch	Pit house
Indre Mollvika_Hus 1	T6524	3380	100	intcall13	Charcoal	Spruce/Pine	Pit house
Indre Mollvika_Hus 1	T6623	2200	130	intcall13	Charcoal	Birch	Pit house
Indre Mollvika_Hus 1	T7305	1870	100	intcall13	Charcoal	Birch	Pit house
Indre Mollvika_Hus 1	Ua887	3605	120	intcall13	Charcoal	N/A	Pit house
Indre Mollvika	T6525	1790	160	intcall13	Charcoal	N/A	Activity area
Indre Mollvika	T6526	2330	90	intcall13	Charcoal	N/A	Activity area
Indre Sortvik Nord_Hus 24	Ua818	4305	95	intcall13	Charcoal	N/A	Pit house
Indre Sortvik Sør_Hus 31	Ua814	4320	80	intcall13	Charcoal	N/A	Pit house
Indre Sortvik Sør_Hus 36	Ua815	5430	120	intcall13	Charcoal	N/A	Pit house
Indre Sortvik Sør_Hus 39	T8341	1880	80	intcall13	Charcoal	Birch	Pit house
Indre Sortvik_Hus 1	T7654	1630	40	intcall13	Charcoal	Birch	Pit house
Indre Sortvik_Hus 10	Ua821	3310	110	intcall13	Charcoal	N/A	Pit house
Indre Sortvik_Hus 15	Ua819	2215	95	intcall13	Charcoal	N/A	Pit house
Indre Sortvik_Hus 26	Ua816	3515	110	intcall13	Charcoal	N/A	Pit house
Indre Sortvik_Hus 8	Ua822	3490	95	intcall13	Charcoal	N/A	Pit house
Inganeset	T15072	2500	60	intcall13	Charcoal	Birch, Pine	Settlement
Inganeset	TUa2886	4815	65	intcall13	Charcoal	Pine	Settlement
Innervikdalen	T12140	2065	55	intcall13	Charcoal	Birch	Pit house
Iversfjord_Hus 17	T2348	3490	100	intcall13	Charcoal	Birch	Pit house
Iversfjord_Hus 17	T2486	3480	130	intcall13	Charcoal	Birch	Pit house
Iversfjord_Hus 17	T2771	3640	120	intcall13	Charcoal	Birch	Midden
Iversfjord_Hus 18	T2048	3100	70	intcall13	Charcoal	Birch	Pit house
Iversfjord_Hus 18	T2772	3730	90	intcall13	Charcoal	Birch	Pit house
Iversfjord_Hus 18	TUa1624	3805	80	intcall13	Ceramics	Food crust	Ceramics
Iversfjord_Hus 19	T2049	2600	70	intcall13	Charcoal	Birch	Pit house
Iversfjord_Hus 19	T2050	2490	100	intcall13	Charcoal	Birch	Pit house
Iversfjord_Hus 19	TUa1625	2580	90	intcall13	Ceramics	Food crust	Pit house
Iversfjord_Hus 20	T2349	3560	100	intcall13	Charcoal	Birch	Pit house
Iversfjord_Hus 20	T2487	3590	70	intcall13	Charcoal	Birch	Pit house
Iversfjord_Hus 22	T2350	2800	100	intcall13	Charcoal	Birch	Pit house
Iversfjord_Hus 24	T2273	3410	80	intcall13	Charcoal	Birch	Pit house
Iversfjord_Hus 24	T2773	3410	80	intcall13	Charcoal	Birch	Pit house
Iversfjord_Hus 32	T2351	3050	90	intcall13	Charcoal	Pine / Juniper	Pit house
Iversfjord_Midden 1	T2881	4240	100	intcall13	Charcoal	Birch	Midden
Jeagelnjarga	Tra422	1735	35	intcall13	Charcoal	Birch	Activity area
Jeagelnjarga	TRa423	6345	35	intcall13	Brent Bone	Reindeerdeer	Activity area
Jergul B	Beta361356	4980	30	intcall13	Charcoal	N/A	Activity area
Jerguljohka R28-4	Ua45151	2364	30	intcall13	Charcoal	N/A	Activity area
JergulR18	Beta361357	3460	30	intcall13	Charcoal	N/A	Activity area
Jiebmaluokta	T2770	2270	70	intcall13	Charcoal	N/A	Rock art
Jiesjavrre (Gasadaknes)	T1814	3280	120	intcall13	Charcoal	N/A	Stray find
Jiesjavrre (Gasadaknes)	T1815	4130	230	intcall13	Charcoal	N/A	Ceramics
Jiesjavrre (Gasadaknes)	T2880	3100	80	intcall13	Charcoal	N/A	Pit house
Juntavadda	TRa424	6195	35	intcall13	Brent Bone	N/A	Activity area
Kalkillebukta_Tuft 17	T9850	3510	70	intcall13	Charcoal	N/A	Pit
Kalkillebukta_Tuft 10	T9857	3565	100	intcall13	Charcoal	N/A	Pit house
Kalkillebukta_Tuft 14	TUa402	3165	75	intcall13	Charcoal	N/A	Pit house
Kalkillebukta_Tuft 17	T9849	1785	80	intcall13	Charcoal	N/A	Pit house
Kalkillebukta_Tuft 17	T9861	3655	50	intcall13	Charcoal	N/A	Pit house
Kalkillebukta_Tuft 17	TUa264A	1600	80	intcall13	Ceramics	Food crust	Pit house
Kalkillebukta_Tuft 17	TUa264B	1885	75	intcall13	Ceramics	Food crust	Pit house
Kalkillebukta_Tuft 19	T9851	3350	170	intcall13	Charcoal	N/A	Pit house
Kalkillebukta_Tuft 21	T9858	3415	155	intcall13	Charcoal	N/A	Pit house
Kalkillebukta_Tuft 22	TUa403	3665	85	intcall13	Charcoal	N/A	Pit house
Kalkillebukta_Tuft 3	T9852	3730	95	intcall13	Charcoal	N/A	Pit house
Kalkillebukta_Tuft 6	T9853	3640	75	intcall13	Charcoal	N/A	Pit house
Kalkillebukta_Tuft 7	T9848	3475	70	intcall13	Charcoal	N/A	Pit house
Kalkillebukta_Tuft 7	T9860	3560	170	intcall13	Charcoal	N/A	Pit house
Kalkillebukta_Tuft 7	TUa265	3765	80	intcall13	Charcoal	Birch	Pit house
Kalkillebukta_Tuft 8	T9859	2705	150	intcall13	Charcoal	N/A	Pit house
Kalkillebukta_Tuft 9	T9856	3335	150	intcall13	Charcoal	N/A	Pit house
Kariel	T873	2010	100	intcall13	Never	Birch	Grave
Karlebotnbakken	T6413	3640	140	intcall13	Charcoal	Birch/Pine	Pit house
Karlebotnbakken	T6414	4480	90	intcall13	Charcoal	Pine	Pit house
Karlebotnbakken	T7742b	4480	90	intcall13	Charcoal	Pine	Pit house
Karlebotnbakken	T7743	3390	110	intcall13	Charcoal	Birch, Willow, populus	Pit house
Karlebotnbakken	T7744	3640	140	intcall13	Charcoal	Birch; Pine	Pit house
Karlebotnbakken	TRa248	4275	40	intcall13	Bone	Reindeer	Midden
Karlebotnbakken	TRa249	4425	40	intcall13	Bone	Reindeer	Midden
Karlebotnbakken	TRa413	4540	30	intcall13	Bone	Reindeer	Midden
Kautokeino kirkested	OKR45510Q4	3895	160	intcall13	Charcoal	Pine	Settlement
Kautokeino kirkested	T9461	3895	160	intcall13	Charcoal	Pine	Settlement
Kautokeinoelva	T4283	2860	90	intcall13	Charcoal	N/A	Pit house
Kautokeinoelva	T4284	3370	150	intcall13	Charcoal	N/A	Pit house
Kautokeinoelva	T4285	4260	100	intcall13	Charcoal	N/A	Pit house
Kautokeinoelva I	T19461	3350	60	intcall13	Charcoal	pine	Pit house
Kilden	Kilden1	3280	240	intcall13	Charcoal	N/A	Activity area
Kilden	Kilden2	2992	57	intcall13	Charcoal	N/A	Activity area
Kilden	Kilden3	2030	115	intcall13	Charcoal	N/A	Activity area
Kilden_S1/2	WK10752	3231	57	intcall13	Charcoal	40 Pieces, 1 Spruce, 25 Pine, 14 Birch	Activity area
Kilden_S1/2	WK10753	3418	59	intcall13	Charcoal	20 Pieces, 1 Salix, 8 Pine, 11 Birch	Activity area
Kilden_S1/2	WK10755	3111	90	intcall13	Charcoal	60 Pieces, 14 Pine, 46 Birch	Activity area
Kilden_S1/2	WK10760	3300	58	intcall13	Charcoal	40 Pieces, 5 Salix, 30 Pine, 5 Birch	Activity area
Kilden_S10	WK10754	3353	58	intcall13	Charcoal	40 Pieces, 1 Salix, 39 Pine	Activity area
Kilden_S5	WK10751	3071	57	intcall13	Charcoal	80 Pieces, 55 Pine, 25 Birch	Activity area
Kilden_S6/9	WK10756	3184	57	intcall13	Charcoal	40 Pieces, 34 Pine, 6 Birch	Activity area
Kilden_S6/9	WK10757	3138	57	intcall13	Charcoal	40 Pieces, 1 Salix, 8 Pine, 31 Birch	Activity area
Kilden_S6/9	WK10758	3192	57	intcall13	Charcoal	40 Pieces, 2 Salix, 4 rogn, 20 Pine, 14 Birch	Activity area
Kilden_S6/9	WK10759	2931	59	intcall13	Charcoal	80 Pieces, 36 Pine, 40 Birch, 4 Salix	Activity area
Kjerringneset IV (Inganeset)	TUa3025	5990	55	intcall13	Ceramics	Food crust	Ceramics
Kjøøy	T4340	2450	100	intcall13	Charcoal	Birch og PiN/Ales	Pit house
Kolsland_SørSandsøy	Wk32075	2335	25	intcall13	Charcoal	N/A	Activity area
Kongshus_Årøya	T12014	5335	90	intcall13	Charcoal	Birch, Pine, uid. Deciduous	Pit house
Kongshus_Årøya	Tua1262	5095	65	intcall13	Charcoal	Spruce	Pit house
Kramvik	T10436	1785	100	intcall13	Charcoal	N/A	Grave
Kristines plass	Tua6394	1615	25	intcall13	Charcoal	Birch	Activity area
Kroken Tønsnes Riksvei 53	WK24584	4365	30	intcall13	Charcoal	Birch	Activity area
Kroken Tønsnes Riksvei 53	WK24585	4555	30	intcall13	Charcoal	Birch	Activity area
Kuvika_Hus 2	Beta451354	3070	30	intcall13	Charcoal	1 Birch	Pit house
Kuvika_Hus a	Beta451353	1930	30	intcall13	Charcoal	4 Birch	Pit house
Kvalshausen_Vannøya	Tua5798	1595	35	intcall13	Charcoal	N/A	Coocking pit
Kvalsund II_Hus1	Ts.8171ko	4310	135	intcall13	Charcoal	N/A	Pit house
Kvalsund II_Hus1	Ts.8171kq	4230	150	intcall13	Charcoal	N/A	Pit house
Kvalsund II_Hus2	T5055	3890	170	intcall13	Charcoal	Birch	Pit house
Kvalsund II_Hus2	Ts.8172kx	4140	140	intcall13	Charcoal	N/A	Pit house
Kvalsund II_Hus2	Ts.8172kz	2060	130	intcall13	Charcoal	N/A	Pit house
Kveøy	Wk24528	3045	30	intcall13	Charcoal	N/A	Cooking pit
Kveøy	Wk24543	2063	30	intcall13	Cremated bone (human)	N/A	Fireplace
Kveøy	Wk24551	2731	30	intcall13	Charcoal	N/A	Field deposit
Kveøy	Wk26562	2170	30	intcall13	Cremated bone (human)	N/A	Grave
Kveøy_Hundstadneset	Wk24529	3085	30	intcall13	Charcoal	N/A	Posthole, frittliggende
Kveøy_hus 1	Wk24533	2642	30	intcall13	Charcoal	N/A	Posthole
Kveøy_hus 3	Wk24537	2281	30	intcall13	Charcoal	N/A	Posthole
Kviteberg	TRa2796	8295	50	intcall13	Charcoal	Willow	Pit house
Kviteberg	Wk23669	8226	60	intcall13	Charcoal	Willow	Pit house
Kviteberg	Wk28383	4323	30	intcall13	Charcoal	Pine	Pit house
Kåfjordbotn	Beta58643	3560	120	intcall13	Charcoal	N/A	Pit house
Kåfjordbotn	Beta58644	3540	70	intcall13	Charcoal	N/A	Pit house
Kåfjordbotn	Beta59882	3550	140	intcall13	Charcoal	N/A	Pit house
Kårvik	T5394	4020	80	intcall13	Charcoal	Heather	Coocking pit
Lagesiidbakti	Wk11598	9940	101	intcall13	Charcoal	Pine	Activity area
Lahpoluoppal	Tra420	4405	30	intcall13	Charcoal	pine	Activity area
Laksjohka	TUa6374	3665	40	intcall13	Charcoal	Pine	Pit house
Laksjohka	Tua7136	3325	35	intcall13	Charcoal	birch/willow	Pit house
Laksjohka	Tua7137	2435	35	intcall13	Charcoal	birch	Pit house
Lappeluoppal	OKR15510F6	1905	100	intcall13	Charcoal	N/A	Hearth
Leina	TUa6395	3345	30	intcall13	Charcoal	Birch	Activity area
Leina	TUa6396	3370	30	intcall13	Charcoal	Birch	Activity area
Leinavasshytta 4	Tra1982	2430	35	intcall13	Charcoal	Birch	Activity area
Leinavasshytta 4	Tra1983	2420	35	intcall13	Charcoal	Birch / Rogn	Activity area
Leinavasshytta 4	Tra503	2390	30	intcall13	Charcoal	Birch	Activity area
Leirpollen (Ifjord)	T6520	3810	120	intcall13	Charcoal	Pine	Pit house
Lille Skånland	Wk33133	4447	25	intcall13	Charcoal	N/A	Activity area
Lossoas hus (Nyelv 1)	T1914	7250	100	intcall13	Shell	Marin	Midden
Lossoas hus (Nyelv 1)	T2468	6315	90	intcall13	Bone	Seal	Midden
Lossoas hus (Nyelv 1)	T2472	5865	50	intcall13	Bone	Seal	Midden
Lossoas hus (Nyelv 1)	TUa3024	6065	55	intcall13	Ceramics	Food crust	Ceramics
Lossoas hus (Nyelv 1)	TUa3660	6185	45	intcall13	Bone	Seal	Midden
Lyfjord 1	T13459	2230	70	intcall13	Charcoal	N/A	Coocking pit
Lyfjord 1	T13460	2310	70	intcall13	Charcoal	N/A	Coocking pit
Løkvika	Beta25940	9830	60	intcall13	Charcoal	N/A	Hearth
Løkvika	Beta25941	9890	60	intcall13	Charcoal	N/A	Hearth
Løkvika	Beta25942	9650	60	intcall13	Charcoal	N/A	Hearth
Løkvika	Beta25943	9920	60	intcall13	Charcoal	N/A	Hearth
Løkvika	TUa7892	9640	70	intcall13	Bone	Fugl / Fish	Hearth
Magerøya_F3	TUa879(M)	8150	75	intcall13	Bone	Dyr	Pit
Magerøya_F3	TUa879(T)	8105	80	intcall13	Bone	Dyr	Pit
Magerøya_F3	TUa879	8120	75	intcall13	Bone	Dyr	Pit
Magerøya_F3	TUa879M	8150	75	intcall13	Bone	Dyr	Pit
Magerøya_F3	TUa879T	8105	80	intcall13	Bone	Dyr	Pit
Makkholla	T4342	3300	60	intcall13	Shell	N/A	Activity area
Makkholla_1	T4341	3050	70	intcall13	Bone	Reindeerhorn	Activity area
Makkholla_2	T4815	2280	100	intcall13	Bone	Reindeerhorn	Activity area
Makkholla_3	T4814	2400	100	intcall13	Charcoal	Birch	Activity area
Mantalguoika	Tra416	1515	35	intcall13	Charcoal	pine	Activity area
Markansguoika	Tra417	2160	35	intcall13	Charcoal	pine	Activity area
Markansguoika	Tra418	2095	35	intcall13	Charcoal	pine	Activity area
Mefjordvær_1	T11505	5335	135	intcall13	Charcoal	Div.Deciduous	Activity area
Mefjordvær_1	T11507	5530	125	intcall13	Charcoal	Div.Deciduous	Culture layer
Mefjordvær_3	T11506	5075	75	intcall13	Charcoal	Birch,, Deciduous	Culture layer
Meland	WK12054	4086	40	intcall13	Charcoal	N/A	Activity area
Meland	WK12055	3726	43	intcall13	Charcoal	N/A	Activity area
Melkefoss	T2003	3640	180	intcall13	Charcoal	Birch	Pit house
Melkefoss	T2471	5430	90	intcall13	Charcoal	Pine	Pit house
Melkefoss	TUa6276	2210	35	intcall13	Charcoal	Pine	Activity area
Melkøya	T13726	4510	120	intcall13	Charcoal	Birch, Pine	Pit house
Melkøya	T13727	2030	115	intcall13	Charcoal	Birch, Juniper	Pit house
Melkøya	T13728	4635	80	intcall13	Charcoal	Birch	Pit house
Melkøya	TUa2192	7725	105	intcall13	Charcoal	Pine	Culture layer
Melkøya	TUa2193	4960	55	intcall13	Charcoal	Birch	Culture layer
Melkøya	TUa2194	3280	240	intcall13	Charcoal	Spruce	Culture layer
Melkøya	TUa2195	1940	65	intcall13	Charcoal	Birch	Pit house
Mennikka (Skogfoss) (Inganeset)	TUa3022	5795	55	intcall13	Ceramics	Food crust	Ceramics
Mennikka (Skogfoss) (Inganeset)	Tua3027	5975	60	intcall13	Ceramics	Food crust	Ceramics
Mestersanden	T2473	1740	90	intcall13	Gevir	Reindeer	Midden
Mestersanden	T6147	2550	100	intcall13	Ceramics	Food crust	Ceramics
Mestersanden	T6472	2170	90	intcall13	Ceramics	Food crust	Stray find
Mestersanden	T6474	2450	120	intcall13	Ceramics	Food crust	Keramikk
MollesR28	Beta361358	4630	30	intcall13	Charcoal	N/A	Culture layer
Mortensnes_Grav 2	T2934	2210	100	intcall13	Tre	N/A	Stray find
Mortensnes_R10	T6415	8500	120	intcall13	Charcoal	N/A	Pit house
Mortensnes_R12	T6416	5770	190	intcall13	Charcoal	Birch / Pine	Midden
Mortensnes_R12	T6418	3860	200	intcall13	Charcoal	Rot	Pit house
Mortensnes_R12	T7219	5700	90	intcall13	Charcoal	Birch	Pit house
Mortensnes_R12	T7220	4800	120	intcall13	Charcoal	Birch	Pit house
Mortensnes_R3	T675	2420	120	intcall13	Charcoal	N/A	Grave
Mortensnes_R3	T7740	3360	110	intcall13	Charcoal	Birch	Pit house
Mortensnes_R3	T7741	3730	110	intcall13	Charcoal	Birch	Pit house
Mortensnes_R4	T674	2150	150	intcall13	Charcoal	N/A	Pit house
Nergård	Wk33130	2698	25	intcall13	Charcoal	N/A	Coocking pit
Nesheim	T15847	3650	80	intcall13	Never	Birch	Settlement
Neshågen	Wk24910	1873	30	intcall13	Charcoal	N/A	Test pit
Niiberæppen	Tua3468	9550	55	intcall13	Charcoal	Pine	Hearth
Njalbme A1	Beta361359	1800	30	intcall13	Charcoal	N/A	Activity area
Njalbme A2	Beta361360	2370	30	intcall13	Charcoal	N/A	Activity area
Njalbme B	Beta361361	2860	30	intcall13	Charcoal	N/A	Activity area
Njallajavri	Tua7196	2805	25	intcall13	Ceramics	Food crust	Activity area
Noatun Innmarken (Inganeset)	Tua2887	5515	65	intcall13	Charcoal	N/A	Activity area
Noatun Innmarken (Inganeset)	Tua3023	6185	65	intcall13	Ceramics	Food crust	Ceramics
Noatun Innmarken (Inganeset)	Tua3029	5850	55	intcall13	Ceramics	Food crust	Ceramics
Noatun Neset	Beta131296	5950	90	intcall13	Ceramics	ceramic residue	Ceramics
Noatun Neset Vest	Tua3026	6030	70	intcall13	Ceramics	Food crust	Ceramics
Noatunneset	TUa5473	2300	35	intcall13	Charcoal	Birch	Pit house
Nordli (Inganeset)	Tua3021	6330	50	intcall13	Ceramics	Food crust	Ceramics
Nordli (Inganeset)	Tua3028	6570	60	intcall13	Ceramics	Food crust	Ceramics
NordSandsøy	Wk32076	1927	25	intcall13	Charcoal	N/A	Field deposit
NordSandsøy	Wk32077	1906	25	intcall13	Charcoal	N/A	Field deposit
NordSandsøy	Wk32078	1622	25	intcall13	Charcoal	N/A	Field deposit
NordSandsøy	Wk32079	2980	25	intcall13	Charcoal	N/A	Field deposit
NordSandsøy	Wk32080	1620	25	intcall13	Charcoal	N/A	Field deposit
NordSandsøy	Wk32081	1696	25	intcall13	Charcoal	N/A	Field deposit
NordSandsøy	Wk32082	1629	25	intcall13	Charcoal	N/A	Field deposit
Normannsvika 1 (Melkøya)_S8-11	WK10774	5219	60	intcall13	Charcoal	80 Pieces, 1 Pine, 11 Salix, 2 rogn, 66 Birch	Activity area
Normannsvika 1 (Melkøya)_S8-14	WK10775	6800	67	intcall13	Charcoal	15, 13 Deciduous, 2 ubest	Activity area
Normannsvika 1 (Melkøya)_T1	WK10761	5234	57	intcall13	Charcoal	10 Pieces 8 lerk, 2 Birch	Pit house
Normannsvika 1 (Melkøya)_T1	WK10762	5535	64	intcall13	Charcoal	40 Pieces, 10 Spruce, 5 Salix, 25 Birch	Pit house
Normannsvika 1 (Melkøya)_T1	WK10763	5543	58	intcall13	Charcoal	30 Pieces, 2 Salix m.m., 28 Birch	Pit house
Normannsvika 1 (Melkøya)_T1	WK10764	5229	57	intcall13	Charcoal	30 Pieces, 2 Salix m.m., 28 Birch	Pit house
Normannsvika 1 (Melkøya)_T11	WK10777	5113	98	intcall13	Charcoal	80 Pieces, 19 Spruce, 61Birch	Pit house
Normannsvika 1 (Melkøya)_T11	WK10778	5414	65	intcall13	Charcoal	80 Pieces, 23 lerk, 57 Birch	Pit house
Normannsvika 1 (Melkøya)_T12	WK10838	5648	58	intcall13	Charcoal	N/A	Pit house
Normannsvika 1 (Melkøya)_T12	WK10839	6283	58	intcall13	Charcoal	N/A	Pit house
Normannsvika 1 (Melkøya)_T2	WK10836	5189	61	intcall13	Charcoal	N/A	Pit house
Normannsvika 1 (Melkøya)_T2	WK10837	5137	59	intcall13	Charcoal	N/A	Pit house
Normannsvika 1 (Melkøya)_T3	WK10765	4954	55	intcall13	Charcoal	40 Pieces, 5 Salix, 35 Birch	Pit house
Normannsvika 1 (Melkøya)_T8	WK10772	5009	75	intcall13	Charcoal	80 Pieces, 17 Pine, 3 Salix, 1 rogn, 59 Birch	Pit house
Normannsvika 1 (Melkøya)_T8	WK10773	5122	58	intcall13	Charcoal	70 Pieces, 26 Pine, 44 Birch	Pit house
Normannsvika 2 (Melkøya)_A1	WK10770	5417	65	intcall13	Charcoal	100 Pieces, 17 Pine, 83 Birch	Pit house
Normannsvika 2 (Melkøya)_T14	WK10834	4796	59	intcall13	Charcoal	N/A	Pit house
Normannsvika 2 (Melkøya)_T15	WK10835	4866	69	intcall13	Charcoal	N/A	Pit house
Normannsvika 2 (Melkøya)_T4	WK10766	4643	58	intcall13	Charcoal	40 Pieces, 3 Salix, 37 Birch	Pit house
Normannsvika 2 (Melkøya)_T4	WK10767	4769	66	intcall13	Charcoal	40 Pieces, 3 Birch, 8 Deciduous, 29 ubest	Pit house
Normannsvika 3 (Melkøya)_T7	WK10771	4097	59	intcall13	Charcoal	40 Pieces, 4 Pine, 36 Birch	Pit house
Normannsvika 3 (Melkøya)_T9	WK10776	3576	59	intcall13	Charcoal	60 Pieces, 23 Spruce, 37 Birch	Pit house
Nyelv Nedre Vest (Nyelv 2)	T3723	4330	50	intcall13	Bone	Menneske	Pit house
Nyelv Nedre Vest (Nyelv 2)_F13/A11	T3361	4370	100	intcall13	Charcoal	Birch	Pit house
Nyelv Nedre Vest (Nyelv 2)_F14/A11	T3359	4720	180	intcall13	Charcoal	Pine	Pit house
Nyelv Nedre Vest (Nyelv 2)_F2/610	T3216	4500	70	intcall13	Charcoal	Pine	Pit house
Nyelv Nedre Vest (Nyelv 2)_F2/A2	T3215	4730	90	intcall13	Charcoal	Pine	Pit house
Nyelv Nedre Vest (Nyelv 2)_F2/A3	T3214	2400	70	intcall13	Charcoal	Birch	Pit house
Nyelv Nedre Vest (Nyelv 2)_F8/A11	T3358	4500	240	intcall13	Charcoal	Birch	Pit house
Nyelv Nedre Vest (Nyelv 2)_F9/A11	T3360	4980	180	intcall13	Charcoal	Pine	Pit house
Nygård_Arnøy	OKR17005S14c	1710	80	intcall13	Charcoal	Spruce	Pit house
Nygård_Arnøy	OKR17005S14f	2020	70	intcall13	Charcoal	Birch / Spruce	Pit house
Risvåg_Hus D	Beta451367	1540	30	intcall13	Charcoal	3 Birch	Pit house
Ropelv	T4632	3090	80	intcall13	Charcoal	N/A	Pit house
Røkenes	Wk44582	2232	30	intcall13	Charcoal	N/A	Pit house
Røkenes gård	Wk24909	2232	30	intcall13	Charcoal	N/A	Pit house
Salte-4R5	Beta361363	4720	30	intcall13	Charcoal	N/A	Pit house
Sandbukt	Beta107394	3190	70	intcall13	N/A	N/A	Pit house
Sandbukt	Beta107395	3230	60	intcall13	N/A	N/A	Pit house
Sandsøy	Beta402519	2100	30	intcall13	Charcoal	N/A	Pit house
Sandsøy	Beta402527	2490	30	intcall13	Charcoal	N/A	Pit house
Sandsøy	Beta402537	2410	30	intcall13	Charcoal	N/A	Pit house
Sandvika	Beta367037	1900	30	intcall13	Charcoal	N/A	Pit house
Sandvika	Beta367039	2500	30	intcall13	Charcoal	N/A	Pit house
Sandvika	Beta367040	2780	30	intcall13	Charcoal	N/A	Pit house
Sandvika	Beta389929	2680	30	intcall13	Food crust	N/A	Pit house
Sandvika	T11620	2415	90	intcall13	Charcoal	Birch,, Pine	Pit house
Sandvika	T11622	3560	90	intcall13	Charcoal	Birch	Pit house
Sandvika	Tua1026	1545	80	intcall13	Charcoal	N/A	Pit house
Sandvika	TUa1027	2840	80	intcall13	Charcoal	Deciduous	Pit house
Sandvika	TUa1028	2650	80	intcall13	Charcoal	Deciduous	Pit house
Sandvikeidet	Tua1003	1635	65	intcall13	Charcoal	N/A	Pit house
Sandvikeidet	Tua1004	1615	70	intcall13	Charcoal	N/A	Pit house
Sandvikeidet	Tua1005	1670	65	intcall13	Charcoal	N/A	Pit house
Sarajåkka	TUa3471II	3905	40	intcall13	Charcoal	Deciduous	Pit house
Sarasjåkka-1	Tua3470	4510	60	intcall13	Charcoal	N/A	Pit house
Sarasjåkka-2	Tua3471	4695	85	intcall13	Charcoal	N/A	Pit house
Sarnes B4	Tua879D	8120	75	intcall13	Bone	N/A	Pit house
Simavik	T5393	9200	200	intcall13	Charcoal	Deciduous, Spruce?	Pit house
Simavik	Wk36257	1948	25	intcall13	Charcoal	N/A	Pit house
Skarpenes (Tønsnes)_Lok 10	TUa6427	3280	35	intcall13	Charcoal	Birch	Pit house
Skarpenes (Tønsnes)_Lok 11b	TUa6428	3645	30	intcall13	Charcoal	Birch	Pit house
Skarpenes (Tønsnes)_Lok 14	TUa6429	4535	30	intcall13	Charcoal	Birch	Pit house
Skarpenes (Tønsnes)_Lok 14	TUa6430	4045	30	intcall13	Charcoal	Birch, Hegg, rogn	Pit house
Skarpenes (Tønsnes)_Lok 6	TUa6425	2995	40	intcall13	Charcoal	Birch	Pit house
Skarpenes (Tønsnes)_Lok 9	TUa6426	7140	45	intcall13	Charcoal	Birch	Pit house
Skarpenes (Tønsnes)_Sjakt 5	Tua6431	7015	40	intcall13	Charcoal	Birch	Pit house
Skarpenes (Tønsnes)_Sjakt 8	Tua6432	4800	35	intcall13	Charcoal	N/A	Pit house
Skarvfjordhamn	T4574	2290	70	intcall13	Charcoal	Birch, Pine	Pit house
Skarvfjordhamn_Hus 1	T4575	2290	70	intcall13	Charcoal	Birch; Pine	Pit house
Skarvfjordhamn_hus 1	T4577	3560	70	intcall13	Charcoal	Birch, Pine, Spruce, Juniper	Pit house
Skarvfjordhamn_Hus 2	T4955	2830	40	intcall13	Charcoal	Birch, Pine, Salix	Pit house
Skarvfjordhamn_hus 3	T4576	3840	60	intcall13	Charcoal	Eik, Alnus, Spruce, Pine	Pit house
Skattøra_13	TUa1029	2585	80	intcall13	Charcoal	Deciduous	Pit house
Skattøra_14	TUa1030	2935	85	intcall13	Charcoal	Deciduous	Pit house
Skjærvika Midtre_S15	Wk17730	2802	52	intcall13	Charcoal	Birch	Pit house
Skjærvika Midtre_S15	Wk31251	3452	25	intcall13	Charcoal	Deciduous,bark	Pit house
Skjærvika Midtre_S15	Wk31252	3539	27	intcall13	Charcoal	Deciduous	Pit house
Skjærvika Midtre_S15	Wk31253	2089	25	intcall13	Charcoal	Deciduous	Pit house
Skjærvika Midtre_S15	Wk33054	2127	25	intcall13	Charcoal	Deciduous,Heather	Pit house
Skjærvika Midtre_S15	Wk33055	2055	25	intcall13	Charcoal	Deciduous,Birch	Pit house
Skjærvika Midtre_S18	Wk31254	2274	26	intcall13	Charcoal	Deciduous	Pit house
Skjærvika Midtre_S19	Wk29905	1984	25	intcall13	Charcoal	Deciduous: Willow, Salix	Pit house
Skjærvika Midtre_S19	Wk31255	2247	25	intcall13	Charcoal	Deciduous	Pit house
Skjærvika Midtre_S20	Wk29907	1626	25	intcall13	Charcoal	Birch	Pit house
Skjærvika Midtre_S20	Wk29908	4057	25	intcall13	Charcoal	Deciduous	Pit house
Skjærvika Midtre_S20	Wk33056	3537	25	intcall13	Charcoal	Deciduous	Pit house
Skjærvika Midtre_S20	Wk33057	3533	26	intcall13	Charcoal	Deciduous	Pit house
Skjærvika Midtre_S20	Wk33058	3884	26	intcall13	Charcoal	Deciduous	Pit house
Skjærvika Midtre_S20	Wk33059	3929	26	intcall13	Charcoal	Deciduous	Pit house
Skjærvika Midtre_S20	Wk33060	3725	25	intcall13	Charcoal	Deciduous	Pit house
Skjærvika Midtre_S21	Wk29909	4377	25	intcall13	Charcoal	Birch og Heather	Pit house
Skjærvika Midtre_S21	Wk33061	4133	26	intcall13	Charcoal	Fragmenter, noe berk	Pit house
Skjærvika Midtre_S21	Wk33062	4243	25	intcall13	Charcoal	Deciduous,bark	Pit house
Skjærvika Midtre_S21	Wk33063	4296	26	intcall13	Charcoal	Deciduous, bark	Pit house
Skjærvika Midtre_S21	Wk33064	1640	25	intcall13	Charcoal	Deciduous, noe Birch	Pit house
Skjærvika Midtre_S27	Wk29911	3983	25	intcall13	Charcoal	Deciduous: Birch?	Pit house
Skjærvika Midtre_S27	Wk29912	3522	25	intcall13	Charcoal	Deciduous: Willow/Salix? Og Heather	Pit house
Skjærvika Midtre_S27	Wk31256	3489	25	intcall13	Charcoal	Deciduous	Pit house
Skjærvika Midtre_S27	Wk31257	3867	25	intcall13	Charcoal	Deciduous	Pit house
Skjærvika Midtre_S27	Wk31258	3986	25	intcall13	Charcoal	Deciduous	Pit house
Skjærvika Midtre_S27	Wk31259	4105	25	intcall13	Charcoal	Deciduous	Pit house
Skjærvika Midtre_S33	Wk29922	2275	32	intcall13	Charcoal	Deciduous: Birch?	Pit house
Skjærvika Midtre_S33	Wk31277	2198	27	intcall13	Charcoal	Deciduous,noe bark og Heather	Pit house
Skjærvika Midtre_S33	Wk31278	1604	26	intcall13	Charcoal	Deciduous, Heather/ris	Pit house
Skjærvika Midtre_S33	Wk33071	2304	25	intcall13	Charcoal	Deciduous	Pit house
Skjærvika Midtre_S38	Wk29924	3331	33	intcall13	Charcoal	Deciduous	Pit house
Skjærvika Midtre_S44	Wk29925	2143	31	intcall13	Charcoal	Birch	Pit house
Skjærvika Midtre_S44	Wk29926	2050	32	intcall13	Charcoal	Birch,Willow/Salix	Pit house
Skjærvika Midtre_S44	Wk31283	3081	29	intcall13	Charcoal	Deciduous	Pit house
Skjærvika Midtre_S44	Wk31284	2371	29	intcall13	Charcoal	Deciduous	Pit house
Skjærvika Midtre_S44	Wk31285	3404	25	intcall13	Charcoal	Deciduous, bark	Pit house
Skjærvika Midtre_S45a	Wk29927	2187	33	intcall13	Charcoal	Deciduous	Pit house
Skjærvika Midtre_S45b	Wk29928	2430	31	intcall13	Charcoal	Birch,rogn eller Willow/Salix	Pit house
Skjærvika Midtre_S46	Wk33073	1573	25	intcall13	Charcoal	Deciduous	Pit house
Skjærvika Midtre_S48	Wk31287	3454	29	intcall13	Charcoal	Deciduous, bark	Pit house
Skjærvika Midtre_S48	Wk33074	1560	25	intcall13	Charcoal	Deciduous	Pit house
Skjærvika Midtre_S49	Wk31286	12295	25	intcall13	Charcoal	Deciduous	Pit house
Skjærvika Nedre_S11	Wk29900	1557	25	intcall13	Charcoal	Birch	Pit house
Skjærvika Nedre_S12	Wk29901	2176	25	intcall13	Charcoal	Birch	Pit house
Skjærvika Nedre_S12	Wk29902	2130	25	intcall13	Charcoal	Deciduous	Pit house
Skjærvika Nedre_S12	Wk31249	2120	25	intcall13	Charcoal	Deciduous	Pit house
Skjærvika Nedre_S13	Wk29903	1783	25	intcall13	Charcoal	Birch	Pit house
Skjærvika Nedre_S14	Wk29904	1620	25	intcall13	Charcoal	Birch	Pit house
Skjærvika Nedre_S17b	Wk17731	1787	34	intcall13	Charcoal	Birch	Pit house
Skjærvika Nedre_S17b	Wk17733	1543	43	intcall13	Charcoal	Birch	Pit house
Skjærvika Nedre_S36	Wk29923	1738	56	intcall13	Charcoal	Birch	Pit house
Skjærvika Nedre_S36	Wk31281	1712	27	intcall13	Charcoal	Deciduous	Pit house
Skjærvika Nedre_S5	Wk29933	1717	31	intcall13	Charcoal	Deciduous	Pit house
Skjærvika Nedre_S50	Wk31288	2208	28	intcall13	Charcoal	Deciduous	Pit house
Skjærvika Nedre_S50	Wk33075	2359	25	intcall13	Charcoal	Deciduous	Pit house
Skjærvika Nedre_S53	Wk31289	2129	25	intcall13	Charcoal	Deciduous	Pit house
Skjærvika Nedre_S57	Wk29936	1561	31	intcall13	Charcoal	Birch	Pit house
Skjærvika Nedre_S58	Wk29938	1522	31	intcall13	Charcoal	Birch	Pit house
Skjærvika Nedre_S58	Wk31304	1516	25	intcall13	Charcoal	Deciduous, noe Heather/Branch	Pit house
Skjærvika Nedre_S58	Wk33077	1571	25	intcall13	Charcoal	Deciduous	Pit house
Skjærvika Nedre_S7	Wk31240	1663	25	intcall13	Charcoal	Deciduous	Pit house
Skjærvika Nedre_S9	Wk17734	1770	35	intcall13	Charcoal	Birch	Pit house
Skjærvika Nedre_S9	Wk29943	1666	31	intcall13	Charcoal	Birch	Pit house
Skjærvika Nedre_S9	Wk29944	1691	32	intcall13	Charcoal	Birch	Pit house
Skjærvika Nedre_S9	Wk29945	1795	33	intcall13	Charcoal	Birch	Pit house
Skjærvika Nedre_S9	Wk29946	1695	32	intcall13	Charcoal	Birch	Pit house
Skjærvika Nedre_S9	Wk31242	1759	25	intcall13	Charcoal	Deciduous,Heather	Pit house
Skjærvika Nedre_S9	Wk31243	1741	25	intcall13	Charcoal	Deciduous	Pit house
Skjærvika Nedre_S9	Wk31245	1682	25	intcall13	Charcoal	Deciduous,Heather	Pit house
Skjærvika Nedre_S9	Wk31246	1690	25	intcall13	Charcoal	Deciduous, Heather	Pit house
Skjærvika Nedre_S9	Wk31247	1654	25	intcall13	Charcoal	Deciduous	Pit house
Skjærvika Nedre_S9	Wk31248	1768	25	intcall13	Charcoal	Deciduous, Heather	Pit house
Skjærvika Øvre_S19	Wk17729	4256	32	intcall13	Charcoal	Birch	Pit house
Skjærvika Øvre_S20	Wk17727	3878	36	intcall13	Charcoal	Birch	Pit house
Skjærvika Øvre_S27	Wk17728	3488	31	intcall13	Charcoal	Birch	Pit house
Skjærvika Øvre_S30	Wk17722	2398	33	intcall13	Charcoal	Birch	Pit house
Skjærvika Øvre_S30	Wk29913	2215	25	intcall13	Charcoal	Deciduous: Willow/Salix?	Pit house
Skjærvika Øvre_S30	Wk29914	2032	27	intcall13	Charcoal	Birch	Pit house
Skjærvika Øvre_S30	Wk29916	5181	25	intcall13	Charcoal	Birch eller rogn	Pit house
Skjærvika Øvre_S30	Wk33065	1690	25	intcall13	Charcoal	Deciduous, Birch	Pit house
Skjærvika Øvre_S30	Wk33066	5240	28	intcall13	Charcoal	Deciduous,Birch	Pit house
Skjærvika Øvre_S30	Wk33067	5241	28	intcall13	Charcoal	Deciduous,Heather	Pit house
Skjærvika Øvre_S30	Wk33068	5272	28	intcall13	Charcoal	Deciduous,Birch,Heather	Pit house
Skjærvika Øvre_S31	Wk17723	5683	57	intcall13	Charcoal	Birch	Pit house
Skjærvika Øvre_S31	Wk29917	5418	25	intcall13	Charcoal	Birch	Pit house
Skjærvika Øvre_S31	Wk29918	5802	25	intcall13	Charcoal	Deciduous	Pit house
Skjærvika Øvre_S31	Wk29919	5524	35	intcall13	Charcoal	Deciduous	Pit house
Skjærvika Øvre_S31	Wk31260	5002	25	intcall13	Charcoal	Deciduous	Pit house
Skjærvika Øvre_S31	Wk31261	6800	25	intcall13	Charcoal	Deciduous	Pit house
Skjærvika Øvre_S31	Wk31262	5812	25	intcall13	Charcoal	Deciduous	Pit house
Skjærvika Øvre_S31	Wk31263	5564	25	intcall13	Charcoal	Deciduous	Pit house
Skjærvika Øvre_S31	Wk33069	5160	30	intcall13	Charcoal	Deciduous	Pit house
Skjærvika Øvre_S31	Wk33070	6386	32	intcall13	Charcoal	Deciduous,Heather	Pit house
Skjærvika Øvre_S32	Wk17725	5453	40	intcall13	Charcoal	Birch	Pit house
Skjærvika Øvre_S32a	Wk29920	4614	35	intcall13	Charcoal	Birch	Pit house
Skjærvika Øvre_S32a	Wk31264	5521	25	intcall13	Charcoal	Deciduous	Pit house
Skjærvika Øvre_S32a	Wk31265	4801	25	intcall13	Charcoal	Deciduous	Pit house
Skjærvika Øvre_S32a	Wk31266	5471	25	intcall13	Charcoal	Deciduous	Pit house
Skjærvika Øvre_S32a	Wk31267	5511	25	intcall13	Charcoal	Deciduous	Pit house
Skjærvika Øvre_S32a	Wk31268	5185	25	intcall13	Charcoal	Deciduous	Pit house
Skjærvika Øvre_S32a	Wk31269	4572	25	intcall13	Charcoal	Deciduous	Pit house
Skjærvika Øvre_S32b	Wk29921	4952	35	intcall13	Charcoal	Birch eller Rogn	Pit house
Skjærvika Øvre_S32b	Wk31270	5358	25	intcall13	Charcoal	Deciduous	Pit house
Skjærvika Øvre_S32b	Wk31271	5884	25	intcall13	Charcoal	Deciduous	Pit house
Skjærvika Øvre_S32b	Wk31272	5573	27	intcall13	Charcoal	Deciduous	Pit house
Skjærvika Øvre_S32b	Wk31273	5612	33	intcall13	Charcoal	Deciduous	Pit house
Skjærvika Øvre_S32b	Wk31274	5462	29	intcall13	Charcoal	Deciduous	Pit house
Skjærvika Øvre_S32b	Wk31275	6490	30	intcall13	Charcoal	Deciduous	Pit house
Skjærvika Øvre_S32b	Wk31276	5477	30	intcall13	Charcoal	Deciduous	Pit house
Skjærvika Øvre_S33	Wk17726	1591	30	intcall13	Charcoal	Birch	Pit house
Skjærvika Øvre_S35	Wk17724	4440	33	intcall13	Charcoal	Birch	Pit house
Skjåvika	T5429	4220	190	intcall13	Bone	Reindeerhorn	Culture layer
Skrolsvik	T3312	1980	70	intcall13	Charcoal	Birch, Pine	Pit house
Skuvllajavri 2	Tua7217	4735	30	intcall13	Bone	burned bone	Activity area
Slettnes I_F 207	Beta52379	1520	70	intcall13	Charcoal	N/A	Coocking pit
Slettnes III	Beta58677	1830	60	intcall13	Charcoal	N/A	Pit
Slettnes III_F11	Beta49036	2960	80	intcall13	Charcoal	N/A	Pit house
Slettnes III_F11	Beta58686	3810	140	intcall13	Charcoal	N/A	Pit house
Slettnes III_F12	Beta58687	1590	70	intcall13	Charcoal	N/A	Activity area
Slettnes III_F12	Beta58688	3340	100	intcall13	Charcoal	N/A	Activity area
Slettnes III_F13	Beta58678	3580	90	intcall13	Charcoal	N/A	Pit house
Slettnes III_F14	Beta58680	3370	90	intcall13	Charcoal	N/A	Pit house
Slettnes III_F14	Beta58681	2670	90	intcall13	Charcoal	N/A	Pit house
Slettnes III_F14	Beta58682	4150	150	intcall13	Charcoal	N/A	Pit house
Slettnes III_F14	Beta58683	4200	140	intcall13	Charcoal	N/A	Pit house
Slettnes III_F4	CAMS5194	3350	70	intcall13	Charcoal	N/A	Pit house
Slettnes III_F7	Beta49035	2110	80	intcall13	Charcoal	N/A	Pit house
Slettnes III_F7	Beta52372	1840	80	intcall13	Charcoal	N/A	Pit house
Slettnes III_F7	Beta58672	1610	70	intcall13	Charcoal	N/A	Pit house
Slettnes IV A_F45	Beta49007	8550	100	intcall13	Charcoal	N/A	Pit house
Slettnes IV A_F45	Beta49008	8880	100	intcall13	Charcoal	N/A	Pit house
Slettnes IV A_Område 1	Beta49004	6200	100	intcall13	Charcoal	N/A	Pit house
Slettnes IV A_Område 1	Beta49005	6720	120	intcall13	Charcoal	N/A	Pit house
Slettnes IV A_Område 1	Beta49006	6860	170	intcall13	Charcoal	N/A	Pit house
Slettnes IV A_Område 1	CAMS2684	7320	60	intcall13	Charcoal	N/A	Activity area
Slettnes IV B	Beta49016	5190	60	intcall13	Charcoal	N/A	Pit house
Slettnes IV B	Beta49018	5440	50	intcall13	Charcoal	N/A	Pit house
Slettnes IV B_Anlegg 10	Beta49019	5500	110	intcall13	Charcoal	N/A	Activity area
Slettnes IV B_Anlegg 11	Beta49023	5590	110	intcall13	Charcoal	N/A	Activity area
Slettnes IV B_Anlegg 12	Beta49025	5640	70	intcall13	Charcoal	N/A	Activity area
Slettnes IV B_Anlegg 13	Beta49026	5190	110	intcall13	Charcoal	N/A	Activity area
Slettnes IV B_Anlegg 15	Beta49027	4860	60	intcall13	Charcoal	N/A	Activity area
Slettnes IV B_Anlegg 5	Beta49015	2260	100	intcall13	Charcoal	N/A	Activity area
Slettnes IV B_F32	Beta49012	4940	80	intcall13	Charcoal	N/A	Pit house
Slettnes IV B_F33	Beta49010	4650	100	intcall13	Charcoal	N/A	Midden
Slettnes IV B_F33	Beta52370	1930	90	intcall13	Charcoal	N/A	Pit house
Slettnes IV B_F36	Beta49009	4870	100	intcall13	Charcoal	N/A	Midden
Slettnes IV B_F36	Beta49013	5330	130	intcall13	Charcoal	N/A	Pit house
Slettnes IV B_F36	Beta49014	5210	60	intcall13	Charcoal	N/A	Pit house
Slettnes IV B_F37	Beta49017	4970	110	intcall13	Charcoal	N/A	Midden
Slettnes IV B_F37	ETH8897	4770	70	intcall13	Charcoal	N/A	Pit house
Slettnes IV B_F38	Beta49021	4680	90	intcall13	Charcoal	N/A	Pit house
Slettnes IV B_F39	Beta49024	4940	90	intcall13	Charcoal	N/A	Pit house
Slettnes IV B_F40	ETH8898	4730	60	intcall13	Charcoal	N/A	Pit house
Slettnes IV B_F41	Beta49028	5140	80	intcall13	Charcoal	N/A	Pit house
Slettnes IV C_F21	Beta67184	2200	120	intcall13	Charcoal	N/A	Pit house
Slettnes V A_Område 1	Beta49052	6390	80	intcall13	Charcoal	N/A	Activity area
Slettnes V A_Område 1	Beta49053	5930	110	intcall13	Charcoal	N/A	Activity area
Slettnes V A_Område 1	Beta49054	5470	120	intcall13	Charcoal	N/A	Activity area
Slettnes V A_Område 1	Beta49055	5200	130	intcall13	Charcoal	N/A	Activity area
Slettnes V A_Område 1	Beta49056	6170	180	intcall13	Charcoal	N/A	Activity area
Slettnes V A_Område 1	Beta49057	6390	100	intcall13	Charcoal	N/A	Activity area
Slettnes V A_Område 2	Beta49058	6450	60	intcall13	Charcoal	N/A	Activity area
Slettnes V A_Område 2	Beta49059	5730	170	intcall13	Charcoal	N/A	Activity area
Slettnes V A_Område 2	Beta52373	6000	60	intcall13	Charcoal	N/A	Activity area
Slettnes V A_Område 2	Beta52374	6000	70	intcall13	Charcoal	N/A	Activity area
Slettnes V A_Område 3	Beta49060	4340	160	intcall13	Charcoal	N/A	Activity area
Slettnes V A_Område 3	Beta58658	6460	80	intcall13	Charcoal	N/A	Activity area
Slettnes V A_Område 3	Beta58659	6940	90	intcall13	Charcoal	N/A	Activity area
Slettnes V B_Anlegg 1	Beta58663	5200	220	intcall13	Charcoal	N/A	Activity area
Slettnes V B_F53	CAMS5639	6500	60	intcall13	Charcoal	N/A	Pit house
Slettnes V B_F54	Beta58662	5810	110	intcall13	Charcoal	N/A	Pit house
Slettnes V B_F54	Beta58664	6130	120	intcall13	Charcoal	N/A	Pit house
Slettnes V B_F58	Beta49040	4020	100	intcall13	Charcoal	N/A	Pit house
Slettnes V B_F67	Beta49041	4490	100	intcall13	Charcoal	N/A	Pit house
Slettnes V B_F67	Beta49042	5000	140	intcall13	Charcoal	N/A	Pit house
Slettnes V B_F70	Beta58666	4680	160	intcall13	Charcoal	N/A	Pit house
Slettnes V B_F70	Beta58667	3970	180	intcall13	Charcoal	N/A	Pit house
Slettnes V B_F72	Beta58668	4530	100	intcall13	Charcoal	N/A	Pit house
Slettnes V B_F72	Beta58669	4530	110	intcall13	Charcoal	N/A	Pit house
Slettnes V B_F72	Beta58670	4580	100	intcall13	Charcoal	N/A	Pit house
Slettnes V B_F72	Beta58671	3970	200	intcall13	Charcoal	N/A	Pit house
Slettnes V B_F73	Beta49043	4280	110	intcall13	Charcoal	N/A	Pit house
Slettnes V B_F75	Beta49039	1750	100	intcall13	Charcoal	N/A	Pit house
Slettnes V C_F81	Beta49033	2990	100	intcall13	Charcoal	N/A	Pit house
Slettnes V C_F81	Beta52369	4080	90	intcall13	Charcoal	N/A	Pit house
Slettnes V C_F81	Beta58689	3020	60	intcall13	Charcoal	N/A	Pit house
Slettnes V C_F82	Beta49031	3580	130	intcall13	Charcoal	N/A	Pit house
Slettnes V C_F82	Beta52368	2930	120	intcall13	Charcoal	N/A	Pit house
Slettnes V C_F82	Beta58694	3930	100	intcall13	Charcoal	N/A	Pit house
Slettnes V C_F82	Beta58899	4465	65	intcall13	Charcoal	N/A	Pit house
Slettnes V C_F82	TUa6715	3035	40	intcall13	Ceramics	Food crust	Pit house
Slettnes V C_F82	TUa6716	3045	40	intcall13	Ceramics	Food crust	Pit house
Slettnes V C_F83	Beta58698	3695	70	intcall13	Charcoal	N/A	Pit house
Slettnes V C_F83	Beta58699	4060	140	intcall13	Charcoal	N/A	Pit house
Slettnes V C_F83	TUa6714	3055	45	intcall13	Ceramics	Food crust	Pit house
Slettnes V C_F84	Beta58705	1670	90	intcall13	Charcoal	N/A	Pit house
Slettnes V C_F84	Beta58706	1610	60	intcall13	Charcoal	N/A	Pit house
Slettnes V C_F84	Beta58707	3200	170	intcall13	Charcoal	N/A	Pit house
Slettnes V C_F84	Beta58708	4090	90	intcall13	Charcoal	N/A	Pit house
Slettnes V C_F84	Beta58709	3010	70	intcall13	Charcoal	N/A	Pit house
Slettnes V C_Mellom 81/82	Beta58696	4100	70	intcall13	Charcoal	N/A	Activity area
Slettnes V C_Mellom 82/83	Beta58691	3335	65	intcall13	Charcoal	N/A	Activity area
Slettnes V C_Mellom 82/83	Beta58695	4105	70	intcall13	Charcoal	N/A	Activity area
Slettnes V C_Mellom 83/84	Beta58700	3780	180	intcall13	Charcoal	N/A	Activity area
Slettnes V C_Mellom 83/84	Beta58702	3260	70	intcall13	Charcoal	N/A	Activity area
Slettnes V C_Mellom 83/84	Beta58704	1690	90	intcall13	Charcoal	N/A	Activity area
Slettnes VII_Sjakt B	CAMS6752	9610	80	intcall13	Charcoal	N/A	Activity area
Slettnes VIII_F102	Beta49051	3790	70	intcall13	Charcoal	N/A	Pit house
Slettnes VIII_F105	Beta49045	4720	120	intcall13	Charcoal	N/A	Pit house
Slettnes VIII_F107	Beta49048	4960	150	intcall13	Charcoal	N/A	Pit house
Slettnes VIII_F110	Beta49049	4610	130	intcall13	Charcoal	N/A	Pit house
Slettnes VIII_F89	Beta49047	5300	80	intcall13	Charcoal	N/A	Pit house
Slettnes VIII_F93	Beta49050	5070	90	intcall13	Charcoal	N/A	Pit house
Slettnes VIII_F96	Beta49044	1980	80	intcall13	Charcoal	N/A	Pit house
Slettnes VIII_F97	Beta49063	5140	70	intcall13	Charcoal	N/A	Pit house
Slettnes VIII_Sjakt 8-A	Beta49061	5880	70	intcall13	Charcoal	N/A	Pit house
Slettnes VIII_Sjakt 8-A	Beta49062	6170	110	intcall13	Charcoal	N/A	Pit house
Slettnes_Hus15	Beta49034	4940	110	intcall13	Charcoal	N/A	Pit house
Snefjordelva	Ua47019	4128	34	intcall13	Charcoal	N/A	Pit house
Snefjordelva	Ua47020	4230	36	intcall13	Charcoal	N/A	Pit house
Solheim	T6170	2690	150	intcall13	Ceramics	Food crust	Ceramics
St. Rosta	T20064	2990	85	intcall13	Charcoal	Birch	Activity area
Stangnes	Beta396056	4990	30	intcall13	Charcoal	N/A	Activity area
Starehnjunni (Karlebotn)_Område 1	T5428	7710	480	intcall13	Charcoal	N/A	Activity area
Starehnjunni (Karlebotn)_Tuft A	TRa1040	2185	30	intcall13	Charcoal	Birch	Pit house
Starehnjunni (Karlebotn)_Tuft A	Tra1041	2240	30	intcall13	Charcoal	Birch	Pit house
Starehnjunni (Karlebotn)_Tuft A	Tra1044	2155	30	intcall13	Charcoal	Birch	Pit house
Starehnjunni (Karlebotn)_Tuft A	Tra1046	2140	30	intcall13	Charcoal	Birch	Pit house
Starehnjunni (Karlebotn)_Tuft E	Tra1042	8470	45	intcall13	Charcoal	Birch	Pit house
Starehnjunni (Karlebotn)_Tuft E	Tra1045	8880	45	intcall13	Charcoal	Birch	Pit house
Stauran	Beta421986	2070	30	intcall13	Charcoal	N/A	Activity area
Stauran	Beta421987	2410	30	intcall13	Charcoal	N/A	Activity area
Storekorsnes	T5465	3560	190	intcall13	Charcoal	Birch	Settlement
Storslett_Brensholmen	Wk35544	4099	25	intcall13	Charcoal	N/A	Activity area
Storsteinneset	TUa2888	2170	70	intcall13	Charcoal	Pine	Pit house
Storsteinneset	TUa5470	1835	35	intcall13	Charcoal	Birch	Activity area
Storsteinneset_Tuft 1	TUa5042	2180	35	intcall13	Charcoal	Birch	Pit house
Storsteinneset_Tuft 1	TUa5043	3370	40	intcall13	Charcoal	Pine	Pit house
Storsteinneset_Tuft 3	TUa5040	3100	40	intcall13	Charcoal	Pine	Pit house
Storsteinneset_Tuft 3	TUa5041	4365	35	intcall13	Charcoal	Pine	Pit house
Stryket 1	T17375	2180	110	intcall13	Charcoal	Birch	Activity area
Stryket 1	Tua5640	2285	35	intcall13	Charcoal	Birch	Culture layer
Stryket 1	Tua5641	2505	30	intcall13	Charcoal	Birch	Culture layer
Stryket 10	T16690	2205	60	intcall13	Peat	Peat	Test pit
Stryket 10	T19589	2470	65	intcall13	Charcoal	Birch	Activity area
Stryket 10	Tua18836	3040	75	intcall13	Charcoal	Birch	Activity area
Stryket 10	Tua7356	3115	40	intcall13	Charcoal	Birch	Activity area
Stryket 7	Wk22488	5172	45	intcall13	Charcoal	Pine	Activity area
Studentervika	Beta67821	3240	60	intcall13	Charcoal	N/A	Pit house
Studentervika	Beta79942	3410	60	intcall13	Charcoal	N/A	Hearth
Stuorrasiida-1	Tua3466	7295	45	intcall13	Charcoal	Birch	Pit house
Stuorrasiida-1	Tua3467	8365	50	intcall13	Charcoal	Birch	Pit house
Sundfjæra midtre_Melkøya_Mesofelt	WK10734	4505	89	intcall13	Charcoal	40 Pieces, 40 Birch	Activity area
Sundfjæra midtre_Melkøya_Mesofelt	WK10735	4681	58	intcall13	Charcoal	40 Pieces, 1 Birch, 39 Deciduous	Activity area
Sundfjæra midtre_Melkøya_Mesofelt	WK10736	7672	59	intcall13	Charcoal	10 Pieces, 3 Birch, 7 Deciduous	Activity area
Sundfjæra midtre_Melkøya_Mesofelt	WK10737	7323	59	intcall13	Charcoal	14 Pieces, 4 Birch, 10 Pine	Activity area
Sundfjæra midtre_Melkøya_Mesofelt	WK10992	5007	50	intcall13	Charcoal	N/A	Activity area
Sundfjæra midtre_Melkøya_Mesofelt	WK10993	5343	50	intcall13	Charcoal	N/A	Activity area
Sundfjæra midtre_Melkøya_Mesofelt	WK10994	5509	66	intcall13	Charcoal	N/A	Activity area
Sundfjæra midtre_Melkøya_RF11	WK12005	5780	43	intcall13	Charcoal	N/A	Activity area
Sundfjæra midtre_Melkøya_RF12	WK12002	4545	56	intcall13	Charcoal	N/A	Activity area
Sundfjæra midtre_Melkøya_RF14	WK12019	4935	41	intcall13	Charcoal	N/A	Activity area
Sundfjæra midtre_Melkøya_S10	WK12015	5289	46	intcall13	Charcoal	N/A	Grave
Sundfjæra midtre_Melkøya_S10	WK12022	4986	51	intcall13	Charcoal	N/A	Pit house
Sundfjæra midtre_Melkøya_S29	WK12006	5533	56	intcall13	Charcoal	N/A	Hearth
Sundfjæra midtre_Melkøya_S31	WK12038	5081	51	intcall13	Charcoal	N/A	Pit house
Sundfjæra midtre_Melkøya_S31	WK12039	5286	76	intcall13	Charcoal	N/A	Pit house
Sundfjæra midtre_Melkøya_S33	WK12012	5085	84	intcall13	Charcoal	N/A	Hearth
Sundfjæra midtre_Melkøya_S33	WK12013	4864	60	intcall13	Charcoal	N/A	Hearth
Sundfjæra midtre_Melkøya_S36	WK12037	5187	69	intcall13	Charcoal	N/A	Pit house
Sundfjæra midtre_Melkøya_S36	WK12044	4905	58	intcall13	Charcoal	N/A	Pit house
Sundfjæra midtre_Melkøya_S4	WK11996	5879	46	intcall13	Charcoal	N/A	Activity area
Sundfjæra midtre_Melkøya_S43	WK12007	5036	56	intcall13	Charcoal	N/A	Hearth
Sundfjæra midtre_Melkøya_S48	WK12040	5283	72	intcall13	Charcoal	N/A	Pit house
Sundfjæra midtre_Melkøya_S48	WK12041	5363	68	intcall13	Charcoal	N/A	Pit house
Sundfjæra midtre_Melkøya_S50	WK12042	4862	43	intcall13	Charcoal	N/A	Pit house
Sundfjæra midtre_Melkøya_S50	WK12043	5171	80	intcall13	Charcoal	N/A	Pit house
Sundfjæra midtre_Melkøya_S60	WK12014	5646	48	intcall13	Charcoal	N/A	Pit house
Sundfjæra midtre_Melkøya_S7	WK12021	4933	43	intcall13	Charcoal	N/A	Pit house
Sundfjæra midtre_Melkøya_S7	WK12023	4949	42	intcall13	Charcoal	N/A	Pit house
Sundfjæra midtre_Melkøya_S7	WK12024	5829	53	intcall13	Charcoal	N/A	Pit house
Sundfjæra midtre_Melkøya_S9	WK10995	4919	54	intcall13	Charcoal	N/A	Hearth
Sundfjæra midtre_Melkøya_Tuft 1	WK10738	4947	86	intcall13	Charcoal	40 Pieces, 40 Birch	Hearth
Sundfjæra midtre_Melkøya_Tuft 1	WK10739	4656	71	intcall13	Charcoal	40 Pieces, 40 Birch	Hearth
Sundfjæra midtre_Melkøya_Tuft 1	WK10740	5144	67	intcall13	Charcoal	50 Pieces, 2 Salix, 6 Pine, 6 lerk, 36 Birch	Activity area
Sundfjæra midtre_Melkøya_Tuft 10	WK12003	5509	41	intcall13	Charcoal	N/A	Pit house
Sundfjæra midtre_Melkøya_Tuft 10	WK12004	5896	40	intcall13	Charcoal	N/A	Pit house
Sundfjæra midtre_Melkøya_Tuft 2	WK11997	5279	66	intcall13	Charcoal	N/A	Pit house
Sundfjæra midtre_Melkøya_Tuft 2	WK11998	4496	37	intcall13	Charcoal	N/A	Pit house
Sundfjæra midtre_Melkøya_Tuft 2	WK11999	5168	37	intcall13	Charcoal	N/A	Pit house
Sundfjæra midtre_Melkøya_Tuft 2	WK12000	5184	83	intcall13	Charcoal	N/A	Pit house
Sundfjæra midtre_Melkøya_Tuft 2	WK12001	5273	67	intcall13	Charcoal	N/A	Pit house
Sundfjæra midtre_Melkøya_Tuft 3	WK10741	5254	95	intcall13	Charcoal	60 Pieces, 6 Salix, 8 Pine, 1 Spruce, 45 Birch	Pit house
Sundfjæra midtre_Melkøya_Tuft 3	WK12008	5047	43	intcall13	Charcoal	N/A	Pit house
Sundfjæra midtre_Melkøya_Tuft 3	WK12009	5000	64	intcall13	Charcoal	N/A	Pit house
Sundfjæra midtre_Melkøya_Tuft 3	WK12010	5654	44	intcall13	Charcoal	N/A	Pit house
Sundfjæra midtre_Melkøya_Tuft 3	WK12011	5551	45	intcall13	Charcoal	N/A	Pit house
Sundfjæra midtre_Melkøya_Tuft 4	WK12020	4964	88	intcall13	Charcoal	N/A	Pit house
Sundfjæra midtre_Melkøya_Tuft 5	WK12028	4998	49	intcall13	Charcoal	N/A	Pit house
Sundfjæra midtre_Melkøya_Tuft 6	WK12025	5628	43	intcall13	Charcoal	N/A	Pit house
Sundfjæra midtre_Melkøya_Tuft 6	WK12026	5800	74	intcall13	Charcoal	N/A	Pit house
Sundfjæra midtre_Melkøya_Tuft 6	WK12027	6016	56	intcall13	Charcoal	N/A	Pit house
Sundfjæra midtre_Melkøya_Tuft 6	WK12029	6635	57	intcall13	Charcoal	N/A	Pit house
Sundfjæra midtre_Melkøya_Tuft 6	WK12030	6523	49	intcall13	Charcoal	N/A	Pit house
Sundfjæra midtre_Melkøya_Tuft 6	WK12031	6539	40	intcall13	Charcoal	N/A	Pit house
Sundfjæra midtre_Melkøya_Tuft 6	WK12032	5046	45	intcall13	Charcoal	N/A	Pit house
Sundfjæra midtre_Melkøya_Tuft 6	WK12033	6355	37	intcall13	Charcoal	N/A	Pit house
Sundfjæra midtre_Melkøya_Tuft 6	WK12034	6591	38	intcall13	Charcoal	N/A	Pit house
Sundfjæra midtre_Melkøya_Tuft 6	WK12035	6445	45	intcall13	Charcoal	N/A	Pit house
Sundfjæra midtre_Melkøya_Tuft 7	WK12036	4885	45	intcall13	Charcoal	N/A	Pit house
Sundfjæra midtre_Melkøya_Tuft 8	WK12016	5080	50	intcall13	Charcoal	N/A	Pit house
Sundfjæra midtre_Melkøya_Tuft 8	WK12017	4910	58	intcall13	Charcoal	N/A	Pit house
Sundfjæra midtre_Melkøya_Tuft 8	WK12018	5684	40	intcall13	Charcoal	N/A	Pit house
Sundfjæra midtre_Melkøya_Tuft 9	WK11995	4919	54	intcall13	Charcoal	N/A	Pit house
Sundfjæra nedre_Melkøya_Keramikk	WK10743	1934	63	intcall13	Charcoal	40 Pieces, 40 Deciduous	Ceramics
Sundfjæra nedre_Melkøya_Keramikk	WK11957	1847	45	intcall13	Charcoal	N/A	Ceramics
Sundfjæra nedre_Melkøya_Keramikk	WK11958	2130	41	intcall13	Ceramics	Food crust	Ceramics
Sundfjæra nedre_Melkøya_Keramikk	WK11959	1876	42	intcall13	Charcoal	N/A	Ceramics
Sundfjæra nedre_Melkøya_Keramikk	WK11960	1829	38	intcall13	Charcoal	N/A	Ceramics
Sundfjæra nedre_Melkøya_Keramikk	WK11961	2504	46	intcall13	Charcoal	N/A	Ceramics
Sundfjæra nedre_Melkøya_S15	WK10742	3857	65	intcall13	Charcoal	40 Pieces, 40 Birch	Pit house
Sundfjæra nedre_Melkøya_S15	WK11974	3898	61	intcall13	Charcoal	N/A	Pit house
Sundfjæra nedre_Melkøya_S15	WK11975	3801	40	intcall13	Charcoal	N/A	Pit house
Sundfjæra nedre_Melkøya_S15	WK11976	3911	43	intcall13	Charcoal	N/A	Pit house
Sundfjæra nedre_Melkøya_S15	WK11977	4519	51	intcall13	Charcoal	N/A	Pit house
Sundfjæra nedre_Melkøya_S15	WK11978	4637	65	intcall13	Charcoal	N/A	Pit house
Sundfjæra nedre_Melkøya_S20	WK11962	1636	63	intcall13	Charcoal	N/A	Pit house
Sundfjæra nedre_Melkøya_S21	WK11964	1618	45	intcall13	Charcoal	N/A	Coocking pit
Sundfjæra nedre_Melkøya_S22	WK11963	1571	66	intcall13	Charcoal	N/A	Coocking pit
Sundfjæra nedre_Melkøya_S26	WK11979	3807	85	intcall13	Charcoal	N/A	Pit house
Sundfjæra nedre_Melkøya_S27	WK12052	4083	53	intcall13	Charcoal	N/A	Pit house
Sundfjæra nedre_Melkøya_S28	WK12053	3732	42	intcall13	Charcoal	N/A	Coocking pit
Sundfjæra nedre_Melkøya_S3	WK11965	3372	57	intcall13	Charcoal	N/A	Pit house
Sundfjæra nedre_Melkøya_S30	WK11991	3931	75	intcall13	Charcoal	N/A	Coocking pit
Sundfjæra nedre_Melkøya_Tuft 10	WK12045	4382	34	intcall13	Charcoal	N/A	Pit house
Sundfjæra nedre_Melkøya_Tuft 10	WK12046	4155	34	intcall13	Charcoal	N/A	Pit house
Sundfjæra nedre_Melkøya_Tuft 10	WK12050	4217	44	intcall13	Charcoal	N/A	Pit house
Sundfjæra nedre_Melkøya_Tuft 10	WK12051	3381	40	intcall13	Charcoal	N/A	Pit house
Sundfjæra nedre_Melkøya_Tuft 11	WK12047	3882	42	intcall13	Charcoal	N/A	Pit house
Sundfjæra nedre_Melkøya_Tuft 11	WK12048	3862	68	intcall13	Charcoal	N/A	Pit house
Sundfjæra nedre_Melkøya_Tuft 11	WK12049	3936	38	intcall13	Charcoal	N/A	Pit house
Sundfjæra nedre_Melkøya_Tuft 13	WK11967	5012	65	intcall13	Charcoal	N/A	Pit house
Sundfjæra nedre_Melkøya_Tuft 13	WK11968	4759	88	intcall13	Charcoal	N/A	Pit house
Sundfjæra nedre_Melkøya_Tuft 13	WK11969	5207	94	intcall13	Charcoal	N/A	Pit house
Sundfjæra nedre_Melkøya_Tuft 13	WK11970	4887	86	intcall13	Charcoal	N/A	Pit house
Sundfjæra nedre_Melkøya_Tuft 14	WK11971	4585	65	intcall13	Charcoal	N/A	Pit house
Sundfjæra nedre_Melkøya_Tuft 14	WK11972	4481	53	intcall13	Charcoal	N/A	Pit house
Sundfjæra nedre_Melkøya_Tuft 3	WK10744	4266	57	intcall13	Charcoal	60 Pieces, 2 Salix, 8 Spruce, 50 Birch	Pit house
Sundfjæra nedre_Melkøya_Tuft 3	WK10745	4327	86	intcall13	Charcoal	80 Pieces, 2 Salix, 17 Pine, 10 Spruce, 51 Birch	Pit house
Sundfjæra nedre_Melkøya_Tuft 3	WK10746	4727	58	intcall13	Charcoal	60 Pieces, 1 Salix, 13 Pine, 46 Birch	Pit house
Sundfjæra nedre_Melkøya_Tuft 3	WK10747	4414	63	intcall13	Charcoal	60 Pieces, 2 Salix, 9 Pine, 18 Spruce, 31 Birch	Pit house
Sundfjæra nedre_Melkøya_Tuft 3	WK10748	4110	57	intcall13	Charcoal	40 Pieces, 33 Pine, 7 Birch	Pit house
Sundfjæra nedre_Melkøya_Tuft 3	WK10749	4484	58	intcall13	Charcoal	40 Pieces, 15 Salix, 3 rogn, 22 Birch	Pit house
Sundfjæra nedre_Melkøya_Tuft 3	WK10750	4380	61	intcall13	Charcoal	40 Pieces, 5 Salix, 12 Pine, 23 Birch	Pit house
Sundfjæra nedre_Melkøya_Tuft 3	WK11966	5016	41	intcall13	Charcoal	N/A	Pit house
Sundfjæra nedre_Melkøya_Tuft 8	WK11980	4387	52	intcall13	Charcoal	N/A	Pit house
Sundfjæra nedre_Melkøya_Tuft 8	WK11981	4485	49	intcall13	Charcoal	N/A	Pit house
Sundfjæra nedre_Melkøya_Tuft 8	WK11982	4480	52	intcall13	Charcoal	N/A	Pit house
Sundfjæra nedre_Melkøya_Tuft 8	WK11983	4400	57	intcall13	Charcoal	N/A	Pit house
Sundfjæra nedre_Melkøya_Tuft 8	WK11984	4544	72	intcall13	Charcoal	N/A	Pit house
Sundfjæra nedre_Melkøya_Tuft 8	WK11990	4516	61	intcall13	Charcoal	N/A	Pit house
Sundfjæra nedre_Melkøya_Tuft 9	WK11986	4437	59	intcall13	Charcoal	N/A	Pit house
Sundfjæra nedre_Melkøya_Tuft 9	WK11987	3644	50	intcall13	Charcoal	N/A	Pit house
Sundfjæra nedre_Melkøya_Tuft 9	WK11988	4336	55	intcall13	Charcoal	N/A	Pit house
Sundfjæra nedre_Melkøya_Tuft 9	WK11989	4395	60	intcall13	Charcoal	N/A	Pit house
Sørgård	TUa1001	2245	65	intcall13	Charcoal	Birch	Hearth
Sørgård	TUa1002	2285	70	intcall13	Charcoal	Birch	Hearth
Sørvikvågen	Beta421996	1530	30	intcall13	Charcoal	N/A	Activity area
Sørvikvågen	Beta421997	1730	30	intcall13	Charcoal	N/A	Activity area
Sørvikvågen	Beta422000	1610	30	intcall13	Charcoal	N/A	Activity area
Sørvikvågen	Beta422002	1610	30	intcall13	Charcoal	N/A	Activity area
Tofta_Ildsted 1	Wk32100	1549	25	intcall13	Charcoal	N/A	Hearth
Tofta_Ildsted 2	Wk32101	1589	25	intcall13	Charcoal	N/A	Hearth
Tofta_Ildsted 3	Wk32098	2225	25	intcall13	Charcoal	N/A	Hearth
Tollevika_A13B	Wk16108	4120	44	intcall13	Charcoal	N/A	Activity area
Tollevika_A3	Wk16113	3747	92	intcall13	Charcoal	N/A	Hearth
Tollevika_B1	Wk16116	3700	40	intcall13	Charcoal	N/A	Midden
Tollevika_B4	Wk16109	4455	90	intcall13	Charcoal	N/A	Coocking pit
Tollevika_C10	Wk16112	2343	36	intcall13	Charcoal	N/A	Pit house
Tollevika_C12	Wk16117	1690	38	intcall13	Charcoal	N/A	Activity area
Tollevika_C18	Wk16110	3744	82	intcall13	Charcoal	N/A	Pit house
Tollevika_C19	Wk16114	3638	55	intcall13	Charcoal	N/A	Pit house
Tollevika_C3	Wk16115	3546	40	intcall13	Charcoal	N/A	Pit house
Tollevika_Tuft 2	Wk16111	4463	114	intcall13	Charcoal	N/A	Pit house
Torhop	T1837	3530	50	intcall13	Charcoal	N/A	Midden
Torhop	T7578	3530	150	intcall13	Charcoal	N/A	Pit house
Trifandalen	T314	1940	90	intcall13	Peat	Peat	Settlement
Trondenes_farm mound	Wk37861	2250	20	intcall13	Charcoal	N/A	Farm mound
Trondenes	Wk38185	2898	24	intcall13	Charcoal	N/A	Coocking pit
Trondenes_farm mound	Wk38186	2488	23	intcall13	Charcoal	N/A	Farm mound
Trondenes_farm mound	T5431	2240	100	intcall13	Charcoal	N/A	Farm mound
Trondenes_heller	TUa5478	2095	25	intcall13	Charcoal	Birch	Rock shelter
Trondenes_heller	TUa5479	2775	25	intcall13	Charcoal	Birch	Rock shelter
Tverrnes	TUa525	3665	60	intcall13	Charcoal	Birch	Pit house
Tverrnes 3 (B)	T10431	3365	110	intcall13	Charcoal	Birch	Pit house
Tønsnes feltkurs (2012)_Felt 1	Wk35627	2441	25	intcall13	Charcoal	Heather/ Willow/ Birch	Activity area
Tønsnes feltkurs (2012)_Felt 1	Wk35628	3511	25	intcall13	Charcoal	Heather/Willow/Birch	Activity area
Tønsnes feltkurs (2012)_Felt 1	Wk35629	3434	25	intcall13	Charcoal	Heather/Willow/Birch	Activity area
Tønsnes feltkurs (2012)_Felt 1	Wk35632	2433	25	intcall13	Charcoal	Birch/lovtre	Activity area
Tønsnes feltkurs (2012)_Felt 1	Wk35633	2912	25	intcall13	Charcoal	Heather/lovtre	Activity area
Tønsnes feltkurs (2012)_Felt 2	Wk35630	8155	35	intcall13	Charcoal	Deciduous (Birch/Willow?)	Activity area
Tønsnes feltkurs (2012)_Felt 2	Wk35631	2935	25	intcall13	Charcoal	Heather/Birch/Willow	Activity area
Tønsnes Riksvei 53	Wk24582	7796	30	intcall13	Charcoal	Birch	Pit house
Tønsnes Riksvei 53	Wk24583	7915	30	intcall13	Charcoal	Birch	Activity area
Tønsnes Riksvei 53	Wk24586	7868	30	intcall13	Charcoal	Birch	Pit house
Tønsnes_11D	Wk33387	5390	31	intcall13	Charcoal	Birch, Willow, Aspen,Heather	Activity area
Tønsnes_11D	Wk33388	5297	31	intcall13	Charcoal	Birch, Willow, Aspen	Activity area
Tønsnes_15a	BETA400014	1910	30	intcall13	Charcoal	Deciduous	Hearth
Tønsnes_15a	BETA400015	3400	30	intcall13	Charcoal	Deciduous	Hearth
Tønsnes_15a	BETA400016	3400	30	intcall13	Charcoal	Deciduous	Hearth
Tønsnes_15a	BETA400017	3430	30	intcall13	Charcoal	Deciduous	Hearth
Tønsnes_15a	BETA400018	3400	30	intcall13	Charcoal	Deciduous	Hearth
Tønsnes_15a	BETA400019	3330	30	intcall13	Charcoal	Deciduous	Hearth
Tønsnes_15a	BETA400020	3550	30	intcall13	Charcoal	Deciduous	Activity area
Tønsnes_15a	BETA400021	2700	30	intcall13	Charcoal	Deciduous	Activity area
Tønsnes_15a	BETA400022	1840	30	intcall13	Charcoal	Deciduous	Hearth
Tønsnes_15a	BETA400023	1640	30	intcall13	Charcoal	Deciduous	Hearth
Tønsnes_15a	BETA400025	1860	30	intcall13	Charcoal	Deciduous	Activity area
Tønsnes_15a	BETA400026	1840	30	intcall13	Charcoal	Deciduous	Hearth
Tønsnes_15a	BETA400027	3580	30	intcall13	Charcoal	Deciduous	Activity area
Tønsnes_15a	BETA400028	3000	30	intcall13	Charcoal	Deciduous	Hearth
Tønsnes_15a	BETA400029	1830	30	intcall13	Charcoal	Deciduous	Activity area
Tønsnes_15c	BETA400030	2410	30	intcall13	Charcoal	Deciduous / Birch	Activity area
Tønsnes_15c	BETA400031	2440	30	intcall13	Charcoal	Willow /Birch	Activity area
Tønsnes_16a	BETA400002	2430	30	intcall13	Charcoal	Deciduous	Activity area
Tønsnes_16a	BETA400003	2870	30	intcall13	Charcoal	Deciduous	Pit house
Tønsnes_16b	BETA400008	5150	30	intcall13	Charcoal	Deciduous	Pit house
Tønsnes_16b	BETA400011	5310	30	intcall13	Charcoal	Deciduous	Pit house
Tønsnes_16b	BETA400012	5030	30	intcall13	Charcoal	Deciduous	Pit house
Tønsnes_16b	BETA400013	5450	30	intcall13	Charcoal	Deciduous	Pit house
Tønsnes_16b	BETA400035	5320	30	intcall13	Charcoal	Birch	Pit house
Tønsnes_16c	BETA399995	5140	30	intcall13	Charcoal	Deciduous	Pit house
Tønsnes_16c	BETA399996	5230	30	intcall13	Charcoal	Deciduous	Pit house
Tønsnes_16c	BETA399997	5220	30	intcall13	Charcoal	Deciduous	Pit house
Tønsnes_16c	BETA399998	5140	30	intcall13	Charcoal	Deciduous	Pit house
Tønsnes_16c	BETA399999	5370	30	intcall13	Charcoal	Deciduous	Pit house
Tønsnes_16c	BETA400000	5180	30	intcall13	Charcoal	Deciduous	Pit house
Tønsnes_16c	BETA400001	5000	30	intcall13	Charcoal	Deciduous	Pit house
Tønsnes_17a	BETA400009	2840	30	intcall13	Charcoal	Deciduous	Pit house
Tønsnes_17a	BETA400010	2870	30	intcall13	Charcoal	Deciduous	Pit house
Tønsnes_17c	BETA400006	3350	30	intcall13	Charcoal	Deciduous	Pit house
Tønsnes_17c	BETA400007	3410	30	intcall13	Charcoal	Deciduous	Pit house
Tønsnes_17d	BETA400004	4710	30	intcall13	Charcoal	Deciduous	Pit house
Tønsnes_17d	BETA400005	7740	30	intcall13	Charcoal	Deciduous	Pit house
Tønsnes_9A	Wk33331	6359	29	intcall13	Charcoal	Birch, Willow, Aspen	Pit house
Tønsnes_A13132	Wk33330	5848	27	intcall13	Charcoal	Birch,Salix,Heather	Hearth
Tønsnes_A13132	Wk33335	6608	29	intcall13	Charcoal	Birch, Willow, Aspen	Activity area
Tønsnes_A14084	Wk33356	6990	25	intcall13	Charcoal	Birch, Willow, Aspen, Bark	Activity area
Tønsnes_A14478	Wk33318	9530	30	intcall13	Charcoal	Birch, Salix	Pit house
Tønsnes_A14478	Wk33319	7533	30	intcall13	Charcoal	Birch	Pit house
Tønsnes_A14503	Wk33316	9340	32	intcall13	Charcoal	Blåbær-og krøke-bærHeather	Pit house
Tønsnes_A14503	Wk33317	9589	34	intcall13	Charcoal	Salix	Pit house
Tønsnes_A14860	Wk33359	7375	25	intcall13	Charcoal	Birch, Willow, Aspen	Pit house
Tønsnes_A14860	Wk33360	6972	25	intcall13	Charcoal	Birch, Willow, Aspen	Pit house
Tønsnes_A14889	Wk33381	6239	33	intcall13	Charcoal	Birch, Willow, Aspen	Pit house
Tønsnes_A14889	Wk33382	6381	34	intcall13	Charcoal	Birch, Willow, Aspen	Pit house
Tønsnes_A14918	Wk33361	7098	25	intcall13	Charcoal	Willow	Pit house
Tønsnes_A14918	Wk33363	6886	25	intcall13	Charcoal	Birch, Willow,Aspen	Pit house
Tønsnes_A15054	Wk33364	5163	25	intcall13	Charcoal	Birch, Willow, Aspen	Pit house
Tønsnes_A15165	Wk33367	5740	25	intcall13	Charcoal	Birch, Willow, Aspen	Pit house
Tønsnes_A15165	Wk33368	6984	25	intcall13	Charcoal	Birch, Willow, Aspen	Pit house
Tønsnes_A15165	Wk33369	5824	25	intcall13	Charcoal	Rogn, Tindved	Pit house
Tønsnes_A15400	Wk33376	5053	25	intcall13	Charcoal	Birch (Willow, Aspen)	Pit house
Tønsnes_A15431	Wk33377	6088	25	intcall13	Charcoal	Birch,Willow, Aspen	Pit house
Tønsnes_A15536	Wk33338	7834	34	intcall13	Charcoal	Birch,rogn	Pit house
Tønsnes_A15536	Wk33339	7142	32	intcall13	Charcoal	Birch,Willow, Aspen	Pit house
Tønsnes_A15536	Wk33340	8009	33	intcall13	Charcoal	Birch,Willow,Aspen	Pit house
Tønsnes_A15536	Wk33341	7994	37	intcall13	Charcoal	Birch	Pit house
Tønsnes_A15536	Wk33342	7966	36	intcall13	Charcoal	Birch,Willow,Aspen	Pit house
Tønsnes_A15536	Wk33343	8067	43	intcall13	Charcoal	Birch,Willow,Aspen,rogn	Pit house
Tønsnes_A15536	Wk33344	7900	25	intcall13	Charcoal	Birch,Willow,Aspen	Pit house
Tønsnes_A15536	Wk33345	7968	34	intcall13	Charcoal	Birch,Willow,Aspen	Pit house
Tønsnes_A16123	Wk33357	6206	25	intcall13	Charcoal	Birch, Willow, Aspen	Pit house
Tønsnes_A16152	Wk33358	6235	25	intcall13	Charcoal	Birch, Willow, Aspen	Pit house
Tønsnes_A16217	Wk33378	6086	25	intcall13	Charcoal	Birch, Willow, Aspen	Pit house
Tønsnes_A16275	Wk33379	7014	33	intcall13	Charcoal	Birch, Willow, Aspen	Pit house
Tønsnes_A16275	Wk33383	6878	25	intcall13	Charcoal	Birch, Willow, Aspen	Pit house
Tønsnes_A16700	Wk33314	7365	30	intcall13	Charcoal	Birch, Salix	Activity area
Tønsnes_A16700	Wk33315	7494	31	intcall13	Charcoal	Slje og Heather	Activity area
Tønsnes_A16700	Wk33320	7539	32	intcall13	Charcoal	Birch, Salix	Activity area
Tønsnes_A16750	Wk33321	4685	28	intcall13	Charcoal	Birch,Salix, Heather	Pit
Tønsnes_A16750	Wk33322	5593	32	intcall13	Charcoal	Blåbær-og krøke-bærHeather	Pit
Tønsnes_A17180	Wk33365	5109	25	intcall13	Charcoal	Birch	Pit house
Tønsnes_A17180	Wk33366	5854	25	intcall13	Charcoal	Birch	Pit house
Tønsnes_A17400	Wk33391	3959	29	intcall13	Charcoal	Birch, Salix	Pit house
Tønsnes_A18650	Wk33384	6424	25	intcall13	Charcoal	Birch, Willow, Aspen (Rogn?)	Pit
Tønsnes_A20000	Wk33395	3703	25	intcall13	Charcoal	Birch	Hearth
Tønsnes_A20020	Wk33394	3946	24	intcall13	Charcoal	Birch, Salix	Hearth
Tønsnes_A20040	Wk33392	3968	28	intcall13	Charcoal	Birch	Hearth
Tønsnes_A20050	Wk33393	3979	25	intcall13	Charcoal	Birch, Salix	Hearth
Tønsnes_A20500	Wk33323	6655	29	intcall13	Charcoal	Salix	Hearth
Tønsnes_A20500	Wk33325	5807	28	intcall13	Charcoal	Salix, Deciduous	Hearth
Tønsnes_A20500	Wk33329	5332	31	intcall13	Charcoal	Birch, Alnus	Hearth
Tønsnes_A22060	Wk33370	5726	25	intcall13	Charcoal	Birch, Willow, Aspen	Pit house
Tønsnes_A22060	Wk33371	7150	25	intcall13	Charcoal	Birch, Willow, Aspen	Pit house
Tønsnes_A22060	Wk33372	5767	25	intcall13	Charcoal	Birch,Willow, Aspen	Pit house
Tønsnes_A22060	Wk33373	5743	25	intcall13	Charcoal	Birch (Willow, Aspen)	Pit house
Tønsnes_A22060	Wk33374	5748	25	intcall13	Charcoal	Birch,Willow, Aspen	Pit house
Tønsnes_A22060	Wk33375	5755	25	intcall13	Charcoal	Birch, Willow, Aspen	Pit house
Tønsnes_A22200	Wk33332	6512	28	intcall13	Charcoal	Birch,Salix, rogn	Midden
Tønsnes_A22200	Wk33333	6691	28	intcall13	Charcoal	Birch, Salix, Heather	Midden
Tønsnes_A22360	Wk33334	6655	29	intcall13	Charcoal	Salix	Pit house
Tønsnes_A24020	Wk33354	7040	31	intcall13	Charcoal	Birch, Willow, Aspen, Bark	Pit house
Tønsnes_A24040	Wk33349	4392	27	intcall13	Charcoal	Birch, Willow, Aspen, Heather	Activity area
Tønsnes_A24040	Wk33350	7224	32	intcall13	Charcoal	Birch, Willow, Aspen	Activity area
Tønsnes_A24040	Wk33351	6369	30	intcall13	Charcoal	Birch, Willow, Aspen	Activity area
Tønsnes_A24040	Wk33380	7214	37	intcall13	Charcoal	Birch, Willow, Aspen	Activity area
Tønsnes_A24040	Wk33385	7163	39	intcall13	Charcoal	Birch, Willow, Aspen	Activity area
Tønsnes_A24600	Wk33389	5057	25	intcall13	Charcoal	Birch, Willow, Aspen	Activity area
Tønsnes_A30000	Wk33390	5067	25	intcall13	Charcoal	Birch, Willow, Aspen	Activity area
Tønsnes_A30500	Wk33324	5814	33	intcall13	Charcoal	Birch, Salix	Activity area
Tønsnes_A30500	Wk33326	5806	27	intcall13	Charcoal	Birch, Salix	Activity area
Tønsnes_A30500	Wk33327	5808	28	intcall13	Charcoal	Birch, Salix	Activity area
Tønsnes_A30500	Wk33328	5701	27	intcall13	Charcoal	Salix	Activity area
Tønsnes_A6487	Wk33352	6149	38	intcall13	Charcoal	Birch, Willow, Aspen	Hearth
Tønsnes_A8138	Wk33347	6257	29	intcall13	Charcoal	Birch, Willow, Aspen	Activity area
Tønsnes_ID 104342	Wk24630	7928	30	intcall13	Charcoal	Birch	Pit house
Tønsnes_ID 104342	Wk24631	7801	30	intcall13	Charcoal	Birch	Pit house
Tønsnes_ID 104355	Wk24632	2440	30	intcall13	Charcoal	N/A	Activity area
Tønsnes_ID 104355	Wk24633	2414	30	intcall13	Charcoal	N/A	Activity area
Tønsnes_T3	Wk26706	7919	19	intcall13	Charcoal	Birch	Pit house
Tønsnes_T3	Wk26707	7946	39	intcall13	Charcoal	Birch	Pit house
Tønsnes_T3	Wk26708	7854	54	intcall13	Charcoal	Birch	Pit house
Tønsnes_T3	Wk26709	7847	34	intcall13	Charcoal	Birch	Pit house
Tønsnes_T3	Wk26710	7940	34	intcall13	Charcoal	Birch	Pit house
Tønsnes_Tuft 1	Wk24634	5306	30	intcall13	Charcoal	Birch	Pit house
Tønsnes_Tuft 1	Wk24635	7017	30	intcall13	Charcoal	Birch	Pit house
Tønsnes_Tuft 1	Wk24636	7933	30	intcall13	Charcoal	Birch	Pit house
Tønsnes_Tuft 1	Wk24637	7929	30	intcall13	Charcoal	Birch	Pit house
Tønsnes_Tuft 1	Wk24638	7898	30	intcall13	Charcoal	Birch	Pit house
Tønsnes_Tuft 1	Wk24639	8001	30	intcall13	Charcoal	Birch	Pit house
Tønsnes_Tuft 1	Wk24641	7962	30	intcall13	Charcoal	Birch	Pit house
Tønsnes_Tuft 1	Wk24642	7963	30	intcall13	Charcoal	Birch	Pit house
Tønsnes_Tuft 1	Wk24643	5295	30	intcall13	Charcoal	Birch	Pit house
Tønsnes_Tuft 1	Wk24650	7913	30	intcall13	Charcoal	Birch	Pit house
Tønsnes_Tuft 1	Wk24651	7896	30	intcall13	Charcoal	Birch	Pit house
Tønsnes_Tuft 2	Wk24640	4123	30	intcall13	Charcoal	Birch	Pit house
Tønsnes_Tuft 2	Wk24644	7858	30	intcall13	Charcoal	Birch	Pit house
Tønsnes_Tuft 2	Wk24645	7877	30	intcall13	Charcoal	Birch	Pit house
Tønsnes_Tuft 2	Wk24646	7933	30	intcall13	Charcoal	Birch	Pit house
Tønsnes_Tuft 2	Wk24647	7838	30	intcall13	Charcoal	Birch	Pit house
Tønsnes_Tuft 2	Wk24648	4157	30	intcall13	Charcoal	Birch	Pit house
Tønsnes_Tuft 2	Wk24649	7896	30	intcall13	Charcoal	Birch	Pit house
Tønsvik	Tua2443	2395	60	intcall13	Ceramics	Food crust	Ceramics
Valen	T4348	3480	190	intcall13	Charcoal	N/A	Pit house
Vapsgiedden_Felt A	Wk24843	5234	30	intcall13	Charcoal	Birch	Activity area
Vapsgiedden_Felt C	Tua7554	6010	40	intcall13	Charcoal	Birch, Salix, Willow/Aspen	Activity area
Vapsgiedden_Felt C	Tua7555	5575	35	intcall13	Charcoal	Birch, Salix, Willow/Aspen	Activity area
Vasstrand	Wk24908	2216	30	intcall13	Charcoal	N/A	Activity area
Vatnan 17_Hus 23a	Beta451364	5300	30	intcall13	Charcoal	5 Birch	Pit house
Vatnan 17_Hus 7	Beta451362	2560	30	intcall13	Charcoal	2 Birch	Pit house
Vatnan 24_Hus 1	Beta451356	5650	30	intcall13	Charcoal	3 Birch	Pit house
Vatnan 24_Hus 1	Beta451357	5670	30	intcall13	Charcoal	3 Birch	Pit house
Vatnan 24_Hus 6	Beta451358	5870	30	intcall13	Charcoal	1 Birch	Pit house
Vatnan 24_Hus 6	Beta451359	6070	30	intcall13	Charcoal	3 Birch	Pit house
Vebostad	T15135	2220	65	intcall13	Charcoal	Birch,Salix, Willow/Aspen	Farm mound
Veidnesbukta_Hus 3A	Beta59876	5670	170	intcall13	Charcoal	N/A	Pit house
Veidnesbukta_Hus 3B	Beta59878	5280	230	intcall13	Charcoal	N/A	Pit house
Veidnesbukta_Hus 3D	Beta59879	2250	170	intcall13	Charcoal	N/A	Pit house
Veidnesbukta_Hus 3D	Beta59880	2910	80	intcall13	Charcoal	N/A	Pit house
Vestnes	Beta343452	2330	30	intcall13	Cremated bone (human)	Human	Grave
Vikran	Wk32104	2776	25	intcall13	Charcoal	N/A	Activity area
Virdnejavri 101	Tua7192	7880	35	intcall13	Bone	burned bone moose/Reindeerdeer	Pit
Virdnejavri 106	T6848	2350	150	intcall13	Charcoal	Birch	Activity area
Virdnejavri 106	T6849	2070	80	intcall13	Charcoal	Birch	Activity area
Virdnejavri 106	T6850	3520	160	intcall13	Charcoal	Pine	Activity area
Virdnejavri 106	T6851	2310	140	intcall13	Charcoal	Birch	Keramikk
Virdnejavri 106	T6853	2880	70	intcall13	Charcoal	Pine	Activity area
Virdnejavri 106	T6854	2260	140	intcall13	Charcoal	Salix	Activity area
Virdnejavri 106	T6855	2750	130	intcall13	Charcoal	Pine	Activity area
Virdnejavri 106	T6856	3420	190	intcall13	Charcoal	Birch/Pine	Activity area
Virdnejavri 111	Beta58656	6250	80	intcall13	Charcoal	N/A	Activity area
Virdnejavri 112	T6857	1950	70	intcall13	Charcoal	Salix	Coocking pit
Virdnejavri 112	T6858	4080	140	intcall13	Charcoal	Birch	Hearth
Virdnejavri 112	T6859	3490	80	intcall13	Charcoal	Pine	Culture layer
Virdnejavri 112	T6860	3650	60	intcall13	Charcoal	Pine	Post hole
Virdnejavri 112	T6861	3300	120	intcall13	Charcoal	Pine	Pit
Virdnejavri 112	T7386	3430	70	intcall13	Charcoal	Pine	Activity area
Virdnejavri 112	T7387	3430	60	intcall13	Charcoal	Pine	Pit
Virdnejavri 113	Tua7193	8295	35	intcall13	Bone	burned bone moose/Reindeerdeer	Activity area
Virdnejavri 113	V26A	8670	52	intcall13	Charcoal	pine	Pit house
Virdnejavri 24	Beta58655	5260	250	intcall13	Charcoal	N/A	Activity area
Virdnejavri 26A	Ua46463	8670	52	intcall13	Charcoal	pine	Pit house
Virdnejavri 9	T6865	6520	130	intcall13	Charcoal	N/A	Activity area
Voktor	T2355	1990	170	intcall13	Charcoal	Birch, Salix	Farm mound
Vollelvdalen	T15003	2175	100	intcall13	Charcoal	Birch	Settlement
Vuolit Mollesjohka R8K2	Tra2113	3245	40	intcall13	Charcoal	birch	Activity area
Ytre Elgsnes	T2202	2080	110	intcall13	Charcoal	N/A	Grave
Ytre Elgsnes	T6186	2050	110	intcall13	Charcoal	N/A	Field deposit
Ytre Mollvika_Hellegrop 16	T7320	1680	60	intcall13	Charcoal	Spruce	Coocking pit
Ytre Mollvika_Hellegrop 16	T7321	1670	50	intcall13	Charcoal	N/A	Coocking pit
Ytre Mollvika_Hus 1	T7308	2660	190	intcall13	Charcoal	Spruce	Pit house
Ytre Mollvika_Hus 1	T7309	2000	70	intcall13	Charcoal	Spruce	Pit house
Ytre Mollvika_Hus 1	T7310	2390	70	intcall13	Charcoal	Spruce	Pit house
Ytre Mollvika_Hus 1	T7311	1640	50	intcall13	Charcoal	Spruce; Birch	Pit house
Ytre Mollvika_Hus 2	T7312	2910	100	intcall13	Charcoal	Birch	Pit house
Ytre Mollvika_Hus 2	T7313	3110	110	intcall13	Charcoal	Spruce	Pit house
Ytre Mollvika_Hus 2	T7314	2820	80	intcall13	Charcoal	Spruce	Pit house
Ytre Mollvika_Hus 3	T7315	2710	90	intcall13	Charcoal	Spruce	Pit house
Ytre Mollvika_Hus 3	T7316	3250	80	intcall13	Charcoal	Spruce	Pit house
Ytre Mollvika_Hus 6	T7317	1620	140	intcall13	Charcoal	Birch	Pit house
Ytre Mollvika_Hus 6	T7318	3250	80	intcall13	Charcoal	Spruce	Pit house
Ytre Mollvika_Hus 6	Ua888	3400	110	intcall13	Charcoal	N/A	Pit house
Ytre Sortvik Nord_Hus 63	T8763	2845	75	intcall13	Charcoal	N/A	Pit house
Ytre Sortvik Sør_Hus 1	T8598	4280	90	intcall13	Charcoal	N/A	Pit house
Ytre Sortvik Sør_Hus 6	T8596	3300	110	intcall13	Charcoal	N/A	Pit house
Ytre Sortvik Sør_Hus 6B	T8599	3640	50	intcall13	Charcoal	N/A	Pit house
Øvre Neiden	TUa6097	7950	50	intcall13	Charcoal	Birch	Hearth
Øvre Neiden	TUa6098	6715	45	intcall13	Charcoal	Birch, Aspen, Salix/Willow	Hearth
Øysand_Vannøya	Wk32097	1837	31	intcall13	Charcoal	N/A	Hearth
Årbogen 3	Beta441364	1960	30	intcall13	Charcoal	N/A	Activity area
Årbogen 3	Beta441365	1810	30	intcall13	Charcoal	Pine	Activity area
Årbogen 3	Beta441366	1520	30	intcall13	Charcoal	Heather	Activity area
