# Supplementary material for: Frequent disturbances enhanced the resilience of past human populations
Source: Nature. 2024 May 1;629(8013):837–42. doi: 10.1038/s41586-024-07354-8 (PMC11111401; doi:10.1038/s41586-024-07354-8)
Supplement: Supplementary file 10 — Radiocarbon data for Greece. [file 41586_2024_7354_MOESM10_ESM.csv]

LabID	Age	Error	Material	Taxa	d13C	Method	Long	Lat	LocAccuracy	Period	SiteID	SiteName	Country	Province	Continent	Source	Reference
AA-10816	3322	54	charcoal				22.703	37.8076	1			Tsoungiza Nemea	Greece		Europe	Vermeersch2019
AA-10818	3317	55	charcoal				22.703	37.8076	1			Tsoungiza Nemea	Greece		Europe	Vermeersch2019
AA-10820	3313	55	charcoal				22.703	37.8076	1			Tsoungiza Nemea	Greece		Europe	Vermeersch2019
AA-31	6220	130	Charcoal				23.131212	37.422407	2			Franchthi Koilada Bay	Greece		Europe	14SEA	Jacobsen & Farrand 1987: Plate 71 Gifford 1990: 93
AA-32	7610	150	Charcoal				23.131212	37.422407	2			Franchthi Koilada Bay	Greece		Europe	14SEA	Jacobsen & Farrand 1987: Plate 71 Gifford 1990: 93
AA-41845	3390	42	charcoal				23.0574	36.2268	1			Paleopolis roadcut Kythera	Greece		Europe	Vermeersch2019
AA-41847	3512	43	charcoal				22.9789	36.1637	1			Livadi section Kythera	Greece		Europe	Vermeersch2019
AA-58172	3591	52	bone				21.9077	40.1573	1			Tourla Goules	Greece		Europe	Vermeersch2019
AA-58174	3508	50	bone				21.9077	40.1573	1			Tourla Goules	Greece		Europe	Vermeersch2019
AA-73817	31630	250	carbon				22.8076	37.6897	1			Klisoura Cave 1 Klissoura Cave 1	Greece		Europe	Vermeersch2019	Koumouzelis M. The Early Upper Palaeolithic in Greece: The Excavations in Klisoura Cave Journal of Archaeological Science 2001 28 515-539. Kuhn S.L. Eurasian Prehistory 7: 37-46.
AA-73818	41480	810	charcoal				22.8075	37.6897	1			Klisoura Cave 1 Klissoura Cave 1	Greece		Europe	Vermeersch2019	Kuhn S.L. 2010. Eurasian Prehistory 7: 37-46.
AA-73819	40920	580	charcoal				22.8075	37.6897	1			Klisoura Cave 1 Klissoura Cave 1	Greece		Europe	Vermeersch2019	Kuhn S.L. 2010. Eurasian Prehistory 7: 37-46.
AA-73820	48990	1770	charcoal				22.8075	37.6897	1			Klisoura Cave 1 Klissoura Cave 1	Greece		Europe	Vermeersch2019	Kuhn S.L. 2010. Eurasian Prehistory 7: 37-46.
AA-73821	31460	210	carbon				22.8075	37.6897	1			Klisoura Cave 1 Klissoura Cave 1	Greece		Europe	Vermeersch2019	Kuhn S.L. Eurasian Prehistory 7: 37-46.
AA-75628	33150	120	charcoal				22.8075	37.6897	1			Klisoura Cave 1 Klissoura Cave 1	Greece		Europe	Vermeersch2019	Kuhn S.L. 2010. Eurasian Prehistory 7: 37-46.
AA-75629	32690	110	wood				22.8075	37.6897	1			Klisoura Cave 1 Klissoura Cave 1	Greece		Europe	Vermeersch2019	Kuhn S.L. 2010. Eurasian Prehistory 7: 37-46.
AA-97258	2435	42	charcoal				21.9885	37.4465	1			Sanctuary of Zeus Mt. Lykaion Arcadia	Greece		Europe	Vermeersch2019
AA-97259	2512	39	charcoal				21.9885	37.4465	1			Sanctuary of Zeus Mt. Lykaion Arcadia	Greece		Europe	Vermeersch2019
AA-97260	2512	39	seed/fruit				21.9885	37.4465	1			Sanctuary of Zeus Mt. Lykaion Arcadia	Greece		Europe	Vermeersch2019
AA-97261	2509	38	seed/fruit				21.9885	37.4465	1			Sanctuary of Zeus Mt. Lykaion Arcadia	Greece		Europe	Vermeersch2019
AA-97262	2517	48	bone				21.9885	37.4465	1			Sanctuary of Zeus Mt. Lykaion Arcadia	Greece		Europe	Vermeersch2019
AA-97263	2503	48	bone				21.9885	37.4465	1			Sanctuary of Zeus Mt. Lykaion Arcadia	Greece		Europe	Vermeersch2019
AA-97264	2515	48	bone				21.9885	37.4465	1			Sanctuary of Zeus Mt. Lykaion Arcadia	Greece		Europe	Vermeersch2019
AA-97265	2537	49	bone				21.9885	37.4465	1			Sanctuary of Zeus Mt. Lykaion Arcadia	Greece		Europe	Vermeersch2019
AA-97266	2472	39	charcoal				21.9885	37.4465	1			Sanctuary of Zeus Mt. Lykaion Arcadia	Greece		Europe	Vermeersch2019
AA-97267	2454	39	charcoal				21.9885	37.4465	1			Sanctuary of Zeus Mt. Lykaion Arcadia	Greece		Europe	Vermeersch2019
AA-97268	2510	48	bone				21.9885	37.4465	1			Sanctuary of Zeus Mt. Lykaion Arcadia	Greece		Europe	Vermeersch2019
AA-97269	2564	48	bone				21.9885	37.4465	1			Sanctuary of Zeus Mt. Lykaion Arcadia	Greece		Europe	Vermeersch2019
AA-97270	2497	48	bone				21.9885	37.4465	1			Sanctuary of Zeus Mt. Lykaion Arcadia	Greece		Europe	Vermeersch2019
AA-97271	2552	49	bone				21.9885	37.4465	1			Sanctuary of Zeus Mt. Lykaion Arcadia	Greece		Europe	Vermeersch2019
AA-97272	2558	39	charcoal				21.9885	37.4465	1			Sanctuary of Zeus Mt. Lykaion Arcadia	Greece		Europe	Vermeersch2019
AA-97273	2501	44	charcoal				21.9885	37.4465	1			Sanctuary of Zeus Mt. Lykaion Arcadia	Greece		Europe	Vermeersch2019
AA-97274	2574	39	seed/fruit				21.9885	37.4465	1			Sanctuary of Zeus Mt. Lykaion Arcadia	Greece		Europe	Vermeersch2019
AA-97275	2499	38	seed/fruit				21.9885	37.4465	1			Sanctuary of Zeus Mt. Lykaion Arcadia	Greece		Europe	Vermeersch2019
AA-97276	2654	49	bone				21.9885	37.4465	1			Sanctuary of Zeus Mt. Lykaion Arcadia	Greece		Europe	Vermeersch2019
AA-97277	2757	49	bone				21.9885	37.4465	1			Sanctuary of Zeus Mt. Lykaion Arcadia	Greece		Europe	Vermeersch2019
AA-97278	2525	56	bone				21.9885	37.4465	1			Sanctuary of Zeus Mt. Lykaion Arcadia	Greece		Europe	Vermeersch2019
AA-97279	2505	48	bone				21.9885	37.4465	1			Sanctuary of Zeus Mt. Lykaion Arcadia	Greece		Europe	Vermeersch2019
AA-97280	2541	38	charcoal				21.9885	37.4465	1			Sanctuary of Zeus Mt. Lykaion Arcadia	Greece		Europe	Vermeersch2019
AA-97281	2442	37	seed/fruit				21.9885	37.4465	1			Sanctuary of Zeus Mt. Lykaion Arcadia	Greece		Europe	Vermeersch2019
AA-97282	2522	37	seed/fruit				21.9885	37.4465	1			Sanctuary of Zeus Mt. Lykaion Arcadia	Greece		Europe	Vermeersch2019
AA-97283	2582	49	bone				21.9885	37.4465	1			Sanctuary of Zeus Mt. Lykaion Arcadia	Greece		Europe	Vermeersch2019
AA-97284	2457	48	bone				21.9885	37.4465	1			Sanctuary of Zeus Mt. Lykaion Arcadia	Greece		Europe	Vermeersch2019
AA-97285	2696	93	bone				21.9885	37.4465	1			Sanctuary of Zeus Mt. Lykaion Arcadia	Greece		Europe	Vermeersch2019
AA-97286	2579	73	bone				21.9885	37.4465	1			Sanctuary of Zeus Mt. Lykaion Arcadia	Greece		Europe	Vermeersch2019
AA-97287	2680	38	charcoal				21.9885	37.4465	1			Sanctuary of Zeus Mt. Lykaion Arcadia	Greece		Europe	Vermeersch2019
AA-97288	2481	46	charcoal				21.9885	37.4465	1			Sanctuary of Zeus Mt. Lykaion Arcadia	Greece		Europe	Vermeersch2019
AA-97289	2495	37	seed/fruit				21.9885	37.4465	1			Sanctuary of Zeus Mt. Lykaion Arcadia	Greece		Europe	Vermeersch2019
AA-97290	2520	38	seed/fruit				21.9885	37.4465	1			Sanctuary of Zeus Mt. Lykaion Arcadia	Greece		Europe	Vermeersch2019
AA-97291	2489	48	bone				21.9885	37.4465	1			Sanctuary of Zeus Mt. Lykaion Arcadia	Greece		Europe	Vermeersch2019
AA-97292	2532	48	bone				21.9885	37.4465	1			Sanctuary of Zeus Mt. Lykaion Arcadia	Greece		Europe	Vermeersch2019
AA-97293	2860	130	bone				21.9885	37.4465	1			Sanctuary of Zeus Mt. Lykaion Arcadia	Greece		Europe	Vermeersch2019
AA-97294	2329	71	bone				21.9885	37.4465	1			Sanctuary of Zeus Mt. Lykaion Arcadia	Greece		Europe	Vermeersch2019
AA-97295	2749	53	charcoal				21.9885	37.4465	1			Sanctuary of Zeus Mt. Lykaion Arcadia	Greece		Europe	Vermeersch2019
AA-97296	2549	37	seed/fruit				21.9885	37.4465	1			Sanctuary of Zeus Mt. Lykaion Arcadia	Greece		Europe	Vermeersch2019
AA-97297	2604	37	seed/fruit				21.9885	37.4465	1			Sanctuary of Zeus Mt. Lykaion Arcadia	Greece		Europe	Vermeersch2019
AA-97298	2553	49	bone				21.9885	37.4465	1			Sanctuary of Zeus Mt. Lykaion Arcadia	Greece		Europe	Vermeersch2019
AA-97299	2607	49	bone				21.9885	37.4465	1			Sanctuary of Zeus Mt. Lykaion Arcadia	Greece		Europe	Vermeersch2019
AA-97300	2649	48	bone				21.9885	37.4465	1			Sanctuary of Zeus Mt. Lykaion Arcadia	Greece		Europe	Vermeersch2019
AA-97301	2250	63	bone				21.9885	37.4465	1			Sanctuary of Zeus Mt. Lykaion Arcadia	Greece		Europe	Vermeersch2019
AA-97302	2640	37	charcoal				21.9885	37.4465	1			Sanctuary of Zeus Mt. Lykaion Arcadia	Greece		Europe	Vermeersch2019
AA-97303	2544	37	seed/fruit				21.9885	37.4465	1			Sanctuary of Zeus Mt. Lykaion Arcadia	Greece		Europe	Vermeersch2019
AA-97304	2553	38	seed/fruit				21.9885	37.4465	1			Sanctuary of Zeus Mt. Lykaion Arcadia	Greece		Europe	Vermeersch2019
AA-97305	2596	48	bone				21.9885	37.4465	1			Sanctuary of Zeus Mt. Lykaion Arcadia	Greece		Europe	Vermeersch2019
AA-97306	2793	49	bone				21.9885	37.4465	1			Sanctuary of Zeus Mt. Lykaion Arcadia	Greece		Europe	Vermeersch2019
AA-97307	2590	59	bone				21.9885	37.4465	1			Sanctuary of Zeus Mt. Lykaion Arcadia	Greece		Europe	Vermeersch2019
AA-97308	2208	72	bone				21.9885	37.4465	1			Sanctuary of Zeus Mt. Lykaion Arcadia	Greece		Europe	Vermeersch2019
AA-97309	2150	74	charcoal				21.9885	37.4465	1			Sanctuary of Zeus Mt. Lykaion Arcadia	Greece		Europe	Vermeersch2019
AA-97310	2517	37	seed/fruit				21.9885	37.4465	1			Sanctuary of Zeus Mt. Lykaion Arcadia	Greece		Europe	Vermeersch2019
AA-97311	2507	37	seed/fruit				21.9885	37.4465	1			Sanctuary of Zeus Mt. Lykaion Arcadia	Greece		Europe	Vermeersch2019
AA-97312	2626	49	bone				21.9885	37.4465	1			Sanctuary of Zeus Mt. Lykaion Arcadia	Greece		Europe	Vermeersch2019
AA-97313	2789	54	bone				21.9885	37.4465	1			Sanctuary of Zeus Mt. Lykaion Arcadia	Greece		Europe	Vermeersch2019
AA-97314	2625	64	bone				21.9885	37.4465	1			Sanctuary of Zeus Mt. Lykaion Arcadia	Greece		Europe	Vermeersch2019
AA-97315	2460	110	bone				21.9885	37.4465	1			Sanctuary of Zeus Mt. Lykaion Arcadia	Greece		Europe	Vermeersch2019
AA-97316	2670	38	bone				21.9885	37.4465	1			Sanctuary of Zeus Mt. Lykaion Arcadia	Greece		Europe	Vermeersch2019
AA-97317	2781	99	bone				21.9885	37.4465	1			Sanctuary of Zeus Mt. Lykaion Arcadia	Greece		Europe	Vermeersch2019
AA-97318	3189	51	bone				21.9885	37.4465	1			Sanctuary of Zeus Mt. Lykaion Arcadia	Greece		Europe	Vermeersch2019
AA-97319	2715	49	bone				21.9885	37.4465	1			Sanctuary of Zeus Mt. Lykaion Arcadia	Greece		Europe	Vermeersch2019
AA-97320	2460	48	bone				21.9885	37.4465	1			Sanctuary of Zeus Mt. Lykaion Arcadia	Greece		Europe	Vermeersch2019
AA-97321	3061	38	bone				21.9885	37.4465	1			Sanctuary of Zeus Mt. Lykaion Arcadia	Greece		Europe	Vermeersch2019
AA-97322	2777	38	bone				21.9885	37.4465	1			Sanctuary of Zeus Mt. Lykaion Arcadia	Greece		Europe	Vermeersch2019
AA-97323	2530	37	bone				21.9885	37.4465	1			Sanctuary of Zeus Mt. Lykaion Arcadia	Greece		Europe	Vermeersch2019
AA-97324	2678	49	bone				21.9885	37.4465	1			Sanctuary of Zeus Mt. Lykaion Arcadia	Greece		Europe	Vermeersch2019
AA-97325	2758	49	bone				21.9885	37.4465	1			Sanctuary of Zeus Mt. Lykaion Arcadia	Greece		Europe	Vermeersch2019
AA-97326	3237	86	bone				21.9885	37.4465	1			Sanctuary of Zeus Mt. Lykaion Arcadia	Greece		Europe	Vermeersch2019
AA-97327	2497	48	bone				21.9885	37.4465	1			Sanctuary of Zeus Mt. Lykaion Arcadia	Greece		Europe	Vermeersch2019
AA-98405	2457	48	bone				21.9885	37.4465	1			Sanctuary of Zeus Mt. Lykaion Arcadia	Greece		Europe	Vermeersch2019
AA-98406	2457	48	bone				21.9885	37.4465	1			Sanctuary of Zeus Mt. Lykaion Arcadia	Greece		Europe	Vermeersch2019
AA-98407	2352	48	bone				21.9885	37.4465	1			Sanctuary of Zeus Mt. Lykaion Arcadia	Greece		Europe	Vermeersch2019
AA-98408	2539	49	bone				21.9885	37.4465	1			Sanctuary of Zeus Mt. Lykaion Arcadia	Greece		Europe	Vermeersch2019
AA-98409	2522	48	bone				21.9885	37.4465	1			Sanctuary of Zeus Mt. Lykaion Arcadia	Greece		Europe	Vermeersch2019
AA-98410	2580	69	bone				21.9885	37.4465	1			Sanctuary of Zeus Mt. Lykaion Arcadia	Greece		Europe	Vermeersch2019
Beta-109187	14310	200	charcoal				20.6589	39.9664	1			Boila	Greece		Europe	Vermeersch2019	Adam E. 1996. Eraul 76: 63-71.
Beta-115890	3170	60	olive stone				25.9063	35.1866	1			Mochlos	Greece		Europe	Vermeersch2019
Beta-125829	3950	50	charcoal				22.1363	38.2172	1			Helike	Greece		Europe	Vermeersch2019
Beta-129765	3220	40	olive stone				25.9063	35.1866	1			Mochlos	Greece		Europe	Vermeersch2019
Beta-131046	23880	100	charcoal				20.9166	39.6333	1			Kastritsa	Greece		Europe	Vermeersch2019	Galanidou 2000. Antiquity. Adam 2007 Paleo
Beta-131047	21350	80	charcoal				20.9166	39.6333	1			Kastritsa	Greece		Europe	Vermeersch2019	Galanidou 2000. Antiquity. Adam 2007 Paleo
Beta-132437	20000	80	charcoal				20.9166	39.6333	1			Kastritsa	Greece		Europe	Vermeersch2019	Galanidou 2000. Antiquity. Adam 2007 Paleo
Beta-151768	3270	40	olive stone				25.9063	35.1866	1			Mochlos	Greece		Europe	Vermeersch2019
Beta-15612	6600	250	Charcoal				23.131212	37.422407	2			Franchthi Koilada Bay	Greece		Europe	14SEA	Jacobsen & Farrand 1987: Plate 71 Gifford 1990: 93
Beta-15613	6860	120	Charcoal				23.131212	37.422407	2			Franchthi Koilada Bay	Greece		Europe	14SEA	Jacobsen & Farrand 1987: Plate 71 Gifford 1990: 93
Beta-15614	6720	100	Charcoal				23.131212	37.422407	2			Franchthi Koilada Bay	Greece		Europe	14SEA	Jacobsen & Farrand 1987: Plate 71 Gifford 1990: 93
Beta-193418	25560	190	charcoal				22.3494	36.6981	1			Skini 4 Cave	Greece		Europe	Vermeersch2019	Darlas A and E. Psathi 2016Palaeoanthropology of the Balkans and Anatolia Springe
Beta-193419	26240	200	charcoal				22.3492	36.6983	1			Skottegarden	Greece		Europe	Vermeersch2019	Darlas A and E. Psathi 2016Palaeoanthropology of the Balkans and Anatolia Springe
Beta-237175	19560	120	charcoal				22.3487	36.7044	1			Kolominitsa	Greece		Europe	Vermeersch2019	http://www.gg.rhul.ac.uk/sog/Results/default1.asp. Darlas A and E. Psathi 2016Palaeoanthropology of the Balkans and Anatolia Springer
Beta-237176	21940	140	charcoal				22.3487	36.7044	1			Komarovo	Greece		Europe	Vermeersch2019	http://www.gg.rhul.ac.uk/sog/Results/default1.asp. Darlas A and E. Psathi 2016Palaeoanthropology of the Balkans and Anatolia Springer
Beta-248599	230	40	charcoal				23.3104	35.8521	1			Galaniana (south of) Antikythera	Greece		Europe	Vermeersch2019
Beta-248661	1460	40	charcoal				20.7419	39.7789	1			Asfaca Ioannina	Greece		Europe	Vermeersch2019
Beta-248662	2990	40	charcoal				20.7419	39.7789	1			Asfaca Ioannina	Greece		Europe	Vermeersch2019
Beta-248663	2920	40	charcoal				20.7404	39.7794	1			Asfaca Ioannina	Greece		Europe	Vermeersch2019
Beta-269603	11670	60	charcoal				22.3925	36.6946	1			Melitzia	Greece		Europe	Vermeersch2019	http://www.gg.rhul.ac.uk/sog/Results/default1.asp Darlas A and E. Psathi 2016Palaeoanthropology of the Balkans and Anatolia Springe
Beta-269605	8550	60	charcoal				22.3925	36.6946	1			Melitzia	Greece		Europe	Vermeersch2019	Thoms et al 2015
Beta-273957	3310	40	organic silt				23.8151	40.9187	1			Fidokoryphi	Greece		Europe	Vermeersch2019	Daura J. 2013.QSR 60: 26-48. https://sites.google.com/ehu.eus/c14peninsulaiberica/dataciones-14
Beta-286709	19300	80	charcoal				22.3925	36.6946	1			Melitzia	Greece		Europe	Vermeersch2019
Beta-286810	11270	50	charcoal				22.3925	36.6946	1			Melitzia	Greece		Europe	Vermeersch2019	Gillette and Madsen 1992: 110; Faunmap 1536
Beta-3077820	34320	250	bone				22.3487	36.7044	1			Kolominitsa	Greece		Europe	Vermeersch2019	Dillehay et al 2003
Beta-307818	19460	80	charcoal				22.3925	36.6946	1			Melitzia	Greece		Europe	Vermeersch2019	http://www.gg.rhul.ac.uk/sog/Results/default1.asp Darlas A and E. Psathi 2016Palaeoanthropology of the Balkans and Anatolia Springe
Beta-307819	18870	80	charcoal				22.3925	36.6946	1			Melitzia	Greece		Europe	Vermeersch2019	Lentz et al. 2013
Beta-325102	7740	40	seed/fruit				25.163	35.2978	1			Knossos	Greece		Europe	Vermeersch2019	Douka 2017
Beta-325103	7690	40	seed/fruit				25.163	35.2978	1			Knossos	Greece		Europe	Vermeersch2019	SPANGLER 2000
Beta-333515	37840	300	charcoal				22.3487	36.7044	1			Kolominitsa	Greece		Europe	Vermeersch2019	http://www.gg.rhul.ac.uk/sog/Results/default1.asp Darlas A and E. Psathi 2016Palaeoanthropology of the Balkans and Anatolia Springe
Beta-333516	34150	280	charcoal				22.3487	36.7044	1			Kolominitsa	Greece		Europe	Vermeersch2019	http://www.gg.rhul.ac.uk/sog/Results/default1.asp Darlas A and E. Psathi 2016Palaeoanthropology of the Balkans and Anatolia Springe
Beta-333517	17970	80	charcoal				22.3925	36.6946	1			Melitzia	Greece		Europe	Vermeersch2019	Pippin Lonnie
Beta-359676	19120	80	charcoal				22.3925	36.6946	1			Melitzia	Greece		Europe	Vermeersch2019	http://www.gg.rhul.ac.uk/sog/Results/default1.asp Darlas A and E. Psathi 2016Palaeoanthropology of the Balkans and Anatolia Springe
Beta-359677	20460	90	charcoal				22.3925	36.6946	1			Mende	Greece		Europe	Vermeersch2019	http://www.gg.rhul.ac.uk/sog/Results/default1.asp Darlas A and E. Psathi 2016Palaeoanthropology of the Balkans and Anatolia Springe
Beta-359678	20160	90					22.3925	36.6946	1			Melitzia	Greece		Europe	Vermeersch2019	Quiroz et al 2001
Beta-48506	5730	80	Charcoal						0			Megalo Nisi Galanis	Greece		Europe	14SEA	Fotiadis & Chondrogianni-Metoki 1993: 24
Beta-48507	6250	170	Charcoal						0			Megalo Nisi Galanis	Greece		Europe	14SEA	Fotiadis & Chondrogianni-Metoki 1993: 24
Beta-48508	6150	90	Charcoal						0			Megalo Nisi Galanis	Greece		Europe	14SEA	Fotiadis & Chondrogianni-Metoki 1993: 24
Beta-48509	5710	100	Charcoal						0			Megalo Nisi Galanis	Greece		Europe	14SEA	Fotiadis & Chondrogianni-Metoki 1993: 24
Beta-85991	3240	50	olive stone				25.9063	35.1866	1			Mochlos	Greece		Europe	Vermeersch2019
Beta-85992	3180	40	olive stone				25.9063	35.1866	1			Mochlos	Greece		Europe	Vermeersch2019	Meyer Rosenthal 1997
Bln-1102	4380	106	charcoal				24.0233	41.0816	1			Sitagroi	Greece		Europe	Vermeersch2019	Depth 1.65 m
Bln-2392	4235	50					23.683	41.05	1			Pentapolis	Greece		Europe	Vermeersch2019	Weninger 1987
Bln-2394	3820	55					23.683	41.05	1			Pentapolis	Greece		Europe	Vermeersch2019
Bln-2395	3955	55					23.683	41.05	1			Pentapolis	Greece		Europe	Vermeersch2019
Bln-2396	3805	50					23.683	41.05	1			Pentapolis	Greece		Europe	Vermeersch2019	Weninger 1987
Bln-2454	3850	50					23.683	41.05	1			Pentapolis	Greece		Europe	Vermeersch2019	Weninger 1987
Bln-2586	3530	50	nutshell				22.6418	40.8014	1			KastanÃ”Ã¸Î©s	Greece		Europe	Vermeersch2019
Bln-2587	3570	50	charcoal				22.6418	40.8014	1			KastanÃ”Ã¸Î©s	Greece		Europe	Vermeersch2019	SzabÃ³ ****
Bln-2658	3560	50	charcoal				22.6418	40.8014	1			KastanÃ”Ã¸Î©s	Greece		Europe	Vermeersch2019
Bln-2718	2860	60	charcoal				22.6418	40.8014	1			KastanÃ”Ã¸Î©s	Greece		Europe	Vermeersch2019
Bln-2719	3500	60	charcoal				22.6418	40.8014	1			KastanÃ”Ã¸Î©s	Greece		Europe	Vermeersch2019
Bln-3189	7470	60	Nd						0			Dimitra	Greece		Europe	14SEA	Maniatis 2014: 207
Bln-774	5100	120	charcoal				24.02122	41.11005	2			Sitagroi	Greece		Europe	RADON	Breunig 1987 96; Easton 1976
Bln-776	5720	100	charcoal				24.02122	41.11005	2			Sitagroi	Greece		Europe	RADON	Breunig 1987 96; Renfrew 1971
Bln-777	5920	120	charcoal				24.02122	41.11005	2			Sitagroi	Greece		Europe	RADON	Breunig 1987 96; Renfrew 1971
Bln-881	5555	100	charcoal				24.02122	41.11005	2			Sitagroi	Greece		Europe	RADON	Breunig 1987 96; Renfrew 1971
Bln-882	5795	100	charcoal				24.02122	41.11005	2			Sitagroi	Greece		Europe	RADON	Breunig 1987 96; Renfrew 1971
Bln-883	5545	100	grain				24.02122	41.11005	2			Sitagroi	Greece		Europe	RADON	Breunig 1987 96; Renfrew 1971
Bln-884	6240	100	charcoal				24.02122	41.11005	2			Sitagroi	Greece		Europe	RADON	Breunig 1987 96; Renfrew 1971
BM-1074	3817	140	wood				26.8216	37.7423	1			Samos Kouros figure	Greece		Europe	Vermeersch2019
BM-1103	6880	49	charcoal				22	40.16667	2			Servia	Greece		Europe	RADON	Breunig 1987 96
BM-1104	6747	51	Charcoal		-25.1				0			Servia	Greece		Europe	14SEA	Burleigh & Hewson 1979: 348 Ridley et al. 2000: 16
BM-1105	6706	53	charcoal				22	40.16667	2			Servia	Greece		Europe	RADON	Breunig 1987 96
BM-1106	6690	83	charcoal				22	40.16667	2			Servia	Greece		Europe	RADON	Breunig 1987 96
BM-1107	6606	55	charcoal				22	40.16667	2			Servia	Greece		Europe	RADON	Breunig 1987 96
BM-1108	3694	98	bone		-17.3		22	40.1667	1			Servia	Greece		Europe	CALPAL
BM-1157	6905	87	charcoal				22	40.16667	2			Servia	Greece		Europe	RADON	Breunig 1987 95; Coleman 1992; PerlÃ¨s 2001; Burleigh/Hewson 1979
BM-124	8050	180	Carbonised wood stake (Quercus) Sample 1 from 1960				25.2	35.3	1			Knossos	Greece		Europe	14SEA	Barker & Mackey 1963: 104f.; Barker et al. 1969 Evans 1971: 117; Evans 1994 Facorellis & Maniatis 2013: Table 10.1â€“2
BM-124 + BM-278	7964	111	Carbonised wood stake (Quercus) Sample 1 from 1960				25.2	35.3	1			Knossos	Greece		Europe	14SEA
BM-126	7000	180	Charcoal Sample 5 from 1960				25.2	35.3	1			Knossos	Greece		Europe	14SEA	Barker & Mackey 1963: 104 Evans 1971: 117 Facorellis & Maniatis 2013: Table 10.1â€“2
BM-1371	6201	252	Charcoal Sample CW (II) CY (II) from 1970		-24.7		25.2	35.3	1			Knossos	Greece		Europe	14SEA	Burleigh & Matthews 1982: 159 Facorellis & Maniatis 2013: Table 10.1â€“2
BM-1372	6482	161	Charcoal Samples CM DF DG (II) CL (II) from 1970		-24.3		25.2	35.3	1			Knossos	Greece		Europe	14SEA	Burleigh & Matthews 1982: 159 Facorellis & Maniatis 2013: Table 10.1â€“2
BM-1426	2800	75	charcoal				23.02	40.8025	1			Assiros	Greece		Europe	Vermeersch2019
BM-1427	2920	75	charcoal				23.02	40.8025	1			Assiros	Greece		Europe	Vermeersch2019
BM-1428	2900	70	charcoal				23.02	40.8025	1			Assiros	Greece		Europe	Vermeersch2019
BM-1431	2840	45	charcoal				23.02	40.8025	1			Assiros	Greece		Europe	Vermeersch2019
BM-1432	2960	40	charcoal				23.02	40.8025	1			Assiros	Greece		Europe	Vermeersch2019
BM-1433	2930	55	charcoal				23.02	40.8025	1			Assiros	Greece		Europe	Vermeersch2019	Burleigh et al. 1982a Bernbeck 1994
BM-1813	4030	50	bone		-19.8		24	35.5	1			Platyvola	Greece		Europe	CALPAL	RC 24 3 1982 262-290
BM-1813R	4020	100	bone				24.0382	35.4025	1			Platyvola Cave	Greece		Europe	Vermeersch2019	RC 24 3 1982 262-290
BM-1814	3800	50	bone		-20		24	35.5	1			Platyvola	Greece		Europe	CALPAL	RC 24 3 1982 262-290
BM-1814R	4070	100	bone				24.0382	35.4025	1			Platyvola Cave	Greece		Europe	Vermeersch2019
BM-1815R	1320	100	bone				24.0382	35.4025	1			Platyvola Cave	Greece		Europe	Vermeersch2019	RC 24 3 1982 262-290
BM-1816	3800	40	bone		-20.2		24	35.5	1			Platyvola	Greece		Europe	CALPAL	RC 24 3 1982 262-290
BM-1816R	4090	100	bone				24.0382	35.4025	1			Platyvola Cave	Greece		Europe	Vermeersch2019	Banadora
BM-1826	4110	50	bone		-21.3		24	35.5	1			Platyvola	Greece		Europe	CALPAL	RC 24 3 1982 262-290
BM-1826R	4120	100	bone				24.0382	35.4025	1			Platyvola Cave	Greece		Europe	Vermeersch2019
BM-1885R	6590	210	bone		0		22	40.1667	1			Servia	Greece		Europe	CALPAL	Brami 2011
BM-1886	4040	50	bone		-23.5		22	40.1667	1			Servia	Greece		Europe	CALPAL
BM-1886R	4270	110	bone				21.9751	40.233	1			Servia-Varytimidhes	Greece		Europe	Vermeersch2019	CalPal 14C database
BM-1887	6420	120	collagen bone				22	40.16667	2			Servia	Greece		Europe	RADON	Breunig 1987 96
BM-1887R	6640	150	Bone Cervus						0			Servia	Greece		Europe	14SEA	Ridley et al. 2000: 16 Bowman et al. 1990: 72
BM-1888	3560	70	bone		-17.3		22	40.1667	1			Servia	Greece		Europe	CALPAL
BM-1888R	3790	120	bone				21.9751	40.233	1			Servia-Varytimidhes	Greece		Europe	Vermeersch2019	British Musem XVI 40
BM-2020R	6740	120	Charcoal				22.5	37.3	1			Agios Petros	Greece		Europe	14SEA	Efstratiou 1985: 167 Bowman et al. 1990: 72
BM-2621	5510	390	Charcoal				22.5	37.3	1			Agios Petros	Greece		Europe	14SEA	Efstratiou 1985: 167
BM-272	7570	150	Charcoal Sample 2 from 1960				25.2	35.3	1			Knossos	Greece		Europe	14SEA	Barker et al. 1969 Evans 1971: 117; Evans 1994 Facorellis & Maniatis 2013: Table 10.1â€“2
BM-273	6210	150	Charcoal Sample 3 from 1960				25.2	35.3	1			Knossos	Greece		Europe	14SEA	Barker et al. 1969 Evans 1971: 117 Facorellis & Maniatis 2013: Table 10.1â€“2
BM-274	6140	150	Charcoal Sample 4 from 1960				25.2	35.3	1			Knossos	Greece		Europe	14SEA	Barker et al. 1969 Facorellis & Maniatis 2013: Table 10.1â€“2
BM-278	7910	140	Carbonised wood stake (Quercus) Sample 1 from 1960				25.2	35.3	1			Knossos	Greece		Europe	14SEA	Barker et al. 1969 Evans 1971: 117; Evans 1994 Facorellis & Maniatis 2013: Table 10.1â€“2
BM-279	5680	150	Charcoal Sample 6 from 1960				25.2	35.3	1			Knossos	Greece		Europe	14SEA	Barker et al. 1969 Evans 1971: 117 Facorellis & Maniatis 2013: Table 10.1â€“2
BM-436	7740	140	Carbonised grain Sample 1 from 1960 associated with sample BM-278				25.2	35.3	1			Knossos	Greece		Europe	14SEA	Barker et al. 1969 Evans 1994 Facorellis & Maniatis 2013: Table 10.1â€“2
BM-575	5636	94	Charcoal from 1969				25.2	35.3	1			Knossos	Greece		Europe	14SEA	Burleigh et al.1977 Facorellis & Maniatis 2013: Table 10.1â€“2
BM-577	5884	188	Charcoal from 1969				25.2	35.3	1			Knossos	Greece		Europe	14SEA	Burleigh et al.1977 Evans 1971: 117 Facorellis & Maniatis 2013: Table 10.1â€“2
BM-579	5534	76	Charcoal from 1969				25.2	35.3	1			Knossos	Greece		Europe	14SEA	Burleigh et al.1977 Evans 1971: 117 Facorellis & Maniatis 2013: Table 10.1â€“2
BM-580	5522	88	Charcoal from 1969				25.2	35.3	1			Knossos	Greece		Europe	14SEA	Burleigh et al.1977 Facorellis & Maniatis 2013: Table 10.1â€“2
BM-581	5588	145	Charcoal from 1969				25.2	35.3	1			Knossos	Greece		Europe	14SEA	Burleigh et al.1977 Evans 1971: 117 Facorellis & Maniatis 2013: Table 10.1â€“2
BM-648	6265	75	charcoal				24.02122	41.11005	2			Sitagroi	Greece		Europe	RADON	Breunig 1987 96; Renfrew 1971
BM-649	5904	66	charcoal				24.02122	41.11005	2			Sitagroi	Greece		Europe	RADON	Breunig 1987 96; Renfrew 1971
BM-650 A	4363	56	charcoal				24.02122	41.11005	2			Sitagroi	Greece		Europe	RADON	Breunig 1987 96
BM-650 B	5367	85	charcoal				24.02122	41.11005	2			Sitagroi	Greece		Europe	RADON	Breunig 1987 96
BM-650a	4363	56	charcoal		0		24.0212	41.11	1			Sitagroi	Greece		Europe	CALPAL	Easton 1976 168
BM-650B	5367	85	charcoal				24.021	41.11	2			Sitagroi	Greece		Europe	Silva_VanderLinden_2017	Easton 1976 168
BM-652	3803	59	charcoal				24.02122	41.11005	2			Sitagroi	Greece		Europe	RADON	Breunig 1987 96
BM-716	5003	213	Charcoal Sample 3 from 1970		-25		25.2	35.3	1			Knossos	Greece		Europe	14SEA	Burleigh & Matthews 1982: 158 Facorellis & Maniatis 2013: Table 10.1â€“2
BM-717	5806	124	Charcoal Sample 19 from 1970		-25.8		25.2	35.3	1			Knossos	Greece		Europe	14SEA	Burleigh & Matthews 1982: 158 Facorellis & Maniatis 2013: Table 10.1â€“2
BM-718	5892	91	Charcoal Samples 23 and 27-29 from 1970		-24.5		25.2	35.3	1			Knossos	Greece		Europe	14SEA	Burleigh & Matthews 1982: 158 Facorellis & Maniatis 2013: Table 10.1â€“2
BM-719	5967	41	Charcoal Samples AR (IA) AY (IA) BA (IA) BI (IA) from 1970		-24.4		25.2	35.3	1			Knossos	Greece		Europe	14SEA	Burleigh & Matthews 1982: 159 Coleman 1992: 211 given erronously as BM-179 Facorellis & Maniatis 2013: Table 10.1â€“2
CAMS-21773	8070	60	Human (cranial) bone				21.7	39.7	1			Theopetra	Greece		Europe	14SEA	Facorellis et al. 2001: 1034â€“7 Facorellis & Maniatis 2000: 62â€“65 Stravopodi et al. 1999: 271
DEM 284-294	6817	108	Charcoal				22.8	38.5	1			Chaironeia	Greece		Europe	14SEA	Tzavella-Evjen 2012: 98
DEM 285 228	7041	36	Bone				22.8	38.5	1			Chaironeia	Greece		Europe	14SEA	Tzavella-Evjen 2012: 98
DEM 286-229	6965	47	Bone				22.8	38.5	1			Chaironeia	Greece		Europe	14SEA	Tzavella-Evjen 2012: 98
DEM-102	110	79	wood				22.6261	38.3744	1			Antikyra	Greece		Europe	Vermeersch2019
DEM-1027	5942	20	marine shell				25.3753	37.461	1			Ftelia Mykonos	Greece		Europe	Vermeersch2019
DEM-1028	6001	27	marine shell				25.3753	37.461	1			Ftelia Mykonos	Greece		Europe	Vermeersch2019
DEM-1029	5725	21	marine shell				25.3753	37.461	1			Ftelia Mykonos	Greece		Europe	Vermeersch2019	Facorellis 2013
DEM-1030	6072	24	marine shell				25.3753	37.461	1			Ftelia Mykonos	Greece		Europe	Vermeersch2019
DEM-1036	3545	41	charcoal				24.5097	38.9646	1			Palamari Skyros	Greece		Europe	Vermeersch2019
DEM-1037	3826	80	charcoal				24.5097	38.9646	1			Palamari Skyros	Greece		Europe	Vermeersch2019
DEM-1038	3688	75	charcoal				24.5097	38.9646	1			Palamari Skyros	Greece		Europe	Vermeersch2019	Facorellis 2013
DEM-104	4812	42	charcoal		0		23.9833	38.5166	1			Skotini Cave	Greece		Europe	CALPAL	Facorellis 2013
DEM-1044	6312	90	Charcoal				23.8	38.1	1			Kryoneri	Greece		Europe	14SEA	Malamidou 2016: 304 Table 1
DEM-1045	5584	99	Charcoal				23.8	38.1	1			Kryoneri	Greece		Europe	14SEA	Malamidou 2016: 304 Table 1
DEM-1048	7033	49	marine shell				23.1316	37.4223	1			Franchthi Cave	Greece		Europe	Vermeersch2019	Facorellis 2013
DEM-1050	7124	50	marine shell				23.1316	37.4223	1			Franchthi Cave	Greece		Europe	Vermeersch2019
DEM-1051	6574	39	marine shell				23.1316	37.4223	1			Franchthi Cave	Greece		Europe	Vermeersch2019
DEM-1052	8742	41	marine shell				23.1316	37.4223	1			Franchthi Cave	Greece		Europe	Vermeersch2019
DEM-1053	8698	46	marine shell				23.1316	37.4223	1			Franchthi Cave	Greece		Europe	Vermeersch2019
DEM-1054	8989	43	marine shell				23.1316	37.4223	1			Franchthi Cave	Greece		Europe	Vermeersch2019
DEM-1055	9663	43	marine shell				23.1316	37.4223	1			Franchthi Cave	Greece		Europe	Vermeersch2019	Facorellis 2013
DEM-106	5564	276	charcoal		0		23.9833	38.5166	1			Skotini Cave	Greece		Europe	CALPAL	Facorellis 2013
DEM-1065	5407	22	charcoal		0		23.2333	38.4667	1			Sarakenos Cave	Greece		Europe	CALPAL	Facorellis 2013
DEM-107	5658	54	charcoal		0		23.9833	38.5166	1			Skotini Cave	Greece		Europe	CALPAL	Facorellis 2013
DEM-1071	2185	47	charcoal				24.7612	40.6192	1			Aghios Ioannis Thassos	Greece		Europe	Vermeersch2019
DEM-1072	4563	68	charcoal				24.7612	40.6192	1			Aghios Ioannis Thassos	Greece		Europe	Vermeersch2019
DEM-1074	4144	53	marine shell				24.5097	38.9646	1			Palamari Skyros	Greece		Europe	Vermeersch2019
DEM-1076	4161	51	marine shell				24.5097	38.9646	1			Palamari Skyros	Greece		Europe	Vermeersch2019
DEM-1083	6690	32	charcoal				22.9344	40.6721	1			Stavroupoli Thessaloniki	Greece		Europe	Vermeersch2019
DEM-1084	6891	60	charcoal				22.9345	40.6703	1			Stavroupoli Thessaloniki	Greece		Europe	Vermeersch2019
DEM-1085	6745	41	charcoal				22.9345	40.6703	1			Stavroupoli Thessaloniki	Greece		Europe	Vermeersch2019
DEM-1086	6860	48	charcoal				22.9345	40.6703	1			Stavroupoli Thessaloniki	Greece		Europe	Vermeersch2019
DEM-1087	6883	32	charcoal				22.9331	40.6702	1			Stavroupoli Thessaloniki	Greece		Europe	Vermeersch2019
DEM-1088	6757	35	charcoal				22.9331	40.6702	1			Stavroupoli Thessaloniki	Greece		Europe	Vermeersch2019	ZoÃ¯ Tsirtsoni pers. comm. 2015
DEM-1093	6352	25	Nd				24.6	40.6	1			Limenaria	Greece		Europe	14SEA	ZoÃ¯ Tsirtsoni pers. comm. 2015
DEM-1094	6289	24	Nd				24.6	40.6	1			Limenaria	Greece		Europe	14SEA	ZoÃ¯ Tsirtsoni pers. comm. 2015
DEM-1095	6291	26	Nd				24.6	40.6	1			Limenaria	Greece		Europe	14SEA	ZoÃ¯ Tsirtsoni pers. comm. 2015
DEM-1096	6312	23	Nd				24.6	40.6	1			Limenaria	Greece		Europe	14SEA	ZoÃ¯ Tsirtsoni pers. comm. 2015
DEM-1097	6343	18	Nd				24.6	40.6	1			Limenaria	Greece		Europe	14SEA	ZoÃ¯ Tsirtsoni pers. comm. 2015
DEM-1098	6345	21	Nd				24.6	40.6	1			Limenaria	Greece		Europe	14SEA	ZoÃ¯ Tsirtsoni pers. comm. 2015
DEM-1099	6531	24	Nd				24.6	40.6	1			Limenaria	Greece		Europe	14SEA	ZoÃ¯ Tsirtsoni pers. comm. 2015
DEM-1100	6507	29	Nd				24.6	40.6	1			Limenaria	Greece		Europe	14SEA	ZoÃ¯ Tsirtsoni pers. comm. 2015
DEM-1101	6424	35	Nd				24.6	40.6	1			Limenaria	Greece		Europe	14SEA	ZoÃ¯ Tsirtsoni pers. comm. 2015
DEM-1102	5377	26	Nd				24.6	40.6	1			Limenaria	Greece		Europe	14SEA	ZoÃ¯ Tsirtsoni pers. comm. 2015
DEM-1103	6447	55	Nd				24.6	40.6	1			Limenaria	Greece		Europe	14SEA	ZoÃ¯ Tsirtsoni pers. comm. 2015
DEM-1115	6299	32	Nd				24.6	40.6	1			Limenaria	Greece		Europe	14SEA	ZoÃ¯ Tsirtsoni pers. comm. 2015
DEM-1116	1179	26	charcoal				23.8225	40.9166	1			Fidokoryphi	Greece		Europe	Vermeersch2019	Facorellis 2013
DEM-1119	45803	1200	charcoal				21.6794	39.6667	1			Theopetra Cave	Greece		Europe	Vermeersch2019	Facorellis et al RC 43 Nr 2B 2001 1029-1048. Facorellis Y. 2013. Radiocarbon 55: 1432-1442.
DEM-1120	43294	1000	charcoal				21.6794	39.6667	1			Theopetra Cave	Greece		Europe	Vermeersch2019	Facorellis et al RC 43 Nr 2B 2001 1029-1048. Facorellis Y. 2013. Radiocarbon 55: 1432-1442.
DEM-1121	43420	2000	charcoal				21.6794	39.6667	1			Theopetra Cave	Greece		Europe	Vermeersch2019	Kozlowski J. 2000 In: Bar-Yosef & Pilbeam The Geography of Neandertals and Modern Humans in Europe n Peabody Museum Bulletin 8: 77-106 Facorellis 2001. Radiocarbon 43: 1037. Facorellis Y. 2013. Radiocarbon 55: 1432-1442.
DEM-1123	44369	1539	charcoal				21.6794	39.6667	1			Theopetra Cave	Greece		Europe	Vermeersch2019	Kozlowski J. 2000 In: Bar-Yosef & Pilbeam The Geography of Neandertals and Modern Humans in Europe n Peabody Museum Bulletin 8: 77-106 Facorellis 2001. Radiocarbon 43: 1037. Facorellis Y. 2013. Radiocarbon 55: 1432-1442.
DEM-1126	50180	1500	charcoal				21.6794	39.6667	1			Theopetra Cave	Greece		Europe	Vermeersch2019	Facorellis 2013
DEM-1135	6738	30	charcoal				22.0634	40.8996	1			Grammi Apsalos Aridaia	Greece		Europe	Vermeersch2019	Facorellis 2013
DEM-1139	3859	26	charcoal		0		23.2333	38.4667	1			Sarakenos Cave	Greece		Europe	CALPAL	Facorellis 2013
DEM-1140	5671	20	charcoal		0		23.2333	38.4667	1			Sarakenos Cave	Greece		Europe	CALPAL	Facorellis 2013
DEM-1141	5931	25	charcoal		0		23.2333	38.4667	1			Sarakenos Cave	Greece		Europe	CALPAL	Facorellis 2013
DEM-1145	3128	21	charcoal				22.0667	40.8892	1			Komvos Apsalos Aridaia	Greece		Europe	Vermeersch2019
DEM-1146	3327	31	charcoal				22.0667	40.8892	1			Komvos Apsalos Aridaia	Greece		Europe	Vermeersch2019	Karamitrou-Mentessidi 2014: 244
DEM-1156	7247	23	Charcoal						0			Pontokomi-Vrissi	Greece		Europe	14SEA	Karamitrou-Mentessidi 2014: 244
DEM-1163	7255	23	Charcoal						0			Xirolimni-Porta	Greece		Europe	14SEA	Karamitrou-Mentessidi 2014: 244
DEM-1168	3583	30	bone		-19.8		22.03	40.37	1			Xeropigado Koiladas	Greece		Europe	CALPAL	Maniatis 2011
DEM-1169	3727	33	bone		-19.7		22.03	40.37	1			Xeropigado Koiladas	Greece		Europe	CALPAL	Maniatis 2011
DEM-117	278	38	wood				20.6409	38.7071	1			Agriaggelonia Lefkas	Greece		Europe	Vermeersch2019	Maniatis 2011
DEM-1171	3703	33	bone		-19.7		22.03	40.37	1			Xeropigado Koiladas	Greece		Europe	CALPAL	Maniatis 2011
DEM-1175	6063	26	charcoal				21.9347	40.362	1			Toumba Kremastis Koiladas	Greece		Europe	Vermeersch2019
DEM-1176	6270	25	charcoal				21.9347	40.362	1			Toumba Kremastis Koiladas	Greece		Europe	Vermeersch2019
DEM-1177	6135	25	charcoal				21.9347	40.362	1			Toumba Kremastis Koiladas	Greece		Europe	Vermeersch2019	Maniatis 2011
DEM-1183	3763	30	bone		-20		22.03	40.37	1			Xeropigado Koiladas	Greece		Europe	CALPAL	Maniatis 2011
DEM-1187	4867	30	charcoal				23.4397	41.2672	1			Kokkika Vrachia Fea Petra	Greece		Europe	Vermeersch2019
DEM-1188	6469	20	charcoal				21.9347	40.362	1			Toumba Kremastis Koiladas	Greece		Europe	Vermeersch2019
DEM-1189	6184	26	charcoal				21.9347	40.362	1			Toumba Kremastis Koiladas	Greece		Europe	Vermeersch2019
DEM-1190	6189	25	charcoal				21.9347	40.362	1			Toumba Kremastis Koiladas	Greece		Europe	Vermeersch2019
DEM-1191	6305	25	charcoal				21.9347	40.362	1			Toumba Kremastis Koiladas	Greece		Europe	Vermeersch2019	Kyparissi-Apostolika 1999: 236 Facorellis et al. 2001: 1034â€“7
DEM-1202	6163	20	charcoal				21.9347	40.362	1			Toumba Kremastis Koiladas	Greece		Europe	Vermeersch2019
DEM-1203	6077	25	charcoal				21.9347	40.362	1			Toumba Kremastis Koiladas	Greece		Europe	Vermeersch2019	Maniatis 2011
DEM-1204	3714	33	bone		-19.4		22.03	40.37	1			Xeropigado Koiladas	Greece		Europe	CALPAL	Maniatis 2011
DEM-1211	7261	20	charcoal				23.2333	38.4666	1			Sarkenos	Greece		Europe	Vermeersch2019
DEM-1212	6096	25	charcoal				21.9347	40.362	1			Toumba Kremastis Koiladas	Greece		Europe	Vermeersch2019
DEM-1213	6100	25	charcoal				21.9347	40.362	1			Toumba Kremastis Koiladas	Greece		Europe	Vermeersch2019	Maniatis 2011
DEM-1214	3738	60	bone		-19.8		22.03	40.37	1			Xeropigado Koiladas	Greece		Europe	CALPAL	Maniatis 2011
DEM-1215	3380	38	bone		-19.7		22.03	40.37	1			Xeropigado Koiladas	Greece		Europe	CALPAL	Maniatis 2011
DEM-1218	6211	25	charcoal				21.9347	40.362	1			Toumba Kremastis Koiladas	Greece		Europe	Vermeersch2019
DEM-1219	6232	25	charcoal				21.9347	40.362	1			Toumba Kremastis Koiladas	Greece		Europe	Vermeersch2019	Kyparissi-Apostolika 1999: 236 Facorellis et al. 2001: 1034â€“7
DEM-122	6221	38	Charcoal		-25		21.7	39.7	1			Theopetra	Greece		Europe	14SEA	Kyparissi-Apostolika 1999: 236 Facorellis et al. 2001: 1034â€“7
DEM-1220	6234	26	charcoal				21.9347	40.362	1			Toumba Kremastis Koiladas	Greece		Europe	Vermeersch2019
DEM-1221	6322	26	charcoal				21.9347	40.362	1			Toumba Kremastis Koiladas	Greece		Europe	Vermeersch2019
DEM-1233	6143	25	charcoal				21.9347	40.362	1			Toumba Kremastis Koiladas	Greece		Europe	Vermeersch2019
DEM-1234	6132	32	charcoal				21.9347	40.362	1			Toumba Kremastis Koiladas	Greece		Europe	Vermeersch2019
DEM-1235	6087	47	charcoal				21.9347	40.362	1			Toumba Kremastis Koiladas	Greece		Europe	Vermeersch2019
DEM-1236	6203	20	charcoal				21.9347	40.362	1			Toumba Kremastis Koiladas	Greece		Europe	Vermeersch2019	Facorellis et al. 2001 1029-1048
DEM-124	714	32	charcoal		0		21.67	39.68	1			Theopetra Cave	Greece		Europe	CALPAL	Facorellis et al. 2001 1029-1048
DEM-1240	3684	33	bone		-19.7		22.03	40.37	1			Xeropigado Koiladas	Greece		Europe	CALPAL	Maniatis 2011
DEM-1259	3562	30	bone		-19.9		22.03	40.37	1			Xeropigado Koiladas	Greece		Europe	CALPAL	Maniatis 2011
DEM-126	3526	41	charcoal				28.1568	36.4147	1			Trianda Rhodes	Greece		Europe	Vermeersch2019
DEM-128	1322	20	wood				21.8659	39.1932	1			Arapis	Greece		Europe	Vermeersch2019
DEM-1284	3147	35	charcoal				22.9714	40.6182	1			Toumba Thessaloniki	Greece		Europe	Vermeersch2019
DEM-1285	3065	30	charcoal				22.9714	40.6182	1			Toumba Thessaloniki	Greece		Europe	Vermeersch2019
DEM-1288	1878	134	charcoal				24.7612	40.6192	1			Aghios Ioannis Thassos	Greece		Europe	Vermeersch2019
DEM-1289	3096	32	charcoal				22.4664	40.7859	1			Archontiko Yannitsa	Greece		Europe	Vermeersch2019
DEM-1290	3218	79	charcoal				22.4664	40.7859	1			Archontiko Yannitsa	Greece		Europe	Vermeersch2019	Maniatis 2011
DEM-1293	3519	30	bone		-20.2		22.03	40.37	1			Xeropigado Koiladas	Greece		Europe	CALPAL	Maniatis 2011
DEM-1294	7261	28	Charcoal						0			Xirolimni-Porta	Greece		Europe	14SEA	Karamitrou-Mentessidi 2014: 244
DEM-1296	3968	40	charcoal				24.5097	38.9646	1			Palamari Skyros	Greece		Europe	Vermeersch2019	Facorellis 2013
DEM-1299	7139	35	charcoal		0		21.67	39.68	1			Theopetra Cave	Greece		Europe	CALPAL	Facorellis 2013
DEM-1300	6473	30	charcoal		0		21.67	39.68	1			Theopetra Cave	Greece		Europe	CALPAL	Facorellis 2013
DEM-1301	7056	34	charcoal		0		21.67	39.68	1			Theopetra Cave	Greece		Europe	CALPAL	Facorellis 2013
DEM-1311	3307	25	charcoal				25.4034	36.3518	1			Akrotiri	Greece		Europe	Vermeersch2019
DEM-1312	3664	25	charcoal				25.4034	36.3518	1			Akrotiri	Greece		Europe	Vermeersch2019
DEM-1313	3396	25	charcoal				25.4034	36.3518	1			Akrotiri	Greece		Europe	Vermeersch2019
DEM-1314	3467	25	charcoal				25.4034	36.3518	1			Akrotiri	Greece		Europe	Vermeersch2019
DEM-1318	6807	25	charcoal				22.0634	40.8996	1			Grammi Apsalos Aridaia	Greece		Europe	Vermeersch2019
DEM-1319	6840	25	charcoal				22.0634	40.8996	1			Grammi Apsalos Aridaia	Greece		Europe	Vermeersch2019
DEM-1320	7092	25	charcoal				22.0634	40.8996	1			Grammi Apsalos Aridaia	Greece		Europe	Vermeersch2019	Maniatis 2011
DEM-1327	3590	30	bone		-19.7		22.03	40.37	1			Xeropigado Koiladas	Greece		Europe	CALPAL	Maniatis 2011
DEM-1328	3605	80	bone		-19.2		22.03	40.37	1			Xeropigado Koiladas	Greece		Europe	CALPAL	Maniatis 2011
DEM-133	39274	4771	charcoal				21.6794	39.6667	1			Theopetra Cave	Greece		Europe	Vermeersch2019
DEM-1335	7136	30	charcoal				21.915	40.1586	1			Varemenoi-Goulon	Greece		Europe	Vermeersch2019	Maniatis 2014: 207 Chondrogianni-Metoki 2002: 568
DEM-1336	7503	35	Proto-Sesklo						0			Varemenoi-Goulon	Greece		Europe	14SEA	Maniatis 2014: 207 Chondrogianni-Metoki 2002: 568
DEM-134	36827	845	charcoal				21.6794	39.6667	1			Theopetra Cave	Greece		Europe	Vermeersch2019
DEM-1345	3441	25	charcoal				25.4034	36.3518	1			Akrotiri	Greece		Europe	Vermeersch2019
DEM-135	277	25	wood				24.211	40.3137	1			Panagia Odigitria	Greece		Europe	Vermeersch2019	Facorellis 2013
DEM-1365	7269	40	Nd						0			Lefkopetra	Greece		Europe	14SEA	Maniatis 2014: 207
DEM-1367	2445	25	bone				22.8018	40.6933	1			Sindos Block-55	Greece		Europe	Vermeersch2019
DEM-1368	1304	25	bone				22.2123	40.6728	1			Aggelochori Imathia	Greece		Europe	Vermeersch2019	Facorellis 2013
DEM-14	3497	45	bone				25.4827	40.4466	1			Mikro Vouni Samothrace	Greece		Europe	Vermeersch2019	Facorellis 2001. Radiocarbon 43: 1037. Facorellis Y. 2013. Radiocarbon 55: 1432-1442.
DEM-140	41410	3914	charcoal				21.6794	39.6667	1			Theopetra Cave	Greece		Europe	Vermeersch2019	Facorellis et al. 2001: 1034â€“7
DEM-141	5485	102	Charcoal		-25		21.7	39.7	1			Theopetra	Greece		Europe	14SEA	Facorellis et al. 2001: 1034â€“7
DEM-1417	3065	30	charcoal				22.2123	40.6728	1			Aggelochori Imathia	Greece		Europe	Vermeersch2019
DEM-1418	3171	30	charcoal				22.2123	40.6728	1			Aggelochori Imathia	Greece		Europe	Vermeersch2019
DEM-1419	3182	30	charcoal				22.2123	40.6728	1			Aggelochori Imathia	Greece		Europe	Vermeersch2019	Kyparissi-Apostolika 1999: 236 Facorellis et al. 2001: 1034â€“7
DEM-1420	3059	30	charcoal				22.2123	40.6728	1			Aggelochori Imathia	Greece		Europe	Vermeersch2019
DEM-1424	3140	30	charcoal				22.2123	40.6728	1			Aggelochori Imathia	Greece		Europe	Vermeersch2019
DEM-1425	3082	30	charcoal				22.2123	40.6728	1			Aggelochori Imathia	Greece		Europe	Vermeersch2019
DEM-1426	3145	30	charcoal				22.2123	40.6728	1			Aggelochori Imathia	Greece		Europe	Vermeersch2019	Maniatis 2014: 207
DEM-1428	7752	40	Nd						0			Lefkopetra	Greece		Europe	14SEA	Maniatis 2014: 207
DEM-1434	6962	25							0			Imvrou Pigadi	Greece		Europe	14SEA	Kyparissi-Apostolika pers. comm. 28.01.2017 N. Kyparissi-Apostolika in print: Fig. 8
DEM-1435	6923	36							0			Imvrou Pigadi	Greece		Europe	14SEA	Kyparissi-Apostolika pers. comm. 28.01.2017 N. Kyparissi-Apostolika in print: Fig. 8
DEM-1455	3508	25	charcoal				25.4034	36.3518	1			Akrotiri	Greece		Europe	Vermeersch2019
DEM-1456	3456	25	charcoal				25.4034	36.3518	1			Akrotiri	Greece		Europe	Vermeersch2019
DEM-1457	3436	25	charcoal				25.4034	36.3518	1			Akrotiri	Greece		Europe	Vermeersch2019
DEM-1458	3375	25	charcoal				25.4034	36.3518	1			Akrotiri	Greece		Europe	Vermeersch2019
DEM-1467R	1304	25	bone				22.2123	40.6728	1			Aggelochori Imathia	Greece		Europe	Vermeersch2019
DEM-1470	9522	50	marine shell				24.4314	37.4471	1			Maroulas Kythnos	Greece		Europe	Vermeersch2019
DEM-1479	4686	60	charcoal				21.9386	40.2678	1			Paliambela Roditis Aliakmon	Greece		Europe	Vermeersch2019	Gallis 1990: 214 Gallis 1996: 540 Fig. 3
DEM-148-158	6912	40	Charcoal						0			Platia Magoula Zarkou	Greece		Europe	14SEA	Gallis 1990: 214 Gallis 1996: 540 Fig. 3
DEM-149-159	6932	39	Charcoal						0			Platia Magoula Zarkou	Greece		Europe	14SEA	Gallis 1990: 214 Gallis 1996: 540 Fig. 3
DEM-15	3469	45	bone				25.4827	40.4466	1			Mikro Vouni Samothrace	Greece		Europe	Vermeersch2019
DEM-150	458	118	wood				23.32	38.322	1			Thebes	Greece		Europe	Vermeersch2019	Gallis 1990: 214 Gallis 1996: 540 Fig. 3
DEM-150-160	6963	43	Charcoal						0			Platia Magoula Zarkou	Greece		Europe	14SEA	Gallis 1990: 214 Gallis 1996: 540 Fig. 3
DEM-151	503	83	wood				23.32	38.322	1			Thebes	Greece		Europe	Vermeersch2019	Gallis 1990: 214 Gallis 1996: 540 Fig. 3
DEM-151-161	6945	51	Charcoal						0			Platia Magoula Zarkou	Greece		Europe	14SEA	Gallis 1990: 214 Gallis 1996: 540 Fig. 3
DEM-1519	4459	25	charcoal				23.4135	41.2661	1			Sidirokastro-Katarraktes	Greece		Europe	Vermeersch2019
DEM-152	313	93	wood				23.726	37.9764	1			Panagia Pantanassa Monastiraki Athens	Greece		Europe	Vermeersch2019	Maniatis 2016
DEM-1520	4471	25	charcoal				23.4135	41.2661	1			Sidirokastro-Katarraktes	Greece		Europe	Vermeersch2019	Maniatis 2016
DEM-1521	4447	25	charcoal				23.4135	41.2661	1			Sidirokastro-Katarraktes	Greece		Europe	Vermeersch2019
DEM-1526	5912	25	charcoal				21.9113	40.9735	1			Agiasma cave A Loutraki Aridaia	Greece		Europe	Vermeersch2019
DEM-1527	5252	65	charcoal				21.9113	40.9735	1			Agiasma cave A Loutraki Aridaia	Greece		Europe	Vermeersch2019
DEM-1528	3462	25	charcoal				25.4034	36.3518	1			Akrotiri	Greece		Europe	Vermeersch2019
DEM-1529	3281	25	charcoal				25.4034	36.3518	1			Akrotiri	Greece		Europe	Vermeersch2019
DEM-1530	4618	25	charcoal				25.4034	36.3518	1			Akrotiri	Greece		Europe	Vermeersch2019
DEM-1531	3441	25	charcoal				25.4034	36.3518	1			Akrotiri	Greece		Europe	Vermeersch2019
DEM-1553	3576	30	bone				25.4827	40.4466	1			Mikro Vouni Samothrace	Greece		Europe	Vermeersch2019
DEM-1555	3542	30	bone				25.4827	40.4466	1			Mikro Vouni Samothrace	Greece		Europe	Vermeersch2019
DEM-1556	3548	30	bone				25.4827	40.4466	1			Mikro Vouni Samothrace	Greece		Europe	Vermeersch2019
DEM-1561	3506	30	bone				25.4827	40.4466	1			Mikro Vouni Samothrace	Greece		Europe	Vermeersch2019
DEM-1563	3527	30	bone				25.4827	40.4466	1			Mikro Vouni Samothrace	Greece		Europe	Vermeersch2019
DEM-1564	3421	30	bone				25.4827	40.4466	1			Mikro Vouni Samothrace	Greece		Europe	Vermeersch2019
DEM-1565	3510	30	bone				25.4827	40.4466	1			Mikro Vouni Samothrace	Greece		Europe	Vermeersch2019
DEM-1566	3417	30	bone				25.4827	40.4466	1			Mikro Vouni Samothrace	Greece		Europe	Vermeersch2019	Shennan & Steele 2000
DEM-158	6913	40	charcoal				22.76	36.95	2			Platia Magoula Zarkou	Greece		Europe	Silva_VanderLinden_2017	Shennan & Steele 2000
DEM-159	6932	39	charcoal				22.1	39.6	2			Platia Magoula Zarkou	Greece		Europe	Silva_VanderLinden_2017
DEM-16	3421	45	bone				25.4827	40.4466	1			Mikro Vouni Samothrace	Greece		Europe	Vermeersch2019	Shennan & Steele 2000
DEM-160	6963	43	charcoal				22.1	39.6	2			Platia Magoula Zarkou	Greece		Europe	Silva_VanderLinden_2017
DEM-1601	3539	30	bone				25.4827	40.4466	1			Mikro Vouni Samothrace	Greece		Europe	Vermeersch2019
DEM-1607	3228	30	charcoal				25.4034	36.3518	1			Akrotiri	Greece		Europe	Vermeersch2019
DEM-1608	3929	25	charcoal				25.4034	36.3518	1			Akrotiri	Greece		Europe	Vermeersch2019
DEM-1609	3433	25	charcoal				25.4034	36.3518	1			Akrotiri	Greece		Europe	Vermeersch2019	Shennan & Steele 2000
DEM-161	6946	51	charcoal				22.1	39.6	2			Platia Magoula Zarkou	Greece		Europe	Silva_VanderLinden_2017
DEM-1610	3420	25	wood				25.4034	36.3518	1			Akrotiri	Greece		Europe	Vermeersch2019
DEM-1612	3802	30	marine shell				25.4827	40.4466	1			Mikro Vouni Samothrace	Greece		Europe	Vermeersch2019
DEM-1615	3389	25	charcoal				25.4034	36.3518	1			Akrotiri	Greece		Europe	Vermeersch2019
DEM-1620	3800	30	marine shell				25.4827	40.4466	1			Mikro Vouni Samothrace	Greece		Europe	Vermeersch2019
DEM-1623	3499	25	charcoal				25.4034	36.3518	1			Akrotiri	Greece		Europe	Vermeersch2019
DEM-1624	3360	25	wood				25.4034	36.3518	1			Akrotiri	Greece		Europe	Vermeersch2019	Shennan & Steele 2000
DEM-163	7083	44	charcoal				22.1	39.6	2			Platia Magoula Zarkou	Greece		Europe	Silva_VanderLinden_2017
DEM-1646	3508	25	wood				25.4034	36.3518	1			Akrotiri	Greece		Europe	Vermeersch2019
DEM-1647	3840	25	charcoal				25.4034	36.3518	1			Akrotiri	Greece		Europe	Vermeersch2019
DEM-1654	6187	25	charcoal				21.9113	40.9735	1			Agiasma cave A Loutraki Aridaia	Greece		Europe	Vermeersch2019	Karamitrou-Mentessidi et al. 2013
DEM-1679	7288	30					21.7	40.4	1			Mavropigi	Greece		Europe	14SEA	Karamitrou-Mentessidi et al. 2013
DEM-168	147	28	wood						0			Grimanis	Greece		Europe	Vermeersch2019	Karamitrou-Mentessidi et al. 2013 Karamitrou-Mentessidi 2014: 245 Maniatis 2014: 207â€“9
DEM-1680	7660	25	Charcoal No. 21				21.7	40.4	1			Mavropigi	Greece		Europe	14SEA	Karamitrou-Mentessidi et al. 2013 Karamitrou-Mentessidi 2014: 245 Maniatis 2014: 207â€“9
DEM-169	259	34	wood						0			Grimanis	Greece		Europe	Vermeersch2019
DEM-1692	7392	30					24.003	41.021	1			Orfeas cave Alistrati	Greece		Europe	Vermeersch2019
DEM-17	3526	45	bone				25.4827	40.4466	1			Mikro Vouni Samothrace	Greece		Europe	Vermeersch2019
DEM-170	6320	197	charcoal				25.4994	37.0346	1			Naxos	Greece		Europe	Vermeersch2019	Facorellis 2013
DEM-1701	9978	100	charcoal		0		23.6	37.9667	1			Anonymous Cave Schisto	Greece		Europe	CALPAL	Facorellis 2013
DEM-170-136	6163	36	Charcoal		-25				0			Skoteini Cave-Tharrounia	Greece		Europe	14SEA	Sampson et al. 1998: 282 Sampson 1993: 33-41
DEM-1715	7216	25					21.7	40.4	1			Mavropigi	Greece		Europe	14SEA	Karamitrou-Mentessidi et al. 2013
DEM-1716	7314	30					21.7	40.4	1			Mavropigi	Greece		Europe	14SEA	Karamitrou-Mentessidi et al. 2013 Maniatis 2014: 207â€“9
DEM-1717	7430	35					21.7	40.4	1			Mavropigi	Greece		Europe	14SEA	Karamitrou-Mentessidi et al. 2013
DEM-1718	4031	30	charcoal				21.4234	40.3156	1			Kryopigado Neapoli	Greece		Europe	Vermeersch2019
DEM-1719	561	30	charcoal				21.4234	40.3156	1			Kryopigado Neapoli	Greece		Europe	Vermeersch2019
DEM-1720	3977	30	charcoal				21.4234	40.3156	1			Kryopigado Neapoli	Greece		Europe	Vermeersch2019
DEM-1721	2749	30	charcoal				21.4234	40.3156	1			Kryopigado Neapoli	Greece		Europe	Vermeersch2019	Sampson et al. 1998: 282 Sampson 1993: 33-41
DEM-1722	2882	30	charcoal				21.4234	40.3156	1			Kryopigado Neapoli	Greece		Europe	Vermeersch2019	Karamitrou-Mentessidi et al. 2013 Karamitrou-Mentessidi 2014: 245 Maniatis 2014: 207â€“9
DEM-1723	7448	30	Charcoal No. 168				21.7	40.4	1			Mavropigi	Greece		Europe	14SEA	Karamitrou-Mentessidi et al. 2013 Karamitrou-Mentessidi 2014: 245 Maniatis 2014: 207â€“9
DEM-1724	7377	35					21.7	40.4	1			Mavropigi	Greece		Europe	14SEA	Karamitrou-Mentessidi et al. 2013
DEM-1742	9621	40	marine shell				24.4314	37.4471	1			Maroulas Kythnos	Greece		Europe	Vermeersch2019
DEM-1747	3518	30	charcoal				22.5613	40.0722	1			Valtos Leptokarya	Greece		Europe	Vermeersch2019
DEM-1748	2970	30	charcoal				21.4234	40.3156	1			Kryopigado Neapoli	Greece		Europe	Vermeersch2019
DEM-1749	3976	30	charcoal				21.4234	40.3156	1			Kryopigado Neapoli	Greece		Europe	Vermeersch2019
DEM-1750	3209	30	charcoal				21.4234	40.3156	1			Kryopigado Neapoli	Greece		Europe	Vermeersch2019	Karamitrou-Mentessidi et al. 2014
DEM-1751	7135	30					21.73	40.44	2			Mavropigi Filotsairi	Greece		Europe	Silva_VanderLinden_2017	Sampson et al. 1998: 282 Sampson 1993: 33-41
DEM-1752	7363	30					21.7	40.4	1			Mavropigi	Greece		Europe	14SEA	Karamitrou-Mentessidi et al. 2013
DEM-1753	3465	30	charcoal				22.5613	40.0722	1			Valtos Leptokarya	Greece		Europe	Vermeersch2019	Tsirtsoni 2016: 290
DEM-176	5697	100	Charcoal				24.309	41.01	2			Dikili Tash	Greece		Europe	14SEA	Tsirtsoni 2016: 290
DEM-177	5452	44	Charcoal				24.309	41.01	2			Dikili Tash	Greece		Europe	14SEA	Tsirtsoni 2016: 280
DEM-178	5518	34	Charcoal				24.309	41.01	2			Dikili Tash	Greece		Europe	14SEA	Tsirtsoni 2016: 280
DEM-1787	5950	33	charcoal				21.9113	40.9735	1			Agiasma cave A Loutraki Aridaia	Greece		Europe	Vermeersch2019	Tsirtsoni 2016: 280
DEM-179	5439	197	Charred seeds				24.309	41.01	2			Dikili Tash	Greece		Europe	14SEA	Tsirtsoni 2016: 280
DEM-1795	3571	30	charcoal				22.4664	40.7859	1			Archontiko Yannitsa	Greece		Europe	Vermeersch2019
DEM-1796	3582	30	charcoal				22.4664	40.7859	1			Archontiko Yannitsa	Greece		Europe	Vermeersch2019
DEM-1797	3574	30	charcoal				22.4664	40.7859	1			Archontiko Yannitsa	Greece		Europe	Vermeersch2019
DEM-1818	3155	55	charcoal				21.4234	40.3156	1			Kryopigado Neapoli	Greece		Europe	Vermeersch2019
DEM-182	5739	96	wood				24.3087	41.0103	1			Dikili Tash	Greece		Europe	Vermeersch2019	Facorellis 2013
DEM-1822	7895	55	charcoal		0		23.6	37.9667	1			Anonymous Cave Schisto	Greece		Europe	CALPAL	Facorellis 2013
DEM-1824	1750	25	charcoal				22.0573	40.7967	1			Edessa	Greece		Europe	Vermeersch2019	Facorellis 2013
DEM-1841	6278	25	charcoal		0		24.4	38.0333	1			Ayia Triada Cave	Greece		Europe	CALPAL	Facorellis 2013
DEM-1846/OxA-15353	4665	35	charcoal				21.4234	40.3156	1			Pigi Athinas Platamon	Greece		Europe	Vermeersch2019
DEM-1850	4159	25	charcoal				21.4234	40.3156	1			Skotina Pieria	Greece		Europe	Vermeersch2019
DEM-1851	3447	30	charcoal				21.4234	40.3156	1			Skotina Pieria	Greece		Europe	Vermeersch2019
DEM-1854	4150	25	charcoal				21.4234	40.3156	1			Skotina Pieria	Greece		Europe	Vermeersch2019
DEM-1855	3049	25	charcoal				21.4234	40.3156	1			Skotina Pieria	Greece		Europe	Vermeersch2019
DEM-1869	4192	30	bone				25.4827	40.4466	1			Mikro Vouni Samothrace	Greece		Europe	Vermeersch2019
DEM-1870	4220	30	bone				25.4827	40.4466	1			Mikro Vouni Samothrace	Greece		Europe	Vermeersch2019
DEM-1874	5642	30	marine shell				25.4827	40.4466	1			Mikro Vouni Samothrace	Greece		Europe	Vermeersch2019
DEM-1888	5523	30	bone				25.4827	40.4466	1			Mikro Vouni Samothrace	Greece		Europe	Vermeersch2019
DEM-1889	5514	30	bone				25.4827	40.4466	1			Mikro Vouni Samothrace	Greece		Europe	Vermeersch2019
DEM-1890	5531	30	bone				25.4827	40.4466	1			Mikro Vouni Samothrace	Greece		Europe	Vermeersch2019
DEM-1892	5331	30	marine shell				25.4827	40.4466	1			Mikro Vouni Samothrace	Greece		Europe	Vermeersch2019
DEM-1896	3655	30	charcoal				22.4664	40.7859	1			Archontiko Yannitsa	Greece		Europe	Vermeersch2019
DEM-1897	3700	30	charcoal				22.4664	40.7859	1			Archontiko Yannitsa	Greece		Europe	Vermeersch2019
DEM-1898	3678	30	charcoal				22.4664	40.7859	1			Archontiko Yannitsa	Greece		Europe	Vermeersch2019
DEM-1899	3441	30	seed/fruit				22.4664	40.7859	1			Archontiko Yannitsa	Greece		Europe	Vermeersch2019
DEM-1902	4261	30	bone				25.4827	40.4466	1			Mikro Vouni Samothrace	Greece		Europe	Vermeersch2019	Maniatis 2016
DEM-1907	7085	30	charcoal				23.4135	41.2661	1			Sidirokastro-Katarraktes	Greece		Europe	Vermeersch2019	Maniatis 2016
DEM-1908	4374	30	charcoal				23.4135	41.2661	1			Sidirokastro-Katarraktes	Greece		Europe	Vermeersch2019	Maniatis 2016
DEM-1909	4388	30	charcoal				23.4135	41.2661	1			Sidirokastro-Katarraktes	Greece		Europe	Vermeersch2019	Maniatis 2016
DEM-1910	4166	30	charcoal				23.4135	41.2661	1			Sidirokastro-Katarraktes	Greece		Europe	Vermeersch2019
DEM-1920	5795	30	marine shell				25.4827	40.4466	1			Mikro Vouni Samothrace	Greece		Europe	Vermeersch2019	Maniatis 2016
DEM-1930	4402	30	charcoal				23.4135	41.2661	1			Sidirokastro-Katarraktes	Greece		Europe	Vermeersch2019	Maniatis 2016
DEM-1931	4459	30	charcoal				23.4135	41.2661	1			Sidirokastro-Katarraktes	Greece		Europe	Vermeersch2019	Maniatis 2016
DEM-1932	4442	30	charcoal				23.4135	41.2661	1			Sidirokastro-Katarraktes	Greece		Europe	Vermeersch2019	Maniatis 2016
DEM-1933	4530	30	charcoal				23.4135	41.2661	1			Sidirokastro-Katarraktes	Greece		Europe	Vermeersch2019
DEM-1937	5710	30	marine shell				25.4827	40.4466	1			Mikro Vouni Samothrace	Greece		Europe	Vermeersch2019
DEM-1938	6318	30	marine shell				25.4827	40.4466	1			Mikro Vouni Samothrace	Greece		Europe	Vermeersch2019
DEM-1960	5718	30	marine shell				25.4827	40.4466	1			Mikro Vouni Samothrace	Greece		Europe	Vermeersch2019
DEM-1961	7076	75	charcoal				23.6035	37.9868	1			Anonymous Cave Schisto	Greece		Europe	Vermeersch2019
DEM-1966	5714	30	marine shell				25.4827	40.4466	1			Mikro Vouni Samothrace	Greece		Europe	Vermeersch2019
DEM-1973	3973	42	bone				22.5163	40.7519	1			Kanali Pella	Greece		Europe	Vermeersch2019
DEM-1982	4063	35	bone				22.5163	40.7519	1			Kanali Pella	Greece		Europe	Vermeersch2019	Maniatis 2014: 207 Maniatis 2011: Fig. 11
DEM-2001	4649	30	Animal bone						0			Mikrothives	Greece		Europe	14SEA	Maniatis 2016: 58-59
DEM-2002	4515	30	Animal bone						0			Mikrothives	Greece		Europe	14SEA	Maniatis 2016: 58-59
DEM-2004	5699	30	marine shell				25.4827	40.4466	1			Mikro Vouni Samothrace	Greece		Europe	Vermeersch2019
DEM-2005	5547	30	marine shell				25.4827	40.4466	1			Mikro Vouni Samothrace	Greece		Europe	Vermeersch2019
DEM-2006	5203	30	marine shell				25.4827	40.4466	1			Mikro Vouni Samothrace	Greece		Europe	Vermeersch2019	Maniatis 2014: 207 Maniatis 2011: Fig. 11
DEM-2025	7175	30	Nd						0			Orfeas Alistratis	Greece		Europe	14SEA	Maniatis 2014: 207 Maniatis 2011: Fig. 11
DEM-2031	5401	30	Charred fruits		-26.6		24.309	41.01	2			Dikili Tash	Greece		Europe	14SEA	Maniatis et al. 2016: Table 1 Tsirtsoni 2016: 279-280
DEM-2032	3078	50	charcoal				24.15	41.05	1			Dikili Tash	Greece		Europe	Vermeersch2019	Maniatis 2016
DEM-2033	3242	30	seed/fruit				24.15	41.05	1			Dikili Tash	Greece		Europe	Vermeersch2019	Maniatis 2016
DEM-2034	3727	30	seed/fruit				21.9794	39.3754	1			Prodromos	Greece		Europe	Vermeersch2019	Maniatis 2016
DEM-2035	3689	30	seed/fruit				21.9794	39.3754	1			Prodromos	Greece		Europe	Vermeersch2019	Maniatis 2016
DEM-2036	962	30	charcoal				21.9794	39.3754	1			Prodromos	Greece		Europe	Vermeersch2019	Maniatis 2016
DEM-2037	3766	30	charcoal				21.9794	39.3754	1			Prodromos	Greece		Europe	Vermeersch2019	Maniatis et al. 2016: Table 1
DEM-2040	5285	30	Animal bone		-20.6		21.3	40.5	1			Dispilio	Greece		Europe	14SEA	Maniatis et al. 2016: Table 1
DEM-2041	5289	30	Animal bone		-20.6		21.3	40.5	1			Dispilio	Greece		Europe	14SEA	Maniatis et al. 2016: Table 1
DEM-2046	3928	30	bone				21.2894	40.4858	1			Dispilio	Greece		Europe	Vermeersch2019	Maniatis 2016
DEM-2047	3994	30	bone				21.2894	40.4858	1			Dispilio	Greece		Europe	Vermeersch2019	Maniatis et al. 2016: Table 1
DEM-2051	4819	30	Animal bone		-20.2		21.3	40.5	1			Dispilio	Greece		Europe	14SEA	Maniatis et al. 2016: Table 1
DEM-2053	5243	30	Wood		-20.7		21.3	40.5	1			Dispilio	Greece		Europe	14SEA	Maniatis et al. 2016: Table 1
DEM-2057	5331	30	Charcoal		-24.5		24.309	41.01	2			Dikili Tash	Greece		Europe	14SEA	Maniatis et al. 2016: Table 1 Tsirtsoni 2016: 279-280
DEM-2058	5811	30	Charcoal		-25		22.9	38.3	1			Prodromos	Greece		Europe	14SEA	Maniatis et al. 2016: Table 1
DEM-2059	5814	30	Charcoal		-25		22.9	38.3	1			Prodromos	Greece		Europe	14SEA	Maniatis et al. 2016: Table 1
DEM-2060	6971	30	Charcoal		-24.6				0			Sykeon	Greece		Europe	14SEA	Maniatis et al. 2016: Table 1
DEM-2062	3686	30	nutshell				22.4664	40.7859	1			Archontiko Yannitsa	Greece		Europe	Vermeersch2019
DEM-2063	3738	53	seed/fruit				22.4664	40.7859	1			Archontiko Yannitsa	Greece		Europe	Vermeersch2019
DEM-2064	3706	30	seed/fruit				22.4664	40.7859	1			Archontiko Yannitsa	Greece		Europe	Vermeersch2019
DEM-2065	3681	30	nutshell				22.4664	40.7859	1			Archontiko Yannitsa	Greece		Europe	Vermeersch2019	Maniatis et al. 2016: Table 1
DEM-2067	5262	30	Charcoal		-24.7		22.9	38.3	1			Prodromos	Greece		Europe	14SEA	Maniatis et al. 2016: Table 1
DEM-2068	5775	30	Charcoal		-25.3		22.9	38.3	1			Prodromos	Greece		Europe	14SEA	Maniatis et al. 2016: Table 1
DEM-2069	6920	30	Charcoal		-25.3				0			Sykeon	Greece		Europe	14SEA	Maniatis et al. 2016: Table 1
DEM-207	9093	550	Charcoal		-25		21.7	39.7	1			Theopetra	Greece		Europe	14SEA	Kyparissi-Apostolika 1999: 236 Facorellis et al. 2001: 1034â€“7
DEM-2070	5748	33	Charcoal		-23.1				0			Sykeon	Greece		Europe	14SEA	Maniatis et al. 2016: Table 1
DEM-2074	4758	30	Charcoal						0			Mikrothives	Greece		Europe	14SEA	Maniatis 2016: 58-59
DEM-2075	2532	25	wood				26.8862	37.6718	1			Heraion Samos	Greece		Europe	Vermeersch2019	Facorellis 2001. Radiocarbon 43: 1037.
DEM-208	12539	200	charcoal				21.6794	39.6667	1			Theopetra Cave	Greece		Europe	Vermeersch2019
DEM-2085	5694	30	bone				25.4827	40.4466	1			Mikro Vouni Samothrace	Greece		Europe	Vermeersch2019
DEM-2091	2502	25	wood				26.8862	37.6718	1			Heraion Samos	Greece		Europe	Vermeersch2019	Maniatis et al. 2016: Table 1 Mavridis & Tankosic 2016: Table 2
DEM-2095	5115	30	Charcoal				22.9	40.5	1			Agia Triada	Greece		Europe	14SEA	Maniatis et al. 2016: Table 1 Mavridis & Tankosic 2016: Table 2
DEM-2096	5362	39	Charcoal		-24.5		22.9	40.5	1			Agia Triada	Greece		Europe	14SEA	Maniatis et al. 2016: Table 1 Mavridis & Tankosic 2016: Table 2
DEM-2097	5909	50	Charcoal		-24.1		22.9	40.5	1			Agia Triada	Greece		Europe	14SEA	Maniatis et al. 2016: Table 1 Mavridis & Tankosic 2016: Table 2
DEM-2104	2445	25	wood				26.8862	37.6718	1			Heraion Samos	Greece		Europe	Vermeersch2019	Maniatis et al. 2016: Table 1
DEM-2108	5245	30	Wooden post (ext. rings)		-22.5		21.3	40.5	1			Dispilio	Greece		Europe	14SEA	Maniatis et al. 2016: Table 1
DEM-2109	5234	30	Wooden post (int. rings)		-22.4		21.3	40.5	1			Dispilio	Greece		Europe	14SEA	Maniatis et al. 2016: Table 1
DEM-2110	6449	35	Charcoal		-24.4		22.9	38.3	1			Prodromos	Greece		Europe	14SEA	Maniatis et al. 2016: Table 1
DEM-2118	2449	25	wood				26.8862	37.6718	1			Heraion Samos	Greece		Europe	Vermeersch2019	Maniatis et al. 2016: Table 1 Tsirtsoni 2016: 290
DEM-2125	5295	30	Charcoal		-24.8		24.309	41.01	2			Dikili Tash	Greece		Europe	14SEA	Maniatis et al. 2016: Table 1 Tsirtsoni 2016: 290
DEM-2132	1640	30	bone				24.6094	40.6011	1			Aghios Antonius	Greece		Europe	Vermeersch2019	Maniatis 2015
DEM-2133	4043	30	bone				24.6094	40.6011	1			Aghios Antonius	Greece		Europe	Vermeersch2019	Maniatis et al. 2016: Table 1 Koukouli-Chrysanthaki & Papadopoulos 2016: Table 1
DEM-2134	5039	70	Animal bone		-19.9				0			Kastri Theologos	Greece		Europe	14SEA	Maniatis et al. 2016: Table 1 Koukouli-Chrysanthaki & Papadopoulos 2016: Table 1
DEM-2135	2427	25	wood				26.8862	37.6718	1			Heraion Samos	Greece		Europe	Vermeersch2019	Maniatis 2015
DEM-2137	1919	30	bone				24.6094	40.6011	1			Aghios Antonius	Greece		Europe	Vermeersch2019
DEM-2138	2458	25	wood				26.8862	37.6718	1			Heraion Samos	Greece		Europe	Vermeersch2019	Maniatis et al. 2016: Table 1 Koukouli-Chrysanthaki & Papadopoulos 2016: Table 1
DEM-2142	5715	30	Animal bone		-19.9				0			Kastri Theologos	Greece		Europe	14SEA	Maniatis et al. 2016: Table 1 Koukouli-Chrysanthaki & Papadopoulos 2016: Table 1
DEM-2144	5258	40	Charcoal		-24.8		24.309	41.01	2			Dikili Tash	Greece		Europe	14SEA	Maniatis et al. 2016: Table 1 Tsirtsoni 2016: 290
DEM-2154	5766	30	Charcoal		-24.4				0			Vasilis-Farsala	Greece		Europe	14SEA	Maniatis et al. 2016: Table 1 Toufexis et al. 2012: 113
DEM-2155	5843	30	Charcoal		-24.9				0			Vasilis-Farsala	Greece		Europe	14SEA	Maniatis et al. 2016: Table 1 Toufexis et al. 2012: 113
DEM-2156	5123	30	Charcoal		-23.6				0			Palioskala	Greece		Europe	14SEA	Maniatis et al. 2016: Table 1 Toufexis 2016: 371 Table 1
DEM-2157	5565	30	Charcoal		-24				0			Palioskala	Greece		Europe	14SEA	Maniatis et al. 2016: Table 1 Toufexis 2016: 371 Table 1
DEM-2158	6417	30	Charcoal		-24.6				0			Makrychori	Greece		Europe	14SEA	Maniatis et al. 2016: Table 1
DEM-2159	5785	30	Charcoal		-24.4				0			Vasilis-Farsala	Greece		Europe	14SEA	Maniatis et al. 2016: Table 1 Toufexis et al. 2012: 113
DEM-2169	4169	30	bone				24.6094	40.6011	1			Aghios Antonius	Greece		Europe	Vermeersch2019
DEM-2174	2849	30	charcoal				20.8377	39.7174	1			Krya II	Greece		Europe	Vermeersch2019	Maniatis et al. 2016: Table 1 Mavridis & Tankosic 2016: Table 2
DEM-2183	5867	60	Charcoal		-24.3		22.9	40.5	1			Agia Triada	Greece		Europe	14SEA	Maniatis et al. 2016: Table 1 Mavridis & Tankosic 2016: Table 2
DEM-2184	4044	30	bone				24.5097	38.9646	1			Palamari Skyros	Greece		Europe	Vermeersch2019
DEM-2185	3881	45	bone				24.5097	38.9646	1			Palamari Skyros	Greece		Europe	Vermeersch2019
DEM-2186	3931	45	bone				24.5097	38.9646	1			Palamari Skyros	Greece		Europe	Vermeersch2019
DEM-2187	3931	45	bone				24.5097	38.9646	1			Palamari Skyros	Greece		Europe	Vermeersch2019
DEM-2188	3931	45	bone				24.5097	38.9646	1			Palamari Skyros	Greece		Europe	Vermeersch2019
DEM-2189	3933	25	bone				24.5097	38.9646	1			Palamari Skyros	Greece		Europe	Vermeersch2019
DEM-2190	3913	25	bone				24.5097	38.9646	1			Palamari Skyros	Greece		Europe	Vermeersch2019
DEM-2191	3904	25	bone				24.5097	38.9646	1			Palamari Skyros	Greece		Europe	Vermeersch2019
DEM-2192	3923	25	bone				24.5097	38.9646	1			Palamari Skyros	Greece		Europe	Vermeersch2019
DEM-2193	4036	25	bone				24.5097	38.9646	1			Palamari Skyros	Greece		Europe	Vermeersch2019
DEM-2194	4051	25	bone				24.5097	38.9646	1			Palamari Skyros	Greece		Europe	Vermeersch2019
DEM-2195	4060	25	bone				24.5097	38.9646	1			Palamari Skyros	Greece		Europe	Vermeersch2019
DEM-22	6367	89	charcoal				25.4732	40.9425	1			Toumba Kokkinochoma Proskinites	Greece		Europe	Vermeersch2019
DEM-2227	2887	30	charcoal				20.8377	39.7174	1			Krya I	Greece		Europe	Vermeersch2019	Kyparissi in press Karkanas P. 2001. Geoarchaeology 16: 373-399. Facorellis 2001. Radiocarbon 43: 1037.
DEM-223	30023	876	charcoal				21.6794	39.6667	1			Theopetra Cave	Greece		Europe	Vermeersch2019	Facorellis et al. 2001 1029-1048
DEM-224	315	87	charcoal		0		21.67	39.68	1			Theopetra Cave	Greece		Europe	CALPAL	Facorellis et al. 2001 1029-1048
DEM-2240	3345	30	bone				24.6094	40.6011	1			Aghios Antonius	Greece		Europe	Vermeersch2019	Maniatis 2015
DEM-2241	3145	30	bone				24.6094	40.6011	1			Aghios Antonius	Greece		Europe	Vermeersch2019	Facorellis et al. 2001 1029-1048
DEM-225	1287	62	charcoal		0		21.67	39.68	1			Theopetra Cave	Greece		Europe	CALPAL	Facorellis et al. 2001 1029-1048
DEM-228	7042	36	bone				22.8443	38.4948	1			Toumba Balomenou Chaeronea	Greece		Europe	Vermeersch2019
DEM-229	6966	47	bone				22.8443	38.4948	1			Toumba Balomenou Chaeronea	Greece		Europe	Vermeersch2019
DEM-23	6368	63	charcoal				25.4732	40.9425	1			Toumba Kokkinochoma Proskinites	Greece		Europe	Vermeersch2019
DEM-230	430	23	bone				23.411	38.4	1			Monastery of Sagmata	Greece		Europe	Vermeersch2019
DEM-2333	3348	25	bone				24.6094	40.6011	1			Aghios Antonius	Greece		Europe	Vermeersch2019
DEM-2349	7141	44					21.73	40.44	2			Mavropigi Filotsairi	Greece		Europe	Silva_VanderLinden_2017	Karamitrou-Mentessidi et al. 2014
DEM-2350	7397	57					21.73	40.44	2			Mavropigi Filotsairi	Greece		Europe	Silva_VanderLinden_2017
DEM-24	3668	45	bone				25.4827	40.4466	1			Mikro Vouni Samothrace	Greece		Europe	Vermeersch2019
DEM-240	2888	48	charcoal				22.494	38.48	1			Delphi	Greece		Europe	Vermeersch2019	Facorellis 2001. Radiocarbon 43: 1037.
DEM-241	13723	60	bone				21.6794	39.6667	1			Theopetra Cave	Greece		Europe	Vermeersch2019	Facorellis et al. 2001 1029-1048
DEM-243	607	150	charcoal		0		21.67	39.68	1			Theopetra Cave	Greece		Europe	CALPAL	Facorellis et al. 2001 1029-1048
DEM-244	118	76	charcoal		0		21.67	39.68	1			Theopetra Cave	Greece		Europe	CALPAL	Facorellis et al. 2001 1029-1084
DEM-245	12045	64	charcoal				21.6794	39.6667	1			Theopetra Cave	Greece		Europe	Vermeersch2019	Maniatis 2014: 207f
DEM-2458	7624	30	Nd						0			Paliambela	Greece		Europe	14SEA	Maniatis 2014: 207f
DEM-2459	7689	46	Nd						0			Paliambela	Greece		Europe	14SEA	Maniatis 2014: 207f
DEM-246	12055	95	charcoal				21.6794	39.6667	1			Theopetra Cave	Greece		Europe	Vermeersch2019	Maniatis 2014: 207f
DEM-2460	7700	30	Nd						0			Paliambela	Greece		Europe	14SEA	Maniatis 2014: 207f
DEM-2461	7291	35	Nd						0			Paliambela	Greece		Europe	14SEA	Maniatis 2014: 207f
DEM-2462	7438	32	Nd						0			Paliambela	Greece		Europe	14SEA	Maniatis 2014: 207f
DEM-247	33085	1573	segregated charcoal fragments from hearth				21.6794	39.6667	1			Theopetra Cave	Greece		Europe	Vermeersch2019	Facorellis et al. 2001 1029-1048
DEM-248	11882	86	charcoal		0		21.67	39.68	1			Theopetra Cave	Greece		Europe	CALPAL	Facorellis et al. 2001 1029-1048
DEM-2480 (MAMS-13618)	2817	31	charcoal				20.6516	40.0186	1			Liatovouni I	Greece		Europe	Vermeersch2019
DEM-2482 (MAMS-13620)	3342	31	charcoal				20.8349	39.6265	1			Palabouti	Greece		Europe	Vermeersch2019	Facorellis et al. 2001 1029-1048
DEM-249	10971	87	charcoal		0		21.67	39.68	1			Theopetra Cave	Greece		Europe	CALPAL	Facorellis et al. 2001 1029-1048
DEM-25	3768	40	bone				25.4827	40.4466	1			Mikro Vouni Samothrace	Greece		Europe	Vermeersch2019	Facorellis et al. 2001 1029-1048
DEM-250	4008	83	charcoal		0		21.67	39.68	1			Theopetra Cave	Greece		Europe	CALPAL	Facorellis et al. 2001 1029-1048
DEM-254	16540	98	charcoal				21.6794	39.6667	1			Theopetra Cave	Greece		Europe	Vermeersch2019
DEM-255	2166	24	charcoal				22.494	38.48	1			Delphi	Greece		Europe	Vermeersch2019
DEM-259	5797	115	Charcoal		-25				0			Kouveleiki Cave A	Greece		Europe	14SEA	Sampson et al. 1998: 283
DEM-26	3947	37	charcoal				22.4664	40.7859	1			Archontiko Yannitsa	Greece		Europe	Vermeersch2019	Sampson et al. 1998: 283
DEM-260	5885	57	Charcoal		-25				0			Kouveleiki Cave A	Greece		Europe	14SEA	Sampson et al. 1998: 283
DEM-261	5807	53	Charcoal		-25				0			Kouveleiki Cave A	Greece		Europe	14SEA	Sampson et al. 1998: 283
DEM-262	5640	286	Charcoal		-25				0			Kouveleiki Cave A	Greece		Europe	14SEA	Sampson et al. 1998: 283
DEM-263	5076	230	Charcoal		-25				0			Kouveleiki Cave A	Greece		Europe	14SEA	Sampson et al. 1998: 283
DEM-264	5849	112	Charcoal		-25				0			Kouveleiki Cave A	Greece		Europe	14SEA	Sampson et al. 1998: 283
DEM-268	1879	51	charcoal		0		24.1667	39.3667	1			Cyclops Cave	Greece		Europe	CALPAL	Facorellis 2013
DEM-269	5892	38	charcoal				22.14	37.9597	1			Limnes (Lakes) Cave Kastria Kalavryta	Greece		Europe	Vermeersch2019
DEM-27	3957	68	charcoal				22.4664	40.7859	1			Archontiko Yannitsa	Greece		Europe	Vermeersch2019	Sampson 1997: 538; 530 Table 84
DEM-271	5484	34	Charcoal		-25		22.1	38	1			Kastria (Kalavryta)	Greece		Europe	14SEA	Sampson 1997: 538; 530 Table 84
DEM-28	483	65	charcoal				22.4664	40.7859	1			Archontiko Yannitsa	Greece		Europe	Vermeersch2019	Facorellis 2013
DEM-284	4529	94	charcoal		0		20.5111	38.15	1			Drakaina Cave	Greece		Europe	CALPAL	Facorellis 2013
DEM-285	4067	181	charcoal		0		20.5111	38.15	1			Drakaina Cave	Greece		Europe	CALPAL	Facorellis 2013
DEM-294	6817	108	charcoal				22.8443	38.4948	1			Toumba Balomenou Chaeronea	Greece		Europe	Vermeersch2019	Shennan & Steele 2000
DEM-296	5702	35	charcoal				23.98	38.51	2			Skotini Cave	Greece		Europe	Silva_VanderLinden_2017
DEM-297	6921	36	charcoal				22.1036	39.5898	1			Platia Magoula Zarkou	Greece		Europe	Vermeersch2019
DEM-303	359	23	nutshell				20.9185	37.7843	1			Zakynthos	Greece		Europe	Vermeersch2019
DEM-304	361	25	nutshell				20.9185	37.7843	1			Zakynthos	Greece		Europe	Vermeersch2019
DEM-305	348	25	wood				20.9185	37.7843	1			Zakynthos	Greece		Europe	Vermeersch2019
DEM-306	9899	71	tar				20.9185	37.7843	1			Zakynthos	Greece		Europe	Vermeersch2019
DEM-313	245	27	wood						0			religious painting	Greece		Europe	Vermeersch2019
DEM-314	151	35	wood				23.4772	37.7092	1			Elaionas Aegina	Greece		Europe	Vermeersch2019	Kyparissi-Apostolika 1999: 236 Facorellis et al. 2001: 1034â€“7 Facorellis & Maniatis 2000: 62â€“65 Stravopodi et al. 1999: 271
DEM-316	9348	84	Charcoal		-25		21.7	39.7	1			Theopetra	Greece		Europe	14SEA	Kyparissi-Apostolika 1999: 236 Facorellis et al. 2001: 1034â€“7 Facorellis & Maniatis 2000: 62â€“65
DEM-319	2449	30	wood				23.9266	39.1989	1			Alonissos shipwreck	Greece		Europe	Vermeersch2019
DEM-320	101	36	wood				21.2894	40.4858	1			Dispilio	Greece		Europe	Vermeersch2019
DEM-321	6270	38	wood				21.2894	40.4858	1			Dispilio	Greece		Europe	Vermeersch2019
DEM-325	2760	24	charcoal				21.668	38.558	1			Thermo	Greece		Europe	Vermeersch2019
DEM-326	2958	98	charcoal				21.668	38.558	1			Thermo	Greece		Europe	Vermeersch2019
DEM-327	2907	29	charcoal				21.668	38.558	1			Thermo	Greece		Europe	Vermeersch2019
DEM-328	3312	84	charcoal				21.668	38.558	1			Thermo	Greece		Europe	Vermeersch2019
DEM-329	2828	35	charcoal				21.668	38.558	1			Thermo	Greece		Europe	Vermeersch2019
DEM-330	2718	28	charcoal				21.668	38.558	1			Thermo	Greece		Europe	Vermeersch2019
DEM-331	2467	40	charcoal				21.668	38.558	1			Thermo	Greece		Europe	Vermeersch2019
DEM-337	3477	35	bone				25.4827	40.4466	1			Mikro Vouni Samothrace	Greece		Europe	Vermeersch2019
DEM-338	3476	37	bone				25.4827	40.4466	1			Mikro Vouni Samothrace	Greece		Europe	Vermeersch2019
DEM-339	3554	31	bone				25.4827	40.4466	1			Mikro Vouni Samothrace	Greece		Europe	Vermeersch2019
DEM-341	6839	68	soil				22.494	38.48	1			Delphi	Greece		Europe	Vermeersch2019	Sampson 1997: 538; 530 Table 84
DEM-345	6730	38	Patella ulyssiponensis Gmelin				25.7	40.8	1			Cyclops Cave-Youra	Greece		Europe	14SEA	Facorellis et al. 1998: Table1
DEM-351	3511	143	charcoal				22.4668	40.7862	1			Archontiko Yannitsa	Greece		Europe	Vermeersch2019
DEM-352	3782	32	charcoal				22.467	40.7856	1			Archontiko Yannitsa	Greece		Europe	Vermeersch2019
DEM-353	3449	130	charcoal				22.4664	40.7859	1			Archontiko Yannitsa	Greece		Europe	Vermeersch2019
DEM-354	3757	31	charcoal				22.467	40.7856	1			Archontiko Yannitsa	Greece		Europe	Vermeersch2019
DEM-355	3766	31	charcoal				22.4664	40.7859	1			Archontiko Yannitsa	Greece		Europe	Vermeersch2019
DEM-356	3648	31	charcoal				22.4664	40.7859	1			Archontiko Yannitsa	Greece		Europe	Vermeersch2019
DEM-357	3684	26	charcoal				22.4664	40.7859	1			Archontiko Yannitsa	Greece		Europe	Vermeersch2019	Facorellis et al. 2001 1029-1048
DEM-359	804	28	charcoal		0		21.67	39.68	1			Theopetra Cave	Greece		Europe	CALPAL	Facorellis et al. 2001 1029-1048
DEM-360	7995	73	Charcoal		-25		21.7	39.7	1			Theopetra	Greece		Europe	14SEA	Kyparissi-Apostolika 1999: 236 Facorellis et al. 2001: 1034â€“7
DEM-361	6326	94	Charcoal		-25		21.7	39.7	1			Theopetra	Greece		Europe	14SEA	Facorellis et al. 2001: 1034â€“7
DEM-372	14895	181	charcoal				21.6794	39.6667	1			Theopetra Cave	Greece		Europe	Vermeersch2019	Kyparissi in press. Karkanas P. 2001. Geoarchaeology 16: 373-399. Facorellis 2001. Radiocarbon 43: 1037. Facorellis Y. 2013. Radiocarbon 55: 1432-1442.
DEM-374	32672	1503	charcoal				21.6794	39.6667	1			Theopetra Cave	Greece		Europe	Vermeersch2019
DEM-379	955	25	bone				22.922	39.3454	1			Amathountas	Greece		Europe	Vermeersch2019
DEM-383	3469	35	bone				25.4827	40.4466	1			Mikro Vouni Samothrace	Greece		Europe	Vermeersch2019
DEM-394	5444	105	Charcoal		-25		22.1	38	1			Kastria (Kalavryta)	Greece		Europe	14SEA	Sampson 1997: 538; 530 Table 84
DEM-395	5657	32	Charcoal		-25		22.1	38	1			Kastria (Kalavryta)	Greece		Europe	14SEA	Sampson 1997: 538; 530 Table 84
DEM-396	5263	45	Charcoal		-25				0			Kouveleiki Cave B	Greece		Europe	14SEA	Sampson et al. 1998: 283
DEM-397	5198	82	Charcoal		-25				0			Kouveleiki Cave B	Greece		Europe	14SEA	Sampson et al. 1998: 283
DEM-398	5320	48	Charcoal		-25				0			Kouveleiki Cave B	Greece		Europe	14SEA	Sampson et al. 1998: 283
DEM-399	1417	24	charcoal				22.763	36.953	1			Kouveleiki Cave II	Greece		Europe	Vermeersch2019
DEM-400	3597	34	charcoal				22.4668	40.7862	1			Archontiko Yannitsa	Greece		Europe	Vermeersch2019
DEM-401	3649	32	charcoal				22.4664	40.7859	1			Archontiko Yannitsa	Greece		Europe	Vermeersch2019
DEM-411	5901	51	soil				22.494	38.48	1			Delphi	Greece		Europe	Vermeersch2019	Facorellis et al. 1998: Table1
DEM-415-371	11173	453					20.6589	39.9664	1			Boinesti	Greece		Europe	Vermeersch2019	Sampson 1998: 12 Table 1 Facorellis et al. 1998: Table1 Facorellis 2003: Table 3.3
DEM-438	3402	30	wood				23.9938	37.926	1			Vravrona	Greece		Europe	Vermeersch2019
DEM-439	3629	38	charcoal				22.4668	40.7862	1			Archontiko Yannitsa	Greece		Europe	Vermeersch2019
DEM-440	3706	26	charcoal				22.4664	40.7859	1			Archontiko Yannitsa	Greece		Europe	Vermeersch2019
DEM-441	3658	34	charcoal				22.4664	40.7859	1			Archontiko Yannitsa	Greece		Europe	Vermeersch2019
DEM-447	2918	60	charcoal				22.2123	40.6728	1			Aggelochori Imathia	Greece		Europe	Vermeersch2019
DEM-448	2737	135	charcoal				22.2123	40.6728	1			Aggelochori Imathia	Greece		Europe	Vermeersch2019
DEM-450	3061	60	charcoal				22.2123	40.6728	1			Aggelochori Imathia	Greece		Europe	Vermeersch2019	Kyparissi-Apostolika 1999: 236 Facorellis et al. 2001: 1034â€“7
DEM-454	6563	68	Charcoal		-25		21.7	39.7	1			Theopetra	Greece		Europe	14SEA	Kyparissi-Apostolika 1999: 236 Facorellis et al. 2001: 1034â€“7
DEM-455	6890	43	Charcoal		-25		21.7	39.7	1			Theopetra	Greece		Europe	14SEA	Kyparissi-Apostolika 1999: 236 Facorellis et al. 2001: 1034â€“7
DEM-467	4225	34	bone				25.4827	40.4466	1			Mikro Vouni Samothrace	Greece		Europe	Vermeersch2019
DEM-468	5233	54	bone				25.4827	40.4466	1			Mikro Vouni Samothrace	Greece		Europe	Vermeersch2019
DEM-475	5448	33	bone				25.4827	40.4466	1			Mikro Vouni Samothrace	Greece		Europe	Vermeersch2019
DEM-476	1652	92	straw				22.9528	40.6333	1			Rotunda of Galerius Thessaloniki	Greece		Europe	Vermeersch2019
DEM-483	5510	39	bone				25.4827	40.4466	1			Mikro Vouni Samothrace	Greece		Europe	Vermeersch2019
DEM-485	299	50	charcoal				23.8916	41.2211	1			Maara cave Drama	Greece		Europe	Vermeersch2019	Facorellis 2013
DEM-486	4127	319	charcoal		0		23.8833	41.2166	1			Maara Cave	Greece		Europe	CALPAL	Facorellis 2013
DEM-487	2916	29	charcoal		0		23.8833	41.2166	1			Maara Cave	Greece		Europe	CALPAL	Facorellis 2013
DEM-490	1561	25	mortar calcite				22.9528	40.6333	1			Rotunda of Galerius Thessaloniki	Greece		Europe	Vermeersch2019
DEM-491	3646	23	charcoal				22.9905	40.4371	1			Mesimeriani Toumba Trilofos	Greece		Europe	Vermeersch2019
DEM-492	6057	43	bone				25.4827	40.4466	1			Mikro Vouni Samothrace	Greece		Europe	Vermeersch2019
DEM-493	2991	22	charcoal				22.9905	40.4371	1			Mesimeriani Toumba Trilofos	Greece		Europe	Vermeersch2019	Facorellis 2013
DEM-494	5741	22	bone		0		24.1667	39.3667	1			Cyclops Cave	Greece		Europe	CALPAL	Facorellis 2013
DEM-498	6197	38	charcoal				25.4827	40.4466	1			Mikro Vouni Samothrace	Greece		Europe	Vermeersch2019
DEM-499	6116	47	charcoal				25.4827	40.4466	1			Mikro Vouni Samothrace	Greece		Europe	Vermeersch2019	Adam E. 1996. Eraul 76: 63-71.
DEM-501	12333	221					20.6589	39.9664	1			Boila	Greece		Europe	Vermeersch2019	Adam E. 1996. Eraul 76: 63-71.
DEM-502	12901	157					20.6589	39.9664	1			Boila	Greece		Europe	Vermeersch2019
DEM-503	5571	39	charcoal				25.4827	40.4466	1			Mikro Vouni Samothrace	Greece		Europe	Vermeersch2019
DEM-504	6226	63	charcoal				25.4827	40.4466	1			Mikro Vouni Samothrace	Greece		Europe	Vermeersch2019
DEM-505	6657	37	charcoal				25.4827	40.4466	1			Mikro Vouni Samothrace	Greece		Europe	Vermeersch2019
DEM-506	5521	40	charcoal				25.4827	40.4466	1			Mikro Vouni Samothrace	Greece		Europe	Vermeersch2019	Sampson et al. 1998: 283
DEM-518	5881	43	Charcoal		-25				0			Kouveleiki Cave A	Greece		Europe	14SEA	Sampson et al. 1998: 283
DEM-519	5932	28	Charcoal		-25				0			Kouveleiki Cave A	Greece		Europe	14SEA	Sampson et al. 1998: 283
DEM-525	6754	34	Patella ulyssiponensis Gmelin		-2.6		25.7	40.8	1			Cyclops Cave-Youra	Greece		Europe	14SEA	Facorellis et al. 1998: Table1
DEM-526	5323	55	charcoal		0		20.5111	38.15	1			Drakaina Cave	Greece		Europe	CALPAL	Facorellis 2013
DEM-527	4951	45	charcoal		0		20.5111	38.15	1			Drakaina Cave	Greece		Europe	CALPAL	Facorellis 2013
DEM-552	4420	28	charcoal				24.3087	41.0103	1			Dikili Tash	Greece		Europe	Vermeersch2019	Tsirtsoni 2016: 280
DEM-553	5296	46	Charcoal				24.309	41.01	2			Dikili Tash	Greece		Europe	14SEA	Tsirtsoni 2016: 280
DEM-554	5754	27	charcoal				21.876	40.3731	1			Kitrini Limni	Greece		Europe	Vermeersch2019	ZoÃ¯ Tsirtsoni pers. comm. 2015 Maniatis and Facorellis 2012: 275
DEM-564	7073	165	Charcoal				24.6	40.6	1			Limenaria	Greece		Europe	14SEA	ZoÃ¯ Tsirtsoni pers. comm. 2015 Maniatis and Facorellis 2012: 275
DEM-565	6531	169	Charcoal				24.6	40.6	1			Limenaria	Greece		Europe	14SEA	ZoÃ¯ Tsirtsoni pers. comm. 2015
DEM-566	6577	70	Charcoal				24.6	40.6	1			Limenaria	Greece		Europe	14SEA	ZoÃ¯ Tsirtsoni pers. comm. 2015
DEM-567	6575	76	Charcoal				24.6	40.6	1			Limenaria	Greece		Europe	14SEA	ZoÃ¯ Tsirtsoni pers. comm. 2015
DEM-569	6564	65	Charcoal				24.6	40.6	1			Limenaria	Greece		Europe	14SEA	ZoÃ¯ Tsirtsoni pers. comm. 2015
DEM-570	6379	69	Charcoal				24.6	40.6	1			Limenaria	Greece		Europe	14SEA	ZoÃ¯ Tsirtsoni pers. comm. 2015
DEM-575	7036	44	Charcoal		-25		21.7	39.7	1			Theopetra	Greece		Europe	14SEA	Facorellis et al. 2001: 1034â€“7 Karkanas 2001: 385 Table I
DEM-576	8060	32	Charcoal		-25		21.7	39.7	1			Theopetra	Greece		Europe	14SEA	Facorellis et al. 2001: 1034â€“7
DEM-577	9370	93	Charcoal		-25		21.7	39.7	1			Theopetra	Greece		Europe	14SEA	Facorellis et al. 2001: 1034â€“7
DEM-578	8547	71	Charcoal		-25		21.7	39.7	1			Theopetra	Greece		Europe	14SEA	Facorellis et al. 2001: 1034â€“7
DEM-583	8014	49	Charcoal		-25		21.7	39.7	1			Theopetra	Greece		Europe	14SEA	Facorellis et al. 2001: 1034â€“7 Karkanas 2001: 385 Table I
DEM-584	6911	32	Charcoal		-25		21.7	39.7	1			Theopetra	Greece		Europe	14SEA	Facorellis et al. 2001: 1034â€“7 Karkanas 2001: 385 Table I
DEM-585	6660	29	Charcoal		-25		21.7	39.7	1			Theopetra	Greece		Europe	14SEA	Facorellis et al. 2001: 1034â€“7
DEM-586	9188	86	Charcoal		-25		21.7	39.7	1			Theopetra	Greece		Europe	14SEA	Facorellis et al. 2001: 1034â€“7
DEM-587	8558	37	Charcoal		-25		21.7	39.7	1			Theopetra	Greece		Europe	14SEA	Facorellis et al. 2001: 1034â€“7
DEM-588	9461	129	Charcoal		-25		21.7	39.7	1			Theopetra	Greece		Europe	14SEA	Facorellis et al. 2001: 1034â€“7
DEM-589	8863	119	Charcoal		-25		21.7	39.7	1			Theopetra	Greece		Europe	14SEA	Facorellis et al. 2001: 1034â€“7
DEM-590	9150	112	Charcoal		-25		21.7	39.7	1			Theopetra	Greece		Europe	14SEA	Facorellis et al. 2001: 1034â€“7
DEM-591	6289	28	Charcoal		-25		21.7	39.7	1			Theopetra	Greece		Europe	14SEA	Facorellis et al. 2001: 1034â€“7
DEM-594	7318	57	charcoal		0		24.1667	39.3667	1			Cyclops Cave	Greece		Europe	CALPAL	Facorellis 2013
DEM-60	383	48	charcoal		0		21.67	39.68	1			Theopetra Cave	Greece		Europe	CALPAL	Facorellis et al. 2001 1029-1048
DEM-604	5017	62	Bones		-21				0			Kouveleiki Cave B	Greece		Europe	14SEA	Sampson et al. 1998: 283
DEM-61	25354	2132	charcoal				21.6794	39.6667	1			Therdonne	Greece		Europe	Vermeersch2019	Facorellis et al RC 43 Nr 2B 2001 1029-1048. Facorellis Y. 2013. Radiocarbon 55: 1432-1442.
DEM-613	46327	1590	charcoal				21.6794	39.6667	1			Theopetra Cave	Greece		Europe	Vermeersch2019	Facorellis 2013
DEM-628	6499	66	charcoal		0		20.5111	38.15	1			Drakaina Cave	Greece		Europe	CALPAL	Facorellis 2013
DEM-629	6298	28	charcoal		0		20.5111	38.15	1			Drakaina Cave	Greece		Europe	CALPAL	Facorellis 2013
DEM-630	6173	33	charcoal		0		20.5111	38.15	1			Drakaina Cave	Greece		Europe	CALPAL	Facorellis 2013
DEM-631	5065	74	charcoal		0		20.5111	38.15	1			Drakaina Cave	Greece		Europe	CALPAL	Facorellis 2013
DEM-632	5822	102	charcoal		0		20.5111	38.15	1			Drakaina Cave	Greece		Europe	CALPAL	Facorellis 2013
DEM-633	6388	53	charcoal		0		20.5111	38.15	1			Drakaina Cave	Greece		Europe	CALPAL	Facorellis 2013
DEM-634	5414	119	charcoal		0		20.5111	38.15	1			Drakaina Cave	Greece		Europe	CALPAL	Facorellis 2013
DEM-636	7779	32	charcoal		0		24.1667	39.3667	1			Cyclops Cave	Greece		Europe	CALPAL	Facorellis 2013
DEM-638	6223	120	Charcoal		-25		25.2	35.3	1			Knossos	Greece		Europe	14SEA	Facorellis & Maniatis 2013: Table 10.3
DEM-640	5980	43	Charcoal		-25		25.2	35.3	1			Knossos	Greece		Europe	14SEA	Facorellis & Maniatis 2013: Table 10.3
DEM-641	6134	116	Charcoal		-25		25.2	35.3	1			Knossos	Greece		Europe	14SEA	Facorellis & Maniatis 2013: Table 10.3
DEM-642	5977	36	Charcoal		-25		25.2	35.3	1			Knossos	Greece		Europe	14SEA	Facorellis & Maniatis 2013: Table 10.3
DEM-656	6269	29	wood				21.2894	40.4858	1			Dispilio	Greece		Europe	Vermeersch2019
DEM-657	6338	29	wood				21.2894	40.4858	1			Dispilio	Greece		Europe	Vermeersch2019	Facorellis & Maniatis 2013: Table 10.3
DEM-658	6106	40	Charcoal		-25		25.2	35.3	1			Knossos	Greece		Europe	14SEA	Facorellis & Maniatis 2013: Table 10.3
DEM-659	5991	55	Charcoal		-25		25.2	35.3	1			Knossos	Greece		Europe	14SEA	Facorellis & Maniatis 2013: Table 10.3
DEM-660	7339	57	Charcoal		-25		25.2	35.3	1			Knossos	Greece		Europe	14SEA	Facorellis & Maniatis 2013: Table 10.3
DEM-661	6213	65	Charcoal		-25		25.2	35.3	1			Knossos	Greece		Europe	14SEA	Facorellis & Maniatis 2013: Table 10.3
DEM-663	6154	30	Charcoal		-25		25.2	35.3	1			Knossos	Greece		Europe	14SEA	Facorellis & Maniatis 2013: Table 10.3
DEM-668	7589	112	Nd						0			Axos-Pellas	Greece		Europe	14SEA	Maniatis 2014: 207
DEM-670	5801	151	Charcoal		-25		25.2	35.3	1			Knossos	Greece		Europe	14SEA	Facorellis & Maniatis 2013: Table 10.3
DEM-713	3588	33	bone		-19.7		22.03	40.37	1			Xeropigado Koiladas	Greece		Europe	CALPAL	Maniatis 2011
DEM-714	3591	33	bone		-19.7		22.03	40.37	1			Xeropigado Koiladas	Greece		Europe	CALPAL	Maniatis 2011
DEM-715	3704	67	charcoal				22.4664	40.7859	1			Archontiko Yannitsa	Greece		Europe	Vermeersch2019
DEM-716	3776	49	charcoal				22.4664	40.7859	1			Archontiko Yannitsa	Greece		Europe	Vermeersch2019
DEM-717	3745	39	charcoal				22.4664	40.7859	1			Archontiko Yannitsa	Greece		Europe	Vermeersch2019
DEM-718	3976	48	charcoal				22.4664	40.7859	1			Archontiko Yannitsa	Greece		Europe	Vermeersch2019
DEM-722	5097	40	charcoal				24.5744	40.6271	1			Limenaria Thasos	Greece		Europe	Vermeersch2019
DEM-732	2408	38	wood				23.8348	40.8286	1			Amphipolis bridge	Greece		Europe	Vermeersch2019
DEM-733	2448	38	wood				23.8348	40.8286	1			Amphipolis bridge	Greece		Europe	Vermeersch2019
DEM-734	1562	38	wood				23.8348	40.8286	1			Amphipolis bridge	Greece		Europe	Vermeersch2019
DEM-735	2445	38	wood				23.8348	40.8286	1			Amphipolis bridge	Greece		Europe	Vermeersch2019
DEM-737	3743	44	charcoal				22.4664	40.7859	1			Archontiko Yannitsa	Greece		Europe	Vermeersch2019
DEM-738	3682	40	charcoal				22.4664	40.7859	1			Archontiko Yannitsa	Greece		Europe	Vermeersch2019
DEM-739	3689	34	charcoal				22.4664	40.7859	1			Archontiko Yannitsa	Greece		Europe	Vermeersch2019	Kozlowski J. 2000 In: Bar-Yosef & Pilbeam The Geography of Neandertals and Modern Humans in Europe n Peabody Museum Bulletin 8: 77-106 Facorellis 2001. Radiocarbon 43: 1037. Facorellis Y. 2013. Radiocarbon 55: 1432-1442.
DEM-74	38079	1942	charcoal				21.6794	39.6667	1			Theopetra Cave	Greece		Europe	Vermeersch2019	Facorellis et al. 2001 1029-1048
DEM-75	201	45	charcoal		0		21.67	39.68	1			Theopetra Cave	Greece		Europe	CALPAL	Facorellis et al. 2001 1029-1048
DEM-758	2203	38	wood				23.8348	40.8286	1			Amphipolis bridge	Greece		Europe	Vermeersch2019
DEM-759	1482	38	wood				23.8348	40.8286	1			Amphipolis bridge	Greece		Europe	Vermeersch2019	Facorellis et al. 2001 1029-1048
DEM-76	273	210	charcoal		0		21.67	39.68	1			Theopetra Cave	Greece		Europe	CALPAL	Facorellis et al. 2001 1029-1048
DEM-760	2382	38	wood				23.8348	40.8286	1			Amphipolis bridge	Greece		Europe	Vermeersch2019
DEM-761	2453	38	wood				23.8348	40.8286	1			Amphipolis bridge	Greece		Europe	Vermeersch2019
DEM-763	1453	38	wood				23.8348	40.8286	1			Amphipolis bridge	Greece		Europe	Vermeersch2019
DEM-764	2367	38	wood				23.8348	40.8286	1			Amphipolis bridge	Greece		Europe	Vermeersch2019
DEM-765	2385	38	wood				23.8348	40.8286	1			Amphipolis bridge	Greece		Europe	Vermeersch2019
DEM-766	2391	38	wood				23.8348	40.8286	1			Amphipolis bridge	Greece		Europe	Vermeersch2019
DEM-769	2389	38	wood				23.8348	40.8286	1			Amphipolis bridge	Greece		Europe	Vermeersch2019
DEM-770	3707	64	charcoal				24.5744	40.6271	1			Limenaria Thasos	Greece		Europe	Vermeersch2019
DEM-771	3026	189	charcoal				24.5744	40.6271	1			Limenaria Thasos	Greece		Europe	Vermeersch2019	Facorellis 2013
DEM-773	2791	19	charcoal		0		23.8833	41.2166	1			Maara Cave	Greece		Europe	CALPAL	Facorellis 2013
DEM-775	2823	19	charcoal		0		23.8833	41.2166	1			Maara Cave	Greece		Europe	CALPAL	Facorellis 2013
DEM-776	2839	19	charcoal		0		23.8833	41.2166	1			Maara Cave	Greece		Europe	CALPAL	Facorellis 2013
DEM-779	5606	30	Charcoal				23.8	38.1	1			Kryoneri	Greece		Europe	14SEA	Malamidou 2016: 304 Table 1
DEM-780	5647	37	Charcoal				23.8	38.1	1			Kryoneri	Greece		Europe	14SEA	Malamidou 2016: 304 Table 1
DEM-781	4057	125	charcoal		0		23.8833	41.2166	1			Maara Cave	Greece		Europe	CALPAL	Facorellis 2013
DEM-782	2501	140	charcoal		0		23.8833	41.2166	1			Maara Cave	Greece		Europe	CALPAL	Facorellis 2013
DEM-785	3910	33	bone		-19.8		22.03	40.37	1			Xeropigado Koiladas	Greece		Europe	CALPAL	Maniatis 2011
DEM-786	3823	46	bone		-19.7		22.03	40.37	1			Xeropigado Koiladas	Greece		Europe	CALPAL	Maniatis 2011
DEM-789	6590	51	Charcoal				23.8	38.1	1			Kryoneri	Greece		Europe	14SEA	Malamidou 2016: 304 Table 1
DEM-790	4461	181	charcoal				23.83	40.8	1			Kryoneri	Greece		Europe	Vermeersch2019
DEM-791	3279	30	charcoal				22.2123	40.6728	1			Aggelochori Imathia	Greece		Europe	Vermeersch2019
DEM-795	3289	30	charcoal				22.2123	40.6728	1			Aggelochori Imathia	Greece		Europe	Vermeersch2019
DEM-796	5584	30	charcoal				22.1963	40.6827	1			Polyplatanos Veroia	Greece		Europe	Vermeersch2019
DEM-797	5724	34	charcoal				22.1963	40.6827	1			Polyplatanos Veroia	Greece		Europe	Vermeersch2019
DEM-798	5633	30	charcoal				22.1963	40.6827	1			Polyplatanos Veroia	Greece		Europe	Vermeersch2019
DEM-799	5879	58	charcoal				22.1963	40.6827	1			Polyplatanos Veroia	Greece		Europe	Vermeersch2019	Maniatis 2011
DEM-810	3920	33	bone		-19.7		22.03	40.37	1			Xeropigado Koiladas	Greece		Europe	CALPAL	Maniatis 2011
DEM-815	5874	22	charcoal		0		23.2333	38.4667	1			Sarakenos Cave	Greece		Europe	CALPAL	Facorellis 2013
DEM-828	3407	25	charcoal				28.1568	36.4147	1			Trianda Rhodes	Greece		Europe	Vermeersch2019
DEM-829	3171	33	charcoal				28.1568	36.4147	1			Trianda Rhodes	Greece		Europe	Vermeersch2019
DEM-830	3449	21	charcoal				28.1568	36.4147	1			Trianda Rhodes	Greece		Europe	Vermeersch2019
DEM-831	3466	23	charcoal				28.1568	36.4147	1			Trianda Rhodes	Greece		Europe	Vermeersch2019	Maniatis 2011
DEM-848	4816	51	charcoal		-24.53		24.7697	40.6297	1			Aghios Ioannis	Greece		Europe	CALPAL	Maniatis 2011
DEM-849	4598	117	charcoal		-24.53		24.7697	40.6297	1			Aghios Ioannis	Greece		Europe	CALPAL	Maniatis 2011
DEM-853	6052	40	charcoal				25.3753	37.461	1			Ftelia Mykonos	Greece		Europe	Vermeersch2019
DEM-854	5853	32	charcoal				25.3753	37.461	1			Ftelia Mykonos	Greece		Europe	Vermeersch2019
DEM-856	3175	41	charcoal				28.1568	36.4147	1			Trianda Rhodes	Greece		Europe	Vermeersch2019
DEM-857	3142	52	charcoal				28.1568	36.4147	1			Trianda Rhodes	Greece		Europe	Vermeersch2019
DEM-858	3138	50	charcoal				28.1568	36.4147	1			Trianda Rhodes	Greece		Europe	Vermeersch2019
DEM-859	3568	44	charcoal				28.1568	36.4147	1			Trianda Rhodes	Greece		Europe	Vermeersch2019
DEM-862	3869	23	charcoal				28.1166	36.4166	1			Asomatos Kremastis Rhodes	Greece		Europe	Vermeersch2019
DEM-863	3538	45	charcoal				27.2918	36.8903	1			Serayia Kos	Greece		Europe	Vermeersch2019
DEM-864	3895	59	charcoal				27.2918	36.8903	1			Serayia Kos	Greece		Europe	Vermeersch2019
DEM-870	5830	33	charcoal				25.3753	37.461	1			Ftelia Mykonos	Greece		Europe	Vermeersch2019
DEM-872	5915	22	charcoal				25.3753	37.461	1			Ftelia Mykonos	Greece		Europe	Vermeersch2019
DEM-873	5661	40	charcoal				25.3753	37.461	1			Ftelia Mykonos	Greece		Europe	Vermeersch2019	Karkanas & Efstratiou 2009: 955
DEM-883	6610	73	Charcoal				25.7	40.9	1			Makri	Greece		Europe	14SEA	Karkanas & Efstratiou 2009: 955
DEM-884	6167	22	Charcoal				25.7	40.9	1			Makri	Greece		Europe	14SEA	Efstratiou pers. comm. 2015
DEM-89	3517	83	charcoal				28.1568	36.4147	1			Trianda Rhodes	Greece		Europe	Vermeersch2019
DEM-90	3258	54	charcoal				28.1568	36.4147	1			Trianda Rhodes	Greece		Europe	Vermeersch2019
DEM-91	3240	35	charcoal				28.1568	36.4147	1			Trianda Rhodes	Greece		Europe	Vermeersch2019	Sampson et al. 1998: 282 Sampson 1993: 33-41
DEM-913	6248	25	Charcoal		-25		21.7	39.7	1			Theopetra	Greece		Europe	14SEA	Facorellis et al. 2001: 1034â€“7
DEM-914	6842	29	Charcoal		-25		21.7	39.7	1			Theopetra	Greece		Europe	14SEA	Facorellis et al. 2001: 1034â€“7
DEM-915	7000	22	Charcoal		-25		21.7	39.7	1			Theopetra	Greece		Europe	14SEA	Facorellis et al. 2001: 1034â€“7
DEM-916	6485	51	Charcoal		-25		21.7	39.7	1			Theopetra	Greece		Europe	14SEA	Facorellis et al. 2001: 1034â€“7
DEM-917	7413	33	Charcoal		-25		21.7	39.7	1			Theopetra	Greece		Europe	14SEA	Facorellis et al. 2001: 1034â€“7
DEM-918	7901	29	Charcoal		-25		21.7	39.7	1			Theopetra	Greece		Europe	14SEA	Facorellis et al. 2001: 1034â€“7
DEM-919	7456	42	Charcoal		-25		21.7	39.7	1			Theopetra	Greece		Europe	14SEA	Facorellis et al. 2001: 1034â€“7
DEM-92	3417	65	charcoal				28.1568	36.4147	1			Trianda Rhodes	Greece		Europe	Vermeersch2019	Facorellis et al. 2001: 1034â€“7
DEM-920	6032	21	Charcoal		-25		21.7	39.7	1			Theopetra	Greece		Europe	14SEA	Facorellis et al. 2001: 1034â€“7
DEM-931	4113	54	bone		-19.88		24.7697	40.6297	1			Aghios Ioannis	Greece		Europe	CALPAL	Maniatis 2011
DEM-932	4530	43	bone		-19.88		24.7697	40.6297	1			Aghios Ioannis	Greece		Europe	CALPAL	Maniatis 2011
DEM-933	4513	54	bone		-19.88		24.7697	40.6297	1			Aghios Ioannis	Greece		Europe	CALPAL	Maniatis 2011
DEM-95	3907	61	charcoal				28.1568	36.4147	1			Trianda Rhodes	Greece		Europe	Vermeersch2019
DEM-950	4164	20	charcoal				25.3427	39.8536	1			Poliochni Limnos	Greece		Europe	Vermeersch2019	Sampson et al. 1998: 282 Sampson 1993: 33-41
DEM-96	3797	127	charcoal				25.4192	36.3643	1			Ermis mine Thera	Greece		Europe	Vermeersch2019	Maniatis 2014: 207
DEM-961	7528	65	Nd						0			Giannitsa B	Greece		Europe	14SEA	Maniatis 2014: 207
DEM-962	7441	35	Nd						0			Giannitsa B	Greece		Europe	14SEA	Maniatis 2014: 207
DEM-97	3133	34	charcoal				25.4192	36.3643	1			Ermis mine Thera	Greece		Europe	Vermeersch2019
DEM-970	3186	26	charcoal				22.4664	40.7859	1			Archontiko Yannitsa	Greece		Europe	Vermeersch2019
DEM-971	3671	25	charcoal				22.4664	40.7859	1			Archontiko Yannitsa	Greece		Europe	Vermeersch2019
DEM-972	3682	18	charcoal				22.4664	40.7859	1			Archontiko Yannitsa	Greece		Europe	Vermeersch2019
DEM-973	3666	20	charcoal				22.4664	40.7859	1			Archontiko Yannitsa	Greece		Europe	Vermeersch2019
DEM-974	109	22	charcoal				25.3753	37.461	1			Ftelia Mykonos	Greece		Europe	Vermeersch2019
DEM-975	5932	21	charcoal				25.3753	37.461	1			Ftelia Mykonos	Greece		Europe	Vermeersch2019
DEM-978	361	38	wood				23.8348	40.8286	1			Amphipolis bridge	Greece		Europe	Vermeersch2019
DEM-979	1595	38	wood				23.8348	40.8286	1			Amphipolis bridge	Greece		Europe	Vermeersch2019
DEM-98	7931	177	charcoal				28.1757	36.3354	1			Kalithies Rhodes	Greece		Europe	Vermeersch2019
DEM-980	1751	38	wood				23.8348	40.8286	1			Amphipolis bridge	Greece		Europe	Vermeersch2019
DEM-981	1604	38	wood				23.8348	40.8286	1			Amphipolis bridge	Greece		Europe	Vermeersch2019
DEM-987	5945	49	charcoal				25.3753	37.461	1			Ftelia Mykonos	Greece		Europe	Vermeersch2019
DEM-988	5721	59	charcoal				25.3753	37.461	1			Ftelia Mykonos	Greece		Europe	Vermeersch2019
DEM-989	6079	41	charcoal				25.3753	37.461	1			Ftelia Mykonos	Greece		Europe	Vermeersch2019
DEM-99	2023	59	charcoal				27.1216	36.6659	1			Giali Nisiros	Greece		Europe	Vermeersch2019	Chondrogianni-Metoki 2014: 339
DEM-nd1	9571	65	.				24.4333	37.45	1			Maroulas	Greece		Europe	Vermeersch2019	Jâˆšâˆrgensen E. K. 2017. The Palaeodemographic and Environmental Dynamics of Prehistoric Arctic Norway: An Overview of Human-Climate Covariation
DIC-448	3900	96	charcoal				22.8753	38.0252	1			Lake Vouliagmeni Perakhora	Greece		Europe	Vermeersch2019
DIC-450	4640	193	charcoal				22.8753	38.0252	1			Lake Vouliagmeni Perakhora	Greece		Europe	Vermeersch2019
DIC-451	4010	126	charcoal				22.8753	38.0252	1			Lake Vouliagmeni Perakhora	Greece		Europe	Vermeersch2019
DIC-452	3880	198	charcoal				22.8753	38.0252	1			Lake Vouliagmeni Perakhora	Greece		Europe	Vermeersch2019
DIC-456	4490	130	charcoal				22.8753	38.0252	1			Lake Vouliagmeni Perakhora	Greece		Europe	Vermeersch2019	Maslowski et al. 1995
ERL-12812	291	49	plant				23.8257	40.9195	1			Fidokoryphi	Greece		Europe	Vermeersch2019
ERL-12813	955	49	plant				23.8257	40.9195	1			Fidokoryphi	Greece		Europe	Vermeersch2019
ERL-12814	4841	52	peat				23.8257	40.9195	1			Fidokoryphi	Greece		Europe	Vermeersch2019	Crandell L 2013. Journal of the Lithic Studies Society 34: 30-42.
ERL-15209	264	30	charcoal				23.8151	40.9187	1			Fidokoryphi	Greece		Europe	Vermeersch2019
ERL-15213	6268	48	organic silt				23.8151	40.9187	1			Fidokoryphi	Greece		Europe	Vermeersch2019	Heinen M. QuartÃ”Ã¸Î©r 63 (2016): 137-155
ERL-8790	2545	40	charcoal				23.8227	40.9193	1			Fidokoryphi	Greece		Europe	Vermeersch2019	Bazile F. 2007. BSPF 104: 787-796.
ETH-043-0445	6240	125	soil				22.8048	37.5887	1			Argive Plain	Greece		Europe	Vermeersch2019
ETH-3313	3710	58	charcoal				25.40356	36.35136	2			Akrotirin	Greece		Europe	RADON-B	Kutschera/Stadler 2000 73
ETH-3315	3610	51	seed (pip of fruit)				25.40356	36.35136	2			Akrotirin	Greece		Europe	RADON-B	Kutschera/Stadler 2000 73
ETH-3316	3434	48	charcoal				25.40356	36.35136	2			Akrotirin	Greece		Europe	RADON-B	Kutschera/Stadler 2000 73
ETH-3317	3604	51	charcoal				25.40356	36.35136	2			Akrotirin	Greece		Europe	RADON-B	Kutschera/Stadler 2000 73
ETH-3318	3350	50	charcoal				25.40356	36.35136	2			Akrotirin	Greece		Europe	RADON-B	Kutschera/Stadler 2000 73
ETH-3319	3499	42	charcoal				25.40356	36.35136	2			Akrotirin	Greece		Europe	RADON-B	Kutschera/Stadler 2000 73
ETH-3320	3390	50	charcoal				25.40356	36.35136	2			Akrotirin	Greece		Europe	RADON-B	Kutschera/Stadler 2000 73
ETH-3321	3349	53	charcoal				25.40356	36.35136	2			Akrotirin	Greece		Europe	RADON-B	Kutschera/Stadler 2000 73
ETH-3322	3420	56	charcoal				25.40356	36.35136	2			Akrotirin	Greece		Europe	RADON-B	Kutschera/Stadler 2000 73
ETH-3323	3437	54	seed (pip of fruit)				25.40356	36.35136	2			Akrotirin	Greece		Europe	RADON-B	Kutschera/Stadler 2000 73
ETH-3324	3453	52	seed (pip of fruit)				25.40356	36.35136	2			Akrotirin	Greece		Europe	RADON-B	Kutschera/Stadler 2000 73
Gd-10201	240	110	organic fraction				22.8074	37.6898	1			Klissoura 1 Cave	Greece		Europe	Vermeersch2019	J. Kozlowski Nouvelles dÃ”Ã¸Î©couvertes du Paleolithique supÃ”Ã¸Î©rieur en Pologne XIVÃ”Ã¸Î©me congrÃ”Ã¸Î©s UISPP LiÃ”Ã¸Î©ge ERALIL 97 89-92. Wojtal P. 2015. QI 359-360: 58-71.
Gd-11546	22370	270	carbon				22.8076	37.6897	1			Klisoura Cave 1 Klissoura Cave 1	Greece		Europe	Vermeersch2019
Gd-15349	23000	540	carbon				22.8075	37.6897	1			Klisoura Cave 1 Klissoura Cave 1	Greece		Europe	Vermeersch2019	Kuhn S.L. Eurasian Prehistory 7: 37-46.
Gd-15351	24820	520	carbon				22.8075	37.6897	1			Klisoura Cave 1 Klissoura Cave 1	Greece		Europe	Vermeersch2019	Sampson et al. 2002: 48 62 Facorellis et al. 2010: 133 Table 3
Gd-3784	9150	220	Carbonates						0			Klisoura cave 1	Greece		Europe	14SEA	Koumouzelis et al. 2003: 121 Fig. 8.6
Gd-3790	6230	30	Carbonate						0			Klisoura cave 1	Greece		Europe	14SEA	Koumouzelis et al. 2003: 121 Fig. 8.6
Gd-7892	34700	1600	bone				22.8076	37.6897	1			Klisoura Cave 1 Klissoura Cave 1	Greece		Europe	Vermeersch2019	Koumouzelis M. The Early Upper Palaeolithic in Greece: The Excavations in Klisoura Cave Journal of Archaeological Science 2001 28 515-539
Gd-7893	31400	1000	bone				22.8076	37.6897	1			Klisoura Cave 1 Klissoura Cave 1	Greece		Europe	Vermeersch2019	Czebreszuk et al. 1997 41 Tab. 11
Gd-7994	23800	400	bone				22.8076	37.6897	1			Klisoura Cave 1 Klissoura Cave 1	Greece		Europe	Vermeersch2019	Koumouzelis M. The Early Upper Palaeolithic in Greece: The Excavations in Klisoura Cave Journal of Archaeological Science 2001 28 515-539
Gd-7996	27200	500	bone				22.8076	37.6897	1			Klisoura Cave 1 Klissoura Cave 1	Greece		Europe	Vermeersch2019	Otte M. Sedimentary Deposition rates and Carbon-14. JAS 2003 30: 325-341
Gd-9688	22500	1000	bone				22.8076	37.6897	1			Klisoura Cave 1 Klissoura Cave 1	Greece		Europe	Vermeersch2019	EgyRadDat
GdA-228	31150	400	carbon				22.8076	37.6897	1			Klisoura Cave 1 Klissoura Cave 1	Greece		Europe	Vermeersch2019	Barich.2016Intro
Gif-1277	3380	110					25.4929	35.2929	1			Malia	Greece		Europe	Vermeersch2019
Gif-1279	3410	110					25.4909	35.2938	1			Malia	Greece		Europe	Vermeersch2019	Breunig 1987: 92 Sampson et al. 1998: 281
Gif-1280	5470	150	charcoal		0		24.013	37.7333	1			Kitsos Cave	Greece		Europe	CALPAL; RADON	Facorellis 2013
Gif-1283	1900	140	charcoal		0		24.013	37.7333	1			Kitsos Cave	Greece		Europe	CALPAL	Facorellis 2013
Gif-1423	5650	140	charcoal				24.25	41	2			Dikili Tash	Greece		Europe	RADON	Breunig 1987 96; Treuil 1992
Gif-1424	5750	140	charcoal				24.25	41	2			Dikili Tash	Greece		Europe	RADON	Breunig 1987 96; Treuil 1992
Gif-1425	5750	140	charcoal				24.25	41	2			Dikili Tash	Greece		Europe	RADON	Breunig 1987 96; Treuil 1992
Gif-1426	6800	160	charcoal				24.25	41	2			Dikili Tash	Greece		Europe	RADON	Breunig 1987 96; Treuil 1992
Gif-1525	3100	110					25.4917	35.2912	1			Malia	Greece		Europe	Vermeersch2019	Breunig 1987 207
Gif-1610	5350	200	charcoal		0		24.013	37.7333	1			Kitsos Cave	Greece		Europe	CALPAL; RADON	Facorellis 2013
Gif-1612	5700	140	charcoal		0		24.013	37.7333	1			Kitsos Cave	Greece		Europe	CALPAL; RADON	Facorellis 2013
Gif-1670	5550	150	charcoal		0		24.013	37.7333	1			Kitsos Cave	Greece		Europe	CALPAL; RADON	Facorellis 2013
Gif-1729	5750	130	charcoal		0		24.013	37.7333	1			Kitsos Cave	Greece		Europe	CALPAL; RADON	Facorellis 2013
Gif-1735	6170	160	charcoal				24.25	41	2			Dikili Tash	Greece		Europe	RADON	Breunig 1987 96; Treuil 1992
Gif-1737	6400	160	charcoal				24.25	41	2			Dikili Tash	Greece		Europe	RADON	Breunig 1987 96; Treuil 1992
Gif-1738	5600	150	charcoal				24.25	41	2			Dikili Tash	Greece		Europe	RADON	Breunig 1987 96; Treuil 1992
Gif-1739	2830	110					24.25	41	2			Dikili Tas I	Greece		Europe	RADON	Treuil 1992
Gif-1740	6450	160	charcoal				24.25	41	2			Dikili Tash	Greece		Europe	RADON	Breunig 1987 96; Treuil 1992
Gif-1832	5650	130	charcoal		0		24.013	37.7333	1			Kitsos Cave	Greece		Europe	CALPAL; RADON	Facorellis 2013
Gif-2122	5230	290	Charcoal				22.5	38.5	1			Corycian Cave	Greece		Europe	14SEA; CALPAL	Breunig 1987: 92
Gif-2123	6250	90	Charcoal				22.5	38.5	1			Corycian Cave	Greece		Europe	14SEA; CALPAL; RADON	Breunig 1987: 92 Coleman 1992: 210
Gif-2124	6380	90	charcoal				22.5	38.48333	2			Korykish Cave	Greece		Europe	RADON	Breunig 1987 92; Shennan/Steele 2000
Gif-2339	7370	170	Charcoal				22.5	38.5	1			Corycian Cave	Greece		Europe	14SEA; CALPAL	Breunig 1987: 92
Gif-2452	3060	100					25.4909	35.2938	1			Malia	Greece		Europe	Vermeersch2019	Larsson 2019
Gif-4440	5550	120							0			Kitsos Cave	Greece		Europe	14SEA	Coleman 1992: 210
Gif-4442	5820	120							0			Kitsos Cave	Greece		Europe	14SEA	Coleman 1992: 210
Gif-874	3350	120					25.4909	35.2938	1			Malia	Greece		Europe	Vermeersch2019	Clist 2004/05
Gif-875	3780	130					25.4909	35.2938	1			Malia	Greece		Europe	Vermeersch2019	ErdoÃ u et al. 2003
GifA-11016	7805	40	Seed				23.131212	37.422407	2			Franchthi Cave	Greece		Europe	14SEA	PerlÃ¨s et al. 2013
GifA-11016 + GifA-11455	7780	32	Seed				23.131212	37.422407	2			Franchthi Cave	Greece		Europe	14SEA
GifA-11017	7780	40	Seed				23.131212	37.422407	2			Franchthi Cave	Greece		Europe	14SEA	PerlÃ¨s et al. 2013
GifA-11455	7740	50	Seed				23.131212	37.422407	2			Franchthi Cave	Greece		Europe	14SEA	PerlÃ¨s et al. 2013
GifA-11456	7645	50	Seed				23.131212	37.422407	2			Franchthi Cave	Greece		Europe	14SEA	PerlÃ¨s et al. 2013
GifA-80043	7910	40	Charcoal				23.131212	37.422407	2			Franchthi Cave	Greece		Europe	14SEA	PerlÃ¨s et al. 2013
GifA-80044	7555	40	Charcoal				23.131212	37.422407	2			Franchthi Cave	Greece		Europe	14SEA	PerlÃ¨s et al. 2013: â€œtoo recentâ€
GifA-80045	7875	40	Charcoal				23.131212	37.422407	2			Franchthi Cave	Greece		Europe	14SEA	PerlÃ¨s et al. 2013
GifA-80046	7935	40	Charcoal				23.131212	37.422407	2			Franchthi Cave	Greece		Europe	14SEA	PerlÃ¨s et al. 2013
GifA-80048	7990	40	Charcoal				23.131212	37.422407	2			Franchthi Cave	Greece		Europe	14SEA	PerlÃ¨s et al. 2013
GifA-80049	8025	45	Charcoal				23.131212	37.422407	2			Franchthi Cave	Greece		Europe	14SEA	PerlÃ¨s et al. 2013
GifA-99168	40010	740	bone Coelodonta antiquitatis Linty				22.8076	37.6897	1			Klisoura Cave 1 Klissoura Cave 1	Greece		Europe	Vermeersch2019	White 2012 PNAS 109: 8542.
GrA-21607	3790	60	marine shell				26.2785	35.1968	1			Palaikastro	Greece		Europe	Vermeersch2019
GRA-27084	6350	50	Charcoal						0			Lafrouda	Greece		Europe	14SEA	Ammerman et al. 2008: 147 Fig. 5
GrA-27084	6350	50			0		25.0351	40.9984	1			Lafrouda	Greece		Europe	CALPAL	Ammermann 2008
GrA-27087	2680	40	charcoal				21.004	40.1202	1			Samarina 8 Grevena	Greece		Europe	Vermeersch2019
GrA-27088	3220	40	charcoal				21.004	40.1202	1			Samarina 8 Grevena	Greece		Europe	Vermeersch2019
GrA-27089	1395	40	charcoal				21.004	40.1202	1			Samarina 8 Grevena	Greece		Europe	Vermeersch2019
GrA-27092	2900	40	charcoal				21.004	40.1202	1			Samarina 8 Grevena	Greece		Europe	Vermeersch2019
GrA-28039	3545	35	bone		-19.15		22.7	37.53	1			Lerna	Greece		Europe	CALPAL	Voutsaki 2009
GrA-28040	3510	35	bone		-19.5		22.7	37.53	1			Lerna	Greece		Europe	CALPAL	Voutsaki 2009
GrA-28041	3530	35	bone		-19.74		22.7	37.53	1			Lerna	Greece		Europe	CALPAL	Voutsaki 2009
GrA-28043	3495	40	bone		-20.05		22.7	37.53	1			Lerna	Greece		Europe	CALPAL	Voutsaki 2009
GrA-28044	3520	35	bone		-19.56		22.7	37.53	1			Lerna	Greece		Europe	CALPAL	Voutsaki 2009
GrA-28045	3585	35	bone		-20.3		22.7	37.53	1			Lerna	Greece		Europe	CALPAL	Voutsaki 2009
GrA-28048	3535	35	bone		-19.67		22.7	37.53	1			Lerna	Greece		Europe	CALPAL	Voutsaki 2009
GrA-28050	3560	35	bone		-19		22.7	37.53	1			Lerna	Greece		Europe	CALPAL	Voutsaki 2009
GrA-28053	3595	35	bone		-19.38		22.7	37.53	1			Lerna	Greece		Europe	CALPAL	Voutsaki 2009
GrA-28054	3595	35	bone		-19.28		22.7	37.53	1			Lerna	Greece		Europe	CALPAL	Voutsaki 2009
GrA-28157	3475	40	bone		-19.5		22.7	37.53	1			Lerna	Greece		Europe	CALPAL	Voutsaki 2009
GrA-28159	3510	35	bone		-19.44		22.7	37.53	1			Lerna	Greece		Europe	CALPAL	Voutsaki 2009
GrA-28160	3440	40	bone		-19.77		22.7	37.53	1			Lerna	Greece		Europe	CALPAL	Voutsaki 2009
GrA-28161	3700	45	bone		-23.5		22.7	37.53	1			Lerna	Greece		Europe	CALPAL	Voutsaki 2009
GrA-28211	3510	50	bone		-19.96		22.7	37.53	1			Lerna	Greece		Europe	CALPAL	Voutsaki 2009
GrA-28288	3555	35	bone				22.7238	37.6428	1			Aspis Argos	Greece		Europe	Vermeersch2019
GrA-28292	3595	35	bone				22.7238	37.6428	1			Aspis Argos	Greece		Europe	Vermeersch2019
GrA-28293	3480	35	bone				22.7238	37.6428	1			Aspis Argos	Greece		Europe	Vermeersch2019	Miyika J..A. 2012. El Paleolithico Superior Cantabrico: 97-112.
GrA-28991	3325	40	bone				26.2752	35.1951	1			Palaikastro	Greece		Europe	Vermeersch2019
GrA-29041	3345	40	bone				26.2752	35.1951	1			Palaikastro	Greece		Europe	Vermeersch2019
GrA-29042	3385	40	tooth				26.2752	35.1951	1			Palaikastro	Greece		Europe	Vermeersch2019
GrA-29593	4165	40	marine shell				26.2784	35.1967	1			Palaikastro	Greece		Europe	Vermeersch2019
GrA-29599	4245	40	marine shell				26.2784	35.1967	1			Palaikastro	Greece		Europe	Vermeersch2019
GrA-30336	3310	35	bone				26.2784	35.1967	1			Palaikastro	Greece		Europe	Vermeersch2019
GrA-30339	3390	35	bone				26.2784	35.1967	1			Palaikastro	Greece		Europe	Vermeersch2019	Oliva 2008
GrA-31050	3560	35	bone				22.8758	37.5285	1			Asine Argolid (East cemetery)	Greece		Europe	Vermeersch2019
GrA-31060	3330	35	bone				22.8758	37.5285	1			Asine Argolid (East cemetery)	Greece		Europe	Vermeersch2019
GrA-31061	3435	35	bone				22.8758	37.5285	1			Asine Argolid (East cemetery)	Greece		Europe	Vermeersch2019
GrA-31068	3415	35	bone				22.8758	37.5285	1			Asine Argolid (East cemetery)	Greece		Europe	Vermeersch2019
GrA-31069	3465	40	bone				22.8758	37.5285	1			Asine Argolid (East cemetery)	Greece		Europe	Vermeersch2019
GrA-31070	3510	35	bone				22.8758	37.5285	1			Asine Argolid (East cemetery)	Greece		Europe	Vermeersch2019
GrA-31073	3220	35	bone				22.8758	37.5285	1			Asine Argolid (East cemetery)	Greece		Europe	Vermeersch2019
GrA-31074	3395	35	bone				22.8758	37.5285	1			Asine Argolid (East cemetery)	Greece		Europe	Vermeersch2019
GrA-31075	3550	35	bone				22.8758	37.5285	1			Asine Argolid (East cemetery)	Greece		Europe	Vermeersch2019
GrA-31078	3385	35	bone				22.8758	37.5285	1			Asine Argolid (East cemetery)	Greece		Europe	Vermeersch2019
GrA-32879	380	30	charcoal				21.1831	40.5423	1			Piges Koromilias Kastoria	Greece		Europe	Vermeersch2019
GrA-32881	600	30	charcoal				21.1831	40.5423	1			Piges Koromilias Kastoria	Greece		Europe	Vermeersch2019	Facorellis 2013
Gra-32882	3295	30	charcoal		0		21.1667	40.5333	1			Piges Koromilias Cave	Greece		Europe	CALPAL	Facorellis 2013
Gra-32883	6285	40	charcoal		0		21.1667	40.5333	1			Piges Koromilias Cave	Greece		Europe	CALPAL	Facorellis 2013
Gra-32886	6525	40	charcoal		0		21.1667	40.5333	1			Piges Koromilias Cave	Greece		Europe	CALPAL	Facorellis 2013
GrA-33276	155	30	charcoal				21.1831	40.5423	1			Piges Koromilias Kastoria	Greece		Europe	Vermeersch2019
GrA-34069	540	70	charcoal				21.1831	40.5423	1			Piges Koromilias Kastoria	Greece		Europe	Vermeersch2019
GrA-34070	340	35	charcoal				21.1831	40.5423	1			Piges Koromilias Kastoria	Greece		Europe	Vermeersch2019	Bignon-Lau O. 2013. QI in press
GrA-34389	7320	100	Charcoal				25.7	40.9	1			Makri	Greece		Europe	14SEA	Ammerman et al. 2008: 148 Efstratiou pers. comm. 2015
GrA-34390	6600	35	Charcoal				25.7	40.9	1			Makri	Greece		Europe	14SEA	Efstratiou pers. comm. 2015
GrA-45962	6895	40	Charred cereal seed				25.7	40.9	1			Makri	Greece		Europe	14SEA	Efstratiou pers. comm. 2015
GrA-53229	10390	45	bone		0				0			Ouriakos	Greece		Europe	CALPAL	Efstratiou 2013
GrN-20475	6640	50	Charcoal				25.7	40.9	1			Makri	Greece		Europe	14SEA	Efstratiou et al. 1998: 58
GrN-2454	6370	80	Charcoal (organic extract)				22.8	38.6	1			Elateia	Greece		Europe	14SEA	Vogel and Waterbolk 1963: 182f. Weinberg 1962: 206f. Groningen 14C database
GrN-2933	8240	75	charcoal				22.8	38.6	1			Elateia	Greece		Europe	14SEA	Vogel and Waterbolk 1963: 182f. (considered to be suspect) Weinberg 1962: 206f. Groningen 14C database
GrN-2973	7480	70	charcoal				22.73333	38.61667	2			Elateia	Greece		Europe	RADON	Breunig 1987 92; Shennan/Steele 2000; Weinberg 1962; Vogel/Waterbolk 1963; PerlÃ¨s 2001
GrN-3037	7360	90	charcoal				22.73333	38.61667	2			Elateia	Greece		Europe	RADON	Breunig 1987 92; Weinberg 1962; Vogel/Waterbolk 1963; PerlÃ¨s 2001
GrN-3039	8240	110	Charcoal (organic residue)				22.8	38.6	1			Elateia	Greece		Europe	14SEA	Vogel and Waterbolk 1963: 182f. Weinberg 1962: 206f. Groningen 14C database
GrN-3041	7190	100	charcoal				22.73333	38.61667	2			Elateia	Greece		Europe	RADON	Breunig 1987 92; Weinberg 1962; Vogel/Waterbolk 1963; PerlÃ¨s 2001
GrN-30493	2770	30	wood				25.0268	40.9841	1			Lafrouda	Greece		Europe	Vermeersch2019	Luca 2008
GrN-30956	6040	30	charcoal				21.2894	40.4858	1			Dispilio	Greece		Europe	Vermeersch2019
GrN-30958	6300	25	charcoal				21.2894	40.4858	1			Dispilio	Greece		Europe	Vermeersch2019
GrN-30959	6400	15	charcoal				21.2894	40.4858	1			Dispilio	Greece		Europe	Vermeersch2019
GrN-30960	6360	50	charcoal				21.2894	40.4858	1			Dispilio	Greece		Europe	Vermeersch2019
GrN-30961	6210	80	charcoal				21.2894	40.4858	1			Dispilio	Greece		Europe	Vermeersch2019
GrN-30963	6200	50	charcoal				21.2894	40.4858	1			Dispilio	Greece		Europe	Vermeersch2019
GrN-31012	6385	15	charcoal				21.2894	40.4858	1			Dispilio	Greece		Europe	Vermeersch2019
GrN-3502	7040	130	charcoal				22.73333	38.61667	2			Elateia	Greece		Europe	RADON	Breunig 1987 92; Weinberg 1962; Vogel/Waterbolk 1963; PerlÃ¨s 2001
GrN-4143	4000	70	seed/fruit				22.3398	39.66	1			Argissa Magoula	Greece		Europe	Vermeersch2019
GrN-4144	4060	80	charcoal				22.3398	39.66	1			Argissa Magoula	Greece		Europe	Vermeersch2019	Reingruber 2008: 157 Coleman 1992: 209 Milojcic 1973: 250 Vogel & Waterbolk 1967: 129
GrN-4145	7500	90	charcoal				22.46667	39.63333	2			Argissa Magula	Greece		Europe	RADON	Breunig 1987 93; Vogel/Waterbolk 1967; MilojÄiÄ‡ 1973; PerlÃ¨s 2001
GrN-4470	3740	35	seed/fruit				22.3398	39.66	1			Argissa Magoula	Greece		Europe	Vermeersch2019
GrN-4471	3960	60	charcoal				22.3398	39.66	1			Argissa Magoula	Greece		Europe	Vermeersch2019	Movius H. L. 1975. Excavation of the Abri Pataud (Eyzies (Dordogne). Peabody Museum of Archaeology and Ethnology
GrN-4840	175	60	wood				19.9211	39.6233	1			Corfu	Greece		Europe	Vermeersch2019	de Vries et al. 1958:136
GrN-7432	7050	100	Charcoal (unidentified)		-25		19.9	39.6	1			Achilleion	Greece		Europe	14SEA	Gimbutas et al. 1989: 24f.
GrN-7433	7025	50	Charcoal (unidentified)		-25		19.9	39.6	1			Achilleion	Greece		Europe	14SEA	Gimbutas et al. 1989: 24f.
GrN-7434	7060	70	Charcoal (unidentified)		-23.6		19.9	39.6	1			Achilleion	Greece		Europe	14SEA	Gimbutas et al. 1989: 24f.
GrN-7436	7295	70	Charcoal (unidentified)		-25		19.9	39.6	1			Achilleion	Greece		Europe	14SEA	Gimbutas et al. 1989: 24f. Groningen 14C database
GrN-7437	7440	55	Charcoal (unidentified)		-25		19.9	39.6	1			Achilleion	Greece		Europe	14SEA	Gimbutas et al. 1989: 24f.
GrN-7438	7390	45	Charcoal (unidentified)		-24.9		19.9	39.6	1			Achilleion	Greece		Europe	14SEA
GX-2837	7875	500	Bone apatite carbon dioxide				24.6	35.3	1			Maroulas	Greece		Europe	14SEA	Honea 1975: 279 Facorellis et al. 2010: 133 Table 3
GXO-770	7770	340			0		19.7334	39.7832	1			Sidari	Greece		Europe	CALPAL	biagi 2002
GXO-771	7670	120					19.73	39.78	2			Sidari	Greece		Europe	Silva_VanderLinden_2017
GXO-772	7340	180	twig				19.6981	39.7972	1			Sidari Corfou	Greece		Europe	Vermeersch2019	Goring-Morris and Cohern 2005
H-889-3080	7760	100					22.35288	39.63586	2			Argissa Magula	Greece		Europe	RADON	Coleman 1992; PerlÃ¨s 2001
H-902/3083	7060	100	Charcoal						0			Otzaki	Greece		Europe	14SEA	Milojcic 1978: 557 Kromer pers. comm. 2002 2004
H-905/3284	7100	90	Charcoal						0			Otzaki	Greece		Europe	14SEA	Milojcic 1978: 557 Kromer pers. comm. 2002 2004
HD-10020	5400	35	charcoal				21.7225	37.4368	1			Aghios Dimitrios Lepreon	Greece		Europe	Vermeersch2019
HD-10163	5330	75	charcoal				21.7225	37.4368	1			Aghios Dimitrios Lepreon	Greece		Europe	Vermeersch2019	Korfmann 1993
HD-11329	5960	220	Charcoal with earth		-25.2				0			Koumelo Cave Rhodos	Greece		Europe	14SEA	Sampson et al. 1998: 282
HD-11342	4060	95	charcoal				28.1332	36.1998	1			Koumelo Cave Archangelos Rhodes	Greece		Europe	Vermeersch2019
HD-11343	4160	50	charcoal;soil				28.1666	36.3333	1			Aghios Georgios Cave Kalithies Rhodes	Greece		Europe	Vermeersch2019	Sampson et al. 1998: 282
HD-11345	6220	125	Charcoal with earth		-23.4				0			Agios Giorgios Cave Kalythies	Greece		Europe	14SEA	Sampson et al. 1998: 282
HD-20450	3717	19	charcoal				22.9905	40.4371	1			Mesimeriani Toumba Trilofos	Greece		Europe	Vermeersch2019
HD-20451	3711	19	charcoal				22.9905	40.4371	1			Mesimeriani Toumba Trilofos	Greece		Europe	Vermeersch2019
HD-20452	3674	18	charcoal				22.9905	40.4371	1			Mesimeriani Toumba Trilofos	Greece		Europe	Vermeersch2019
HD-20453	3634	36	charcoal				22.9905	40.4371	1			Mesimeriani Toumba Trilofos	Greece		Europe	Vermeersch2019
HD-20454	3692	27	charcoal				22.9905	40.4371	1			Mesimeriani Toumba Trilofos	Greece		Europe	Vermeersch2019
HD-20456	4194	48	charcoal				22.9905	40.4371	1			Mesimeriani Toumba Trilofos	Greece		Europe	Vermeersch2019	Koukouli-Chryssanthaki et al. 2007: Fig. 6
HD-20578	9571	65	Sea shells				24.6	35.3	1			Maroulas	Greece		Europe	14SEA	Sampson et al. 2002: 48 62 Facorellis et al. 2010: 133 Table 3
HD-20581	9346	67	Sea shells				24.6	35.3	1			Maroulas	Greece		Europe	14SEA	Sampson et al. 2002: 48 62 Facorellis et al. 2010: 133 Table 3
HD-21076	2925	29	charcoal				23.02	40.8025	1			Assiros	Greece		Europe	Vermeersch2019
HD-21077	2906	23	charcoal				23.02	40.8025	1			Assiros	Greece		Europe	Vermeersch2019
HD-21275	3074	19	charcoal				23.02	40.8025	1			Assiros	Greece		Europe	Vermeersch2019
HD-21276	3030	22	charcoal				23.02	40.8025	1			Assiros	Greece		Europe	Vermeersch2019	http://www.tayproject.org/
HD-21378	3085	37	charcoal				23.02	40.8025	1			Assiros	Greece		Europe	Vermeersch2019	http://www.tayproject.org/
Hd-22037	3552	19	charcoal				25.4034	36.3518	1			Akrotiri	Greece		Europe	Vermeersch2019	Maier A. 2015 The Central European Magdalenian Springer.
Hd-22517	2922	23	grain		-23		23.0345	40.822	1			Assiros	Greece		Europe	CALPAL	Wardle 2014
HD-23250	2962	16	charcoal				23.02	40.8025	1			Assiros	Greece		Europe	Vermeersch2019
HD-23251	2929	16	charcoal				23.02	40.8025	1			Assiros	Greece		Europe	Vermeersch2019
HD-23254	2927	16	charcoal				23.02	40.8025	1			Assiros	Greece		Europe	Vermeersch2019
HD-23273	3071	15	charcoal				23.02	40.8025	1			Assiros	Greece		Europe	Vermeersch2019
HD-23274	3045	17	charcoal				23.02	40.8025	1			Assiros	Greece		Europe	Vermeersch2019
HD-23438	3009	22	charcoal				23.02	40.8025	1			Assiros	Greece		Europe	Vermeersch2019	Pearce 2013
HD-24538	3063	15	charcoal				23.02	40.8025	1			Assiros	Greece		Europe	Vermeersch2019
HD-24539	3109	22	charcoal				23.02	40.8025	1			Assiros	Greece		Europe	Vermeersch2019	Furholt 2003 272
HD-5048/5519	3490	80					25.4034	36.3518	1			Akrotiri	Greece		Europe	Vermeersch2019
HD-6058-5519	3490	80	seed/fruit				25.4032	36.3519	1			Akrotiri	Greece		Europe	Vermeersch2019
HD-6059-7967	3140	70	seed/fruit				25.4032	36.3519	1			Akrotiri	Greece		Europe	Vermeersch2019
HD-7092-6795	3360	60	pulses				25.4032	36.3519	1			Akrotiri	Greece		Europe	Vermeersch2019	Furholt 2003 272
Hd-9216	4130	70	charcoal		-25.7		22.2167	40.8667	1			Mandelo	Greece		Europe	CALPAL	Kotsakis 1989
HD-9265	5540	70	Charcoal		-24.1		22.2	40.9	1			Mandalo	Greece		Europe	14SEA	Maniatis & Kromer 1990: 150
Hd-9265	5540	70	charcoal		-24.1		22.2167	40.8667	1			Mandelo	Greece		Europe	CALPAL	Kotsakis 1989
HD-9557	5440	60	Charcoal		-25.3		22.2	40.9	1			Mandalo	Greece		Europe	14SEA	Maniatis & Kromer 1990: 150
Hd-9557	5440	60	charcoal		-25.3		22.2167	40.8667	1			Mandelo	Greece		Europe	CALPAL	Kotsakis 1989
HD-9559	5490	60	Charcoal		-24.7		22.2	40.9	1			Mandalo	Greece		Europe	14SEA	Maniatis & Kromer 1990: 150
Hd-9559	5490	60	charcoal		-24.7		22.2167	40.8667	1			Mandelo	Greece		Europe	CALPAL	Kotsakis 1989
HD-9562	5600	70	Charcoal		-25.8		22.2	40.9	1			Mandalo	Greece		Europe	14SEA	Maniatis & Kromer 1990: 150
Hd-9562	5600	70	charcoal		-25.8		22.2167	40.8667	1			Mandelo	Greece		Europe	CALPAL	Kotsakis 1989
HD-9563	5430	70	Charcoal		-24		22.2	40.9	1			Mandalo	Greece		Europe	14SEA	Maniatis & Kromer 1990: 150
Hd-9563	5430	70	charcoal		-24		22.2167	40.8667	1			Mandelo	Greece		Europe	CALPAL	Kotsakis 1989
HD-9563 + HD-9939	5430	38	Charcoal				22.2	40.9	1			Mandalo	Greece		Europe	14SEA
HD-9595	6410	190	Charcoal		-24.7		22.2	40.9	1			Mandalo	Greece		Europe	14SEA	Maniatis & Kromer 1990: 150
Hd-9595	6410	190	charcoal		-24.7		22.2167	40.8667	1			Mandelo	Greece		Europe	CALPAL	Kotsakis 1989
HD-9596	5290	70	Charcoal		-24.8		22.2	40.9	1			Mandalo	Greece		Europe	14SEA	Maniatis & Kromer 1990: 150
Hd-9596	5290	70	charcoal		-24.8		22.2167	40.8667	1			Mandelo	Greece		Europe	CALPAL	Kotsakis 1989
HD-9597	6630	100	Charcoal		-24.8		22.2	40.9	1			Mandalo	Greece		Europe	14SEA	Maniatis & Kromer 1990: 149
HD-9601	5710	150	Charcoal		-22		22.2	40.9	1			Mandalo	Greece		Europe	14SEA	Maniatis & Kromer 1990: 150
Hd-9601	5710	150	charcoal		-22		22.2167	40.8667	1			Mandelo	Greece		Europe	CALPAL	Kotsakis 1989
HD-9602	5460	100	Charcoal		-25.2		22.2	40.9	1			Mandalo	Greece		Europe	14SEA	Maniatis & Kromer 1990: 150
Hd-9602	5460	100	charcoal		-25.2		22.2167	40.8667	1			Mandelo	Greece		Europe	CALPAL	Kotsakis 1989
HD-9603	5520	80	Charcoal		-24.8		22.2	40.9	1			Mandalo	Greece		Europe	14SEA	Maniatis & Kromer 1990: 151
Hd-9603	5520	80	charcoal		-24.8		22.2167	40.8667	1			Mandelo	Greece		Europe	CALPAL	Kotsakis 1989
HD-9832	5420	40	Charcoal		-24.5		22.2	40.9	1			Mandalo	Greece		Europe	14SEA	Maniatis & Kromer 1990: 151
Hd-9832	5420	40	charcoal		-24.5		22.2167	40.8667	1			Mandelo	Greece		Europe	CALPAL	Kotsakis 1989
HD-9833	5460	50	Charcoal		-24.8		22.2	40.9	1			Mandalo	Greece		Europe	14SEA	Maniatis & Kromer 1990: 150
Hd-9833	5460	50	charcoal		-24.8		22.2167	40.8667	1			Mandelo	Greece		Europe	CALPAL	Kotsakis 1989
HD-9833 + HD-9832	5436	32	Charcoal				22.2	40.9	1			Mandalo	Greece		Europe	14SEA
HD-9834	5340	100	Charcoal		-25.9		22.2	40.9	1			Mandalo	Greece		Europe	14SEA	Maniatis & Kromer 1990: 150
Hd-9834	5340	100	charcoal		-25.9		22.2167	40.8667	1			Mandelo	Greece		Europe	CALPAL	Kotsakis 1989
Hd-9835	4300	100	charcoal		-26		22.2167	40.8667	1			Mandelo	Greece		Europe	CALPAL	Kotsakis 1989
Hd-9915	4130	40	charcoal		-25.3		22.2167	40.8667	1			Mandelo	Greece		Europe	CALPAL	Kotsakis 1989
HD-9939	5430	45	Charcoal		-24.3		22.2	40.9	1			Mandalo	Greece		Europe	14SEA	Maniatis & Kromer 1990: 150
Hd-9939	5430	45	charcoal		-24.3		22.2167	40.8667	1			Mandelo	Greece		Europe	CALPAL	Kotsakis 1989
Hv-5840	3820	90	Charcoal		3		23.4233	37.7501	1			Aegina-Kolonna	Greece		Europe	CALPAL	Wild 2004a
Hv-5841	3625	65	Charcoal		2		23.4233	37.7501	1			Aegina-Kolonna	Greece		Europe	CALPAL	Wild 2004a
Hv-5843	3755	105	Charcoal		0		23.4233	37.7501	1			Aegina-Kolonna	Greece		Europe	CALPAL	Wild 2004a
I-1956	26100	900					20.845	39.289	1			Asprochaliko	Greece		Europe	Vermeersch2019
I-1958	37000	3400					20.84341	39.28622	2			Asprochaliko	Greece		Europe	RADON
I-1960	13400	210	bone Coelodonta antiquitatis Linty				20.9166	39.6333	1			Kastritsa	Greece		Europe	Vermeersch2019
I-2466	20800	810					20.55191	39.37548	2			Kastritsa	Greece		Europe	RADON
I-2468	20200	480					20.55191	39.37548	2			Kastritsa	Greece		Europe	RADON
I-5784	1020	50	charcoal				21.9131	37.0035	1			Nichoria Messenia	Greece		Europe	Vermeersch2019
I-6079	2215	90	charcoal				21.91278	37.00333	2			Nichoria	Greece		Europe	RADON-B	Kutschera/Stadler 2000 73
I-6080	2795	90	charcoal				21.9131	37.0035	1			Nichoria Messenia	Greece		Europe	Vermeersch2019	Kutschera/Stadler 2000 73
I-6081	3230	90	charcoal				21.91278	37.00333	2			Nichoria	Greece		Europe	RADON-B	Kutschera/Stadler 2000 73
I-6082	2990	90	charcoal				21.91278	37.00333	2			Nichoria	Greece		Europe	RADON-B	Kutschera/Stadler 2000 73
I-6128	6855	190	charcoal				23.13333	37.43333	2			Ost-Peloponnes	Greece		Europe	RADON	Breunig 1987 92
I-6140	22330	1270					23.13222	37.42246	2			Franchthi Cave	Greece		Europe	RADON
I-7113	4265	125	charcoal				21.9131	37.0035	1			Nichoria Messenia	Greece		Europe	Vermeersch2019
I-8569	930	80	charcoal				21.9131	37.0035	1			Nichoria Messenia	Greece		Europe	Vermeersch2019
I-8570	2245	85	charcoal				21.9131	37.0035	1			Nichoria Messenia	Greece		Europe	Vermeersch2019	Harington 1978 2003: 394; Faunmap 4283
I-9053	2900	85	charcoal				21.9131	37.0035	1			Nichoria Messenia	Greece		Europe	Vermeersch2019
I-9054	2605	85	charcoal				21.9131	37.0035	1			Nichoria Messenia	Greece		Europe	Vermeersch2019
I-9055	2605	85	charcoal				21.9131	37.0035	1			Nichoria Messenia	Greece		Europe	Vermeersch2019
I-9056	2720	85	charcoal				21.9131	37.0035	1			Nichoria Messenia	Greece		Europe	Vermeersch2019
I-9057	2650	85	charcoal				21.9131	37.0035	1			Nichoria Messenia	Greece		Europe	Vermeersch2019
I-9058	2520	80	charcoal				21.9131	37.0035	1			Nichoria Messenia	Greece		Europe	Vermeersch2019
I-9060	2740	85	charcoal				21.9131	37.0035	1			Nichoria Messenia	Greece		Europe	Vermeersch2019
I-9061	3735	85	charcoal				21.9131	37.0035	1			Nichoria Messenia	Greece		Europe	Vermeersch2019	Rutherford et al. 1979; Johnston 1984
I-9947	7585	125	charcoal				22.7183	37.5511	1			Lerna	Greece		Europe	Vermeersch2019	Colvocoressi D. & David N. (1979)
IRPA-1035	2080	40	charcoal				24.375	37.9833	1			Karystos Euboea	Greece		Europe	Vermeersch2019
IRPA-1036	820	25	charcoal				24.375	37.9833	1			Karystos Euboea	Greece		Europe	Vermeersch2019
K-3227	3400	70	seed (pip of fruit)				25.40356	36.35136	2			Akrotirin	Greece		Europe	RADON-B	Kutschera/Stadler 2000 73
K-3228	3340	55					25.40356	36.35136	2			Akrotirin	Greece		Europe	RADON-B	Kutschera/Stadler 2000 73
K-4255	3380	60					25.40356	36.35136	2			Akrotirin	Greece		Europe	RADON-B	Kutschera/Stadler 2000 73
K-5352	3310	65					25.40356	36.35136	2			Akrotirin	Greece		Europe	RADON-B	Kutschera/Stadler 2000 73
K-5353	3430	90					25.40356	36.35136	2			Akrotirin	Greece		Europe	RADON-B	Kutschera/Stadler 2000 73
KI-1566	1180	160	charcoal				22.6418	40.8014	1			KastanÃ”Ã¸Î©s	Greece		Europe	Vermeersch2019
Ki-1567	2930	160	charcoal		-23.5		22.39341	40.49905	2			KastanÃ¡s	Greece		Europe	RADON-B
KI-1597	3180	55	charcoal				22.6418	40.8014	1			KastanÃ”Ã¸Î©s	Greece		Europe	Vermeersch2019	Rassamakin 2011
KI-1782	2920	55	charcoal				22.6418	40.8014	1			KastanÃ”Ã¸Î©s	Greece		Europe	Vermeersch2019
KI-1783	2880	70	charcoal				22.6418	40.8014	1			KastanÃ”Ã¸Î©s	Greece		Europe	Vermeersch2019
KI-1784	2860	65	nutshell				22.6418	40.8014	1			KastanÃ”Ã¸Î©s	Greece		Europe	Vermeersch2019
KI-1785	2920	46	charcoal				22.6418	40.8014	1			KastanÃ”Ã¸Î©s	Greece		Europe	Vermeersch2019
Ki-1786	3000	55	charcoal		-23.9		22.39341	40.49905	2			KastanÃ¡s	Greece		Europe	RADON-B
Ki-1787	2950	47	charcoal		-23.3		22.39341	40.49905	2			KastanÃ¡s	Greece		Europe	RADON-B
Ki-1788	2900	50	charcoal		-25.8		22.39341	40.49905	2			KastanÃ¡s	Greece		Europe	RADON-B
Ki-1789	2950	48	charcoal		-25.7		22.39341	40.49905	2			KastanÃ¡s	Greece		Europe	RADON-B
Ki-1790	3030	50	charcoal		-25.6		22.39341	40.49905	2			KastanÃ¡s	Greece		Europe	RADON-B
Ki-1791	3320	50	charcoal		-25		22.39341	40.49905	2			KastanÃ¡s	Greece		Europe	RADON-B
Ki-1792	2990	46	charcoal		-22.5		22.39341	40.49905	2			KastanÃ¡s	Greece		Europe	RADON-B
Ki-1793	3110	44	charcoal		-25.1		22.39341	40.49905	2			KastanÃ¡s	Greece		Europe	RADON-B
KI-1982	2960	75	charcoal				22.6418	40.8014	1			KastanÃ”Ã¸Î©s	Greece		Europe	Vermeersch2019
Ki-1983	2990	47	charcoal		-26.6		22.39341	40.49905	2			KastanÃ¡s	Greece		Europe	RADON-B
Ki-1984	3050	43	charcoal		-26		22.39341	40.49905	2			KastanÃ¡s	Greece		Europe	RADON-B
KI-1985	2990	31	charcoal				22.6418	40.8014	1			KastanÃ”Ã¸Î©s	Greece		Europe	Vermeersch2019
Ki-1986	2990	65	charcoal		-25.3		22.39341	40.49905	2			KastanÃ¡s	Greece		Europe	RADON-B
Ki-1987	3320	65	charcoal		-24.3		22.39341	40.49905	2			KastanÃ¡s	Greece		Europe	RADON-B
Ki-1988	3280	50	charcoal		-24.7		22.39341	40.49905	2			KastanÃ¡s	Greece		Europe	RADON-B
KIK-1540	1455	35	plant				24.0333	37.7469	1			Thorikos	Greece		Europe	Vermeersch2019
KIK-1552	735	30	textile						0				Greece		Europe	Vermeersch2019	Van Strydonck e.a. 2002
KIK-311	1080	70	charcoal				24.375	37.9833	1			Karystos Euboea	Greece		Europe	Vermeersch2019	Van Strydonck e.a. 1998
KIK-5888	6350	40	soil				26.1156	35.2	1			Petras	Greece		Europe	Vermeersch2019
KIK-5889	3065	30	plant				26.1136	35.1986	1			Petras	Greece		Europe	Vermeersch2019
KIK-5890	5965	40	peat				26.1164	35.2006	1			Petras	Greece		Europe	Vermeersch2019
KIK-5894	520	25	plant				26.1164	35.2006	1			Petras	Greece		Europe	Vermeersch2019	Van Strydonck ea. 1998
KN-1782	2920	55	charcoal		-23.7		22.39341	40.49905	2			KastanÃ¡s	Greece		Europe	RADON-B
KN-1783	2880	70	charcoal		-25.1		22.39341	40.49905	2			KastanÃ¡s	Greece		Europe	RADON-B
KN-1784	2860	65	charcoal		-25.1		22.39341	40.49905	2			KastanÃ¡s	Greece		Europe	RADON-B
KN-1785	2920	46	charcoal		-22.3		22.39341	40.49905	2			KastanÃ¡s	Greece		Europe	RADON-B
KN-1982	2960	75	charcoal		-26.1		22.39341	40.49905	2			KastanÃ¡s	Greece		Europe	RADON-B
KN-1985	5940	80	charcoal		0				0			Rosenhof	Greece		Europe	CALPAL	BradtmÃ¶ller 2007
KN-2353	2990	55	charcoal				22.39341	40.49905	2			KastanÃ¡s	Greece		Europe	RADON-B
KN-2354	3000	50	charcoal				22.39341	40.49905	2			KastanÃ¡s	Greece		Europe	RADON-B
KN-2355	3010	55	charcoal				22.39341	40.49905	2			KastanÃ¡s	Greece		Europe	RADON-B
KN-2356	3030	120	charcoal				22.39341	40.49905	2			KastanÃ¡s	Greece		Europe	RADON-B
KN-2357	3110	55	charcoal				22.39341	40.49905	2			KastanÃ¡s	Greece		Europe	RADON-B
KN-2358	3140	50	charcoal				22.39341	40.49905	2			KastanÃ¡s	Greece		Europe	RADON-B
KN-2359	3190	50	charcoal				22.39341	40.49905	2			KastanÃ¡s	Greece		Europe	RADON-B
KN-2576	970	90	wood				22.6583	40.8183	1			KastanÃ”Ã¸Î©s	Greece		Europe	Vermeersch2019
KN-2577	2920	120	charcoal		-17.29		22.39341	40.49905	2			KastanÃ¡s	Greece		Europe	RADON-B
KN-2578	2730	95	charcoal				22.39341	40.49905	2			KastanÃ¡s	Greece		Europe	RADON-B
KN-2579	3030	55	charcoal				22.39341	40.49905	2			KastanÃ¡s	Greece		Europe	RADON-B
KN-2580	2990	50	charcoal				22.39341	40.49905	2			KastanÃ¡s	Greece		Europe	RADON-B
KN-2582	3010	50	charcoal				22.39341	40.49905	2			KastanÃ¡s	Greece		Europe	RADON-B
KN-2583	2750	110	charcoal				22.39341	40.49905	2			KastanÃ¡s	Greece		Europe	RADON-B
KN-2584	2830	80	charcoal				22.39341	40.49905	2			KastanÃ¡s	Greece		Europe	RADON-B
KN-2585	2770	105	charcoal				22.39341	40.49905	2			KastanÃ¡s	Greece		Europe	RADON-B
KN-2586	3040	50	charcoal				22.39341	40.49905	2			KastanÃ¡s	Greece		Europe	RADON-B
KN-2587	3110	50	charcoal				22.39341	40.49905	2			KastanÃ¡s	Greece		Europe	RADON-B
KN-2588	3140	55	charcoal				22.39341	40.49905	2			KastanÃ¡s	Greece		Europe	RADON-B
KN-5024	2839	34	charcoal		-24.19		22.39341	40.49905	2			KastanÃ¡s	Greece		Europe	RADON-B
KN-5025	2967	37	charcoal		-23.57		22.39341	40.49905	2			KastanÃ¡s	Greece		Europe	RADON-B
KN-5060	3114	19	charcoal		-25.62		22.39341	40.49905	2			KastanÃ¡s	Greece		Europe	RADON-B
KN-5061	3096	33	charcoal		-25.42		22.39341	40.49905	2			KastanÃ¡s	Greece		Europe	RADON-B
KN-5062	2941	34	charcoal		-25.4		22.39341	40.49905	2			KastanÃ¡s	Greece		Europe	RADON-B
KN-5063	2743	34	charcoal		-25.56		22.39341	40.49905	2			KastanÃ¡s	Greece		Europe	RADON-B
KN-5226	2765	30	collagen bone		-17.29		22.39341	40.49905	2			KastanÃ¡s	Greece		Europe	RADON-B
KN-5227	2881	29	collagen bone		-13.65		22.39341	40.49905	2			KastanÃ¡s	Greece		Europe	RADON-B
KN-5228	2822	24	collagen bone		-15.08		22.39341	40.49905	2			KastanÃ¡s	Greece		Europe	RADON-B
KN-5229	2795	20	collagen bone		-14.02		22.39341	40.49905	2			KastanÃ¡s	Greece		Europe	RADON-B
KN-5230	2833	23	collagen bone		-17.94		22.39341	40.49905	2			KastanÃ¡s	Greece		Europe	RADON-B
KN-5231	2800	20	collagen bone		-13.81		22.39341	40.49905	2			KastanÃ¡s	Greece		Europe	RADON-B
KN-5232	2805	35	collagen bone		-17.69		22.39341	40.49905	2			KastanÃ¡s	Greece		Europe	RADON-B
KN-5233	2780	35	collagen bone		-20.28		22.39341	40.49905	2			KastanÃ¡s	Greece		Europe	RADON-B
KN-5234	2917	29	collagen bone		-15.03		22.39341	40.49905	2			KastanÃ¡s	Greece		Europe	RADON-B
KN-5235	2955	26	collagen bone		-13.48		22.39341	40.49905	2			KastanÃ¡s	Greece		Europe	RADON-B
KN-5236	2970	30	collagen bone		-20.39		22.39341	40.49905	2			KastanÃ¡s	Greece		Europe	RADON-B
KN-5238	2863	26	collagen bone		-20.26		22.39341	40.49905	2			KastanÃ¡s	Greece		Europe	RADON-B
KN-5239	2892	28	collagen bone		-20.95		22.39341	40.49905	2			KastanÃ¡s	Greece		Europe	RADON-B
KN-5368	3080	30	collagen bone		-21.3		22.39341	40.49905	2			KastanÃ¡s	Greece		Europe	RADON-B
KN-5369	3119	22	collagen bone		-19.22		22.39341	40.49905	2			KastanÃ¡s	Greece		Europe	RADON-B
L-362	3370	100					25.43167	36.42	2			Phira	Greece		Europe	RADON-B	Kutschera/Stadler 2000 73
LJ-1832	4020	60	charcoal		0		23.6516	38.4044	1			Lefkandi	Greece		Europe	CALPAL	RC19 1977 28
LJ-2330/2331	7180	60	charcoal				22	41	2			Anza Anzabegovo	Greece		Europe	RADON	Senabre/Socias 1993 101; Breunig 1987 101
LJ-2354	3330	110	charcoal		0		23.6516	38.4044	1			Lefkandi	Greece		Europe	CALPAL	RC19 1977 28
LJ-2714	3971	40	charcoal				24.0233	41.0816	1			Sitagroi	Greece		Europe	Vermeersch2019
LJ-2715	4005	40	charcoal				24.0233	41.0816	1			Sitagroi	Greece		Europe	Vermeersch2019	Hubbs et al. 1962:228-229
LJ-2940	6590	80	Charcoal (unidentified)				19.9	39.6	1			Achilleion	Greece		Europe	14SEA	Gimbutas et al. 1989: 24f. Linick 1977: 23ff.
LJ-3042	3930	40	charcoal		0		23.6516	38.4044	1			Lefkandi	Greece		Europe	CALPAL	RC19 1977 28
LJ-3046	3970	40	charcoal		0		23.6516	38.4044	1			Lefkandi	Greece		Europe	CALPAL	RC19 1977 28
LJ-3047	4010	40	charcoal		0		23.6516	38.4044	1			Lefkandi	Greece		Europe	CALPAL	RC19 1977 28
LJ-3053	3730	50	charcoal		0		23.6516	38.4044	1			Lefkandi	Greece		Europe	CALPAL	RC19 1977 28
LJ-3184	7320	50	charcoal				22.38333	39.28333	2			Achilleion	Greece		Europe	RADON	Breunig 1987 94; Linick 1977; Gimbutas et al. 1989; PerlÃ¨s 2001
LJ-3201	7210	90	charcoal				22.38333	39.28333	2			Achilleion	Greece		Europe	RADON	Breunig 1987 94; Linick 1977; Gimbutas et al. 1989; PerlÃ¨s 2001
LJ-3327	7120	60	charcoal				22.38333	39.28333	2			Achilleion	Greece		Europe	RADON	Breunig 1987 94
LJ-3604	3740	40	charcoal				22.8753	38.0252	1			Lake Vouliagmeni Perakhora	Greece		Europe	Vermeersch2019	Linick T. W. 1979
LTL-1084A	5253	55	charcoal				21.2894	40.4858	1			Dispilio	Greece		Europe	Vermeersch2019
LTL-1085A	3773	55	charcoal				21.2894	40.4858	1			Dispilio	Greece		Europe	Vermeersch2019
LTL-1086A	5774	60	wood				21.2894	40.4858	1			Dispilio	Greece		Europe	Vermeersch2019	Larsson 2019
LTL-1415(a)	6050	55	Charcoal						0			Lafrouda	Greece		Europe	14SEA	Ammerman et al. 2008: 147 Fig. 5
LTL-1415(b)	6109	50	Charcoal						0			Lafrouda	Greece		Europe	14SEA	Ammerman et al. 2008: 147 Fig. 5
LTL-1415(b) + LTL-1415(a)	6082	37	Charcoal						0			Lafrouda	Greece		Europe	14SEA
LTL-1415a	6050	55			0		25.0351	40.9984	1			Lafrouda	Greece		Europe	CALPAL	Ammermann 2008
LTL-1415b	6109	50			0		25.0351	40.9984	1			Lafrouda	Greece		Europe	CALPAL	Ammermann 2008
LTL-1519A	3828	55	charcoal				21.2894	40.4858	1			Dispilio	Greece		Europe	Vermeersch2019
LTL-1520A	6133	65	charcoal				21.2894	40.4858	1			Dispilio	Greece		Europe	Vermeersch2019	Pearce 2013
LTL-799A	6582	40	Charcoal				25.6	41	1			Krovili	Greece		Europe	14SEA	Ammerman et al. 2008: 144 Fig. 3
LTL-801A	6288	40	Charcoal				25.6	41	1			Krovili	Greece		Europe	14SEA	Ammerman et al. 2008: 144 Fig. 3
LU-2052	2820	50	charcoal				22.8749	37.5291	1			Asine Argolid (Acropolis)	Greece		Europe	Vermeersch2019	Kiel DB 2013
Ly-10089	4805	40	bone		0		24.15	41.05	1			Dikili Tash	Greece		Europe	CALPAL
Ly-10090	5740	45	collagen bone				24.25	41	2			Dikili Tas	Greece		Europe	RADON
Ly-1062	6100	200			0		24.15	41.05	1			Dikili Tash II	Greece		Europe	CALPAL	Treuil 1992 33
Ly-1063	3430	120					24.25	41	2			Dikili Tas IV	Greece		Europe	RADON	Treuil 1992
Ly-1064	6040	120			0		24.15	41.05	1			Dikili Tash II	Greece		Europe	CALPAL	Treuil 1992 33
Ly-1749	940	65	organic matter				23.9412	41.0033	1			Stathmos Aggistas Serres	Greece		Europe	Vermeersch2019	Delibrias G. 1990. In: Paleolithique moyen recent et Paleolithique superieur ancien en Europe. Memoires du Musee de Prehist. d'Ile-de-France 3:39-42.
Ly-2323 (Poz)	1091	38	charcoal				23.8225	40.9166	1			Fidokoryphi	Greece		Europe	Vermeersch2019	Breunig 1987 130
Ly-2475	5560	160	marine shell				25.3666	37.1	1			Palati Cave Naxos	Greece		Europe	Vermeersch2019
Ly-3166	6280	60	charcoal				19.6981	39.7972	1			Sidari Corfou	Greece		Europe	Vermeersch2019
Ly-3167	7480	70	charcoal				19.6981	39.7972	1			Sidari Corfou	Greece		Europe	Vermeersch2019
Ly-3168	7460	70	charcoal				19.6981	39.7972	1			Sidari Corfou	Greece		Europe	Vermeersch2019
Ly-3169	7530	70	charcoal				19.6981	39.7972	1			Sidari Corfou	Greece		Europe	Vermeersch2019
Ly-3170	7400	60	charcoal				19.6981	39.7972	1			Sidari Corfou	Greece		Europe	Vermeersch2019
Ly-3171	8850	80	charcoal				19.6981	39.7972	1			Sidari Corfou	Greece		Europe	Vermeersch2019
Ly-3172	7370	80	charcoal				19.6981	39.7972	1			Sidari Corfou	Greece		Europe	Vermeersch2019
Ly-3173	7310	110	charcoal				19.6981	39.7972	1			Sidari Corfou	Greece		Europe	Vermeersch2019
Ly-3174	8000	90	charcoal				19.6981	39.7972	1			Sidari Corfou	Greece		Europe	Vermeersch2019
Ly-3175	7470	90	charcoal				19.6981	39.7972	1			Sidari Corfou	Greece		Europe	Vermeersch2019
Ly-5633	7170	40	seed/fruit						0			Sidari	Greece		Europe	Vermeersch2019	Delvigne V.2014. ERAUL140: 403-435.
Ly-6946	6940	60	limestone				23.86	37.9	1			Limni Vougliameni	Greece		Europe	Vermeersch2019
Lyon-10089	4805	40	Bone				24.309	41.01	2			Dikili Tash	Greece		Europe	14SEA	Banadora
Lyon-10090	5740	45	Bone				24.309	41.01	2			Dikili Tash	Greece		Europe	14SEA	Banadora
Lyon-1061	6480	270	Charcoal				24.309	41.01	2			Dikili Tash	Greece		Europe	14SEA	Treuil 1992
Lyon-1064	6040	120	Charcoal				24.309	41.01	2			Dikili Tash	Greece		Europe	14SEA	Treuil 1992
Lyon-12517	5990	40	charcoal				23.93	38.1586	1			Cave of Pan	Greece		Europe	Vermeersch2019	Facorelis 2017
Lyon-12519	5965	40	charcoal				23.93	38.1586	1			Cave of Pan	Greece		Europe	Vermeersch2019	Facorelis 2017
Lyon-12521	6165	40	charcoal				23.93	38.1586	1			Cave of Pan	Greece		Europe	Vermeersch2019	Facorelis 2017
Lyon-12522	6495	40	charcoal				23.93	38.1586	1			Cave of Pan	Greece		Europe	Vermeersch2019	Facorelis 2017
Lyon-12523	5660	40	charcoal				23.93	38.1586	1			Cave of Pan	Greece		Europe	Vermeersch2019	Facorelis 2017
Lyon-12524	6770	40	charcoal				23.93	38.1586	1			Cave of Pan	Greece		Europe	Vermeersch2019	Banadora
Lyon-1304	2370	230	Charcoal				24.309	41.01	2			Dikili Tash	Greece		Europe	14SEA	Treuil 1992
Lyon-1305	5030	160	Charcoal				24.309	41.01	2			Dikili Tash	Greece		Europe	14SEA	Treuil 1992
Lyon-5010	5925	40	Charcoal				24.309	41.01	2			Dikili Tash	Greece		Europe	14SEA	Lespez et al. 2013 Banadora
Lyon-5011	6115	40	Charcoal				24.309	41.01	2			Dikili Tash	Greece		Europe	14SEA	Banadora
Lyon-5012	6230	40	Charcoal				24.309	41.01	2			Dikili Tash	Greece		Europe	14SEA	Banadora
Lyon-5013	6390	40	Seed				24.309	41.01	2			Dikili Tash	Greece		Europe	14SEA	Banadora
Lyon-5014	6260	40	Charcoal				24.309	41.01	2			Dikili Tash	Greece		Europe	14SEA	Banadora
Lyon-5015	6200	40	Charcoal				24.309	41.01	2			Dikili Tash	Greece		Europe	14SEA	Banadora
Lyon-5016	6445	40	Charcoal				24.309	41.01	2			Dikili Tash	Greece		Europe	14SEA	Lespez et al. 2013 Banadora
Lyon-5017	5410	40	Charcoal				24.309	41.01	2			Dikili Tash	Greece		Europe	14SEA	Banadora
Lyon-5018	7655	45	Charcoal				24.309	41.01	2			Dikili Tash	Greece		Europe	14SEA	Lespez et al. 2013 Banadora
Lyon-5517	5625	40	bone						0			Hotnitsa	Greece		Europe	Vermeersch2019	Maniatis et al. 2016: Table 1
Lyon-5633	7170	40	seed/fruit				19.6981	39.7972	1			Sidari Corfou	Greece		Europe	Vermeersch2019
Lyon-5634	5970	35	seed/fruit				19.6981	39.7972	1			Sidari Corfou	Greece		Europe	Vermeersch2019
Lyon-5635	4770	35	seed/fruit				19.6981	39.7972	1			Sidari Corfou	Greece		Europe	Vermeersch2019
Lyon-5636	8870	60	charcoal				19.6981	39.7972	1			Sidari Corfou	Greece		Europe	Vermeersch2019
Lyon-5637	7500	60	charcoal				19.6981	39.7972	1			Sidari Corfou	Greece		Europe	Vermeersch2019	Valentin B. 2007. http://lara.inist.fr/bitstream/2332/1360/1/PCRTardi2007.pdf. Mevel L. 2013. BSPF 110: 657-689.
Lyon-6001	4105	30	seed/fruit				23.4135	41.2661	1			Sidirokastro-Katarraktes	Greece		Europe	Vermeersch2019	Maniatis 2016
Lyon-6001bis	4105	30	seed/fruit				23.4135	41.2661	1			Sidirokastro-Katarraktes	Greece		Europe	Vermeersch2019	Maniatis 2016
Lyon-6002	5350	35	charcoal				23.4135	41.2661	1			Sidirokastro-Katarraktes	Greece		Europe	Vermeersch2019	Maniatis 2016
Lyon-6003	4465	35	charcoal				23.4135	41.2661	1			Sidirokastro-Katarraktes	Greece		Europe	Vermeersch2019	Maniatis 2016
Lyon-6004	4635	30	charcoal				23.4135	41.2661	1			Sidirokastro-Katarraktes	Greece		Europe	Vermeersch2019	Maniatis 2016
Lyon-6005	5440	30	charcoal				23.4135	41.2661	1			Sidirokastro-Katarraktes	Greece		Europe	Vermeersch2019	Maniatis 2016
Lyon-6005bis	5350	35	charcoal				23.4135	41.2661	1			Sidirokastro-Katarraktes	Greece		Europe	Vermeersch2019	Banadora
Lyon-6006	6290	35	Charcoal				24.309	41.01	2			Dikili Tash	Greece		Europe	14SEA	Banadora
Lyon-6007	6190	40	Charcoal				24.309	41.01	2			Dikili Tash	Greece		Europe	14SEA	Banadora
Lyon-6008	6340	35	Charcoal				24.309	41.01	2			Dikili Tash	Greece		Europe	14SEA	Banadora
Lyon-6009	6205	35	Charcoal				24.309	41.01	2			Dikili Tash	Greece		Europe	14SEA	Banadora
Lyon-6010	6770	40	Seeds				24.309	41.01	2			Dikili Tash	Greece		Europe	14SEA	Lespez et al. 2013 Banadora
Lyon-6011	5620	35	charcoal				24.15	41.05	1			Dikili Tash	Greece		Europe	Vermeersch2019	Maniatis et al. 2016: Table 1 Tsirtsoni 2016: 290
Lyon-6011 SacA-15580	5620	35	Charcoal				24.309	41.01	2			Dikili Tash	Greece		Europe	14SEA	Maniatis et al. 2016: Table 1 Tsirtsoni 2016: 290
Lyon-6012	4445	30	seed/fruit				24.15	41.05	1			Dikili Tash	Greece		Europe	Vermeersch2019	Maniatis et al. 2016: Table 1 Tsirtsoni 2016: 279
Lyon-6012 SacA-15581	4445	30	Charred fruits				24.309	41.01	2			Dikili Tash	Greece		Europe	14SEA	Maniatis et al. 2016: Table 1 Tsirtsoni 2016: 279
Lyon-6013	5455	30	seed/fruit				24.15	41.05	1			Dikili Tash	Greece		Europe	Vermeersch2019	Maniatis et al. 2016: Table 1 Tsirtsoni 2016: 279-280
Lyon-6013 SacA-15582	5455	30	Charred fruits (acorns)				24.309	41.01	2			Dikili Tash	Greece		Europe	14SEA	Maniatis et al. 2016: Table 1 Tsirtsoni 2016: 279-280
Lyon-6014	5455	30	charcoal				24.15	41.05	1			Dikili Tash	Greece		Europe	Vermeersch2019	Maniatis et al. 2016: Table 1 Tsirtsoni 2016: 279-280
Lyon-6014 SacA-15583	5455	30	Charcoal				24.309	41.01	2			Dikili Tash	Greece		Europe	14SEA	Maniatis et al. 2016: Table 1 Tsirtsoni 2016: 279-280
Lyon-6015	3020	30	seed/fruit				24.15	41.05	1			Dikili Tash	Greece		Europe	Vermeersch2019	Maniatis 2016
Lyon-6016	3075	30	charcoal				24.15	41.05	1			Dikili Tash	Greece		Europe	Vermeersch2019	Maniatis 2016
Lyon-6017	3100	30	charcoal				24.15	41.05	1			Dikili Tash	Greece		Europe	Vermeersch2019
Lyon-6018	230	30	seed/fruit				24.3087	41.0103	1			Dikili Tash	Greece		Europe	Vermeersch2019	Maniatis 2016
Lyon-6019	3065	35	charcoal				24.15	41.05	1			Dikili Tash	Greece		Europe	Vermeersch2019	Maniatis 2016
Lyon-6021	6850	35	seed/fruit				21.2894	40.4858	1			Dispilio	Greece		Europe	Vermeersch2019	Maniatis et al. 2016: Table 1
Lyon-6021, SacA-15590	6850	35	Charred grains				21.3	40.5	1			Dispilio	Greece		Europe	14SEA	Maniatis et al. 2016: Table 1
Lyon-6022	4270	30	twig				23.8227	40.9193	1			Fidokoryphi	Greece		Europe	Vermeersch2019
Lyon-6023	4775	30	twig				23.8227	40.9193	1			Fidokoryphi	Greece		Europe	Vermeersch2019
Lyon-6024	1920	30	plant				23.8257	40.9195	1			Fidokoryphi	Greece		Europe	Vermeersch2019
Lyon-6025	6275	35	plant				23.8257	40.9195	1			Fidokoryphi	Greece		Europe	Vermeersch2019
Lyon-6026	1215	30	plant				23.8275	40.9201	1			Fidokoryphi	Greece		Europe	Vermeersch2019	Maniatis 2016
Lyon-6028	5570	35	charcoal				23.83	40.8	1			Kryoneri	Greece		Europe	Vermeersch2019	Maniatis et al. 2016: Table 1
Lyon-6028 SacA-15597	5570	35	Charcoal				23.8	38.1	1			Kryoneri	Greece		Europe	14SEA	Maniatis et al. 2016: Table 1
Lyon-6029	3925	30	charcoal				23.83	40.8	1			Kryoneri	Greece		Europe	Vermeersch2019	Maniatis 2016
Lyon-6046	5305	35	charcoal						0			Dolno Dryanovo	Greece		Europe	Vermeersch2019	Maniatis et al. 2016: Table 1
Lyon-6047	5215	35	bone						0			Dolno Dryanovo	Greece		Europe	Vermeersch2019	Maniatis et al. 2016: Table 1
Lyon-6048	4945	35	bone						0			Dolno Dryanovo	Greece		Europe	Vermeersch2019	Maniatis et al. 2016: Table 1
Lyon-6392	5135	35	plant				23.8227	40.9193	1			Fidokoryphi	Greece		Europe	Vermeersch2019	Mevel L. 2010. PhD Paris Ouest.
Lyon-6468	6990	40	charcoal				22.1985	39.4706	1			Sykeon	Greece		Europe	Vermeersch2019	Maniatis et al. 2016: Table 1
Lyon-6468 SacA-17888	6990	40	Charcoal						0			Sykeon	Greece		Europe	14SEA	Maniatis et al. 2016: Table 1
Lyon-6469	3465	30	bone				21.9794	39.3754	1			Prodromos	Greece		Europe	Vermeersch2019
Lyon-7022	4355	35	charcoal				23.4135	41.2661	1			Sidirokastro-Katarraktes	Greece		Europe	Vermeersch2019
Lyon-7184	4605	30	bone				23.9677	37.8795	1			MerendaMarkopoulo	Greece		Europe	Vermeersch2019
Lyon-7185	4535	30	bone				23.9677	37.8795	1			MerendaMarkopoulo	Greece		Europe	Vermeersch2019
Lyon-7186	4405	35	bone				23.9677	37.8795	1			MerendaMarkopoulo	Greece		Europe	Vermeersch2019
Lyon-7187	2350	30	plant				23.8227	40.9193	1			Fidokoryphi	Greece		Europe	Vermeersch2019
Lyon-7188	6665	35	organic silt				23.8257	40.9195	1			Fidokoryphi	Greece		Europe	Vermeersch2019
Lyon-7192	2255	30	organic silt				23.8195	40.9178	1			Fidokoryphi	Greece		Europe	Vermeersch2019
Lyon-7193	2610	30	plant				23.8195	40.9178	1			Fidokoryphi	Greece		Europe	Vermeersch2019
Lyon-7199	4805	35	seed/fruit				22.7371	39.2674	1			Amygdalies Mikrothives	Greece		Europe	Vermeersch2019	Maniatis 2016: 58-59
Lyon-7199 SacA-20361	4805	35	Charred fruits						0			Mikrothives	Greece		Europe	14SEA	Maniatis 2016: 58-59
Lyon-7200	4620	35	charcoal				22.7371	39.2674	1			Amygdalies Mikrothives	Greece		Europe	Vermeersch2019	Maniatis 2016: 58-59
Lyon-7200 SacA-20362	4620	35	Charcoal						0			Mikrothives	Greece		Europe	14SEA	Maniatis 2016: 58-59
Lyon-7201	5635	35	charcoal				24.793	35.0593	1			Agia Triada	Greece		Europe	Vermeersch2019	Maniatis et al. 2016: Table 1 Mavridis & Tankosic 2016: Table 2
Lyon-7201, SacA-20363	5635	35	Charcoal				22.9	40.5	1			Agia Triada	Greece		Europe	14SEA	Maniatis et al. 2016: Table 1 Mavridis & Tankosic 2016: Table 2
Lyon-7615	6665	35	Charcoal				24.309	41.01	2			Dikili Tash	Greece		Europe	14SEA	Lespez et al. 2013
Lyon-7615 (SacA)	6665	35	charcoal				24.312	41.011	2			Dikili Tash	Greece		Europe	Silva_VanderLinden_2017	Lespez et al. 2013
Lyon-7616	6890	35	Seeds				24.309	41.01	2			Dikili Tash	Greece		Europe	14SEA	Lespez et al. 2013
Lyon-7616 (SacA)	6890	35	seeds				24.312	41.011	2			Dikili Tash	Greece		Europe	Silva_VanderLinden_2017	Lespez et al. 2013
Lyon-7617	7165	40	Charcoal				24.309	41.01	2			Dikili Tash	Greece		Europe	14SEA	Lespez et al. 2013
Lyon-7617 (SacA)	7165	40	charcoal				24.312	41.011	2			Dikili Tash	Greece		Europe	Silva_VanderLinden_2017	Maniatis 2016
Lyon-7618	5365	30	charcoal				24.15	41.05	1			Dikili Tash	Greece		Europe	Vermeersch2019	Maniatis et al. 2016: Table 1 Tsirtsoni 2016: 290
Lyon-7618 SacA-22579	5365	30	Charcoal				24.309	41.01	2			Dikili Tash	Greece		Europe	14SEA	Maniatis et al. 2016: Table 1 Tsirtsoni 2016: 290
Lyon-7619	5710	35	charcoal				24.15	41.05	1			Dikili Tash	Greece		Europe	Vermeersch2019	Maniatis et al. 2016: Table 1 Tsirtsoni 2016: 290
Lyon-7619 SacA-22580	5710	35	Charcoal				24.309	41.01	2			Dikili Tash	Greece		Europe	14SEA	Maniatis et al. 2016: Table 1 Tsirtsoni 2016: 290
Lyon-7620	7075	35	charcoal				24.15	41.05	1			Dikili Tash	Greece		Europe	Vermeersch2019	Maniatis et al. 2016: Table 1 Tsirtsoni 2016: 290
Lyon-7620 SacA-22581	7065	35	Charcoal				24.309	41.01	2			Dikili Tash	Greece		Europe	14SEA	Maniatis et al. 2016: Table 1 Tsirtsoni 2016: 290
Lyon-7621	5750	30	charcoal				24.15	41.05	1			Dikili Tash	Greece		Europe	Vermeersch2019	Maniatis et al. 2016: Table 1 Tsirtsoni 2016: 290
Lyon-7621 SacA-22582	5750	30	Charcoal				24.309	41.01	2			Dikili Tash	Greece		Europe	14SEA	Maniatis et al. 2016: Table 1 Tsirtsoni 2016: 290
Lyon-7622	6940	35	charcoal				24.3086	41.0097	1			Dikili Tash	Greece		Europe	Vermeersch2019	Lespez et al. 2012
Lyon-7622 (SacA)	6940	35	charcoal				24.312	41.011	2			Dikili Tash	Greece		Europe	Silva_VanderLinden_2017	Lespez et al. 2013 Tsirtsoni 2016: 290
Lyon-7622 SacA-22583	6940	35	Charcoal				24.309	41.01	2			Dikili Tash	Greece		Europe	14SEA	Lespez et al. 2013 Tsirtsoni 2016: 290
Lyon-7623	6310	35	charcoal				24.3087	41.0097	1			Dikili Tash	Greece		Europe	Vermeersch2019	Lespez et al. 2012
Lyon-7623 (SacA)	6310	35	charcoal				24.312	41.011	2			Dikili Tash	Greece		Europe	Silva_VanderLinden_2017	Lespez et al. 2013 Tsirtsoni 2016: 290
Lyon-7623 SacA-22584	6310	35	Charcoal				24.309	41.01	2			Dikili Tash	Greece		Europe	14SEA	Lespez et al. 2013 Tsirtsoni 2016: 290
Lyon-7624	6950	35	Charcoal				24.309	41.01	2			Dikili Tash	Greece		Europe	14SEA	Lespez et al. 2013
Lyon-7624 (SacA)	6950	35	charcoal				24.312	41.011	2			Dikili Tash	Greece		Europe	Silva_VanderLinden_2017	Lespez et al. 2013
Lyon-7625	7115	35	Charcoal				24.309	41.01	2			Dikili Tash	Greece		Europe	14SEA	Lespez et al. 2013
Lyon-7625 (SacA)	7115	35	charcoal				24.312	41.011	2			Dikili Tash	Greece		Europe	Silva_VanderLinden_2017	Lespez et al. 2013
Lyon-7626	7495	35	Charcoal				24.309	41.01	2			Dikili Tash	Greece		Europe	14SEA	Lespez et al. 2013
Lyon-7626 (SacA)	7495	35	charcoal				24.312	41.011	2			Dikili Tash	Greece		Europe	Silva_VanderLinden_2017	Lespez et al. 2013
Lyon-7627	6210	35	Charcoal				24.309	41.01	2			Dikili Tash	Greece		Europe	14SEA	Lespez et al. 2013
Lyon-7627 (SacA)	6210	35	charcoal				24.312	41.011	2			Dikili Tash	Greece		Europe	Silva_VanderLinden_2017	Lespez et al. 2013
Lyon-7628	6825	35	Charcoal				24.309	41.01	2			Dikili Tash	Greece		Europe	14SEA	Lespez et al. 2013
Lyon-7628 (SacA)	6825	35	charcoal				24.312	41.011	2			Dikili Tash	Greece		Europe	Silva_VanderLinden_2017	Lespez et al. 2013
Lyon-7629	7040	35	Charcoal				24.309	41.01	2			Dikili Tash	Greece		Europe	14SEA	Lespez et al. 2013
Lyon-7629 (SacA)	7040	35	charcoal				24.312	41.011	2			Dikili Tash	Greece		Europe	Silva_VanderLinden_2017	Lespez et al. 2013
Lyon-7630	7405	35	Charcoal				24.309	41.01	2			Dikili Tash	Greece		Europe	14SEA	Lespez et al. 2013
Lyon-7630 (SacA)	7405	35	charcoal				24.312	41.011	2			Dikili Tash	Greece		Europe	Silva_VanderLinden_2017	Lespez et al. 2013
Lyon-7631	7560	35	Charcoal				24.309	41.01	2			Dikili Tash	Greece		Europe	14SEA	Lespez et al. 2013
Lyon-7631 (SacA)	7560	35	charcoal				24.312	41.011	2			Dikili Tash	Greece		Europe	Silva_VanderLinden_2017	Lespez et al. 2013
Lyon-7632	7505	35	Charcoal				24.309	41.01	2			Dikili Tash	Greece		Europe	14SEA	Lespez et al. 2013
Lyon-7632 (SacA)	7505	35	charcoal				24.312	41.011	2			Dikili Tash	Greece		Europe	Silva_VanderLinden_2017	Lespez et al. 2013
Lyon-7633	6530	35	Charcoal				24.309	41.01	2			Dikili Tash	Greece		Europe	14SEA	Lespez et al. 2013
Lyon-7633 (SacA)	6530	35	charcoal				24.312	41.011	2			Dikili Tash	Greece		Europe	Silva_VanderLinden_2017	Lespez et al. 2013
Lyon-7634	6230	35	Charcoal				24.309	41.01	2			Dikili Tash	Greece		Europe	14SEA	Lespez et al. 2013
Lyon-7634 (SacA)	6230	35	charcoal				24.312	41.011	2			Dikili Tash	Greece		Europe	Silva_VanderLinden_2017	Lespez et al. 2013
Lyon-7635	6960	35	Charcoal				24.309	41.01	2			Dikili Tash	Greece		Europe	14SEA	Lespez et al. 2013
Lyon-7635 (SacA)	6960	35	charcoal				24.312	41.011	2			Dikili Tash	Greece		Europe	Silva_VanderLinden_2017	Maniatis 2016
Lyon-7636	5645	50	charcoal				24.793	35.0593	1			Agia Triada	Greece		Europe	Vermeersch2019	Maniatis et al. 2016: Table 1 Mavridis & Tankosic 2016: Table 2
Lyon-7636, SacA-22597	5645	50	Charcoal				22.9	40.5	1			Agia Triada	Greece		Europe	14SEA	Maniatis et al. 2016: Table 1 Mavridis & Tankosic 2016: Table 2
Lyon-7637	5060	50	charcoal				24.793	35.0593	1			Agia Triada	Greece		Europe	Vermeersch2019	Maniatis et al. 2016: Table 1 Mavridis & Tankosic 2016: Table 2
Lyon-7637, SacA-22598	5060	50	Charcoal				22.9	40.5	1			Agia Triada	Greece		Europe	14SEA	Maniatis et al. 2016: Table 1 Mavridis & Tankosic 2016: Table 2
Lyon-7638	6190	50	charcoal				22.5005	39.7961	1			Makrychori Larissa	Greece		Europe	Vermeersch2019	Maniatis et al. 2016: Table 1
Lyon-7638 Sac-22599	6190	50	Charcoal						0			Makrychori	Greece		Europe	14SEA	Maniatis et al. 2016: Table 1
Lyon-7639	6420	50	charcoal				22.5005	39.7961	1			Makrychori Larissa	Greece		Europe	Vermeersch2019	Maniatis et al. 2016: Table 1
Lyon-7639 Sac-22600	6420	50	Charcoal						0			Makrychori	Greece		Europe	14SEA	Maniatis et al. 2016: Table 1
Lyon-7640	5720	50	charcoal				22.7878	39.5368	1			Palioskala Agias	Greece		Europe	Vermeersch2019	Maniatis et al. 2016: Table 1
Lyon-7640 SacA-22601	5720	50	Charcoal						0			Palioskala	Greece		Europe	14SEA	Maniatis et al. 2016: Table 1
Lyon-7641	5260	50	charcoal				22.7878	39.5368	1			Palioskala Agias	Greece		Europe	Vermeersch2019	Maniatis et al. 2016: Table 1 Toufexis 2016: 371 Table 1
Lyon-7641 SacA-22602	5260	50	Charcoal						0			Palioskala	Greece		Europe	14SEA	Maniatis et al. 2016: Table 1 Toufexis 2016: 371 Table 1
Lyon-7642	5170	50	charcoal				22.7878	39.5368	1			Palioskala Agias	Greece		Europe	Vermeersch2019	Maniatis et al. 2016: Table 1 Toufexis 2016: 371 Table 1
Lyon-7642 SacA-22603	5170	50	Charcoal						0			Palioskala	Greece		Europe	14SEA	Maniatis et al. 2016: Table 1 Toufexis 2016: 371 Table 1
Lyon-7643	1845	45	charcoal				22.7878	39.5368	1			Palioskala Agias	Greece		Europe	Vermeersch2019	Maniatis 2016
Lyon-7644	5590	50	charcoal				22.482	39.7601	1			Rachmani	Greece		Europe	Vermeersch2019	Maniatis et al. 2016: Table 1
Lyon-7644 SacA-22605	5590	50	Charcoal						0			Rachmani	Greece		Europe	14SEA	Maniatis et al. 2016: Table 1
Lyon-7645	5775	50	charcoal				22.482	39.7601	1			Rachmani	Greece		Europe	Vermeersch2019	Maniatis et al. 2016: Table 1
Lyon-7645 SacA-22606	5775	50	Charcoal						0			Rachmani	Greece		Europe	14SEA	Maniatis et al. 2016: Table 1
Lyon-7646	5820	50	charcoal				22.482	39.7601	1			Rachmani	Greece		Europe	Vermeersch2019	Maniatis et al. 2016: Table 1
Lyon-7646 SacA-22607	5820	50	Charcoal						0			Rachmani	Greece		Europe	14SEA	Maniatis et al. 2016: Table 1
Lyon-7647	5380	50	charcoal				22.262	39.6198	1			Mandra Koilada	Greece		Europe	Vermeersch2019	Maniatis et al. 2016: Table 1
Lyon-7647 Sac-22608	5380	50	Charcoal				23.5	38.1	1			Mandra	Greece		Europe	14SEA	Maniatis et al. 2016: Table 1
Lyon-7648	5920	50	charcoal				22.262	39.6198	1			Mandra Koilada	Greece		Europe	Vermeersch2019	Maniatis et al. 2016: Table 1
Lyon-7648 SacA-22609	5920	50	Charcoal				23.5	38.1	1			Mandra	Greece		Europe	14SEA	Maniatis et al. 2016: Table 1
Lyon-7649	5785	50	charcoal				22.262	39.6198	1			Mandra Koilada	Greece		Europe	Vermeersch2019	Maniatis et al. 2016: Table 1
Lyon-7649 Sac-22610	5785	50	Charcoal				23.5	38.1	1			Mandra	Greece		Europe	14SEA	Maniatis et al. 2016: Table 1
Lyon-7650	4955	50	bone				24.6094	40.6011	1			Aghios Antonius	Greece		Europe	Vermeersch2019	Maniatis 2016
Lyon-7655	4975	50	bone						0			Devtaki	Greece		Europe	Vermeersch2019	Maniatis et al. 2016: Table 1
Lyon-7656	4995	50	bone						0			Devtaki	Greece		Europe	Vermeersch2019	Maniatis et al. 2016: Table 1
Lyon-7758	6180	40	charcoal				24.3087	41.0103	1			Dikili Tash	Greece		Europe	Vermeersch2019	Maniatis et al. 2016: Table 1 Tsirtsoni 2016: 290
Lyon-7758 SacA-23282	6180	40	Charcoal				24.309	41.01	2			Dikili Tash	Greece		Europe	14SEA	Maniatis et al. 2016: Table 1 Tsirtsoni 2016: 290
Lyon-7760	5150	90	bone						0			Devtaki	Greece		Europe	Vermeersch2019	Maniatis et al. 2016: Table 1
Lyon-7909	120	30	charcoal				23.9677	37.8795	1			MerendaMarkopoulo	Greece		Europe	Vermeersch2019
Lyon-7910	4565	30	tooth				23.9677	37.8795	1			MerendaMarkopoulo	Greece		Europe	Vermeersch2019	Maniatis 2016
Lyon-7911	4970	30	charcoal				24.6094	40.6011	1			Aghios Antonius	Greece		Europe	Vermeersch2019	Maniatis 2016
Lyon-7912	2985	30	bone				24.6532	40.6238	1			Kastri Theologos Thassos	Greece		Europe	Vermeersch2019	Maniatis 2016
Lyon-7913	3090	30	bone				24.6532	40.6238	1			Kastri Theologos Thassos	Greece		Europe	Vermeersch2019	Maniatis 2016
Lyon-7914	5330	30	bone				24.6532	40.6238	1			Kastri Theologos Thassos	Greece		Europe	Vermeersch2019	Maniatis et al. 2016: Table 1 Koukouli-Chrysanthaki & Papadopoulos 2016: Table 1
Lyon-7914 SacA-23517	5330	30	Animal bone						0			Kastri Theologos	Greece		Europe	14SEA	Maniatis et al. 2016: Table 1 Koukouli-Chrysanthaki & Papadopoulos 2016: Table 1
Lyon-7915	5275	35	bone				24.6532	40.6238	1			Kastri Theologos Thassos	Greece		Europe	Vermeersch2019	Maniatis et al. 2016: Table 1 Koukouli-Chrysanthaki & Papadopoulos 2016: Table 1
Lyon-7915 SacA-23518	5275	35	Animal bone						0			Kastri Theologos	Greece		Europe	14SEA	Maniatis et al. 2016: Table 1 Koukouli-Chrysanthaki & Papadopoulos 2016: Table 1
Lyon-7916	3045	30	bone				24.6532	40.6238	1			Kastri Theologos Thassos	Greece		Europe	Vermeersch2019	Maniatis 2016
Lyon-7917	5725	30	bone				24.6532	40.6238	1			Kastri Theologos Thassos	Greece		Europe	Vermeersch2019	Maniatis et al. 2016: Table 1 Koukouli-Chrysanthaki & Papadopoulos 2016: Table 1
Lyon-7917 SacA-23520	5725	30	Animal bone						0			Kastri Theologos	Greece		Europe	14SEA	Maniatis et al. 2016: Table 1 Koukouli-Chrysanthaki & Papadopoulos 2016: Table 1
Lyon-7918	2715	30	charcoal				20.8985	39.5539	1			Serviana	Greece		Europe	Vermeersch2019
Lyon-7919	2705	30	charcoal				20.8985	39.5539	1			Serviana	Greece		Europe	Vermeersch2019
Lyon-7923	7070	35	bone				24.3086	41.0097	1			Dikili Tash	Greece		Europe	Vermeersch2019	Lespez et al. 2012
Lyon-7923 (SacA)	7070	35	bone				24.312	41.011	2			Dikili Tash	Greece		Europe	Silva_VanderLinden_2017	Lespez et al. 2013 Tsirtsoni 2016: 290
Lyon-7923 SacA-23911	7070	35	Bone				24.309	41.01	2			Dikili Tash	Greece		Europe	14SEA	Lespez et al. 2013 Tsirtsoni 2016: 290
Lyon-8119	1925	30	organic silt				23.8151	40.9187	1			Fidokoryphi	Greece		Europe	Vermeersch2019
Lyon-8908	4200	35	seed/fruit				23.4135	41.2661	1			Sidirokastro-Katarraktes	Greece		Europe	Vermeersch2019	Quiles A. 2014. Radiocarbon 56: 833-850.
MAMS-18819	7544	31					21.73	40.44	2			Mavropigi Filotsairi	Greece		Europe	Silva_VanderLinden_2017	Karamitrou-Mentessidi et al. 2014
MAMS-18820	7434	31					21.73	40.44	2			Mavropigi Filotsairi	Greece		Europe	Silva_VanderLinden_2017	Karamitrou-Mentessidi et al. 2014
MAMS-18821	7478	31					21.73	40.44	2			Mavropigi Filotsairi	Greece		Europe	Silva_VanderLinden_2017	Stockhammer et al. 2015 634-641 Anhang
MAMS-21100	7451	24					21.73	40.44	2			Mavropigi Filotsairi	Greece		Europe	Silva_VanderLinden_2017	Karamitrou-Mentessidi et al. 2014
MAMS-21101	7258	24					21.73	40.44	2			Mavropigi Filotsairi	Greece		Europe	Silva_VanderLinden_2017	Karamitrou-Mentessidi et al. 2014
MAMS-21104	7476	25					21.73	40.44	2			Mavropigi Filotsairi	Greece		Europe	Silva_VanderLinden_2017	Karamitrou-Mentessidi et al. 2014
MAMS-21105	7704	26					21.73	40.44	2			Mavropigi Filotsairi	Greece		Europe	Silva_VanderLinden_2017	Karamitrou-Mentessidi et al. 2014
MAMS-21106	7636	36					21.73	40.44	2			Mavropigi Filotsairi	Greece		Europe	Silva_VanderLinden_2017	Benazzi S. 2015. Science. DOI: 10.1226/science.aaa2773. Holt B. Quaternary International 508 (2019) 142Ã”Ã¸Î©152.
MAMS-23036	7505	25	bone						0			Revenia	Greece		Europe	Vermeersch2019
MAMS-23037	5559	29	bone				21.9386	40.2678	1			Paliambela	Greece		Europe	Vermeersch2019
MAMS-23038	5559	22	bone						0			Kletios	Greece		Europe	Vermeersch2019	Kandel A.W. 2014.ERAUL 140: 39-61. Kandel A.W. 2017. JHE 110: 37-68.
OxA-10312	3293	27	charcoal				25.4034	36.3518	1			Akrotiri	Greece		Europe	Vermeersch2019
OxA-10313	3353	27	charcoal				25.4034	36.3518	1			Akrotiri	Greece		Europe	Vermeersch2019
OxA-10314	3330	27	charcoal				25.4034	36.3518	1			Akrotiri	Greece		Europe	Vermeersch2019
OxA-10315	3446	39	charcoal				25.4034	36.3518	1			Akrotiri	Greece		Europe	Vermeersch2019
OxA-10316	3342	38	charcoal				25.4034	36.3518	1			Akrotiri	Greece		Europe	Vermeersch2019
OxA-10317	3440	35	charcoal				25.4034	36.3518	1			Akrotiri	Greece		Europe	Vermeersch2019
OxA-10318	3355	40	charcoal				25.4034	36.3518	1			Akrotiri	Greece		Europe	Vermeersch2019
OxA-10319	3424	38	charcoal				25.4034	36.3518	1			Akrotiri	Greece		Europe	Vermeersch2019
OxA-10320	3208	26	seed/fruit				24.0195	35.5172	1			Chania	Greece		Europe	Vermeersch2019
OxA-10321	3268	27	seed/fruit				24.0195	35.5172	1			Chania	Greece		Europe	Vermeersch2019
OxA-10322	3338	26	seed/fruit				24.0195	35.5172	1			Chania	Greece		Europe	Vermeersch2019
OxA-10323	3253	25	seed/fruit				24.0195	35.5172	1			Chania	Greece		Europe	Vermeersch2019
OxA-10324	3270	26	seed/fruit				25.5906	35.0068	1			Myrtos-Pyrgos	Greece		Europe	Vermeersch2019
OxA-10325	3228	26	seed/fruit				25.5906	35.0068	1			Myrtos-Pyrgos	Greece		Europe	Vermeersch2019
OxA-10326	3227	25	seed/fruit				25.5906	35.0068	1			Myrtos-Pyrgos	Greece		Europe	Vermeersch2019	Cabrera-Valdes V. 1996 (C-R de l'Academie des Sciences de Paris vol. 322 (series IIa): 1093-7). Landry G. 2006. In: Miscelanea en homenaje a Victoria Cabrera Alcala de Henares: 105-112. Wood R. 2016. QI ip.
OxA-10411	3150	40	seed/fruit				25.5906	35.0068	1			Myrtos-Pyrgos	Greece		Europe	Vermeersch2019
OxA-10617	3190	40	charcoal				24.7608	35.0131	1			Kommos	Greece		Europe	Vermeersch2019
OxA-10618	3270	45	charcoal				24.7608	35.0131	1			Kommos	Greece		Europe	Vermeersch2019
OxA-10619	3295	45	charcoal				24.7608	35.0131	1			Kommos	Greece		Europe	Vermeersch2019	Linseele V. 2007
OxA-10620	3269	38	charcoal				24.7608	35.0131	1			Kommos	Greece		Europe	Vermeersch2019
OxA-10621	3359	39	charcoal				24.7608	35.0131	1			Kommos	Greece		Europe	Vermeersch2019
OxA-10622	3330	45	charcoal				24.7608	35.0131	1			Kommos	Greece		Europe	Vermeersch2019
OxA-10623	3245	45	charcoal				28.1568	36.4147	1			Trianda Rhodes	Greece		Europe	Vermeersch2019
OxA-10640	3338	40	charcoal				28.1568	36.4147	1			Trianda Rhodes	Greece		Europe	Vermeersch2019
OxA-10641	3498	39	charcoal				28.1568	36.4147	1			Trianda Rhodes	Greece		Europe	Vermeersch2019
OxA-10642	3333	39	charcoal				28.1568	36.4147	1			Trianda Rhodes	Greece		Europe	Vermeersch2019
OxA-10643	3367	39	twig				28.1568	36.4147	1			Trianda Rhodes	Greece		Europe	Vermeersch2019
OxA-10728	3455	45	charcoal				28.1568	36.4147	1			Trianda Rhodes	Greece		Europe	Vermeersch2019
OxA-10729	3410	45	charcoal				28.1568	36.4147	1			Trianda Rhodes	Greece		Europe	Vermeersch2019
OxA-10730	3490	45	charcoal				28.1568	36.4147	1			Trianda Rhodes	Greece		Europe	Vermeersch2019
OxA-10731	3450	45	charcoal				24.7608	35.0131	1			Kommos	Greece		Europe	Vermeersch2019
OxA-10732	3095	45	charcoal				24.7608	35.0131	1			Kommos	Greece		Europe	Vermeersch2019
OxA-10733	2930	45	charcoal				24.7608	35.0131	1			Kommos	Greece		Europe	Vermeersch2019
OxA-10734	3185	45	charcoal				24.7608	35.0131	1			Kommos	Greece		Europe	Vermeersch2019
OxA-10761	3440	38	charcoal				24.7608	35.0131	1			Kommos	Greece		Europe	Vermeersch2019
OxA-10762	7440	50	charcoal				24.7608	35.0131	1			Kommos	Greece		Europe	Vermeersch2019
OxA-10769	3555	60	charcoal				24.7608	35.0131	1			Kommos	Greece		Europe	Vermeersch2019
OxA-10770	3040	190	charcoal				24.7608	35.0131	1			Kommos	Greece		Europe	Vermeersch2019
OxA-10793	3382	37	charcoal				24.7608	35.0131	1			Kommos	Greece		Europe	Vermeersch2019	Bronk Ramsey C. 2002. Archaeometry 44: 1-149.
OxA-1091	15220	200	bone				20.6636	39.9681	1			Klithi	Greece		Europe	Vermeersch2019
OxA-1093	1541	210	bone Coelodonta antiquitatis Linty				20.7084	39.9571	1			Megarnie	Greece		Europe	Vermeersch2019	Larsson 2019
OxA-1094	9890	120	wood				20.66723	40.02288	2			Rezina Marsh	Greece		Europe	RADON
OxA-1095	8790	150	charcoal				20.5505	39.93607	2			Gramousti	Greece		Europe	RADON
OxA-1123	1390	80	bone				22.9652	40.7177	1			Derveni	Greece		Europe	Vermeersch2019	Haws J.A. 2011. QI
OxA-1124	1390	80	bone				22.9652	40.7177	1			Derveni	Greece		Europe	Vermeersch2019
OxA-11250	3550	45	charcoal				25.4034	36.3518	1			Akrotiri	Greece		Europe	Vermeersch2019
OxA-11251	3505	40	charcoal				24.7608	35.0131	1			Kommos	Greece		Europe	Vermeersch2019
OxA-11252	3375	45	twig				24.7608	35.0131	1			Kommos	Greece		Europe	Vermeersch2019
OxA-11253	3397	38	charcoal				24.7608	35.0131	1			Kommos	Greece		Europe	Vermeersch2019	Lanting J.N.Van der Plicht J. I996 Palaeohistoria 37/38: 7I-125. Renault-Miskovsky J. Leroi-Gourhan Arl. 1981. Bull. AFEQ vol 3-4 : 121-128
OxA-11309	3308	39	seed/fruit				22.703	37.8076	1			Tsoungiza Nemea	Greece		Europe	Vermeersch2019
OxA-11310	3503	38	charcoal				22.703	37.8076	1			Tsoungiza Nemea	Greece		Europe	Vermeersch2019
OxA-11311	3487	38	charcoal				22.703	37.8076	1			Tsoungiza Nemea	Greece		Europe	Vermeersch2019
OxA-11312	3215	38	charcoal				22.703	37.8076	1			Tsoungiza Nemea	Greece		Europe	Vermeersch2019
OxA-11313	3261	39	charcoal				22.703	37.8076	1			Tsoungiza Nemea	Greece		Europe	Vermeersch2019
OxA-11314	3202	38	charcoal				22.703	37.8076	1			Tsoungiza Nemea	Greece		Europe	Vermeersch2019	Zilhao J e;a; 2002. Praehistoria 3: 131-145. https://www.nespos.org/display/PublicNesposSpace/Lagar+Velho+-+unit+al
OxA-1155	15600	160	bone				20.6636	39.9681	1			Klithi	Greece		Europe	Vermeersch2019
OxA-11681	12345	70	charcoal		0		23.2333	38.4667	1			Sarakenos Cave	Greece		Europe	CALPAL	Facorellis 2013
OxA-11817	3348	31	seed/fruit				25.4034	36.3518	1			Akrotiri	Greece		Europe	Vermeersch2019
OxA-11818	3367	33	seed/fruit				25.4034	36.3518	1			Akrotiri	Greece		Europe	Vermeersch2019
OxA-11819	3768	32	seed/fruit				25.4034	36.3518	1			Akrotiri	Greece		Europe	Vermeersch2019	Legoupli 1988
OxA-11820	3400	31	seed/fruit				25.4034	36.3518	1			Akrotiri	Greece		Europe	Vermeersch2019
OxA-11869	3336	34	seed/fruit				25.4034	36.3518	1			Akrotiri	Greece		Europe	Vermeersch2019	Bronk Ramsey 2007
OxA-11882	3156	33	Seed		0		25.163	35.2978	1			Knossos	Greece		Europe	CALPAL	Alberti 2013
OxA-11884	3344	32	twig				28.1568	36.4147	1			Trianda Rhodes	Greece		Europe	Vermeersch2019
OxA-11943	3148	23	Seed		0		25.163	35.2978	1			Knossos	Greece		Europe	CALPAL	Alberti 2013
OxA-11944	3435	25	charcoal				24.7608	35.0131	1			Kommos	Greece		Europe	Vermeersch2019
OxA-11945	3473	24	charcoal				28.1568	36.4147	1			Trianda Rhodes	Greece		Europe	Vermeersch2019
OxA-11946	3474	24	charcoal				28.1568	36.4147	1			Trianda Rhodes	Greece		Europe	Vermeersch2019
OxA-11948	3526	25	charcoal				28.1568	36.4147	1			Trianda Rhodes	Greece		Europe	Vermeersch2019
OxA-12170	3336	28	seed/fruit				25.4034	36.3518	1			Akrotiri	Greece		Europe	Vermeersch2019
OxA-12171	3372	28	seed/fruit				25.4034	36.3518	1			Akrotiri	Greece		Europe	Vermeersch2019
OxA-12172	3321	32	seed/fruit				25.4034	36.3518	1			Akrotiri	Greece		Europe	Vermeersch2019
OxA-12173	3788	29	seed/fruit				25.4034	36.3518	1			Akrotiri	Greece		Europe	Vermeersch2019
OxA-12174	3745	29	seed/fruit				25.4034	36.3518	1			Akrotiri	Greece		Europe	Vermeersch2019
OxA-12175	3318	28	seed/fruit				25.4034	36.3518	1			Akrotiri	Greece		Europe	Vermeersch2019	Debenath A. 1990. in: Paleolithique moyen recent et paleolithique superieur ancien en Europe. Nemours: 223-233.
OxA-1249	16100	160	bone Coelodonta antiquitatis Linty				20.7084	39.9571	1			Megalakkos	Greece		Europe	Vermeersch2019
OxA-1250	2660	80	collagen bone				20.60781	39.80504	2			Mazaraki	Greece		Europe	RADON
OxA-12656	3962	29	charcoal				24.5097	38.9646	1			Palamari Skyros	Greece		Europe	Vermeersch2019
OxA-13216	3658	32	charcoal				25.1633	35.298	1			Knossos	Greece		Europe	Vermeersch2019
OxA-13217	3784	33	charcoal				25.1633	35.298	1			Knossos	Greece		Europe	Vermeersch2019
OxA-13218	3777	37	charcoal				25.1633	35.298	1			Knossos	Greece		Europe	Vermeersch2019
OxA-13219	3486	32	charcoal				25.1633	35.298	1			Knossos	Greece		Europe	Vermeersch2019
OxA-13220	3525	31	charcoal				25.1633	35.298	1			Knossos	Greece		Europe	Vermeersch2019
OxA-13221	3490	30	charcoal				25.1633	35.298	1			Knossos	Greece		Europe	Vermeersch2019
OxA-13222	3533	31	charcoal				25.1633	35.298	1			Knossos	Greece		Europe	Vermeersch2019
OxA-13339	3764	28	charcoal				25.1633	35.298	1			Knossos	Greece		Europe	Vermeersch2019
OxA-13340	3764	30	charcoal				25.1633	35.298	1			Knossos	Greece		Europe	Vermeersch2019
OxA-13341	3590	31	charcoal				25.1633	35.298	1			Knossos	Greece		Europe	Vermeersch2019	Banadora. Delibrias G. 1990. In: Paleolithique moyen recent et Paleolithique superieur ancien en Europe. Memoires du Musee de Prehist. d'Ile-de-France 3:39-42. Higham 2010. PNAS1007963107. Zilhao 2011. Before Farming 3.
OxA-13420	4490	45					25.1627	35.2978	1			Knossos	Greece		Europe	Vermeersch2019	Archaeometry 30(2) (1988) 291-305
OxA-136	16300	400	bone				20.4056	39.5859	1			Klithi	Greece		Europe	Vermeersch2019
OxA-137	17000	400	bone				20.4056	39.5859	1			Klithi	Greece		Europe	Vermeersch2019
OxA-1379	4440	150	antler		-26		20.66723	40.02288	2			Rezina Marsh	Greece		Europe	RADON
OxA-1380	6320	130	wood		-26		20.66723	40.02288	2			Rezina Marsh	Greece		Europe	RADON
OxA-1381	9200	130	wood		-26		20.66723	40.02288	2			Rezina Marsh	Greece		Europe	RADON
OxA-14353	6980	65	Charcoal				25.6	41	1			Krovili	Greece		Europe	14SEA	Ammerman et al. 2008: 144 Fig. 3
OxA-1446	7490	110	wood		-26		20.5505	39.93607	2			Gramousti	Greece		Europe	RADON
OxA-1447	9260	170	seed		-26		20.5505	39.93607	2			Gramousti	Greece		Europe	RADON
OxA-146	2970	130	seed				22.75611	37.73083	2			Mycenae	Greece		Europe	RADON
OxA-14795	6770	40	Charcoal				25.6	41	1			Krovili	Greece		Europe	14SEA	Ammerman et al. 2008: 144 Fig. 3
OxA-14796	6550	40	Charcoal				25.6	41	1			Krovili	Greece		Europe	14SEA	Ammerman et al. 2008: 144 Fig. 3
OxA-14797	6550	40	charcoal		0		25.6077	40.9766	1			Krovili	Greece		Europe	CALPAL	Ammermann 2008
OxA-15042	45750	750	charcoal				21.6794	39.6667	1			Theopetra Cave	Greece		Europe	Vermeersch2019	Kozlowski J. 2000 In: Bar-Yosef & Pilbeam The Geography of Neandertals and Modern Humans in Europe n Peabody Museum Bulletin 8: 77-106 Facorellis 2001. Radiocarbon 43: 1037. Facorellis Y. 2013. Radiocarbon 55: 1432-1442.
OxA-15043	48000	1100	charcoal				21.6794	39.6667	1			Theopetra Cave	Greece		Europe	Vermeersch2019
OxA-15089	50100	1300	charcoal				21.6794	39.6667	1			Theopetra Cave	Greece		Europe	Vermeersch2019	Facorellis 2001. Radiocarbon 43: 1037. Facorellis Y. 2013. Radiocarbon 55: 1432-1442.
OxA-15090	43400	1500	charcoal				21.6794	39.6667	1			Theopetra Cave	Greece		Europe	Vermeersch2019	Bonsall et al. 2007
OxA-1548	3335	60	seed		-26		25.40356	36.35136	2			Akrotiri	Greece		Europe	RADON
OxA-1549	3460	80	seed		-26		25.40356	36.35136	2			Akrotiri	Greece		Europe	RADON
OxA-1550	3395	65	seed		-26		25.40356	36.35136	2			Akrotiri	Greece		Europe	RADON
OxA-1551	3465	65	seed		-26		25.40356	36.35136	2			Akrotiri	Greece		Europe	RADON
OxA-1552	3390	65	seed		-26		25.40356	36.35136	2			Akrotiri	Greece		Europe	RADON
OxA-1553	3340	65	seed		-26		25.40356	36.35136	2			Akrotiri	Greece		Europe	RADON
OxA-1554	3280	65	seed		-26		25.40356	36.35136	2			Akrotiri	Greece		Europe	RADON
OxA-1555	3245	65	seed		-26		25.40356	36.35136	2			Akrotiri	Greece		Europe	RADON
OxA-1556	3415	70	seed		-26		25.40356	36.35136	2			Akrotiri	Greece		Europe	RADON
OxA-1557	3240	60	seed		-26		25.40356	36.35136	2			Akrotiri	Greece		Europe	RADON
OxA-1558	3400	60	seed		-26		25.40356	36.35136	2			Akrotiri	Greece		Europe	RADON
OxA-1603	7050	80	seed				22.25169	40.58795	2			Nea Nikomedeia	Greece		Europe	RADON	Pyke/Yiouni 1996
OxA-1603 + OxA-4280	7011	67	Triticum monococcum				22.2	40.6	1			Nea Nikomedeia	Greece		Europe	14SEA
OxA-1604	7340	90	seed				22.25169	40.58795	2			Nea Nikomedeia	Greece		Europe	RADON	Pyke/Yiouni 1996; PerlÃ¨s 2001
OxA-1604 + OxA-4281	7223	64	Triticum dicoccum				22.2	40.6	1			Nea Nikomedeia	Greece		Europe	14SEA
OxA-1605	7400	90	seed				22.25169	40.58795	2			Nea Nikomedeia	Greece		Europe	RADON	Pyke/Yiouni 1996; PerlÃ¨s 2001
OxA-1605 + OxA-4282	7400	64	Hordeum vulgare				22.2	40.6	1			Nea Nikomedeia	Greece		Europe	14SEA
OxA-1606	7400	100	seed				22.25169	40.58795	2			Nea Nikomedeia	Greece		Europe	RADON	Pyke/Yiouni 1996; PerlÃ¨s 2001
OxA-1606 + OxA-4283	7316	63	Lens culinaris				22.2	40.6	1			Nea Nikomedeia	Greece		Europe	14SEA
OxA-1650	2990	80	antler		-26		20.66723	40.02288	2			Rezina Lake Basin	Greece		Europe	RADON
OxA-1651	3830	60	wood		-26		20.66723	40.02288	2			Rezina Lake Basin	Greece		Europe	RADON
OxA-1686	3385	90	seed		-26		25.40356	36.35136	2			Akrotiri	Greece		Europe	RADON
OxA-1687	3280	60	seed		-21		25.40356	36.35136	2			Akrotiri	Greece		Europe	RADON
OxA-1688	3480	70	seed		-26		25.40356	36.35136	2			Akrotiri	Greece		Europe	RADON
OxA-1689	3270	60	seed		-21		25.40356	36.35136	2			Akrotiri	Greece		Europe	RADON
OxA-1690	3340	110	seed		-26		25.40356	36.35136	2			Akrotiri	Greece		Europe	RADON
OxA-1691	3320	60	seed		-21		25.40356	36.35136	2			Akrotiri	Greece		Europe	RADON
OxA-1692	3325	60	seed		-21		25.40356	36.35136	2			Akrotiri	Greece		Europe	RADON
OxA-16926	9400	45	charcoal				21.6816	39.6794	1			Theopetra Cave Kalambaka	Greece		Europe	Vermeersch2019
OxA-1693	3420	60	seed		-26		25.40356	36.35136	2			Akrotiri	Greece		Europe	RADON
OxA-1746	15960	200	charcoal				20.6636	39.9681	1			Klithi	Greece		Europe	Vermeersch2019	Banadora. Higham 2010. PNAS. Zilhao 2011. Before Farming 3.
OxA-1748	7880	140	antler		-26		20.5505	39.93607	2			Gramousti Lake Basin	Greece		Europe	RADON
OxA-1749	6330	180	antler		-26		20.5505	39.93607	2			Gramousti Lake Basin	Greece		Europe	RADON
OxA-18193	6981	34	Charcoal		-24.1				0			Plastiras Lake	Greece		Europe	14SEA	Kyparissi-Apostolika pers. comm. 28.01.2017 Kyparissi-Apostolika et al. 2009 Kyparissi-Apostolika in print: Fig. 8
OxA-18194	7040	34	Charcoal		-24.9				0			Plastiras Lake	Greece		Europe	14SEA	Kyparissi-Apostolika pers. comm. 28.01.2017 Kyparissi-Apostolika et al. 2009 Kyparissi-Apostolika in print: Fig. 8
OxA-18195	6984	34	Charcoal		-25.1				0			Plastiras Lake	Greece		Europe	14SEA	Kyparissi-Apostolika pers. comm. 28.01.2017 Kyparissi-Apostolika et al. 2009 Kyparissi-Apostolika in print: Fig. 8
OxA-18196	7034	32	Charcoal		-24.3				0			Plastiras Lake	Greece		Europe	14SEA	Kyparissi-Apostolika pers. comm. 28.01.2017 Kyparissi-Apostolika et al. 2009 Kyparissi-Apostolika in print: Fig. 8
OxA-19113	8856	39	charcoal		0		23.6	37.9667	1			Anonymous Cave Schisto	Greece		Europe	CALPAL	Facorellis 2013
OxA-19264	5657	30	bone Homo sapiens		-18.8		23.2	38.6	1			Proskynas	Greece		Europe	14SEA	Higham et al. 2011
OxA-19265	3400	32	bone				23.1665	38.6125	1			Proskynas	Greece		Europe	Vermeersch2019
OxA-19266	3347	27	bone				23.1665	38.6125	1			Proskynas	Greece		Europe	Vermeersch2019
OxA-19267	3313	27	bone				23.1665	38.6125	1			Proskynas	Greece		Europe	Vermeersch2019	Harding/Kavruk 2010 147f.
OxA-19427	3351	32	bone				23.1665	38.6125	1			Proskynas	Greece		Europe	Vermeersch2019	Higham et al. 2011
OxA-19428	5649	36	bone Homo sapiens		-18.9		23.2	38.6	1			Proskynas	Greece		Europe	14SEA	Higham et al. 2011
OxA-19429	5649	39	bone Homo sapiens		-19.2		23.2	38.6	1			Proskynas	Greece		Europe	14SEA	Higham et al. 2011
OxA-19741	7353	35	Tr. dicoccum				21.7	40.4	1			Mavropigi	Greece		Europe	14SEA	Karamitrou-Mentessidi et al. 2013 Karamitrou-Mentessidi 2014: 245
OxA-19742	7340	33	Tr. Monococ.				21.7	40.4	1			Mavropigi	Greece		Europe	14SEA	Karamitrou-Mentessidi et al. 2013 Karamitrou-Mentessidi 2014: 245
OxA-19743	7324	36	Tr. dic./ monococ.				21.7	40.4	1			Mavropigi	Greece		Europe	14SEA	Karamitrou-Mentessidi et al. 2013 Karamitrou-Mentessidi 2014: 245
OxA-19843	38380	260	charcoal				22.5803	36.7834	1			Lakonis I	Greece		Europe	Vermeersch2019
OxA-19936	27950	160	marine shell				22.8076	37.6897	1			Klisoura Cave 1 Klissoura Cave 1	Greece		Europe	Vermeersch2019	Zilhao J. 2006. Pyrenae 37:7-84. Mallol C 2010 QI 214: 70-81. Maroto J. 2012. QI 247: 15-25. Wood R. 2016. QI ip.
OxA-20253	34980	220	cyclope sp. FAS 222				23.1314	37.4222	1			Franchthi Cave	Greece		Europe	Vermeersch2019	PalÃ”Ã¸Î©o 13 2001: 204.
OxA-20615	32110	200	not perforated Homalopoma sanguineum shell HIB 210				23.1314	37.4222	1			Franchthi Cave	Greece		Europe	Vermeersch2019
OxA-20616	35600	250	tooth				23.1314	37.4222	1			Franchthi Cave	Greece		Europe	Vermeersch2019	Douka K. 2012. JHE xxx:1
OxA-20820	6202	38	Barley grain (2)		-23.3		22.42	37.08	1			Kouphovouno	Greece		Europe	14SEA	Mee et al. 2014
OxA-20821	6143	36	Cereal indeterminate grain		-23.3		22.42	37.08	1			Kouphovouno	Greece		Europe	14SEA	Mee et al. 2014
OxA-20822	540	28	Barley grain (1)		-20.5		22.42	37.08	1			Kouphovouno	Greece		Europe	14SEA	ORAU
OxA-20823	6735	50	Wheat indeterminate grain		-25.4		22.42	37.08	1			Kouphovouno	Greece		Europe	14SEA	Mee et al. 2014 ORAU
OxA-20947	6328	34	Barley grain (1)		-22.1		22.42	37.08	1			Kouphovouno	Greece		Europe	14SEA	Mee et al. 2014
OxA-20948	6386	37	Pea (1)		-24		22.42	37.08	1			Kouphovouno	Greece		Europe	14SEA	ORAU
OxA-20949	6834	36	Barley grain (3)		-23.9		22.42	37.08	1			Kouphovouno	Greece		Europe	14SEA	ORAU
OxA-20950	6284	34	Barley grain (1)		-22		22.42	37.08	1			Kouphovouno	Greece		Europe	14SEA	Mee et al. 2014
OxA-20951	6251	34	Barley grain (1)		-23		22.42	37.08	1			Kouphovouno	Greece		Europe	14SEA	Mee et al. 2014
OxA-20952	6360	34	wheat indeterminate grain		-21.1		22.42	37.08	1			Kouphovouno	Greece		Europe	14SEA	Mee et al. 2014
OxA-20953	6196	35	Pea (2)		-24.2		22.42	37.08	1			Kouphovouno	Greece		Europe	14SEA	ORAU
OxA-20954	6300	33	Barley grain (3)		-23.2		22.42	37.08	1			Kouphovouno	Greece		Europe	14SEA	Mee et al. 2014
OxA-20955	6276	32	Barley grain (1)		-23.5		22.42	37.08	1			Kouphovouno	Greece		Europe	14SEA	Mee et al. 2014
OxA-20956	6647	35	Wheat indeterminate grain		-23.4		22.42	37.08	1			Kouphovouno	Greece		Europe	14SEA	Mee et al. 2014
OxA-20957	6585	35	Wheat indeterminate grain		-23.9		22.42	37.08	1			Kouphovouno	Greece		Europe	14SEA	Mee et al. 2014
OxA-20958	6632	33	Free-threshing wheat grain		-21		22.42	37.08	1			Kouphovouno	Greece		Europe	14SEA	ORAU
OxA-20959	6584	34	Free-threshing wheat grain		-21.2		22.42	37.08	1			Kouphovouno	Greece		Europe	14SEA	ORAU
OxA-2096	3070	70	seed		-23.3		25.16304	35.29799	2			Knossos	Greece		Europe	RADON
OxA-20960	6602	34	Free-threshing wheat grain		-24.7		22.42	37.08	1			Kouphovouno	Greece		Europe	14SEA	ORAU
OxA-20961	6670	32	Barley grain (2)		-25.4		22.42	37.08	1			Kouphovouno	Greece		Europe	14SEA	ORAU
OxA-20962	6588	34	Lentil (1)		-24.1		22.42	37.08	1			Kouphovouno	Greece		Europe	14SEA	ORAU
OxA-20963	6858	35	Wheat indeterminate grain		-23.6		22.42	37.08	1			Kouphovouno	Greece		Europe	14SEA	Mee et al. 2014
OxA-20964	6823	34	Wheat indeterminate grain		-22.4		22.42	37.08	1			Kouphovouno	Greece		Europe	14SEA	Mee et al. 2014
OxA-20965	6878	35	Barley grain (3)		-24.5		22.42	37.08	1			Kouphovouno	Greece		Europe	14SEA	Mee et al. 2014
OxA-20966	6839	33	Barley grain (3)		-24		22.42	37.08	1			Kouphovouno	Greece		Europe	14SEA	Mee et al. 2014
OxA-2097	3190	65	seed		-23.6		25.16304	35.29799	2			Knossos	Greece		Europe	RADON
OxA-20976	6326	33	Cereal indeterminate grain		-24.1		22.42	37.08	1			Kouphovouno	Greece		Europe	14SEA	Mee et al. 2014
OxA-2098	3220	65	seed		-22.9		25.16304	35.29799	2			Knossos	Greece		Europe	RADON
OxA-20985	6740	33	Wheat indeterminate grain		-23.7		22.42	37.08	1			Kouphovouno	Greece		Europe	14SEA	Mee et al. 2014
OxA-21027	6691	32	Free-threshing wheat grain		-21		22.42	37.08	1			Kouphovouno	Greece		Europe	14SEA	ORAU
OxA-21068	34580	220	marine shell				22.8076	37.6897	1			Klisoura Cave 1 Klissoura Cave 1	Greece		Europe	Vermeersch2019
OxA-21069	23510	90	bone				23.1314	37.4222	1			Franchthi Cave	Greece		Europe	Vermeersch2019
OxA-21070	41080	390	Denalium with natural perforation FAS 217				23.1314	37.4222	1			Franchthi Cave	Greece		Europe	Vermeersch2019	Benazzi. S. 2011. doi:10.1038/nature10617.
OxA-21110	6391	36	Pea (2)		-24.6		22.42	37.08	1			Kouphovouno	Greece		Europe	14SEA	Mee et al. 2014
OxA-21115	30410	160	tooth				23.1314	37.4222	1			Franchthi Cave	Greece		Europe	Vermeersch2019	Orton 2012: 17 Table 2
OxA-21280	6365	35	Large indeterminate legum		-24.3		22.42	37.08	1			Kouphovouno	Greece		Europe	14SEA	Mee et al. 2014
OxA-21281	6304	37	Pea (2)		-24.1		22.42	37.08	1			Kouphovouno	Greece		Europe	14SEA	Mee et al. 2014
OxA-21351	26910	120	tooth				23.1314	37.4222	1			Franchthi	Greece		Europe	Vermeersch2019	Goring-Morris 1991 Housley 1994
OxA-21418	7735	40	seed/fruit				25.1633	35.298	1			Knossos	Greece		Europe	Vermeersch2019	Douka 2017
OxA-21419	6075	45	seed/fruit				25.163	35.2978	1			Knossos	Greece		Europe	Vermeersch2019	Goring-Morris and Cohern 2005
OxA-21420	6210	38	seed/fruit				25.163	35.2978	1			Knossos	Greece		Europe	Vermeersch2019	Housley 1994
OxA-21434	6933	38	Barley grain (1)		-23		22.42	37.08	1			Kouphovouno	Greece		Europe	14SEA	ORAU
OxA-22012	6441	38	bone				22.3825	36.6383	1			Alepotrypa Cave	Greece		Europe	Vermeersch2019	Wood R. 2016. QI ip.
OxA-22270a	29780	160	bone				23.1314	37.4222	1			Franchthi Cave	Greece		Europe	Vermeersch2019	Petillon J.-M. 2012. JHE 62: 435-465.
OxA-22270b	30580	160	duplicate				23.1314	37.4222	1			Franchthi Cave	Greece		Europe	Vermeersch2019
OxA-22759	6268	34	charcoal		-24.84		25.6041	36.8875	1			DhaskaliÃ³	Greece		Europe	CALPAL	Renfrew 2012
OxA-2327	16250	170	bone				20.6636	39.9681	1			Klithi	Greece		Europe	Vermeersch2019
OxA-2328	15460	260	bone				20.6636	39.9681	1			Klithi	Greece		Europe	Vermeersch2019	Vander Linden et al. in press
OxA-2329	15580	380	bone				20.6636	39.9681	1			Klithi	Greece		Europe	Vermeersch2019	Vander Linden et al. in press
OxA-2330	15960	130	bone				20.6636	39.9681	1			Klithi	Greece		Europe	Vermeersch2019	Vander Linden et al. in press
OxA-2331	13640	100	bone				20.6636	39.9681	1			Klithi	Greece		Europe	Vermeersch2019
OxA-2332	15950	120	charcoal				20.6636	39.9681	1			Klithi	Greece		Europe	Vermeersch2019	Vander Linden et al. in press
OxA-24946	2924	29	bone		-11.9		23.0345	40.822	1			Assiros	Greece		Europe	CALPAL	Wardle 2014
OxA-24947	2928	30	bone		-14.1		23.0345	40.822	1			Assiros	Greece		Europe	CALPAL	Wardle 2014
OxA-24948	2924	31	bone		-18.1		23.0345	40.822	1			Assiros	Greece		Europe	CALPAL	Wardle 2014
OxA-24949	2982	30	bone		-18.1		23.0345	40.822	1			Assiros	Greece		Europe	CALPAL	Wardle 2014
OxA-24950	2916	31	bone		-13.4		23.0345	40.822	1			Assiros	Greece		Europe	CALPAL	Wardle 2014
OxA-24951	2989	31	bone		-17		23.0345	40.822	1			Assiros	Greece		Europe	CALPAL	Wardle 2014
OxA-24952	3018	30	bone		-13.3		23.0345	40.822	1			Assiros	Greece		Europe	CALPAL	Wardle 2014
OxA-24953	2995	32	bone		-17.3		23.0345	40.822	1			Assiros	Greece		Europe	CALPAL	Wardle 2014
OxA-24954	2993	32	bone		-18.5		23.0345	40.822	1			Assiros	Greece		Europe	CALPAL	Wardle 2014
OxA-24955	3010	32	bone		-18.7		23.0345	40.822	1			Assiros	Greece		Europe	CALPAL	Wardle 2014
OxA-24956	2976	31	bone		-19.7		23.0345	40.822	1			Assiros	Greece		Europe	CALPAL	Wardle 2014
OxA-24957	2920	31	bone		-16		23.0345	40.822	1			Assiros	Greece		Europe	CALPAL	Wardle 2014
OxA-24958	3094	33	bone		-16.1		23.0345	40.822	1			Assiros	Greece		Europe	CALPAL	Wardle 2014
OxA-24959	2911	31	bone		-14.3		23.0345	40.822	1			Assiros	Greece		Europe	CALPAL	Wardle 2014
OxA-25051	2974	29	bone		-13.3		23.0345	40.822	1			Assiros	Greece		Europe	CALPAL	Wardle 2014
OxA-25052	2971	30	bone		-18.5		23.0345	40.822	1			Assiros	Greece		Europe	CALPAL	Wardle 2014
OxA-25053	3027	30	bone		-15.4		23.0345	40.822	1			Assiros	Greece		Europe	CALPAL	Wardle 2014
OxA-25054	2995	30	bone		-15.1		23.0345	40.822	1			Assiros	Greece		Europe	CALPAL	Wardle 2014
OxA-25055	2969	30	bone		-14		23.0345	40.822	1			Assiros	Greece		Europe	CALPAL	Wardle 2014
OxA-25056	3074	30	bone		-19.2		23.0345	40.822	1			Assiros	Greece		Europe	CALPAL	Wardle 2014
OxA-25057	3015	30	bone		-20.4		23.0345	40.822	1			Assiros	Greece		Europe	CALPAL	Wardle 2014
OxA-25058	2976	31	bone		-18.7		23.0345	40.822	1			Assiros	Greece		Europe	CALPAL	Wardle 2014
OxA-25059	3052	30	bone		-18.6		23.0345	40.822	1			Assiros	Greece		Europe	CALPAL	Wardle 2014
OxA-25060	3032	29	bone		-18.5		23.0345	40.822	1			Assiros	Greece		Europe	CALPAL	Wardle 2014
OxA-25061	3048	30	bone		-18.2		23.0345	40.822	1			Assiros	Greece		Europe	CALPAL	Wardle 2014
OxA-25062	3087	31	bone		-16.9		23.0345	40.822	1			Assiros	Greece		Europe	CALPAL	Wardle 2014
OxA-25063	3070	31	bone		-17		23.0345	40.822	1			Assiros	Greece		Europe	CALPAL	Wardle 2014
OxA-25064	3071	30	bone		-19.9		23.0345	40.822	1			Assiros	Greece		Europe	CALPAL	Wardle 2014
OxA-25065	3098	30	bone		-19.1		23.0345	40.822	1			Assiros	Greece		Europe	CALPAL	Wardle 2014
OxA-25066	3053	30	bone		-17.7		23.0345	40.822	1			Assiros	Greece		Europe	CALPAL	Wardle 2014
OxA-25067	3094	30	bone		-19.3		23.0345	40.822	1			Assiros	Greece		Europe	CALPAL	Wardle 2014
OxA-25068	3048	29	bone		-19.1		23.0345	40.822	1			Assiros	Greece		Europe	CALPAL	Wardle 2014
OxA-25069	3096	30	bone		-16.4		23.0345	40.822	1			Assiros	Greece		Europe	CALPAL	Wardle 2014
OxA-25070	2920	29	bone		-18.1		23.0345	40.822	1			Assiros	Greece		Europe	CALPAL	Wardle 2014
OxA-25071	2900	31	bone		-19.1		23.0345	40.822	1			Assiros	Greece		Europe	CALPAL	Wardle 2014
OxA-25072	2855	30	bone		-14.7		23.0345	40.822	1			Assiros	Greece		Europe	CALPAL	Wardle 2014
OxA-25073	2969	32	bone		-12.9		23.0345	40.822	1			Assiros	Greece		Europe	CALPAL	Wardle 2014
OxA-2517	3380	80	seed/fruit				24.0195	35.5172	1			Chania	Greece		Europe	Vermeersch2019
OxA-25176	3368	29	insect				25.4032	36.3519	1			Akrotiri	Greece		Europe	Vermeersch2019
OxA-2518	3340	80	seed/fruit				24.0195	35.5172	1			Chania	Greece		Europe	Vermeersch2019	Jakucs 2016
OxA-26168	5291	35	bone				22.3825	36.6383	1			Alepotrypa Diros	Greece		Europe	Vermeersch2019
OxA-2624	3410	70	dentin		-20.7		22.84295	37.66181	2			Midea	Greece		Europe	RADON
OxA-2625	3570	70	collagen bone		-21.1		22.84295	37.66181	2			Midea	Greece		Europe	RADON
OxA-26355	5097	31	charcoal				22.3825	36.6383	1			Alepotrypa Diros	Greece		Europe	Vermeersch2019
OxA-26356	5791	33	charcoal				22.3825	36.6383	1			Alepotrypa Diros	Greece		Europe	Vermeersch2019
OxA-26357	5880	31	charcoal				22.3825	36.6383	1			Alepotrypa Diros	Greece		Europe	Vermeersch2019
OxA-26358	6417	34	charcoal				22.3825	36.6383	1			Alepotrypa Diros	Greece		Europe	Vermeersch2019
OxA-26359	5235	29	charcoal				22.3825	36.6383	1			Alepotrypa Diros	Greece		Europe	Vermeersch2019
OxA-26378	5963	33	charcoal				22.3825	36.6383	1			Alepotrypa Diros	Greece		Europe	Vermeersch2019
OxA-2646	3315	70	seed/fruit				24.0195	35.5172	1			Chania	Greece		Europe	Vermeersch2019
OxA-2647	3150	70	seed/fruit				24.0195	35.5172	1			Chania	Greece		Europe	Vermeersch2019	Aubry T 2012. JHE 62: 116-137. Aubry T. 2014. JAS 52: 436-45. Thomsen K.J. 2016. QG 31: 77-96.
OxA-2834	13940	130	bone				20.6636	39.9681	1			Klithi	Greece		Europe	Vermeersch2019	Housley 1994
OxA-28380	7729	37	seed/fruit				25.163	35.2978	1			Knossos	Greece		Europe	Vermeersch2019	Douka 2017
OxA-28381	6157	32	seed/fruit				25.163	35.2978	1			Knossos	Greece		Europe	Vermeersch2019	Douka 2017
OxA-28382	6207	34	seed/fruit				25.163	35.2978	1			Knossos	Greece		Europe	Vermeersch2019	Housley 1994
OxA-28414	6103	33	charcoal				25.163	35.2978	1			Knossos	Greece		Europe	Vermeersch2019	Douka 2017
OxA-28415	6276	34	seed/fruit				25.163	35.2978	1			Knossos	Greece		Europe	Vermeersch2019	Douka 2017
OxA-28416	7786	36	charcoal				25.163	35.2978	1			Knossos	Greece		Europe	Vermeersch2019	Douka 2017
OxA-28417	7821	37	charcoal				25.163	35.2978	1			Knossos	Greece		Europe	Vermeersch2019	Housley 1994
OxA-28667	7704	37	charcoal				25.163	35.2978	1			Knossos	Greece		Europe	Vermeersch2019
OxA-2925	2330	80	charcoal				22.7798	38.9307	1			Palaeo-Spartia Othrys Mountains	Greece		Europe	Vermeersch2019
OxA-2926	2670	100	charcoal		-27.4		22.51397	38.95032	2			Limogardi	Greece		Europe	RADON
OxA-2927	2310	80	charcoal				22.353	38.9988	1			Kalamakia Othrys Mountains	Greece		Europe	Vermeersch2019
OxA-2928	2220	80	charcoal				22.353	38.9988	1			Kalamakia Othrys Mountains	Greece		Europe	Vermeersch2019	Oxford Datelist
OxA-2929	2260	70	charcoal		-25.4		22.6666	39	1			Archanes	Greece		Europe	CALPAL	Oxford Datelist
OXA-2970	14290	140	bone				20.6636	39.9681	1			Klithi	Greece		Europe	Vermeersch2019	Bergerbrant et al. 2017 appendix 2
OxA-2971	16650	190					20.6636	39.9681	1			Klithi	Greece		Europe	Vermeersch2019	Bergerbrant et al. 2017 appendix 2
OxA-2972	16140	150	bone				20.6636	39.9681	1			Klithi	Greece		Europe	Vermeersch2019	Bergerbrant et al. 2017 appendix 2
OxA-3149	3920	100	collagen bone		-18.3		25.61065	36.88813	2			Kavos Keros	Greece		Europe	RADON
OxA-3150	4150	80	collagen bone		-18.7		25.61065	36.88813	2			Kavos Keros	Greece		Europe	RADON
OxA-3151	4000	100	collagen bone		-19.1		25.61065	36.88813	2			Kavos Keros	Greece		Europe	RADON
OxA-31510	4146	40	bone				22.4239	37.0552	1			Kouphovouno	Greece		Europe	Vermeersch2019
OxA-31511	4235	40	bone				22.4239	37.0552	1			Kouphovouno	Greece		Europe	Vermeersch2019
OxA-31512	6355	40	bone				22.4239	37.0552	1			Kouphovouno	Greece		Europe	Vermeersch2019
OxA-31513	4268	38	bone				22.4239	37.0552	1			Kouphovouno	Greece		Europe	Vermeersch2019
OxA-31537	6393	38	bone				22.4239	37.0552	1			Kouphovouno	Greece		Europe	Vermeersch2019
OxA-31538	4101	33	bone				22.4239	37.0552	1			Kouphovouno	Greece		Europe	Vermeersch2019
OxA-31539	6443	36	bone				22.4239	37.0552	1			Kouphovouno	Greece		Europe	Vermeersch2019
OxA-31540	6697	39	bone				22.4239	37.0552	1			Kouphovouno	Greece		Europe	Vermeersch2019
OxA-31541	4115	32	bone				22.4239	37.0552	1			Kouphovouno	Greece		Europe	Vermeersch2019
OxA-31542	6569	37	bone				22.4239	37.0552	1			Kouphovouno	Greece		Europe	Vermeersch2019
OxA-31598	6669	37	bone				22.4239	37.0552	1			Kouphovouno	Greece		Europe	Vermeersch2019
OxA-31599	6655	37	bone				22.4239	37.0552	1			Kouphovouno	Greece		Europe	Vermeersch2019	Olalde 2015
OxA-31634	4173	30	bone				22.4239	37.0552	1			Kouphovouno	Greece		Europe	Vermeersch2019
OxA-3187	3230	70	seed/fruit				25.5906	35.0068	1			Myrtos-Pyrgos	Greece		Europe	Vermeersch2019
OxA-3188	3200	70	seed/fruit				25.5906	35.0068	1			Myrtos-Pyrgos	Greece		Europe	Vermeersch2019
OxA-3189	3270	70	seed/fruit				25.5906	35.0068	1			Myrtos-Pyrgos	Greece		Europe	Vermeersch2019	Ecker M. Brink J. Chazan M. Horwitz L.K. and Lee-Thorp J.A. 2017. Radiocarbon Dates Constrain the Timing of Environmental and Cultural Shifts in the Holocene Strata of Wonderwerk Cave South Africa.Radiocarbon pp.1-20.
OxA-31963	7823	37	charcoal				25.163	35.2978	1			Knossos	Greece		Europe	Vermeersch2019	Lanting et al. 1999/2000
OxA-3225	3160	80	seed/fruit				25.5906	35.0068	1			Myrtos-Pyrgos	Greece		Europe	Vermeersch2019
OxA-3291	3810	80	collagen bone		-21		25.90301	36.83055	2			Markiani Amorgos	Greece		Europe	RADON
OxA-3292	3920	80	collagen bone		-21		25.90301	36.83055	2			Markiani Amorgos	Greece		Europe	RADON
OxA-3293	4090	90	collagen bone		-21		25.90301	36.83055	2			Markiani Amorgos	Greece		Europe	RADON
OxA-3294	4060	75	collagen bone		-17.6		25.90301	36.83055	2			Markiani Amorgos	Greece		Europe	RADON
OxA-3295	4105	80	collagen bone		-21		25.90301	36.83055	2			Markiani Amorgos	Greece		Europe	RADON
OxA-3296	4080	75	collagen bone		-21		25.90301	36.83055	2			Markiani Amorgos	Greece		Europe	RADON
OxA-3297	4380	100	collagen bone		-21.9		25.90301	36.83055	2			Markiani Amorgos	Greece		Europe	RADON
OxA-3401	8840	85	cremated bones		-17.2		19.87209	39.47331	2			Grava rockshelter	Greece		Europe	RADON
OxA-3402	9710	95	cremated bones		-16.6		19.87209	39.47331	2			Grava rockshelter	Greece		Europe	RADON
OxA-3429	3350	70	charcoal				24.7608	35.0131	1			Kommos	Greece		Europe	Vermeersch2019	Housley 1994 65
OxA-3486	4770	80	charcoal		-19.1		20.5505	39.93607	2			Gramousti	Greece		Europe	RADON
OxA-3487	4510	75	charcoal		-23.4		20.5505	39.93607	2			Gramousti	Greece		Europe	RADON
OxA-3488	4560	70	charcoal		-23.9		20.5505	39.93607	2			Gramousti	Greece		Europe	RADON
OxA-3489	4740	75	charcoal		-25.6		20.5505	39.93607	2			Gramousti	Greece		Europe	RADON
OxA-351	11100	200	charcoal						0			Volchiya Griva	Greece		Europe	Vermeersch2019	previously unpublished
OxA-353	10700	200	charcoal						0			Voidomatis	Greece		Europe	Vermeersch2019	Broglio A. 1996. Eraul: 289-304.
OxA-3631	1750	60	bone				23.8119	37.9747	1			Megalo Varathro Asteriou Kaisariani	Greece		Europe	Vermeersch2019	M. Otte (dir.) 1994: Le MagdalÃ”Ã¸Î©nien du Trou de Chaleux (Hulsonniaux Belgique). LiÃ”Ã¸Î©ge ERAUL 60. Stevens R.E. 2009. JAS 36: 653-662.
OxA-3732	14570	130	bone				20.6636	39.9681	1			Klithi	Greece		Europe	Vermeersch2019	Oxford Datelist
OxA-3873	7300	80	collagen bone				22.25169	40.58795	2			Nea Nikomedeia	Greece		Europe	RADON	Pyke/Yiouni 1996; PerlÃ¨s 2001
OxA-3874	7370	80	collagen bone				22.25169	40.58795	2			Nea Nikomedeia	Greece		Europe	RADON	Pyke/Yiouni 1996; PerlÃ¨s 2001
OxA-3875	7280	90	collagen bone				22.25169	40.58795	2			Nea Nikomedeia	Greece		Europe	RADON	Pyke/Yiouni 1996; PerlÃ¨s 2001
OxA-3876	7370	90	collagen bone				22.25169	40.58795	2			Nea Nikomedeia	Greece		Europe	RADON	Pyke/Yiouni 1996; PerlÃ¨s 2001
OxA-3941	13940	110	bone				20.6636	39.9681	1			Klithi	Greece		Europe	Vermeersch2019
OxA-4003	4390	65	collagen bone		-19.9		25.90301	36.83055	2			Markiani Amorgos	Greece		Europe	RADON
OxA-4004	4160	65	collagen bone		-20.3		25.90301	36.83055	2			Markiani Amorgos	Greece		Europe	RADON
OxA-4005	3730	65	collagen bone		-18.9		25.90301	36.83055	2			Markiani Amorgos	Greece		Europe	RADON
OxA-4006	3990	65	collagen bone		-18.7		25.90301	36.83055	2			Markiani Amorgos	Greece		Europe	RADON
OxA-4007	3860	60	collagen bone		-18.8		25.90301	36.83055	2			Markiani Amorgos	Greece		Europe	RADON
OxA-4280	6920	120	Triticum monococcum				22.2	40.6	1			Nea Nikomedeia	Greece		Europe	14SEA	Pyke & Yiouni 1996: 195 PerlÃ¨s 2001: Table 6.1
OxA-4281	7100	90	seed				22.25169	40.58795	2			Nea Nikomedeia	Greece		Europe	RADON	Pyke/Yiouni 1996; PerlÃ¨s 2001
OxA-4282	7400	90	seed				22.25169	40.58795	2			Nea Nikomedeia	Greece		Europe	RADON	Pyke/Yiouni 1996; PerlÃ¨s 2001
OxA-4283	7260	90	seed				22.25169	40.58795	2			Nea Nikomedeia	Greece		Europe	RADON	Pyke/Yiouni 1996; PerlÃ¨s 2001
OxA-501	260	100	charred boneÃƒÆ’Ã†â€™Ãƒâ€šÃ‚				20.6816	39.9571	1			Klithi	Greece		Europe	Vermeersch2019	Oxford Datelist 21
OxA-502	12300	200	charcoal				20.4056	39.5859	1			Klithi	Greece		Europe	Vermeersch2019	Oxford Datelist
OxA-503	10420	150	bone				20.6636	39.9681	1			Klithi	Greece		Europe	Vermeersch2019	Telegin 2003
OxA-5071	3870	55	carbonised wood				25.1628	35.2973	1			Knossos	Greece		Europe	Vermeersch2019
OxA-5072	3880	45	carbonised wood				25.1628	35.2973	1			Knossos	Greece		Europe	Vermeersch2019	Gowlett et al. 1987; Pettipas and Buchner 1983; Buchner 1984a 1984b; Gillespie et al. 1985
OxA-512	7270	120	antler				20.5505	39.93607	2			Lake Gramousti	Greece		Europe	RADON
OxA-513	5000	100	antler				20.66723	40.02288	2			Resina Marsh	Greece		Europe	RADON
OxA-5241	12480	120					20.6589	39.9664	1			Boila	Greece		Europe	Vermeersch2019	Facorellis 2003
OxA-5243	10190	90	bone		0		20.6667	39.9667	1			Boila Rockshelter	Greece		Europe	CALPAL	Facorellis 2003
OxA-5244	70	55	bone				20.664	39.9674	1			Boila Aghios Minas	Greece		Europe	Vermeersch2019	Facorellis 2003
OxA-5245	10560	90	bone		0		20.6667	39.9667	1			Boila Rockshelter	Greece		Europe	CALPAL	Facorellis 2003
OxA-5246	13810	130					20.6589	39.9664	1			Boila	Greece		Europe	Vermeersch2019	Damblon F. & Haesaerts P. 1997. PrÃ”Ã¸Î©histoire europÃ”Ã¸Î©enne 11: 255-276. Haesaerts P. 1998. Radiocarbon 40: 649 ff.. Haesaerts P. 2010 PPP 291: 106-127
OxA-542	10420	150	bone				20.6833	39.9667	1			Klithi	Greece		Europe	Vermeersch2019
OxA-6021	3225	65	collagen bone		-21.4		25.14426	35.33877	2			Candia Crete	Greece		Europe	RADON
OxA-6197	230	50	ivory						0			Ivory Boy	Greece		Europe	Vermeersch2019
OxA-7407	5285	40	seed/fruit				25.4994	37.0346	1			Zas cave Naxos	Greece		Europe	Vermeersch2019
OxA-7408	4000	45	wood				25.4994	37.0346	1			Zas cave Naxos	Greece		Europe	Vermeersch2019
OxA-7409	3830	40	wood				25.4994	37.0346	1			Zas cave Naxos	Greece		Europe	Vermeersch2019
OxA-747	3560	100	collagen bone				20.72833	39.96944	2			Klithi	Greece		Europe	RADON
OxA-7471	4425	40	wood				25.4994	37.0346	1			Zas cave Naxos	Greece		Europe	Vermeersch2019
OxA-749	14200	200	charcoal				20.4056	39.5859	1			Klithi	Greece		Europe	Vermeersch2019	Gehlen 2010
OxA-750	14060	200	charcoal				20.4056	39.5859	1			Klithi	Greece		Europe	Vermeersch2019	Street Terbergen 1999 Antiquity 73: 259-272
OxA-7599	5245	40	seed/fruit				25.4994	37.0346	1			Zas cave Naxos	Greece		Europe	Vermeersch2019	Djindjian F. J. Kozlowski & M. Otte 1999. Le Paleolithique superieur en Europe. Armand Colin Paris. Collins C.M. 2012. PhD University of Sheffield.
OxA-775	18000	300					20.845	39.289	1			Asprochaliko	Greece		Europe	Vermeersch2019	Clist 2004/05
OxA-776	14000	600					20.845	39.289	1			Asprochaliko	Greece		Europe	Vermeersch2019
OxA-777	25100	700					20.845	39.2889	1			Asprochaliko	Greece		Europe	Vermeersch2019
OxA-833	3900	90	charcoal				24.43069	37.41235	2			Kythnos	Greece		Europe	RADON
OxA-9215	7965	60	Wood charcoal Quercus deciduous type		-24.3		25.2	35.3	1			Knossos	Greece		Europe	14SEA	Facorellis & Maniatis 2013: Table 10.3 Efstratiou et al. 2004: 44
OxA-9216	6185	50	Wood charcoal Quercus evergreen type		-23.2		25.2	35.3	1			Knossos	Greece		Europe	14SEA	Facorellis & Maniatis 2013: Table 10.3
OxA-9217	6145	50	Wood charcoal Quercus evergreen type		-24		25.2	35.3	1			Knossos	Greece		Europe	14SEA	Facorellis & Maniatis 2013: Table 10.3
OxA-9218	5990	50	Wood charcoal Quercus evergreen type		-23.3		25.2	35.3	1			Knossos	Greece		Europe	14SEA	Facorellis & Maniatis 2013: Table 10.3
OxA-9219	6361	37	Wood charcoal Quercus evergreen type		-22.7		25.2	35.3	1			Knossos	Greece		Europe	14SEA	Facorellis & Maniatis 2013: Table 10.3
OxA-9220	6160	50	Wood charcoal Quercus evergreen type		-22.5		25.2	35.3	1			Knossos	Greece		Europe	14SEA	Facorellis & Maniatis 2013: Table 10.3
OxA-9221	6042	34	Wood charcoal Quercus evergreen type		-25		25.2	35.3	1			Knossos	Greece		Europe	14SEA	Facorellis & Maniatis 2013: Table 10.3
OxA-9223/ DEM-1140	6690	50	Charcoal		-26		25.7	40.9	1			Makri	Greece		Europe	14SEA	Karkanas & Efstratiou 2009: 955 Efstratiou pers. comm. 2015
OxA-9362/ DEM-1142	6890	90	Charcoal				25.7	40.9	1			Makri	Greece		Europe	14SEA	Ammerman et al. 2008: 148
OxA-9362/DEM-1142	6890	90	charcoal				25.7462	40.8486	1			Makri Evros	Greece		Europe	Vermeersch2019	Karkanas & Efstratiou 2009: 955
OxA-nd2	12345	70	charcoal				23.2046	38.4526	1			Sarakenos	Greece		Europe	Vermeersch2019	Karamitrou-Mentessidi 2014: 245
OxA-T10	7400	35	Human bone				21.7	40.4	1			Mavropigi	Greece		Europe	14SEA	Karamitrou-Mentessidi 2014: 245
OxA-T3	7463	36	Human bone				21.7	40.4	1			Mavropigi	Greece		Europe	14SEA	Karamitrou-Mentessidi 2014: 245
OxA-T7	7073	35	Human bone				21.7	40.4	1			Mavropigi	Greece		Europe	14SEA	Karamitrou-Mentessidi 2014: 245
OxA-T9	7168	35	Human bone				21.7	40.4	1			Mavropigi	Greece		Europe	14SEA	Karamitrou-Mentessidi 2014: 245
OxA-X-2284-11	5637	38	bone Homo sapiens		-19.1		23.2	38.6	1			Proskynas	Greece		Europe	14SEA	Higham et al. 2011
OxA-X-2468-33	5195	75	charcoal				22.3825	36.6383	1			Alepotrypa Diros	Greece		Europe	Vermeersch2019	Bonneau A. Staff R.A. Higham T. Brock F. Pearce D.G. and Mitchell P.J. 2017. Successfully dating rock art in southern Africa using improved sampling methods and new characterization and pretreatment protocols.Radiocarbon59(3) pp.659-677.
OxA-X-2621-9	6765	38	bone				22.4239	37.0552	1			Kouphovouno	Greece		Europe	Vermeersch2019	Petillon J.-M. 2015. QI 364: 126-143. Barshay-Szmidt C. Quaternary International 414 (2016) 62-91.
P-1202	7557	91	miscellaneous				22.26667	40.6	2			Nea Nikomedeia	Greece		Europe	RADON	Breunig 1987 95; Shennan/Steele 2000; Stuckenrath 1967; Pyke/Yiouni 1996; PerlÃ¨s 2001
P-1203 A	7281	74					22.26667	40.6	2			Nea Nikomedeia	Greece		Europe	RADON	Breunig 1987 95
P-1203A	7281	74	Charcoal				22.2	40.6	1			Nea Nikomedeia	Greece		Europe	14SEA	Stuckenrath 1967: 335 Pyke & Yiouni 1996: 195 PerlÃ¨s 2001: 104 Table 6.1
P-1281	3388	62	charcoal				24.326	37.669	1			Aghia Irini Keos	Greece		Europe	Vermeersch2019
P-1282	3126	48	charcoal				24.326	37.669	1			Aghia Irini Keos	Greece		Europe	Vermeersch2019
P-1283	3061	54	charcoal				24.326	37.669	1			Aghia Irini Keos	Greece		Europe	Vermeersch2019
P-1284	3250	66	charcoal				24.326	37.669	1			Aghia Irini Keos	Greece		Europe	Vermeersch2019	Gayo et al 2015
P-1311	6172	74	Soil				25.096	37.048	1			Saliagos	Greece		Europe	14SEA	Stuckenrath & Lawn 1969: 157
P-1353	3029	83	charcoal				25.1617	35.2987	1			Knossos	Greece		Europe	Vermeersch2019
P-1354	3565	72	charcoal				25.1617	35.2987	1			Knossos	Greece		Europe	Vermeersch2019
P-1355	3125	64	charcoal				25.1617	35.2987	1			Knossos	Greece		Europe	Vermeersch2019
P-1356	2964	74	charcoal				25.1617	35.2987	1			Knossos	Greece		Europe	Vermeersch2019	Kutschera/Stadler 2000 73
P-1357	3096	69	charcoal				25.16317	35.29789	2			Knossos	Greece		Europe	RADON-B	Kutschera/Stadler 2000 73
P-1358	3033	68	charcoal				25.16317	35.29789	2			Knossos	Greece		Europe	RADON-B	Kutschera/Stadler 2000 73
P-1401	3406	43	charcoal				25.43167	36.42	2			Phira	Greece		Europe	RADON-B	Kutschera/Stadler 2000 73
P-1427	137	43	charcoal				23.1537	37.2974	1			Lorenzo Kiln Porto Heli	Greece		Europe	Vermeersch2019
P-1428	115	43	charcoal				23.1537	37.2974	1			Lorenzo Kiln Porto Heli	Greece		Europe	Vermeersch2019	Lawn 1971 371
P-1454	2873	57	charcoal				22.75611	37.73083	2			Mycenae	Greece		Europe	RADON-B	Kutschera/Stadler 2000 73
P-1455	2974	49	charcoal				22.75611	37.73083	2			Mycenae	Greece		Europe	RADON-B	Kutschera/Stadler 2000 73
P-1456	3035	65	charcoal				22.75611	37.73083	2			Mycenae	Greece		Europe	RADON-B	Kutschera/Stadler 2000 73
P-1457	2948	49	charcoal				22.75611	37.73083	2			Mycenae	Greece		Europe	RADON-B	Kutschera/Stadler 2000 73
P-1459	2961	50	charcoal				22.7566	37.73	1			Mycenae	Greece		Europe	Vermeersch2019	Lawn 1970 580
P-1518 + P-1518A	8843	75	Charcoal				23.131212	37.422407	2			Franchthi Cave	Greece		Europe	14SEA
P-1518A	8720	110	Charcoal				23.131212	37.422407	2			Franchthi Cave	Greece		Europe	14SEA	Lawn 1971: 366 Jacobsen & Farrand 1987: Plate 71
P-1599	3094	150	charcoal				25.40356	36.35136	2			Akrotirin	Greece		Europe	RADON-B	Kutschera/Stadler 2000 73
P-1601	3380	60	charcoal				25.4037	36.3523	1			Akrotiri	Greece		Europe	Vermeersch2019
P-1602	3420	40	charcoal				25.4037	36.3523	1			Akrotiri	Greece		Europe	Vermeersch2019	R 1971 v 13 p 368-369
P-1619	2972	71	charcoal				25.40356	36.35136	2			Akrotirin	Greece		Europe	RADON-B	Kutschera/Stadler 2000 73
P-1630	6110	86	charcoal				23.13333	37.43333	2			Ost-Peloponnes	Greece		Europe	RADON	Breunig 1987 92
P-1658	105	44	charcoal				23.1316	37.4223	1			Franchthi Cave	Greece		Europe	Vermeersch2019	Lawn 1971: 364 Jacobsen & Farrand 1987: Plate 71 Vitelli 1999: 5 and 138 Table 9
P-1672	6504	85	charcoal				22.81667	39.38333	2			Sesklo	Greece		Europe	RADON	Breunig 1987 93
P-1674	6964	92	charcoal				22.81667	39.38333	2			Sesklo	Greece		Europe	RADON	Breunig 1987 93
P-1675	6694	87	charcoal				22.81667	39.38333	2			Sesklo	Greece		Europe	RADON	Breunig 1987 93
P-1676	6317	84	charcoal				22.81667	39.38333	2			Sesklo	Greece		Europe	RADON	Breunig 1987 93
P-1678	7427	78	charcoal				22.81667	39.38333	2			Sesklo	Greece		Europe	RADON	Breunig 1987 93; Lawn 1975; PerlÃ¨s 2001
P-1679	7611	83	charcoal				22.81667	39.38333	2			Sesklo	Greece		Europe	RADON	Breunig 1987 93; Lawn 1975; PerlÃ¨s 2001
P-1680	7300	93	charcoal				22.81667	39.38333	2			Sesklo	Greece		Europe	RADON	Breunig 1987 93; Lawn 1975; PerlÃ¨s 2001
P-1681	7755	97	charcoal				22.81667	39.38333	2			Sesklo	Greece		Europe	RADON	Breunig 1987 93; Shennan/Steele 2000; Lawn 1975; PerlÃ¨s 2001
P-1682	7483	72	charcoal				22.81667	39.38333	2			Sesklo	Greece		Europe	RADON	Breunig 1987 93; Lawn 1975; PerlÃ¨s 2001
P-1697	3072	57					25.43128	36.37677	2			Meghalochori	Greece		Europe	RADON-B	Kutschera/Stadler 2000 73
P-1757	2400	40	charcoal				23.9464	38.1222	1			Marathon	Greece		Europe	Vermeersch2019
P-1758	2390	60	charcoal				23.9464	38.1222	1			Marathon	Greece		Europe	Vermeersch2019
P-1759	3230	50	charcoal				23.9464	38.1222	1			Marathon	Greece		Europe	Vermeersch2019	Wilmeth 1978; Harington 2003: 412; Taillon et BarrÃ 1987; Taylor 1958; Faunmap 3599
P-1784	2870	60	charcoal				26.2615	35.098	1			Kato Zakros	Greece		Europe	Vermeersch2019	RC 16 2 1974 219-237
P-1824	6670	70	charcoal				23.13333	37.43333	2			Ost-Peloponnes	Greece		Europe	RADON	Breunig 1987 91
P-1827	12540	180					23.13222	37.42246	2			Franchthi Cave	Greece		Europe	RADON
P-1885	3246	48	seed (pip of fruit)				25.40356	36.35136	2			Akrotirin	Greece		Europe	RADON-B	Kutschera/Stadler 2000 73
P-1888	3128	50					25.40356	36.35136	2			Akrotirin	Greece		Europe	RADON-B	Kutschera/Stadler 2000 73
P-1889	3298	52					25.40356	36.35136	2			Akrotirin	Greece		Europe	RADON-B	Kutschera/Stadler 2000 73
P-1890	3343	62	charcoal				25.40356	36.35136	2			Akrotirin	Greece		Europe	RADON-B	Kutschera/Stadler 2000 73
P-1891	3480	70	charcoal				25.4034	36.3515	1			Akrotiri	Greece		Europe	Vermeersch2019	Kutschera/Stadler 2000 73
P-1892	3331	52					25.40356	36.35136	2			Akrotirin	Greece		Europe	RADON-B	Kutschera/Stadler 2000 73
P-1893	3990	70	charcoal				25.4034	36.3517	1			Akrotiri	Greece		Europe	Vermeersch2019	Kutschera/Stadler 2000 73
P-1894	3307	65					25.40356	36.35136	2			Akrotirin	Greece		Europe	RADON-B	Kutschera/Stadler 2000 73
P-1895	3324	51					25.40356	36.35136	2			Akrotirin	Greece		Europe	RADON-B	Kutschera/Stadler 2000 73
P-1920	6170	60	charcoal				23.13333	37.43333	2			Ost-Peloponnes	Greece		Europe	RADON	Breunig 1987 92
P-1921	8410	90	charcoal				23.13222	37.42246	2			Franchthi Cave	Greece		Europe	RADON
P-1922	6790	90	charcoal				23.13333	37.43333	2			Ost-Peloponnes	Greece		Europe	RADON	Breunig 1987 92
P-1922 + P-1922A	6753	56	Charcoal				23.131212	37.422407	2			Franchthi Cave	Greece		Europe	14SEA	Lawn 1974: 221 Jacobsen & Farrand 1987: Plate 71
P-1922 A	6730	70	charcoal				23.13333	37.43333	2			Ost-Peloponnes	Greece		Europe	RADON	Breunig 1987 91
P-2048-A	3460	50			0		25.163	35.298	1			Knossos	Greece		Europe	CALPAL	Fishman 1978
P-2064	1570	50	wood				23.1516	37.3159	1			Halieis	Greece		Europe	Vermeersch2019
P-2065	3110	50	wood				23.1516	37.3159	1			Halieis	Greece		Europe	Vermeersch2019
P-2066	2510	50	charcoal				23.1516	37.3159	1			Halieis	Greece		Europe	Vermeersch2019
P-2067	2460	60	charcoal				23.1516	37.3159	1			Halieis	Greece		Europe	Vermeersch2019	Wilmeth 1978; Maxwell 1985; Rainey and Ralph 1959; Ralph and Ackerman 1961; O. Bennicke p.c. 1997; Meldgaard 1960 1962; Tauber 1960
P-2093	6940	90	charcoal				23.13333	37.43333	2			Ost-Peloponnes	Greece		Europe	RADON	Breunig 1987 91; Lawn 1975; PerlÃ¨s 2001; Jacobsen/Ferrand 1987 19
P-2094	7930	100	charcoal				23.13333	37.43333	2			Ost-Peloponnes	Greece		Europe	RADON	Breunig 1987 91; Lawn 1975; PerlÃ¨s 2001
P-2095	7980	110	charcoal				23.13333	37.43333	2			Ost-Peloponnes	Greece		Europe	RADON	Breunig 1987 91; Shennan/Steele 2000
P-2096	8710	100	charcoal				23.13222	37.42246	2			Franchthi Cave	Greece		Europe	RADON	Jacobsen/Ferrand 1987; PerlÃ¨s 2001
P-2097	9150	100	charcoal				23.13222	37.42246	2			Franchthi Cave	Greece		Europe	RADON	Jacobsen/Ferrand 1987; PerlÃ¨s 2001
P-2098	1680	50	olive stone				23.1516	37.3159	1			Halieis	Greece		Europe	Vermeersch2019
P-2099	1820	50	charcoal				23.1516	37.3159	1			Halieis	Greece		Europe	Vermeersch2019	Science 121 1955 150
P2101	2390	40	wood				23.7225	37.9758	1			Athens	Greece		Europe	Vermeersch2019	Lawn 1975: 201â€“203 Jacobsen & Farrand 1987: Plate 71 PerlÃ¨s 2001: 26
P-2102	9290	100	charcoal				23.13222	37.42246	2			Franchthi Cave	Greece		Europe	RADON	Jacobsen/Ferrand 1987; PerlÃ¨s 2001
P-2103	9300	100	charcoal				23.13222	37.42246	2			Franchthi Cave	Greece		Europe	RADON	Jacobsen/Ferrand 1987; PerlÃ¨s 2001
P-2104	9270	110	charcoal				23.13222	37.42246	2			Franchthi Cave	Greece		Europe	RADON	Jacobsen/Ferrand 1987; PerlÃ¨s 2001
P-2106	8730	90	charcoal				23.13222	37.42246	2			Franchthi Cave	Greece		Europe	RADON	Jacobsen/Ferrand 1987; PerlÃ¨s 2001
P-2108	9250	120	charcoal				23.13222	37.42246	2			Franchthi Cave	Greece		Europe	RADON	Jacobsen/Ferrand 1987; PerlÃ¨s 2001
P-2113	3320	60			0		25.6	35	1			Pyrgos	Greece		Europe	CALPAL	Fishman 1978
P-2114	3320	60	grain		0		25.6	35	1			Pyrgos	Greece		Europe	CALPAL	Fishman 1978
P-2115	3350	60	wood		0		25.6	35	1			Pyrgos	Greece		Europe	CALPAL	Fishman 1978
P-2116	3440	60	wood		0		25.6	35	1			Pyrgos	Greece		Europe	CALPAL	Fishman 1978
P-2118	7470	80	charcoal				22.38333	39.28333	2			Achilleion	Greece		Europe	RADON	Breunig 1987 94; Lawn 1975; Gimbutas et al. 1989; PerlÃ¨s 2001
P-2128	7270	80	charcoal				22.383	39.283	2			Achilleion	Greece		Europe	RADON	Lawn 1975; PerlÃ¨s 2001
P-2130	7080	90	Charcoal (unidentified)				19.9	39.6	1			Achilleion	Greece		Europe	14SEA	Gimbutas et al. 1989: 24f. Lawn 1975: 200f.
P-2229	9210	110	collagen bone				23.13222	37.42246	2			Franchthi Cave	Greece		Europe	RADON
P-2230	9280	110	charcoal				23.13222	37.42246	2			Franchthi Cave	Greece		Europe	RADON
P-2232	10840	510					23.1314	37.4222	1			Franchthi Cave	Greece		Europe	Vermeersch2019
P-2233	21480	350					23.13222	37.42246	2			Franchthi Cave	Greece		Europe	RADON
P-2234	6830	60	charcoal				23.132	37.422	2			Franchthi Cave	Greece		Europe	RADON
P-2235	6750	80					23.13222	37.42246	2			Franchthi Cave	Greece		Europe	RADON
P-2343	3560	60	wood		0		25.6	35	1			Pyrgos	Greece		Europe	CALPAL	Fishman 1978
P-2344-A	3410	70	charcoal		0		25.6	35	1			Pyrgos	Greece		Europe	CALPAL	Fishman 1978
P-2347	3430	70	charcoal		0		25.6	35	1			Pyrgos	Greece		Europe	CALPAL	Fishman 1978
P-2349	3990	70	charcoal		0		25.6	35	1			Pyrgos	Greece		Europe	CALPAL	Fishman 1978
P-2443	3890	70	charcoal		0		25.163	35.298	1			Knossos	Greece		Europe	CALPAL	Fishman 1978
P-2444	3440	90					25.1632	35.2978	1			Knossos	Greece		Europe	Vermeersch2019	Satterthwaite and Ralph 1960: Table 1; Kennett et al 2013: Table S1
P-2474	4060	60	charcoal		0		22.88	38.03	1			Lake Vouliagmeni	Greece		Europe	CALPAL	Fishman 1978
P-2512	2310	70	charcoal				25.1632	35.2978	1			Knossos	Greece		Europe	Vermeersch2019	Fishman and Lawn 1978
P-254	3450	62	charcoal				21.75	37.08333	2			Pylos	Greece		Europe	RADON-B	Radiocarbon 1962 150
P-2560	3980	70	grain		0		25.4223	36.3532	1			Akrotiri	Greece		Europe	CALPAL	Fishman 1978
P-2562	2890	190					25.40356	36.35136	2			Akrotirin	Greece		Europe	RADON-B	Kutschera/Stadler 2000 73
P-2563	3180	190					25.40356	36.35136	2			Akrotirin	Greece		Europe	RADON-B	Kutschera/Stadler 2000 73
P-2564	3050	190					25.40356	36.35136	2			Akrotirin	Greece		Europe	RADON-B	Kutschera/Stadler 2000 73
P-2566	2836	180					25.40356	36.35136	2			Akrotirin	Greece		Europe	RADON-B	Kutschera/Stadler 2000 73
P-2568	3990	70	grain				25.40356	36.35136	2			Akrotirin	Greece		Europe	RADON-B	Kutschera/Stadler 2000 73
P-2574	3820	70	charcoal		0		24.3	37.7	1			Ayia Irini	Greece		Europe	CALPAL	Fishman 1978
P-2575	3350	60	charcoal		0		24.3	37.7	1			Ayia Irini	Greece		Europe	CALPAL	Fishman 1978
P-2576	3230	60	charcoal		0		24.3	37.7	1			Ayia Irini	Greece		Europe	CALPAL	Fishman 1978
P-2577	3500	60	charcoal		0		24.3	37.7	1			Ayia Irini	Greece		Europe	CALPAL	Fishman 1978
P-2579	3320	60	charcoal		0		24.3	37.7	1			Ayia Irini	Greece		Europe	CALPAL	Fishman 1978
P-2580	3460	60	charcoal		0		24.3	37.7	1			Ayia Irini	Greece		Europe	CALPAL	Fishman 1978
P-2581	3420	60	charcoal		0		24.3	37.7	1			Ayia Irini	Greece		Europe	CALPAL	Fishman 1978
P-270	3340	51	charcoal				21.75	37.08333	2			Pylos	Greece		Europe	RADON-B	Radiocarbon 1962 150
P-2717	3180	45	charcoal				25.4578	35.0463	1			Plagiada	Greece		Europe	Vermeersch2019	Renfrew 1971 282
P-2790	4150	50	charcoal;soil				22.6272	36.8223	1			Aghios Stefanos Lakonia	Greece		Europe	Vermeersch2019	Kutschera/Stadler 2000 73
P-2791	3340	60					25.40356	36.35136	2			Akrotirin	Greece		Europe	RADON-B	Kutschera/Stadler 2000 73
P-2792	3670	180					25.40356	36.35136	2			Akrotirin	Greece		Europe	RADON-B	Kutschera/Stadler 2000 73
P-2793	3300	140					25.40356	36.35136	2			Akrotirin	Greece		Europe	RADON-B	Kutschera/Stadler 2000 73
P-2794	3180	50					25.40356	36.35136	2			Akrotirin	Greece		Europe	RADON-B	Kutschera/Stadler 2000 73
P-2795	3380	170					25.40356	36.35136	2			Akrotirin	Greece		Europe	RADON-B	Kutschera/Stadler 2000 73
P-2855	3420	60	charcoal				21.7392	37.0126	1			Papoulia Tumulus	Greece		Europe	Vermeersch2019	Ralph and Stuckenrath 1962
P-292	920	44	charcoal				26.0295	38.1861	1			Emporio Chios	Greece		Europe	Vermeersch2019	Ralph and Stuckenrath 1962
P-2961	4080	60	charcoal				22.6272	36.8223	1			Aghios Stefanos Lakonia	Greece		Europe	Vermeersch2019
P-2963	3620	60	charcoal;soil				22.6272	36.8223	1			Aghios Stefanos Lakonia	Greece		Europe	Vermeersch2019
P-2967	3930	50	charcoal				22.6272	36.8223	1			Aghios Stefanos Lakonia	Greece		Europe	Vermeersch2019
P-2969	3510	50	charcoal				22.6272	36.8223	1			Aghios Stefanos Lakonia	Greece		Europe	Vermeersch2019	Ralph & Stuckenrath 1962: 146 Lloyd & Mellaart 1962: 23 25
P-303A	3750	112	organic		0		22.7	37.53	1			Lerna	Greece		Europe	CALPAL	Easton 1976 168
P-306	4446	69	charcoal		0		23.13	38.26	1			Eutresis	Greece		Europe	CALPAL	Easton 1976 168
P-307	4442	57	charcoal		0		23.13	38.26	1			Eutresis	Greece		Europe	CALPAL	Easton 1976 168
P-317	4212	56	charcoal		0		23.13	37.4333	1			Eutresis	Greece		Europe	CALPAL	Easton 1976 168
P-321A	3981	64	charcoal		0		22.7	37.53	1			Lerna	Greece		Europe	CALPAL	Kohler and Ralph 1961 365
P-328	3220	64	charcoal				21.75	37.08333	2			Pylos	Greece		Europe	RADON-B	Radiocarbon 1962 150; Kutschera/Stadler 2000 73
P-329	3260	63	charcoal				21.75	37.08333	2			Pylos	Greece		Europe	RADON-B	Radiocarbon 1962 150; Kutschera/Stadler 2000 73
P-330	3360	50	charcoal				21.75	37.08333	2			Pylos	Greece		Europe	RADON-B	Radiocarbon 1962 150; Kutschera/Stadler 2000 73
P-332	3140	61	charcoal				21.75	37.08333	2			Pylos	Greece		Europe	RADON-B	Radiocarbon 1962 150; Kutschera/Stadler 2000 73
P-337	3030	61	charcoal				21.75	37.08333	2			Pylos	Greece		Europe	RADON-B	Radiocarbon 1962 150; Kutschera/Stadler 2000 73
P-340	3320	57	charcoal				21.75	37.08333	2			Pylos	Greece		Europe	RADON-B	Radiocarbon 1962 150; Kutschera/Stadler 2000 73
P-341	3010	56	charcoal				21.75	37.08333	2			Pylos	Greece		Europe	RADON-B	Radiocarbon 1962 150; Kutschera/Stadler 2000 73
P-3766	5716	85	marine shell				25.096	37.0477	1			Saliagos	Greece		Europe	Vermeersch2019	Stuckenrath 1963 84
P-37740	6701	38	bone				22.4239	37.0552	1			Kouphovouno	Greece		Europe	Vermeersch2019
P-37745	6661	37	bone				22.4239	37.0552	1			Kouphovouno	Greece		Europe	Vermeersch2019	Stuckenrath 1963 84
P-760	2970	50	wood						0			Cape Gelidonya	Greece		Europe	Vermeersch2019	Stuckenrath 1967: 338
P-846	2115	42	wood				23.3078	35.8897	1			Antikythera shipwreck	Greece		Europe	Vermeersch2019	Rainey and Ralph 1959; Gerlach and Mason 1992; Mason 1998; Dumond 1998; Ralph and Ackerman 1961: 6
Pi-15	3475	86	charcoal				24.85675	35.10595	2			Phaestos	Greece		Europe	RADON-B	Radiocarbon 1959 107
Pi-15A	3470	120					24.8145	35.0512	1			Phaistos	Greece		Europe	Vermeersch2019
Pi-15B	3480	120	charcoal				24.8145	35.0512	1			Phaistos	Greece		Europe	Vermeersch2019	Ferrara G. Reinharz M. and Tongiorgi E. 1959. Carbon-14 dating in Pisa. Radiocarbon 1(1) pp.103-110.
Poz-14362	4735	35	marine shell				22.3763	40.7073	1			Thessaloniki Plain	Greece		Europe	Vermeersch2019
Poz-14363	4995	35	marine shell				22.3763	40.7073	1			Thessaloniki Plain	Greece		Europe	Vermeersch2019
Poz-14364	5190	35	marine shell				22.4876	40.6597	1			Thessaloniki Plain	Greece		Europe	Vermeersch2019
Poz-14366	4985	35	marine shell				22.4422	40.7354	1			Thessaloniki Plain	Greece		Europe	Vermeersch2019
Poz-14368	4920	35	marine shell				22.4422	40.7354	1			Thessaloniki Plain	Greece		Europe	Vermeersch2019	Fiedorczuk J. & Schild R. 2002. Recent Studies in the Final Palaeolithic of the European plain: 91-108. Fiedorczuk J. 2007. Antiquity 81: 97-105. Irish J.D. JHE 55 (2008) 736-740 Schild R. 2014. Taphonomy and chronology of the settlement
Poz-16091	5100	40	marine shell				22.5196	40.7379	1			Thessaloniki Plain	Greece		Europe	Vermeersch2019
Poz-16092	5730	35	marine shell				22.4422	40.7354	1			Thessaloniki Plain	Greece		Europe	Vermeersch2019	Jean-Philippe Goiran FerrÃŒÂ©ol Salomon HervÃŒÂ© TronchÌ¬re Hatem Djerbi Pierre Carbonel Carole Ognard et Christine Oberlin Ã¥Ã‡Ã¥ÃŠGÃŒÂ©oarchÃŒÂ©ologie des ports de Claude et de Trajan Portus delta du TibreÃ¥ÃŠÃ¥Ãˆ MÃŒÂ©langes de l'ÃŒÃ¤cole franÌ¤aise de Rome - AntiquitÃŒÂ© 123-1Ã¥ÃŠ Ã¥ÃŠ2011 157-236.
Poz-16758	2480	30	organic matter				22.4876	40.6597	1			Thessaloniki Plain	Greece		Europe	Vermeersch2019
Poz-16759	3605	35	organic matter				22.3763	40.7073	1			Thessaloniki Plain	Greece		Europe	Vermeersch2019
Poz-16763	2090	35	organic matter				22.4422	40.7354	1			Thessaloniki Plain	Greece		Europe	Vermeersch2019
Poz-16764	1950	35	organic matter				22.5196	40.7379	1			Thessaloniki Plain	Greece		Europe	Vermeersch2019
Poz-16831	900	30	organic matter				22.4876	40.6597	1			Thessaloniki Plain	Greece		Europe	Vermeersch2019	Marinova & KrauÃŸ 2014: 189â€“90 Table 2 KrauÃŸ 2014: 282â€“3
Poz-2200	9440	40	Charcoal: Angiosperm				24.6	35.3	1			Maroulas	Greece		Europe	14SEA	Facorellis et al. 2010: 133 Table 3
Poz-22646	7670	50	charcoal				23.2045	38.4525	1			Sarakenos cave Akraifnio Boeotia	Greece		Europe	Vermeersch2019	Sampson et al. 2009
Poz-27241	7740	50	charcoal		0		23.2333	38.4667	1			Sarakenos Cave	Greece		Europe	CALPAL	Facorellis 2013
Poz-27941	7740	50							0			Sarakenos	Greece		Europe	14SEA	Sampson et al. 2009
Poz-34621	7700	50	charcoal				23.2045	38.4525	1			Sarakenos cave Akraifnio Boeotia	Greece		Europe	Vermeersch2019
Poz-34622	7570	50	charcoal				23.2045	38.4525	1			Sarakenos cave Akraifnio Boeotia	Greece		Europe	Vermeersch2019
Poz-34623	8000	70	charcoal				23.2045	38.4525	1			Sarakenos cave Akraifnio Boeotia	Greece		Europe	Vermeersch2019	GÃ³rski et al. 2013
Poz-37895	7900	50	charcoal				23.2045	38.4525	1			Sarakenos cave Akraifnio Boeotia	Greece		Europe	Vermeersch2019
Poz-37896	7790	50	charcoal				23.2045	38.4525	1			Sarakenos cave Akraifnio Boeotia	Greece		Europe	Vermeersch2019	Wilczynski J. 2015 International Journal of Osteoarchaeology DOI:10.1002/oa.2405
Poz-40925	7400	35	bone				23.2045	38.4525	1			Sarakenos cave Akraifnio Boeotia	Greece		Europe	Vermeersch2019
Poz-6486	9420	50	Charcoal: Angiosperm				24.6	35.3	1			Maroulas	Greece		Europe	14SEA	Facorellis et al. 2010: 133 Table 3
Poz-81125	5170	30	bone				23.1322	37.4233	1			Franchthi Cave	Greece		Europe	Vermeersch2019
PSUAMS-2682	7050	30	bone						0			Alepotrypa Cave	Greece		Europe	Vermeersch2019
Pta-1395	5750	40	Burnt grains (10g)				22.9	39.29	3			Pevkakia	Greece		Europe	14SEA	WeiÃŸhaar 1989
Pta-1396	5740	55	Charred grains (450g)				22.9	39.29	3			Pevkakia	Greece		Europe	14SEA	WeiÃŸhaar 1989
Pta-1397	5760	45	Charcoal from beam (490g)				22.9	39.29	3			Pevkakia	Greece		Europe	14SEA	WeiÃŸhaar 1989
Pta-1398	5720	45	Charcoal from beam (600g)				22.9	39.29	3			Pevkakia	Greece		Europe	14SEA	WeiÃŸhaar 1989
Pta-1404	5650	55	Charcoal (60g)				22.9	39.29	3			Pevkakia	Greece		Europe	14SEA	WeiÃŸhaar 1989
Pta-981	5670	65	Charcoal (50g)				22.9	39.29	3			Pevkakia	Greece		Europe	14SEA	WeiÃŸhaar 1989
Q-655	8180	150	charcoal				22.26667	40.6	2			Nea Nikomedeia	Greece		Europe	RADON	Breunig 1987 95; Godwin/Willis 1962; PerlÃ¨s 2001; Pyke/Yiouni 1996
Q-950	3805	85			0		25.6	35	1			Myrtos	Greece		Europe	CALPAL	RC12 Vol.12No.2597
Q-953	4142	80			0		25.6	35	1			Myrtos	Greece		Europe	CALPAL	RC12 Vol.12No.2597
RT-2778	36550	420	ABA				21.6794	39.6667	1			Theopetra Cave	Greece		Europe	Vermeersch2019	Karkanas P. 2001. Geoarchaeology 16: 373-399. Galanidou 2000. Antiquity. Adam 2007 Paleo. Facorellis Y. 2013. Radiocarbon 55: 1432-1442.
RT-2874	25820	270	carbon				21.6794	39.6667	1			Theopetra Cave	Greece		Europe	Vermeersch2019	Karkanas P. 2001. Geoarchaeology 16: 373-399. Galanidou 2000. Antiquity. Adam 2007 Paleo. Facorellis Y. 2013. Radiocarbon 55: 1432-1442.
RT-2879	25625	500	carbon				21.6794	39.6667	1			Theopetra Cave	Greece		Europe	Vermeersch2019	Karkanas P. 2001. Geoarchaeology 16: 373-399..Facorellis Y. 2001. Radiocarbon 43: 1036.
RT-2880	11675	165	carbon				21.6794	39.6667	1			Theopetra Cave	Greece		Europe	Vermeersch2019	Lee Sep 2010
RT-3525	39640	1000	charcoal				22.5578	36.7617	1			Lamalunga Altamura	Greece		Europe	Vermeersch2019	Goring-Morris and Cohern 2005
RTK-6123	2975	30	bone		-19		23.6516	38.4044	1			Lefkandi	Greece		Europe	CALPAL	Toffolo 2013
RTK-6124	2850	30	bone		-19.4		23.6516	38.4044	1			Lefkandi	Greece		Europe	CALPAL	Toffolo 2013
RTK-6127	2920	30	bone		-19.6		23.6516	38.4044	1			Lefkandi	Greece		Europe	CALPAL	Toffolo 2013
RTK-6156	2855	50	bone		-20.4		23.6516	38.4044	1			Lefkandi	Greece		Europe	CALPAL	Toffolo 2013
RTK-6370	2880	55	grain		-22.7		23.6516	38.4044	1			Lefkandi	Greece		Europe	CALPAL	Toffolo 2013
RTK-6371	2850	40	grain		-22.5		22.8823	38.6326	1			Kalapodi	Greece		Europe	CALPAL	Toffolo 2013
RTK-6372/6373	2930	25	grain chickpeas		0		22.8823	38.6326	1			Kalapodi	Greece		Europe	CALPAL	Toffolo 2013
RTK-6374/6375	2913	17	wheat chickpeas		0		22.8823	38.6326	1			Kalapodi	Greece		Europe	CALPAL	Toffolo 2013
RTK-6384	2880	40	cloth		-26		23.6516	38.4044	1			Lefkandi	Greece		Europe	CALPAL	Toffolo 2013
RTK-6385	2600	55	wood		-24.6		23.6516	38.4044	1			Lefkandi	Greece		Europe	CALPAL	Toffolo 2013
RTK-6395	2445	55	bone		-19.2		22.8823	38.6326	1			Kalapodi	Greece		Europe	CALPAL	Toffolo 2013
RTK-6396	2888	28	bone		-19.7		22.8823	38.6326	1			Kalapodi	Greece		Europe	CALPAL	Toffolo 2013
RTK-6397	2742	29	bone		-22.4		22.8823	38.6326	1			Kalapodi	Greece		Europe	CALPAL	Toffolo 2013
RTK-6697	2835	55	bone		-19.5		22.8816	37.9073	1			Corinth	Greece		Europe	CALPAL	Toffolo 2013
RTK-6698	2520	60	bone		0		22.8816	37.9073	1			Corinth	Greece		Europe	CALPAL	Toffolo 2013
RTK-6699	2805	55	bone		-19.7		22.8816	37.9073	1			Corinth	Greece		Europe	CALPAL	Toffolo 2013
RTK-6701	2760	100	bone		-19.4		22.8816	37.9073	1			Corinth	Greece		Europe	CALPAL	Toffolo 2013
RTK-6702	2855	55	bone		-19.6		22.8816	37.9073	1			Corinth	Greece		Europe	CALPAL	Toffolo 2013
RTT-3844	43335	1800	charcoal				22.5578	36.7617	1			Lakonis I	Greece		Europe	Vermeersch2019	Panagopoulou 2002-2004. JFA 29: 323-349. Higham T. 2014. Nature 512: 306-309.
RTT-3845	43150	1790	charcoal				22.5578	36.7617	1			Lakonis I	Greece		Europe	Vermeersch2019	Harvati K. 2003. JHE 45: 465-473. Panagopoulou 2002-2004. JFA 29: 323-349.
RTT-3846	44500	2330	charcoal				22.5578	36.7617	1			Lakonis I	Greece		Europe	Vermeersch2019	Harvati K. 2003. JHE 45: 465-473. Panagopoulou 2002-2004. JFA 29: 323-349.
RTT-3847	38240	1160	charcoal				22.5578	36.7617	1			Lakonis I	Greece		Europe	Vermeersch2019	Ã‡elik 2011
RTT-4601	42800	1700	charcoal				22.5578	36.7617	1			Lakonis I	Greece		Europe	Vermeersch2019	Meshveliani 2007. Paleorient 33.2: 47-58.
RTT-4786	30925	420	charcoal				22.8076	37.6897	1			Klisoura Cave 1 Klissoura Cave 1	Greece		Europe	Vermeersch2019	Kuhn S.L. 2010. Eurasian Prehistory 7: 37-46.
RTT-4788	22270	160	charcoal				22.8075	37.6897	1			Klisoura Cave 1 Klissoura Cave 1	Greece		Europe	Vermeersch2019	Khalaily 2007
RTT-5031	4860	45	charcoal				21.2894	40.4858	1			Dispilio	Greece		Europe	Vermeersch2019
[truncated: 138 more rows]
