# Supplementary material for: Frequent disturbances enhanced the resilience of past human populations
Source: Nature. 2024 May 1;629(8013):837–42. doi: 10.1038/s41586-024-07354-8 (PMC11111401; doi:10.1038/s41586-024-07354-8)
Supplement: Supplementary file 11 — Radiocarbon data for Highland and Coastal Peru. [file 41586_2024_7354_MOESM11_ESM.csv]

UniqID	SiteName	lat	lon	Age	Error	dOffset	dError	LabNo	Material	CalCurve	Region	Region2	Elev	Reference
1	Acari	-15.28	-74.37	3220	130	0	0	Ny-158	charcoal	shcal20	Highland	Intermediate	1967	Ziolkowski et al 1994
2	Alto Salaverry	-8.161446	-79.032486	3430	110	0	0	Uga-4538	wood	shcal20	Coastal	Coastal	2	Ziolkowski et al 1994
3	Amotape	-4.738	-81.191	8000	140	0	0	GX-1002	Charcoal	shcal20	Coastal	Coastal	10	Rademaker et al 2013
4	Amotape	-4.738	-81.191	7840	90	0	0	SI-1417	Wood dowel	shcal20	Coastal	Coastal	10	Rademaker et al 2013
5	Amotape	-4.738	-81.191	3390	125	0	0	GX-1003	charcoal	shcal20	Coastal	Coastal	10	Ziolkowski et al 1994
6	Amotape	-4.738	-81.191	3610	145	0	0	GX-1136	charcoal	shcal20	Coastal	Coastal	10	Ziolkowski et al 1994
7	Amotape	-4.738	-81.191	6655	130	0	0	GX-1563	charcoal	shcal20	Coastal	Coastal	10	Ziolkowski et al 1994
8	Ancon, Tank site PV45-2	-11.842	-77.117	2801	87	0	0	BM-1240	hide	shcal20	Coastal	Coastal	378	Ziolkowski et al 1994
9	Ancon, Tank site PV45-2	-11.842	-77.117	3495	40	0	0	GrN-5544	plant	shcal20	Coastal	Coastal	378	Ziolkowski et al 1994
10	Ancon, Tank site PV45-2	-11.842	-77.117	3655	45	183	18	GrN-5546	Marine shell	marine20	Coastal	Coastal	378	Ziolkowski et al 1994
11	Ancon, Tank site PV45-2	-11.842	-77.117	3235	120	0	0	GX-1129	unknown	shcal20	Coastal	Coastal	378	Ziolkowski et al 1994
12	Ancon, Tank site PV45-2	-11.842	-77.117	3150	110	0	0	GX-1135	unknown	shcal20	Coastal	Coastal	378	Ziolkowski et al 1994
13	Ancon, Tank site PV45-2	-11.842	-77.117	3780	100	0	0	GX-1230	unknown	shcal20	Coastal	Coastal	378	Ziolkowski et al 1994
14	Ancon, Tank site PV45-2	-11.842	-77.117	3455	105	0	0	GX-1231	charcoal	shcal20	Coastal	Coastal	378	Ziolkowski et al 1994
15	Ancon, Tank site PV45-2	-11.842	-77.117	3620	100	0	0	GX-1232	charcoal	shcal20	Coastal	Coastal	378	Ziolkowski et al 1994
16	Ancon, Tank site PV45-2	-11.842	-77.117	3070	95	0	0	GX-1233	charcoal	shcal20	Coastal	Coastal	378	Ziolkowski et al 1994
17	Ancon, Tank site PV45-2	-11.842	-77.117	3275	95	0	0	GX-1234	charcoal	shcal20	Coastal	Coastal	378	Ziolkowski et al 1994
18	Ancon, Tank site PV45-2	-11.842	-77.117	3295	140	0	0	GX-1235	charcoal	shcal20	Coastal	Coastal	378	Ziolkowski et al 1994
19	Ancon, Tank site PV45-2	-11.842	-77.117	3240	140	0	0	GX-1238	unknown	shcal20	Coastal	Coastal	378	Ziolkowski et al 1994
20	Ancon, Tank site PV45-2	-11.842	-77.117	3715	110	0	0	GX-1240	unknown	shcal20	Coastal	Coastal	378	Ziolkowski et al 1994
21	Ancon, Tank site PV45-2	-11.842	-77.117	3680	130	0	0	GX-1241	unknown	shcal20	Coastal	Coastal	378	Ziolkowski et al 1994
22	Ancon, Tank site PV45-2	-11.842	-77.117	2990	100	0	0	GX-1349	charcoal	shcal20	Coastal	Coastal	378	Ziolkowski et al 1994
23	Ancon, Tank site PV45-2	-11.842	-77.117	2805	115	0	0	GX-1357	charcoal	shcal20	Coastal	Coastal	378	Ziolkowski et al 1994
24	Ancon, Tank site PV45-2	-11.842	-77.117	2695	110	0	0	GX-1358	charcoal	shcal20	Coastal	Coastal	378	Ziolkowski et al 1994
25	Ancon, Tank site PV45-2	-11.842	-77.117	2875	95	0	0	GX-1429	charcoal	shcal20	Coastal	Coastal	378	Ziolkowski et al 1994
26	Ancon, Tank site PV45-2	-11.842	-77.117	2965	115	0	0	GX-1438	charcoal	shcal20	Coastal	Coastal	378	Ziolkowski et al 1994
27	Ancon, Tank site PV45-2	-11.842	-77.117	2990	160	0	0	GX-2384	plant	shcal20	Coastal	Coastal	378	Ziolkowski et al 1994
28	Ancon, Tank site PV45-2	-11.842	-77.117	2875	90	0	0	GX-2385	charcoal	shcal20	Coastal	Coastal	378	Ziolkowski et al 1994
29	Ancon, Tank site PV45-2	-11.842	-77.117	2760	200	0	0	GX-2478	charcoal	shcal20	Coastal	Coastal	378	Ziolkowski et al 1994
30	Ancon, Tank site PV45-2	-11.842	-77.117	3910	150	0	0	I-2363	textile	shcal20	Coastal	Coastal	378	Ziolkowski et al 1994
31	Ancon, Tank site PV45-2	-11.842	-77.117	4720	80	0	0	UCLA-97	unknown	shcal20	Coastal	Coastal	378	Ziolkowski et al 1994
32	Ancon, Tank site PV45-2	-11.842	-77.117	3762	0	0	0	V-785	unknown	shcal20	Coastal	Coastal	378	Ziolkowski et al 1994
33	Arequipa	-16.438181	-71.577579	3090	60	0	0	unknown	charcoal	shcal20	Highland	Intermediate	2196	Gayo et al 2015
34	Asana	-17.1	-70.633	8790	170	183	18	AA83388	shell	marine20	Coastal	Coastal	21	Jones 2009
35	Asana	-17.1	-70.633	7860	110	0	0	Beta-23363	charcoal	shcal20	Highland	Puna	3540	Rademaker et al 2013
36	Asana	-17.1	-70.633	3640	80	0	0	Beta-23364	charcoal	shcal20	Highland	Puna	3540	Aldenderfer 1998
37	Asana	-17.1	-70.633	8080	110	0	0	Beta-24627	Floated charcoal (small sample)	shcal20	Highland	Puna	3540	Rademaker et al 2013
38	Asana	-17.1	-70.633	9580	130	0	0	Beta-24628	Charcoal	shcal20	Highland	Puna	3540	Rademaker et al 2013
39	Asana	-17.1	-70.633	6550	110	0	0	Beta-24629	charcoal	shcal20	Highland	Puna	3540	Aldenderfer 1998
40	Asana	-17.1	-70.633	8790	170	0	0	Beta-24630	Charcoal	shcal20	Highland	Puna	3540	Rademaker et al 2013
41	Asana	-17.1	-70.633	4580	120	0	0	Beta-24631	charcoal	shcal20	Highland	Puna	3540	Aldenderfer 1998
42	Asana	-17.1	-70.633	4610	60	0	0	Beta-24632	charcoal	shcal20	Highland	Puna	3540	Aldenderfer 1998
43	Asana	-17.1	-70.633	7100	70	0	0	Beta-24633	Charcoal	shcal20	Highland	Puna	3540	Rademaker et al 2013
44	Asana	-17.1	-70.633	6040	90	0	0	Beta-24634	charcoal	shcal20	Highland	Puna	3540	Aldenderfer 1998
45	Asana	-17.1	-70.633	6850	70	0	0	Beta-25049	charcoal	shcal20	Highland	Puna	3540	Aldenderfer 1998
46	Asana	-17.1	-70.633	4760	90	0	0	Beta-27413	charcoal	shcal20	Highland	Puna	3540	Aldenderfer 1998
47	Asana	-17.1	-70.633	4330	130	0	0	Beta-27415	charcoal	shcal20	Highland	Puna	3540	Aldenderfer 1998
48	Asana	-17.1	-70.633	8720	110	183	18	Beta-33303	Marine shell	marine20	Highland	Puna	3540	Rademaker et al 2013
49	Asana	-17.1	-70.633	4600	80	0	0	Beta-35597	charcoal	shcal20	Highland	Puna	3540	Gayo et al 2015
50	Asana	-17.1	-70.633	4570	60	0	0	Beta-35598	charcoal	shcal20	Highland	Puna	3540	Aldenderfer 1998
51	Asana	-17.1	-70.633	9820	150	0	0	Beta-40063	charcoal	shcal20	Highland	Puna	3540	Aldenderfer 1998
52	Asana	-17.1	-70.633	4340	70	0	0	Beta-43918	charcoal	shcal20	Highland	Puna	3540	Gayo et al 2015
53	Asana	-17.1	-70.633	8330	60	0	0	Beta-43919	Terrestrial shell - Scutalus	shcal20	Highland	Puna	3540	Rademaker et al 2013
54	Asana	-17.1	-70.633	8780	90	0	0	Beta-43920	Charcoal	shcal20	Highland	Puna	3540	Rademaker et al 2013
55	Asana	-17.1	-70.633	8250	80	0	0	Beta-43921	Charcoal	shcal20	Highland	Puna	3540	Rademaker et al 2013
56	Asana	-17.1	-70.633	8720	120	0	0	Beta-43922	Charcoal	shcal20	Highland	Puna	3540	Rademaker et al 2013
57	Asana	-17.1	-70.633	7930	80	0	0	Beta-43923	Charcoal	shcal20	Highland	Puna	3540	Rademaker et al 2013
58	Asana	-17.1	-70.633	7070	110	0	0	Beta-47056	Unknown	shcal20	Highland	Puna	3540	Rademaker et al 2013
59	Asana	-17.1	-70.633	8620	110	0	0	Beta-47057	charcoal	shcal20	Highland	Puna	3540	Rademaker et al 2013
60	Asana	-17.1	-70.633	5345	70	0	0	Beta-XX1	charcoal	shcal20	Highland	Puna	3540	Aldenderfer 1998
61	Ascope 5 (PV-23-05)	-7.65	-79.083	9670	170	0	0	Gif-4912	Charcoal	shcal20	Highland	Intermediate	1085	Rademaker et al 2013
62	Ascope 5 (PV-23-05)	-7.65	-79.083	9510	170	0	0	Gif-4913	Charcoal	shcal20	Highland	Intermediate	1085	Rademaker et al 2013
63	Asia 1 (PV52-1)	-12.47	-76.33	3270	100	0	0	NZ-319	unknown	shcal20	Highland	Intermediate	2549	Ziolkowski et al 1994
64	Aspero	-10.58	-77.4	4900	160	0	0	GX-3859	wood	shcal20	Highland	Intermediate	1778	Ziolkowski et al 1994
65	Aspero	-10.58	-77.4	4360	175	0	0	GX-3860	plant	shcal20	Highland	Intermediate	1778	Ziolkowski et al 1994
66	Aspero	-10.58	-77.4	3970	145	0	0	GX-3861	charcoal	shcal20	Highland	Intermediate	1778	Ziolkowski et al 1994
67	Aspero	-10.58	-77.4	4260	150	0	0	GX-3862	charcoal	shcal20	Highland	Intermediate	1778	Ziolkowski et al 1994
68	Aspero	-10.58	-77.4	6085	180	0	0	GX-3863	plant	shcal20	Highland	Intermediate	1778	Ziolkowski et al 1994
69	Aspero	-10.58	-77.4	3950	150	0	0	UCR-242	charcoal	shcal20	Highland	Intermediate	1778	Ziolkowski et al 1994
70	Aspero	-10.58	-77.4	4060	150	0	0	UCR-243	unknown	shcal20	Highland	Intermediate	1778	Ziolkowski et al 1994
71	Aspero	-10.58	-77.4	4150	150	0	0	UCR-244	unknown	shcal20	Highland	Intermediate	1778	Ziolkowski et al 1994
72	Ayamachay (Ac-102)	-13.04	-74.229	7560	125	0	0	I-5694	charcoal	shcal20	Highland	Intermediate	2850	Rademaker et al 2013
73	Bandurria	-11.910279	-77.135499	3760	70	0	0	AA71433	plant	shcal20	Coastal	Coastal	65	Jones 2009
74	Bandurria	-11.910279	-77.135499	3910	70	0	0	AA71434	plant	shcal20	Coastal	Coastal	65	Jones 2009
75	Bandurria	-11.910279	-77.135499	3820	40	0	0	AA74855	plant	shcal20	Coastal	Coastal	65	Jones 2009
76	Bandurria	-11.910279	-77.135499	3820	40	0	0	AA74861	plant	shcal20	Coastal	Coastal	65	Jones 2009
77	Bandurria	-11.910279	-77.135499	3860	40	0	0	AA75913	plant	shcal20	Coastal	Coastal	65	Jones 2009
78	Bandurria	-11.910279	-77.135499	3800	40	0	0	AA75915	plant	shcal20	Coastal	Coastal	65	Jones 2009
79	Bandurria	-11.910279	-77.135499	4400	80	183	18	AA80422	Marine shell	marine20	Coastal	Coastal	65	Jones 2009
80	Bandurria	-11.910279	-77.135499	4260	70	183	18	AA80672	Marine shell	marine20	Coastal	Coastal	65	Jones 2009
81	Bandurria	-11.910279	-77.135499	3700	70	0	0	PUCP-73	unknown	shcal20	Coastal	Coastal	65	Ziolkowski et al 1994
82	Bandurria Huacho	-11.190557	-77.57322	4480	70	0	0	Ny-244	charcoal	shcal20	Coastal	Coastal	41	Ziolkowski et al 1994
83	Bandurria Huacho	-11.190557	-77.57322	4320	90	0	0	Ny-245	charcoal	shcal20	Coastal	Coastal	41	Ziolkowski et al 1994
84	Bandurria Huacho	-11.190557	-77.57322	4530	80	0	0	Ny-246	charcoal	shcal20	Coastal	Coastal	41	Ziolkowski et al 1994
85	Batan Grande	-6.33	-79.48	3273	163	0	0	SMU-834	charcoal	shcal20	Highland	Intermediate	1640	Ziolkowski et al 1994
86	Batan Grande	-6.33	-79.48	2520	40	0	0	SMU-898	charcoal	shcal20	Highland	Intermediate	1640	Ziolkowski et al 1994
87	Batan Grande	-6.33	-79.48	2880	100	0	0	TK-30	charcoal	shcal20	Highland	Intermediate	1640	Ziolkowski et al 1994
88	Bellavista	-5.43	-78.48	3850	110	0	0	Gif-1536	charcoal	shcal20	Coastal	Intermediate	772	Ziolkowski et al 1994
89	Boca Rio Ica/La Yerba	-14.853483	-75.53487	5430	140	0	0	Birm-513	plant	shcal20	Coastal	Coastal	281	Ziolkowski et al 1994
90	CA-09-27	-6.95	-79.24	7950	180	0	0	Beta-12385	Charcoal	shcal20	Coastal	Coastal	421	Rademaker et al 2013
91	CA-09-27	-6.95	-79.24	7660	40	0	0	Beta-219589	Charcoal	shcal20	Coastal	Coastal	421	Rademaker et al 2013
92	CA-09-27	-6.95	-79.24	7630	80	0	0	Beta-30778	Charcoal	shcal20	Coastal	Coastal	421	Rademaker et al 2013
93	CA-09-27	-6.95	-79.24	7690	70	0	0	Beta-30779	Charcoal (and ash)	shcal20	Coastal	Coastal	421	Rademaker et al 2013
94	CA-09-28	-6.95	-79.24	8210	180	0	0	Beta-33523	Unknown	shcal20	Coastal	Coastal	421	Rademaker et al 2013
95	CA-09-28	-6.95	-79.24	8260	130	0	0	Beta-33524	Charcoal	shcal20	Coastal	Coastal	421	Rademaker et al 2013
96	CA-09-29	-6.95	-79.24	8260	130	0	0	Beta-8260	Charcoal	shcal20	Coastal	Coastal	421	Rademaker et al 2013
97	CA-09-52	-6.95	-79.24	7920	120	0	0	Beta-12384c	Charcoal	shcal20	Coastal	Coastal	421	Rademaker et al 2013
98	CA-09-52	-6.95	-79.24	8080	70	0	0	Beta-30781	Uncharred wood	shcal20	Coastal	Coastal	421	Rademaker et al 2013
99	CA-09-52	-6.95	-79.24	7850	140	0	0	Beta-33525	Terrestrial shell - Scutalus	shcal20	Coastal	Coastal	421	Rademaker et al 2013
100	CA-09-57/CA-09-55-2	-6.95	-79.24	10360	100	165	24	Beta-154141	Marine shell	marine20	Coastal	Coastal	421	Ziolkowski et al 1994
101	CA-09-77	-6.95	-79.24	7840	40	0	0	Beta-219588	Charcoal	shcal20	Coastal	Coastal	421	Rademaker et al 2013
102	CA-09-77	-6.95	-79.24	7130	70	0	0	Beta-219745	Carbonaceous soil	shcal20	Coastal	Coastal	421	Rademaker et al 2013
103	CA-09-77	-6.95	-79.24	7120	50	0	0	Beta-226458	charcoal	shcal20	Coastal	Coastal	421	Rademaker et al 2013
104	CA-09-77	-6.95	-79.24	9240	50	0	0	Beta-79512	Terrestrial shell - Scutalus	shcal20	Coastal	Coastal	421	Rademaker et al 2013
105	CA-09-85	-6.95	-79.24	8410	140	0	0	Beta-33526	Unknown	shcal20	Coastal	Coastal	421	Rademaker et al 2013
106	CA-09-89	-6.95	-79.24	11650	180	0	0	Beta-20887	Charcoal	shcal20	Coastal	Coastal	421	Rademaker et al 2013
107	Cahuachi CAH88	-14.49	-75.07	5280	90	0	0	Gd-2994	wood	shcal20	Highland	Intermediate	1173	Ziolkowski et al 1994
108	Cahuachi CAH88	-14.49	-75.07	5440	90	0	0	Gd-2996	wood	shcal20	Highland	Intermediate	1173	Ziolkowski et al 1994
109	Cahuachi CAH88	-14.49	-75.07	5535	30	0	0	Gd-3441	charcoal	shcal20	Highland	Intermediate	1173	Ziolkowski et al 1994
110	Cahuachi CAH88	-14.49	-75.07	4405	30	0	0	Gd-3442	charcoal	shcal20	Highland	Intermediate	1173	Ziolkowski et al 1994
111	Cahuachi CAH88	-14.49	-75.07	5430	130	0	0	Gd-4393	wood	shcal20	Highland	Intermediate	1173	Ziolkowski et al 1994
112	Cahuachi CAH88	-14.49	-75.07	5400	150	0	0	Gd-4394	wood	shcal20	Highland	Intermediate	1173	Ziolkowski et al 1994
113	Cahuachi CAH88	-14.49	-75.07	3720	60	0	0	Gd-8011	charcoal	shcal20	Highland	Intermediate	1173	Ziolkowski et al 1994
114	Cahuachi CAH88	-14.49	-75.07	3780	80	0	0	Gd-8017	plant	shcal20	Highland	Intermediate	1173	Ziolkowski et al 1994
115	Cahuachi CAH88	-14.49	-75.07	5190	70	0	0	Gif-8128	wood	shcal20	Highland	Intermediate	1173	Ziolkowski et al 1994
116	Cahuachi CAH88	-14.49	-75.07	5555	45	0	0	GrN-16593	charcoal	shcal20	Highland	Intermediate	1173	Ziolkowski et al 1994
117	Cajocancha 1	-11.05	-76.23	3260	60	0	0	Ny-233	charcoal	shcal20	Highland	Puna	4072	Ziolkowski et al 1994
118	Callango West Bank	-14.491641	-75.647654	2530	50	0	0	Beta-98216	wood	shcal20	Coastal	Coastal	274	DeLeonardis 2005
119	Callango West Bank	-14.491641	-75.647654	2530	40	0	0	Beta-98218	wood	shcal20	Coastal	Coastal	274	DeLeonardis 2005
120	Callango West Bank	-14.491641	-75.647654	2540	50	0	0	Beta-98219	wood	shcal20	Coastal	Coastal	274	DeLeonardis 2005
121	Callango West Bank	-14.491641	-75.647654	2690	90	0	0	Beta-98220	wood	shcal20	Coastal	Coastal	274	DeLeonardis 2005
122	Campanayuq Rumi	-13.651886	-73.957817	2743	36	0	0	AA87120	wood	shcal20	Highland	Puna	3336	Matsumoto & Palomino 2012
123	Campanayuq Rumi	-13.651886	-73.957817	2706	56	0	0	AA87452	wood	shcal20	Highland	Puna	3336	Matsumoto & Palomino 2012
124	Campanayuq Rumi	-13.651886	-73.957817	2659	38	0	0	AA87454	wood	shcal20	Highland	Puna	3336	Matsumoto & Palomino 2012
125	Caral	-10.811977	-77.703123	4000	40	0	0	AA75267	plant	shcal20	Coastal	Coastal	32	Jones 2009
126	Caral	-10.811977	-77.703123	3840	40	0	0	AA75268	plant	shcal20	Coastal	Coastal	32	Jones 2009
127	Caral	-10.811977	-77.703123	3820	50	0	0	Beta-132589	plant	shcal20	Coastal	Coastal	32	Ziolkowski et al 1994
128	Caral	-10.811977	-77.703123	3830	60	0	0	Beta-132590	plant	shcal20	Coastal	Coastal	32	Solis et al 2001
129	Caral	-10.811977	-77.703123	3640	50	0	0	Beta-132593	plant	shcal20	Coastal	Coastal	32	Ziolkowski et al 1994
130	Caral	-10.811977	-77.703123	3740	90	0	0	Beta-134427	plant	shcal20	Coastal	Coastal	32	Ziolkowski et al 1994
131	Caral	-10.811977	-77.703123	4020	40	0	0	Beta-134428	plant	shcal20	Coastal	Coastal	32	Ziolkowski et al 1994
132	Caral	-10.811977	-77.703123	3970	40	0	0	Beta-134429	plant	shcal20	Coastal	Coastal	32	Ziolkowski et al 1994
133	Caral	-10.811977	-77.703123	3840	70	0	0	ISGS-4710	plant	shcal20	Coastal	Coastal	32	Solis et al 2001
134	Caral	-10.811977	-77.703123	4090	90	0	0	ISGS-4711	plant	shcal20	Coastal	Coastal	32	Solis et al 2001
135	Caral	-10.811977	-77.703123	3730	70	0	0	ISGS-4724	plant	shcal20	Coastal	Coastal	32	Solis et al 2001
136	Caral	-10.811977	-77.703123	3900	70	0	0	ISGS-4726	plant	shcal20	Coastal	Coastal	32	Solis et al 2001
137	Caral	-10.811977	-77.703123	3960	110	0	0	ISGS-4727	plant	shcal20	Coastal	Coastal	32	Solis et al 2001
138	Caral	-10.811977	-77.703123	3990	70	0	0	ISGS-4729	plant	shcal20	Coastal	Coastal	32	Solis et al 2001
139	Caral	-10.811977	-77.703123	3990	70	0	0	ISGS-4732	plant	shcal20	Coastal	Coastal	32	Solis et al 2001
140	Caral	-10.811977	-77.703123	3960	80	0	0	ISGS-4733	plant	shcal20	Coastal	Coastal	32	Solis et al 2001
141	Caral	-10.811977	-77.703123	3970	90	0	0	ISGS-4734	plant	shcal20	Coastal	Coastal	32	Solis et al 2001
142	Caral	-10.811977	-77.703123	4060	70	0	0	ISGS-4736	plant	shcal20	Coastal	Coastal	32	Solis et al 2001
143	Caral	-10.811977	-77.703123	3740	80	0	0	ISGS-4738	plant	shcal20	Coastal	Coastal	32	Solis et al 2001
144	Caral	-10.811977	-77.703123	3810	70	0	0	ISGS-4740	plant	shcal20	Coastal	Coastal	32	Solis et al 2001
145	Cardal	-12.1	-76.52	2850	105	0	0	GX-1622	charcoal	shcal20	Highland	Intermediate	2096	Ziolkowski et al 1994
146	Cardal	-12.1	-76.52	2935	110	0	0	GX-1623	wood	shcal20	Highland	Intermediate	2096	Ziolkowski et al 1994
147	Cardal	-12.1	-76.52	3030	90	0	0	I-14121	charcoal	shcal20	Highland	Intermediate	2096	Ziolkowski et al 1994
148	Cardal	-12.1	-76.52	2880	90	0	0	I-14122	charcoal	shcal20	Highland	Intermediate	2096	Ziolkowski et al 1994
149	Cardal	-12.1	-76.52	3070	90	0	0	I-14125	charcoal	shcal20	Highland	Intermediate	2096	Ziolkowski et al 1994
150	Cardal	-12.1	-76.52	3120	90	0	0	I-14130	charcoal	shcal20	Highland	Intermediate	2096	Ziolkowski et al 1994
151	Cardal	-12.1	-76.52	2750	90	0	0	I-14238	charcoal	shcal20	Highland	Intermediate	2096	Ziolkowski et al 1994
152	Cardal	-12.1	-76.52	2980	90	0	0	I-14251	charcoal	shcal20	Highland	Intermediate	2096	Ziolkowski et al 1994
153	Cardal	-12.1	-76.52	2900	80	0	0	I-15567	charcoal	shcal20	Highland	Intermediate	2096	Ziolkowski et al 1994
154	Cardal	-12.1	-76.52	2930	80	0	0	I-15568	charcoal	shcal20	Highland	Intermediate	2096	Ziolkowski et al 1994
155	Cardal	-12.1	-76.52	2950	80	0	0	I-15569	charcoal	shcal20	Highland	Intermediate	2096	Ziolkowski et al 1994
156	Cardal	-12.1	-76.52	3060	80	0	0	I-15570	charcoal	shcal20	Highland	Intermediate	2096	Ziolkowski et al 1994
157	Carhuas	-14.12	-76.1	2500	110	0	0	Birm-512	plant	shcal20	Coastal	Coastal	474	Ziolkowski et al 1994
158	Carrizal	-6.063056	-79.498056	4390	110	0	0	Beta-18920	charcoal	shcal20	Highland	Intermediate	1086	Gayo et al 2015
159	Carrizal	-6.063056	-79.498056	4450	100	0	0	Beta-31073	charcoal	shcal20	Highland	Intermediate	1086	Gayo et al 2015
160	Carrizal	-6.063056	-79.498056	4620	100	0	0	Beta-31074	charcoal	shcal20	Highland	Intermediate	1086	Gayo et al 2015
161	Carrizal	-6.063056	-79.498056	3640	100	0	0	Beta-31075	charcoal	shcal20	Highland	Intermediate	1086	Gayo et al 2015
162	Caru (Ta 2-5)	-17.456	-70.008	8190	130	0	0	Hv-1083	Charcoal	shcal20	Highland	Puna	3419	Rademaker et al 2013
163	Casma Valley	-9.3	-77.5	6990	70	0	0	Gif-6774	unknown	shcal20	Highland	Puna	4819	Ziolkowski et al 1994
164	Casma Valley	-9.3	-77.5	2640	90	165	24	UCAL-729B	shell	marine20	Highland	Puna	4819	Ziolkowski et al 1994
165	Cementario de Nanchoc (CA-09-04)	-6.95	-79.24	7190	130	0	0	Beta-5708	Charcoal	shcal20	Coastal	Coastal	421	Rademaker et al 2013
166	Cementario de Nanchoc (CA-09-04)	-6.95	-79.24	7520	40	0	0	Beta-182962	soil	shcal20	Coastal	Coastal	421	Dillehay et al 2007
167	Cerrillos	-13.55	-75.4	2685	140	0	0	GX-1345	plant	shcal20	Highland	Puna	3308	Ziolkowski et al 1994
168	Cerro Blanco	-7.07	-78.5	5010	180	0	0	TK-707	unknown	shcal20	Highland	Puna	3330	Ziolkowski et al 1994
169	Cerro Blanco	-7.07	-78.5	3390	70	0	0	TK-710	unknown	shcal20	Highland	Puna	3330	Ziolkowski et al 1994
170	Cerro Blanco	-7.07	-78.5	2750	60	0	0	TK-712	unknown	shcal20	Highland	Puna	3330	Ziolkowski et al 1994
171	Cerro Blanco	-7.07	-78.5	2990	80	0	0	TK-713	unknown	shcal20	Highland	Puna	3330	Ziolkowski et al 1994
172	Cerro Blanco	-7.07	-78.5	3270	70	0	0	TK-714	unknown	shcal20	Highland	Puna	3330	Ziolkowski et al 1994
173	Cerro Blanco	-7.07	-78.5	2910	170	0	0	TK-751	unknown	shcal20	Highland	Puna	3330	Ziolkowski et al 1994
174	Cerro Chivateros	-11.941667	-77.133333	10430	160	0	0	UCLA 683	wood	shcal20	Coastal	Coastal	3	Borrero 1996
175	Cerro del Palmo	-11.56	-77.08	2640	160	0	0	I-12716	charcoal	shcal20	Coastal	Intermediate	762	Ziolkowski et al 1994
176	Cerro Lampay	-10.642089	-77.807257	3923	51	0	0	AA58779	wood	shcal20	Coastal	Coastal	49	Ziolkowski et al 1994
177	Cerro Lampay	-10.642089	-77.807257	3875	42	0	0	AA58780	wood	shcal20	Coastal	Coastal	49	Ziolkowski et al 1994
178	Cerro Lampay	-10.642089	-77.807257	3925	42	0	0	AA58781	wood	shcal20	Coastal	Coastal	49	Ziolkowski et al 1994
179	Cerro Lampay	-10.642089	-77.807257	3740	39	0	0	AA58782	plant	shcal20	Coastal	Coastal	49	Ziolkowski et al 1994
180	Cerro Lampay	-10.642089	-77.807257	3423	40	0	0	AA58783	charcoal	shcal20	Coastal	Coastal	49	Ziolkowski et al 1994
181	Cerro Lampay	-10.642089	-77.807257	3897	77	0	0	AA58784	plant	shcal20	Coastal	Coastal	49	Ziolkowski et al 1994
182	Cerro Lampay	-10.642089	-77.807257	3885	39	0	0	AA58785	textile	shcal20	Coastal	Coastal	49	Ziolkowski et al 1994
183	Cerro Lampay	-10.642089	-77.807257	3746	49	0	0	AA58786	plant	shcal20	Coastal	Coastal	49	Ziolkowski et al 1994
184	Cerro Lampay	-10.642089	-77.807257	3949	90	0	0	AA58787	textile	shcal20	Coastal	Coastal	49	Ziolkowski et al 1994
185	Cerro Lampay	-10.642089	-77.807257	4540	41	0	0	AA58788	textile	shcal20	Coastal	Coastal	49	Ziolkowski et al 1994
186	Cerro Lampay	-10.642089	-77.807257	3939	42	0	0	AA58789	textile	shcal20	Coastal	Coastal	49	Ziolkowski et al 1994
187	Cerro Lampay	-10.642089	-77.807257	3968	42	0	0	AA58790	charcoal	shcal20	Coastal	Coastal	49	Ziolkowski et al 1994
188	Cerro Lampay	-10.642089	-77.807257	3734	38	0	0	AA58791	plant	shcal20	Coastal	Coastal	49	Ziolkowski et al 1994
189	Cerro Lampay	-10.642089	-77.807257	3879	41	0	0	AA58792	unknown	shcal20	Coastal	Coastal	49	Ziolkowski et al 1994
190	Cerro Lampay	-10.642089	-77.807257	3833	39	0	0	AA58794	charcoal	shcal20	Coastal	Coastal	49	Ziolkowski et al 1994
191	Cerro Lampay	-10.642089	-77.807257	3766	39	0	0	AA58795	plant	shcal20	Coastal	Coastal	49	Ziolkowski et al 1994
192	Cerro Lampay	-10.642089	-77.807257	3877	48	0	0	AA58798	plant	shcal20	Coastal	Coastal	49	Ziolkowski et al 1994
193	Cerro Lampay	-10.642089	-77.807257	3902	40	0	0	AA58801	charcoal	shcal20	Coastal	Coastal	49	Ziolkowski et al 1994
194	Cerro Lampay	-10.642089	-77.807257	3898	41	0	0	AA58804	charcoal	shcal20	Coastal	Coastal	49	Ziolkowski et al 1994
195	Cerro Lampay	-10.642089	-77.807257	3930	41	0	0	AA58805	charcoal	shcal20	Coastal	Coastal	49	Ziolkowski et al 1994
196	Cerro Negro	-9.31	-77.5	6050	70	0	0	Gif-6773	charcoal	shcal20	Highland	Puna	4696	Ziolkowski et al 1994
197	Cerro Pacheco (17c-VIII-2005)	-16.507	-72.934	8490	150	0	0	Unknown	Charcoal	shcal20	Coastal	Coastal	133	Rademaker et al 2013
198	Cerro Pucusana 12B-VII-908	-12.28	-76.47	6265	55	0	0	GrN-5545	charcoal	shcal20	Highland	Intermediate	1943	Ziolkowski et al 1994
199	Cerro Purulen	-6.55	-79.35	3120	80	0	0	VRI-811	charcoal	shcal20	Coastal	Coastal	480	Ziolkowski et al 1994
200	Cerro Sechin	-9.28	-78.25	9640	75	0	0	H-11274	charcoal	shcal20	Coastal	Coastal	373	Ziolkowski et al 1994
201	Cerro Sechin	-9.28	-78.25	8400	80	0	0	H-11275	charcoal	shcal20	Coastal	Coastal	373	Ziolkowski et al 1994
202	Cerro Sechin	-9.28	-78.25	8970	70	0	0	H-11276	charcoal	shcal20	Coastal	Coastal	373	Ziolkowski et al 1994
203	Cerro Sechin	-9.28	-78.25	3500	55	0	0	H-11278	charcoal	shcal20	Coastal	Coastal	373	Ziolkowski et al 1994
204	Cerro Sechin	-9.28	-78.25	3360	50	0	0	H-11291	charcoal	shcal20	Coastal	Coastal	373	Ziolkowski et al 1994
205	Cerro Sechin	-9.28	-78.25	3250	45	0	0	H-11292	charcoal	shcal20	Coastal	Coastal	373	Ziolkowski et al 1994
206	Cerro Sechin	-9.28	-78.25	3100	70	0	0	H-11312	charcoal	shcal20	Coastal	Coastal	373	Ziolkowski et al 1994
207	Cerro Sechin	-9.28	-78.25	5680	40	0	0	H-11361	charcoal	shcal20	Coastal	Coastal	373	Ziolkowski et al 1994
208	Cerro Sechin	-9.28	-78.25	2870	90	0	0	H-11373	charcoal	shcal20	Coastal	Coastal	373	Ziolkowski et al 1994
209	Cerro Sechin	-9.28	-78.25	7560	70	0	0	H-6938	charcoal	shcal20	Coastal	Coastal	373	Ziolkowski et al 1994
210	Cerro Sechin	-9.28	-78.25	3740	40	0	0	H-6958	charcoal	shcal20	Coastal	Coastal	373	Ziolkowski et al 1994
211	Cerro Sechin	-9.28	-78.25	3820	50	0	0	H-6959	charcoal	shcal20	Coastal	Coastal	373	Ziolkowski et al 1994
212	Cerro Sechin	-9.28	-78.25	3240	20	0	0	H-6977	charcoal	shcal20	Coastal	Coastal	373	Ziolkowski et al 1994
213	Cerro Sechin	-9.28	-78.25	7520	65	0	0	H-7068	charcoal	shcal20	Coastal	Coastal	373	Ziolkowski et al 1994
214	Cerro Sechin	-9.28	-78.25	2530	35	0	0	H-8708	charcoal	shcal20	Coastal	Coastal	373	Ziolkowski et al 1994
215	Cerro Sechin	-9.28	-78.25	3005	90	0	0	I-10384	unknown	shcal20	Coastal	Coastal	373	Ziolkowski et al 1994
216	Cerro Sechin	-9.28	-78.25	3610	170	0	0	PUCP-XX2	plant	shcal20	Coastal	Coastal	373	Ziolkowski et al 1994
217	Cerro Sechin	-9.28	-78.25	7630	100	0	0	PUCP-XX3	charcoal	shcal20	Coastal	Coastal	373	Ziolkowski et al 1994
218	Cerro Sechin	-9.28	-78.25	2720	60	0	0	TK-106	charcoal	shcal20	Coastal	Coastal	373	Ziolkowski et al 1994
219	Cerro Sechin	-9.28	-78.25	2940	120	0	0	TK-107	charcoal	shcal20	Coastal	Coastal	373	Ziolkowski et al 1994
220	Chanapata	-13.28	-72.01	2600	150	0	0	GaK-XX2	unknown	shcal20	Highland	Puna	3864	Ziolkowski et al 1994
221	Chanapata	-13.28	-72.01	2645	115	0	0	GX-453	bone	shcal20	Highland	Puna	3864	Ziolkowski et al 1994
222	Chao	-8.35	-78.43	3600	90	0	0	VRI-812	wood	shcal20	Highland	Puna	3404	Ziolkowski et al 1994
223	Chao	-8.35	-78.43	3200	90	0	0	VRI-813	plant	shcal20	Highland	Puna	3404	Ziolkowski et al 1994
224	Chavin de Huantar	-9.25	-77.3	2730	110	0	0	Gif-1078	plant	shcal20	Highland	Puna	4359	Ziolkowski et al 1994
225	Chavin de Huantar	-9.25	-77.3	2700	85	0	0	GX-1128	wood	shcal20	Highland	Puna	4359	Ziolkowski et al 1994
226	Chavin de Huantar	-9.25	-77.3	2640	70	0	0	HAR-1104	charcoal	shcal20	Highland	Puna	4359	Ziolkowski et al 1994
227	Chavin de Huantar	-9.25	-77.3	2770	75	0	0	ISGS-486	plant	shcal20	Highland	Puna	4359	Ziolkowski et al 1994
228	Chavin de Huantar	-9.25	-77.3	2900	150	0	0	ISGS-493	plant	shcal20	Highland	Puna	4359	Ziolkowski et al 1994
229	Chavin de Huantar	-9.25	-77.3	2520	100	0	0	ISGS-506	plant	shcal20	Highland	Puna	4359	Ziolkowski et al 1994
230	Chavin de Huantar	-9.25	-77.3	3025	80	0	0	SI-1210	bone	shcal20	Highland	Puna	4359	Ziolkowski et al 1994
231	Chavin de Huantar	-9.25	-77.3	3370	190	0	0	SI-1211	bone	shcal20	Highland	Puna	4359	Ziolkowski et al 1994
232	Chavin de Huantar	-9.25	-77.3	2890	125	0	0	SI-1212	bone	shcal20	Highland	Puna	4359	Ziolkowski et al 1994
233	Chavin de Huantar	-9.25	-77.3	3050	120	0	0	TK-18	charcoal	shcal20	Highland	Puna	4359	Ziolkowski et al 1994
234	Chavin de Huantar	-9.25	-77.3	2715	100	0	0	UCR-694	plant	shcal20	Highland	Puna	4359	Ziolkowski et al 1994
235	Chavin de Huantar	-9.25	-77.3	2580	100	0	0	UCR-705	plant	shcal20	Highland	Puna	4359	Ziolkowski et al 1994
236	Chilca Canyon 2411	-12.533333	-76.683333	3210	110	0	0	Gif-1070	plant	shcal20	Coastal	Coastal	263	Engel 1964
237	Chilca Canyon 2415	-12.466667	-76.766667	6080	150	0	0	Gif-1296	plant	shcal20	Coastal	Coastal	104	Engel 1964
238	Chillon Valley	-11.3	-76.5	3349	114	0	0	Gsy-75	bone	shcal20	Highland	Puna	4501	Ziolkowski et al 1994
239	Chira (PV9-31)	-4.813	-81.032	7485	120	0	0	SI-1416	Charcoal	shcal20	Coastal	Coastal	114	Rademaker et al 2013
240	Coscori	-17.121667	-70.760556	7610	130	0	0	Beta-18922	charcoal	shcal20	Highland	Intermediate	2862	Gayo et al 2015
241	Cuchimachay	-10.55	-76.22	5580	80	0	0	Ny-237	charcoal	shcal20	Highland	Puna	4086	Ziolkowski et al 1994
242	Cueva Conchitas 2	-12.183333	-76.916667	6970	90	183	18	PUCP-81	Marine shell	marine20	Coastal	Coastal	284	Ziolkowski et al 1994
243	Cueva Conchitas 2	-12.183333	-76.916667	7260	140	183	18	PUCP-83	Marine shell	marine20	Coastal	Coastal	284	Ziolkowski et al 1994
244	Culebras 9A-V-10	-9.57	-78.14	3275	175	0	0	Gsy-74	bone	shcal20	Coastal	Coastal	312	Ziolkowski et al 1994
245	Culebras 9A-V-10	-9.57	-78.14	3240	60	0	0	P-1848	wood	shcal20	Coastal	Coastal	312	Ziolkowski et al 1994
246	Cumbe 1	-7.11	-78.33	3325	55	0	0	PITT-3335	unknown	shcal20	Highland	Intermediate	3002	Ziolkowski et al 1994
247	Cuncaicha	-15.354842	-72.622978	10380	100	0	0	AA101130	collagen	shcal20	Highland	Puna	4466	Rademaker et al 2014
248	Cuncaicha	-15.354842	-72.622978	8461	85	0	0	AA101131	collagen	shcal20	Highland	Puna	4466	Rademaker et al 2014
249	Cuncaicha	-15.354842	-72.622978	8454	84	0	0	AA101132	collagen	shcal20	Highland	Puna	4466	Rademaker et al 2014
250	Cuncaicha	-15.354842	-72.622978	4584	59	0	0	AA101133	collagen	shcal20	Highland	Puna	4466	Rademaker et al 2014
251	Cuncaicha	-15.354842	-72.622978	4683	73	0	0	AA101134	collagen	shcal20	Highland	Puna	4466	Rademaker et al 2014
252	Cuncaicha	-15.354842	-72.622978	10060	100	0	0	AA101137	collagen	shcal20	Highland	Puna	4466	Rademaker et al 2014
253	Cuncaicha	-15.354842	-72.622978	10310	100	0	0	AA101138	collagen	shcal20	Highland	Puna	4466	Rademaker et al 2014
254	Cuncaicha	-15.354842	-72.622978	4890	66	0	0	AA101139	collagen	shcal20	Highland	Puna	4466	Rademaker et al 2014
255	Cuncaicha	-15.354842	-72.622978	10211	69	0	0	AA94255	collagen	shcal20	Highland	Puna	4466	Rademaker et al 2014
256	Cuncaicha	-15.354842	-72.622978	10200	69	0	0	AA94256	collagen	shcal20	Highland	Puna	4466	Rademaker et al 2014
257	Cuncaicha	-15.354842	-72.622978	10055	67	0	0	AA94257	collagen	shcal20	Highland	Puna	4466	Rademaker et al 2014
258	Cuncaicha	-15.354842	-72.622978	10132	71	0	0	AA96306	collagen	shcal20	Highland	Puna	4466	Rademaker et al 2014
259	Cuncaicha	-15.354842	-72.622978	10306	72	0	0	AA96307	collagen	shcal20	Highland	Puna	4466	Rademaker et al 2014
260	Cuncaicha	-15.354842	-72.622978	10260	72	0	0	AA96308	collagen	shcal20	Highland	Puna	4466	Rademaker et al 2014
261	Cuncaicha	-15.354842	-72.622978	10189	77	0	0	AA96309	collagen	shcal20	Highland	Puna	4466	Rademaker et al 2014
262	Cuncaicha	-15.354842	-72.622978	10163	71	0	0	AA96312	collagen	shcal20	Highland	Puna	4466	Rademaker et al 2014
263	Cuncaicha	-15.354842	-72.622978	10084	99	0	0	AA96318	collagen	shcal20	Highland	Puna	4466	Rademaker et al 2014
264	Cuncaicha	-15.354842	-72.622978	10100	99	0	0	AA96319	collagen	shcal20	Highland	Puna	4466	Rademaker et al 2014
265	Cuncaicha	-15.354842	-72.622978	10034	97	0	0	AA96321	collagen	shcal20	Highland	Puna	4466	Rademaker et al 2014
266	Cuncaicha	-15.354842	-72.622978	10127	98	0	0	AA96322	collagen	shcal20	Highland	Puna	4466	Rademaker et al 2014
267	Cuncaicha	-15.354842	-72.622978	8483	83	0	0	AA96329	collagen	shcal20	Highland	Puna	4466	Rademaker et al 2014
268	Cuncaicha	-15.354842	-72.622978	10086	97	0	0	AA96330	collagen	shcal20	Highland	Puna	4466	Rademaker et al 2014
269	Cuncaicha	-15.354842	-72.622978	8404	82	0	0	AA96331	collagen	shcal20	Highland	Puna	4466	Rademaker et al 2014
270	Cuncaicha	-15.354842	-72.622978	4898	66	0	0	AA-96335	collagen	shcal20	Highland	Puna	4466	Rademaker et al 2014
271	Cuncaicha	-15.354842	-72.622978	8361	82	0	0	AA-96336	collagen	shcal20	Highland	Puna	4466	Rademaker et al 2014
272	Cuncaicha	-15.354842	-72.622978	8363	82	0	0	AA-96337	collagen	shcal20	Highland	Puna	4466	Rademaker et al 2014
273	Cuncaicha	-15.354842	-72.622978	4826	58	0	0	AA-96339	collagen	shcal20	Highland	Puna	4466	Rademaker et al 2014
274	Cuncaicha	-15.354842	-72.622978	4599	57	0	0	AA-96340	collagen	shcal20	Highland	Puna	4466	Rademaker et al 2014
275	Cuncaicha	-15.354842	-72.622978	10321	73	0	0	Beta-297423	collagen	shcal20	Highland	Puna	4466	Rademaker et al 2014
276	Cuncaicha	-15.354842	-72.622978	10205	35	0	0	PRI-12-029-04b	collagen	shcal20	Highland	Puna	4466	Rademaker et al 2014
277	Cuncaicha	-15.354842	-72.622978	10265	35	0	0	PRI-12-029-05b	collagen	shcal20	Highland	Puna	4466	Rademaker et al 2014
278	Cuncaicha	-15.354842	-72.622978	10180	40	0	0	PRI-12-029-06b	collagen	shcal20	Highland	Puna	4466	Rademaker et al 2014
279	Curayacu	-12.25	-76.43	2600	100	0	0	TK-115	unknown	shcal20	Highland	Intermediate	3161	Ziolkowski et al 1994
280	Curuqaqa	-10.55	-76.2	3420	60	0	0	Ny-234	charcoal	shcal20	Highland	Puna	4235	Ziolkowski et al 1994
281	El Abrigo (15a-VI-550)	-14.904	-75.525	8835	145	0	0	I-7772	Charcoal (aggregate sample?)	shcal20	Coastal	Coastal	0	Rademaker et al 2013
282	El Ahogado	-17.966667	-70.883333	3535	60	0	0	Pa-1768	charcoal	shcal20	Coastal	Coastal	50	Gayo et al 2015
283	El Ahogado	-17.966667	-70.883333	3515	40	0	0	Pa-1769	charcoal	shcal20	Coastal	Coastal	50	Gayo et al 2015
284	El Ahogado	-17.966667	-70.883333	4115	60	183	18	Pa-1770	Marine shell	marine20	Coastal	Coastal	50	Gayo et al 2015
285	El Ahogado	-17.966667	-70.883333	4035	60	183	18	Pa-1773	Marine shell	marine20	Coastal	Coastal	50	Gayo et al 2015
286	El Ahogado	-17.966667	-70.883333	6785	60	0	0	Pa-1776	charcoal	shcal20	Coastal	Coastal	50	Gayo et al 2015
287	El Ahogado	-17.966667	-70.883333	7505	60	183	18	Pa-1784	Marine shell	marine20	Coastal	Coastal	50	Gayo et al 2015
288	El Ahogado	-17.966667	-70.883333	7285	60	183	18	Pa-1785	Marine shell	marine20	Coastal	Coastal	50	Gayo et al 2015
289	El Ahogado	-17.966667	-70.883333	3660	40	0	0	Pa-1789	charcoal	shcal20	Coastal	Coastal	50	Gayo et al 2015
290	El Ahogado	-17.966667	-70.883333	3695	40	183	18	Pa-1790	Marine shell	marine20	Coastal	Coastal	50	Gayo et al 2015
291	El Ahogado	-17.966667	-70.883333	3865	60	183	18	Pa-1791	Marine shell	marine20	Coastal	Coastal	50	Gayo et al 2015
292	El Ahogado	-17.966667	-70.883333	4145	60	183	18	Pa-1792	Marine shell	marine20	Coastal	Coastal	50	Gayo et al 2015
293	El Ahogado	-17.966667	-70.883333	6065	70	0	0	Pa-1906	charcoal	shcal20	Coastal	Coastal	50	Gayo et al 2015
294	El Calvario PV32-1/U.1	-9.3	-77.5	6070	70	0	0	Gif-6772	charcoal	shcal20	Highland	Puna	4819	Ziolkowski et al 1994
295	El Paraiso	-11.57	-77.05	3170	150	0	0	Beta-8703	plant	shcal20	Highland	Intermediate	1194	Ziolkowski et al 1994
296	El Paraiso	-11.57	-77.05	3020	60	0	0	Beta-8704	charcoal	shcal20	Highland	Intermediate	1194	Ziolkowski et al 1994
297	El Paraiso	-11.57	-77.05	3790	100	0	0	I-13274	charcoal	shcal20	Highland	Intermediate	1194	Ziolkowski et al 1994
298	El Paraiso	-11.57	-77.05	3550	100	0	0	I-13275	charcoal	shcal20	Highland	Intermediate	1194	Ziolkowski et al 1994
299	El Paraiso	-11.57	-77.05	3560	100	0	0	I-13276	charcoal	shcal20	Highland	Intermediate	1194	Ziolkowski et al 1994
300	El Paraiso	-11.57	-77.05	3650	100	0	0	I-13278	plant	shcal20	Highland	Intermediate	1194	Ziolkowski et al 1994
301	El Paraiso	-11.57	-77.05	3420	90	0	0	I-13503	charcoal	shcal20	Highland	Intermediate	1194	Ziolkowski et al 1994
302	El Paraiso	-11.57	-77.05	3310	90	0	0	I-13505	charcoal	shcal20	Highland	Intermediate	1194	Ziolkowski et al 1994
303	El Paraiso	-11.57	-77.05	3570	150	0	0	I-1676	charcoal	shcal20	Highland	Intermediate	1194	Ziolkowski et al 1994
304	El Paraiso	-11.57	-77.05	3065	61	0	0	P-1209	plant	shcal20	Highland	Intermediate	1194	Ziolkowski et al 1994
305	El Paraiso	-11.57	-77.05	3366	59	0	0	P-1210	plant	shcal20	Highland	Intermediate	1194	Ziolkowski et al 1994
306	El Paraiso	-11.57	-77.05	3444	59	0	0	P-1214	charcoal	shcal20	Highland	Intermediate	1194	Ziolkowski et al 1994
307	El Paraiso	-11.57	-77.05	4880	60	0	0	PUCP-50	unknown	shcal20	Highland	Intermediate	1194	Ziolkowski et al 1994
308	El Paraiso	-11.57	-77.05	5690	70	0	0	PUCP-51	unknown	shcal20	Highland	Intermediate	1194	Ziolkowski et al 1994
309	El Paraiso	-11.57	-77.05	3890	130	0	0	PUCP-71	unknown	shcal20	Highland	Intermediate	1194	Ziolkowski et al 1994
310	El Paraiso	-11.57	-77.05	3230	80	0	0	PUCP-72	unknown	shcal20	Highland	Intermediate	1194	Ziolkowski et al 1994
311	El Porvenir	-3.659946	-80.258174	2700	80	189	23	Beta-222663	shell	marine20	Coastal	Coastal	81	Moore 2010
312	El Porvenir	-3.659946	-80.258174	2610	50	0	0	Beta-222664	charcoal	shcal20	Coastal	Coastal	81	Moore 2010
313	El Porvenir	-3.659946	-80.258174	2840	50	0	0	Beta-222665	charcoal	shcal20	Coastal	Coastal	81	Moore 2010
314	El Porvenir	-3.659946	-80.258174	2650	60	0	0	Beta-222666	charcoal	shcal20	Coastal	Coastal	81	Moore 2010
315	El Porvenir	-3.659946	-80.258174	2610	80	189	23	Beta-222667	shell	marine20	Coastal	Coastal	81	Moore 2010
316	El Porvenir	-3.659946	-80.258174	2870	80	189	23	Beta-222668	shell	marine20	Coastal	Coastal	81	Moore 2010
317	El Porvenir	-3.659946	-80.258174	2580	80	189	23	Beta-222669	shell	marine20	Coastal	Coastal	81	Moore 2010
318	El Porvenir	-3.659946	-80.258174	2860	70	189	23	Beta-222670	shell	marine20	Coastal	Coastal	81	Moore 2010
319	El Porvenir	-3.659946	-80.258174	5940	70	189	23	Beta-222671	Marine shell	marine20	Coastal	Coastal	81	Moore 2010
320	El Porvenir	-3.659946	-80.258174	3050	50	0	0	Beta-222672	charcoal	shcal20	Coastal	Coastal	81	Moore 2010
321	El Porvenir	-3.659946	-80.258174	5100	70	189	23	Beta-222673	Marine shell	marine20	Coastal	Coastal	81	Moore 2010
322	El Porvenir	-3.659946	-80.258174	2680	50	0	0	Beta-222674	charcoal	shcal20	Coastal	Coastal	81	Moore 2010
323	El Porvenir	-3.659946	-80.258174	2680	50	0	0	Beta-222675	charcoal	shcal20	Coastal	Coastal	81	Moore 2010
324	El Porvenir	-3.659946	-80.258174	2660	50	0	0	Beta-222676	charcoal	shcal20	Coastal	Coastal	81	Moore 2010
325	El Porvenir	-3.659946	-80.258174	2920	50	0	0	Beta-222677	charcoal	shcal20	Coastal	Coastal	81	Moore 2010
326	El Porvenir	-3.659946	-80.258174	2910	80	189	23	Beta-222678	shell	marine20	Coastal	Coastal	81	Moore 2010
327	El Porvenir	-3.659946	-80.258174	3570	80	189	23	Beta-222679	Marine shell	marine20	Coastal	Coastal	81	Moore 2010
328	El Porvenir	-3.659946	-80.258174	3740	70	189	23	Beta-222680	Marine shell	marine20	Coastal	Coastal	81	Moore 2010
329	El Porvenir	-3.659946	-80.258174	5610	60	189	23	Beta-222681	Marine shell	marine20	Coastal	Coastal	81	Moore 2010
330	El Porvenir	-3.659946	-80.258174	3160	80	189	23	Beta-222682	Marine shell	marine20	Coastal	Coastal	81	Moore 2010
331	El Porvenir	-3.659946	-80.258174	6040	80	189	23	Beta-222683	Marine shell	marine20	Coastal	Coastal	81	Moore 2010
332	El Porvenir	-3.659946	-80.258174	6050	100	189	23	Beta-222684	Marine shell	marine20	Coastal	Coastal	81	Moore 2010
333	El Tanque	-11.916667	-77.166667	2600	110	0	0	SI-485	textile	shcal20	Coastal	Coastal	0	Valastro et al 1972
334	Encanto (PV45-25)	-11.44	-77.07	4720	80	0	0	UCLA-967	charcoal	shcal20	Coastal	Intermediate	569	Ziolkowski et al 1994
335	Erizo	-14.27	-75.4	3890	90	0	0	GX-185	charcoal	shcal20	Highland	Intermediate	1353	Ziolkowski et al 1994
336	Erizo	-14.27	-75.4	3820	85	0	0	GX-186	charcoal	shcal20	Highland	Intermediate	1353	Ziolkowski et al 1994
337	Erizo	-14.27	-75.4	3050	80	0	0	UCLA-969	charcoal	shcal20	Highland	Intermediate	1353	Ziolkowski et al 1994
338	Garagay	-12	-77.06	3170	80	0	0	PUCP-49	plant	shcal20	Coastal	Coastal	78	Ziolkowski et al 1994
339	Garagay	-12	-77.06	2730	70	0	0	PUCP-9	plant	shcal20	Coastal	Coastal	78	Ziolkowski et al 1994
340	Garagay	-12	-77.06	3090	70	0	0	TK-177	charcoal	shcal20	Coastal	Coastal	78	Ziolkowski et al 1994
341	Garagay	-12	-77.06	3340	70	0	0	TK-178	charcoal	shcal20	Coastal	Coastal	78	Ziolkowski et al 1994
342	Gramalote	-8.06	-79.07	3070	90	0	0	Tx-1929A	charcoal	shcal20	Coastal	Coastal	83	Ziolkowski et al 1994
343	Gramalote	-8.06	-79.07	3250	120	0	0	Tx-1929B	wood	shcal20	Coastal	Coastal	83	Ziolkowski et al 1994
344	Gramalote	-8.06	-79.07	3050	110	0	0	Tx-1930A	charcoal	shcal20	Coastal	Coastal	83	Ziolkowski et al 1994
345	Gramalote	-8.06	-79.07	3540	80	0	0	Tx-1930B	wood	shcal20	Coastal	Coastal	83	Ziolkowski et al 1994
346	Gramalote	-8.06	-79.07	3530	130	0	0	Tx-1931A	charcoal	shcal20	Coastal	Coastal	83	Ziolkowski et al 1994
347	Gramalote	-8.06	-79.07	3280	60	0	0	Tx-1931B	wood	shcal20	Coastal	Coastal	83	Ziolkowski et al 1994
348	Guitarrero Cave	-9.192	-77.706	9797	59	0	0	AA81781	textile	shcal20	Highland	Intermediate	2533	Jolie et al 2011
349	Guitarrero Cave	-9.192	-77.706	9767	58	165	24	AA81782	Marine shell	marine20	Highland	Intermediate	2533	Jolie et al 2011
350	Guitarrero Cave	-9.192	-77.706	9813	70	165	24	AA81783	Marine shell	marine20	Highland	Intermediate	2533	Jolie et al 2011
351	Guitarrero Cave	-9.192	-77.706	6610	160	0	0	GX-1451	charcoal	shcal20	Highland	Intermediate	2533	Ziolkowski et al 1994
352	Guitarrero Cave	-9.192	-77.706	10000	200	0	0	OxA-108	Charcoal	shcal20	Highland	Intermediate	2533	Rademaker et al 2013
353	Guitarrero Cave	-9.192	-77.706	9860	200	0	0	OxA-109	Charcoal (charcoal and ash)	shcal20	Highland	Intermediate	2533	Rademaker et al 2013
354	Guitarrero Cave	-9.192	-77.706	9520	150	0	0	OxA-181	Charcoal	shcal20	Highland	Intermediate	2533	Rademaker et al 2013
355	Guitarrero Cave	-9.192	-77.706	9280	150	0	0	OxA-182	Charcoal	shcal20	Highland	Intermediate	2533	Rademaker et al 2013
356	Guitarrero Cave	-9.192	-77.706	9340	150	0	0	OxA-183	Charcoal	shcal20	Highland	Intermediate	2533	Rademaker et al 2013
357	Guitarrero Cave	-9.192	-77.706	9400	150	0	0	OxA-184	Charcoal	shcal20	Highland	Intermediate	2533	Rademaker et al 2013
358	Guitarrero Cave	-9.192	-77.706	9350	150	0	0	OxA-185	Charcoal	shcal20	Highland	Intermediate	2533	Rademaker et al 2013
359	Guitarrero Cave	-9.192	-77.706	9600	130	0	0	OxA-193	Willlow wood	shcal20	Highland	Intermediate	2533	Rademaker et al 2013
360	Guitarrero Cave	-9.192	-77.706	9430	150	0	0	OxA-194	Charcoal	shcal20	Highland	Intermediate	2533	Rademaker et al 2013
361	Guitarrero Cave	-9.192	-77.706	10180	130	0	0	OxA-195	charcoal	shcal20	Highland	Intermediate	2533	Rademaker et al 2013
362	Guitarrero Cave	-9.192	-77.706	10085	120	0	0	OxA-196	Charcoal pieces	shcal20	Highland	Intermediate	2533	Rademaker et al 2013
363	Guitarrero Cave	-9.192	-77.706	10445	130	0	0	OxA-197	charcoal	shcal20	Highland	Intermediate	2533	Rademaker et al 2013
364	Guitarrero Cave	-9.192	-77.706	10230	45	0	0	OxA-21268	charcoal	shcal20	Highland	Intermediate	2533	Rademaker et al 2013
365	Guitarrero Cave	-9.192	-77.706	10240	45	0	0	OxA-21269	charcoal	shcal20	Highland	Intermediate	2533	Rademaker et al 2013
366	Guitarrero Cave	-9.192	-77.706	7730	150	0	0	RL-112	charcoal	shcal20	Highland	Intermediate	2533	Jolie et al 2011
367	Guitarrero Cave	-9.192	-77.706	9475	130	0	0	SI-1496	charcoal	shcal20	Highland	Intermediate	2533	Lima-Ribeiro & Diniz-Filho 2013
368	Guitarrero Cave	-9.192	-77.706	9140	90	165	24	SI-1497	Marine shell	marine20	Highland	Intermediate	2533	Borrero 1996
369	Guitarrero Cave	-9.192	-77.706	9660	150	0	0	SI-1498	charcoal	shcal20	Highland	Intermediate	2533	Lima-Ribeiro & Diniz-Filho 2013
370	Guitarrero Cave	-9.192	-77.706	9580	135	0	0	SI-1499	charcoal	shcal20	Highland	Intermediate	2533	Lima-Ribeiro & Diniz-Filho 2013
371	Guitarrero Cave	-9.192	-77.706	8910	90	0	0	SI-1500	charcoal	shcal20	Highland	Intermediate	2533	Borrero 1996
372	Guitarrero Cave	-9.192	-77.706	8175	95	0	0	SI-1501	charcoal	shcal20	Highland	Intermediate	2533	Borrero 1996
373	Guitarrero Cave	-9.192	-77.706	10240	110	0	0	SI-1502	charcoal	shcal20	Highland	Intermediate	2533	Lima-Ribeiro & Diniz-Filho 2013
374	Guitarrero Cave	-9.192	-77.706	8225	90	0	0	SI-1503	charcoal	shcal20	Highland	Intermediate	2533	Borrero 1996
375	Hacha	-15.29	-74.38	2760	90	0	0	Beta-23910	charcoal	shcal20	Highland	Intermediate	1854	Ziolkowski et al 1994
376	Hacha	-15.29	-74.38	2820	90	0	0	Beta-23911	charcoal	shcal20	Highland	Intermediate	1854	Ziolkowski et al 1994
377	Hacha	-15.29	-74.38	3150	80	0	0	Beta-23912	wood	shcal20	Highland	Intermediate	1854	Ziolkowski et al 1994
378	Hacha	-15.29	-74.38	2960	90	0	0	UCLA-153	charcoal	shcal20	Highland	Intermediate	1854	Ziolkowski et al 1994
379	Hacha	-15.29	-74.38	3260	80	0	0	UCLA-154	unknown	shcal20	Highland	Intermediate	1854	Gayo et al 2015
380	Hacha	-15.29	-74.38	2970	70	0	0	UCR-2086	unknown	shcal20	Highland	Intermediate	1854	Ziolkowski et al 1994
381	Hacha	-15.29	-74.38	2810	60	0	0	UCR-2087	unknown	shcal20	Highland	Intermediate	1854	Ziolkowski et al 1994
382	Hacha	-15.29	-74.38	2990	70	0	0	UCR-2088	unknown	shcal20	Highland	Intermediate	1854	Ziolkowski et al 1994
383	Hacha	-15.29	-74.38	2730	70	0	0	UCR-2089	unknown	shcal20	Highland	Intermediate	1854	Ziolkowski et al 1994
384	Hacha	-15.29	-74.38	2590	200	0	0	UCR-2207	bone	shcal20	Highland	Intermediate	1854	Ziolkowski et al 1994
385	Huaca de los Reyes	-8.05	-78.56	3310	80	0	0	Tx-1972	charcoal	shcal20	Highland	Puna	3325	Ziolkowski et al 1994
386	Huaca de los Reyes	-8.05	-78.56	3140	60	0	0	Tx-1973	charcoal	shcal20	Highland	Puna	3325	Ziolkowski et al 1994
387	Huaca de los Reyes	-8.05	-78.56	3680	80	0	0	Tx-1974	charcoal	shcal20	Highland	Puna	3325	Ziolkowski et al 1994
388	Huaca de los Reyes	-8.05	-78.56	2800	60	0	0	Tx-2180	plant	shcal20	Highland	Puna	3325	Ziolkowski et al 1994
389	Huaca Herederos Chica K498586	-8.05	-78.56	3040	60	0	0	Tx-1937	charcoal	shcal20	Highland	Puna	3325	Ziolkowski et al 1994
390	Huaca Herederos Chica K498586	-8.05	-78.56	3450	70	0	0	Tx-1938	charcoal	shcal20	Highland	Puna	3325	Ziolkowski et al 1994
391	Huaca Negra	-8.25	-78.52	3150	90	0	0	L-122a	charcoal	shcal20	Highland	Intermediate	2731	Ziolkowski et al 1994
392	Huaca Negra	-8.25	-78.52	5650	200	165	24	L-122b	Marine shell	marine20	Highland	Intermediate	2731	Ziolkowski et al 1994
393	Huaca Negra	-8.25	-78.52	3100	200	0	0	L-122c	charcoal	shcal20	Highland	Intermediate	2731	Ziolkowski et al 1994
394	Huaca Negra	-8.25	-78.52	4300	200	165	24	L-122d	Marine shell	marine20	Highland	Intermediate	2731	Ziolkowski et al 1994
395	Huaca Negra	-8.25	-78.52	3800	150	0	0	L-122f	charcoal	shcal20	Highland	Intermediate	2731	Ziolkowski et al 1994
396	Huaca Negra	-8.25	-78.52	5300	200	165	24	L-122g	Marine shell	marine20	Highland	Intermediate	2731	Ziolkowski et al 1994
397	Huaca Prieta	-7.9234	-79.3069	5018	86	0	0	AA75322	charcoal	shcal20	Coastal	Coastal	0	Grobman et al 2012
398	Huaca Prieta	-7.9234	-79.3069	7226	44	0	0	AA75327	charcoal	shcal20	Coastal	Coastal	0	Dillehay 2011
399	Huaca Prieta	-7.9234	-79.3069	3530	36	0	0	AA76977	charcoal	shcal20	Coastal	Coastal	0	Grobman et al 2012
400	Huaca Prieta	-7.9234	-79.3069	3567	40	0	0	AA76978	charcoal	shcal20	Coastal	Coastal	0	Grobman et al 2012
401	Huaca Prieta	-7.9234	-79.3069	3758	40	0	0	AA76979	charcoal	shcal20	Coastal	Coastal	0	Grobman et al 2012
402	Huaca Prieta	-7.9234	-79.3069	6170	45	0	0	AA81907	charcoal	shcal20	Coastal	Coastal	0	Grobman et al 2012
403	Huaca Prieta	-7.9234	-79.3069	3687	40	0	0	AA81924	charcoal	shcal20	Coastal	Coastal	0	Grobman et al 2012
404	Huaca Prieta	-7.9234	-79.3069	3394	40	0	0	AA81926	charcoal	shcal20	Coastal	Coastal	0	Grobman et al 2012
405	Huaca Prieta	-7.9234	-79.3069	3728	40	0	0	AA81927	charcoal	shcal20	Coastal	Coastal	0	Grobman et al 2012
406	Huaca Prieta	-7.9234	-79.3069	5980	40	0	0	AA82121	textile	shcal20	Coastal	Coastal	0	Grobman et al 2012
407	Huaca Prieta	-7.9234	-79.3069	6522	54	0	0	AA85507	charcoal	shcal20	Coastal	Coastal	0	Dillehay 2011
408	Huaca Prieta	-7.9234	-79.3069	3638	29	0	0	AA86931	charcoal	shcal20	Coastal	Coastal	0	Grobman et al 2012
409	Huaca Prieta	-7.9234	-79.3069	6310	33	0	0	AA86935	charcoal	shcal20	Coastal	Coastal	0	Grobman et al 2012
410	Huaca Prieta	-7.9234	-79.3069	3875	30	0	0	AA86940	charcoal	shcal20	Coastal	Coastal	0	Grobman et al 2012
411	Huaca Prieta	-7.9234	-79.3069	3599	29	0	0	AA86941	plant	shcal20	Coastal	Coastal	0	Grobman et al 2012
412	Huaca Prieta	-7.9234	-79.3069	3806	28	0	0	AA86943	charcoal	shcal20	Coastal	Coastal	0	Grobman et al 2012
413	Huaca Prieta	-7.9234	-79.3069	3783	41	0	0	AA86946	plant	shcal20	Coastal	Coastal	0	Grobman et al 2012
414	Huaca Prieta	-7.9234	-79.3069	9530	50	0	0	Beta 210862	charcoal	shcal20	Coastal	Coastal	0	Dillehay 2011
415	Huaca Prieta	-7.9234	-79.3069	11780	50	0	0	Beta 290620	wood	shcal20	Coastal	Coastal	0	Dillehay 2011
416	Huaca Prieta	-7.9234	-79.3069	11500	50	0	0	Beta 290621	wood	shcal20	Coastal	Coastal	0	Dillehay 2011
417	Huaca Prieta	-7.9234	-79.3069	11800	50	0	0	Beta 299536	wood	shcal20	Coastal	Coastal	0	Dillehay 2011
418	Huaca Prieta	-7.9234	-79.3069	12280	60	0	0	Beta 310272	bone	shcal20	Coastal	Coastal	0	Dillehay 2011
419	Huaca Prieta	-7.9234	-79.3069	12240	50	0	0	Beta 310273	wood	shcal20	Coastal	Coastal	0	Dillehay 2011
420	Huaca Prieta	-7.9234	-79.3069	12950	50	0	0	Beta 310274	bone	shcal20	Coastal	Coastal	0	Dillehay 2011
421	Huaca Prieta	-7.9234	-79.3069	4000	40	0	0	Beta247695	soil	shcal20	Coastal	Coastal	0	Grobman et al 2012
422	Huaca Prieta	-7.9234	-79.3069	3740	40	0	0	Beta-278050	plant	shcal20	Coastal	Coastal	0	Grobman et al 2012
423	Huaca Prieta	-7.9234	-79.3069	3939	196	0	0	C-318a	wood	shcal20	Coastal	Coastal	0	Ziolkowski et al 1994
424	Huaca Prieta	-7.9234	-79.3069	3310	200	0	0	C-322	wood	shcal20	Coastal	Coastal	0	Ziolkowski et al 1994
425	Huaca Prieta	-7.9234	-79.3069	4044	300	0	0	C-362	wood	shcal20	Coastal	Coastal	0	Ziolkowski et al 1994
426	Huaca Prieta	-7.9234	-79.3069	4298	230	0	0	C-598	charcoal	shcal20	Coastal	Coastal	0	Ziolkowski et al 1994
427	Huaca Prieta	-7.9234	-79.3069	2665	200	0	0	C-75	wood	shcal20	Coastal	Coastal	0	Ziolkowski et al 1994
428	Huaca Prieta	-7.9234	-79.3069	3780	100	0	0	L-116a	charcoal	shcal20	Coastal	Coastal	0	Ziolkowski et al 1994
429	Huaca Prieta	-7.9234	-79.3069	3860	100	0	0	L-116b	charcoal	shcal20	Coastal	Coastal	0	Ziolkowski et al 1994
430	Huaca Prieta	-7.9234	-79.3069	4110	100	0	0	L-116c	wood	shcal20	Coastal	Coastal	0	Ziolkowski et al 1994
431	Huacaloma	-7.1	-78.3	2780	80	0	0	SMU-1787	charcoal	shcal20	Highland	Intermediate	3108	Ziolkowski et al 1994
432	Huacaloma	-7.1	-78.3	3080	70	0	0	TK-341a	charcoal	shcal20	Highland	Intermediate	3108	Ziolkowski et al 1994
433	Huacaloma	-7.1	-78.3	2680	160	0	0	TK-344	unknown	shcal20	Highland	Intermediate	3108	Ziolkowski et al 1994
434	Huacaloma	-7.1	-78.3	2840	90	0	0	TK-409	unknown	shcal20	Highland	Intermediate	3108	Ziolkowski et al 1994
435	Huacaloma	-7.1	-78.3	2770	80	0	0	TK-410	unknown	shcal20	Highland	Intermediate	3108	Ziolkowski et al 1994
436	Huacaloma	-7.1	-78.3	2990	170	0	0	TK-411	unknown	shcal20	Highland	Intermediate	3108	Ziolkowski et al 1994
437	Huacaloma	-7.1	-78.3	2560	100	0	0	TK-525	unknown	shcal20	Highland	Intermediate	3108	Ziolkowski et al 1994
438	Huacaloma	-7.1	-78.3	2610	90	0	0	TK-526	unknown	shcal20	Highland	Intermediate	3108	Ziolkowski et al 1994
439	Huacaloma	-7.1	-78.3	2750	80	0	0	TK-699	charcoal	shcal20	Highland	Intermediate	3108	Ziolkowski et al 1994
440	Huacaloma	-7.1	-78.3	2620	70	0	0	TK-701	unknown	shcal20	Highland	Intermediate	3108	Ziolkowski et al 1994
441	Huacaloma	-7.1	-78.3	2630	60	0	0	TK-702	unknown	shcal20	Highland	Intermediate	3108	Ziolkowski et al 1994
442	Huacaloma	-7.1	-78.3	2700	90	0	0	TK-715	unknown	shcal20	Highland	Intermediate	3108	Ziolkowski et al 1994
443	Huacaloma	-7.1	-78.3	2780	120	0	0	TK-716	unknown	shcal20	Highland	Intermediate	3108	Ziolkowski et al 1994
444	Huacaloma	-7.1	-78.3	2630	90	0	0	TK-748	unknown	shcal20	Highland	Intermediate	3108	Ziolkowski et al 1994
445	Huacaloma	-7.1	-78.3	2820	90	0	0	TK-749	unknown	shcal20	Highland	Intermediate	3108	Ziolkowski et al 1994
446	Huachuamachay	-11.487437	-76.171539	2580	50	0	0	WSU-3290	charcoal	shcal20	Highland	Puna	4607	Ziolkowski et al 1994
447	Huancayo Alto PV-46-2	-11.42	-76.5	2880	80	0	0	Tx-2004	charcoal	shcal20	Highland	Puna	4449	Ziolkowski et al 1994
448	Huaricanga PV38-142	-10.29	-77.45	3030	70	0	0	GaK-109	charcoal	shcal20	Highland	Intermediate	2925	Ziolkowski et al 1994
449	Huaricoto	-9.19	-77.37	3970	110	0	0	I-11142	unknown	shcal20	Highland	Puna	3964	Ziolkowski et al 1994
450	Huaricoto	-9.19	-77.37	3970	110	0	0	I-11152	charcoal	shcal20	Highland	Puna	3964	Ziolkowski et al 1994
451	Huaricoto	-9.19	-77.37	2701	130	0	0	I-1351	charcoal	shcal20	Highland	Puna	3964	Ziolkowski et al 1994
452	Huaricoto	-9.19	-77.37	4210	120	0	0	PUCP-XX1	unknown	shcal20	Highland	Puna	3964	Ziolkowski et al 1994
453	Huaricoto	-9.19	-77.37	4600	180	0	0	Tx-3580	charcoal	shcal20	Highland	Puna	3964	Ziolkowski et al 1994
454	Huaricoto	-9.19	-77.37	4770	200	0	0	Tx-3581	unknown	shcal20	Highland	Puna	3964	Ziolkowski et al 1994
455	Huaricoto	-9.19	-77.37	2540	130	0	0	Tx-3582	unknown	shcal20	Highland	Puna	3964	Ziolkowski et al 1994
456	Huaricoto	-5.643222	-78.525296	4600	180	0	0	unknown	unknown	shcal20	Coastal	Coastal	400	Shady Solis 1999
457	Huaynuna	-9.357916	-78.405206	4040	65	0	0	Uga-4520	charcoal	shcal20	Coastal	Coastal	109	Pozorski & Pozorski 1990
458	Huaynuna	-9.357916	-78.405206	3725	75	0	0	Uga-4521	charcoal	shcal20	Coastal	Coastal	109	Pozorski & Pozorski 1990
459	Huaynuna	-9.357916	-78.405206	4200	80	0	0	Uga-4522	charcoal	shcal20	Coastal	Coastal	109	Pozorski & Pozorski 1990
460	Huaynuna	-9.357916	-78.405206	3810	60	0	0	Uga-5612	charcoal	shcal20	Coastal	Coastal	109	Pozorski & Pozorski 1990
461	Huaynuna	-9.357916	-78.405206	3600	100	0	0	Uga-5613	wood	shcal20	Coastal	Coastal	109	Pozorski & Pozorski 1990
462	Huaynuna	-9.357916	-78.405206	3570	50	0	0	Uga-5614	charcoal	shcal20	Coastal	Coastal	109	Pozorski & Pozorski 1990
463	Huaynuna	-9.357916	-78.405206	3580	90	0	0	Uga-5615	wood	shcal20	Coastal	Coastal	109	Pozorski & Pozorski 1990
464	Huaynuna	-9.357916	-78.405206	3600	50	0	0	Uga-5617	plant	shcal20	Coastal	Coastal	109	Pozorski & Pozorski 1990
465	Huaynuna	-9.357916	-78.405206	3510	90	0	0	Uga-5618	wood	shcal20	Coastal	Coastal	109	Pozorski & Pozorski 1990
466	Huaynuna	-9.357916	-78.405206	3830	50	0	0	Uga-5619	wood	shcal20	Coastal	Coastal	109	Pozorski & Pozorski 1990
467	Huaynuna	-9.357916	-78.405206	3690	60	0	0	Uga-5631	wood	shcal20	Coastal	Coastal	109	Pozorski & Pozorski 1990
468	Huaynuna	-9.357916	-78.405206	3450	65	0	0	Uga-5632	wood	shcal20	Coastal	Coastal	109	Pozorski & Pozorski 1990
469	Huillca Raccay	-13.1	-72.25	2530	120	0	0	BM-1633R	charcoal	shcal20	Highland	Puna	4201	Ziolkowski et al 1994
470	Jankulloni 18F-II-1 #3	-16.29	-69.22	2890	110	0	0	Gif-1074	plant	shcal20	Highland	Puna	3966	Ziolkowski et al 1994
471	Jaywamachay (Ac-335)	-13.217	-74.383	8250	135	0	0	I-4500	Charcoal	shcal20	Highland	Puna	3441	Rademaker et al 2013
472	Jaywamachay (Ac-335)	-13.217	-74.383	8360	125	0	0	I-4501	Charcoal	shcal20	Highland	Puna	3441	Rademaker et al 2013
473	Jaywamachay (Ac-335)	-13.217	-74.383	9460	145	0	0	I-5275	Charcoal	shcal20	Highland	Puna	3441	Rademaker et al 2013
474	Jaywamachay (Ac-335)	-13.217	-74.383	8645	140	0	0	I-5276	Charcoal	shcal20	Highland	Puna	3441	Rademaker et al 2013
475	Jaywamachay (Ac-335)	-13.217	-74.383	8980	140	0	0	I-5277	Charcoal	shcal20	Highland	Puna	3441	Rademaker et al 2013
476	Jaywamachay (Ac-335)	-13.217	-74.383	7105	130	0	0	I-5278	Charcoal	shcal20	Highland	Puna	3441	Rademaker et al 2013
477	Jaywamachay (Ac-335)	-13.217	-74.383	8500	125	0	0	I-5686	Charcoal	shcal20	Highland	Puna	3441	Rademaker et al 2013
478	Jaywamachay (Ac-335)	-13.217	-74.383	9560	170	0	0	I-5695	charcoal	shcal20	Highland	Puna	3441	Rademaker et al 2013
479	Jaywamachay (Ac-335)	-13.217	-74.383	10280	170	0	0	I-5699	charcoal	shcal20	Highland	Puna	3441	Ziolkowski et al 1994
480	Je-1002	-7.059	-79.4	11014	64	0	0	AA57942	charcoal	shcal20	Coastal	Coastal	267	Stackelbeck 2008
481	Je-1002	-7.059	-79.4	8854	62	0	0	AA57943	charcoal	shcal20	Coastal	Coastal	267	Stackelbeck 2008
482	Je-431	-7.243	-79.364	9032	50	0	0	AA57955	charcoal	shcal20	Coastal	Coastal	207	Maggard 2010
483	Je-431	-7.243	-79.364	8983	65	0	0	AA57956	charcoal	shcal20	Coastal	Coastal	207	Maggard 2010
484	Je-431	-7.243	-79.364	9983	93	0	0	AA57963	charcoal	shcal20	Coastal	Coastal	207	Maggard 2010
485	Je-431	-7.243	-79.364	9041	48	0	0	AA57964	charcoal	shcal20	Coastal	Coastal	207	Maggard 2010
486	Je-439	-7.07	-79.413	9851	58	0	0	AA57949	charcoal	shcal20	Coastal	Coastal	250	Maggard 2010
487	Je-439	-7.07	-79.413	10056	67	165	24	AA57950	Marine shell	marine20	Coastal	Coastal	250	Maggard 2010
488	Je-772	-7.207	-79.351	8420	40	0	0	Beta-206431	Charcoal	shcal20	Coastal	Coastal	285	Rademaker et al 2013
489	Je-790	-7.07	-79.413	9334	50	0	0	AA57958	charcoal	shcal20	Coastal	Coastal	250	Stackelbeck 2008
490	Je-790	-7.07	-79.413	9530	70	0	0	Beta-185076	charcoal	shcal20	Coastal	Coastal	250	Stackelbeck 2008
491	Je-937	-7.051	-79.361	8751	47	0	0	AA57969	plant	shcal20	Coastal	Coastal	476	Stackelbeck 2008
492	Je-996	-7.059	-79.397	10230	59	0	0	AA57946	charcoal	shcal20	Coastal	Coastal	267	Maggard 2010
493	Je-996	-7.059	-79.397	10113	76	0	0	AA57947	charcoal	shcal20	Coastal	Coastal	267	Maggard 2010
494	Je-996	-7.059	-79.397	10353	58	0	0	AA57948	charcoal	shcal20	Coastal	Coastal	267	Maggard 2010
495	Je-996	-7.059	-79.397	10650	50	0	0	Beta-185074	charcoal	shcal20	Coastal	Coastal	267	Maggard 2010
496	Kampa	-16.769167	-69.983333	2700	110	0	0	GIF-1076	plant	shcal20	Highland	Puna	4689	Gayo et al 2015
497	Kilometer 4	-17.54757	-71.362696	5810	30	0	0	Beta-135322	charcoal	shcal20	Coastal	Coastal	0	Gayo et al 2015
498	Kilometer 4	-17.54757	-71.362696	5850	70	183	18	Beta-135323	Marine shell	marine20	Coastal	Coastal	0	Gayo et al 2015
499	Kilometer 4	-17.54757	-71.362696	5200	70	0	0	Beta-135324	wood	shcal20	Coastal	Coastal	0	Gayo et al 2015
500	Kilometer 4	-17.54757	-71.362696	5720	80	183	18	Beta-135325	Marine shell	marine20	Coastal	Coastal	0	Gayo et al 2015
501	Kilometer 4	-17.54757	-71.362696	5340	150	0	0	Beta-135326	wood	shcal20	Coastal	Coastal	0	Gayo et al 2015
502	Kilometer 4	-17.54757	-71.362696	4010	70	0	0	Beta-135328	wood	shcal20	Coastal	Coastal	0	Gayo et al 2015
503	Kilometer 4	-17.54757	-71.362696	7930	40	0	0	Beta-135329	Charred reed mat	shcal20	Coastal	Coastal	71	Rademaker et al 2013
504	Kilometer 4	-17.54757	-71.362696	7570	40	0	0	Beta-13533	wood	shcal20	Coastal	Coastal	0	deFrance et al. 2009
505	Kilometer 4	-17.54757	-71.362696	3220	70	0	0	Beta-135330	wood	shcal20	Coastal	Coastal	0	Gayo et al 2015
506	Kilometer 4	-17.54757	-71.362696	6150	40	0	0	Beta-135331	wood	shcal20	Coastal	Coastal	0	Gayo et al 2015
507	Kilometer 4	-17.54757	-71.362696	5280	40	0	0	Beta-135332	wood	shcal20	Coastal	Coastal	0	Gayo et al 2015
508	Kilometer 4	-17.54757	-71.362696	3130	100	0	0	Beta-135335	wood	shcal20	Coastal	Coastal	0	Gayo et al 2015
509	Kilometer 4	-17.54757	-71.362696	8090	90	183	18	Beta-135387	Marine shell	marine20	Coastal	Coastal	71	Rademaker et al 2013
510	Kilometer 4	-17.54757	-71.362696	7210	70	0	0	Beta-155334	wood	shcal20	Coastal	Coastal	0	Gayo et al 2015
511	Kilometer 4	-17.54757	-71.362696	3290	50	0	0	Beta-203492	charcoal	shcal20	Coastal	Coastal	0	Gayo et al 2015
512	Kilometer 4	-17.54757	-71.362696	4620	90	0	0	Beta-27417	charcoal	shcal20	Coastal	Coastal	0	Ziolkowski et al 1994
513	Kilometer 4	-17.54757	-71.362696	3750	60	0	0	Beta-52796	charcoal	shcal20	Coastal	Coastal	0	Ziolkowski et al 1994
514	Kilometer 4	-17.54757	-71.362696	3760	70	0	0	Beta-52797	charcoal	shcal20	Coastal	Coastal	0	Ziolkowski et al 1994
515	Kilometer 4	-17.54757	-71.362696	3240	60	0	0	Beta-77943	charcoal	shcal20	Coastal	Coastal	0	Gayo et al 2015
516	Kilometer 4	-17.54757	-71.362696	3680	70	0	0	Beta-77946	charcoal	shcal20	Coastal	Coastal	0	Gayo et al 2015
517	Kilometer 4	-17.54757	-71.362696	8010	100	183	18	Beta-77947	Marine shell	marine20	Coastal	Coastal	71	Rademaker et al 2013
518	Kilometer 4	-17.54757	-71.362696	3970	80	0	0	Beta-77948	charcoal	shcal20	Coastal	Coastal	0	Gayo et al 2015
519	Kilometer 4	-17.54757	-71.362696	4730	60	0	0	Beta-77949	charcoal	shcal20	Coastal	Coastal	0	Gayo et al 2015
520	Kilometer 4	-17.54757	-71.362696	3340	70	0	0	Beta-77950	charcoal	shcal20	Coastal	Coastal	0	Gayo et al 2015
521	Kilometer 4	-17.54757	-71.362696	6220	70	0	0	Beta-77951	charcoal	shcal20	Coastal	Coastal	0	Gayo et al 2015
522	Kilometer 4	-17.54757	-71.362696	4950	50	183	18	CAMS-1744-1s	Marine shell	marine20	Coastal	Coastal	0	Gayo et al 2015
523	Kilometer 4	-17.54757	-71.362696	5050	60	183	18	CAMS-1744-3s	Marine shell	marine20	Coastal	Coastal	0	Gayo et al 2015
524	Kilometer 4	-17.54757	-71.362696	4950	70	183	18	CAMS-1744-52	Marine shell	marine20	Coastal	Coastal	0	Gayo et al 2015
525	Kilometer 4	-17.54757	-71.362696	5070	60	183	18	CAMS-1744-6s	Marine shell	marine20	Coastal	Coastal	0	Gayo et al 2015
526	Kilometer 4	-17.54757	-71.362696	4990	50	183	18	CAMS-1744-7s	Marine shell	marine20	Coastal	Coastal	0	Gayo et al 2015
527	Kilometer 4	-17.54757	-71.362696	4990	70	183	18	CAMS-1744-8s	Marine shell	marine20	Coastal	Coastal	0	Gayo et al 2015
528	Kilometer 4	-17.54757	-71.362696	4990	60	183	18	CAMS-1744-9s	Marine shell	marine20	Coastal	Coastal	0	Gayo et al 2015
529	Kilometer 4	-17.54757	-71.362696	4890	60	183	18	CAMS-1745-2s	Marine shell	marine20	Coastal	Coastal	0	Gayo et al 2015
530	Kilometer 4	-17.54757	-71.362696	4500	60	0	0	CAMS-1770-1c	charcoal	shcal20	Coastal	Coastal	0	Gayo et al 2015
531	Kilometer 4	-17.54757	-71.362696	4940	60	0	0	CAMS-1770-4c	charcoal	shcal20	Coastal	Coastal	0	Gayo et al 2015
532	Kilometer 4	-17.54757	-71.362696	4530	80	0	0	CAMS-1770-5c	charcoal	shcal20	Coastal	Coastal	0	Gayo et al 2015
533	Kilometer 4	-17.54757	-71.362696	5020	80	0	0	CAMS-1770-7c	charcoal	shcal20	Coastal	Coastal	0	Gayo et al 2015
534	Kilometer 4	-17.54757	-71.362696	4930	60	0	0	CAMS-1770-8c	charcoal	shcal20	Coastal	Coastal	0	Gayo et al 2015
535	Kilometer 4	-17.54757	-71.362696	4949	60	0	0	CAMS-1770-9c	charcoal	shcal20	Coastal	Coastal	0	Gayo et al 2015
536	Kilometer 4	-17.54757	-71.362696	5060	80	0	0	CAMS-1783-6c	charcoal	shcal20	Coastal	Coastal	0	Gayo et al 2015
537	Kotosh	-9.56	-76.16	3070	110	0	0	GaK-261	unknown	shcal20	Highland	Puna	3458	Ziolkowski et al 1994
538	Kotosh	-9.56	-76.16	3800	100	0	0	GaK-262	charcoal	shcal20	Highland	Puna	3458	Ziolkowski et al 1994
539	Kotosh	-9.56	-76.16	3150	150	0	0	GaK-263	unknown	shcal20	Highland	Puna	3458	Ziolkowski et al 1994
540	Kotosh	-9.56	-76.16	3780	90	0	0	GaK-765	unknown	shcal20	Highland	Puna	3458	Ziolkowski et al 1994
541	Kotosh	-9.56	-76.16	3620	100	0	0	GaK-766a	unknown	shcal20	Highland	Puna	3458	Ziolkowski et al 1994
542	Kotosh	-9.56	-76.16	3900	100	0	0	GaK-766b	unknown	shcal20	Highland	Puna	3458	Ziolkowski et al 1994
543	Kotosh	-9.56	-76.16	2820	120	0	0	N-65-2	charcoal	shcal20	Highland	Puna	3458	Ziolkowski et al 1994
544	Kotosh	-9.56	-76.16	2840	170	0	0	N-67-2	charcoal	shcal20	Highland	Puna	3458	Ziolkowski et al 1994
545	Kotosh	-9.56	-76.16	3100	130	0	0	N-69-2	unknown	shcal20	Highland	Puna	3458	Ziolkowski et al 1994
546	Kotosh	-9.56	-76.16	3000	80	0	0	TK-108	charcoal	shcal20	Highland	Puna	3458	Ziolkowski et al 1994
547	Kotosh	-9.56	-76.16	3360	160	0	0	TK-109	charcoal	shcal20	Highland	Puna	3458	Ziolkowski et al 1994
548	Kotosh	-9.56	-76.16	3470	80	0	0	TK-110	charcoal	shcal20	Highland	Puna	3458	Ziolkowski et al 1994
549	La Centinela (12a-VI-20)	-13.483	-76.117	7270	125	0	0	GX-264	charcoal	shcal20	Coastal	Coastal	75	Rademaker et al 2013
550	La Florida (PV47-5)	-12.01	-77.01	3680	120	0	0	GX-1210	charcoal	shcal20	Coastal	Coastal	221	Ziolkowski et al 1994
551	La Florida (PV47-5)	-12.01	-77.01	3645	85	0	0	GX-456	charcoal	shcal20	Coastal	Coastal	221	Ziolkowski et al 1994
552	La Florida (PV47-5)	-12.01	-77.01	3760	170	0	0	N-44	charcoal	shcal20	Coastal	Coastal	221	Ziolkowski et al 1994
553	La Galgada	-8.466667	-78.15	3740	90	0	0	TX-2463	wood	shcal20	Highland	Intermediate	1147	Grieder 1988
554	La Galgada	-8.466667	-78.15	3440	80	0	0	TX-2464	wood	shcal20	Highland	Intermediate	1147	Grieder 1988
555	La Galgada	-8.466667	-78.15	3660	80	0	0	TX-3166	wood	shcal20	Highland	Intermediate	1147	Grieder 1988
556	La Galgada	-8.466667	-78.15	3820	60	0	0	TX-3167	wood	shcal20	Highland	Intermediate	1147	Grieder 1988
557	La Galgada	-8.466667	-78.15	3540	50	0	0	TX-3663	wood	shcal20	Highland	Intermediate	1147	Grieder 1988
558	La Galgada	-8.466667	-78.15	4110	50	0	0	TX-3664	wood	shcal20	Highland	Intermediate	1147	Grieder 1988
559	La Galgada	-8.466667	-78.15	3130	80	0	0	TX-4446	wood	shcal20	Highland	Intermediate	1147	Grieder 1988
560	La Galgada	-8.466667	-78.15	3670	70	0	0	TX-4447	wood	shcal20	Highland	Intermediate	1147	Grieder 1988
561	La Galgada	-8.466667	-78.15	3650	60	0	0	TX-4448	wood	shcal20	Highland	Intermediate	1147	Grieder 1988
562	La Galgada	-8.466667	-78.15	3790	70	0	0	TX-4449	wood	shcal20	Highland	Intermediate	1147	Grieder 1988
563	La Galgada	-8.466667	-78.15	3820	100	0	0	TX-4450	wood	shcal20	Highland	Intermediate	1147	Grieder 1988
564	La Galgada	-8.466667	-78.15	3590	75	0	0	Uga-4583	wood	shcal20	Highland	Intermediate	1147	Grieder 1988
565	La Paloma (12b-VII-613)	-12.417	-76.75	4900	130	0	0	Birm-515	unknown	shcal20	Highland	Intermediate	2925	Ziolkowski et al 1994
566	La Paloma (12b-VII-613)	-12.417	-76.75	6410	140	0	0	Birm-516	charcoal	shcal20	Coastal	Coastal	162	Ziolkowski et al 1994
567	La Paloma (12b-VII-613)	-12.417	-76.75	6030	180	0	0	Ny-242	plant	shcal20	Coastal	Coastal	162	Ziolkowski et al 1994
568	La Paloma (12b-VII-613)	-12.417	-76.75	6510	180	0	0	Ny-243	plant	shcal20	Coastal	Coastal	162	Ziolkowski et al 1994
569	La Paloma (12b-VII-613)	-12.417	-76.75	3460	70	183	18	Ny-356	Marine shell	marine20	Coastal	Coastal	162	Ziolkowski et al 1994
570	La Paloma (12b-VII-613)	-12.417	-76.75	7735	100	0	0	UGa-3892	wood	shcal20	Coastal	Coastal	162	Ziolkowski et al 1994
571	La Pampa	-8.41	-77.54	3090	70	0	0	TK-174	charcoal	shcal20	Highland	Intermediate	3021	Ziolkowski et al 1994
572	La Pampa	-8.41	-77.54	2920	70	0	0	TK-175	charcoal	shcal20	Highland	Intermediate	3021	Ziolkowski et al 1994
573	La Pampa	-8.41	-77.54	2620	70	0	0	TK-176	charcoal	shcal20	Highland	Intermediate	3021	Ziolkowski et al 1994
574	La Pampa	-8.41	-77.54	3350	100	0	0	TK-186	charcoal	shcal20	Highland	Intermediate	3021	Ziolkowski et al 1994
575	La Pampa	-8.41	-77.54	3120	110	0	0	TK-187	charcoal	shcal20	Highland	Intermediate	3021	Ziolkowski et al 1994
576	La Pampa	-8.41	-77.54	3100	70	0	0	TK-192	charcoal	shcal20	Highland	Intermediate	3021	Ziolkowski et al 1994
577	La Yaral	-17.212971	-70.97007	13880	110	0	0	Beta-19324	charcoal	shcal20	Highland	Intermediate	1246	Gayo et al 2015
578	Las Haldas	-9.42	-78.18	2680	150	0	0	GaK-106	textile	shcal20	Coastal	Coastal	340	Ziolkowski et al 1994
579	Las Haldas	-9.42	-78.18	3580	130	0	0	GaK-107	plant	shcal20	Coastal	Coastal	340	Ziolkowski et al 1994
580	Las Haldas	-9.42	-78.18	3150	90	0	0	GaK-4455	unknown	shcal20	Coastal	Coastal	340	Ziolkowski et al 1994
581	Las Haldas	-9.42	-78.18	3600	95	0	0	GaK-4456	unknown	shcal20	Coastal	Coastal	340	Ziolkowski et al 1994
582	Las Haldas	-9.42	-78.18	3135	105	0	0	I-3275	charcoal	shcal20	Coastal	Coastal	340	Ziolkowski et al 1994
583	Las Haldas	-9.42	-78.18	4770	120	0	0	I-3276	charcoal	shcal20	Coastal	Coastal	340	Ziolkowski et al 1994
584	Las Haldas	-9.42	-78.18	2920	105	0	0	I-3466	charcoal	shcal20	Coastal	Coastal	340	Ziolkowski et al 1994
585	Las Haldas	-9.42	-78.18	6650	120	0	0	I-3467	unknown	shcal20	Coastal	Coastal	340	Ziolkowski et al 1994
586	Las Haldas	-9.42	-78.18	3870	110	0	0	I-3468	plant	shcal20	Coastal	Coastal	340	Ziolkowski et al 1994
587	Las Haldas	-9.42	-78.18	3800	80	0	0	NZ-370-2	unknown	shcal20	Coastal	Coastal	340	Ziolkowski et al 1994
588	Las Haldas	-9.42	-78.18	2520	60	0	0	TK-122	unknown	shcal20	Coastal	Coastal	340	Ziolkowski et al 1994
589	Las Haldas	-9.42	-78.18	2590	80	0	0	TK-123	unknown	shcal20	Coastal	Coastal	340	Ziolkowski et al 1994
590	Las Haldas	-9.42	-78.18	2730	70	0	0	Tx-1011	plant	shcal20	Coastal	Coastal	340	Ziolkowski et al 1994
591	Las Haldas	-9.42	-78.18	3430	80	0	0	Tx-631	plant	shcal20	Coastal	Coastal	340	Ziolkowski et al 1994
592	Las Haldas	-9.42	-78.18	2830	70	0	0	Tx-632	plant	shcal20	Coastal	Coastal	340	Ziolkowski et al 1994
593	Las Haldas	-9.42	-78.18	3140	80	0	0	Tx-648	charcoal	shcal20	Coastal	Coastal	340	Ziolkowski et al 1994
594	Las Haldas	-9.42	-78.18	2990	75	0	0	Uga-4526	unknown	shcal20	Coastal	Coastal	340	Ziolkowski et al 1994
595	Las Haldas	-9.42	-78.18	2845	80	0	0	Uga-4528	unknown	shcal20	Coastal	Coastal	340	Ziolkowski et al 1994
596	Las Haldas	-9.42	-78.18	3785	60	0	0	Uga-4529	unknown	shcal20	Coastal	Coastal	340	Ziolkowski et al 1994
597	Las Haldas	-9.42	-78.18	3745	60	0	0	Uga-4530	unknown	shcal20	Coastal	Coastal	340	Ziolkowski et al 1994
598	Las Haldas	-9.42	-78.18	3960	80	0	0	Uga-4531	unknown	shcal20	Coastal	Coastal	340	Ziolkowski et al 1994
599	Las Haldas	-9.42	-78.18	3460	75	0	0	Uga-4532	unknown	shcal20	Coastal	Coastal	340	Ziolkowski et al 1994
600	Las Haldas	-9.42	-78.18	3140	75	0	0	Uga-4533	unknown	shcal20	Coastal	Coastal	340	Ziolkowski et al 1994
601	Las Haldas	-9.42	-78.18	3595	75	0	0	Uga-4534	unknown	shcal20	Coastal	Coastal	340	Ziolkowski et al 1994
602	Las Haldas	-9.42	-78.18	3793	80	0	0	V-902	wood	shcal20	Coastal	Coastal	340	Ziolkowski et al 1994
603	Las Higueras (18b-IX-5a)	-16.239	-71.583	9310	120	0	0	Ny-381	charcoal	shcal20	Highland	Puna	3646	Rademaker et al 2013
604	Las Salinas	-8.35	-78.43	3300	150	0	0	PUCP-2	unknown	shcal20	Highland	Puna	3404	Ziolkowski et al 1994
605	Las Salinas	-8.35	-78.43	3550	70	0	0	PUCP-20	unknown	shcal20	Highland	Puna	3404	Ziolkowski et al 1994
606	Las Salinas	-8.35	-78.43	3460	70	0	0	PUCP-21	unknown	shcal20	Highland	Puna	3404	Ziolkowski et al 1994
607	Las Salinas	-8.35	-78.43	3310	60	0	0	PUCP-7	unknown	shcal20	Highland	Puna	3404	Ziolkowski et al 1994
608	Las Salinas	-8.35	-78.43	3490	80	0	0	PUCP-8	unknown	shcal20	Highland	Puna	3404	Ziolkowski et al 1994
609	Layzon	-7.1	-78.31	2520	170	0	0	TK-627	unknown	shcal20	Highland	Intermediate	3122	Ziolkowski et al 1994
610	Layzon	-7.1	-78.31	3560	90	0	0	TK-628	charcoal	shcal20	Highland	Intermediate	3122	Ziolkowski et al 1994
611	Lino (11b-X1-81)	-11.9	-77.1	7750	160	0	0	Ly-1035	Charcoal	shcal20	Coastal	Coastal	272	Rademaker et al 2013
612	Lino (11b-X1-81)	-11.9	-77.1	8560	170	0	0	Ly-1036	charcoal	shcal20	Coastal	Coastal	272	Rademaker et al 2013
613	Loma (Ancon)	-11.38	-77.08	6700	100	0	0	UCLA-203	charcoal	shcal20	Coastal	Intermediate	829	Ziolkowski et al 1994
614	Loma de Camotillo	-12.31	-76.4	2530	60	183	18	Ny-229	shell	marine20	Highland	Intermediate	2552	Ziolkowski et al 1994
615	Loma de Los Cardos	-12.31	-76.39	4070	90	183	18	Ny-224	Marine shell	marine20	Highland	Intermediate	2828	Ziolkowski et al 1994
616	Loma de Los Cardos	-12.31	-76.39	4120	180	0	0	Ny-230	charcoal	shcal20	Highland	Intermediate	2828	Ziolkowski et al 1994
617	Loma Huarangal	-12.3	-76.4	3340	80	183	18	Ny-227	Marine shell	marine20	Highland	Intermediate	2618	Ziolkowski et al 1994
618	Loma Huarangal	-12.3	-76.4	5630	70	0	0	Ny-231	charcoal	shcal20	Highland	Intermediate	2618	Ziolkowski et al 1994
619	Loreto Viejo	-17.172533	-70.950858	3936	55	183	18	AA37164	Marine shell	marine20	Highland	Intermediate	1357	Gayo et al 2015
620	Loreto Viejo	-17.172533	-70.950858	3439	43	0	0	AA37165	plant	shcal20	Highland	Intermediate	1357	Gayo et al 2015
621	Loreto Viejo	-17.172533	-70.950858	3961	47	183	18	AA37166	Marine shell	marine20	Highland	Intermediate	1357	Gayo et al 2015
622	Loreto Viejo	-17.172533	-70.950858	3951	46	183	18	AA40294	Marine shell	marine20	Highland	Intermediate	1357	Gayo et al 2015
623	Los Gavilanes	-10.02	-78.1	3750	110	0	0	Gif-3564	wood	shcal20	Coastal	Coastal	285	Ziolkowski et al 1994
624	Los Gavilanes	-10.02	-78.1	4140	160	0	0	GX-5076	unknown	shcal20	Coastal	Coastal	285	Ziolkowski et al 1994
625	Los Gavilanes	-10.02	-78.1	3755	155	0	0	GX-5878	unknown	shcal20	Coastal	Coastal	285	Ziolkowski et al 1994
626	Los Trisos 11B-IX-390	-11.951485	-77.115366	3390	70	0	0	P-1845	wood	shcal20	Coastal	Coastal	61	Ziolkowski et al 1994
627	Machu Picchu	-13.09	-72.32	2775	160	0	0	UCLA-2538B	charcoal	shcal20	Highland	Puna	3945	Ziolkowski et al 1994
628	Machu Picchu	-13.09	-72.32	2700	50	0	0	UCLA-2538K	charcoal	shcal20	Highland	Puna	3945	Ziolkowski et al 1994
629	Machu Picchu	-13.09	-72.32	2660	45	0	0	UCLA-2538P	charcoal	shcal20	Highland	Puna	3945	Ziolkowski et al 1994
630	Marcavalle PCz 6-45	-13.32	-71.57	2571	45	0	0	P-1562	charcoal	shcal20	Highland	Puna	3493	Ziolkowski et al 1994
631	Marcavalle PCz 6-45	-13.32	-71.57	2661	46	0	0	P-1563	charcoal	shcal20	Highland	Puna	3493	Ziolkowski et al 1994
632	Marcavalle PCz 6-45	-13.32	-71.57	2685	49	0	0	P-1564	charcoal	shcal20	Highland	Puna	3493	Ziolkowski et al 1994
633	Marcavalle PCz 6-45	-13.32	-71.57	2916	55	0	0	P-1567	charcoal	shcal20	Highland	Puna	3493	Ziolkowski et al 1994
634	Mina Perdida	-12.12	-76.52	2870	90	0	0	I-14252	soil	shcal20	Highland	Intermediate	2675	Ziolkowski et al 1994
635	Mina Perdida	-12.12	-76.52	2900	90	0	0	I-14253	soil	shcal20	Highland	Intermediate	2675	Ziolkowski et al 1994
636	Mina Perdida	-12.12	-76.52	3120	90	0	0	I-14254	charcoal	shcal20	Highland	Intermediate	2675	Ziolkowski et al 1994
637	Mina Perdida	-12.12	-76.52	2960	80	0	0	I-15577	soil	shcal20	Highland	Intermediate	2675	Ziolkowski et al 1994
638	Mina Perdida	-12.12	-76.52	4750	100	0	0	PUCP-103	unknown	shcal20	Highland	Intermediate	2675	Ziolkowski et al 1994
639	Miraflores	-17.512367	-71.362696	7690	50	0	0	Beta-120719	charcoal	shcal20	Coastal	Coastal	1	Keefer et al 2003
640	Miraflores	-17.512367	-71.362696	8690	50	0	0	Beta-120720	charcoal	shcal20	Coastal	Coastal	1	Keefer et al 2003
641	Miraflores	-17.512367	-71.362696	9420	70	0	0	Beta-120721	plant	shcal20	Coastal	Coastal	1	Keefer et al 2003
642	Miraflores	-17.512367	-71.362696	8770	50	0	0	Beta-127640	charcoal	shcal20	Coastal	Coastal	1	Keefer et al 2003
643	Miraflores	-17.512367	-71.362696	8292	44	183	18	PaBO-77	Marine shell	marine20	Coastal	Coastal	1	Gayo et al 2015
644	Miraflores	-17.512367	-71.362696	8780	147	0	0	PaBO-85	charcoal	shcal20	Coastal	Coastal	1	Gayo et al 2015
645	Mollake Chico PAP-435	-14.506394	-75.158227	2600	54	0	0	ET176	textile	shcal20	Coastal	Coastal	431	Unkel 2012
646	Mollake Chico PAP-436	-14.506394	-75.158227	2505	39	0	0	LuS50065	charcoal	shcal20	Coastal	Coastal	431	Unkel 2012
647	N llo	-17.316667	-71.433333	8367	85	0	0	PaBO-10	charcoal	shcal20	Coastal	Coastal	239	Gayo et al 2015
648	N llo	-17.316667	-71.433333	8385	82	183	18	PaBO-13	Marine shell	marine20	Coastal	Coastal	239	Gayo et al 2015
649	N llo	-17.316667	-71.433333	8687	77	183	18	PaBO-15	Marine shell	marine20	Coastal	Coastal	239	Gayo et al 2015
650	N llo	-17.316667	-71.433333	8664	116	183	18	PaBO-58	Marine shell	marine20	Coastal	Coastal	239	Gayo et al 2015
651	Nananique	-5.093173	-80.155924	2640	160	0	0	OBDY-357	wood	shcal20	Coastal	Coastal	95	Ziolkowski et al 1994
652	Nananique	-5.093173	-80.155924	2770	90	0	0	OBDY-643	wood	shcal20	Coastal	Coastal	95	Ziolkowski et al 1994
653	Nananique	-5.093173	-80.155924	2780	170	0	0	OBDY-657	wood	shcal20	Coastal	Coastal	95	Ziolkowski et al 1994
654	Nananique	-5.093173	-80.155924	2920	70	0	0	OBDY-661	wood	shcal20	Coastal	Coastal	95	Ziolkowski et al 1994
655	Nananique	-5.093173	-80.155924	2700	40	0	0	OBDY-813	wood	shcal20	Coastal	Coastal	95	Ziolkowski et al 1994
656	Nananique	-5.093173	-80.155924	2720	50	0	0	OBDY-816	wood	shcal20	Coastal	Coastal	95	Ziolkowski et al 1994
657	Nananique	-5.093173	-80.155924	2890	40	0	0	OBDY-842	wood	shcal20	Coastal	Coastal	95	Ziolkowski et al 1994
658	Nananique	-5.093173	-80.155924	2770	40	0	0	OBDY-851	wood	shcal20	Coastal	Coastal	95	Ziolkowski et al 1994
659	Nananique	-5.093173	-80.155924	2850	50	0	0	OBDY-853	wood	shcal20	Coastal	Coastal	95	Ziolkowski et al 1994
660	Nanchoc	-6.959278	-79.242062	6850	80	0	0	Beta-3825	charcoal	shcal20	Coastal	Coastal	404	Ziolkowski et al 1994
661	Nanchoc	-6.959278	-79.242062	6730	110	0	0	Beta-4562	charcoal	shcal20	Coastal	Coastal	404	Ziolkowski et al 1994
662	Ocona 3	-16.467	-73.117	7700	80	0	0	Gif-1417	Charcoal	shcal20	Coastal	Coastal	0	Rademaker et al 2013
663	Omas (La Capilla V)	-12.45	-76.34	5440	250	0	0	I-1231	plant	shcal20	Highland	Intermediate	2895	Ziolkowski et al 1994
664	Omas (La Capilla V)	-12.45	-76.34	3050	140	0	0	I-1380	textile	shcal20	Highland	Intermediate	2895	Ziolkowski et al 1994
665	Omas (La Capilla V)	-12.45	-76.34	2925	140	0	0	I-1381	textile	shcal20	Highland	Intermediate	2895	Ziolkowski et al 1994
666	Omas (La Capilla V)	-12.45	-76.34	4320	120	0	0	I-1382	textile	shcal20	Highland	Intermediate	2895	Ziolkowski et al 1994
667	Omas (La Capilla V)	-12.45	-76.34	2940	140	0	0	I-1389	unknown	shcal20	Highland	Intermediate	2895	Ziolkowski et al 1994
668	Ondores	-11	-76.183333	3570	80	0	0	SI-486	charcoal	shcal20	Highland	Puna	4080	Valastro et al 1972
669	Ostra Base Camp	-8.25823	-78.961193	5720	40	0	0	AA75281	plant	shcal20	Coastal	Coastal	39	Jones 2009
670	Ostra Base Camp	-8.25823	-78.961193	5680	40	0	0	AA75282	plant	shcal20	Coastal	Coastal	39	Jones 2009
671	Ostra Base Camp	-8.25823	-78.961193	5740	40	0	0	AA75283	plant	shcal20	Coastal	Coastal	39	Jones 2009
672	Ostra Base Camp	-8.25823	-78.961193	5840	40	0	0	AA75284	plant	shcal20	Coastal	Coastal	39	Jones 2009
673	Ostra Base Camp	-8.25823	-78.961193	6240	50	165	24	Uga-187	Marine shell	marine20	Coastal	Coastal	39	Jones 2009
674	Pachacamac	-12.15	-76.54	3900	150	183	18	L-1232H	Marine shell	marine20	Highland	Intermediate	2821	Hill 1975
675	Pachacamac	-12.15	-76.54	3800	200	183	18	L-123a	Marine shell	marine20	Highland	Intermediate	2821	Hill 1975
676	Pachamachay	-11.1	-76.183	3660	60	0	0	LJ-3286	charcoal	shcal20	Highland	Puna	4327	Ziolkowski et al 1994
677	Pachamachay	-11.1	-76.183	2980	70	0	0	LJ-3287	plant	shcal20	Highland	Puna	4327	Ziolkowski et al 1994
678	Pachamachay	-11.1	-76.183	3800	60	0	0	UCLA-2118B	charcoal	shcal20	Highland	Puna	4327	Ziolkowski et al 1994
679	Pachamachay	-11.1	-76.183	3640	60	0	0	UCLA-2118C	charcoal	shcal20	Highland	Puna	4327	Ziolkowski et al 1994
680	Pachamachay	-11.1	-76.183	5080	60	0	0	UCLA-2118D	charcoal	shcal20	Highland	Puna	4327	Ziolkowski et al 1994
681	Pacopampa	-6.2	-79.01	2765	135	0	0	SI-792	charcoal	shcal20	Highland	Intermediate	1748	Ziolkowski et al 1994
682	Pacopampa	-6.2	-79.01	2855	95	0	0	SI-793	charcoal	shcal20	Highland	Intermediate	1748	Ziolkowski et al 1994
683	Padre Aban	-8.04	-79.06	3930	120	0	0	Tx-1934	plant	shcal20	Coastal	Coastal	117	Ziolkowski et al 1994
684	Padre Aban	-8.04	-79.06	5420	140	0	0	Tx-1936	plant	shcal20	Coastal	Coastal	117	Ziolkowski et al 1994
685	Pampa Colorada	-16.27	-72.58	5490	140	0	0	Ny-159	charcoal	shcal20	Highland	Intermediate	1248	Ziolkowski et al 1994
686	Pampa de los Fosiles 14 (PV-22-14)	-7.55	-79.317	5490	140	0	0	Gif-3565	charcoal	shcal20	Coastal	Coastal	186	Ziolkowski et al 1994
687	Pampa de las Llamas-Moxeke	-9.504683	-78.220561	3165	75	0	0	Uga-4503	charcoal	shcal20	Coastal	Coastal	157	Ziolkowski et al 1994
688	Pampa de las Llamas-Moxeke	-9.504683	-78.220561	3070	85	0	0	Uga-4504	charcoal	shcal20	Coastal	Coastal	157	Ziolkowski et al 1994
689	Pampa de las Llamas-Moxeke	-9.504683	-78.220561	3735	75	0	0	Uga-4505	wood	shcal20	Coastal	Coastal	157	Ziolkowski et al 1994
690	Pampa de las Llamas-Moxeke	-9.504683	-78.220561	3490	75	0	0	Uga-4506	wood	shcal20	Coastal	Coastal	157	Ziolkowski et al 1994
691	Pampa de las Llamas-Moxeke	-9.504683	-78.220561	3990	150	0	0	Uga-4507	charcoal	shcal20	Coastal	Coastal	157	Ziolkowski et al 1994
692	Pampa de las Llamas-Moxeke	-9.504683	-78.220561	3425	75	0	0	Uga-4508	charcoal	shcal20	Coastal	Coastal	157	Ziolkowski et al 1994
693	Pampa de las Llamas-Moxeke	-9.504683	-78.220561	3320	85	0	0	Uga-4509	charcoal	shcal20	Coastal	Coastal	157	Ziolkowski et al 1994
694	Pampa de las Llamas-Moxeke	-9.504683	-78.220561	4655	95	0	0	Uga-4510	wood	shcal20	Coastal	Coastal	157	Ziolkowski et al 1994
695	Pampa de las Llamas-Moxeke	-9.504683	-78.220561	3175	90	0	0	Uga-4511	charcoal	shcal20	Coastal	Coastal	157	Ziolkowski et al 1994
696	Pampa de las Llamas-Moxeke	-9.504683	-78.220561	3520	70	0	0	Uga-5461	wood	shcal20	Coastal	Coastal	157	Ziolkowski et al 1994
697	Pampa de las Llamas-Moxeke	-9.504683	-78.220561	3515	70	0	0	Uga-5462	wood	shcal20	Coastal	Coastal	157	Ziolkowski et al 1994
698	Pampa de las Llamas-Moxeke	-9.504683	-78.220561	3230	60	0	0	Uga-5609	charcoal	shcal20	Coastal	Coastal	157	Ziolkowski et al 1994
699	Pampa de las Llamas-Moxeke	-9.504683	-78.220561	3270	50	0	0	Uga-5610	wood	shcal20	Coastal	Coastal	157	Ziolkowski et al 1994
700	Pampa de las Llamas-Moxeke	-9.504683	-78.220561	3310	70	0	0	Uga-5611	charcoal	shcal20	Coastal	Coastal	157	Ziolkowski et al 1994
701	Pampa de las Llamas-Moxeke	-9.504683	-78.220561	3190	60	0	0	Uga-5630	charcoal	shcal20	Coastal	Coastal	157	Ziolkowski et al 1994
702	Pampa de las Llamas-Moxeke	-9.504683	-78.220561	3185	60	0	0	Uga-5794	wood	shcal20	Coastal	Coastal	157	Ziolkowski et al 1994
703	Pampa de las Llamas-Moxeke	-9.504683	-78.220561	3245	55	0	0	Uga-5795	wood	shcal20	Coastal	Coastal	157	Ziolkowski et al 1994
704	Pampa de las Llamas-Moxeke	-9.504683	-78.220561	3745	85	0	0	Uga-5796	charcoal	shcal20	Coastal	Coastal	157	Ziolkowski et al 1994
705	Pampa de las Llamas-Moxeke	-9.504683	-78.220561	3220	60	0	0	Uga-5797	wood	shcal20	Coastal	Coastal	157	Ziolkowski et al 1994
706	Pampa de las Llamas-Moxeke	-9.504683	-78.220561	3160	85	0	0	Uga-5798	wood	shcal20	Coastal	Coastal	157	Ziolkowski et al 1994
707	Pampa de las Llamas-Moxeke	-9.504683	-78.220561	3465	55	0	0	Uga-5799	wood	shcal20	Coastal	Coastal	157	Ziolkowski et al 1994
708	Pampa de las Llamas-Moxeke	-9.504683	-78.220561	3345	55	0	0	Uga-5800	wood	shcal20	Coastal	Coastal	157	Ziolkowski et al 1994
709	Pampa de las Llamas-Moxeke	-9.504683	-78.220561	3495	85	0	0	Uga-5801	wood	shcal20	Coastal	Coastal	157	Ziolkowski et al 1994
710	Pampa de los Fosiles 12 (PV-22-12)	-7.567	-79.333	8810	160	165	24	Gif-4165	Marine shell	marine20	Coastal	Coastal	198	Rademaker et al 2013
711	Pampa de los Fosiles 13 (PV-22-13)	-7.567	-79.333	10200	180	165	24	Gif-3781	Marine shell	marine20	Coastal	Coastal	198	Rademaker et al 2013
712	Pampa de los Fosiles 13 (PV-22-13)	-7.567	-79.333	9810	180	165	24	Gif-4161	Marine shell	marine20	Coastal	Coastal	198	Rademaker et al 2013
713	Pampa de los Fosiles 13 (PV-22-13)	-7.567	-79.333	7740	150	0	0	Gif-4163	Charcoal	shcal20	Coastal	Coastal	198	Rademaker et al 2013
714	Pampa de los Fosiles 13 (PV-22-13)	-7.567	-79.333	9490	170	0	0	Gif-4914	Charcoal	shcal20	Coastal	Coastal	198	Rademaker et al 2013
715	Pampa de los Fosiles 13 (PV-22-13)	-7.567	-79.333	9300	170	165	24	Gif-4915	marine shell	marine20	Coastal	Coastal	198	Rademaker et al 2013
716	Pampa de los Fosiles 14 (PV-22-14)	-7.55	-79.317	8730	160	0	0	Gif-5159	charcoal	shcal20	Coastal	Coastal	186	Rademaker et al 2013
717	Pampa de los Fosiles 14 (PV-22-14)	-7.55	-79.317	10380	170	165	24	Gif-5160	Marine shell	marine20	Coastal	Coastal	186	Rademaker et al 2013
718	Pampa de los Fosiles 14 (PV-22-14)	-7.55	-79.317	9360	170	0	0	Gif-5161	Charcoal	shcal20	Coastal	Coastal	186	Rademaker et al 2013
719	Pampa de los Fosiles 14 (PV-22-14)	-7.55	-79.317	9600	170	165	24	Gif-5162	Marine shell	marine20	Coastal	Coastal	186	Rademaker et al 2013
720	Pampa de los Fosiles 22 (PV-22-22)	-7.533	-79.317	8260	160	165	24	Gif-4162	Marine shell	marine20	Coastal	Coastal	203	Rademaker et al 2013
721	Pampa del Palo beach	-17.763112	-71.204273	3400	100	0	0	Beta-19549	charcoal	shcal20	Coastal	Coastal	0	Ziolkowski et al 1994
722	Pampa Los Perros	-11.54	-76.07	5330	120	183	18	Birm-150a	Marine shell	marine20	Highland	Puna	4501	Ziolkowski et al 1994
723	Pampa Los Perros	-11.54	-76.07	5470	100	183	18	Birm-510b	Marine shell	marine20	Highland	Puna	4501	Ziolkowski et al 1994
724	Pampa Los Perros	-11.54	-76.07	6080	130	0	0	Birm-518	charcoal	shcal20	Highland	Puna	4501	Ziolkowski et al 1994
725	Panalauca	-11.322	-76.065	5135	75	0	0	WSU-2938	charcoal	shcal20	Highland	Puna	4205	Ziolkowski et al 1994
726	Panalauca	-11.322	-76.065	7650	95	183	18	WSU-2939	Marine shell	marine20	Highland	Puna	4205	Ziolkowski et al 1994
727	Panalauca	-11.322	-76.065	9650	145	183	18	WSU-2940	Marine shell	marine20	Highland	Puna	4205	Rademaker et al 2013
728	Panalauca	-11.322	-76.065	2680	95	0	0	WSU-2998	charcoal	shcal20	Highland	Puna	4205	Ziolkowski et al 1994
729	Panalauca	-11.322	-76.065	3150	60	0	0	WSU-2999	charcoal	shcal20	Highland	Puna	4205	Ziolkowski et al 1994
730	Panalauca	-11.322	-76.065	3630	90	0	0	WSU-3000	charcoal	shcal20	Highland	Puna	4205	Ziolkowski et al 1994
731	Panalauca	-11.322	-76.065	4040	60	0	0	WSU-3001	charcoal	shcal20	Highland	Puna	4205	Ziolkowski et al 1994
732	Panalauca	-11.322	-76.065	5990	90	0	0	WSU-3002	charcoal	shcal20	Highland	Puna	4205	Ziolkowski et al 1994
733	Panam Km	-16.333333	-73	9334	159	183	18	PaBO-19	Marine shell	marine20	Highland	Intermediate	1228	Gayo et al 2015
734	Panam Km	-16.333333	-73	8255	88	183	18	PaBO-24	Marine shell	marine20	Highland	Intermediate	1228	Gayo et al 2015
735	Panam Km	-16.333333	-73	8184	84	183	18	PaBO-25	Marine shell	marine20	Highland	Intermediate	1228	Gayo et al 2015
736	Panam Km	-16.333333	-73	9129	156	183	18	PaBO-45	Marine shell	marine20	Highland	Intermediate	1228	Gayo et al 2015
737	Panam Km	-16.333333	-73	7511	126	0	0	PaBO-5	charcoal	shcal20	Highland	Intermediate	1228	Gayo et al 2015
738	Panam Km	-16.333333	-73	7970	159	0	0	PaBO-6	charcoal	shcal20	Highland	Intermediate	1228	Gayo et al 2015
739	Panam Km	-16.333333	-73	8892	132	0	0	PaBO-7	charcoal	shcal20	Highland	Intermediate	1228	Gayo et al 2015
740	Panam Km	-16.333333	-73	9327	35	183	18	PaBO-78	Marine shell	marine20	Highland	Intermediate	1228	Gayo et al 2015
741	Panam Km	-16.333333	-73	9245	35	183	18	PaBO-80	Marine shell	marine20	Highland	Intermediate	1228	Gayo et al 2015
742	Panam Km	-16.333333	-73	9402	41	183	18	PaBO-81	Marine shell	marine20	Highland	Intermediate	1228	Gayo et al 2015
743	Panam Km	-16.333333	-73	9564	103	0	0	PaBO-82	charcoal	shcal20	Highland	Intermediate	1228	Gayo et al 2015
744	Panam Km	-16.333333	-73	9152	42	0	0	Pa-BO83	charcoal	shcal20	Highland	Intermediate	1228	Gayo et al 2015
745	Panam Km	-16.333333	-73	8983	52	0	0	PaBO-84	charcoal	shcal20	Highland	Intermediate	1228	Gayo et al 2015
746	Pandanche	-6.2	-79.01	2725	150	0	0	S-796	charcoal	shcal20	Highland	Intermediate	1748	Ziolkowski et al 1994
747	Pandanche	-6.2	-79.01	4075	115	0	0	ZK-333	charcoal	shcal20	Highland	Intermediate	1748	Ziolkowski et al 1994
748	Paracas Necropolis	-13.824974	-76.245302	5011	0	0	0	V-885	unknown	shcal20	Coastal	Coastal	11	Ziolkowski et al 1994
749	Paracas Village 154	-13.883	-76.267	3845	200	0	0	Gif-707	dung	shcal20	Coastal	Coastal	79	Ziolkowski et al 1994
750	Paracas Village 154	-13.883	-76.267	5175	200	0	0	Gif-772	hide	shcal20	Coastal	Coastal	79	Ziolkowski et al 1994
751	Paracas Village 154	-13.883	-76.267	5890	145	0	0	GX-218	plant	shcal20	Coastal	Coastal	79	Ziolkowski et al 1994
752	Paracas Village 154	-13.883	-76.267	3660	170	0	0	N-87	charcoal	shcal20	Coastal	Coastal	79	Ziolkowski et al 1994
753	Paracas Village 514	-13.883	-76.267	7740	185	0	0	GX-352	charcoal	shcal20	Coastal	Coastal	79	Rademaker et al 2013
754	Paracas, Cabezas Largas	-13.52	-76.16	5020	120	0	0	NZ-369	hide	shcal20	Coastal	Coastal	27	Ziolkowski et al 1994
755	Paracas, Disco Verde	-13.819056	-76.245388	2715	60	0	0	NZ-685	unknown	shcal20	Coastal	Coastal	11	Ziolkowski et al 1994
756	Paracas, Disco Verde	-13.819056	-76.245388	2705	0	0	0	V-900	unknown	shcal20	Coastal	Coastal	11	Ziolkowski et al 1994
757	Paracas, Otuma	-13.842809	-76.250967	3110	110	0	0	I-3843	unknown	shcal20	Coastal	Coastal	3	Ziolkowski et al 1994
758	Paracas, Otuma	-13.842809	-76.250967	3600	80	0	0	NZ-370-3	unknown	shcal20	Coastal	Coastal	3	Ziolkowski et al 1994
759	Paracas, Otuma	-13.842809	-76.250967	3850	80	0	0	NZ-370-4	unknown	shcal20	Coastal	Coastal	3	Ziolkowski et al 1994
760	Paracas, Otuma	-13.842809	-76.250967	3592	80	0	0	V-903	unknown	shcal20	Coastal	Coastal	3	Ziolkowski et al 1994
761	Paracas, Otuma	-13.842809	-76.250967	3842	100	0	0	V-904	unknown	shcal20	Coastal	Coastal	3	Ziolkowski et al 1994
762	Paredones	-7.921827	-79.305478	5750	60	0	0	AA83260	charcoal	shcal20	Coastal	Coastal	0	Grobman et al 2012
763	Paredones	-7.921827	-79.305478	4181	34	0	0	AA86934	plant	shcal20	Coastal	Coastal	0	Grobman et al 2012
764	Paredones	-7.921827	-79.305478	4783	31	0	0	AA86936	charcoal	shcal20	Coastal	Coastal	0	Grobman et al 2012
765	Paredones	-7.921827	-79.305478	4849	31	0	0	AA86937	wood	shcal20	Coastal	Coastal	0	Grobman et al 2012
766	Paredones	-7.921827	-79.305478	4898	49	0	0	AA86947	charcoal	shcal20	Coastal	Coastal	0	Grobman et al 2012
767	Paredones	-7.921827	-79.305478	4590	40	0	0	Beta-263320	charcoal	shcal20	Coastal	Coastal	0	Grobman et al 2012
768	Paredones	-7.921827	-79.305478	4790	40	0	0	Beta-263321	charcoal	shcal20	Coastal	Coastal	0	Grobman et al 2012
769	Paredones	-7.921827	-79.305478	5900	40	0	0	OS86020	plant	shcal20	Coastal	Coastal	0	Grobman et al 2012
770	PC-339	-16.51	-72.96	8428	114	183	18	AA62074	Marine shell	marine20	Coastal	Coastal	157	McInnis 2006
771	PC-339	-16.51	-72.96	8762	135	0	0	BGS-2537	charcoal	shcal20	Coastal	Coastal	157	Rademaker et al 2013
772	PC-343	-16.49	-72.95	8300	122	183	18	Beta-197076	Marine shell	marine20	Coastal	Coastal	349	McInnis 2006
773	PC-343	-16.49	-72.95	8280	128	183	18	Beta-197077	Marine shell	marine20	Coastal	Coastal	349	McInnis 2006
774	PC-355	-16.51	-72.96	7357	120	183	18	BGS-2536	Marine shell	marine20	Coastal	Coastal	157	Rademaker et al 2013
775	PC-358	-16.5	-72.97	9730	172	183	18	Beta-197078	Marine shell	marine20	Coastal	Coastal	412	McInnis 2006
776	PC-358	-16.5	-72.97	8354	128	183	18	BGS-2542	Marine shell	marine20	Coastal	Coastal	412	Rademaker et al 2013
777	PC-425	-16.47	-72.96	7404	135	183	18	BGS-2534	Marine shell	marine20	Coastal	Coastal	273	Rademaker et al 2013
778	PC-491	-16.47	-72.95	9380	128	183	18	Beta-197075	Marine shell	marine20	Coastal	Coastal	258	McInnis 2006
779	PC-493	-16.47	-72.95	9040	80	0	0	Beta-197082	charcoal	shcal20	Coastal	Coastal	258	McInnis 2006
780	PC-494	-16.46	-72.95	9820	122	183	18	Beta-197080	Marine shell	marine20	Coastal	Coastal	337	McInnis 2006
781	PC-498	-16.46	-72.95	8920	135	183	18	Beta-197081	Marine shell	marine20	Coastal	Coastal	337	McInnis 2006
782	PC-498	-16.46	-72.95	8847	122	0	0	BGS-2538	Charcoal (aggregate sample?)	shcal20	Coastal	Coastal	337	Rademaker et al 2013
783	PC-498	-16.46	-72.95	8888	138	0	0	BGS-2539	Charcoal	shcal20	Coastal	Coastal	337	Rademaker et al 2013
784	PC-500	-16.47	-72.95	8800	128	183	18	Beta-197079	Marine shell	marine20	Coastal	Coastal	258	McInnis 2006
785	PC-500	-16.47	-72.95	9266	160	0	0	BGS-2541	Charcoal	shcal20	Coastal	Coastal	258	Rademaker et al 2013
786	Pernil Alto PAP-266	-14.492267	-75.215905	2790	49	0	0	ET358	charcoal	shcal20	Coastal	Intermediate	518	Unkel 2012
787	Pernil Alto PAP-266	-14.492267	-75.215905	2860	49	0	0	ET359	charcoal	shcal20	Coastal	Intermediate	518	Unkel 2012
788	Pernil Alto PAP-266	-14.492267	-75.215905	2830	45	0	0	ET361	wood	shcal20	Coastal	Intermediate	518	Unkel 2012
789	Pernil Alto PAP-266	-14.492267	-75.215905	2810	49	0	0	ET362	wood	shcal20	Coastal	Intermediate	518	Unkel 2012
790	Pernil Alto PAP-266	-14.492267	-75.215905	2925	49	0	0	ET383	plant	shcal20	Coastal	Intermediate	518	Unkel 2012
791	Pernil Alto PAP-266	-14.492267	-75.215905	2840	24	0	0	ET386	wood	shcal20	Coastal	Intermediate	518	Unkel 2012
792	Pernil Alto PAP-266	-14.492267	-75.215905	2885	45	0	0	ET387	wood	shcal20	Coastal	Intermediate	518	Unkel 2012
793	Pernil Alto PAP-266	-14.492267	-75.215905	4669	27	0	0	ETH38144	plant	shcal20	Coastal	Intermediate	518	Unkel 2012
794	Pernil Alto PAP-266	-14.492267	-75.215905	4821	27	0	0	ETH38145	plant	shcal20	Coastal	Intermediate	518	Unkel 2012
795	Pernil Alto PAP-266	-14.492267	-75.215905	4614	30	0	0	ETH38146	charcoal	shcal20	Coastal	Intermediate	518	Unkel 2012
796	Pernil Alto PAP-266	-14.492267	-75.215905	4543	26	0	0	ETH38147	charcoal	shcal20	Coastal	Intermediate	518	Unkel 2012
797	Pernil Alto PAP-266	-14.492267	-75.215905	2787	17	0	0	ETH38226	wood	shcal20	Coastal	Intermediate	518	Unkel 2012
798	Pernil Alto PAP-266	-14.492267	-75.215905	4604	21	0	0	H-28589	charcoal	shcal20	Coastal	Intermediate	518	Unkel 2012
799	Pernil Alto PAP-266	-14.492267	-75.215905	4524	25	0	0	H-28678	charcoal	shcal20	Coastal	Intermediate	518	Unkel 2012
800	Pernil Alto PAP-266	-14.492267	-75.215905	2835	19	0	0	HD23914	wood	shcal20	Coastal	Intermediate	518	Unkel 2012
801	Pernil Alto PAP-266	-14.492267	-75.215905	2878	19	0	0	HD24208	wood	shcal20	Coastal	Intermediate	518	Unkel 2012
802	Pernil Alto PAP-266	-14.492267	-75.215905	2840	49	0	0	HD24265	wood	shcal20	Coastal	Intermediate	518	Unkel 2012
803	Pernil Alto PAP-266	-14.492267	-75.215905	2889	18	0	0	HD24415	charcoal	shcal20	Coastal	Intermediate	518	Unkel 2012
804	Pernil Alto PAP-266	-14.492267	-75.215905	4677	31	0	0	HD26688	plant	shcal20	Coastal	Intermediate	518	Unkel 2012
805	Pernil Alto PAP-266	-14.492267	-75.215905	4656	33	0	0	HD28468	plant	shcal20	Coastal	Intermediate	518	Unkel 2012
806	Pernil Alto PAP-266	-14.492267	-75.215905	4784	33	0	0	HD28477	plant	shcal20	Coastal	Intermediate	518	Unkel 2012
807	Pernil Alto PAP-266	-14.492267	-75.215905	4547	32	0	0	HD28478	charcoal	shcal20	Coastal	Intermediate	518	Unkel 2012
808	Pernil Alto PAP-266	-14.492267	-75.215905	4596	25	0	0	HD28508	charcoal	shcal20	Coastal	Intermediate	518	Unkel 2012
809	Pernil Alto PAP-266	-14.492267	-75.215905	4469	26	0	0	HD28572	charcoal	shcal20	Coastal	Intermediate	518	Unkel 2012
810	Pernil Alto PAP-266	-14.492267	-75.215905	4675	25	0	0	HD28588	charcoal	shcal20	Coastal	Intermediate	518	Unkel 2012
811	Pernil Alto PAP-266	-14.492267	-75.215905	4661	19	0	0	HD28590	charcoal	shcal20	Coastal	Intermediate	518	Unkel 2012
812	Pernil Alto PAP-266	-14.492267	-75.215905	3125	21	0	0	HD28598	wood	shcal20	Coastal	Intermediate	518	Unkel 2012
813	Pernil Alto PAP-266	-14.492267	-75.215905	3219	23	0	0	HD28601	charcoal	shcal20	Coastal	Intermediate	518	Unkel 2012
814	Pernil Alto PAP-266	-14.492267	-75.215905	4474	25	0	0	HD28602	charcoal	shcal20	Coastal	Intermediate	518	Unkel 2012
815	Pernil Alto PAP-266	-14.492267	-75.215905	4638	27	0	0	HD28636	plant	shcal20	Coastal	Intermediate	518	Unkel 2012
816	Pernil Alto PAP-266	-14.492267	-75.215905	4556	28	0	0	HD28679	charcoal	shcal20	Coastal	Intermediate	518	Unkel 2012
817	Pernil Alto PAP-266	-14.492267	-75.215905	2814	17	0	0	HD28707	wood	shcal20	Coastal	Intermediate	518	Unkel 2012
818	Pernil Alto PAP-266	-14.492267	-75.215905	4480	17	0	0	HD28774	charcoal	shcal20	Coastal	Intermediate	518	Unkel 2012
819	Pernil Alto PAP-266	-14.492267	-75.215905	4522	30	0	0	HD28784	charcoal	shcal20	Coastal	Intermediate	518	Unkel 2012
820	Pernil Alto PAP-266	-14.492267	-75.215905	4532	23	0	0	HD28785	charcoal	shcal20	Coastal	Intermediate	518	Unkel 2012
821	Pernil Alto PAP-266	-14.492267	-75.215905	4666	25	0	0	HD28786	charcoal	shcal20	Coastal	Intermediate	518	Unkel 2012
822	Pernil Alto PAP-266	-14.492267	-75.215905	4429	31	0	0	HD28795	wood	shcal20	Coastal	Intermediate	518	Unkel 2012
823	Pernil Alto PAP-266	-14.492267	-75.215905	4495	24	0	0	HD28805	charcoal	shcal20	Coastal	Intermediate	518	Unkel 2012
824	Pernil Alto PAP-266	-14.492267	-75.215905	3035	40	0	0	LuS50061	wood	shcal20	Coastal	Intermediate	518	Unkel 2012
825	Pernil Alto PAP-266	-14.492267	-75.215905	2587	38	0	0	LuS50062	wood	shcal20	Coastal	Intermediate	518	Unkel 2012
826	Pernil Alto PAP-266	-14.492267	-75.215905	2808	38	0	0	LuS50063	wood	shcal20	Coastal	Intermediate	518	Unkel 2012
827	Pernil Alto PAP-266	-14.492267	-75.215905	4776	42	0	0	LuS50067	plant	shcal20	Coastal	Intermediate	518	Unkel 2012
828	Pernil Alto PAP-266	-14.492267	-75.215905	4376	58	0	0	LuS50068	charcoal	shcal20	Coastal	Intermediate	518	Unkel 2012
829	Pernil Alto PAP-266	-14.492267	-75.215905	2977	38	0	0	LuS50069	wood	shcal20	Coastal	Intermediate	518	Unkel 2012
830	Pernil Alto PAP-266	-14.492267	-75.215905	4930	44	0	0	LuS50070	wood	shcal20	Coastal	Intermediate	518	Unkel 2012
831	Pernil Alto PAP-266	-14.492267	-75.215905	2858	36	0	0	LuS50101	charcoal	shcal20	Coastal	Intermediate	518	Unkel 2012
832	Pernil Alto PAP-266	-14.492267	-75.215905	4614	57	0	0	LuS50102	plant	shcal20	Coastal	Intermediate	518	Unkel 2012
833	Pernil Alto PAP-266	-14.492267	-75.215905	5008	43	0	0	LuS50103	plant	shcal20	Coastal	Intermediate	518	Unkel 2012
834	Pernil Alto PAP-266	-14.492267	-75.215905	2933	37	0	0	LuS50105	charcoal	shcal20	Coastal	Intermediate	518	Unkel 2012
835	Perro Perdido 10A-VII-2	-10.49	-77.45	4735	140	0	0	Gif-770	charcoal	shcal20	Highland	Intermediate	2531	Ziolkowski et al 1994
836	Pikicallepata PCz 5-50	-14.08	-71.25	2533	55	0	0	P-1586	charcoal	shcal20	Highland	Puna	4473	Ziolkowski et al 1994
837	Pikicallepata PCz 5-50	-14.08	-71.25	2705	66	0	0	P-1587	charcoal	shcal20	Highland	Puna	4473	Ziolkowski et al 1994
838	Pikicallepata PCz 5-50	-14.08	-71.25	2797	58	0	0	P-1588	charcoal	shcal20	Highland	Puna	4473	Ziolkowski et al 1994
839	Pikicallepata PCz 5-50	-14.08	-71.25	2627	48	0	0	P-1589	charcoal	shcal20	Highland	Puna	4473	Ziolkowski et al 1994
840	Pikicallepata PCz 5-50	-14.08	-71.25	2894	51	0	0	P-1590	charcoal	shcal20	Highland	Puna	4473	Ziolkowski et al 1994
841	Pikicallepata PCz 5-50	-14.08	-71.25	2775	60	0	0	P-1591	charcoal	shcal20	Highland	Puna	4473	Ziolkowski et al 1994
842	Pikicallepata PCz 5-50	-14.08	-71.25	2987	57	0	0	P-1592	charcoal	shcal20	Highland	Puna	4473	Ziolkowski et al 1994
843	Pikimachay	-13.3	-74.15	14150	180	0	0	I-1464	bone	shcal20	Highland	Puna	3926	Ziolkowski et al 1994
844	Pikimachay	-13.3	-74.15	3850	120	0	0	I-4154	charcoal	shcal20	Highland	Puna	3926	Ziolkowski et al 1994
845	Piruru (Tantamayo)	-9.394596	-76.718528	3930	130	0	0	Gif-2302	charcoal	shcal20	Highland	Puna	3701	Ziolkowski et al 1994
846	Piruru (Tantamayo)	-9.394596	-76.718528	4025	130	0	0	Gif-2303	charcoal	shcal20	Highland	Puna	3701	Ziolkowski et al 1994
847	Piruru (Tantamayo)	-9.394596	-76.718528	3880	130	0	0	Gif-2305	charcoal	shcal20	Highland	Puna	3701	Ziolkowski et al 1994
848	Piruru (Tantamayo)	-9.394596	-76.718528	3910	130	0	0	Gif-2306	charcoal	shcal20	Highland	Puna	3701	Ziolkowski et al 1994
849	Piruru (Tantamayo)	-9.394596	-76.718528	2740	70	0	0	Gif-7099	unknown	shcal20	Highland	Puna	3701	Ziolkowski et al 1994
850	Piruru (Tantamayo)	-9.394596	-76.718528	3230	70	0	0	Gif-7100	unknown	shcal20	Highland	Puna	3701	Ziolkowski et al 1994
851	Piruru (Tantamayo)	-9.394596	-76.718528	3160	70	0	0	Gif-7101	unknown	shcal20	Highland	Puna	3701	Ziolkowski et al 1994
852	Piruru (Tantamayo)	-9.394596	-76.718528	3600	70	0	0	Gif-7102	unknown	shcal20	Highland	Puna	3701	Ziolkowski et al 1994
853	Piruru (Tantamayo)	-9.394596	-76.718528	3250	70	0	0	Gif-7103	unknown	shcal20	Highland	Puna	3701	Ziolkowski et al 1994
854	Piruru (Tantamayo)	-9.394596	-76.718528	3770	60	0	0	Gif-7266	unknown	shcal20	Highland	Puna	3701	Ziolkowski et al 1994
855	Piruru (Tantamayo)	-9.394596	-76.718528	3670	90	0	0	Gif-7267	unknown	shcal20	Highland	Puna	3701	Ziolkowski et al 1994
856	Piruru (Tantamayo)	-9.394596	-76.718528	3260	90	0	0	Gif-7361	unknown	shcal20	Highland	Puna	3701	Ziolkowski et al 1994
857	Piruru (Tantamayo)	-9.394596	-76.718528	3840	70	0	0	Gif-7363	unknown	shcal20	Highland	Puna	3701	Ziolkowski et al 1994
858	Piruru (Tantamayo)	-9.394596	-76.718528	3470	60	0	0	Gif-7668	charcoal	shcal20	Highland	Puna	3701	Ziolkowski et al 1994
859	Piruru (Tantamayo)	-9.394596	-76.718528	3170	60	0	0	Gif-7669	charcoal	shcal20	Highland	Puna	3701	Ziolkowski et al 1994
860	Piruru (Tantamayo)	-9.394596	-76.718528	3300	60	0	0	Gif-7670	charcoal	shcal20	Highland	Puna	3701	Ziolkowski et al 1994
861	Piruru (Tantamayo)	-9.394596	-76.718528	3240	60	0	0	Gif-7986	charcoal	shcal20	Highland	Puna	3701	Ziolkowski et al 1994
862	Piruru (Tantamayo)	-9.394596	-76.718528	3710	100	0	0	Gif-7987	charcoal	shcal20	Highland	Puna	3701	Ziolkowski et al 1994
863	Piruru (Tantamayo)	-9.394596	-76.718528	4290	90	0	0	Gif-7988	charcoal	shcal20	Highland	Puna	3701	Ziolkowski et al 1994
864	Piruru (Tantamayo)	-9.394596	-76.718528	3680	60	0	0	Gif-7989	charcoal	shcal20	Highland	Puna	3701	Ziolkowski et al 1994
865	Piruru (Tantamayo)	-9.394596	-76.718528	3350	100	0	0	Gif-7990	charcoal	shcal20	Highland	Puna	3701	Ziolkowski et al 1994
866	Pizacoma	-16.907389	-69.365981	3260	120	0	0	BONN-1562	charcoal	shcal20	Highland	Puna	3914	Gayo et al 2015
867	Playa Chira (PV-85-1)	-16.519	-72.907	8730	115	0	0	BGS-1961	Charcoal	shcal20	Coastal	Coastal	23	Rademaker et al 2013
868	Playa Chira (PV-85-1)	-16.519	-72.907	8765	160	0	0	Hv-1090	Charcoal	shcal20	Coastal	Coastal	23	Rademaker et al 2013
869	Pucara	-15.03	-70.22	3060	200	0	0	Beta-3410	unknown	shcal20	Highland	Puna	3876	Ziolkowski et al 1994
870	Pucara	-15.03	-70.22	2740	70	0	0	Beta-3411	unknown	shcal20	Highland	Puna	3876	Ziolkowski et al 1994
871	Pucara	-15.03	-70.22	2570	160	0	0	Beta-3423	unknown	shcal20	Highland	Puna	3876	Ziolkowski et al 1994
872	Puente (Ac-158)	-13.133	-74.217	6360	110	0	0	I-4502	charcoal	shcal20	Highland	Intermediate	2740	Ziolkowski et al 1994
873	Puente (Ac-158)	-13.133	-74.217	7160	125	0	0	I-5054	Charcoal	shcal20	Highland	Intermediate	2740	Rademaker et al 2013
874	Puente (Ac-158)	-13.133	-74.217	4040	105	0	0	I-5055	charcoal	shcal20	Highland	Intermediate	2740	Ziolkowski et al 1994
875	Puente (Ac-158)	-13.133	-74.217	7420	125	0	0	I-5056	Charcoal	shcal20	Highland	Intermediate	2740	Rademaker et al 2013
876	Puente (Ac-158)	-13.133	-74.217	8860	125	0	0	I-5057	Charcoal	shcal20	Highland	Intermediate	2740	Rademaker et al 2013
877	Puente (Ac-158)	-13.133	-74.217	6560	120	0	0	I-5128	charcoal	shcal20	Highland	Intermediate	2740	Ziolkowski et al 1994
878	Puente (Ac-158)	-13.133	-74.217	6615	120	0	0	I-5129	charcoal	shcal20	Highland	Intermediate	2740	Ziolkowski et al 1994
879	Puente (Ac-158)	-13.133	-74.217	6630	120	0	0	I-5130	charcoal	shcal20	Highland	Intermediate	2740	Ziolkowski et al 1994
880	Puente (Ac-158)	-13.133	-74.217	3995	105	0	0	I-5131	charcoal	shcal20	Highland	Intermediate	2740	Ziolkowski et al 1994
881	Pumaurco Cave	-7.183	-78.45	7400	170	0	0	Gif-1530	charcoal	shcal20	Highland	Intermediate	2688	Rademaker et al 2013
882	Punta Balcones	-4.42	-81.18	3150	200	0	0	W-3142	unknown	shcal20	Coastal	Coastal	132	Gayo et al 2015
883	Punta Balcones	-4.42	-81.18	4480	200	0	0	W-3143	unknown	shcal20	Coastal	Coastal	132	Gayo et al 2015
884	Punta Bombon	-17.233333	-71.6	2810	60	183	18	PaBO-23	shell	marine20	Coastal	Coastal	38	Gayo et al 2015
885	Puyenca 1 (PV-81-5) (17b-IV-20a)	-16.217	-73.668	13950	130	0	0	BONN-1148	charcoal	shcal20	Coastal	Coastal	37	Gayo et al 2015
886	Puyenca 1 (PV-81-5) (17b-IV-20a)	-16.217	-73.668	8070	145	183	18	Hv-1084	Marine shell	marine20	Coastal	Coastal	37	Rademaker et al 2013
887	Puyenca 1 (PV-81-5) (17b-IV-20a)	-16.217	-73.668	7855	150	183	18	Hv-1086	Marine shell	marine20	Coastal	Coastal	37	Rademaker et al 2013
888	PV-19-100-7	-7.033333	-79.583333	8270	60	0	0	Beta-154125	charcoal	shcal20	Coastal	Coastal	43	Rademaker et al 2013
889	PV-19-101-11	-6.966667	-79.5	8470	60	0	0	Beta-154126	charcoal	shcal20	Coastal	Coastal	363	Rademaker et al 2013
890	PV-19-122-1	-6.916667	-79.533333	9980	80	0	0	Beta-154099	charcoal	shcal20	Coastal	Coastal	71	Rademaker et al 2013
891	PV-19-57-2	-7.166667	-79.516667	10260	90	0	0	Beta-154128	charcoal	shcal20	Coastal	Coastal	67	Rademaker et al 2013
892	PV-19-96-1	-6.866667	-79.416667	10560	60	0	0	Beta-154123	charcoal	shcal20	Coastal	Coastal	170	Rademaker et al 2013
893	PV-19-97-8	-7.116667	-79.5	9520	130	0	0	Beta-154124	charcoal	shcal20	Coastal	Coastal	84	Rademaker et al 2013
894	Qaluyu PPu 5-2	-15.01	-70.22	2522	114	0	0	P-155	charcoal	shcal20	Highland	Puna	3895	Ziolkowski et al 1994
895	Qaluyu PPu 5-2	-15.01	-70.22	2962	120	0	0	P-156	charcoal	shcal20	Highland	Puna	3895	Ziolkowski et al 1994
896	Qaluyu PPu 5-2	-15.01	-70.22	2925	61	0	0	P-1582	charcoal	shcal20	Highland	Puna	3895	Ziolkowski et al 1994
897	Qaluyu PPu 5-2	-15.01	-70.22	2945	61	0	0	P-1583	charcoal	shcal20	Highland	Puna	3895	Ziolkowski et al 1994
898	Qaluyu PPu 5-2	-15.01	-70.22	3045	56	0	0	P-1584	charcoal	shcal20	Highland	Puna	3895	Ziolkowski et al 1994
899	Qaluyu PPu 5-2	-15.01	-70.22	3239	52	0	0	P-1585	charcoal	shcal20	Highland	Puna	3895	Ziolkowski et al 1994
900	QJ-01	-16.512	-72.858	9227	110	0	0	BGS-1962	Charcoal	shcal20	Coastal	Coastal	153	Rademaker et al 2013
901	QJ-01	-16.512	-72.858	8906	115	0	0	BGS-1963	charcoal	shcal20	Coastal	Coastal	153	Rademaker et al 2013
902	QJ-01	-16.512	-72.858	9385	140	0	0	BGS-1998	charcoal	shcal20	Coastal	Coastal	153	Rademaker et al 2013
903	QJ-03	-16.483	-72.85	8275	130	0	0	BGS-1990	Charcoal (aggregate sample?)	shcal20	Coastal	Coastal	316	Rademaker et al 2013
904	QJ-04	-16.506	-72.77	9155	130	0	0	BGS-1993	Charcoal	shcal20	Coastal	Intermediate	630	Rademaker et al 2013
905	QJ-05	-16.53	-72.88	7300	105	0	0	BGS-1992	Charcoal	shcal20	Coastal	Coastal	3	Rademaker et al 2013
906	QJ-08	-16.508	-72.768	9015	120	183	18	BGS-1991	marine shell	marine20	Coastal	Intermediate	630	Rademaker et al 2013
907	QJ-16	-16.516	-72.885	9200	115	183	18	BGS-1967	Marine shell	marine20	Coastal	Coastal	187	Rademaker et al 2013
908	QJ-17	-16.52	-72.89	7540	110	0	0	BGS-1999	Charcoal	shcal20	Coastal	Coastal	33	Rademaker et al 2013
909	QJ-20	-16.52	-72.883	8765	180	0	0	BGS-1996	Charcoal	shcal20	Coastal	Coastal	74	Rademaker et al 2013
910	QJ-21	-16.523	-72.86	9105	115	0	0	BGS-1997	Charcoal	shcal20	Coastal	Coastal	62	Rademaker et al 2013
911	QJ-31	-16.514	-72.846	9393	160	183	18	BGS-1966	Marine shell	marine20	Coastal	Coastal	185	Rademaker et al 2013
912	QJ-37	-16.508	-72.908	9039	110	0	0	BGS-2020	Aggregate charcoal sample	shcal20	Coastal	Coastal	154	Rademaker et al 2013
913	QJ-43A	-16.512	-72.92	8757	110	0	0	BGS-2021	Charcoal (aggregate sample?)	shcal20	Coastal	Coastal	5	Rademaker et al 2013
914	Quebrada de Angostura (19b-IV-110)	-17.949	-70.369	8860	135	0	0	I-8821	Charcoal	shcal20	Coastal	Intermediate	667	Rademaker et al 2013
915	Quebrada de la Vaca	-16.18	-73.24	4090	70	0	0	P-1849	unknown	shcal20	Highland	Intermediate	1414	Ziolkowski et al 1994
916	Quebrada de los Burros	-18.016667	-70.833333	2760	80	0	0	GIF-10630	charcoal	shcal20	Coastal	Coastal	255	Gayo et al 2015
917	Quebrada de los Burros	-18.016667	-70.833333	6110	80	183	18	Gif-10399	Marine shell	marine20	Coastal	Coastal	255	Gayo et al 2015
918	Quebrada de los Burros	-18.016667	-70.833333	8860	130	183	18	Gif-10400	Marine shell	marine20	Coastal	Coastal	255	Ziolkowski et al 1994
919	Quebrada de los Burros	-18.016667	-70.833333	8780	70	0	0	Gif-10401	Charcoal	shcal20	Coastal	Coastal	255	Rademaker et al 2013
920	Quebrada de los Burros	-18.016667	-70.833333	8020	65	0	0	Gif-10402	Charcoal	shcal20	Coastal	Coastal	255	Rademaker et al 2013
921	Quebrada de los Burros	-18.016667	-70.833333	9545	55	183	18	GIF-10403	Marine shell	marine20	Coastal	Coastal	255	Gayo et al 2015
922	Quebrada de los Burros	-18.016667	-70.833333	4445	40	183	18	Gif-10404	Marine shell	marine20	Coastal	Coastal	255	Gayo et al 2015
923	Quebrada de los Burros	-18.016667	-70.833333	8430	90	0	0	Gif-10405	Charcoal	shcal20	Coastal	Coastal	255	Rademaker et al 2013
924	Quebrada de los Burros	-18.016667	-70.833333	3420	60	0	0	Gif-10622	charcoal	shcal20	Coastal	Coastal	255	Ziolkowski et al 2013
925	Quebrada de los Burros	-18.016667	-70.833333	6460	60	0	0	Gif-10623	charcoal	shcal20	Coastal	Coastal	255	Carre 2009
926	Quebrada de los Burros	-18.016667	-70.833333	6510	60	0	0	Gif-10624	charcoal	shcal20	Coastal	Coastal	255	Carre 2009
927	Quebrada de los Burros	-18.016667	-70.833333	6630	70	0	0	Gif-10625	charcoal	shcal20	Coastal	Coastal	255	Carre 2009
928	Quebrada de los Burros	-18.016667	-70.833333	7880	55	0	0	Gif-10626	Charcoal	shcal20	Coastal	Coastal	255	Rademaker et al 2013
929	Quebrada de los Burros	-18.016667	-70.833333	4500	70	0	0	Gif-10627	charcoal	shcal20	Coastal	Coastal	255	Ziolkowski et al 1994
930	Quebrada de los Burros	-18.016667	-70.833333	9830	140	0	0	GIF-10628	charcoal	shcal20	Coastal	Coastal	255	Gayo et al 2015
931	Quebrada de los Burros	-18.016667	-70.833333	3120	80	0	0	GiF-10629	charcoal	shcal20	Coastal	Coastal	255	Gayo et al 2015
932	Quebrada de los Burros	-18.016667	-70.833333	2825	80	0	0	GIF-10631	charcoal	shcal20	Coastal	Coastal	255	Gayo et al 2015
933	Quebrada de los Burros	-18.016667	-70.833333	8730	70	0	0	Gif-10632	Charcoal	shcal20	Coastal	Coastal	255	Rademaker et al 2013
934	Quebrada de los Burros	-18.016667	-70.833333	8160	70	0	0	Gif-10633	Charcoal	shcal20	Coastal	Coastal	255	Rademaker et al 2013
935	Quebrada de los Burros	-18.016667	-70.833333	8040	105	0	0	Gif-10634	Charcoal	shcal20	Coastal	Coastal	255	Rademaker et al 2013
936	Quebrada de los Burros	-18.016667	-70.833333	7320	80	0	0	Gif-10635	soil	shcal20	Coastal	Coastal	255	Gayo et al 2015
937	Quebrada de los Burros	-18.016667	-70.833333	6180	60	0	0	GIF-10637	soil	shcal20	Coastal	Coastal	255	Gayo et al 2015
938	Quebrada de los Burros	-18.016667	-70.833333	5390	100	0	0	GIF-10638	soil	shcal20	Coastal	Coastal	255	Gayo et al 2015
939	Quebrada de los Burros	-18.016667	-70.833333	4555	50	0	0	GIF-10639	soil	shcal20	Coastal	Coastal	255	Gayo et al 2015
940	Quebrada de los Burros	-18.016667	-70.833333	4010	55	0	0	GIF-10640	soil	shcal20	Coastal	Coastal	255	Gayo et al 2015
941	Quebrada de los Burros	-18.016667	-70.833333	3220	50	0	0	GiF-10641	soil	shcal20	Coastal	Coastal	255	Gayo et al 2015
942	Quebrada de los Burros	-18.016667	-70.833333	8650	70	0	0	Gif-10642	soil	shcal20	Coastal	Coastal	255	Ziolkowski et al 1994
943	Quebrada de los Burros	-18.016667	-70.833333	7390	50	0	0	Gif-10643	soil	shcal20	Coastal	Coastal	255	Ziolkowski et al 1994
944	Quebrada de los Burros	-18.016667	-70.833333	7105	55	0	0	Gif-10644	soil	shcal20	Coastal	Coastal	255	Ziolkowski et al 1994
945	Quebrada de los Burros	-18.016667	-70.833333	6595	75	0	0	Gif-10645	soil	shcal20	Coastal	Coastal	255	Ziolkowski et al 1994
946	Quebrada de los Burros	-18.016667	-70.833333	7160	80	183	18	Gif-10647	Marine shell	marine20	Coastal	Coastal	255	Gayo et al 2015
947	Quebrada de los Burros	-18.016667	-70.833333	3700	40	0	0	Gif-10648	soil	shcal20	Coastal	Coastal	255	Ziolkowski et al 1994
948	Quebrada de los Burros	-18.016667	-70.833333	6640	50	183	18	GIF-10649	Marine shell	marine20	Coastal	Coastal	255	Gayo et al 2015
949	Quebrada de los Burros	-18.016667	-70.833333	3595	90	183	18	GIF-10722	Marine shell	marine20	Coastal	Coastal	255	Gayo et al 2015
950	Quebrada de los Burros	-18.016667	-70.833333	9820	80	183	18	GIF-10723	Marine shell	marine20	Coastal	Coastal	255	Gayo et al 2015
951	Quebrada de los Burros	-18.016667	-70.833333	7310	50	183	18	Gif-11450	Marine shell	marine20	Coastal	Coastal	255	Gayo et al 2015
952	Quebrada de los Burros	-18.016667	-70.833333	7095	50	183	18	Gif-11451	Marine shell	marine20	Coastal	Coastal	255	Gayo et al 2015
953	Quebrada de los Burros	-18.016667	-70.833333	6500	80	0	0	GifA 100347	charcoal	shcal20	Coastal	Coastal	255	Gayo et al 2015
954	Quebrada de los Burros	-18.016667	-70.833333	7480	80	183	18	GiFA 99510	Marine shell	marine20	Coastal	Coastal	255	Gayo et al 2015
955	Quebrada de los Burros	-18.016667	-70.833333	6090	110	0	0	GIfA-100142	charcoal	shcal20	Coastal	Coastal	255	Gayo et al 2015
956	Quebrada de los Burros	-18.016667	-70.833333	7360	100	0	0	GifA-100343	charcoal	shcal20	Coastal	Coastal	255	Gayo et al 2015
957	Quebrada Jaguay	-16.5	-72.633333	10770	130	0	0	BGS 1702	charcoal	shcal20	Coastal	Coastal	269	Sandweiss et al. 1998
958	Quebrada Jaguay	-16.5	-72.633333	9020	170	0	0	BGS 1703	charcoal	shcal20	Coastal	Coastal	269	Sandweiss et al. 1998
959	Quebrada Jaguay	-16.5	-72.633333	10475	125	0	0	BGS 1936	charcoal	shcal20	Coastal	Coastal	269	Sandweiss et al. 1998
960	Quebrada Jaguay	-16.5	-72.633333	10725	175	0	0	BGS 1937	charcoal	shcal20	Coastal	Coastal	269	Sandweiss et al. 1998
961	Quebrada Jaguay	-16.5	-72.633333	10560	125	0	0	BGS 1938	charcoal	shcal20	Coastal	Coastal	269	Sandweiss et al. 1998
962	Quebrada Jaguay	-16.5	-72.633333	10600	135	0	0	BGS 1939	charcoal	shcal20	Coastal	Coastal	269	Sandweiss et al. 1998
963	Quebrada Jaguay	-16.5	-72.633333	10274	125	0	0	BGS 1943	charcoal	shcal20	Coastal	Coastal	269	Sandweiss et al. 1998
964	Quebrada Jaguay	-16.5	-72.633333	8053	115	0	0	BGS 1944	charcoal	shcal20	Coastal	Coastal	269	Sandweiss et al. 1998
965	Quebrada Jaguay	-16.5	-72.633333	9850	170	0	0	BGS 1956	charcoal	shcal20	Coastal	Coastal	269	Sandweiss et al. 1998
966	Quebrada Jaguay	-16.5	-72.633333	9597	135	0	0	BGS 1960	charcoal	shcal20	Coastal	Coastal	269	Sandweiss et al. 1998
967	Quebrada Jaguay	-16.5	-72.633333	10507	125	0	0	BGS 2025	charcoal	shcal20	Coastal	Coastal	269	Sandweiss et al. 1998
968	Quebrada Jaguay	-16.5	-72.633333	10200	140	0	0	unknown	charcoal	shcal20	Coastal	Coastal	269	Sandweiss et al. 1998
969	Quebrada Jaguay 280 (QJ-280)	-16.5	-72.633	7500	130	0	0	BGS-1700	Organic sediment	shcal20	Coastal	Coastal	269	Rademaker et al 2013
970	Quebrada Jaguay 280 (QJ-280)	-16.5	-72.633	10770	130	0	0	BGS-1702	Organic sediment	shcal20	Coastal	Coastal	269	Rademaker et al 2013
971	Quebrada Jaguay 280 (QJ-280)	-16.5	-72.633	9020	170	0	0	BGS-1703	Charcoal	shcal20	Coastal	Coastal	269	Rademaker et al 2013
972	Quebrada Jaguay 280 (QJ-280)	-16.5	-72.633	10475	125	183	18	BGS-1936	Marine shell	marine20	Coastal	Coastal	269	Rademaker et al 2013
973	Quebrada Jaguay 280 (QJ-280)	-16.5	-72.633	10725	175	0	0	BGS-1937	Human bone	shcal20	Coastal	Coastal	269	Rademaker et al 2013
974	Quebrada Jaguay 280 (QJ-280)	-16.5	-72.633	10560	125	0	0	BGS-1938	Charcoal	shcal20	Coastal	Coastal	269	Rademaker et al 2013
975	Quebrada Jaguay 280 (QJ-280)	-16.5	-72.633	10600	135	0	0	BGS-1939	Charred wood	shcal20	Coastal	Coastal	269	Rademaker et al 2013
976	Quebrada Jaguay 280 (QJ-280)	-16.5	-72.633	10274	125	183	18	BGS-1943	Marine shell	marine20	Coastal	Coastal	269	Rademaker et al 2013
977	Quebrada Jaguay 280 (QJ-280)	-16.5	-72.633	8053	115	0	0	BGS-1944	Charcoal	shcal20	Coastal	Coastal	269	Rademaker et al 2013
978	Quebrada Jaguay 280 (QJ-280)	-16.5	-72.633	9850	170	0	0	BGS-1956	Charcoal	shcal20	Coastal	Coastal	269	Rademaker et al 2013
979	Quebrada Jaguay 280 (QJ-280)	-16.5	-72.633	7620	100	0	0	BGS-1958	Charcoal	shcal20	Coastal	Coastal	269	Rademaker et al 2013
980	Quebrada Jaguay 280 (QJ-280)	-16.5	-72.633	7690	100	0	0	BGS-1959	Charcoal	shcal20	Coastal	Coastal	269	Rademaker et al 2013
981	Quebrada Jaguay 280 (QJ-280)	-16.5	-72.633	9597	135	0	0	BGS-1960	Charred grass-like material	shcal20	Coastal	Coastal	269	Rademaker et al 2013
982	Quebrada Jaguay 280 (QJ-280)	-16.5	-72.633	10507	125	0	0	BGS-2025	Cordage	shcal20	Coastal	Coastal	269	Rademaker et al 2013
983	Quebrada Tacahuay	-17.8	-71.1	4550	60	0	0	Beta-108536-A	soil	shcal20	Coastal	Coastal	286	Gayo et al 2015
984	Quebrada Tacahuay	-17.8	-71.1	9550	90	0	0	Beta-108858	charcoal	shcal20	Coastal	Coastal	286	Rademaker et al 2013
985	Quebrada Tacahuay	-17.8	-71.1	9630	40	183	18	Beta-108859A	Marine shell	marine20	Coastal	Coastal	286	Ziolkowski et al 1994
986	Quebrada Tacahuay	-17.8	-71.1	7990	80	0	0	Beta-109354	charcoal	shcal20	Coastal	Coastal	286	deFrance et al 2001
987	Quebrada Tacahuay	-17.8	-71.1	8430	60	0	0	Beta-110330A	plant	shcal20	Coastal	Coastal	286	Ziolkowski et al 1994
988	Quebrada Tacahuay	-17.8	-71.1	10510	50	0	0	Beta-122821	charcoal	shcal20	Coastal	Coastal	286	Rademaker et al 2013
989	Quebrada Tacahuay	-17.8	-71.1	9850	150	183	18	Beta-159921	Marine shell	marine20	Coastal	Coastal	286	deFrance & Alvarez 2004
990	Quebrada Tacahuay	-17.8	-71.1	10660	80	183	18	Beta-160706	Marine shell	marine20	Coastal	Coastal	286	Rademaker et al 2013
991	Quebrada Tacahuay	-17.8	-71.1	10050	90	0	0	Beta-160707	charcoal	shcal20	Coastal	Coastal	286	Rademaker et al 2013
992	Quebrada Tacahuay	-17.8	-71.1	9010	40	0	0	Beta-172615	charcoal	shcal20	Coastal	Coastal	286	Rademaker et al 2013
993	Quebrada Tacahuay	-17.8	-71.1	10690	60	0	0	Beta-172645	charcoal	shcal20	Coastal	Coastal	286	Rademaker et al 2013
994	Quebrada Tacahuay	-17.8	-71.1	9100	50	0	0	Beta-203485	Charcoal	shcal20	Coastal	Coastal	286	Rademaker et al 2013
995	Quebrada Tacahuay	-17.8	-71.1	9670	80	0	0	Pa-1810	charcoal	shcal20	Coastal	Coastal	286	Ortlieb et al 2011
996	Quebrada Tacahuay	-17.8	-71.1	9986	80	183	18	Pa-1811	Marine shell	marine20	Coastal	Coastal	286	deFrance & Alvarez 2004
997	Quebrada Tacahuay	-17.8	-71.1	9365	110	0	0	Pa-1907	charcoal	shcal20	Coastal	Coastal	286	Gayo et al 2015
998	Quebrada Tacahuay	-17.8	-71.1	9345	100	183	18	Pa-1914	Marine shell	marine20	Coastal	Coastal	286	Gayo et al 2015
999	Quebrada Tacahuay	-17.8	-71.1	7970	130	0	0	Pa-1924	charcoal	shcal20	Coastal	Coastal	286	Ortlieb et al 2011
1000	Quebrada Tacahuay	-17.8	-71.1	9065	50	183	18	Pa-1937	Marine shell	marine20	Coastal	Coastal	286	Gayo et al 2015
1001	Quebrada Tacahuay	-17.8	-71.1	8293	60	183	18	Pa-1943	Marine shell	marine20	Coastal	Coastal	286	Ortlieb et al 2011
1002	Quebrada Tacahuay	-17.8	-71.1	9090	110	0	0	unknown	charcoal	shcal20	Coastal	Coastal	286	deFrance et al 2001
1003	Quebrada Tacahuay	-17.8	-71.1	10090	130	0	0	unknown	charcoal	shcal20	Coastal	Coastal	286	deFrance et al 2001
1004	Quebrada Tacahuay	-17.8	-71.1	10290	200	0	0	unknown	charcoal	shcal20	Coastal	Coastal	286	deFrance et al 2001
1005	Quebrada Tacahuay	-17.8	-71.1	10420	110	0	0	unknown	charcoal	shcal20	Coastal	Coastal	286	deFrance et al 2001
1006	Quebrada Tacahuay	-17.8	-71.1	10530	140	0	0	unknown	charcoal	shcal20	Coastal	Coastal	286	deFrance et al 2001
1007	Quebrada Tacahuay	-17.8	-71.1	10750	80	0	0	unknown	charcoal	shcal20	Coastal	Coastal	286	deFrance et al 2001
1008	Quebrada Tacahuay	-17.8	-71.1	10770	150	0	0	unknown	charcoal	shcal20	Coastal	Coastal	286	deFrance et al 2001
1009	Quelcatani	-16.852	-69.888	7100	130	0	0	Beta-18926	charcoal	shcal20	Highland	Puna	4822	Rademaker et al 2013
1010	Quelcatani	-16.852	-69.888	7250	170	0	0	Beta-18927	charcoal	shcal20	Highland	Puna	4822	Rademaker et al 2013
1011	Quelcatani	-16.852	-69.888	2550	80	0	0	Beta-43924	charcoal	shcal20	Highland	Puna	4822	Gayo et al 2015
1012	Quelcatani	-16.852	-69.888	2940	70	0	0	Beta-43925	charcoal	shcal20	Highland	Puna	4822	Gayo et al 2015
1013	Quelcatani	-16.852	-69.888	3660	60	0	0	Beta-43926	charcoal	shcal20	Highland	Puna	4822	Gayo et al 2015
1014	Quelcatani	-16.852	-69.888	3000	70	0	0	Beta-43929	charcoal	shcal20	Highland	Puna	4822	Gayo et al 2015
1015	Quipa/Chilca Village 304 (12b-VII-304)	-12.433	-76.767	3700	110	0	0	GX-1833	unknown	shcal20	Coastal	Coastal	56	Ziolkowski et al 1994
1016	Quipa/Chilca Village 304 (12b-VII-304)	-12.433	-76.767	3610	80	0	0	GX-202	charcoal	shcal20	Coastal	Coastal	56	Ziolkowski et al 1994
1017	Quipa/Chilca Village 304 (12b-VII-304)	-12.433	-76.767	3510	70	0	0	GX-275	textile	shcal20	Coastal	Coastal	56	Ziolkowski et al 1994
1018	Quipa/Chilca Village 304 (12b-VII-304)	-12.433	-76.767	3040	200	0	0	I-1184	charcoal	shcal20	Coastal	Coastal	56	Ziolkowski et al 1994
1019	Quipa/Chilca Village 304 (12b-VII-304)	-12.433	-76.767	3625	200	0	0	I-1229	charcoal	shcal20	Coastal	Coastal	56	Ziolkowski et al 1994
1020	Quipa/Chilca Village 304 (12b-VII-304)	-12.433	-76.767	3235	175	0	0	I-1290	charcoal	shcal20	Coastal	Coastal	56	Ziolkowski et al 1994
1021	Quipa/Chilca Village 304 (12b-VII-304)	-12.433	-76.767	3520	125	0	0	I-1435	plant	shcal20	Coastal	Coastal	56	Ziolkowski et al 1994
1022	Quipa/Chilca Village 304 (12b-VII-304)	-12.433	-76.767	3600	140	0	0	I-1444	charcoal	shcal20	Coastal	Coastal	56	Ziolkowski et al 1994
1023	Quipa/Chilca Village 304 (12b-VII-304)	-12.433	-76.767	6930	130	0	0	I-2253	unknown	shcal20	Coastal	Coastal	56	Ziolkowski et al 1994
1024	Quipa/Chilca Village 304 (12b-VII-304)	-12.433	-76.767	8900	120	0	0	I-2441	Charcoal	shcal20	Coastal	Coastal	56	Rademaker et al 2013
1025	Quipa/Chilca Village 304 (12b-VII-304)	-12.433	-76.767	4975	160	0	0	I-745	plant	shcal20	Coastal	Coastal	56	Ziolkowski et al 1994
1026	Quipa/Chilca Village 304 (12b-VII-304)	-12.433	-76.767	4850	170	0	0	I-746	charcoal	shcal20	Coastal	Coastal	56	Ziolkowski et al 1994
1027	Quipa/Chilca Village 304 (12b-VII-304)	-12.433	-76.767	5650	190	0	0	I-813	charcoal	shcal20	Coastal	Coastal	56	Ziolkowski et al 1994
1028	Quipa/Chilca Village 304 (12b-VII-304)	-12.433	-76.767	5025	200	0	0	I-815	charcoal	shcal20	Coastal	Coastal	56	Ziolkowski et al 1994
1029	Quipa/Chilca Village 304 (12b-VII-304)	-12.433	-76.767	4500	190	0	0	I-816	charcoal	shcal20	Coastal	Coastal	56	Ziolkowski et al 1994
1030	Quipa/Chilca Village 304 (12b-VII-304)	-12.433	-76.767	3400	60	0	0	P-1593	charcoal	shcal20	Coastal	Coastal	56	Ziolkowski et al 1994
1031	Quipa/Chilca Village 304 (12b-VII-304)	-12.433	-76.767	3910	80	183	18	U-2455	Marine shell	marine20	Coastal	Coastal	56	Ziolkowski et al 1994
1032	Quipa/Chilca Village 304 (12b-VII-304)	-12.433	-76.767	3610	100	183	18	U-2456	Marine shell	marine20	Coastal	Coastal	56	Ziolkowski et al 1994
1033	Quipa/Chilca Village 304 (12b-VII-304)	-12.433	-76.767	3685	70	183	18	U-2457	Marine shell	marine20	Coastal	Coastal	56	Ziolkowski et al 1994
1034	Quipa/Chilca Village 304 (12b-VII-304)	-12.433	-76.767	3180	90	183	18	U-2458	Marine shell	marine20	Coastal	Coastal	56	Ziolkowski et al 1994
1035	Quiqche Cave 1 (Lm5-1)	-12.233	-76.35	8030	150	0	0	I-2440	Charcoal	shcal20	Highland	Puna	3758	Rademaker et al 2013
1036	Quiqche Cave 1 (Lm5-1)	-12.242	-76.35	9940	200	0	0	I-3160	Coca leaf	shcal20	Highland	Puna	3747	Rademaker et al 2013
1037	Quives	-11.38	-76.46	2710	70	0	0	Tx-2068	charcoal	shcal20	Highland	Puna	4172	Ziolkowski et al 1994
1038	Qullapampa I	-9.936359	-78.198105	4130	140	0	0	Gd-15803	charcoal	shcal20	Coastal	Coastal	30	Ziolkowski et al 1994
1039	Ring Site	-17.667	-71.333	7415	65	0	0	PITT-0142	Charcoal	shcal20	Coastal	Coastal	147	Rademaker et al 2013
1040	Ring Site	-17.667	-71.333	7155	180	0	0	PITT-0147	Squash seed	shcal20	Coastal	Coastal	147	Rademaker et al 2013
1041	Ring Site	-17.667	-71.333	5060	65	0	0	PITT-144	charcoal	shcal20	Coastal	Coastal	2	Ziolkowski et al 1994
1042	Ring Site	-17.667	-71.333	10575	105	0	0	SI-6783	Charcoal	shcal20	Coastal	Coastal	2	Sandweiss et al. 1998
1043	Ring Site	-17.667	-71.333	7675	60	0	0	SI-6784	Charcoal	shcal20	Coastal	Coastal	2	Sandweiss et al. 1998
1044	Ring Site	-17.667	-71.333	7810	105	0	0	SI-6930	Charcoal	shcal20	Coastal	Coastal	2	Sandweiss et al. 1998
1045	Ring Site	-17.667	-71.333	8755	120	0	0	SI-6931	Charcoal	shcal20	Coastal	Coastal	2	Sandweiss et al. 1998
1046	Rio Muerto	-17.171236	-70.88248	4820	50	0	0	Beta-222174	wood	shcal20	Highland	Intermediate	1663	Gayo et al 2015
1047	Rio Seco	-11.24	-77.23	3740	100	0	0	NZ-209	plant	shcal20	Coastal	Intermediate	796	Ziolkowski et al 1994
1048	Rio Seco	-11.24	-77.23	3800	100	0	0	NZ-210	charcoal	shcal20	Coastal	Intermediate	796	Ziolkowski et al 1994
1049	Rio Seco	-11.24	-77.23	3733	100	0	0	V-897	unknown	shcal20	Coastal	Intermediate	796	Ziolkowski et al 1994
1050	Rio Seco	-11.24	-77.23	3794	100	0	0	V-898	textile	shcal20	Coastal	Intermediate	796	Ziolkowski et al 1994
1051	S of Lima V 2336	-12.416667	-76.75	4120	200	0	0	Gif-708	dung	shcal20	Coastal	Coastal	162	Engel 1966
1052	Sajara-patac	-9.834167	-76.135833	2585	35	0	0	Tka-13675	charcoal	shcal20	Highland	Intermediate	1948	Matsumoto & Tsurumi 2011
1053	Sajara-patac	-9.834167	-76.135833	2525	35	0	0	Tka-13677	charcoal	shcal20	Highland	Intermediate	1948	Matsumoto & Tsurumi 2011
1054	Salinillas	-14.050046	-76.249469	3350	65	183	18	WIS-321	Marine shell	marine20	Coastal	Coastal	20	Ziolkowski et al 1994
1055	Salinillas	-14.050046	-76.249469	3650	65	183	18	WIS-325	Marine shell	marine20	Coastal	Coastal	20	Ziolkowski et al 1994
1056	San Blas	-11	-76.11	3820	60	0	0	SI-487	charcoal	shcal20	Highland	Puna	4080	Ziolkowski et al 1994
1057	San Nicolas, Bahia (16A-11-40)	-15.13	-75.13	3700	100	0	0	Gif-1535	wood	shcal20	Coastal	Intermediate	799	Ziolkowski et al 1994
1058	San Nicolas, Bahia (16A-11-40)	-15.13	-75.13	5560	80	183	18	P-1844	Marine shell	marine20	Coastal	Intermediate	799	Ziolkowski et al 1994
1059	Santa Rosa	-3.546189	-80.444255	4950	80	189	23	Beta-239639	Marine shell	marine20	Coastal	Coastal	3	Moore 2010
1060	Santa Rosa	-3.546189	-80.444255	4440	60	0	0	Beta-239640	charcoal	shcal20	Coastal	Coastal	3	Moore 2010
1061	Santa Rosa	-3.546189	-80.444255	4790	70	189	23	Beta-239641	Marine shell	marine20	Coastal	Coastal	3	Moore 2010
1062	Santa Rosa	-3.546189	-80.444255	4630	70	189	23	Beta-239642	Marine shell	marine20	Coastal	Coastal	3	Moore 2010
1063	Santa Rosa	-3.546189	-80.444255	4560	40	0	0	Beta-239643	charcoal	shcal20	Coastal	Coastal	3	Moore 2010
1064	Sechin Alto	-9.466799	-78.242701	3240	60	0	0	Beta-110592	charcoal	shcal20	Coastal	Coastal	123	Ziolkowski et al 1994
1065	Sechin Alto	-9.466799	-78.242701	3300	50	0	0	Beta-110593	wood	shcal20	Coastal	Coastal	123	Ziolkowski et al 1994
1066	Sechin Alto	-9.466799	-78.242701	3080	60	0	0	Beta-110594	charcoal	shcal20	Coastal	Coastal	123	Ziolkowski et al 1994
1067	Sechin Alto	-9.466799	-78.242701	3140	60	0	0	Beta-124945	wood	shcal20	Coastal	Coastal	123	Ziolkowski et al 1994
1068	Sechin Alto	-9.466799	-78.242701	3040	60	0	0	Beta-124946	charcoal	shcal20	Coastal	Coastal	123	Ziolkowski et al 1994
1069	Sechin Alto	-9.466799	-78.242701	3150	60	0	0	Beta-124947	charcoal	shcal20	Coastal	Coastal	123	Ziolkowski et al 1994
1070	Sechin Alto	-9.466799	-78.242701	3240	50	0	0	Beta-138056	wood	shcal20	Coastal	Coastal	123	Ziolkowski et al 1994
1071	Sechin Alto	-9.466799	-78.242701	3050	70	0	0	Beta-138057	wood	shcal20	Coastal	Coastal	123	Ziolkowski et al 1994
1072	Sechin Alto	-9.466799	-78.242701	3160	60	0	0	Beta-138058	charcoal	shcal20	Coastal	Coastal	123	Ziolkowski et al 1994
1073	Sechin Alto	-9.466799	-78.242701	2930	60	0	0	Beta-138059	charcoal	shcal20	Coastal	Coastal	123	Ziolkowski et al 1994
1074	Sechin Alto	-9.466799	-78.242701	2860	60	0	0	Beta-150765	wood	shcal20	Coastal	Coastal	123	Ziolkowski et al 1994
1075	Sechin Alto	-9.466799	-78.242701	3170	60	0	0	Beta-150766	wood	shcal20	Coastal	Coastal	123	Ziolkowski et al 1994
1076	Sechin Alto	-9.466799	-78.242701	3110	70	0	0	Beta-150767	wood	shcal20	Coastal	Coastal	123	Ziolkowski et al 1994
1077	Sechin Alto	-9.466799	-78.242701	3220	60	0	0	Beta-150768	charcoal	shcal20	Coastal	Coastal	123	Ziolkowski et al 1994
1078	Sechin Alto	-9.466799	-78.242701	2760	60	0	0	Beta-164487	charcoal	shcal20	Coastal	Coastal	123	Ziolkowski et al 1994
1079	Sechin Alto	-9.466799	-78.242701	3090	70	0	0	Beta-164488	charcoal	shcal20	Coastal	Coastal	123	Ziolkowski et al 1994
1080	Sechin Alto	-9.466799	-78.242701	3000	60	0	0	Beta-172351	plant	shcal20	Coastal	Coastal	123	Ziolkowski et al 1994
1081	Sechin Alto	-9.466799	-78.242701	3320	60	0	0	Beta-172352	plant	shcal20	Coastal	Coastal	123	Ziolkowski et al 1994
1082	Sechin Alto	-9.466799	-78.242701	3090	60	0	0	Beta-172353	charcoal	shcal20	Coastal	Coastal	123	Ziolkowski et al 1994
1083	Sechin Alto	-9.466799	-78.242701	3010	70	0	0	Beta-172354	charcoal	shcal20	Coastal	Coastal	123	Ziolkowski et al 1994
1084	Shillacoto	-9.56	-76.16	3200	80	0	0	TK-43	charcoal	shcal20	Highland	Puna	3458	Ziolkowski et al 1994
1085	Siches (PV7-19)	-4.341	-81.032	9533	65	0	0	BGS-2426	Charcoal	shcal20	Coastal	Coastal	242	Rademaker et al 2013
1086	Siches (PV7-19)	-4.341	-81.032	9222	60	0	0	BGS-2475	Charcoal	shcal20	Coastal	Coastal	242	Rademaker et al 2013
1087	Siches (PV7-19)	-4.341	-81.032	7980	130	0	0	GX-0997	Charred material	shcal20	Coastal	Coastal	242	Rademaker et al 2013
1088	Siches (PV7-19)	-4.341	-81.032	5605	95	0	0	GX-1137	charcoal	shcal20	Coastal	Coastal	242	Ziolkowski et al 1994
1089	Siches (PV7-19)	-4.341	-81.032	4805	130	0	0	GX-996	charcoal	shcal20	Coastal	Coastal	242	Ziolkowski et al 1994
1090	Siches (PV7-19)	-4.341	-81.032	5990	120	0	0	GX-998	charcoal	shcal20	Coastal	Coastal	242	Ziolkowski et al 1994
1091	Sumbay	-16.15	-71.3	6160	120	0	0	BONN-1558	charcoal	shcal20	Highland	Puna	4073	Richardson 1978
1092	Sumbay	-16.15	-71.3	5350	90	0	0	BONN-1559	charcoal	shcal20	Highland	Puna	4073	Richardson 1978
1093	Tablada de Lurin	-12.11	-76.55	9150	200	0	0	GaK-1599	bone	shcal20	Highland	Intermediate	3038	Ziolkowski et al 1994
1094	Tablada de Lurin	-12.11	-76.55	6450	140	183	18	GaK-1859	Marine shell	marine20	Highland	Intermediate	3038	Ziolkowski et al 1994
1095	Tablada de Lurin	-12.11	-76.55	2900	100	0	0	GaK-2351	bone	shcal20	Highland	Intermediate	3038	Ziolkowski et al 1994
1096	Tablada de Lurin	-12.11	-76.55	3740	80	0	0	GaK-2353	bone	shcal20	Highland	Intermediate	3038	Ziolkowski et al 1994
1097	Tablada de Lurin	-12.183	-76.917	7830	180	0	0	Gak-2470	Charcoal	shcal20	Coastal	Coastal	284	Rademaker et al 2013
1098	Tablada de Lurin	-12.11	-76.55	9510	100	183	18	PUCP-101	Marine shell	marine20	Highland	Intermediate	3038	Ziolkowski et al 1994
1099	Tablada de Lurin	-12.11	-76.55	2710	90	0	0	PUCP-12	bone	shcal20	Highland	Intermediate	3038	Ziolkowski et al 1994
1100	Tablada de Lurin	-12.11	-76.55	6950	90	183	18	PUCP-14	Marine shell	marine20	Highland	Intermediate	3038	Ziolkowski et al 1994
1101	Telarmachay	-11.183	-75.867	3370	180	0	0	Gif-3481	charcoal	shcal20	Highland	Puna	4414	Ziolkowski et al 1994
1102	Telarmachay	-11.183	-75.867	4400	200	0	0	Gif-3482	charcoal	shcal20	Highland	Puna	4414	Ziolkowski et al 1994
1103	Telarmachay	-11.183	-75.867	2600	90	0	0	Gif-4187	charcoal	shcal20	Highland	Puna	4414	Ziolkowski et al 1994
1104	Telarmachay	-11.183	-75.867	3410	100	0	0	Gif-4188	charcoal	shcal20	Highland	Puna	4414	Ziolkowski et al 1994
1105	Telarmachay	-11.183	-75.867	3470	100	0	0	Gif-4189	charcoal	shcal20	Highland	Puna	4414	Ziolkowski et al 1994
1106	Telarmachay	-11.183	-75.867	2860	100	0	0	Gif-4443	charcoal	shcal20	Highland	Puna	4414	Ziolkowski et al 1994
1107	Telarmachay	-11.183	-75.867	4240	110	0	0	Gif-4444	charcoal	shcal20	Highland	Puna	4414	Ziolkowski et al 1994
1108	Telarmachay	-11.183	-75.867	3420	110	0	0	Gif-4445	charcoal	shcal20	Highland	Puna	4414	Ziolkowski et al 1994
1109	Telarmachay	-11.183	-75.867	3630	100	0	0	Gif-4833	charcoal	shcal20	Highland	Puna	4414	Ziolkowski et al 1994
1110	Telarmachay	-11.183	-75.867	3910	110	0	0	Gif-4834	charcoal	shcal20	Highland	Puna	4414	Ziolkowski et al 1994
1111	Telarmachay	-11.183	-75.867	3680	100	0	0	Gif-4835	charcoal	shcal20	Highland	Puna	4414	Ziolkowski et al 1994
1112	Telarmachay	-11.183	-75.867	3700	100	0	0	Gif-4836	charcoal	shcal20	Highland	Puna	4414	Ziolkowski et al 1994
1113	Telarmachay	-11.183	-75.867	4470	110	0	0	Gif-4837	charcoal	shcal20	Highland	Puna	4414	Ziolkowski et al 1994
1114	Telarmachay	-11.183	-75.867	4420	110	0	0	Gif-5045	charcoal	shcal20	Highland	Puna	4414	Ziolkowski et al 1994
1115	Telarmachay	-11.183	-75.867	5370	110	0	0	Gif-5046	charcoal	shcal20	Highland	Puna	4414	Ziolkowski et al 1994
1116	Telarmachay	-11.183	-75.867	5190	110	0	0	Gif-5047	charcoal	shcal20	Highland	Puna	4414	Ziolkowski et al 1994
1117	Telarmachay	-11.183	-75.867	5580	120	0	0	Gif-5388	charcoal	shcal20	Highland	Puna	4414	Ziolkowski et al 1994
1118	Telarmachay	-11.183	-75.867	7250	140	183	18	Gif-5389	Marine shell	marine20	Highland	Puna	4414	Rademaker et al 2013
1119	Telarmachay	-11.183	-75.867	4220	110	0	0	Gif-5390	charcoal	shcal20	Highland	Puna	4414	Ziolkowski et al 1994
1120	Telarmachay	-11.183	-75.867	5320	120	0	0	Gif-5391	charcoal	shcal20	Highland	Puna	4414	Ziolkowski et al 1994
1121	Telarmachay	-11.183	-75.867	6780	130	0	0	Gif-5392	charcoal	shcal20	Highland	Puna	4414	Ziolkowski et al 1994
1122	Telarmachay	-11.183	-75.867	8810	65	0	0	LU-1279	charcoal	shcal20	Highland	Puna	4414	Borrero 1996
1123	Telarmachay	-11.183	-75.867	5440	60	0	0	Lv-1133	charcoal	shcal20	Highland	Puna	4414	Ziolkowski et al 1994
1124	Telarmachay	-11.183	-75.867	5700	65	0	0	Lv-1134	charcoal	shcal20	Highland	Puna	4414	Ziolkowski et al 1994
1125	Telarmachay	-11.183	-75.867	4910	80	0	0	Lv-1191	charcoal	shcal20	Highland	Puna	4414	Ziolkowski et al 1994
1126	Telarmachay	-11.183	-75.867	6110	80	0	0	Lv-1192	charcoal	shcal20	Highland	Puna	4414	Ziolkowski et al 1994
1127	Telarmachay	-11.183	-75.867	7620	60	0	0	Lv-1193	Dessicated/charred squash seed	shcal20	Highland	Puna	4414	Rademaker et al 2013
1128	Telarmachay	-11.183	-75.867	4510	45	0	0	Lv-1275	charcoal	shcal20	Highland	Puna	4414	Ziolkowski et al 1994
1129	Telarmachay	-11.183	-75.867	5000	80	0	0	Lv-1276	charcoal	shcal20	Highland	Puna	4414	Ziolkowski et al 1994
1130	Telarmachay	-11.183	-75.867	7150	90	0	0	Lv-1277	Cordage	shcal20	Highland	Puna	4414	Rademaker et al 2013
1131	Telarmachay	-11.183	-75.867	7140	60	0	0	Lv-1278	Organic sediment	shcal20	Highland	Puna	4414	Rademaker et al 2013
1132	Tembladera-Chungal	-7.17	-79.09	2960	60	0	0	TK-581	unknown	shcal20	Highland	Intermediate	1831	Ziolkowski et al 1994
1133	Tembladera-Chungal	-7.17	-79.09	3000	50	0	0	TK-582	unknown	shcal20	Highland	Intermediate	1831	Ziolkowski et al 1994
1134	Tembladera-Chungal	-7.17	-79.09	3020	50	0	0	TK-583	unknown	shcal20	Highland	Intermediate	1831	Ziolkowski et al 1994
1135	Tembladera-Chungal	-7.17	-79.09	3060	60	0	0	TK-584	unknown	shcal20	Highland	Intermediate	1831	Ziolkowski et al 1994
1136	Tembladera-Chungal	-7.17	-79.09	3090	50	0	0	TK-585	unknown	shcal20	Highland	Intermediate	1831	Ziolkowski et al 1994
1137	Toquepala	-17.4	-70.417	9580	160	0	0	Y-1325	charcoal	shcal20	Highland	Intermediate	2520	Ziolkowski et al 1994
1138	Toquepala	-17.4	-70.417	9490	140	0	0	Y-1372	charcoal	shcal20	Highland	Intermediate	2520	Ziolkowski et al 1994
1139	Tres Ventanas	-12.206	-76.377	6290	120	0	0	I-3092	plant	shcal20	Highland	Puna	3712	Ziolkowski et al 1994
1140	Tres Ventanas	-12.206	-76.377	4810	125	0	0	I-3161	unknown	shcal20	Highland	Puna	3712	Ziolkowski et al 1994
1141	Tres Ventanas	-12.206	-76.377	6750	90	0	0	OxA-1581	plant	shcal20	Highland	Puna	3712	Ziolkowski et al 1994
1142	Tres Ventanas	-12.206	-76.377	6830	90	0	0	OxA-1582	plant	shcal20	Highland	Puna	3712	Ziolkowski et al 1994
1143	Tres Ventanas (12b-VI-450)	-12.208	-76.377	10030	170	0	0	I-3091	Charcoal	shcal20	Highland	Puna	3712	Rademaker et al 2013
1144	Tres Ventanas (12b-VI-450)	-12.208	-76.377	8140	130	0	0	I-3106	Charred wood	shcal20	Highland	Puna	3712	Rademaker et al 2013
1145	Tres Ventanas (12b-VI-450)	-12.206	-76.377	8030	130	0	0	I-3108	Charred wood	shcal20	Highland	Puna	3712	Rademaker et al 2013
1146	Uchcumachay	-11.2	-75.53	6670	140	0	0	OxA-510	bone	shcal20	Highland	Puna	3513	Ziolkowski et al 1994
1147	Una de Gato	-3.525629	-80.315165	2980	70	189	23	Beta-239628	shell	marine20	Coastal	Coastal	17	Moore 2010
1148	Una de Gato	-3.525629	-80.315165	2770	40	0	0	Beta-239629	charcoal	shcal20	Coastal	Coastal	17	Moore 2010
1149	Una de Gato	-3.525629	-80.315165	2770	50	0	0	Beta-239630	charcoal	shcal20	Coastal	Coastal	17	Moore 2010
1150	Una de Gato	-3.525629	-80.315165	2810	50	0	0	Beta-239631	charcoal	shcal20	Coastal	Coastal	17	Moore 2010
1151	Una de Gato	-3.525629	-80.315165	2770	50	0	0	Beta-239632	charcoal	shcal20	Coastal	Coastal	17	Moore 2010
1152	Una de Gato	-3.525629	-80.315165	3620	60	189	23	Beta-239633	Marine shell	marine20	Coastal	Coastal	17	Moore 2010
1153	Una de Gato	-3.525629	-80.315165	3130	40	0	0	Beta-239634	charcoal	shcal20	Coastal	Coastal	17	Moore 2010
1154	Una de Gato	-3.525629	-80.315165	2840	60	189	23	Beta-239635	shell	marine20	Coastal	Coastal	17	Moore 2010
1155	Una de Gato	-3.525629	-80.315165	3550	70	189	23	Beta-239636	Marine shell	marine20	Coastal	Coastal	17	Moore 2010
1156	Una de Gato	-3.525629	-80.315165	3670	60	0	0	Beta-239637	charcoal	shcal20	Coastal	Coastal	17	Moore 2010
1157	Una de Gato	-3.525629	-80.315165	3380	70	189	23	Beta-239638	Marine shell	marine20	Coastal	Coastal	17	Moore 2010
1158	Urpay Coto	-9.39883	-77.582381	3060	50	0	0	AA32492	ceramic	shcal20	Highland	Intermediate	2972	Ziolkowski et al 1994
1159	Villa del Mar	-17.631	-71.331	7800	110	0	0	Beta-52799	Charcoal	shcal20	Coastal	Coastal	46	Rademaker et al 2013
1160	Villa del Mar	-17.622946	-71.340166	6280	60	0	0	Beta-52800	charcoal	shcal20	Coastal	Coastal	4	Gayo et al 2015
1161	Villa del Mar	-17.622946	-71.340166	6360	60	0	0	Beta-71133	bone	shcal20	Coastal	Coastal	4	Gayo et al 2015
1162	Wawakiki	-17.414718	-71.383925	3380	60	0	0	Beta-27617	unknown	shcal20	Coastal	Coastal	3	Ziolkowski et al 1994
1163	Waywaka	-13.66174	-73.386209	3190	30	0	0	Beta-348078	charcoal	shcal20	Highland	Intermediate	3042	Grossman 2013
1164	Waywaka	-13.66174	-73.386209	3310	30	0	0	Beta-348079	charcoal	shcal20	Highland	Intermediate	3042	Grossman 2013
1165	Waywaka	-13.66174	-73.386209	3280	30	0	0	Beta-348503	charcoal	shcal20	Highland	Intermediate	3042	Grossman 2013
1166	Waywaka	-13.66174	-73.386209	3550	100	0	0	UCLA-1971-1808A	charcoal	shcal20	Highland	Intermediate	3042	Grossman 2013
1167	Waywaka	-13.66174	-73.386209	3185	160	0	0	UCLA-1971-1808F	charcoal	shcal20	Highland	Intermediate	3042	Grossman 2013
1168	Waywaka	-13.66174	-73.386209	3440	110	0	0	UCLA-1971-1808J	charcoal	shcal20	Highland	Intermediate	3042	Grossman 2013
1169	Wichqana	-13.172183	-74.216423	2650	95	0	0	S-598	charcoal	shcal20	Highland	Intermediate	2850	Ziolkowski et al 1994
1170	Yanamachay (10c-XII-1)	-11.05	-76.356	7500	110	0	0	Ny-235	Charred material	shcal20	Highland	Puna	4475	Rademaker et al 2013
1171	Yara	-17.519984	-71.367159	3230	50	183	18	Beta-122101	Marine shell	marine20	Coastal	Coastal	0	Gayo et al 2015
1172	Yara	-17.519984	-71.367159	2930	50	0	0	Beta-122102	charcoal	shcal20	Coastal	Coastal	0	Gayo et al 2015
1173	Yara	-17.519984	-71.367159	3960	80	183	18	Beta-127638	Marine shell	marine20	Coastal	Coastal	0	Gayo et al 2015
1174	Yara	-17.519984	-71.367159	3820	30	0	0	Beta-127639	charcoal	shcal20	Coastal	Coastal	0	Gayo et al 2015
1175	Yara	-17.519984	-71.367159	5544	60	0	0	Beta-57842	charcoal	shcal20	Coastal	Coastal	0	Gayo et al 2015
1176	Yara	-17.519984	-71.367159	5020	60	0	0	Beta-80970	bone	shcal20	Coastal	Coastal	0	Gayo et al 2015
1177	Yara	-17.454	-71.365	7880	60	183	18	Beta-80971	Marine shell	marine20	Coastal	Coastal	63	Rademaker et al 2013
1178	Yara	-17.519984	-71.367159	4920	80	0	0	Beta-80972	soil	shcal20	Coastal	Coastal	0	Gayo et al 2015
1179	Yara	-17.519984	-71.367159	5570	70	0	0	Beta-89588	charcoal	shcal20	Coastal	Coastal	0	Gayo et al 2015
1180	Yara	-17.519984	-71.367159	5450	80	0	0	Beta-89589	charcoal	shcal20	Coastal	Coastal	0	Gayo et al 2015
