# Supplementary material for: Frequent disturbances enhanced the resilience of past human populations
Source: Nature. 2024 May 1;629(8013):837–42. doi: 10.1038/s41586-024-07354-8 (PMC11111401; doi:10.1038/s41586-024-07354-8)
Supplement: Supplementary file 12 — Radiocarbon data for Italy, Sardinia and Sicily. [file 41586_2024_7354_MOESM12_ESM.csv]

DateID	LabID	OthLabID	Problems	Age	Error	DC13	Material	Species	SiteID	SiteName	SiteContext	SiteType	Longitude	Latitude	LocQual	Source	Comments
1	A-3951			3760	130	-23.9	charcoal		30	La Muculufa		settlement	14.011918	37.216112	A	CalPal; Pacciarelli et al. 2015
2	A-3953			3810	120	-26.1	charcoal		30	La Muculufa		settlement	14.011918	37.216112	A	CalPal; Pacciarelli et al. 2015
3	A-3954			3670	110	-23.4	charcoal		30	La Muculufa		settlement	14.011918	37.216112	A	CalPal; Pacciarelli et al. 2015
4	A-3955			3600	130	-24.5	charcoal		30	La Muculufa		settlement	14.011918	37.216112	A	CalPal; Pacciarelli et al. 2015
5	A-3956			3600	100	-22.7	charcoal		30	La Muculufa		settlement	14.011918	37.216112	A	CalPal; Pacciarelli et al. 2015
6	A-3957			4080	180	-25	charcoal		30	La Muculufa		settlement	14.011918	37.216112	A	CalPal; Pacciarelli et al. 2015
7	A-3958			3790	150	-23.8	charcoal		30	La Muculufa		settlement	14.011918	37.216112	A	CalPal; Pacciarelli et al. 2015
8	A-3959			3640	80	-23.6	charcoal		30	La Muculufa	sanctuary	settlement	14.011918	37.216112	A	CalPal; Pacciarelli et al. 2015
9	A-3960			3650	90	-22.9	charcoal		30	La Muculufa		settlement	14.011918	37.216112	A	CalPal; Pacciarelli et al. 2015
10	A-3961			3690	130	-24.5	charcoal		30	La Muculufa		settlement	14.011918	37.216112	A	CalPal; Pacciarelli et al. 2015
11	A-3962			3610	150	-24.2	charcoal		30	La Muculufa		settlement	14.011918	37.216112	A	CalPal; Pacciarelli et al. 2015
12	A-3963			3760	200	-24.1	charcoal		30	La Muculufa		settlement	14.011918	37.216112	A	CalPal; Pacciarelli et al. 2015
13	A-3964			3610	120	-25	charcoal		30	La Muculufa		settlement	14.011918	37.216112	A	CalPal; Pacciarelli et al. 2015
14	A-3965			3770	130	-24.6	charcoal		30	La Muculufa		settlement	14.011918	37.216112	A	CalPal; Pacciarelli et al. 2015
15	A-3966			3690	120	-24.8	charcoal		30	La Muculufa		settlement	14.011918	37.216112	A	CalPal; Pacciarelli et al. 2015
16	A-3967			3730	90	-24.4	charcoal		30	La Muculufa	sanctuary	settlement	14.011918	37.216112	A	CalPal; Pacciarelli et al. 2015
17	A-3968			3720	120	-24.3	charcoal		30	La Muculufa		settlement	14.011918	37.216112	A	CalPal; Pacciarelli et al. 2015
18	A-4472			4840	200	-25.4			35	Piano Vento	Sect.B10		13.7094	37.2	B	CalPal; Manen and Sabatier 2003
19	A-4473			5040	120	-24.7			35	Piano Vento	Sect.A9		13.7094	37.2	B	CalPal; Manen and Sabatier 2003
20	A-4474			6130	90	-24.7	charcoal		35	Piano Vento	Sect.A10		13.7094	37.2	B	CalPal; Manen and Sabatier 2003
21	A-4730			3310	110				25876	Madre Chiesa			13.9464	37.099	A	Skeates 1994
22	A-4731			2900	90				25876	Madre Chiesa			13.9464	37.099	A	Skeates 1994
23	A-5283			3790	60		charcoal		30	La Muculufa	nord hut 2	settlement	14.011918	37.216112	A	Hinz et al. 2012; Pacciarelli et al. 2015
24	A-5284			3680	100		charcoal		30	La Muculufa		settlement	14.011918	37.216112	A	McConnell 1995
25	A-5722		DuplicateID	3495	45	-24.6	charcoal		40	Monte Grande	N/O-13-II/III		11.4875	44.352	B	CalPal; Skeates 1994
26	A-5722			5485	60				40	Monte Grande			11.4875	44.352	B	CalPal; Skeates 1994
27	A-5723			5485	60	-23.9	charcoal		40	Monte Grande	P-8-III		11.4875	44.352	B	CalPal; Skeates 1994
28	A-5724			3700	65	-24	charcoal		40	Monte Grande			11.4875	44.352	B	CalPal; Skeates 1994
29	A-6522			3135	65				5184	Ustica, Faraglioni	Room 10	settlement	13.182	38.7189	A	Skeates 2003
30	A-6523			3560	55				5184	Ustica, Faraglioni	Room 8	settlement	13.182	38.7189	A	Skeates 2003
31	A-6546			3960	70		charcoal		30	La Muculufa	Hut 3	settlement	14.011918	37.216112	A	Hinz et al. 2012; Pacciarelli et al. 2015; McConnell 1995
32	A-6547			3990	60		charcoal		30	La Muculufa	hut 3	settlement	14.011918	37.216112	A	Hinz et al. 2012; Pacciarelli et al. 2015; McConnell 1995
33	A-7884			3055	55				5184	Ustica, Faraglioni	Room 14	settlement	13.182	38.7189	A	Skeates 2003
34	A-7885			3120	70				5184	Ustica, Faraglioni	Room 12	settlement	13.182	38.7189	A	Skeates 2003
35	A-7886			2985	55				5184	Ustica, Faraglioni	Room 15	settlement	13.182	38.7189	A	Skeates 2003
36	A-7887			3085	60				5184	Ustica, Faraglioni	Room 13	settlement	13.182	38.7189	A	Skeates 2003
37	A-7888			2950	55				5184	Ustica, Faraglioni	Room 16	settlement	13.182	38.7189	A	Skeates 2003
38	A-7889			2885	55				5184	Ustica, Faraglioni	Room 17	settlement	13.182	38.7189	A	Skeates 2003
39	AA-10951			9458	91		charcoal		47	Riparo Fredian	5b		10.35	44.0769	B	Boschian et al. 1997
40	AA-10952			10870	119		charcoal		47	Riparo Fredian	5b		10.35	44.08	B	Boschian et al. 1997
41	AA-18111			9750	175				25882	Monteleone		settlement	8.5602	40.4743	A	CalPal
42	AA-42635			10230	60		bone		5186	Rocchicella di Mineo		settlement	14.6874	37.2732	B	Iovino et al. 2008
43	AA-44284			8070	95		bone		5186	Rocchicella di Mineo		settlement	14.6874	37.2732	B	Iovino et al. 2008
44	AA-58899			6266	48		charcoal	Arbutus unedo	88	Rio Saboccu, Guspini	Structure 2, lower layer	settlement	8.5702	39.6838	A	Pearce 2013aa
45	AA-58900			5679	62				17545	Cuccuru is Arrius			8.5028	39.9196	A	Bignon et al. 2008
46	AA-58901			5617	64				17545	Cuccuru is Arrius			8.5028	39.9196	A	Bignon et al. 2008
47	AA-58902			5798	63				17545	Cuccuru is Arrius			8.5028	39.9196	A	Bignon et al. 2008
48	AA-62119			5665	47		charcoal		201	Porco (Monte Viso), Oncino	rock shelter	mine (jadeite)	7.1813	44.6639	B	Pétrequin et al. 2006
49	AA-62120			5847	47		charcoal		201	Porco (Monte Viso), Oncino	terrace upstream	mine (jadeite)	7.1813	44.6639	B	Pétrequin et al. 2006
50	AA-62121			6110	48		charcoal		201	Porco (Monte Viso), Oncino	terrace	mine (jadeite)	7.1813	44.6639	B	Pétrequin et al. 2006
51	AA-62122			6146	49		charcoal		201	Porco (Monte Viso), Oncino	terrace	mine (jadeite)	7.1813	44.6639	B	Pétrequin et al. 2006
52	AA-62123			5959	49		charcoal		201	Porco (Monte Viso), Oncino	terrace	mine (jadeite)	7.1813	44.6639	B	Pétrequin et al. 2006
53	AA-62124			6231	48		charcoal		201	Porco (Monte Viso), Oncino	terrace	mine (jadeite)	7.1813	44.6639	B	Pétrequin et al. 2006
54	AA-62125			5931	48		charcoal		201	Porco (Monte Viso), Oncino	terrace	mine (jadeite)	7.1813	44.6639	B	Pétrequin et al. 2006
55	AA-64824			3054	55		bone	Homo Sapiens	25864	Is Aruttas, Cabras		settlement	8.5333	39.9333	A	Lai 2008
56	AA-64825			4476	43	-19.9	bone	Homo Sapiens	25837	Cannas di Sotto		Settlement	8.5322	39.1628	A	Paulsson 2017
57	AA-64826			3957	56	-18.9	bone	Homo Sapiens	10510	Mindue Gureu	Post-Ozieri		9.0236	39.7344	B	Paulsson 2017
58	AA-64828			4202	45	-19.2	bone	Homo Sapiens	10514	Scab'e Arriu	Grave A, Post-Ozieri context	Rock-cut tomb	9.1159	39.2346	B	Paulsson 2017
59	AA-64829			3989	41	-19.3	bone	Homo Sapiens	10514	Scab'e Arriu	Grave MCI, Monte Claro context	Rock-cut tomb	9.1159	39.2346	B	Paulsson 2017
60	AA-64830			4091	41		bone	Homo Sapiens	10563	Seddas de Daga	Monte Claro	Rock-cut tomb	8.5361	39.3127	B	Paulsson 2017
61	AA-64836			3291	59		bone		25901	Montessu t.10		burial	8.668208	39.13227	A	Lai, 2009
62	AA-65493			6325	86		bone		90	Sa Punta - Marcedd	US 11	settlement	8.6	39.7	B	Pearce 2013a; BANADORA
63	AA-65495			5940	140		Tooth	Ovicaprid	90	Sa Punta - Marcedd	US 11	settlement	8.6	39.7	B	Lugliè 2018	Sa Punta - Marcedd	US 11	settlement	8.6	39.7	B
64	AA-65497			6652	55		charcoal		90	Sa Punta - Marcedd	US 13	settlement	8.6	39.7	B	Lugliè 2018
65	AA-6597			6652	55		Shell	Ostrea edulis	90	Sa Punta - Marcedd	US 13	settlement	8.6	39.7	B	Anzidei and Carboni 2020
66	AA-66511			1644	36		charcoal		302	Bule (Monte Viso), Oncino	Boulder circle, shelter B	mine (jadeite)	7.1316	44.6343	A	Pétrequin et al. 2006
67	AA-66512			5393	42		charcoal		302	Bule (Monte Viso), Oncino	shelter B	mine (jadeite)	7.1316	44.6343	A	Pétrequin et al. 2006
68	AA-66513			5605	42		charcoal		302	Bule (Monte Viso), Oncino	shelter B	mine (jadeite)	7.1316	44.6343	A	Pétrequin et al. 2006
69	AA-66514			5662	71		charcoal		302	Bule (Monte Viso), Oncino	shelter B	mine (jadeite)	7.1316	44.6343	A	Pétrequin et al. 2006
70	AA-66515			6222	44		charcoal		302	Bule (Monte Viso), Oncino	shelter	mine (jadeite)	7.1316	44.6343	A	Pétrequin et al. 2006
71	AA-66516			5963	61		charcoal		302	Bule (Monte Viso), Oncino	shelter	mine (jadeite)	7.1316	44.6343	A	Pétrequin et al. 2006
72	AA-66517			6212	71		charcoal		302	Bule (Monte Viso), Oncino	shelter	mine (jadeite)	7.1316	44.6343	A	Pétrequin et al. 2006
73	AA-72148			4496	46		bone	Homo Sapiens	10632	Santa Caterina di Pittinuri	Post-Ozieri	Rock-cut tomb	8.4915	40.1074	B	Paulsson 2017
74	AA-72149			3738	42		bone	Homo Sapiens	25865	Iscalitas 2, Soleminis		settlement	9.1833	39.35	A	Lai 2008
75	AA-72150			3699	42		bone	Homo Sapiens	25846	Concali Corongiu		settlement	8.6333	39.2833	A	Lai 2008
76	AA-72151			4289	47		bone	Homo Sapiens	10633	Serra Cannigas	Post-Ozieri	Rock-cut tomb	9.0139	39.4644	B	Paulsson 2017
77	AA-72152			3845	41	-18.7	bone	Homo Sapiens	10644	Padru Jossu, Sanluri	Grave A Bell Beaker context	settlement	8.9	39.5631	B	Paulsson 2017
78	AA-72153			3843	41	-19.2	bone	Homo Sapiens	10644	Padru Jossu, Sanluri	Grave A Bell Beaker context	settlement	8.9	39.5631	B	Paulsson 2017
79	AA-72790			3957	56	-19.3	bone	Homo Sapiens	10644	Padru Jossu, Sanluri	Grave MCI Monte Claro	settlement	8.9	39.5631	B	Paulsson 2017
80	AA-72791			3837	41		bone	Homo Sapiens	10644	Padru Jossu, Sanluri		settlement	8.9	39.5631	B	Lai 2008
81	AA-72792			3790	41		bone	Homo Sapiens	10644	Padru Jossu, Sanluri		settlement	8.9	39.5631	B	Lai 2008
82	AA-72793			4278	42		bone	Homo Sapiens	10514	Scab'e Arriu	Grave A, Post-Ozieri context	Rock-cut tomb	9.1159	39.2346	B	Paulsson 2017
83	AA-75017			5044	37		charcoal		302	Bule (Monte Viso), Oncino		mine (jadeite)	7.1316	44.6343	A	Quaderni della Soprintendenza Archeologica del Piemonte 23, 182-224, 2008; Pétrequin et al. 2012
84	AA-75018			6005	43		charcoal		302	Bule (Monte Viso), Oncino		mine (jadeite)	7.1316	44.6343	A	Quaderni della Soprintendenza Archeologica del Piemonte 23, 182-224, 2008; Pétrequin et al. 2012
85	AA-75019			5791	50		charcoal		302	Bule (Monte Viso), Oncino		mine (jadeite)	7.1316	44.6343	A	Quaderni della Soprintendenza Archeologica del Piemonte 23, 182-224, 2008; Pétrequin et al. 2012
86	AA-75020			6121	43		charcoal		302	Bule (Monte Viso), Oncino		mine (jadeite)	7.1316	44.6343	A	Quaderni della Soprintendenza Archeologica del Piemonte 23, 182-224, 2008; Pétrequin et al. 2012
87	AA-75021			6040	40		charcoal		302	Bule (Monte Viso), Oncino		mine (jadeite)	7.1316	44.6343	A	Quaderni della Soprintendenza Archeologica del Piemonte 23, 182-224, 2008; Pétrequin et al. 2012
88	AA-75022			6107	43		charcoal		302	Bule (Monte Viso), Oncino		mine (jadeite)	7.1316	44.6343	A	Quaderni della Soprintendenza Archeologica del Piemonte 23, 182-224, 2008; Pétrequin et al. 2012
89	AA-75645			8620	80		bone	Homo Sapiens	25812	Su Carroppu	testB-lev 4, bottom	rock shelter	8.5588	39.2069	B	Modi et al. 2017
90	AA-75653			6327	41		charcoal		25923	Su Stangioni			8.8601	38.8874	A	Lugliè 2018
91	AA-75654			6341	46		charcoal		25923	Su Stangioni			8.8601	38.8874	A	Lugliè 2018
92	AA-76545			7678	73		bone	Homo sapiens	25902	S'Omu e S'Orku		burial	8.471718	39.59993	B	Melis & Mussi 2016
93	AA-76546			7860	44		charcoal		25902	S'Omu e S'Orku		burial	8.471718	39.59993	B	Melis & Mussi 2016
94	AA-77514			5575	41		charcoal		302	Bule (Monte Viso), Oncino		mine (jadeite)	7.1316	44.6343	A	Quaderni della Soprintendenza Archeologica del Piemonte 23, 182-224, 2008; Pétrequin et al. 2012
95	AA-77883			2530	43		charcoal		302	Bule (Monte Viso), Oncino		mine (jadeite)	7.1316	44.6343	A	Quaderni della Soprintendenza Archeologica del Piemonte 23, 182-224, 2008; Pétrequin et al. 2012
96	AA-78327			5078	58		bone	Homo Sapiens	10677	San Benedetto	burial	Rock-cut tomb	8.5184	39.3708	A	Paulsson 2017
97	AA-78328			5044	58		bone	Homo Sapiens	10677	San Benedetto	burial	Rock-cut tomb	8.5184	39.3708	A	Paulsson 2017
98	AA-78329			4969	52				10677	San Benedetto	burial	Rock-cut tomb	8.5184	39.3708	A	Melis 2013
99	AA-78330			4984	52		bone	Homo Sapiens	10677	San Benedetto	burial	Rock-cut tomb	8.5184	39.3708	A	Paulsson 2017
100	AA-79862			7127	59		charcoal		25902	S'Omu e S'Orku		burial	8.471718	39.59993	B	Melis & Mussi 2016
101	AA-80543			6040	80		bone		17545	Cuccuru is Arrius			8.5028	39.9196	A	Lugliè 2018
102	AA-80544			8780	130		bone	Homo Sapiens	25812	Su Carroppu	testB-lev 4, bottom	rock shelter	8.5588	39.2069	B	Modi et al. 2017
103	AA-80545			9200	180		bone	Homo Sapiens	25812	Su Carroppu	testB-lev 4, bottom	rock shelter	8.5588	39.2069	B	Modi et al. 2017
104	AA-80546			6156	93		bone	Sus scrofa	25812	Su Carroppu		rock shelter	8.5588	39.2069	B	Lugliè 2018
105	AA-80547			6359	43		fruit (charred)		25923	Su Stangioni			8.8601	38.8874	A	Lugliè 2018
106	AA-80983			6401	46		charcoal		302	Bule (Monte Viso), Oncino	Cercle des Blocs	mine (jadeite)	7.1316	44.6343	A	Pétrequin et al. 2012
107	AA-80984			5898	44		charcoal		302	Bule (Monte Viso), Oncino	Cercle des Blocs	mine (jadeite)	7.1316	44.6343	A	Pétrequin et al. 2012
108	AA-83400			2050	38		charcoal		25903	Nuraghe Iloi		settlement	8.899444	40.159444	A	Tea et al 2012
109	AA-83401			2816	39		charcoal		25903	Nuraghe Iloi		settlement	8.899444	40.159444	A	Tea et al 2013
110	AA-83402			2748	40		charcoal		25903	Nuraghe Iloi		settlement	8.899444	40.159444	A	Tea et al 2014
111	AA-83403			2819	42		charcoal		25903	Nuraghe Iloi		settlement	8.899444	40.159444	A	Tea et al 2015
112	AA-83404			2812	39		charcoal		25903	Nuraghe Iloi		settlement	8.899444	40.159444	A	Tea et al 2016
113	AA-83405			2857	39		charcoal		25903	Nuraghe Iloi		settlement	8.899444	40.159444	A	Tea et al 2017
114	AA-83406			2806	44		charcoal		25903	Nuraghe Iloi		settlement	8.899444	40.159444	A	Tea et al 2018
115	AA-83407			2746	39		charcoal		25903	Nuraghe Iloi		settlement	8.899444	40.159444	A	Tea et al 2019
116	AA-83408			2777	31		charcoal		25903	Nuraghe Iloi		settlement	8.899444	40.159444	A	T&a et al 2012
117	AA-83409			2442	39				25903	Nuraghe Iloi		settlement	8.899444	40.159444	A	Depalmas 2012
118	AA-83410			2443	40				25903	Nuraghe Iloi		settlement	8.899444	40.159444	A	Depalmas 2012
119	AA-84411			3275	40				25903	Nuraghe Iloi		settlement	8.899444	40.159444	A	Depalmas 2012
120	AAMS-5H19			4430	50		bone	Homo Sapiens	16610	La Selvicciola, Ischia di Castro	burial	cemetery	11.748	42.5462	A	De Marinis 2001
121	AAMS-8A			4670	50		bone	Homo Sapiens	16610	La Selvicciola, Ischia di Castro	burial	cemetery	11.748	42.5462	A	De Marinis 2001
122	AAMSA-1			4250	40		bone	Homo Sapiens	16610	La Selvicciola, Ischia di Castro	burial	cemetery	11.748	42.5462	A	De Marinis 2001
123	AAMSA-14A			3700	60		bone	Homo Sapiens	16610	La Selvicciola, Ischia di Castro	burial	cemetery	11.748	42.5462	A	De Marinis 2001
124	AAMSA-14B			4340	100		bone	Homo Sapiens	16610	La Selvicciola, Ischia di Castro	burial	cemetery	11.748	42.5462	A	De Marinis 2001
125	AAMSA-15			4190	50		bone	Homo Sapiens	16610	La Selvicciola, Ischia di Castro	burial	cemetery	11.748	42.5462	A	De Marinis 2001
126	AAMSA-5H18			3890	120		bone	Homo Sapiens	16610	La Selvicciola, Ischia di Castro	burial	cemetery	11.748	42.5462	A	De Marinis 2001
127	AAMSA-6			4340	60		bone	Homo Sapiens	16610	La Selvicciola, Ischia di Castro	burial	cemetery	11.748	42.5462	A	De Marinis 2001
128	AAMSA-8B			4290	60		bone	Homo Sapiens	16610	La Selvicciola, Ischia di Castro	burial	cemetery	11.748	42.5462	A	De Marinis 2001
129	AAR-25751			6072	36		bone	Homo sapiens	25858	Grotta di S. Angelo IV		cave	16.370368	39.808825	A	Arena et al 2020
130	AAR-25752			3202	45		bone	Homo sapiens	25858	Grotta di S. Angelo IV		cave	16.370368	39.808825	A	Arena et al 2020
131	AAR-25755			6072	34		bone	Homo sapiens	25904	Grotta Funeraria		burial	16.63546832	40.63469015	B	Arena et al 2020
132	AAR-4798.2			3575	50	-3.4	mortar		16644	Torre delle Milizie			12.4866	41.8959	B	Ringbom et al. 2006
133	AAR-4802.2			3520	50	-6.4	mortar		16643	Carolingian Structure			12.4864	41.8931	B	Ringbom et al. 2006
134	AECV-1996C			6360	180				146	Fonte Chiarano			12.5838	45.73	B	Pinhasi et al. 2005
135	AECV-2011C			6790	70		charcoal		147	Rio Tana, Lecce nei Marsi	US 3	settlement	13.68	41.93	B	Pearce 2013a
136	AECV-2012C			6860	60		charcoal		147	Rio Tana, Lecce nei Marsi	US 5	settlement	13.68	41.93	B	Pearce 2013a
137	ANSTO-		NoLabID	4670	50		bone	Homo Sapiens	16610	La Selvicciola, Ischia di Castro	tomb 8	cemetery	11.748	42.5462	A	Skeates 2003
138	ANSTO-		NoLabID	4430	50		bone	Homo Sapiens	16610	La Selvicciola, Ischia di Castro	tomb 5	cemetery	11.748	42.5462	A	Skeates 2003
139	ANSTO-		NoLabID	4340	100		bone	Homo Sapiens	16610	La Selvicciola, Ischia di Castro	tomb 14	cemetery	11.748	42.5462	A	Skeates 2003
140	ANSTO-		NoLabID	4340	60		bone	Homo Sapiens	16610	La Selvicciola, Ischia di Castro	tomb 6	cemetery	11.748	42.5462	A	Skeates 2003
141	ANSTO-		NoLabID	4290	60		bone	Homo Sapiens	16610	La Selvicciola, Ischia di Castro	tomb 8	cemetery	11.748	42.5462	A	Skeates 2003
142	ANSTO-		NoLabID	4250	40		bone	Homo Sapiens	16610	La Selvicciola, Ischia di Castro	tomb 1	cemetery	11.748	42.5462	A	Skeates 2003
143	ANSTO-		NoLabID	4190	50		bone	Homo Sapiens	16610	La Selvicciola, Ischia di Castro	tomb 15	cemetery	11.748	42.5462	A	Skeates 2003
144	ANSTO-		NoLabID	3890	120		bone	Homo Sapiens	16610	La Selvicciola, Ischia di Castro	tomb 5	cemetery	11.748	42.5462	A	Skeates 2003
145	ANSTO-		NoLabID	3700	60		bone	Homo Sapiens	16610	La Selvicciola, Ischia di Castro	tomb 14	cemetery	11.748	42.5462	A	Skeates 2003
146	ANSTO-NA			4760	70		charcoal		9794	Pian dei Cavalli		settlement	9.3193	46.4247	A	Moe et al. 2007
147	ANSTO-NA			3660	90		charcoal		9794	Pian dei Cavalli		settlement	9.3193	46.4247	A	Moe et al. 2007
148	ANSTO-NA139			8830	260				16724	Pian dei Cavalli 4			9.3145	46.4233	C	Skeates and Whitehouse 1997
149	ANSTO-OZC241			10800	80				11407	Piastricoli	B t.9		10.35	44.0769	B	CalPal; Vermeersch 2021
150	ARC-1651			3430	40		charcoal		25954	Chiaravalle		settlement	9.888	44.9286	A	Capuzzo et al. 2014
151	Arc-1962			2522	40				12143	Saint-Martin-de-Corléans		megalithic site	7.297	45.735	B	Skeates 2001
152	B-5087			5730	40				253	Pizzo di Bodio, Varese	layer US 360		8.8333	45.8	B	Skeates and Whitehouse 1997
153	B-5088			6060	50				253	Pizzo di Bodio, Varese	layer US 326		8.8333	45.8	B	Skeates and Whitehouse 1997
154	B-5090			6320	80				253	Pizzo di Bodio, Varese			8.8333	45.8	B	Pinhasi et al. 2005
155	B-5326			4150	90		charcoal		255	Pizzo del Bodio, Bodio Lomnago	Trial trench 1, US 6	settlement	8.8333	45.8	B	Pearce 2013a
156	B-5329			5710	90				253	Pizzo di Bodio, Varese	layer US 360		8.8333	45.8	B	Skeates and Whitehouse 1997
157	B-60691			5020	110				430	Arene Candide, Finale Ligure	layer 8H	cave	8.3283	44.1625	A	Visentini 2006
158	B-60692			5290	80		charcoal		430	Arene Candide, Finale Ligure	layer 13	cave	8.3283	44.1625	A	Visentini 2006
159	B-60700			5320	70		charcoal		430	Arene Candide, Finale Ligure	layer 10-9H	cave	8.3283	44.1625	A	Visentini 2006
160	B-65306			5250	140		charcoal		430	Arene Candide, Finale Ligure	layer 13-11 H	cave	8.3283	44.1625	A	Visentini 2006
161	BAZZ 13			6280	100		charcoal		25905	Bazzarola			10.65479417	44.67879881	B	Conati-Barbaro 2019
162	BAZZ 14			6390	40		charcoal	Corlus avellana	25905	Bazzarola			10.65479417	44.67879881	B	Conati-Barbaro 2019
163	BAZZ 17			6170	40		charcoal	Corylus avellana	25905	Bazzarola			10.65479417	44.67879881	B	Conati-Barbaro 2019
164	Beta 80604			6630	70		charcoal		25867	La Defensola			16.1482	41.8989	A	Whitehouse 2014
165	Beta-		NoLabID	3440	70		charcoal		306	Poggio Fornello	SU 8, pole hole (BA)		10.751	42.9451	A	Capuzzo et al. 2014
166	Beta-		NoLabID	2900	40		charcoal		12356	Sant'Aniceto	Trench T4 112e/105n; Fill, context 458, depth -317		15.9134	37.9475	A	http://www.arch.cam.ac.uk/research/projects/bova-marina/bmap-dates
167	Beta-		NoLabID	2880	40		charcoal		12356	Sant'Aniceto	Trench T4 112e/104n; Grey fill, context 433		15.9134	37.9475	A	http://www.arch.cam.ac.uk/research/projects/bova-marina/bmap-dates
168	Beta-		NoLabID	2860	40		charcoal		12356	Sant'Aniceto	Trench T4 110e/107n; Surface (outdoors?), context 455 in N extension, sealing top of wall at depth -99		15.9134	37.9475	A	http://www.arch.cam.ac.uk/research/projects/bova-marina/bmap-dates
169	Beta-			6360	70				26001	San Domenico			17.4283	40.8526	A	Fiorentino et al. 2013
170	Beta-		NoLabID	4140	100				2378	Grotta San Angelo di Ostuni		cave	17.5774	40.7288	B	CalPal; Coppola et al. 2017
171	Beta-		NoLabID	4700	65				16613	Grotta dei Colombi, Isola Palmaria		cave	9.8431	44.0384	B	Skeates and Whitehouse 1997-98
172	Beta-		NoLabID	2970	70		bone	Homo Sapiens	16695	Castelfranco di Sotto			10.75	43.7	B	Skeates and Whitehouse 1997
173	Beta-		NoLabID	4600	50		bone		16699	Isola di Giannutri, Grosseto			11.1036	42.2539	B	Skeates and Whitehouse 1997
174	Beta-		NoLabID	3490	50		bone	Bos	16700	Sesto Fiorentino			11.2	43.8333	B	Skeates and Whitehouse 1997
175	Beta-		NoLabID	3260	60		bone	Canis	16700	Sesto Fiorentino			11.2	43.8333	B	Skeates and Whitehouse 1997
176	Beta-		NoLabID	4920	40		bone	Homo Sapiens	16700	Sesto Fiorentino			11.2	43.8333	B	Skeates and Whitehouse 1997
177	Beta-		NoLabID	2450	80		charcoal		16702	Frascole			11.5383	43.8816	B	Skeates and Whitehouse 1997
178	Beta-		NoLabID	4640	50		bone	Homo Sapiens	16723	Colle V.E., Siena			12.9389	43.4981	B	Skeates and Whitehouse 1997
179	Beta-1002251			3650	70				9798	Valle Lagorara		quarry	9.5258	44.3502	A	Skeates 2001
180	Beta-100729			4530	50				9798	Valle Lagorara		quarry	9.5258	44.3502	A	Skeates 2001
181	Beta-106143			6410	60		wood		25871	Lago Rotondo			8.3965	44.3168	A	Branch et al. 2014
182	Beta-106150			4230	40				25913	Calvari			9.286181	44.38195	B	Maggi and Pearce 2013
183	Beta-106576			3850	80				13676	Lastruccia 2B, Sesto Fiorentino		settlement	11.1935	43.821	A	Skeates 2003
184	Beta-106577			3850	80		charcoal		13593	Lastruccia 2A, Sesto Fiorentino		settlement	11.1935	43.821	A	Alessandri 2019
185	Beta-106578			3840	60				13593	Lastruccia 2A, Sesto Fiorentino		settlement	11.1935	43.821	A	Skeates 2003
186	Beta-106579			3630	80		charcoal		15859	Lastruccia 3, Sesto Fiorentino		settlement	11.1935	43.821	A	Alessandri 2019
187	Beta-106580			3880	80				15859	Lastruccia 3, Sesto Fiorentino		settlement	11.1935	43.821	A	Skeates 2003
188	Beta-106582			3780	70		charcoal		15859	Lastruccia 3, Sesto Fiorentino		settlement	11.1935	43.821	A	Alessandri 2019
189	Beta-106583			3200	70		charcoal		16896	Termine Est 2, Sesto Fiorentino		settlement	11.22	43.8213	A	Alessandri 2019
190	Beta-106584			3680	70		charcoal		16896	Termine Est 2, Sesto Fiorentino		settlement	11.22	43.8213	A	Alessandri 2019
191	Beta-106585			5190	70				11268	Neto di Bolasse		settlement	11.1798	43.8429	A	Tiné, V., 2004; Manfredini et al. 2009
192	Beta-106586			5170	140				11268	Neto di Bolasse		settlement	11.1798	43.8429	A	Tiné, V., 2004; Manfredini et al. 2009
193	Beta-109619			6370	50		charcoal	Rhamnus	430	Arene Candide, Finale Ligure	layer 9b	cave	8.3283	44.1625	A	Pearce 2013a
194	Beta-109620			5910	50				430	Arene Candide, Finale Ligure		cave	8.3283	44.1625	A	Binder and Maggi 2001
195	Beta-1096205			5910	50				430	Arene Candide, Finale Ligure	layer 7d	cave	8.3283	44.1625	A	Binder and Maggi 2001; Pearce 2013a
196	Beta-109622			4350	50		bone	Homo Sapiens	446	Castellari, Loano	burial		8.2624	44.1495	A	Skeates and Whitehouse 1997-98
197	Beta-10979			6000	60		charcoal		12931	Pian del Ciliegio		rock shelter	8.3749	44.2023	A	Capelli et al. 2008
198	Beta-109801			5178	25		bone	Homo sapiens	430	Arene Candide, Finale Ligure		cave	8.3283	44.1625	A	Sparacello et al 2019
199	Beta-109802			5700	60		bone	Homo sapiens	430	Arene Candide, Finale Ligure		cave	8.3283	44.1625	A	Sparacello et al 2019
200	Beta-110542			6830	40		grain	Hordeum vulgare	430	Arene Candide, Finale Ligure	layer 10	cave	8.3283	44.1625	A	Binder and Maggi 2001; Pearce 2013a
201	Beta-118951			3850	50				25913	Calvari			9.286181	44.38195	B	Maggi and Pearce 2013
202	Beta-121444			4170	60		charcoal	Quercus	5193	Castiglione Chiavarese, Monte Loreto	ML6US321A	mine (copper)	9.5305	44.2755	A	Maggi and Pearce 2005
203	Beta-121726			4280	40		charcoal		5193	Castiglione Chiavarese, Monte Loreto	ML6US330	mine (copper)	9.5305	44.2755	A	Maggi and Pearce 2005
204	Beta-122937			4330	50		charcoal		12350	Umbro	Trench 1 (-8n/-37e); 181 cm, intrusive into layer III		15.9237	37.9612	A	http://www.arch.cam.ac.uk/research/projects/bova-marina/bmap-dates
205	Beta-122938			5790	50		charcoal		12350	Umbro	Trench 1 (-8n/-37e); 210-220 cm (Base layer III)		15.9237	37.9612	A	http://www.arch.cam.ac.uk/research/projects/bova-marina/bmap-dates
206	Beta-122939			6750	50		charcoal		12350	Umbro	Trench 1 (-8n/-36e); 250-260 cm (layer V)		15.9237	37.9612	A	http://www.arch.cam.ac.uk/research/projects/bova-marina/bmap-dates
207	Beta-123150			4720	60		charcoal	Acer	5193	Castiglione Chiavarese, Monte Loreto	ML6US118	mine (copper)	9.5305	44.2755	A	Maggi and Pearce 2005
208	Beta-124040			3240	40				12932	Gragnano		settlement	12.0959	43.5814	A	Moroni Lanfredini and Benvenuti 2010
209	Beta-124041			4940	50				12933	Il Moresco		settlement	12.1342	43.549	A	Rubinos and Ruiz-Gálvez 2003
210	Beta-126672			4410	60				25917	Dragonaria			9.224156	44.41232	B	Maggi and Pearce 2013
211	Beta-134710			5690	120		charcoal		25831	Borgo Cascino		settlement	14.2002	37.4969	A	Skeates 2003
212	Beta-134826			4600	40				25920	Grotta Ascheri			8.43771973	44.24068984	B	Maggi and Pearce 2013
213	Beta-135146			5930	70		charcoal		12350	Umbro	Trench 1 (-7n/-36e); 160-170 cm (layers II/III)		15.9237	37.9612	A	http://www.arch.cam.ac.uk/research/projects/bova-marina/bmap-dates
214	Beta-135147			6620	60		charcoal		12350	Umbro	Trench 1 (-7n/-36e); 180-190 cm (top of layer III)		15.9237	37.9612	A	http://www.arch.cam.ac.uk/research/projects/bova-marina/bmap-dates
215	Beta-135150			3390	60		charcoal		12350	Umbro	Trench 6 (-60n/-6e); 60-70 (base of pot scatter upon cobbled surface)		15.9237	37.9612	A	http://www.arch.cam.ac.uk/research/projects/bova-marina/bmap-dates
216	Beta-135159			4090	60		charcoal	Arbutus unedo	5193	Castiglione Chiavarese, Monte Loreto	ML2T10US10	mine (copper)	9.5305	44.2755	A	Maggi and Pearce 2005
217	Beta-135160			4600	80		charcoal	Prunus	5193	Castiglione Chiavarese, Monte Loreto	ML6US260A	mine (copper)	9.5305	44.2755	A	Maggi and Pearce 2005
218	Beta-135161			4000	60		charcoal	Pistacia	5193	Castiglione Chiavarese, Monte Loreto	ML6US332	mine (copper)	9.5305	44.2755	A	Maggi and Pearce 2005
219	Beta-135162			4240	60		charcoal	Quercus ilex	5193	Castiglione Chiavarese, Monte Loreto	ML3T5US209	mine (copper)	9.5305	44.2755	A	Maggi and Pearce 2005
220	Beta-135853			4090	50		charcoal		5193	Castiglione Chiavarese, Monte Loreto	ML10T8US26	mine (copper)	9.5305	44.2755	A	Maggi and Pearce 2005
221	Beta-141093			3530	50		bone	Homo Sapiens	828	Grotta di Monte Salviano, Avezzano		cave	13.4058	42.0253	B	Van Rossenberg 2012
222	Beta-145956			7740	50				346	Grotta di Su Coluru, Laerru	layer L2	cave	8.8	40.8	B	Pearce 2013a
223	Beta-145957			7920	50				346	Grotta di Su Coluru, Laerru	layer L3	cave	8.8	40.8	B	Pearce 2013a
224	Beta-145962			5370	50		charcoal		1646	Chiarentana			11.7844	43.0124	A	Pessina and Radi 2002
225	Beta-147286			4150	40		charcoal		12350	Umbro	Trench 1 (-9n/-38e); 310-320, intrusive into layer III		15.9237	37.9612	A	http://www.arch.cam.ac.uk/research/projects/bova-marina/bmap-dates
226	Beta-147993			3260	70		charcoal		25908	Riparo I di Contrada San Tommaso			14.4405	37.4149	C	Skeates 2003
227	Beta-148989			2800	70		charcoal		12936	Su Putzu 4	UE-5; Pr-B1.6; HZ93-198	settlement	8.8968	40.1988	A	Rubinos and Ruiz-Gálvez 2003
228	Beta-148990			2810	60		charcoal		12936	Su Putzu 4	UE-7; F1.1:4c-4g; HZ94-81	settlement	8.8968	40.1988	A	Rubinos and Ruiz-Gálvez 2003
229	Beta-148991			2790	60		charcoal		12937	Gasoru	structure B, base house; Pr-B1.6; HZ93-180; Structure B, basement hut	settlement	9.2757	39.6714	A	Rubinos and Ruiz-Gálvez 2003
230	Beta-148992			3100	70		charcoal		12937	Gasoru	structure B, base house; F1.1:2e; HZ94-46; Structure B, basement hut	settlement	9.2757	39.6714	A	Rubinos and Ruiz-Gálvez 2003
231	Beta-149259			6350	70				350	Catignano	Feature 501, spit 1	settlement	13.9501	42.3463	B	Tozzi and Zamagni 2003; Pearce 2013a
232	Beta-149260			6330	40				350	Catignano	Feature 501, spit 3	settlement	13.9501	42.3463	B	Tozzi and Zamagni 2003; Pearce 2013a
233	Beta-149261	GrA-		5070	40		charcoal		12938	Contraguda, Perfugas	layer 5; Area 3, square m19-20, structure 302, layer 5; Ozieri context	settlement	8.8777	40.8317	B	Spanedda 2006
234	Beta-150719			3000	70		charcoal		12937	Gasoru	structure B, house; B1.5:1b2; HZ91-416; Structure B, hut	settlement	9.2757	39.6714	A	Rubinos and Ruiz-Gálvez 2003
235	Beta-153574			4500	50		bone	Homo sapiens	25906	Grotta del Fontino	Tomb in q.B8	cave	11.0861	42.8836	B	Anzidei and Carboni 2020
236	Beta-153649			5370	50				1646	Chiarentana	stratigraphic unit 10		11.7844	43.0124	A	Tiné, V., 2004; Manfredini et al. 2009
237	Beta-155898			6240	40		bone	Homo sapiens	25906	Grotta del Fontino		cave	11.0861	42.8836	B	Anzidei and Carboni 2020
238	Beta-155962			5040	40				1646	Chiarentana	stratigraphic unit 10		11.7844	43.0124	A	Tiné, V., 2004; Manfredini et al. 2009
239	Beta-158321			6290	40				350	Catignano	Feature 511	settlement	13.9501	42.3463	B	Tozzi and Zamagni 2003; Pearce 2013a
240	Beta-161933			6650	50				13120	Defensola A, Gargano		mine (flint)	16.1482	41.8989	A	Fiorentino et al. 2013
241	Beta-165482			6940	40		seed	Cerealia	453	Favella			16.4485	39.6742	A	Binder et al. 2018
242	Beta-167164			6130	40		charcoal		350	Catignano	Feature 502/510	settlement	13.9501	42.3463	B	Tozzi and Zamagni 2003; Pearce 2013a
243	Beta-167929			6400	40				346	Grotta di Su Coluru, Laerru	layer F1	cave	8.8	40.8	B	Pearce 2013a
244	Beta-167930			6680	160				346	Grotta di Su Coluru, Laerru	layer H	cave	8.8	40.8	B	Pearce 2013a
245	Beta-167931			6830	80				346	Grotta di Su Coluru, Laerru	layer I1	cave	8.8	40.8	B	Pearce 2013a
246	Beta-167932			7400	40				346	Grotta di Su Coluru, Laerru	layer L1	cave	8.8	40.8	B	Pearce 2013a
247	Beta-169498			6340	40		charcoal		12345	Penitenzeria	Trench 4 (48n/40e); 148.5 cm (base of layer IV)		15.9208	37.9628	A	http://www.arch.cam.ac.uk/research/projects/bova-marina/bmap-dates
248	Beta-169499			6190	40		charcoal		12345	Penitenzeria	Trench 4 (38e/48n); 113 cm (layer IV, near top)		15.9208	37.9628	A	http://www.arch.cam.ac.uk/research/projects/bova-marina/bmap-dates
249	Beta-170555			6700	40		charcoal	Euphorbia	430	Arene Candide, Finale Ligure	Phase AC2, US9Bbase	cave	8.3283	44.1625	A	Binder et al. 2018
250	Beta-170964			3980	50		charcoal	Quercus	5193	Castiglione Chiavarese, Monte Loreto	ML602US270	mine (copper)	9.5305	44.2755	A	Maggi and Pearce 2005
251	Beta-170965			4030	40		charcoal	Erica arborea	5193	Castiglione Chiavarese, Monte Loreto	ML602US427	mine (copper)	9.5305	44.2755	A	Maggi and Pearce 2005
252	Beta-171117			3190	70				12940	Gorgo del Ciliegio		settlement	12.17	43.585	A	Moroni Lanfredini and Benvenuti 2010
253	Beta-171118			3320	80				10034	San Marco		settlement	16.1365	41.9088	B	Moroni Lanfredini and Benvenuti 2010
254	Beta-171344			4710	40		charcoal	Erica arborea	5193	Castiglione Chiavarese, Monte Loreto	ML10T8UUSS2-3	mine (copper)	9.5305	44.2755	A	Maggi and Pearce 2005
255	Beta-171597			4050	40				13121	Defensola B, Gargano		mine (flint)	16.1396	41.8999	B	Muntoni and Tarantini 2011
256	Beta-177114			5170	40				1835	Scandicci, Via Deledda			11.1776	43.7444	A	Tiné, V., 2004; Manfredini et al. 2009
257	Beta-177115			5080	40				1835	Scandicci, Via Deledda			11.1776	43.7444	A	Tiné, V., 2004; Manfredini et al. 2009
258	Beta-178903			4000	40		charcoal		5193	Castiglione Chiavarese, Monte Loreto	MLTR8US49GS	mine (copper)	9.5305	44.2755	A	Maggi and Pearce 2005
259	Beta-180235			4170	70		bone	Homo sapiens	10029	Grotta della Spinosa, Massa Marittima	US 8	cave	10.8877	43.05	B	Anzidei and Carboni 2020
260	Beta-181546			6090	40		charcoal		15734	Cala Giovanna		settlement	10.075133	42.580446	A	Gabriele and Boschian 2009
261	Beta-181784			6410	40		charcoal		12345	Penitenzeria	Trench 4 (39e/47n); 170 cm (just above base of layer IV)		15.9208	37.9628	A	http://www.arch.cam.ac.uk/research/projects/bova-marina/bmap-dates
262	Beta-181785			6340	40		charcoal		12345	Penitenzeria	Trench 4 (38e/47n); 187.5 cm (base of layer IV)		15.9208	37.9628	A	http://www.arch.cam.ac.uk/research/projects/bova-marina/bmap-dates
263	Beta-183491			3240	40		bone	Homo Sapiens	375	Arma della Gastea, Valle Argentina	(BM)		7.6988	44.0258	B	Capuzzo et al. 2014
264	Beta-183492			4440	40				25930	Ratapena			10.8877	43.05	C	Anzidei and Carboni 2020
265	Beta-185572			4710	40				5193	Castiglione Chiavarese, Monte Loreto		mine (copper)	9.5305	44.2755	A	Maggi and Pearce 2013
266	Beta-203528			5010	40				5193	Castiglione Chiavarese, Monte Loreto		mine (copper)	9.5305	44.2755	A	Pearce 2015
267	Beta-205639			3320	40		bone	Homo Sapiens	383	Gradisca di Sedegliano	Grave in pit 1/2004 (BM)		12.9688	46.0073	B	Capuzzo et al. 2014
268	Beta-215477			3150	40		wood		19400	S. Lorenzo a Greve	US 607	settlement	11.1901	43.7643	A	Hinz et al. 2012
269	Beta-215478			4440	40		charcoal		19400	S. Lorenzo a Greve			11.1901	43.7643	A	Manfredini 2012
270	Beta-215479			4390	60				19400	S. Lorenzo a Greve			11.1901	43.7643	A	Anzidei and Carboni 2020
271	Beta-215481			4560	40				19400	S. Lorenzo a Greve			11.1901	43.7643	A	Manfredini 2012
272	Beta-216472			3530	40		bone	Homo Sapiens	383	Gradisca di Sedegliano	Grave in pit 3/2005		12.9688	46.0073	B	Capuzzo et al. 2014
273	Beta-216473			3340	40		bone	Homo Sapiens	383	Gradisca di Sedegliano	Grave in pit 4/2005		12.9688	46.0073	B	Capuzzo et al. 2014
274	Beta-217911			5900	50		wood	Alnus	393	Isolino di Varese, Biandronno	wooden platform, post 26, US 4	settlement	8.7333	45.8167	B	Banchieri 2009; Pearce 2013a
275	Beta-223477			5870	40		wood	Acer	393	Isolino di Varese, Biandronno	wood from collapsed vertical structure, N Area d 101	settlement	8.7333	45.8167	B	Banchieri 2009; Pearce 2013a
276	Beta-227131			8770	60				10888	Grotta Mora Cavorso	layer L4-LR	cave	13.1739	41.8779	A	Rolfo et al. 2016
277	Beta-233256			2830	40		charcoal		12356	Sant'Aniceto	Trench T4 113e/104n; 90 cm; 404-405; surface below upper Bronze Age pot scatter		15.9134	37.9475	A	http://www.arch.cam.ac.uk/research/projects/bova-marina/bmap-dates
278	Beta-233258			2810	40		bone		12356	Sant'Aniceto	Trench Apse profile; ashy feature fill at base of profile		15.9134	37.9475	A	http://www.arch.cam.ac.uk/research/projects/bova-marina/bmap-dates
279	Beta-239858			3900	40		bone	Homo sapiens	25910	Selva di Stanghella		burial	11.757209	45.132386	B	Bianchin Citton 2013
280	Beta-240892-AMS			5400	50		bone	Bos taurus	25994	Col del Buson, Belluno		settlement	12.2031	46.19	A	Biannchin Citton et al. 2015
281	Beta-242792			3900	40				25932	Piazza Brignole, Genova			8.944206	44.40862	A	Maggi and Pearce 2013
282	Beta-244374			6040	50		wood		393	Isolino di Varese, Biandronno	N Area, sample 128/2006	settlement	8.7333	45.8167	B	Banchieri 2009; Pearce 2013a
283	Beta-249888			3250	40		bone	Homo sapiens	25940	Mereto di Tomba (Udine)		burial	13.04167188	46.05122058	C	Borgna et al 2019
284	Beta-249889			3300	40		bone	Homo sapiens	25940	Mereto di Tomba (Udine)		burial	13.04167188	46.05122058	C	Borgna et al 2019
285	Beta-249890			3210	40		bone	Homo sapiens	25940	Mereto di Tomba (Udine)		burial	13.04167188	46.05122058	C	Borgna et al 2019
286	Beta-249891			3240	40		bone	Homo sapiens	25940	Mereto di Tomba (Udine)		burial	13.04167188	46.05122058	C	Borgna et al 2019
287	Beta-249892			3230	40		bone	Homo sapiens	25940	Mereto di Tomba (Udine)		burial	13.04167188	46.05122058	C	Borgna et al 2019
288	Beta-249893			3370	40		bone	Homo sapiens	25940	Mereto di Tomba (Udine)		burial	13.04167188	46.05122058	C	Borgna et al 2019
289	Beta-254552			4370	30				26008	San Carlo-Cava Solvay	US 4 (q. M3)	settlement	10.59490778	43.09986131	B	Anzidei and Carboni 2020
290	Beta-254553			4450	40				26008	San Carlo-Cava Solvay	US 4 (q. L4)	settlement	10.59490778	43.09986131	B	Anzidei and Carboni 2020
291	Beta-254621			5800	50		wood		393	Isolino di Varese, Biandronno	Plank 945, US 231	settlement	8.7333	45.8167	B	Banchieri 2009; Pearce 2013a
292	Beta-254622			5880	40		wood		393	Isolino di Varese, Biandronno	Post 168, US 296	settlement	8.7333	45.8167	B	Banchieri 2009; Pearce 2013a
293	Beta-254623			5950	40		wood		393	Isolino di Varese, Biandronno	Post 170 US 339	settlement	8.7333	45.8167	B	Banchieri 2009; Pearce 2013a
294	Beta-314642			9450	50		charcoal		25807	Vallone Inferno		settlement	13.933	37.8716	B	CalPal
295	Beta-334464			8080	40		charcoal		25812	Su Carroppu	SU9	rock shelter	8.5588	39.2069	B	Lugliè 2018
296	Beta-334465			8190	40		charcoal		25812	Su Carroppu	SU9	rock shelter	8.5588	39.2069	B	Lugliè 2018
297	Beta-334466			8410	50		charcoal		25812	Su Carroppu	SU43	rock shelter	8.5588	39.2069	B	Lugliè 2018
298	Beta-334467			8350	40		bone		25812	Su Carroppu	SU43	rock shelter	8.5588	39.2069	B	Lugliè 2018
299	Beta-334478			6200	40		bone	Homo Sapiens	25861	Grotta Rifugio		cave	9.5021	40.2671	A	Lugliè 2018
300	Beta-334479			6430	40		charcoal		25861	Grotta Rifugio		cave	9.5021	40.2671	A	Lugliè 2018
301	Beta-334480			6250	40		bone	Homo sapiens	25861	Grotta Rifugio		cave	9.5021	40.2671	A	Lugliè 2018
302	Beta-35217			6680	180		charcoal		421	Laghetti del Crestoso, Bovegno	core LC:4	settlement	10.2739	45.7933	B	Baroni and Biagi 1997
303	Beta-35218			7540	310		charcoal		12027	near Laghetti del Crestoso	pollen core LC:3		10.3047	45.8539	B	Baroni et al. 1997
304	Beta-35224	ETH-6196		4070	70		bone	Homo sapiens	420	Remedello	tomb	cemetery	10.2118	45.5416	B	Biagi 2000
305	Beta-35241			7850	80		charcoal		421	Laghetti del Crestoso, Bovegno	Feature 10, pit	settlement	10.2739	45.7933	B	Baroni and Biagi 1997; Pearce 2013a
306	Beta-369365			3000	30		seed		5196	Sa Osa		settlement	8.5466	39.9146	A	Ucchesu et al. 2015
307	Beta-369366			3020	30		seed		5196	Sa Osa		settlement	8.5466	39.9146	A	Ucchesu et al. 2015
308	Beta-3698a			5160	90				430	Arene Candide, Finale Ligure		cave	8.3283	44.1625	A	Maggi and Pearce 2013
309	Beta-37705			3190	80		bones	Homo Sapiens	25975	Stampu Erdi, Seulo	burial	cave	9.2355	39.8651	A	Skeates et al. 2013
310	Beta-392578			2960	30		charcoal		26009	Brunku 'e s’Omu nuraghe	US7	settlement	8.797351	39.815237	A	Cicilloni et al 2015
311	Beta-392579			2870	30		charcoal		31000	Brunku 'e s’Omu nuraghe	US2	settlement	8.797351	39.815237	A	Cicilloni et al 2015
312	Beta-392580			2870	30		charcoal		31000	Brunku 'e s’Omu nuraghe	US4-5	settlement	8.797351	39.815237	A	Cicilloni et al 2015
313	Beta-393850			2900	30		seed		16891	Rome, Sant'Omobono		settlement	12.4848	41.892	A	Brock and Terrenato 2016
314	Beta-393851			2930	30		seed		16891	Rome, Sant'Omobono		settlement	12.4848	41.892	A	Brock and Terrenato 2016
315	Beta-393852			2860	30		seed		16891	Rome, Sant'Omobono		settlement	12.4848	41.892	A	Brock and Terrenato 2016
316	Beta-393853			2940	30		seed		16891	Rome, Sant'Omobono		settlement	12.4848	41.892	A	Brock and Terrenato 2016
317	Beta-400544			2950	30		charcoal		31000	Brunku 'e s’Omu nuraghe	US12	settlement	8.797351	39.815237	A	Cicilloni et al 2015
318	Beta-400545			3120	30		charcoal		31000	Brunku 'e s’Omu nuraghe	US9	settlement	8.797351	39.815237	A	Cicilloni et al 2015
319	Beta-406738			2560	30		bone		31001	Mont'e Prama		burial	8.448278	39.965778	A	Usai 2015
320	Beta-406739			2700	30		bone		31001	Mont'e Prama		burial	8.448278	39.965778	A	Usai 2015
321	Beta-407011			2750	30		bone		31001	Mont'e Prama		burial	8.448278	39.965778	A	Usai 2015
322	Beta-408858			6340	30		charcoal		25807	Vallone Inferno		settlement	13.933	37.8716	B	Natali and Forgia 2018
323	Beta-409341			5790	60		bone	Homo sapiens	430	Arene Candide, Finale Ligure		cave	8.3283	44.1625	A	Sparacello et al 2019
324	Beta-409341			5820	30		bone	Homo sapiens	9616	Grotta Pollera, Finale Ligure	burial	cave	8.3146	44.2006	A	Sparacello et al 2019
325	Beta-44114			6180	80				425	Mileto			11.1971	43.8267	A	Cremonesi 2001
326	Beta-44155			6100	80				425	Mileto			11.1971	43.8267	A	Cremonesi 2001
327	Beta-44754			3160	80		charcoal		426	Monte Castellaro di Pignone	(BR-BF); layer US3		9.7242	44.1725	B	Skeates and Whitehouse 1997; Capuzzo et al. 2014
328	Beta-45751			3930	190		charcoal		9798	Valle Lagorara	workshop floor, LG2A US9	quarry	9.5258	44.3502	A	Maggi et al. 1997
329	Beta-468695			5390	160				9799	Grotte del Bandito, Alpi Marittime		cave	7.4274	44.2901	B	Maggi et al. 2006
330	Beta-47808			6890	60				428	Ripa Tetta			15.3351	41.5082	B	Hinz et al. 2012
331	Beta-47808/Cams-2681			6890	60				428	Ripa Tetta	Guadone-Rendina/Lagnano		15.3351	41.5082	B	Whitehouse 2014
332	Beta-48682			4320	80		charcoal		430	Arene Candide, Finale Ligure	layer 5H	cave	8.3283	44.1625	A	Pearce 2013a
333	Beta-48683			5740	80		charcoal		430	Arene Candide, Finale Ligure	layer 18I	cave	8.3283	44.1625	A	Pearce 2013a
334	Beta-48685			5900	90				430	Arene Candide, Finale Ligure		cave	8.3283	44.1625	A	Facchinetti 2012
335	Beta-48686			5780	80		charcoal		430	Arene Candide, Finale Ligure		cave	8.3283	44.1625	A	Skeates and Whitehouse 1996
336	Beta-48687			3420	70		charcoal		429	Roc del Col	Area V7, SU 45, pit		6.9812	45.0511	B	Capuzzo et al. 2014
337	Beta-48688			3180	90		bone	Bos	430	Arene Candide, Finale Ligure	layer 5I	cave	8.3283	44.1625	A	Pearce, M. 2013. Rethinking the North Italian Early Neolithic.
338	Beta-48689			5710	100		bone		430	Arene Candide, Finale Ligure	layer 18H	cave	8.3283	44.1625	A	Pearce, M. 2013. Rethinking the North Italian Early Neolithic CalPal
339	Beta-48690			5700	90		bone		430	Arene Candide, Finale Ligure	layer 18H	cave	8.3283	44.1625	A	Pearce, M. 2013. Rethinking the North Italian Early Neolithic CalPal
340	Beta-48691	ETH-9055		6000	60		bone	Cervus elaphus	430	Arene Candide, Finale Ligure	layer 24C, 1	cave	8.3283	44.1625	A	Pearce, M. 2013. Rethinking the North Italian Early Neolithic.; CalPal
341	Beta-48692			6010	100		bone	Bos	430	Arene Candide, Finale Ligure	layer 24C	cave	8.3283	44.1625	A	Pearce, M. 2013. Rethinking the North Italian Early Neolithic CalPal
342	Beta-48693			5980	160		bone	Cervus elaphus	430	Arene Candide, Finale Ligure	layer 24C	cave	8.3283	44.1625	A	Pearce, M. 2013. Rethinking the North Italian Early Neolithic CalPal
343	Beta-48694			9980	140		bone	Cervus elaphus	430	Arene Candide, Finale Ligure	1 top; M 1 top; 1 top	cave	8.3283	44.1625	A	Bietti 1997; INQUA_RPED_v18; Bietti 1997
344	Beta-48965			5390	160		bone	Homo Sapiens	9798	Valle Lagorara		quarry	9.5258	44.3502	A	Skeates and Whitehouse 1997-98
345	Beta-50953			3470	60		bone	Homo sapiens	31002	Cannissoni and Gastea		cave	9.15	39.15	A	Skeates et al 2013
346	Beta-51031			4640	50		bone	Homo Sapiens	19399	Colle Val d'Elsa	burial		11.1272	43.42	A	Manfredini 2012
347	Beta-51112			3750	110				31003	Suvero			9.778266	44.26672	C	Maggi and Pearce 2013
348	Beta-53981			10740	90		charcoal		430	Arene Candide, Finale Ligure	M 1-2	cave	8.3283	44.1625	A	INQUA_RPED_v18
349	Beta-55986			2600	70		wood		16865	Parco "I Forti", Chiusi			11.9503	43.018	A	Skeates 1994
350	Beta-55987			2780	50		wood		16865	Parco "I Forti", Chiusi			11.9503	43.018	A	Skeates 1994
351	Beta-56694			4720	120				430	Arene Candide, Finale Ligure		cave	8.3283	44.1625	A	Skeates and Whitehouse 1994
352	Beta-56695			5670	70				430	Arene Candide, Finale Ligure		cave	8.3283	44.1625	A	Facchinetti 2012
353	Beta-56696			5880	70				430	Arene Candide, Finale Ligure		cave	8.3283	44.1625	A	Facchinetti 2012
354	Beta-56697			5160	90				430	Arene Candide, Finale Ligure		cave	8.3283	44.1625	A	Skeates and Whitehouse 1994
355	Beta-56698			4950	90				430	Arene Candide, Finale Ligure		cave	8.3283	44.1625	A	Skeates and Whitehouse 1994
356	Beta-59933			6870	70				11368	Terragne			17.6333	40.4	B	Fiorentino et al. 2013
357	Beta-59934			6930	70		bone collagen	Cervus	11368	Terragne			17.6333	40.4	B	Binder et al. 2018
358	Beta-60686			5910	90		charcoal		430	Arene Candide, Finale Ligure	layer 24G1, G1b16	cave	8.3283	44.1625	A	Maggi et al. 1997; Pearce 2013a
359	Beta-60687			6240	110		charcoal		430	Arene Candide, Finale Ligure	layer 24G1, G1c15	cave	8.3283	44.1625	A	Maggi et al. 1997; Pearce 2013a
360	Beta-60688			6010	110		charcoal		430	Arene Candide, Finale Ligure	layer 24G, Gb16	cave	8.3283	44.1625	A	Maggi et al. 1997; Pearce 2013a
361	Beta-60689			6050	60		charcoal		430	Arene Candide, Finale Ligure	layer 26G, Gb19; C26G	cave	8.3283	44.1625	A	Maggi et al. 1997; Pearce 2013a
362	Beta-60690			6140	160		charcoal		430	Arene Candide, Finale Ligure	layer 27G,Gb20; C27G	cave	8.3283	44.1625	A	Maggi et al. 1997; Pearce 2013a
363	Beta-60691		DateConflict	5020	110		charcoal		430	Arene Candide, Finale Ligure	layer 8H	cave	8.3283	44.1625	A	Maggi et al. 1997; Pearce 2013a	Maggi 1997: tab.2; Dateconflict: date also given as 4720+/-120
364	Beta-60692			5290	80		charcoal		430	Arene Candide, Finale Ligure		cave	8.3283	44.1625	A	Maggi et al. 1997; Pearce 2013a
365	Beta-60693			5670	110		charcoal		430	Arene Candide, Finale Ligure		cave	8.3283	44.1625	A	Maggi et al. 1997; Pearce 2013a
366	Beta-60694			5280	110		charcoal		430	Arene Candide, Finale Ligure		cave	8.3283	44.1625	A	Maggi et al. 1997; Pearce 2013a
367	Beta-60695			5830	110		charcoal		430	Arene Candide, Finale Ligure		cave	8.3283	44.1625	A	Maggi et al. 1997; Pearce 2013a
368	Beta-60696			5650	100		charcoal		430	Arene Candide, Finale Ligure		cave	8.3283	44.1625	A	Maggi et al. 1997; Pearce 2013a
369	Beta-60697			5850	90		charcoal		430	Arene Candide, Finale Ligure		cave	8.3283	44.1625	A	Maggi et al. 1997; Pearce 2013a
370	Beta-60698			5860	70		charcoal		430	Arene Candide, Finale Ligure		cave	8.3283	44.1625	A	Maggi et al. 1997; Pearce 2013a
371	Beta-60699			5970	100		charcoal		430	Arene Candide, Finale Ligure		cave	8.3283	44.1625	A	Maggi et al. 1997; Pearce 2013a
372	Beta-60700			5320	70		charcoal		430	Arene Candide, Finale Ligure		cave	8.3283	44.1625	A	Maggi et al. 1997; Pearce 2013a
373	Beta-60701			5400	70				430	Arene Candide, Finale Ligure		cave	8.3283	44.1625	A	Facchinetti 2012
374	Beta-60702			5540	130				430	Arene Candide, Finale Ligure		cave	8.3283	44.1625	A	Facchinetti 2012
375	Beta-60706			5840	110				430	Arene Candide, Finale Ligure		cave	8.3283	44.1625	A	Facchinetti 2012
376	Beta-60707			6090	100				430	Arene Candide, Finale Ligure		cave	8.3283	44.1625	A	Facchinetti 2012
377	Beta-60990			3110	70		charcoal		439	S. Antonino di Perti	SU 104 III (BR)		8.3208	44.1806	B	Eubar et al. 2014
378	Beta-60991			2810	60				439	S. Antonino di Perti			8.3208	44.1806	B	Skeates and Whitehouse 1997-98
379	Beta-63285			4480	60				425	Mileto			11.1971	43.8267	A	Cremonesi 2001
380	Beta-63287			4550	100				2288	Olmicino	layer 3a		11.2001	43.8265	A	Tiné, V., 2004; Manfredini et al. 2009
381	Beta-63296			4790	80				11268	Neto di Bolasse		settlement	11.1798	43.8429	A	Tiné, V., 2004; Manfredini et al. 2009
382	Beta-63511			3790	120		charcoal		445	Bric Tana	F2, US 8		8.2178	44.3485	B	Skeates and Whitehouse 1997-98
383	Beta-63512	CAMS-7642		3210	60		seed (charred)		445	Bric Tana	E2, US 14, Terraced structure (BM1-2)		8.2178	44.3485	B	Skeates and Whitehouse 1997-98; Capuzzo et al. 2014
384	Beta-63513	CAMS-7643		3200	60		seed (charred)		445	Bric Tana	F2, US 8, Terraced structure (BM1-2)		8.2178	44.3485	B	Skeates and Whitehouse 1997-98; Capuzzo et al. 2014
385	Beta-65241			5580	120		charcoal		430	Arene Candide, Finale Ligure		cave	8.3283	44.1625	A	Maggi et al. 1997; Pearce 2013a; CalPal
386	Beta-65257	CAMS-8554		5390	80		charcoal	Pistacia lentiscus	430	Arene Candide, Finale Ligure	layer 16AB	cave	8.3283	44.1625	A	Maggi et al. 1997; Pearce 2013a; CalPal
387	Beta-65305			3500	230		charcoal	Quercus ilex	430	Arene Candide, Finale Ligure	layer 2	cave	8.3283	44.1625	A	Maggi et al. 1997; Pearce 2013a; CalPal
388	Beta-65306			5250	140		charcoal	Pistacia lentiscus	430	Arene Candide, Finale Ligure		cave	8.3283	44.1625	A	Maggi et al. 1997; Pearce 2013a; CalPal
389	Beta-65307	CAMS-8990		5620	70		charcoal	Pistacia lentiscus	430	Arene Candide, Finale Ligure	layer 16AB 2	cave	8.3283	44.1625	A	Maggi et al. 1997; Pearce 2013a; CalPal
390	Beta-65308			5950	60		charcoal	Quercus caducifolia	430	Arene Candide, Finale Ligure	layer 27ABD; C27ABD	cave	8.3283	44.1625	A	Maggi et al. 1997; Pearce 2013a; CalPal
391	Beta-65594			4720	120		bone	Pig	430	Arene Candide, Finale Ligure		cave	8.3283	44.1625	A	Skeates and Whitehouse 1994
392	Beta-66550	CAMS-9418		4430	60		charcoal	Pistacia lentiscus	430	Arene Candide, Finale Ligure	layer 2	cave	8.3283	44.1625	A	Maggi et al. 1997; Pearce 2013a; CalPal
393	Beta-66551			6350	60		charcoal	Quercus caducifolia	430	Arene Candide, Finale Ligure	layer 26ABD; C26	cave	8.3283	44.1625	A	Maggi et al. 1997; Manen and Sabatier 2003; Pearce 2013a; CalPal
394	Beta-66552			6150	70		charcoal	Phillirea	430	Arene Candide, Finale Ligure	layer 27C; C27	cave	8.3283	44.1625	A	Maggi et al. 1997; Manen and Sabatier 2003; Pearce 2013a; CalPal
395	Beta-66553			6880	60		charcoal	Pistacia terebintus	430	Arene Candide, Finale Ligure	layer 27G; C27	cave	8.3283	44.1625	A	Maggi et al. 1997; Manen and Sabatier 2003; Pearce 2013a; CalPal
396	Beta-67093			7260	70				11368	Terragne			17.6333	40.4	B	Natali and Forgia 2018
397	Beta-67245			3420	90		charcoal		446	Castellari, Loano			8.2624	44.1495	A	Skeates and Whitehouse 1997-98; Capuzzo et al. 2014
398	Beta-71143			6820	80		charcoal		13120	Defensola A, Gargano	northern area, Def412	mine (flint)	16.1482	41.8989	A	Whitehouse 2014
399	Beta-71144			6670	70		charcoal		13120	Defensola A, Gargano	northern area, A, Def439	mine (flint)	16.1482	41.8989	A	Whitehouse 2014
400	Beta-7163			6860	60		charcoal		453	Favella			16.4485	39.6742	A	Skeates and Whitehouse 1997
401	Beta-71633			6910	60		seeds (charred)	Cerealia	453	Favella			16.4485	39.6742	A	Binder et al. 2018
402	Beta-71945			6340	60				455	Cascina Cascinetta, Casalnoceto	US 221	settlement	8.9	44.9	B	Padovan et al. 2004; Pearce 2013a
403	Beta-72233			4920	70		bone	Homo Sapiens	10677	San Benedetto	burial	Rock-cut tomb	8.5184	39.3708	A	Paulsson 2017
404	Beta-72235			4050	140		bone	Homo Sapiens	10632	Santa Caterina di Pittinuri	Post-Ozieri	Rock-cut tomb	8.4915	40.1074	B	Lai et al. 2017
405	Beta-76823			7870	60		bone		1619	Arma di Nasino, Val Pennavaira		cave	8.0497	44.1097	A	Pearce 2013a
406	Beta-77355			5560	130		charcoal		12931	Pian del Ciliegio	US 54 (occupation layer)	rock shelter	8.3749	44.2023	A	Capelli et al. 2008
407	Beta-77356			5810	70		charcoal		12931	Pian del Ciliegio	US 112b (rubbish deposit)	rock shelter	8.3749	44.2023	A	Capelli et al. 2008
408	Beta-80603			6540	60		charcoal		13120	Defensola A, Gargano	Def106	mine (flint)	16.1482	41.8989	A	Whitehouse 2014
409	Beta-80604			6630	70		charcoal		13120	Defensola A, Gargano	Def399	mine (flint)	16.1482	41.8989	A	Whitehouse 2014
410	Beta-80605			5170	70				13128	Martinetti, Gargano			16.0069	41.915	B	Fiorentino et al. 2013
411	Beta-84136			3760	80		charcoal		463	Lastruccia, Basilicata		settlement	11.1952	43.8346	B	Müller et al 2001; Hinz et al. 2012
412	Beta-84137			3620	80		charcoal		463	Lastruccia, Basilicata		settlement	11.1952	43.8346	B	Alessandri 2018
413	Beta-84138			3850	80		charcoal		463	Lastruccia, Basilicata		settlement	11.1952	43.8346	B	Müller et al 2001; Hinz et al. 2012
414	Beta-84139			3840	90				16903	Volpaia, Sesto Fiorentino		settlement	11.1763	43.8368	A	Sarti and Fenu 1998; Hinz et al. 2012
415	Beta-87979			4510	70				9798	Valle Lagorara	LG2A US9	quarry	9.5258	44.3502	A	Skeates 2001
416	Beta-91796			10540	140				11783	Le Mura, Monopoli, Lido di Porto Bianco	3		17.3	40.95	B	Palma di Cesnola 1996; Mussi et al. 2011
417	Beta-92591			3670	50				25959	Termine Est 1, Sesto Fiorentino		settlement	11.23	43.8214	A	Alessandri 2019
418	Beta-94385			4190	70		charcoal		463	Lastruccia, Basilicata		settlement	11.1952	43.8346	B	Müller et al 2001; Hinz et al. 2012
419	Beta-94386			4570	70		charcoal		16903	Volpaia, Sesto Fiorentino		settlement	11.1763	43.8368	A	Skeates 2001
420	Beta-95263			6810	130				31004	Casale Dolce			13.15189086	41.74463222	B	Manfredini and Muntoni 2003
421	Beta-98081			6270	70		charcoal	Quercus sez	31004	Casale Dolce	Area A, structure B, US 391		13.15189086	41.74463222	B	Manfredini and Muntoni 2003
422	BIn-3276			6610	60				17570	Stefanin (Arma dello)	C2		8.0175	44.1147	A	Manen and Sabatier 2003
423	Birm-1001			3530	50		wood		746	Gabbiano	wooden pole		10.5573	45.5333	B	Capuzzo et al. 2014
424	Birm-1004			3070	50		charcoal		747	Magro - Tolerait			11.2056	46.258	B	Capuzzo et al. 2014
425	Birm-1005			4130	100		charcoal		748	Tolerait	area X	settlement	11.2056	46.258	B	Bagolini and Biagi 1990
426	Birm-102			3810	80		bone	Homo Sapiens	749	La Vela		settlement	11.1021	46.0821	B	Skeates 1996
427	Birm-103			5520	120		bone	Bos	750	Rocca di Rivoli	pit L		11.3333	45.8333	B	Visentini 2006
428	Birm-104			5670	130		bone	animal	750	Rocca di Rivoli			11.3333	45.8333	B	VIsentini 2006
429	Birm-1132			4420	90		charcoal		10331	Manerba	MS 133; MS113; cemetery	cemetery	10.5724	45.5547	B	Barfield et al. 2010; Hinz et al. 2012
430	Birm-172			6240	100		charcoal		755	Fimon-Molino Casarotto, site 4			11.691	45.7623	A	Allegri et al. 1987; Hinz et al. 2012; CalPal
431	Birm-173			6290	150		charcoal		14103	Molino Casarotto		settlement	11.4661	45.5311	A	BANADORA; Hinz et al. 2012
432	Birm-174			6350	140		charcoal		14103	Molino Casarotto		settlement	11.4661	45.5311	A	BANADORA; Hinz et al. 2012
433	Birm-175			6450	110		wood		757	Fimon-Molino Casarotto, site 3			11.5464	45.4805	B	Allegri et al. 1987; Hinz et al. 2012; CalPal
434	Birm-176			6470	150		wood		14103	Molino Casarotto		settlement	11.4661	45.5311	A	BANADORA; Hinz et al. 2012
435	Birm-261			5780	135		charcoal		755	Fimon-Molino Casarotto, site 4			11.691	45.7623	A	Allegri et al. 1987; Hinz et al. 2012; CalPal
436	Birm-262			5820	135		charcoal		755	Fimon-Molino Casarotto, site 4			11.691	45.7623	A	Allegri et al. 1987; Hinz et al. 2012; CalPal
437	Birm-263			5525	200		charcoal		755	Fimon-Molino Casarotto, site 4			11.691	45.7623	A	Allegri et al. 1987; Hinz et al. 2012; CalPal
438	Birm-264			5750	135		charcoal		755	Fimon-Molino Casarotto, site 4			11.691	45.7623	A	Allegri et al. 1987; Hinz et al. 2012; CalPal
439	Birm-265			5930	130		charcoal		755	Fimon-Molino Casarotto, site 4			11.691	45.7623	A	Allegri et al. 1987; Hinz et al. 2012; CalPal
440	Birm-266			5555	130		charcoal		755	Fimon-Molino Casarotto, site 4			11.691	45.7623	A	Allegri et al. 1987; Hinz et al. 2012; CalPal
441	Birm-267			5700	130		charcoal		755	Fimon-Molino Casarotto, site 4			11.691	45.7623	A	Allegri et al. 1987; Hinz et al. 2012; CalPal
442	Birm-268			4890	130		wood		760	Fimon-Molino Casarotto, site 7	part of wooden pile		11.5466	45.4805	B	Allegri et al. 1987; Hinz et al. 2012; CalPal
443	Birm-34			3642	36		wood		761	Molina di Ledro	wooden beam	settlement	10.7611	45.875	B	Capuzzo et al. 2014	(see also Barfield 1968; Shotton et al. 1968; Tomasi 1982). Alternate count on the sample was 3659 BP.
444	Birm-469			3840	210		charcoal		763	Monte Covolo		settlement	10.5833	45.5666	B	Bagolini and Biagi 1990; Hinz et al. 2012; CalPal
445	Birm-470			3810	210		charcoal		763	Monte Covolo	layer 6	settlement	10.5833	45.5666	B	Bagolini and Biagi 1990; Hinz et al. 2012; CalPal
446	Birm-471			3950	329		charcoal		763	Monte Covolo		settlement	10.5833	45.5666	B	Bagolini and Biagi 1990; Hinz et al. 2012; CalPal
447	Birm-471			3950	320		charcoal		3758	Montecavolo	Layer 8	rockshelter	10.5362	44.6321	B	Bagolini and Biagi 1990; Hinz et al. 2012
448	Birm-472			4240	190		charcoal		763	Monte Covolo	layer 13	settlement	10.5833	45.5666	B	Bagolini and Biagi 1990; Hinz et al. 2012; CalPal
449	Birm-473			4790	210		charcoal		763	Monte Covolo		settlement	10.5833	45.5666	B	Bagolini and Biagi 1990; Hinz et al. 2012; CalPal
450	Birm-473			4750	210		charcoal		3758	Montecavolo	layer 20	rockshelter	10.5362	44.6321	B	Bagolini and Biagi 1990; Hinz et al. 2012
451	Birm-616			5070	100	-19	bone	animal	750	Rocca di Rivoli	Site L		11.3333	45.8333	B	VIsentini 2006
452	Birm-617			5370	70	-20	bone	animal	750	Rocca di Rivoli	Site I		11.3333	45.8333	B	VIsentini 2006; CalPal
453	Birm-827			3840	100		charcoal		765	Sant'Ilario, Basilicata		settlement	10.4481	44.7625	B	Müller et al 2001; Hinz et al. 2012
454	Birm-828			3860	100		charcoal		765	Sant'Ilario, Basilicata		settlement	10.4481	44.7625	B	Müller et al 2001; Hinz et al. 2012
455	Birm-829			5530	150		charcoal		766	Campegine, Emilia-Romagna		settlement	10.5328	44.7844	B	Facchinetti 2012
456	Birm-830			5530	150				766	Campegine, Emilia-Romagna		settlement	10.5328	44.7844	B	Facchinetti 2012
457	Birm-830		DuplicateID; DateConflict	6960	130		charcoal		767	Passo Comunella, Basilicata		settlement	10.3333	44.15	B	Baroni and Biagi 1997
458	Birm-832			5570	200				25836	Campo Sera Mattina		settlement	10.4108	45.1166	A	Facchinetti 2012
459	Bln-			5080	70		charcoal		12100	Podere Casanuova	Layer 2 ?	settlement	11.3057	43.4066	B	Maffi and Tirabassi 2013
460	Bln-			5040	60				12100	Podere Casanuova		settlement	11.3057	43.4066	B	Maffi and Tirabassi 2013
461	Bln-?			5350	70				12100	Podere Casanuova		settlement	11.3057	43.4066	B	Pagnotta 2013
462	Bln-1774			3410	45				851	Riparo Gaban, Piazzina di Martignano	layer A5	rock shelter	11.12	46.07	B	Pearce 2013a
463	Bln-1775			3800	60				851	Riparo Gaban, Piazzina di Martignano	layer B5	rock shelter	11.12	46.07	B	Pearce 2013a
464	Bln-1776			3985	50		charcoal		851	Riparo Gaban, Piazzina di Martignano	layer C5	rock shelter	11.12	46.07	B	Pearce 2013a; CalPal
465	Bln-1777			6030	45		charcoal		851	Riparo Gaban, Piazzina di Martignano		rock shelter	11.12	46.07	B	Pinhasi et al. 2005
466	Bln-1777a			5750	60		charcoal		851	Riparo Gaban, Piazzina di Martignano		rock shelter	11.12	46.07	B	Pearce 2013a
467	Bln-1778			5990	45		charcoal		851	Riparo Gaban, Piazzina di Martignano		rock shelter	11.12	46.07	B	Pearce 2013a
468	Bln-2358			4090	70				11691	Balm'Chanto, Torino, Piemonte		rock shelter	7.1197	45.0242	B	Dal Santo 2014
469	Bln-2715			4780	100		charcoal		924	Aica di Fiè	layer 3	settlement	11.4634	46.4989	B	VIsentini 2006
470	Bln-2795			6090	100		charcoal		932	Ostiano, Dugali Alti		settlement	10.26888	45.24083	A	Biagi and Nisbet 1987
471	Bln-2838			4010	60		charcoal		11691	Balm'Chanto, Torino, Piemonte	layer 6	rock shelter	7.1197	45.0242	B	Nisbet et al. 1987
472	Bln-2839			8260	60		charcoal		282	Monte Bagioletto Alto		settlement	12.4167	43.3333	B	Skeates 1996
473	Bln-2975			5810	60				935	Casalmoro, Santa Maria Segreta		settlement	10.4	45.26	B	Allegri et al. 1987; Pearce 2013a
474	Bln-2976			5880	80		charcoal		936	Savignano sul Panaro	pit	settlement	11.0331	44.4833	B	Biagi and Nisbet 1987; Pearce 2013a
475	Bln-2977			5110	50		charcoal		937	Mosio	pit		10.4842	45.1488	B	VIsentini 2006
476	Bln-3135			5930	50		charcoal		944	Campo Ceresole, Vho		settlement	10.4097	45.115	A	Biagi et al. 2020
477	Bln-3136			5610	50		charcoal		3470	Cassa di Risparmio, Travo		settlement	9.545	44.86	B	Shennan and Steele 2000
478	Bln-3137			5570	50		charcoal		2962	Fiorano Modenese	layer IV	settlement	10.8118	44.5391	B	Allegri et al. 1987
479	Bln-3276			6610	60		charcoal		951	Arma dello Stefanin, Aquila d'Arroscia	layer 2	cave	8.0181	44.1036	A	Alessio et al. 1965; CalPal
480	Bln-3277			6810	70		charcoal		952	Fienile Rossino			10.3661	45.5703	B	Bagolini and Biagi 1990
481	Bln-3285			4090	70		charcoal		11691	Balm'Chanto, Torino, Piemonte	layer 10	rock shelter	7.1197	45.0242	B	Nisbet et al. 1987
482	Bln-3367			4610	50		wood		955	Libiola	wooden mining tool	mine (copper)	11.05	45.05	B	Maggi and Pearce 2013a; Hinz et al. 2012
483	Bln-3370			6170	50				957	Lugo di Ravenna			11.9076	44.4271	B	Shennan and Steele 2000
484	Bln-3372			6320	60		charcoal		10866	Fornace Cappuccini, Faenza		settlement	11.8763	44.2925	B	Pinhasi et al. 2005
485	Bln-3373			6120	60		charcoal		3408	Sammardenchia		settlement	13.2279	45.9838	A	Shennan and Steele 2000
486	Bln-3386			4340	60		bone	Homo Sapiens	961	Grotta Prima Ciappa, Val Frascarese		cave	10.6948	46.6199	B	Bagolini and Biagi 1990
487	Bln-3449			4030	70		charcoal		968	Arma dell'Aquila, Finale Ligure		cave	13.3667	42.3667	B	Bagolini and Biagi 1990
488	Bln-3450			6240	90		charcoal		968	Arma dell'Aquila, Finale Ligure		cave	13.3667	42.3667	B	Manen and Sabatier 2003
489	Bln-3568			9700	60				972	Grotta della Serratura	5	cave	15.3865	39.9994	B	Fenu et al. 1999
490	Bln-3569			9620	60				972	Grotta della Serratura	6	cave	15.3865	39.9994	B	Martini and Tozzi 1996
491	Bln-3570			9870	70				972	Grotta della Serratura	7	cave	15.3865	39.9994	B	Martini and Tozzi 1996
492	Bln-3571			10220	60				972	Grotta della Serratura	8 B	cave	15.3865	39.9994	B	Martini and Tozzi 1996
493	Bln-3687			5540	80				12223	Travo - Via Sant'Andrea, Piacenza, Emilia Romagna	Hearth 1	settlement	9.5481	44.8633	A	Maffi 2014
494	Bln-3753			3900	80		bone	Homo Sapiens	974	Ca' dei Grii		cave	10.2333	45.5333	B	Bagolini and Biagi 1990
495	Bln-4410			3601	40		wood		16612	Lazise-La Quercia, Verona			10.732	45.5032	A	Skeates and Whitehouse 1997
496	Bln-4412			3624	40		wood		16612	Lazise-La Quercia, Verona			10.732	45.5032	A	Skeates and Whitehouse 1997
497	Bln-4431			6504	59		charcoal		985	Valer	Pit 1		12.7131	45.8831	B	Skeates and Whitehouse 1997
498	Bln-4432			6400	200		charcoal		985	Valer	Pit 1		12.7131	45.8831	B	Skeates and Whitehouse 1997
499	Bln-4436			6557	71		charcoal		985	Valer	Pit 2		12.7131	45.8831	B	Pinhasi et al. 2005
500	BM-2139R			7760	130		bone		10824	Grotta di Filiestru	Filiestru Trench 0, c7-9	cave	8.63	40.41	B	Manen and Sabatier 2003
501	BM-2250R			6590	130		charcoal		1122	Marcianese	Early	settlement	14.3804	42.2	B	Cipollini et al. 1999; Hinz et al. 2012
502	BM-2251R			6570	140		charcoal		1122	Marcianese	Early	settlement	14.3804	42.2	B	Cipollini et al. 1999; Hinz et al. 2012
503	BM-2252R			6300	170		bone		1122	Marcianese		settlement	14.3804	42.2	B	Pearce 2013a
504	BM-2253R			5200	250		bone	animal	1126	Cala Scizzo			16.9924	41.0917	B	Geniola et al. 2005
505	BM-2254R			4540	150		bone	animal	1126	Cala Scizzo			16.9924	41.0917	B	Geniola et al. 2005
506	BM-2255R			3500	130		bone	animal	1126	Cala Scizzo			16.9924	41.0917	B	Geniola et al. 2005
507	BM-2256R			6210	170		bone	animal	1127	Manfredini, Santa Barbara	Level 1	hypogeum	15.2567	40.1795	D	Geniola et al. 2005
508	BM-2257R			5920	170		bone	animal	1127	Manfredini, Santa Barbara	Level 2	hypogeum	15.2567	40.1795	D	Geniola et al. 2005
509	BM-2258R			6020	160		bone	animal	1127	Manfredini, Santa Barbara	Level 3	hypogeum	15.2567	40.1795	D	Geniola et al. 2005
510	BM-2259R			4370	130		bone	animal	1128	Cala Colombo I	GCC		17.0043	41.0879	B	Skeates 1993
511	BM-2260R			5180	140		bone	animal	1128	Cala Colombo I	GCC		17.0043	41.0879	B	Skeates 1993
512	BM-2302R			5080	250		bone	animal	1128	Cala Colombo I	GCC		17.0043	41.0879	B	Skeates 1993
513	BM-2408			2770	50		bone	Homo Sapiens	5342	Botromagno		burial	16.3955	40.8203	A	Ambers et al. 1989
514	BM-2409			2810	60		bone	Homo Sapiens	5342	Botromagno		burial	16.3955	40.8203	A	Ambers et al. 1989
515	BM-2410			2360	50		bone	Homo Sapiens	5342	Botromagno		burial	16.3955	40.8203	A	Ambers et al. 1989
516	BM-2411			2410	50		bone	Homo Sapiens	5342	Botromagno		burial	16.3955	40.8203	A	Ambers et al. 1989
517	BM-2412			2980	45		charcoal		11763	Coppa Nevigata		settlement	15.8338	41.5581	A	Ambers et al. 1989
518	BM-2413			2620	50		charcoal		5351	Vivara		settlement	13.9938	40.7445	A	Ambers et al. 1989
519	BM-2414			6520	70		bone collagen		10271	Masseria Candelaro			15.9196	41.7365	A	Whitehouse 2014
520	BM-2414			6520	70		bone	Homo Sapiens	16400	Santa Tecchia		settlement	15.9021	41.6206	A	Manen and Sabatier 2003
521	BM-2415			6490	150		charcoal		1143	Fontana Rosa, Manfredonia		settlement	15.8164	41.548	A	Ambers et al. 1989
522	BM-2499			3090	70		charcoal		16856	Monte Ingino, Gubbio		settlement	12.5848	43.357	A	Skeates 1994
523	BM-2500			2960	50		charcoal		16856	Monte Ingino, Gubbio		settlement	12.5848	43.357	A	Skeates 1994
524	BM-2501			2920	50		charcoal		16856	Monte Ingino, Gubbio		settlement	12.5848	43.357	A	Skeates 1994
525	BM-2502			2930	50		bone		16856	Monte Ingino, Gubbio		settlement	12.5848	43.357	A	Skeates 1994
526	BM-2504			2520	80		charcoal		16712	Sant'Agostino, Gubbio			12.584	43.3497	A	Skeates 1994
527	BM-2557			7780	320		seed		11763	Coppa Nevigata	layer 3		15.8338	41.5581	A	Manen and Sabatier 2003
528	BM-2591			2680	50		bone		16681	Monte Ansciano Alto, Gubbio		settlement	12.5929	43.3531	A	Skeates 1994
529	BM-2592			2870	90		charcoal		16681	Monte Ansciano Alto, Gubbio		settlement	12.5929	43.3531	A	Skeates 1994
530	BM-2593			2580	50		bone		16681	Monte Ansciano Alto, Gubbio		settlement	12.5929	43.3531	A	Skeates 1994
531	BM-2594			2610	50		bone	Ovis	16681	Monte Ansciano Alto, Gubbio		settlement	12.5929	43.3531	A	Skeates 1994
532	BM-2653			3620	70		wood		5537	Canar		settlement	11.6662	45.3455	A	Ambers et al. 1989
533	BM-2654			3600	50		wood		5537	Canar		settlement	11.6662	45.3455	A	Ambers et al. 1989
534	BM-2655			3660	50		wood		5537	Canar		settlement	11.6662	45.3455	A	Ambers et al. 1989
535	BM-2656			3610	100		wood		5537	Canar		settlement	11.6662	45.3455	A	Ambers et al. 1989
536	BM-2757			3230	210		bone	Bos	1146	Fabbrica dei Soci, Villa Bartolomea	Context 43	settlement	11.3367	45.0839	B	Ambers and Bowman 1998; Capuzzo et al. 2014
537	BM-2777			3410	70	-21.2	bone	Homo Sapiens	5689	Toppo Daguzzo	burial 3	settlement	15.6699	40.9801	A	Skeates and Whitehouse 1994
538	BM-2778			4340	90	-23	charcoal	Quercus caducifolia	5689	Toppo Daguzzo	hearth	settlement	15.6699	40.9801	A	Skeates and Whitehouse 1994
539	BM-2779			2800	70	-23	charcoal		5689	Toppo Daguzzo	tomb 3; layer under two phases of human burial, tomb 3.	settlement	15.6699	40.9801	A	Skeates and Whitehouse 1994
540	BM-2780			4340	90				5689	Toppo Daguzzo		settlement	15.6699	40.9801	A	Calderoni and Cazzella 1999
541	BM-3038			2100	45	-21.7	charcoal		20141	Campo Moro, Lanzada	furnace (copper-smelting)	settlement	9.9283	46.3019	A	Ambers and Bowman 1999
542	BM-3052			1560	45	-22.8	charcoal	Abies alba	20138	Ponte di Val Gabbia, Bienno	furnace (iron-working)	settlement	10.1589	46.1829	B	Ambers and Bowman 1999
543	BM-3054			2580	45	-22.1	charcoal	Abies alba	20142	Campolungo, Bienno		mine (copper)	10.4491	45.8746	B	Ambers and Bowman 1999
544	BM-3106			2410	35	-23.8	wood		20142	Campolungo, Bienno	flooded gallery	mine (copper)	10.4491	45.8746	B	Ambers and Bowman 1999
545	BNL-3687			5504	80				16685	S. Andrea di Travo	hearth, house 1	settlement	9.546	44.8625	B	Maffi 2014
546	BO-228			4010	90		charcoal	Quercus	11763	Coppa Nevigata		settlement	15.8338	41.5581	A	Alberti et al. 2013
547	BO-229			3540	60		seed		11763	Coppa Nevigata		settlement	15.8338	41.5581	A	Alberti et al. 2013
548	BO-230			3520	70		seed		11763	Coppa Nevigata		settlement	15.8338	41.5581	A	Alberti et al. 2013
549	BO-30			4360	80		charcoal		10866	Fornace Cappuccini, Faenza		settlement	11.8763	44.2925	B	Skeates 1996
550	BO-30A			4780	65				10866	Fornace Cappuccini, Faenza		settlement	11.8763	44.2925	B	Skeates 2001
551	BO-380			5470	110		charcoal	Quercus	10435	Quadrato di Torre Spaccata	square I.9E	settlement	12.5878	41.8469	A	Skeates and Whitehouse 1997
552	BO-76			4137	41				10866	Fornace Cappuccini, Faenza		settlement	11.8763	44.2925	B	Skeates 2001
553	CAIS-2755			4170	40		charcoal		11749	Cesena - Provezza, Forli-Cesena, Emilia Romagna	US 85, outside hut	settlement	12.1814	44.1839	A	Gobbo 2010
554	CAIS-2756			4380	40		charcoal		11749	Cesena - Provezza, Forli-Cesena, Emilia Romagna	US 318, hearth	settlement	12.1814	44.1839	A	Gobbo 2010
555	CAIS-2757			4250	40		charcoal		11749	Cesena - Provezza, Forli-Cesena, Emilia Romagna	US 3014, north ditch	settlement	12.1814	44.1839	A	Gobbo 2010
556	CAMS-2681			6890	60				428	Ripa Tetta	Guadone-Rendina/Lagnano		15.3351	41.5082	B	Manen and Sabatier 2003
557	CIRCE_DSA-568			4527	28		charcoal		25911	S. Maria dei Bossi			15.0075	41.235	A	Passariello et al. 2010
558	CIRCE_DSH-106			4247	37		bone	Homo Sapiens	15816	Piano di Sorrento		settlement	14.4227	40.629	B	Passariello et al. 2010
559	CIRCE-DSA-569			4768	54		charcoal		15813	Casalbore	strato 4b, QB5/B6	settlement	15.02	41.23	B	Passariello et al. 2010
560	CIRCE-DSA-576			4784	20		charcoal		15813	Casalbore	strato 4B, sector NE. T.86	settlement	15.02	41.23	B	Passariello et al. 2010
561	CIRCE-DSA-578			4834	20		charcoal		15813	Casalbore	QB6 strato 5a	settlement	15.02	41.23	B	Passariello et al. 2010
562	CIRCE-DSA-581			4824	30		charcoal		15813	Casalbore	QB5 strato 4c	settlement	15.02	41.23	B	Passariello et al. 2010
563	CIRCE-DSH-100			4175	24		bone	Homo Sapiens	15814	Sala Consilina	T.1077	settlement	15.6	40.4	A	Passariello et al. 2010
564	CIRCE-DSH-101			4098	20		bone	Homo Sapiens	15814	Sala Consilina	T.1076	settlement	15.6	40.4	A	Passariello et al. 2010
565	CIRCE-DSH-102			4230	20		bone		15815	Caivano	S.489/492-US67 below Agnano 3	settlement	15.52	40.97	B	Passariello et al. 2010
566	CIRCE-DSH-104			4248	20		bone		15815	Caivano	S.489/492 US90 above Palaeoastroni 2	settlement	15.52	40.97	B	Passariello et al. 2010
567	CIRCE-DSH-106			4247	37		bone	Homo Sapiens	15816	Piano di Sorrento	T2-D1	settlement	14.4227	40.629	B	Passariello et al. 2010
568	CIRCE-DSH-117			4140	20		bone	Homo Sapiens	15814	Sala Consilina	T.1074	settlement	15.6	40.4	A	Passariello et al. 2010
569	CIRCE-DSH-118			4128	20		bone	Homo Sapiens	15814	Sala Consilina	T.1073	settlement	15.6	40.4	A	Passariello et al. 2010
570	CIRCE-DSH-119			4216	22		bone		15815	Caivano	S.489/492 US89 above Palaeoastroni 2	settlement	15.52	40.97	B	Passariello et al. 2010
571	CIRCE-DSH-120			4248	20		bone		15815	Caivano		settlement	15.52	40.97	B	Passariello et al 2010
572	CIRCE-DSH-123			3868	75		charcoal		15817	Atena Lucana	US 300 ampl.Sud 22-IV-06	settlement	15.56	40.45	B	Passariello et al. 2010
573	CIRCE-DSH-124			4192	23		charcoal		15815	Caivano	S.489/492-US67 below Agnano 4	settlement	15.52	40.97	B	Passariello et al. 2010
574	CIRCE-DSH-125			4010	20		seed		15818	Gricignano	US2315-2254 Palaeosurface on top of Agnano MS and sealed by Phlaegrea 1	settlement	14.246	40.979	B	Passariello et al. 2010
575	CIRCE-DSH-126			4000	20		seed		15818	Gricignano	US2315 Palaeosurface on top of Agnano MS and sealed by Phlaegrea 1	settlement	14.246	40.979	B	Passariello et al. 2010
576	CIRCE-DSH-130			4215	20		charcoal		15815	Caivano	S.489/492-US66 within Palaeoastroni 2	settlement	15.52	40.97	B	Passariello et al. 2010
577	CIRCE-DSH-278			4632	23		charcoal		15819	Taurasi	Tomb 5/4 from structure 5	settlement	14.9362	41.06	B	Passariello et al. 2010
578	CIRCE-DSH-279			4662	25		charcoal		15819	Taurasi	Tomb 3/1 from structure 3	settlement	14.9362	41.06	B	Passariello et al. 2010
579	CIRCE-DSH-280			4683	20		charcoal		15819	Taurasi	Tomb 2/9 from structure 2	settlement	14.9362	41.06	B	Passariello et al. 2010
580	CIRCE-DSH-281			4567	24		charcoal		15819	Taurasi	Tomb 1/4 from structure 4	settlement	14.9362	41.06	B	Passariello et al. 2010
581	CIRCE-DSH-547			4104	48		bone	Homo Sapiens	15820	Mirabella		settlement	14.997	41.04	B	Passariello et al. 2010
582	CIRCE-DSH-568			4527	28		charcoal		15813	Casalbore	QB5, strato 4, sector SE	settlement	15.02	41.23	B	Passariello et al. 2010
583	CIRCE-DSH-588			4102	30		bone	Canis	15820	Mirabella		settlement	14.997	41.04	B	Passariello et al. 2010
584	CNA-2395			5980	50		charcoal		10874	Stretto, Partanna			13.36	38.12	B	Sánchez et al. 2016
585	CNA-2396			6000	45		charcoal		10874	Stretto, Partanna			13.36	38.12	B	Sánchez et al. 2016
586	CNA-2397			5930	35		charcoal		10874	Stretto, Partanna			13.36	38.12	B	Sánchez et al. 2016
587	CNA-2398			6065	40		charcoal		10874	Stretto, Partanna			13.36	38.12	B	Sánchez et al. 2016
588	CNA-2399			5970	30		charcoal		10874	Stretto, Partanna			13.36	38.12	B	Sánchez et al. 2016
589	CRG-			3445	90		charcoal		1230	Paradiso di Laorca	SU 15 (BA)		9.3971	45.876	B	Capuzzo et al. 2014
590	CRG-887			1860	50		wood	Quercus?	12068	Palu di Livenza, Pordenone, Friuli Venezia Giulia	S. IV camoione 1 (1987)	settlement	12.4776	46.0178	B	Corti et al. 1997
591	CRG-888			3380	65		wood	Quercus?	12068	Palu di Livenza, Pordenone, Friuli Venezia Giulia	S. IV camoione 2 (1987)	settlement	12.4776	46.0178	B	Corti et al. 1997
592	CRG-893			4980	130		charcoal		16672	Chiomonte-La Maddalena	fireplace		6.9815	45.1192	B	Visentini 2006
593	CRG-895			5235	180		charcoal		16672	Chiomonte-La Maddalena	fireplace		6.9815	45.1192	B	Visentini 2006
594	CRG-897			4920	70				16672	Chiomonte-La Maddalena	fireplace		6.9815	45.1192	B	Visentini 2006
595	CRG-898			4820	75		charcoal		16672	Chiomonte-La Maddalena	fireplace		6.9815	45.1192	B	Visentini 2006
596	CRG-899			4690	250		charcoal		16672	Chiomonte-La Maddalena	fireplace		6.9815	45.1192	B	Visentini 2006
597	CRG-900			4950	85		charcoal		16672	Chiomonte-La Maddalena	fireplace		6.9815	45.1192	B	Visentini 2006
598	CRG-929			4392	140		wood	Quercus?	12068	Palu di Livenza, Pordenone, Friuli Venezia Giulia	S. 11 palo 2 (1983); sond. II palo 2	settlement	12.4776	46.0178	B	Corti et al. 1997; Visentini 2006
599	CRG-930			4487	115		wood	Quercus?	12068	Palu di Livenza, Pordenone, Friuli Venezia Giulia	S. I antropico B (1983); sond. I antropico B	settlement	12.4776	46.0178	B	Corti et al. 1997; Visentini 2006
600	CSIC-1606			2910	27		nutshell	Quercus	12948	Nuraghe Arribiu	tower; F1.1:3; HZ94-71; Torre	settlement	9.2955	39.6622	A	Rubinos and Ruiz-Gálvez 2003
601	CSIC-1797			3002	36		charcoal		12949	Perda Utzei	UE-5; F1.1:4c; HZ94-85; UE-5	settlement	9.3219	39.6483	A	Rubinos and Ruiz-Gálvez 2003
602	CSIC-1798			2713	43				12950	Pranu Illixi	UE-3; F1.1:3; HZ94-80	settlement	9.3139	39.604	A	Spanedda 2006
603	CSIC-1799			3476	43				12951	Is Cangialis	UE-8; F1.1:3; HZ94-69	settlement	9.2208	39.7458	A	Spanedda 2006
604	D-2434Ca			6899	80		plaster		16046	Serra Cicora		settlement	18.0167	40.1667	B	Rossi et al. 2013
605	D-2434Cb			6883	60		plaster		16046	Serra Cicora		settlement	18.0167	40.1667	B	Rossi et al. 2013
606	D-2434F			7295	80		plaster		16046	Serra Cicora		settlement	18.0167	40.1667	B	Rossi et al. 2013
607	D-2434G			6917	45		plaster		16046	Serra Cicora		settlement	18.0167	40.1667	B	Rossi et al. 2013
608	D-2435B			3327	300		charcoal		16616	Salve	tomb 7	settlement	18.3	39.8667	B	Aprile et al. 2013
609	D-2435C			3134	300		charcoal		16616	Salve	tomb 7	settlement	18.3	39.8667	B	Aprile et al. 2013
610	D-2435D			2570	300		charcoal		16616	Salve	tomb 9	settlement	18.3	39.8667	B	Aprile et al. 2013
611	D-DSH7006			4560	31				26008	San Carlo-Cava Solvay	US 4 (q. M3)	settlement	10.59490778	43.09986131	B	Anzidei and Carboni 2020
612	DSA-155			3538	103				25960	Oliva Torricella		settlement	14.8434	40.6466	A	Alessandri 2019
613	DSA-159			3248	67		bone	Homo Sapiens	25888	Nola, via Cimitile		settlement	14.5097	40.9312	A	Alessandri 2019
614	DSA-177			3451	60		bone	animal	25887	Nola, Croce del Papa		settlement	14.5097	40.9312	A	Alessandri 2019
615	DSA-214			3436	71		wood	animal	25887	Nola, Croce del Papa		settlement	14.5097	40.9312	A	Alessandri 2019
616	DSA-217			2199	98		bone	Homo Sapiens	25987	Pontecagnano	Grave 8057		14.8769	40.6442	A	Scarabino et al. 2006
617	DSA-2307			4965	87				11699	Breno	E1		10.3026	45.9586	A	Maffi and Tirabassi 2013
618	DSA-2308			5057	51				11699	Breno	E1-E2, fill of ditch F560		10.3026	45.9586	A	Maffi and Tirabassi 2013
619	DSA-250			3628	69		bone	Homo Sapiens	25916	San Paolo Belsito		settlement	14.5097	40.9312	A	Livadie 2007
620	DSA-251			3969	61		bone	Homo Sapiens	25916	San Paolo Belsito		settlement	14.5097	40.9312	A	Livadie 2007
621	DSA-257			3681	87		bone	Homo Sapiens	25916	San Paolo Belsito		settlement	14.5097	40.9312	A	Livadie 2007
622	DSA-262			2582	101		bone	Homo Sapiens	25987	Pontecagnano	Grave 3857		14.8769	40.6442	A	Scarabino et al. 2006
623	DSA-331			3293	69		charcoal		18047	Ariano Irpino		settlement	15.0842	41.15	A	Livadie 2007
624	DSA-338			3466	43		charcoal		18047	Ariano Irpino		settlement	15.0842	41.15	A	Livadie et al. 2019
625	DSA-48H			3283	23				25916	San Paolo Belsito		settlement	14.5097	40.9312	A	Alessandri 2019
626	DSA-49H			3253	24				25916	San Paolo Belsito		settlement	14.5097	40.9312	A	Alessandri 2019
627	DSA-51H			3399	26				25916	San Paolo Belsito		settlement	14.5097	40.9312	A	Alessandri 2019
628	DSA-52			3142	27				25916	San Paolo Belsito		settlement	14.5097	40.9312	A	Alessandri 2019
629	DSA-552			3403	29		seed		18047	Ariano Irpino		settlement	15.0842	41.15	A	Livadie 2007
630	DSA-728			6134	28		nutshell (charred)	Corylus avellana	10872	Lugo di Grezzana		settlement	11.0172	45.5198	B	Starnini et al. 2017
631	DSA-729			6161	22		charcoal		10872	Lugo di Grezzana		settlement	11.0172	45.5198	B	Starnini et al. 2017
632	DSA-733			6246	24		charcoal		10872	Lugo di Grezzana		settlement	11.0172	45.5198	B	Starnini et al. 2017
633	DSA-734			6272	23		charcoal		10872	Lugo di Grezzana		settlement	11.0172	45.5198	B	Starnini et al. 2017
634	DSA-737			6223	56		charcoal		10872	Lugo di Grezzana		settlement	11.0172	45.5198	B	Starnini et al. 2017
635	DSH 4720			2998	56		bone		31001	Mont'e Prama		burial	8.448278	39.965778	A	Usai 2015
636	DSH 4732			2693	75		bone		31001	Mont'e Prama		burial	8.448278	39.965778	A	Usai 2015
637	DSH-103			3560	20		bone	Ovis	25887	Nola, Croce del Papa		settlement	14.5097	40.9312	A	Livadie et al. 2019
638	DSH-105			3361	20		bone		25916	San Paolo Belsito		settlement	14.5097	40.9312	A	Pacciarelli et al. 2015
639	DSH-123			3868	75		charcoal		18509	Fosso Aimone-Atena Lucana	hearth, su 300	settlement	15.5522	40.4545	B	Jung and Weninger 2015; Hinz et al. 2012
640	DSH-138			3666	52		bone		18040	Palma Campania			14.55	40.8667	A	Alessandri 2019
641	DSH-142			3465	19		charcoal		25916	San Paolo Belsito		settlement	14.5097	40.9312	A	Livadie et al. 2019
642	DSH-143			3492	23		bone	Homo Sapiens	25888	Nola, via Cimitile		settlement	14.5097	40.9312	A	Livadie et al. 2019
643	DSH-145			3558	20		bone	Ovis	25916	San Paolo Belsito		settlement	14.5097	40.9312	A	Livadie et al. 2019
644	DSH-146			3533	22		bone	Ovis	25916	San Paolo Belsito		settlement	14.5097	40.9312	A	Livadie et al. 2019
645	DSH-153			3513	20		bone	Ovis	25916	San Paolo Belsito		settlement	14.5097	40.9312	A	Livadie et al. 2019
646	DSH-154			3380	23		bone	animal	18047	Ariano Irpino		settlement	15.0842	41.15	A	Livadie et al. 2019
647	DSH-156			3426	48		bone	animal	25916	San Paolo Belsito		settlement	14.5097	40.9312	A	Livadie et al. 2019
648	DSH-159			3399	37		bone		25916	San Paolo Belsito		settlement	14.5097	40.9312	A	Pacciarelli et al. 2015
649	DSH-160			3368	47		bone		25916	San Paolo Belsito		settlement	14.5097	40.9312	A	Pacciarelli et al. 2015
650	DSH-161			3597	22		bone	Capra	25916	San Paolo Belsito		settlement	14.5097	40.9312	A	Alessandri 2019
651	DSH-1976			3948	35		bone	Homo Sapiens	25807	Vallone Inferno		settlement	13.933	37.8716	B	Forgia et al. 2013
652	DSH-2112-AMS			4600	80				25994	Col del Buson, Belluno		settlement	12.2031	46.19	A	Biannchin Citton et al. 2015
653	DSH-2151-AMS			4010	60				25994	Col del Buson, Belluno		settlement	12.2031	46.19	A	Biannchin Citton et al. 2015
654	DSH-257			3681	87		bone	Homo Sapiens	25916	San Paolo Belsito	grave 9	settlement	14.5097	40.9312	A	Pacciarelli et al. 2015
655	DSH-2815			3244	42		seed		25807	Vallone Inferno		settlement	13.933	37.8716	B	Forgia et al. 2013
656	DSH-296			3727	32				25960	Oliva Torricella		settlement	14.8434	40.6466	A	Alessandri 2019
657	DSH-299			6356	26		charcoal		10872	Lugo di Grezzana		settlement	11.0172	45.5198	B	Starnini et al. 2017
658	DSH-300			6217	26		charred caryopsis	Triticum aestivum	10872	Lugo di Grezzana		settlement	11.0172	45.5198	B	Starnini et al. 2017
659	DSH-301			6090	41		charred caryopsis	Triticum/Hordeum?	10872	Lugo di Grezzana		settlement	11.0172	45.5198	B	Starnini et al. 2017
660	DSH-302			6210	35		charred caryopsis	Triticum dicoccum	10872	Lugo di Grezzana		settlement	11.0172	45.5198	B	Starnini et al. 2017
661	DSH-349			6237	27		nutshell (charred)	Corylus avellana	10872	Lugo di Grezzana		settlement	11.0172	45.5198	B	Starnini et al. 2017
662	DSH-3616			5379	30		charcoal		25921	Scintilia di Favara		cemetery	13.6848	37.362	A	Tykot and Vianello 2007
663	DSH-3683			5184	29		bone	Homo Sapiens	25921	Scintilia di Favara	grave	cemetery	13.6848	37.362	A	Tykot and Vianello 2007
664	DSH-3684			4997	31		bone	Homo Sapiens	25921	Scintilia di Favara	grave	cemetery	13.6848	37.362	A	Tykot and Vianello 2007
665	DSH-3685			5275	29		bone	Homo Sapiens	25921	Scintilia di Favara	grave	cemetery	13.6848	37.362	A	Tykot and Vianello 2007
666	DSH-4425			3740	62				31005	Scintilia		burial	13.684911	37.362345	B	Gullì and Terrasi 2013
667	DSH-4426			5075	45				25921	Scintilia di Favara		cemetery	13.6848	37.362	A	Tykot and Vianello 2007
668	DSH-4427			3701	44				31005	Scintilia		burial	13.684911	37.362345	B	Gullì and Terrasi 2013
669	DSH-461			5959	48		charcoal		10872	Lugo di Grezzana		settlement	11.0172	45.5198	B	Starnini et al. 2017
670	DSH-462			5946	24		nutshell (charred)	Corylus avellana	10872	Lugo di Grezzana		settlement	11.0172	45.5198	B	Starnini et al. 2017
671	DSH-4722			2693	54		bone		31001	Mont'e Prama		burial	8.448278	39.965778	A	Usai 2015
672	DSH-53			3368	19		charcoal		25894	Piazzale Tecchio, Napoli		settlement	14.1941	40.8246	A	Pacciarelli et al. 2015
673	DSH-76			3466	20		charcoal		18047	Ariano Irpino		settlement	15.0842	41.15	A	Livadie et al. 2019
674	DSH-77			3423	25		charcoal		18047	Ariano Irpino		settlement	15.0842	41.15	A	Livadie et al. 2019
675	DSH-78			3470	24		charcoal		18047	Ariano Irpino		settlement	15.0842	41.15	A	Livadie et al. 2019
676	DSH-883			4315	30		bone	animal	25951	Gallo di Briatico		settlement	16.0968	38.6774	A	Pacciarelli 2011
677	DSH-884			4368	22		bone	animal	25951	Gallo di Briatico		settlement	16.0968	38.6774	A	Pacciarelli 2011
678	DSH8312_C			5832	28		charcoal		31006	Via Brione			10.86284911	45.88287313	A	Mottes 2019
679	DU-			5220	100				15834	Grotta di Cladreccis		cave	13.5031	46.0667	A	CalPal
680	Enca-748			4420	120				31007	Grotta S. Biagio		cave	17.57737	40.72878	B	Coppalla et al 2011
681	Enca-750			5070	250				31007	Grotta S. Biagio		cave	17.57737	40.72878	B	Coppalla et al 2011
682	ENEA-104			3510	250		charcoal		5538	Poggiaccio			11.368	44.1578	A	Magnani et al. 2006
683	ENEA-148			1880	110				5543	Poggio Castelluccio			11.3855	44.1107	A	Magnani et al. 2006
684	ENEA-149			3160	110				5543	Poggio Castelluccio			11.3855	44.1107	A	Magnani et al. 2006
685	ENEA-150			2430	55		charcoal		5543	Poggio Castelluccio			11.3855	44.1107	A	Magnani et al. 2006
686	ENEA-396			2820	40		wood		5545	Barberino del Mugello			11.2507	44.0122	A	Magnani et al. 2006
687	ENEA-43			2640	70		wood		5543	Poggio Castelluccio			11.3855	44.1107	A	Magnani et al. 2006
688	ETC-12495			5580	65		bone		16697	Isera I, Trento			11.0167	45.8833	B	Skeates and Whitehouse 1997-98
689	ETH-12182			4485	60				420	Remedello		cemetery	10.2118	45.5416	B	Biagi 2000
690	ETH-12183			4280	65				420	Remedello		cemetery	10.2118	45.5416	B	Biagi 2000
691	ETH-12184			3800	60				420	Remedello		cemetery	10.2118	45.5416	B	Biagi 2000
692	ETH-12185			4155	60				420	Remedello		cemetery	10.2118	45.5416	B	Biagi 2000
693	ETH-12186			3485	50		bone	Homo Sapiens	420	Remedello		cemetery	10.2118	45.5416	B	Biagi 2000
694	ETH-12187			3445	55		bone	Homo Sapiens	420	Remedello		cemetery	10.2118	45.5416	B	Biagi 2000
695	ETH-12188			4185	70				420	Remedello		cemetery	10.2118	45.5416	B	Biagi 2000
696	ETH-12189			4400	70				420	Remedello		cemetery	10.2118	45.5416	B	Biagi 2000
697	ETH-12190			4025	65				420	Remedello		cemetery	10.2118	45.5416	B	Biagi 2000
698	ETH-12191			2890	60		bone	Homo Sapiens	420	Remedello		cemetery	10.2118	45.5416	B	Skeates 2001
699	ETH-12285			3180	75				1587	Villandro - Fondo Plunacker		settlement	11.5409	46.6317	B	Capuzzo et al. 2014
700	ETH-12287			3945	55				31008	Velturno/Feldthurns			11.600228	46.668877	C	De Marinis 1997
701	ETH-12288			3995	50				31008	Velturno/Feldthurns			11.600228	46.668877	C	De Marinis 1997
702	ETH-12492			5425	70				1552	Isera la Torretta		settlement	11.0451	45.8884	B	VIsentini 2006
703	ETH-12493			5745	85				1552	Isera la Torretta		settlement	11.0451	45.8884	B	VIsentini 2006
704	ETH-12494			5440	55		bone	animal	1552	Isera la Torretta	US 61	settlement	11.0451	45.8884	B	VIsentini 2006
705	ETH-12495			5580	65		bone	animal	1552	Isera la Torretta	US 75	settlement	11.0451	45.8884	B	VIsentini 2006
706	ETH-12496			5570	55		bone	animal	1552	Isera la Torretta	US 76	settlement	11.0451	45.8884	B	Visentini 2006
707	ETH-12497			4410	70		bone	Homo Sapiens	26016	Acquaviva, Besenello	grave		11.1135	45.98	A	Skeates 2001
708	ETH-12498			4950	55		bone		11822	Fiave 1	Settl.IX layer F		10.8422	46.0044	B	Maffi and Tirabassi 2013
709	ETH-12913			3595	55		bone	Homo Sapiens	420	Remedello		cemetery	10.2118	45.5416	B	Skeates 2001
710	ETH-12914			2795	55		bone	Homo Sapiens	420	Remedello		cemetery	10.2118	45.5416	B	Skeates 2001
711	ETH-14750			3645	55		bone	Homo Sapiens	12143	Saint-Martin-de-Corléans	grave	megalithic site	7.297	45.735	B	Skeates 2001
712	ETH-14751			3498	44		bones	Homo Sapiens	12143	Saint-Martin-de-Corléans		megalithic site	7.297	45.735	B	Skeates 2001
713	ETH-15980			6005	75		bone	Homo Sapiens	1566	Borgonuovo, Mezzocorona	US 145, burial	burial	11.1224	46.216	B	Dalmeri et al. 2001; Pearce 2013a
714	ETH-15981			6170	70		bone	Homo Sapiens	1566	Borgonuovo, Mezzocorona	US 145, burial	burial	11.1224	46.216	B	Dalmeri et al. 2001; Pearce 2013a
715	ETH-15984			6410	75		bone	animal	1566	Borgonuovo, Mezzocorona	US 151	burial	11.1224	46.216	B	Dalmeri et al. 2001; Pearce 2013a
716	Eth-21724			6080	65				26004	Carrara San Francesco, Bisceglie			16.5165	41.2327	A	Fiorentino et al. 2013
717	ETH-22089			8190	65				25683	Galgenbühel/Dos de la Forca	phase 4	rock shelter	11.1975	46.2554	A	Visentin et al. 2016
718	ETH-22091			8560	65				25683	Galgenbühel/Dos de la Forca	phase 5	rock shelter	11.1975	46.2554	A	Visentin et al. 2016
719	ETH-22215			3575	60				1573	Nessing			11.635	46.7379	B	Skeates 1993
720	ETH-22216			3515	60		bone	animal	1573	Nessing	(BA-BM)		11.635	46.7379	B	Marzatico and Teccidati 1998; Capuzzo et al. 2014
721	ETH-22217			3385	60		bone	animal	1573	Nessing	(BA-BM)		11.635	46.7379	B	Marzatico and Teccidati 1998; Capuzzo et al. 2014
722	ETH-22218			3485	60		bone	animal	1573	Nessing	(BA-BM)		11.635	46.7379	B	Marzatico and Teccidati 1998; Capuzzo et al. 2014
723	ETH-22219			3560	55				1573	Nessing			11.635	46.7379	B	Skeates 2003
724	ETH-22220			4065	60				1573	Nessing			11.635	46.7379	B	Skeates 2003
725	ETH-22221			2990	55		bone	animal	1573	Nessing	(BA-BM)		11.635	46.7379	B	Marzatico and Teccidati 1998; Capuzzo et al. 2014
726	ETH-22222			3700	55				1573	Nessing			11.635	46.7379	B	Skeates 2003
727	ETH-25266			2960	45		charcoal		1579	Ex Casa di Ricovero	Cremation burial in a pit, SU 7b (BR)		11.5203	46.6033	B	Capuzzo et al. 2014
728	ETH-25577			4295	55		bone	Homo sapiens	31009	Appiano /Eppan Vorhölle		burial	11.27269593	46.47282677	C	Mottes and Nicolis 2019
729	ETH-25578			4320	55		bone	Homo sapiens	31009	Appiano /Eppan Vorhölle		burial	11.27269593	46.47282677	C	Mottes and Nicolis 2019
730	ETH-25579			3550	55		bone	Homo sapiens	31010	S. Genesio/JenesienGreifensteinerhang		burial	11.3301604	46.53495455	C	Mottes and Nicolis 2019
731	ETH-26979			3105	55		charcoal		1583	Laion-Wasserbuhel	Area F, SU 47, wooden floor (BM-BR)		11.5616	46.6104	B	Capuzzo et al. 2014
732	ETH-27173			9265	70				25683	Galgenbühel/Dos de la Forca	phase 1	rock shelter	11.1975	46.2554	A	Visentin et al. 2016
733	ETH-27174			8825	70				25683	Galgenbühel/Dos de la Forca	phase 2	rock shelter	11.1975	46.2554	A	Visentin et al. 2016
734	ETH-27175			8760	70				25683	Galgenbühel/Dos de la Forca	phase 3	rock shelter	11.1975	46.2554	A	Visentin et al. 2016
735	ETH-27176			8580	65				25683	Galgenbühel/Dos de la Forca	phase 4	rock shelter	11.1975	46.2554	A	Visentin et al. 2016
736	ETH-27177			8760	70				25683	Galgenbühel/Dos de la Forca	phase 4	rock shelter	11.1975	46.2554	A	Visentin et al. 2016
737	ETH-28784			2745	50	-19.2			1586	Vadena	layer 14		11.3042	46.4157	B	Capuzzo et al. 2014
738	ETH-28785			2650	50	-20.7			1586	Vadena	layer 11		11.3042	46.4157	B	Capuzzo et al. 2014
739	ETH-28786			2675	50	-21.1			1586	Vadena	layer 10		11.3042	46.4157	B	Capuzzo et al. 2014
740	ETH-28787			3170	50	-20.4			1586	Vadena	layer 9		11.3042	46.4157	B	Capuzzo et al. 2014
741	ETH-28788			2585	50	-20.5			1586	Vadena	layer 7		11.3042	46.4157	B	Capuzzo et al. 2014
742	ETH-30051			5225	60		charcoal		1587	Villandro - Fondo Plunacker	US 30 pit 1	settlement	11.5409	46.6317	B	Pearce 2013a
743	ETH-30052			4955	55				1587	Villandro - Fondo Plunacker	US 30	settlement	11.5409	46.6317	B	Facchinetti 2012
744	ETH-30053			5425	60		charcoal		1587	Villandro - Fondo Plunacker	US 30 pit 3	settlement	11.5409	46.6317	B	Pearce, M. 2013. Rethinking the North Italian Early Neolithic.
745	ETH-30054			5475	60				1587	Villandro - Fondo Plunacker	US 30	settlement	11.5409	46.6317	B	Facchinetti 2012
746	ETH-30055			5420	60				1587	Villandro - Fondo Plunacker	US 30	settlement	11.5409	46.6317	B	Facchinetti 2012
747	ETH-30057			6920	60		charcoal		1587	Villandro - Fondo Plunacker	US 30 pit 7	settlement	11.5409	46.6317	B	Pearce 2013a
748	ETH-30058			6050	60		charcoal		1587	Villandro - Fondo Plunacker	US 30 pit 8	settlement	11.5409	46.6317	B	Pearce 2013a
749	ETH-30059			6105	60		charcoal		1587	Villandro - Fondo Plunacker	US 30 pit 9	settlement	11.5409	46.6317	B	Pearce 2013a
750	ETH-5143			3010	85				31011	Borghetta 1			9.401207	46.327173	C	Skeates and Whitehouse 1998
751	ETH-6169			4070	70				420	Remedello		cemetery	10.2118	45.5416	B	Skeates 2001
752	ETH-64656			3334	28		charcoal		25956	Grotta dell'Eremita		cave	8.3098	45.709	A	Capuzzo et al. 2014
753	ETH-64657			3404	28		charcoal		25956	Grotta dell'Eremita		cave	8.3098	45.709	A	Capuzzo et al. 2014
754	ETH-64658			3323	28		charcoal		25956	Grotta dell'Eremita		cave	8.3098	45.709	A	Capuzzo et al. 2014
755	ETH-64659			2794	27		charcoal		25956	Grotta dell'Eremita		cave	8.3098	45.709	A	Capuzzo et al. 2014
756	ETH-8342			4560	65	-23.6	bone	Homo Sapiens	10260	Otzi			10.8397	46.7789	B	Bonani et al. 1994
757	ETH-8345.1			4585	70	-22.9	tissue	Homo Sapiens	10260	Otzi			10.8397	46.7789	B	Bonani et al. 1994
758	ETH-8345.1a			4605	65	-25.6	tissue	Homo Sapiens	10260	Otzi			10.8397	46.7789	B	Bonani et al. 1994
759	ETH-8345.1b			4500	70	-22.6	tissue	Homo Sapiens	10260	Otzi			10.8397	46.7789	B	Bonani et al. 1994
760	ETH-8345.2			4515	70	-23.9	tissue	Homo Sapiens	10260	Otzi			10.8397	46.7789	B	Bonani et al. 1994
761	F-10			1820	130		charcoal		4515	Firenze, San Reparata, Cattedrale Santa Maria del Fiore		church	11.256	43.7731	A	Azzi et al. 1973
762	F-103			3280	80		charcoal		1609	Dicomano	SU 4, fireplace (BM)	settlement	11.5196	43.8934	B	Azzi and Gulisano 1979; Capuzzo et al. 2014
763	F-104			3220	80		charcoal		1609	Dicomano	SU 4, fireplace (BM)	settlement	11.5196	43.8934	B	Azzi and Gulisano 1979; Capuzzo et al. 2014
764	F-109			10390	180				11902	La Cala, Marina di Camerota	F	settlement	15.3799	40.0006	B	Djindjian et al. 1999
765	F-11			1610	105		charcoal		4515	Firenze, San Reparata, Cattedrale Santa Maria del Fiore		church	11.256	43.7731	A	Azzi et al. 1973
766	F-115			2750	70		charcoal		1610	Stofles	Area 1 (Fe)		11.6613	46.7162	B	Azzi and Gulisano 1979; Capuzzo et al. 2014
767	F-12			1615	90		charcoal		4515	Firenze, San Reparata, Cattedrale Santa Maria del Fiore		church	11.256	43.7731	A	Azzi et al. 1973
768	F-2			4810	115		wood		1611	Lagozza di Besnate		settlement	8.7722	45.703	B	Bagolini and Biagi 1990; Hinz et al. 2012; CalPal
769	F-29			4100	120				2682	Grotta del Beato Benincasa		cave	11.7274	43.0776	A	Tiné, V., 2004; Manfredini et al. 2009
770	F-3			3510	105		charcoal		1145	Ancarano			13.7333	42.8333	A	Skeates 1994
771	F-30			5420	210				1612	Fossacesia		settlement	14.4833	42.25	B	Allegri et al. 1987; Hinz et al. 2012; CalPal
772	F-31			5110	210		charcoal		1613	Ripoli			13.9003	42.7281	A	CalPal
773	F-32			4070	180		charcoal		1614	Ortucchio		settlement	13.6467	41.9561	A	Skeates 1996
774	F-41			9810	275				1617	Porta	B t.5	shelter	14.48	40.63	B	Azzi et al. 1973
775	F-56			1660	80		charcoal		4515	Firenze, San Reparata, Cattedrale Santa Maria del Fiore		church	11.256	43.7731	A	Azzi et al. 1974
776	F-60			1805	95		charcoal		4515	Firenze, San Reparata, Cattedrale Santa Maria del Fiore		church	11.256	43.7731	A	Azzi et al. 1974
777	F-63			1580	105		wood		2450	Lago di Monate		settlement	8.6625	45.707	A	Azzi et al. 1974
778	F-69			4020	150		charcoal		1618	Torre Mozza			17.42	40.8242	B	Azzi et al. 1977
779	F-7			6010	130		charcoal		1619	Arma di Nasino, Val Pennavaire	CIX	cave	8.0497	44.1097	A	Manen and Sabatier 2003
780	F-73			2850	80		charcoal		1609	Dicomano	SU 4, contact with SU 3 (BM)		11.5196	43.8934	B	Azzi and Gulisano 1979; Capuzzo et al. 2014
781	F-74			3270	80		charcoal		1609	Dicomano	SU 4, fireplace (BM)		11.5196	43.8934	B	Azzi and Gulisano 1979; Capuzzo et al. 2014
782	F-76			3440	150		charcoal		1620	Riparo del Belvedere	Area NE, B22, layer R.3, fireplace		8.325	45.7083	B	Azzi et al. 1977; Capuzzo et al. 2014
783	F-77			4720	150		charcoal		12143	Saint-Martin-de-Corléans		megalithic site	7.297	45.735	B	Skeates 2001; CalPal
784	F-78			5020	180		charcoal		12143	Saint-Martin-de-Corléans		megalithic site	7.297	45.735	B	CalPal
785	F-79			4325	170		charcoal		12143	Saint-Martin-de-Corléans		megalithic site	7.297	45.735	B	CalPal
786	F-8			6050	130		charcoal		1619	Arma di Nasino, Val Pennavaire	CIX	cave	8.0497	44.1097	A	Manen and Sabatier 2003
787	F-80			4800	170		charcoal		12143	Saint-Martin-de-Corléans		megalithic site	7.297	45.735	B	CalPal
788	F-81			4840	190		charcoal		12143	Saint-Martin-de-Corléans		megalithic site	7.297	45.735	B	CalPal
789	F-819			3430	50		charcoal		25930	Trieste			13.7768	45.6495	A	Skeates 1994
790	F-82			4910	200		charcoal		12143	Saint-Martin-de-Corléans		megalithic site	7.297	45.735	B	CalPal
791	F-83			4450	180		charcoal		12143	Saint-Martin-de-Corléans		megalithic site	7.297	45.735	B	CalPal
792	F-86			10970	260				11906	Verdi di Pradis, Pordenone	IV1	settlement	12.9313	46.2358	B	Azzi and Gulisano 1999
793	F-90			9370	150		charcoal		10853	Isola Santa, Careggina	layer 4a-c (combined)	settlement	10.3124	44.0649	B	Pearce 2013a
794	F-91			9980	160		charcoal		10853	Isola Santa, Careggina		settlement	10.3124	44.0649	B	Biagi et al. 1981; Skeates 1994
795	F-92			4050	140		charcoal		25912	S. Maria di Leuca			18.3549	39.7995	A	Skeates 1994
796	F-93			4920	210		charcoal		1623	Catignano, Emilia-Romagna			13.4408	42.2127	B	allegri et al. 1987; Hinz et al. 2012
797	F-97			6465	185		charcoal		1624	Porto Badisco			18.4833	40.0667	B	Pinhasi et al. 2005
798	FBM05_03			1535	55		charcoal		25849	Firenze			11.2558	43.7696	A	Fedi et al. 2007
799	FBM05_06			1770	40		charcoal		25849	Firenze			11.2558	43.7696	A	Fedi et al. 2007
800	Fi-30			5420	210				1612	Fossacesia	Hut 1, Cut 1	settlement	14.4833	42.25	B	Allegri et al. 1987; Hinz et al. 2012; CalPal
801	Fi-32			4070	180				1614	Ortucchio		settlement	13.6467	41.9561	A	Calderoni and Cazzella 1999
802	Gd-4491			10470	180				11934	Soman, Sette Comuni	upper		10.8616	45.5993	B	Angelucci and Bassetti 2009
803	Gd-4510			8520	190		collagen	Cervus	13922	Grotta d'Ernesto		cave	11.63	46.02	B	Skeates and Whitehouse 1996
804	Gd-4511			10510	180		charcoal		11934	Soman, Sette Comuni	upper level		10.8616	45.5993	B	Angelucci and Bassetti 2009
805	Gd-5479			7870	70		charcoal		13922	Grotta d'Ernesto		cave	11.63	46.02	B	Skeates, R. and Whitehouse, R., 1996. New radiocarbon dates for prehistoric Italy 1. The Accordia Research Papers, 5(1993-94), pp.137-150.
806	Gd-5481			8140	80		charcoal		13922	Grotta d'Ernesto		cave	11.63	46.02	B	Skeates, R. and Whitehouse, R., 1996. New radiocarbon dates for prehistoric Italy 1. The Accordia Research Papers, 5(1993-94), pp.137-150.
807	Gd-5492			8270	90		charcoal		13922	Grotta d'Ernesto		cave	11.63	46.02	B	Skeates and Whitehouse 1994
808	Gd-5613			7660	100		charcoal		13922	Grotta d'Ernesto		cave	11.63	46.02	B	Skeates, R. and Whitehouse, R., 1996. New radiocarbon dates for prehistoric Italy 1. The Accordia Research Papers, 5(1993-94), pp.137-150.
809	Gd-5618			9110	70		charcoal		13922	Grotta d'Ernesto		cave	11.63	46.02	B	Skeates, R. and Whitehouse, R., 1996. New radiocarbon dates for prehistoric Italy 1. The Accordia Research Papers, 5(1993-94), pp.137-150.
810	Gd-5639			6460	70		charcoal		13922	Grotta d'Ernesto		cave	11.63	46.02	B	Skeates, R. and Whitehouse, R., 1996. New radiocarbon dates for prehistoric Italy 1. The Accordia Research Papers, 5(1993-94), pp.137-150.
811	Gd-6132			9300	110		charcoal		13922	Grotta d'Ernesto		cave	11.63	46.02	B	Skeates, R. and Whitehouse, R., 1996. New radiocarbon dates for prehistoric Italy 1. The Accordia Research Papers, 5(1993-94), pp.137-150.
812	Gd-6153			6550	150		charcoal		13922	Grotta d'Ernesto		cave	11.63	46.02	B	Skeates, R. and Whitehouse, R., 1996. New radiocarbon dates for prehistoric Italy 1. The Accordia Research Papers, 5(1993-94), pp.137-150.
813	Gd-6154			6000	140		charcoal		13922	Grotta d'Ernesto		cave	11.63	46.02	B	Skeates, R. and Whitehouse, R., 1996. New radiocarbon dates for prehistoric Italy 1. The Accordia Research Papers, 5(1993-94), pp.137-150.
814	Gd-6155			7280	150		charcoal		13922	Grotta d'Ernesto		cave	11.63	46.02	B	Skeates, R. and Whitehouse, R., 1996. New radiocarbon dates for prehistoric Italy 1. The Accordia Research Papers, 5(1993-94), pp.137-150.
815	Gd-6156			7500	130		charcoal		15869	Lago delle Buse, Trento			11.456	46.1784	B	CalPal;Skeates, Robin; Whitehouse, Ruth.1997-8. "New radio carbon dates for prehistoric Italy 3". The Accordia Research Papers 7: 149-62.
816	Gd-6159			10470	150		charcoal		11934	Soman, Sette Comuni	upper level		10.8616	45.5993	B	Angelucci and Bassetti 2009
817	Gd-6160			8220	110		charcoal		15870	Lago delle Buse 2, Trento	2		11.455	46.1783	B	Skeates and Whitehouse 1997-98
818	Gd-6163			10370	110		charcoal		11934	Soman, Sette Comuni	upper level		10.8616	45.5993	B	Angelucci and Bassetti 2009
819	GdA-4197			3662	25		charcoal	Rosaceae Maloideae	26028	Piani della Corona	Hut 2	settlement	15.816667	38.283333	A	Marino 2020
820	GdA-4198			3643	30		charcoal	Quercus	26028	Piani della Corona	Hut 2	settlement	15.816667	38.283333	A	Marino 2020
821	GdA-4980			3625	30		charcoal	Ostrya carpinifolia	26028	Piani della Corona	postherd hut	settlement	15.816667	38.283333	A	Marino 2020
822	GdA-4981			3700	25		charcoal	Ostrya carpinifolia	26028	Piani della Corona	US 10	settlement	15.816667	38.283333	A	Marino 2020
823	GdA-4982			3665	35		charcoal	Olea	26028	Piani della Corona	Hut 6	settlement	15.816667	38.283333	A	Marino 2020
824	GdA-4983			3630	20		charcoal	Ostrya carpinifolia	26028	Piani della Corona	Hut 9	settlement	15.816667	38.283333	A	Marino 2020
825	GdA-4984			3650	20		charcoal	Corylus avellana	26028	Piani della Corona	Hut 5	settlement	15.816667	38.283333	A	Marino 2020
826	Gif-			3350	50		charcoal		12957	Nurgahe Pizzinnu	tower; F1.1:2b-2c?; HZ91-696; Torre	settlement	8.6616	40.2701	A	Rubinos and Ruiz-Gálvez 2003
827	Gif-			5540	100				25950	Grotta della Tartaruga		cave	16.9999	41.0841	A	Fiorentino et al. 2013
828	Gif-			3970	90		charcoal		2428	Grotta del Fontino		cave	11.0861	42.8836	B	Skeates 1996
829	Gif-			3359	50				31012	Nuraghe Pitzinnu		settlement	8.893611	40.146944	A	Skeates 1994
830	Gif-242			3170	250		charcoal		12962	Nuraghe Albucciu	layer inferior 6; F1.1:2b-2c?; HZ91-620; lower layer 6; Under layer 6	settlement	9.4078	41.0681	A	Rubinos and Ruiz-Gálvez 2003
831	Gif-243			3770	250		charcoal		12963	Brunku Madugui;Nuraghe Brunku, Gesturi, Cagliari	layer e	settlement	8.9978	39.7309	A	Rubinos and Ruiz-Gálvez 2003
832	Gif-3766			5650	150		charcoal		851	Riparo Gaban, Piazzina di Martignano	layer D8	rock shelter	11.12	46.07	B	Pearce 2013a
833	Gif-4375		DuplicateID	6450	90		charcoal		16660	Grotta Bella, Terni	Hearth, 4.75-5.0m depth, lower levels	cave	12.4333	42.65	B	Skeates and Whitehouse 1997-98
834	Gif-4375		DuplicateID	5350	90		charcoal		16660	Grotta Bella, Terni	Hearth, 4.75-5.0m depth, lower levels	cave	12.4333	42.65	B	Skeates and Whitehouse 1997-98
835	Gif-4517			3760	70		charcoal		18040	Palma Campania			14.55	40.8667	A	Skeates 1994
836	Gif-6338			5290	90				2361	Scamuso			16.59	41.05	B	EUROEVOL-Sample:5277
837	Gif-6339			7290	110				2361	Scamuso	C8		16.59	41.05	B	Manen and Sabatier 2003
838	Gif-6722			6530	70				2378	Grotta San Angelo di Ostuni		cave	17.5774	40.7288	B	CalPal; Coppola et al. 2017
839	Gif-6724			6980	70		seeds		2378	Grotta San Angelo di Ostuni		cave	17.5774	40.7288	B	Pinhasi et al. 2005
840	Gif-6725			6900	80		charcoal		2379	Torre Canne	Zone A		17.4667	40.85	B	Manen and Sabatier 2003
841	Gif-7054			5870	70				2361	Scamuso	SOI		16.59	41.05	B	Manen and Sabatier 2003
842	Gif-7055			6810	80				2361	Scamuso	SOI; Trench AV		16.59	41.05	B	Manen and Sabatier 2003
843	Gif-7212			3920	60		bone	Homo Sapiens	2413	Prima Ciappa; Val Frascarese		cave	10.6948	46.6199	B	Bagolini and Biagi 1990
844	Gif-7213			4490	90		wood		955	Libiola	wooden mining tool	mine (copper)	11.05	45.05	B	Maggi and Pearce 2013a; Hinz et al. 2012
845	Gif-7214			2740	60		charcoal		2414	Castellaro di Uscio	Area F2, layer 3 (BF)	settlement	9.19	44.3961	B	Maggi et al. 1985; Capuzzo et al. 2014
846	Gif-7215			3590	60		charcoal		2414	Castellaro di Uscio	layer 4I (BA)	settlement	9.19	44.3961	B	Maggi et al. 1985; Capuzzo et al. 2014
847	Gif-7345			6600	120				2361	Scamuso	SOI; trench AV		16.59	41.05	B	Manen and Sabatier 2003
848	Gif-7346			6320	80				2361	Scamuso	SOI		16.59	41.05	B	Manen and Sabatier 2003
849	Gif-7458			4800	90		wood		25911	S. Maria dei Bossi	tomb 86		15.0075	41.235	A	Skeates 1994
850	Gif-7469			4100	100		charcoal		2428	Grotta del Fontino		cave	11.0861	42.8836	B	Skeates 1996
851	Gif-7959			4010	60		bone	Homo Sapiens	16609	Arma della Gra di Marmo, Triora		cave	7.7166	44.0313	C	Skeates and Whitehouse 1997-98
852	GIF-7959			4010	60		bone	Homo sapiens	31013	Grotta di Marmo		cave	7.716212	44.031539	C	Maggi and Pearce 2013
853	Gif-8034			2680	50		charcoal		2501	Tumulo 1 di Pian del Re	layer III		7.7288	43.8774	B	Capuzzo et al. 2014
854	Gif-88066			6960	130		grain	Cerealia	11370	Torre Sabea		settlement	18.0085	40.0794	A	Sanchez et al. 2010
855	Gif-88247			6890	130		grain	Cerealia	11370	Torre Sabea		settlement	18.0085	40.0794	A	Sanchez et al. 2010
856	Gif-TAN-88066			6960	130				11370	Torre Sabea		settlement	18.0085	40.0794	A	Natali 2014
857	Gif-TAN-88247			6890	130				11370	Torre Sabea		settlement	18.0085	40.0794	A	Natali 2014
858	GifA-93033			4690	70	-29	wood	Corylus avellana	10260	Otzi			10.8397	46.7789	B	Kutschera et al. 2000
859	GifA-93034			4620	60	-27	wood	Corylus avellana	10260	Otzi			10.8397	46.7789	B	Kutschera et al. 2000
860	GifA-93035			4430	60	-30	wood	Corylus avellana	10260	Otzi			10.8397	46.7789	B	Kutschera et al. 2000
861	GifA-93036			4680	60	-30	wood	Corylus avellana	10260	Otzi			10.8397	46.7789	B	Kutschera et al. 2000
862	GifA-93038			4710	70	-32	wood	Corylus avellana	10260	Otzi			10.8397	46.7789	B	Kutschera et al. 2000
863	GifA-93039			4670	60	-32	wood	Corylus avellana	10260	Otzi			10.8397	46.7789	B	Kutschera et al. 2000
864	GifA-93045			4430	70	-32	wood	Corylus avellana	10260	Otzi			10.8397	46.7789	B	Kutschera et al. 2000
865	GifA-93046			4540	50	-28	wood	Corylus avellana	10260	Otzi			10.8397	46.7789	B	Kutschera et al. 2000
866	GifA-93047			4540	70	-28	plant matter	Acer platanoides	10260	Otzi			10.8397	46.7789	B	Kutschera et al. 2000
867	GifA-94367			4460	80	-21	wood	Corylus avellana	10260	Otzi			10.8397	46.7789	B	Kutschera et al. 2000
868	GifA-94368			4500	80	-19	wood	Corylus avellana	10260	Otzi			10.8397	46.7789	B	Kutschera et al. 2000
869	GifA-94369			4480	90	-27	wood	Corylus avellana	10260	Otzi			10.8397	46.7789	B	Kutschera et al. 2000
870	GifA-94372			4420	70	-31	wood	Corylus avellana	10260	Otzi			10.8397	46.7789	B	Kutschera et al. 2000
871	GLN-21807			6370	50		organic sediment		25941	Lagorara			8.3965	44.3168	A	Branch et al. 2014
872	Gm-14543			7830	150				2907	Settecannelle, Ischia di Castro			11.75	42.55	B	Manen and Sabatier 2003
873	GrA-11818			8250	50				2747	Grotta dell'Edera 3B		cave	8.3536	44.1728	B	http://fepre.mas.ncl.ac.uk/
874	GrA-13474			5680	40		bone		15734	Cala Giovanna		settlement	10.075133	42.580446	A	Gabriele and Boschian 2009
875	GrA-13477			5160	40				12938	Contraguda, Perfugas	layer 4a	settlement	8.8777	40.8317	B	Spanedda 2006
876	GrA-13478			5310	40		charcoal		12938	Contraguda, Perfugas	Area 19, square FF2, structure 1901; Ozieri context	settlement	8.8777	40.8317	B	Rubinos and Ruiz-Gálvez 2003
877	GrA-13891			6040	50		charcoal		2754	Casa Querciolaia		settlement	10.357	43.5559	A	Pearce 2013a
878	GrA-14106			8045	40				2747	Grotta dell'Edera 3B		cave	8.3536	44.1728	B	Forenbaher and Miracle 2005; Hinz et al. 2012
879	GrA-14108			9930	50		charcoal	Pinus	3277	Grotta dell'Edera	-360 cm, layer 3d	cave	8.32	44.196	A	Pearce 2013a
880	GrA-15626			4430	60		bone	Homo sapiens	31014	Sovizzo-Via Alfieri		burial	11.44222	45.52628	B	Bianchin and Drusini 2004
881	GrA-16076			2810	60	-19.4	bone	Homo Sapiens	4367	Castiglione (Gabii)	Tomb 63	cemetery	12.7169	41.8872	A	van der Plicht et al. 2009
882	GrA-16077			2830	60	-19.9	bone	Homo Sapiens	4367	Castiglione (Gabii)	Tomb 75	cemetery	12.7169	41.8872	A	van der Plicht et al. 2009
883	GrA-16079			2790	60	-19.3	bone	Homo Sapiens	4367	Castiglione (Gabii)	Tomb 85	cemetery	12.7169	41.8872	A	van der Plicht et al. 2009
884	GrA-16123			2820	50		bone (cremated)	Homo Sapiens	16880	Roma, Quadrato	T. 1	burial	12.5527	41.8621	A	Nijboer et al. 2008; Hinz et al. 2012
885	GrA-1617			3120	50		seed (charred)		445	Bric Tana	SU 8, terraced structure (BM1-2); F3, US 8		8.2178	44.3485	B	Skeates and Whitehouse 1997-98; Capuzzo et al. 2014
886	GrA-16411			2810	50		bone (apatite)	Homo Sapiens	16880	Roma, Quadrato	Tomb 1	burial	12.5527	41.8621	A	van der Plicht et al. 2009
887	GrA-16423			2820	50		bone (apatite)	Homo Sapiens	16880	Roma, Quadrato	Tomb 2	burial	12.5527	41.8621	A	van der Plicht et al. 2009
888	GrA-16432			2920	60		bone	Homo Sapiens	16887	Rome, Forum of Caesar		settlement	12.4848	41.892	A	Brock and Terrenato 2016
889	GrA-16433			2770	60		bone	Homo Sapiens	16887	Rome, Forum of Caesar		settlement	12.4848	41.892	A	Brock and Terrenato 2016
890	GrA-16756			3080	50		charcoal		16888	Rome, Giardino Romano		settlement	12.4848	41.892	A	Brock and Terrenato 2016
891	GrA-16882			4715	40		bone	Homo Sapiens	16610	La Selvicciola, Ischia di Castro	burial 23	cemetery	11.748	42.5462	A	Manfredini 2012
892	GrA-16883			4735	40		bone	Homo Sapiens	16610	La Selvicciola, Ischia di Castro	burial 23	cemetery	11.748	42.5462	A	Skeates and Whitehouse 1997-98
893	GrA-16885			4730	50		bone	Homo Sapiens	16610	La Selvicciola, Ischia di Castro	burial 23	cemetery	11.748	42.5462	A	Skeates and Whitehouse 1997-98
894	GrA-17112			8100	60				15912	Edera			13.6907	45.7572	B	CalPal; Biagi and Spataro 2002
895	GrA-19820			6390	60		bone	Bos	3277	Grotta dell'Edera	layer 3a, hearth, spit -350-360 cm	cave	8.32	44.196	A	Biagi 2000
896	GrA-19912			6620	60		bone	Ovis	3277	Grotta dell'Edera	layer 3a, hearth, spit -350-360 cm	cave	8.32	44.196	A	Pearce 2013a
897	GrA-22090			2945	45	-19.5	bone		16862	Nettuno, P14			12.6611	41.4575	A	van der Plicht et al. 2009; Hinz et al. 2012
898	GrA-22092			3005	45	-19.1	bone		16861	Nettuno, P13	P13		12.6611	41.4575	A	van der Plicht et al. 2009; Hinz et al. 2012
899	GrA-22818			4560	50				25988	Meduno Sach di Sotto		settlement	12.7779	46.2156	A	Visentini 2006
900	GrA-23484			2885	45		bone (cremated)	Homo Sapiens	4463	Tarquinia	VBF Tomb 103	burial	11.7561	42.2492	A	Babbi et al. 2016
901	GrA-25046			5615	45		charcoal		16654	Bannia-Palazzine di Sopra	layer B2	settlement	12.744	45.8884	B	Skeates and Whitehouse 1997
902	GrA-25715			6760	45		grain	Hordeum vulgare	2785	San Sebastiano di Perti, Finale Ligure		settlement	8.316	44.1785	A	Pearce 2013a
903	GrA-27025			2870	35		bone (apatite)	Homo Sapiens	16882	Roma, Trigoria	burial 3	burial	12.4775	41.7647	A	van der Plicht et al. 2009
904	GrA-27028			2875	35		bone (apatite)	Homo Sapiens	16881	Roma, S. Palomba	burial 1	burial	12.5852	41.711	A	van der Plicht et al. 2009
905	GrA-27847			2865	40	-27.1	charcoal		16881	Roma, S. Palomba	burial 2	burial	12.5852	41.711	A	van der Plicht et al. 2009
906	GrA-32454			3635	40				25961	Campo Inferiore		settlement	13.0139	41.495	A	Saccoccio et al. 2013
907	GrA-32904			2800	30	-22.7	seeds		16879	Roma, Campidoglio, Giardino Romano	Tomb 6	burial	12.4831	41.8933	A	van der Plicht et al. 2009
908	GrA-34316			3485	35		charcoal (twig)		9932	Tenuta Radicicoli Maffei area 86, Roma	pit		12.5379	41.9772	A	Van Rossenberg 2012
909	GrA-34317			3515	35		seed		9932	Tenuta Radicicoli Maffei area 86, Roma	pit		12.5379	41.9772	A	Van Rossenberg 2012
910	GrA-35772			2850	35		bone	Homo Sapiens	16887	Rome, Forum of Caesar		settlement	12.4848	41.892	A	Brock and Terrenato 2016
911	GrA-38257			6315	35		bones	Homo Sapiens	968	Arma dell'Aquila, Finale Ligure	burial III	cave	13.3667	42.3667	B	Sparacello et al. 2019
912	GrA-38258			6125	35		bones	Homo Sapiens	968	Arma dell'Aquila, Finale Ligure	burial II	cave	13.3667	42.3667	B	Sparacello et al. 2019
913	GrA-38328			5985	35		bones	Homo Sapiens	968	Arma dell'Aquila, Finale Ligure	burial III	cave	13.3667	42.3667	B	Sparacello et al. 2019
914	GrA-45003			3565	20		wood		25961	Campo Inferiore		settlement	13.0139	41.495	A	Alessandri 2019
915	GrA-45007			3690	15		wood		25961	Campo Inferiore		settlement	13.0139	41.495	A	Alessandri 2019
916	GrA-45042			3715	15		wood		25961	Campo Inferiore		settlement	13.0139	41.495	A	Alessandri 2019
917	GrA-45134			3585	20		wood	alnus	25961	Campo Inferiore		settlement	13.0139	41.495	A	Alessandri 2019
918	GrA-46210			3610	30		wood		25961	Campo Inferiore		settlement	13.0139	41.495	A	Alessandri 2019
919	GrA-46565			2525	40		bone	animal	9946	Francavilla marittima			16.3956	39.8169	A	Babbi et al. 2016
920	GrA-46580			2510	40		bone	animal	9946	Francavilla marittima			16.3956	39.8169	A	Babbi et al. 2016
921	GrA-46581			2575	40		bone	animal	9946	Francavilla marittima			16.3956	39.8169	A	Babbi et al. 2016
922	GrA-48902			2475	40		textile		4463	Tarquinia		burial	11.7561	42.2492	A	Babbi et al. 2016
923	GrA-5007			2770	50		seeds		16630	Fidene		settlement	12.5123	41.9785	B	Nijboer et al. 2000; Hinz et al. 2012
924	GrA-5008			2760	50		seeds		16630	Fidene		settlement	12.5123	41.9785	B	Nijboer et al. 2000; Hinz et al. 2012
925	GrA-5111			4580	50				9798	Valle Lagorara		quarry	9.5258	44.3502	A	Skeates 1994
926	GrA-5113			5380	70				9798	Valle Lagorara	LG2A US11b, silty-clay colluvial sediment	quarry	9.5258	44.3502	A	Maggi et al. 2006, 138-139
927	GrA-5114			4060	50				9798	Valle Lagorara		quarry	9.5258	44.3502	A	Skeates 2001
928	GrA-5115			4830	50				9798	Valle Lagorara		quarry	9.5258	44.3502	A	Skeates 2001
929	GrA-5145			5010	50				9798	Valle Lagorara	LG2A US11b	quarry	9.5258	44.3502	A	Skeates 2001
930	GrA-5151			4520	50				9798	Valle Lagorara		quarry	9.5258	44.3502	A	Skeates 2001
931	GrA-5171			4410	60				9798	Valle Lagorara	LG2A US6c	quarry	9.5258	44.3502	A	Skeates 2001
932	GrA-5172			4140	60				9798	Valle Lagorara	LG2A US6b	quarry	9.5258	44.3502	A	Skeates 2001
933	GrA-5173			4360	50				9798	Valle Lagorara		quarry	9.5258	44.3502	A	Skeates 2001
934	GrA-5179			4360	50				9798	Valle Lagorara		quarry	9.5258	44.3502	A	Skeates 2001
935	GrA-5180			6360	60				9798	Valle Lagorara	LG2A US12	quarry	9.5258	44.3502	A	Skeates 2001
936	GrA-5181			3530	60		bone	Homo Sapiens	2810	Grotta dell'Acqua o del Morto	Multiple burial in a cave, adult individual (BA)	cave	8.3225	44.1949	B	Skeates and Whitehouse 1997-98; Capuzzo et al. 2014
937	GrA-5182			3510	50		bone	Homo Sapiens	2810	Grotta dell'Acqua o del Morto	Multiple burial in a cave, subadult individual (BA)	cave	8.3225	44.1949	B	Skeates and Whitehouse 1997-98; Capuzzo et al. 2014
938	GrA-5216			3180	80		seeds (charred)		2811	Novy, Via Larga	SU 10 (BR)		9.7553	44.2642	B	Capuzzo et al. 2014
939	GrA-55407			2780	35		bone		31001	Mont'e Prama		burial	8.448278	39.965778	A	Usai 2015
940	GrA-55408			2825	35		bone		31001	Mont'e Prama		burial	8.448278	39.965778	A	Usai 2015
941	GrA-55470			2755	35		bone		31001	Mont'e Prama		burial	8.448278	39.965778	A	Usai 2015
942	GrA-68587			3535	35		wood	Quercus	25962	Femmina Morta, Fondi		settlement	13.317	41.2982	A	Alessandri 2019
943	GrA-7112			4160	70		charcoal		3386	Casale del Cavaliere		settlement	12.6613	41.9239	A	Tiné, V., 2004; Manfredini et al. 2009
944	GrA-9755			5710	50				16696	Bancole	BAT2		10.7939	45.1967	B	Skeates and Whitehouse 1997-98
945	GrM-12416			6184	18		bone	Bos	932	Ostiano, Dugali Alti		settlement	10.26888	45.24083	A	Biagi et al. 2020
946	GrM-12418			6090	18		bone	Bos	944	Campo Ceresole, Vho		settlement	10.4097	45.115	A	Biagi et al. 2020
947	GrM-12690			5895	35		bone	Bos	944	Campo Ceresole, Vho		settlement	10.4097	45.115	A	Biagi et al. 2020
948	GrM-13355			6092	30		bone	Homo Sapiens	26037	Grotta dei Pipistrelli	burial	cave	8.3873	44.2202	B	Sparacello et al. 2020
949	GrM-13414			5815	25		bone	Homo Sapiens	430	Arene Candide, Finale Ligure	burial	cave	8.3283	44.1625	A	Sparacello et al. 2020
950	GrM-13415			4121	25		bone	Homo Sapiens	430	Arene Candide, Finale Ligure	burial	cave	8.3283	44.1625	A	Sparacello et al. 2020
951	GrM-13417			5853	25		bone	Homo Sapiens	430	Arene Candide, Finale Ligure	burial	cave	8.3283	44.1625	A	Sparacello et al. 2020
952	GrM-13419			5768	25		bone	Homo Sapiens	430	Arene Candide, Finale Ligure	burial	cave	8.3283	44.1625	A	Sparacello et al. 2020
953	GrM-13420			5763	25		bone	Homo Sapiens	430	Arene Candide, Finale Ligure	burial	cave	8.3283	44.1625	A	Sparacello et al. 2020
954	GrM-13422			5810	25		bone	Homo Sapiens	430	Arene Candide, Finale Ligure	burial	cave	8.3283	44.1625	A	Sparacello et al. 2020
955	GrM-13424			5818	25		bone	Homo Sapiens	430	Arene Candide, Finale Ligure	burial	cave	8.3283	44.1625	A	Sparacello et al. 2020
956	GrM-13425			5750	25		bone	Homo Sapiens	9616	Grotta Pollera, Finale Ligure	burial	cave	8.3146	44.2006	A	Sparacello et al. 2020
957	GrM-13427			5860	25		bone	Homo Sapiens	9616	Grotta Pollera, Finale Ligure	burial	cave	8.3146	44.2006	A	Sparacello et al. 2020
958	GrM-13429			5734	25		bone	Homo Sapiens	9616	Grotta Pollera, Finale Ligure	burial	cave	8.3146	44.2006	A	Sparacello et al. 2020
959	GrM-13430			5809	25		bone	Homo Sapiens	9616	Grotta Pollera, Finale Ligure	burial	cave	8.3146	44.2006	A	Sparacello et al. 2020
960	GrM-13432			5929	25		bone	Homo Sapiens	9616	Grotta Pollera, Finale Ligure	burial	cave	8.3146	44.2006	A	Sparacello et al. 2020
961	GrM-13433			5816	25		bone	Homo Sapiens	9616	Grotta Pollera, Finale Ligure	burial	cave	8.3146	44.2006	A	Sparacello et al. 2020
962	GrM-13434			5792	25		bone	Homo Sapiens	9616	Grotta Pollera, Finale Ligure	burial	cave	8.3146	44.2006	A	Sparacello et al. 2020
963	GrM-13435			5811	25		bone	Homo Sapiens	9616	Grotta Pollera, Finale Ligure	burial	cave	8.3146	44.2006	A	Sparacello et al. 2020
964	GrM-13437			5785	25		bone	Homo Sapiens	9616	Grotta Pollera, Finale Ligure	burial	cave	8.3146	44.2006	A	Sparacello et al. 2020
965	GrM-13438			5897	25		bone	Homo Sapiens	9616	Grotta Pollera, Finale Ligure	burial	cave	8.3146	44.2006	A	Sparacello et al. 2020
966	GrM-13493			5901	25		bone	Homo Sapiens	9616	Grotta Pollera, Finale Ligure	burial	cave	8.3146	44.2006	A	Sparacello et al. 2020
967	GrM-13494			5792	25		bone	Homo Sapiens	9616	Grotta Pollera, Finale Ligure	burial	cave	8.3146	44.2006	A	Sparacello et al. 2020
968	GrM-13496			5859	25		bone	Homo Sapiens	9616	Grotta Pollera, Finale Ligure	burial	cave	8.3146	44.2006	A	Sparacello et al. 2020
969	GrM-13497			5911	25		bone	Homo Sapiens	9616	Grotta Pollera, Finale Ligure	burial	cave	8.3146	44.2006	A	Sparacello et al. 2020
970	GrM-13498			5870	25		bone	Homo Sapiens	9616	Grotta Pollera, Finale Ligure	burial	cave	8.3146	44.2006	A	Sparacello et al. 2020
971	GrM-13499			5862	25		bone	Homo Sapiens	9616	Grotta Pollera, Finale Ligure	burial	cave	8.3146	44.2006	A	Sparacello et al. 2020
972	GrM-13501			5851	25		bone	Homo Sapiens	9616	Grotta Pollera, Finale Ligure	burial	cave	8.3146	44.2006	A	Sparacello et al. 2020
973	GrM-13503			5775	25		bone	Homo Sapiens	9616	Grotta Pollera, Finale Ligure	burial	cave	8.3146	44.2006	A	Sparacello et al. 2020
974	GrM-13504			5637	25		bone	Homo Sapiens	9616	Grotta Pollera, Finale Ligure	burial	cave	8.3146	44.2006	A	Sparacello et al. 2020
975	GrM-13506			5785	25		bone	Homo Sapiens	9616	Grotta Pollera, Finale Ligure	burial	cave	8.3146	44.2006	A	Sparacello et al. 2020
976	GrM-13507			5803	25		bone	Homo Sapiens	9616	Grotta Pollera, Finale Ligure	burial	cave	8.3146	44.2006	A	Sparacello et al. 2020
977	GrM-13508			5799	25		bone	Homo Sapiens	9616	Grotta Pollera, Finale Ligure	burial	cave	8.3146	44.2006	A	Sparacello et al. 2020
978	GrM-13509			5041	25		bone	Homo Sapiens	9616	Grotta Pollera, Finale Ligure	burial	cave	8.3146	44.2006	A	Sparacello et al. 2020
979	GrM-13511			5672	25		bone	Homo Sapiens	9616	Grotta Pollera, Finale Ligure	burial	cave	8.3146	44.2006	A	Sparacello et al. 2020
980	GrM-13513			5794	25		bone	Homo Sapiens	9616	Grotta Pollera, Finale Ligure	burial	cave	8.3146	44.2006	A	Sparacello et al. 2020
981	GrM-13514			5904	25		bone	Homo Sapiens	9616	Grotta Pollera, Finale Ligure	burial	cave	8.3146	44.2006	A	Sparacello et al. 2020
982	GrM-13516			3688	25		bone	Homo Sapiens	26033	Camere (Camerotto)	burial	cave	8.020192	44.114147	B	Sparacello et al. 2020
983	GrM-13517			4056	25		bone	Homo Sapiens	26033	Camere (Camerotto)	burial	cave	8.020192	44.114147	B	Sparacello et al. 2020
984	GrM-13518			6146	25		bone	Homo sapiens	26033	Camere (Camerotto)	burial	cave	8.020192	44.114147	B	Sparacello et al 2019
985	GrM-13519			5790	25		bone	Homo Sapiens	12931	Pian del Ciliegio	burial	rock shelter	8.3749	44.2023	A	Sparacello et al. 2020
986	GrM-13520			5764	25		bone	Homo Sapiens	12931	Pian del Ciliegio	burial	rock shelter	8.3749	44.2023	A	Sparacello et al. 2020
987	GrM-13617			5657	25		bone	Homo Sapiens	26032	Bergeggi	burial	cave	8.442	44.246833	A	Sparacello et al. 2020
988	GrM-13618			5772	25		bone	Homo Sapiens	26037	Grotta dei Pipistrelli	burial	cave	8.3873	44.2202	B	Sparacello et al. 2020
989	GrM-13620			5799	25		bone	Homo Sapiens	26037	Grotta dei Pipistrelli	burial	cave	8.3873	44.2202	B	Sparacello et al. 2020
990	GrM-13621			5882	25		bone	Homo Sapiens	26037	Grotta dei Pipistrelli	burial	cave	8.3873	44.2202	B	Sparacello et al. 2020
991	GrM-13669			5839	25		bone	Homo Sapiens	9616	Grotta Pollera, Finale Ligure	burial	cave	8.3146	44.2006	A	Sparacello et al. 2020
992	GrM-13671			5862	25		bone	Homo Sapiens	430	Arene Candide, Finale Ligure	burial	cave	8.3283	44.1625	A	Sparacello et al. 2020
993	GrM-13672			4485	25		bone	Homo Sapiens	430	Arene Candide, Finale Ligure	burial	cave	8.3283	44.1625	A	Sparacello et al. 2020
994	GrM-13673			5813	25		bone	Homo Sapiens	430	Arene Candide, Finale Ligure	burial	cave	8.3283	44.1625	A	Sparacello et al. 2020
995	GrM-13674			5828	25		bone	Homo Sapiens	430	Arene Candide, Finale Ligure	burial	cave	8.3283	44.1625	A	Sparacello et al. 2020
996	GrM-13676			5647	25		bone	Homo Sapiens	430	Arene Candide, Finale Ligure	burial	cave	8.3283	44.1625	A	Sparacello et al. 2020
997	GrM-13679			6135	25		bone	Homo Sapiens	430	Arene Candide, Finale Ligure	burial	cave	8.3283	44.1625	A	Sparacello et al. 2020
998	GrM-13681			5734	25		bone	Homo Sapiens	430	Arene Candide, Finale Ligure	burial	cave	8.3283	44.1625	A	Sparacello et al. 2020
999	GrM-13682			5755	25		bone	Homo Sapiens	430	Arene Candide, Finale Ligure	burial	cave	8.3283	44.1625	A	Sparacello et al. 2020
1000	GrM-13683			5809	25		bone	Homo Sapiens	430	Arene Candide, Finale Ligure	burial	cave	8.3283	44.1625	A	Sparacello et al. 2020
1001	GrM-13684			5809	25		bone	Homo Sapiens	430	Arene Candide, Finale Ligure	burial	cave	8.3283	44.1625	A	Sparacello et al. 2020
1002	GrM-13686			5840	25		bone	Homo Sapiens	430	Arene Candide, Finale Ligure	burial	cave	8.3283	44.1625	A	Sparacello et al. 2020
1003	GrM-14487			5815	25		bone	Homo Sapiens	430	Arene Candide, Finale Ligure	burial	cave	8.3283	44.1625	A	Sparacello et al. 2020
1004	GrM-14488			5786	25		bone	Homo Sapiens	430	Arene Candide, Finale Ligure	burial	cave	8.3283	44.1625	A	Sparacello et al. 2020
1005	GrM-14489			5710	25		bone	Homo Sapiens	9616	Grotta Pollera, Finale Ligure	burial	cave	8.3146	44.2006	A	Sparacello et al. 2020
1006	GrM-14490			5840	25		bone	Homo Sapiens	9616	Grotta Pollera, Finale Ligure	burial	cave	8.3146	44.2006	A	Sparacello et al. 2020
1007	GrM-14492			5860	25		bone	Homo Sapiens	9616	Grotta Pollera, Finale Ligure	burial	cave	8.3146	44.2006	A	Sparacello et al. 2020
1008	GrM-14494			5875	25		bone	Homo Sapiens	2810	Grotta dell'Acqua o del Morto	Multiple burial in a cave, adult individual (BA)	cave	8.3225	44.1949	B	Sparacello et al. 2020
1009	GrM-14495			6230	25		bone	Homo Sapiens	2810	Grotta dell'Acqua o del Morto	Multiple burial in a cave, adult individual (BA)	cave	8.3225	44.1949	B	Sparacello et al. 2020
1010	GrM-14497			5745	25		bone	Homo Sapiens	9616	Grotta Pollera, Finale Ligure	burial	cave	8.3146	44.2006	A	Sparacello et al. 2020
1011	GrM-14498			5760	25		bone	Homo Sapiens	9616	Grotta Pollera, Finale Ligure	burial	cave	8.3146	44.2006	A	Sparacello et al. 2020
1012	GrM-14499			5685	25		bone	Homo Sapiens	430	Arene Candide, Finale Ligure	burial	cave	8.3283	44.1625	A	Sparacello et al. 2020
1013	GrM-14500			2755	20		bone	Homo Sapiens	430	Arene Candide, Finale Ligure	burial	cave	8.3283	44.1625	A	Sparacello et al. 2020
1014	GrM-14504			4490	20		bone	Homo Sapiens	430	Arene Candide, Finale Ligure	burial	cave	8.3283	44.1625	A	Sparacello et al. 2020
1015	GrM-14505			5865	25		bone	Homo Sapiens	430	Arene Candide, Finale Ligure	burial	cave	8.3283	44.1625	A	Sparacello et al. 2020
1016	GrM-14507			5795	25		bone	Homo Sapiens	430	Arene Candide, Finale Ligure	burial	cave	8.3283	44.1625	A	Sparacello et al. 2020
1017	GrM-14508			5765	25		bone	Homo Sapiens	9616	Grotta Pollera, Finale Ligure	burial	cave	8.3146	44.2006	A	Sparacello et al. 2020
1018	GrM-14509			5777	25		bone	Homo Sapiens	9616	Grotta Pollera, Finale Ligure	burial	cave	8.3146	44.2006	A	Sparacello et al. 2020
1019	GrM-14510			5840	25		bone	Homo Sapiens	9616	Grotta Pollera, Finale Ligure	burial	cave	8.3146	44.2006	A	Sparacello et al. 2020
1020	GrM-14512			5790	25		bone	Homo Sapiens	9616	Grotta Pollera, Finale Ligure	burial	cave	8.3146	44.2006	A	Sparacello et al. 2020
1021	GrM-14514			5795	25		bone	Homo Sapiens	9616	Grotta Pollera, Finale Ligure	burial	cave	8.3146	44.2006	A	Sparacello et al. 2020
1022	GrM-14515			5805	25		bone	Homo Sapiens	9616	Grotta Pollera, Finale Ligure	burial	cave	8.3146	44.2006	A	Sparacello et al. 2020
1023	GrM-14517			5840	25		bone	Homo Sapiens	9616	Grotta Pollera, Finale Ligure	burial	cave	8.3146	44.2006	A	Sparacello et al. 2020
1024	GrM-14518			5630	25		bone	Homo Sapiens	26032	Bergeggi	burial	cave	8.442	44.246833	A	Sparacello et al. 2020
1025	GrM-14523			5605	25		bone	Homo Sapiens	26032	Bergeggi	burial	cave	8.442	44.246833	A	Sparacello et al. 2020
1026	GrM-14524			5725	25		bone	Homo Sapiens	26032	Bergeggi	burial	cave	8.442	44.246833	A	Sparacello et al. 2020
1027	GrM-14526			5830	25		bone	Homo Sapiens	430	Arene Candide, Finale Ligure	burial	cave	8.3283	44.1625	A	Sparacello et al. 2020
1028	GrM-14528			5800	25		bone	Homo Sapiens	430	Arene Candide, Finale Ligure	burial	cave	8.3283	44.1625	A	Sparacello et al. 2020
1029	GrM-14530			5825	25		bone	Homo Sapiens	430	Arene Candide, Finale Ligure	burial	cave	8.3283	44.1625	A	Sparacello et al. 2020
1030	GrM-14812			5725	25		bone	Homo Sapiens	26032	Bergeggi	burial	cave	8.442	44.246833	A	Sparacello et al. 2020
1031	GrM-14814			5640	25		bone	Homo Sapiens	26032	Bergeggi	burial	cave	8.442	44.246833	A	Sparacello et al. 2020
1032	GrM-15257			6130	25		bone	Ovis/Capra	932	Ostiano, Dugali Alti		settlement	10.26888	45.24083	A	Biagi et al. 2020
1033	GrM-15259			6190	25		bone	Bos	944	Campo Ceresole, Vho		settlement	10.4097	45.115	A	Biagi et al. 2020
1034	GrM-15873			4445	30		bone	Homo sapiens	2810	Grotta dell'Acqua o del Morto	burial	cave	8.3225	44.1949	B	Sparacello et al 2019
1035	GrM-15874			5780	30		bone	Homo Sapiens	430	Arene Candide, Finale Ligure	burial	cave	8.3283	44.1625	A	Sparacello et al. 2020
1036	GrM-15875			5860	30		bone	Homo Sapiens	430	Arene Candide, Finale Ligure	burial	cave	8.3283	44.1625	A	Sparacello et al. 2020
1037	GrM-15880			5285	30		bone	Homo Sapiens	1619	Arma di Nasino, Val Pennavaire	burial	cave	8.0497	44.1097	A	Sparacello et al. 2020
1038	GrM-15881			4825	30		bone	Homo Sapiens	26035	Mandurea	burial	cave	8.30955	44.16296	B	Sparacello et al. 2020
1039	GrM-15883			6095	35		bone	Homo Sapiens	26037	Grotta dei Pipistrelli	burial	cave	8.3873	44.2202	B	Sparacello et al. 2020
1040	GrM-15884			5770	30		bone	Homo Sapiens	26037	Grotta dei Pipistrelli	burial	cave	8.3873	44.2202	B	Sparacello et al. 2020
1041	Grm-15910			6470	30		bones	Homo Sapiens	968	Arma dell'Aquila, Finale Ligure	burial	cave	13.3667	42.3667	B	Sparacello et al. 2019
1042	GrM-15911			4040	30		bone	Homo Sapiens	26037	Grotta dei Pipistrelli	burial	cave	8.3873	44.2202	B	Sparacello et al. 2020
1043	GrM-15912			4050	25		bone	Homo Sapiens	9616	Grotta Pollera, Finale Ligure	burial	cave	8.3146	44.2006	A	Sparacello et al. 2020
1044	GrM-15914			3720	25		bone	Homo Sapiens	26031	Battorezza	burial	cave	8.302872	44.167102	B	Sparacello et al. 2020
1045	GrM-15915			3465	25		bone	Homo Sapiens	26031	Battorezza	burial	cave	8.302872	44.167102	B	Sparacello et al. 2020
1046	GrM-15916			4105	30		bone	Homo Sapiens	26031	Battorezza	burial	cave	8.302872	44.167102	B	Sparacello et al. 2020
1047	GrM-15917			3485	25		bone	Homo Sapiens	26031	Battorezza	burial	cave	8.302872	44.167102	B	Sparacello et al. 2020
1048	GrM-15919			3335	30		bone	Homo Sapiens	26031	Battorezza	burial	cave	8.302872	44.167102	B	Sparacello et al. 2020
1049	GrM-15921			5810	30		bone	Homo Sapiens	9616	Grotta Pollera, Finale Ligure	burial	cave	8.3146	44.2006	A	Sparacello et al. 2020
1050	GrM-15943			5775	25		bone	Homo Sapiens	9616	Grotta Pollera, Finale Ligure	burial	cave	8.3146	44.2006	A	Sparacello et al. 2020
1051	GrM-15945			4030	25		bone	Homo Sapiens	26036	Caverna dei Parmorari	burial	cave	8.3048	44.1633	B	Sparacello et al. 2020
1052	GrM-16975			6145	25		bone	Homo Sapiens	430	Arene Candide, Finale Ligure	burial	cave	8.3283	44.1625	A	Sparacello et al. 2020
1053	GrM-16977*			4655	25		bone	Homo Sapiens	26035	Mandurea	burial	cave	8.30955	44.16296	B	Sparacello et al. 2020
1054	GrM-16987			6065	25		bone	Homo Sapiens	26032	Bergeggi	burial	cave	8.442	44.246833	A	Sparacello et al. 2020
1055	GrM-16990			5765	25		bone	Homo Sapiens	430	Arene Candide, Finale Ligure	burial	cave	8.3283	44.1625	A	Sparacello et al. 2020
1056	GrM-18885			5829	28		bone	Homo Sapiens	430	Arene Candide, Finale Ligure	burial	cave	8.3283	44.1625	A	Sparacello et al. 2020
1057	GrM-18889			5671	28		bone	Homo Sapiens	430	Arene Candide, Finale Ligure	burial	cave	8.3283	44.1625	A	Sparacello et al. 2020
1058	GrM-18891			5799	28		bone	Homo Sapiens	26037	Grotta dei Pipistrelli	burial	cave	8.3873	44.2202	B	Sparacello et al. 2020
1059	GrM-18940			5860	28		bone	Homo Sapiens	26037	Grotta dei Pipistrelli	burial	cave	8.3873	44.2202	B	Sparacello et al. 2020
1060	GrM-19290			5855	25		bone	Homo sapiens	9616	Grotta Pollera, Finale Ligure	burial	cave	8.3146	44.2006	A	Sparacello et al 2019
1061	GrM-19457			6165	35		bone	Homo Sapiens	26034	La Matta - Sanguineto	burial	cave	8.326035	44.191472	B	Sparacello et al. 2020
1062	GrM-19458			6130	30		bone	Homo Sapiens	26034	La Matta - Sanguineto	burial	cave	8.326035	44.191472	B	Sparacello et al. 2020
1063	GrM-19460			5860	50		bone	Homo Sapiens	9616	Grotta Pollera, Finale Ligure	burial	cave	8.3146	44.2006	A	Sparacello et al. 2020
1064	GrM-19463			5830	30		bone	Homo sapiens	430	Arene Candide, Finale Ligure	burial	cave	8.3283	44.1625	A	Sparacello et al 2019
1065	GrN-11433			6260	180		charcoal		11454	Grotta Corbeddu, Oliena	Hall 2, first series, layer 1a, 25-30 cm	cave	9.4851	40.2549	B	Pearce 2013a
1066	GrN-11434			9120	380		charcoal		11454	Grotta Corbeddu, Oliena	Hall 2, first series, layer 2, 60-85 cm	cave	9.4851	40.2549	B	Pearce 2013a
1067	Grn-11434			9120	380				11454	Grotta Corbeddu, Oliena		cave	9.4851	40.2549	B	Manen and Sabatier 2003
1068	GrN-11436			9220	370				11454	Grotta Corbeddu, Oliena		cave	9.4851	40.2549	B	Pearce 2013a
1069	GrN-11668			2705	30		charcoal		16632	Satricum	Hut feature III; hut feature III	settlement	12.7551	41.5131	B	Nijboer et al. 2000; Hinz et al. 2012
1070	GrN-11669			2670	30		charcoal		3333	Borgo Le Ferriere (Satricum)	hut II; Hut feature II - fireplace; fireplace in hut-feature II	settlement	12.7551	41.5131	A	Skeates and Whitehouse 1994
1071	GrN-11818			8250	50		charcoal	Corylus	15912	Edera	ED 11, layer 3c		13.6907	45.7572	B	CalPal; Biagi and Spataro 2002
1072	GrN-14106			8045	40		bone		15912	Edera	ED 12, layer 3b		13.6907	45.7572	B	CalPal; Biagi and Spataro 2002
1073	GrN-14543			7830	150		charcoal		2907	Settecannelle, Ischia di Castro	Basi-Pienza;layer 4		11.75	42.55	B	Manen and Sabatier 2003; Hinz et al. 2012; CalPal
1074	GrN-14544			3600	60		charcoal		16876	Riparo del Lauro			10.2419	43.9097	B	Skeates 1994
1075	Grn-14928			4010	60		bone	Homo Sapiens	6157	Val Frascarese		cave	9.5165	44.2867	A	Maggi and Pearce 2005
1076	Grn-14929			4285	35		bone	Homo Sapiens	6157	Val Frascarese		cave	9.5165	44.2867	A	Maggi and Pearce 2005
1077	Grn-14930			4040	35		bone	Homo Sapiens	6157	Val Frascarese		cave	9.5165	44.2867	A	Maggi and Pearce 2005
1078	GrN-14932			4135	40		bone	Homo Sapiens	16609	Arma della Gra di Marmo, Triora		cave	7.7166	44.0313	C	Skeates and Whitehouse 1997-98
1079	GrN-14934			3940	90		charcoal		2414	Castellaro di Uscio	layer 4	settlement	9.19	44.3961	B	Skeates 1994
1080	GrN-14935			4490	70		charcoal		2414	Castellaro di Uscio	layer 4	settlement	9.19	44.3961	B	Skeates 1994
1081	GrN-14937			3350	35				16622	Grotta del Pertuso		cave	15.7087	38.12	C	Skeates and Whitehouse 1997-98
1082	GrN-14938			3455	35				16622	Grotta del Pertuso		cave	15.7087	38.12	C	Skeates and Whitehouse 1997-98
1083	GrN-14939			3900	60		charcoal		2414	Castellaro di Uscio	layer 4	settlement	9.19	44.3961	B	Skeates 1994
1084	GrN-15001			8470	490		charcoal		11454	Grotta Corbeddu, Oliena	Level 2.1e/g	cave	9.4851	40.2549	B	CalPal
1085	GrN-15281			5250	40	-26.2	charcoal		2918	Riparo del Lauro 2		rock shelter	10.2419	43.9097	B	Shennan and Steele 2000
1086	GrN-15977			10570	260				2907	Settecannelle, Ischia di Castro	8		11.75	42.55	B	Mussi et al. 2011
1087	GrN-16090			3210	35				2928	Riparo Grande	SU 3-4 (BM)		10.325	43.9386	B	Capuzzo et al. 2014
1088	GrN-16143			4470	130				16627	Grotta del'Olivo		cave	8.0333	43.8833	E	Skeates and Whitehouse 1997-98
1089	GrN-16466			2620	30		charcoal		16632	Satricum	Hut VI - layer 1A; hut VI	settlement	12.7551	41.5131	B	Nijboer et al. 2000; Hinz et al. 2012
1090	GrN-16467			2620	55				3333	Borgo Le Ferriere (Satricum)	hut VI, layer B	settlement	12.7551	41.5131	A	Skeates and Whitehouse 1994
1091	GrN-16468			2455	30				3333	Borgo Le Ferriere (Satricum)	hut VI, layer B	settlement	12.7551	41.5131	A	Skeates and Whitehouse 1994
1092	GrN-16469			2595	35				3333	Borgo Le Ferriere (Satricum)	hut VI, layer B	settlement	12.7551	41.5131	A	Skeates and Whitehouse 1994
1093	GrN-16471			2555	35				3333	Borgo Le Ferriere (Satricum)	hut VI, layer B	settlement	12.7551	41.5131	A	Skeates and Whitehouse 1994
1094	GrN-16472			2585	65				3333	Borgo Le Ferriere (Satricum)	hut VI, layer B	settlement	12.7551	41.5131	A	Skeates and Whitehouse 1994
1095	GrN-17730			5800	90	-2.62	bone	Homo Sapiens	968	Arma dell'Aquila, Finale Ligure		burial	13.3667	42.3667	B	Sparacello et al. 2019
1096	GrN-18091			6870	70		charcoal		421	Laghetti del Crestoso, Bovegno	Feature 10, pit	settlement	10.2739	45.7933	B	Baroni and Biagi 1997; Pearce 2013a
1097	GrN-18252			7710	50				16721	L. Rondeneto		settlement	10.254	45.848	C	Scoz et l. 2016
1098	GrN-18253			7175	80				16721	L. Rondeneto		settlement	10.254	45.848	C	Scoz et l. 2016
1099	GrN-18964			3540	40		charcoal		445	Bric Tana	US 15		8.2178	44.3485	B	Skeates and Whitehouse 1997-98; Capuzzo et al. 2014
1100	GrN-18980			2895	35		charcoal		12193	St. Glisente	hearth		10.3031	45.8606	A	Baroni et al. 1997
1101	GrN-19097			2475	35		charcoal		445	Bric Tana	E5, US 14		8.2178	44.3485	B	Skeates and Whitehouse 1997-98
1102	GrN-19590			8880	150		charcoal		16721	L. Rondeneto		settlement	10.254	45.848	C	Biagi 2003
1103	GrN-19617			3675	30		charcoal		445	Bric Tana	ES, US 14		8.2178	44.3485	B	Skeates and Whitehouse 1997-98
1104	GrN-19838			6690	180		bone		2962	Fiorano Modenese	Pit 2	settlement	10.8118	44.5391	B	Pearce 2013a
1105	GrN-19839			6540	60		bone		2962	Fiorano Modenese	Pit 5	settlement	10.8118	44.5391	B	Pinhasi et al. 2005
1106	GrN-20092			3120	50		charcoal		16662	Valmaione 1			10.1755	45.8133	A	Biagi 2003
1107	GrN-20093			9410	80		charcoal		16663	Valmaione 2			10.1755	45.8133	A	Biagi 2003
1108	GrN-20095			2930	60		charcoal		16663	Valmaione 2			10.1755	45.8133	A	Biagi 2003
1109	GrN-20125			2800	50		charcoal		16630	Fidene		settlement	12.5123	41.9785	B	Nijboer et al. 2000; Hinz et al. 2012
1110	GrN-20126			2790	50		charcoal		16630	Fidene		settlement	12.5123	41.9785	B	Nijboer et al. 2000; Hinz et al. 2012
1111	GrN-20127			2820	50		charcoal		16630	Fidene		settlement	12.5123	41.9785	B	Nijboer et al. 2000; Hinz et al. 2012
1112	GrN-20128			2780	60		charcoal		16630	Fidene		settlement	12.5123	41.9785	B	Nijboer et al. 2000; Hinz et al. 2012
1113	GrN-20360			3950	110		charcoal		16663	Valmaione 2			10.1755	45.8133	A	Biagi 2003
1114	GrN-2055			10640	100		charcoal		2977	Grotta Romanelli	D	cave	18.433309	40.016182	A	Milliken 1998
1115	GrN-2056			9880	100		charcoal		2977	Grotta Romanelli		cave	18.433309	40.016182	A	Vogel and Waterbolk 1963
1116	GrN-20886			6330	45		charcoal		2979	Stanga di Bassinale, Gianico		settlement	10.2536	45.8379	B	Pearce 2013a
1117	GrN-20887			4130	100				16687	Croce di Marone			10.0923	45.7378	B	Biagi 2003
1118	GrN-20889			5550	50		charcoal		2980	Pozza sotto lo Splaza, Artogne		settlement	10.1657	45.8504	A	Pearce 2013a
1119	GrN-20890			9630	100		charcoal		16663	Valmaione 2			10.1755	45.8133	A	Biagi 2003
1120	GrN-20891			2230	30		charcoal		16664	Valmaione 3			10.1755	45.8133	A	Biagi 2003
1121	GrN-20892			3000	60		charcoal		16665	Valmaione 5			10.1755	45.8133	A	Biagi 2003
1122	GrN-21524			4160	80				31015	Buca da Crosa			8.308662	44.195893	C	Maggi and Pearce 2013
1123	GrN-2153			10390	80				2977	Grotta Romanelli	C1	cave	18.433309	40.016182	A	Milliken 1998
1124	GrN-2154			9790	80				2977	Grotta Romanelli	C2	cave	18.433309	40.016182	A	Vogel and Waterbolk 1963
1125	GrN-21889			7870	50		charcoal	Picea excelsa	421	Laghetti del Crestoso, Bovegno	Feature 9, fireplace	settlement	10.2739	45.7933	B	Baroni and Biagi 1997; Pearce 2013a
1126	GrN-22171			5860	90		ceramic		16654	Bannia-Palazzine di Sopra	Pit 1	settlement	12.744	45.8884	B	Visentini 2006
1127	GrN-22172			5870	90		charcoal		16654	Bannia-Palazzine di Sopra	layer 1	settlement	12.744	45.8884	B	Visentini 2006
1128	GrN-22816			5630	50		charcoal		16654	Bannia-Palazzine di Sopra		settlement	12.744	45.8884	B	Visentini et al. 2004
1129	GrN-22832			5580	90		charcoal		16654	Bannia-Palazzine di Sopra	layer 8	settlement	12.744	45.8884	B	Visentini 2006
1130	GrN-22833			5630	90		charcoal		16654	Bannia-Palazzine di Sopra	layer 8A US 2	settlement	12.744	45.8884	B	Visentini 2006
1131	GrN-22834			5600	90		charcoal		16654	Bannia-Palazzine di Sopra	layer10 US 1	settlement	12.744	45.8884	B	Visentini 2006
1132	GrN-22835			5600	80		charcoal		16654	Bannia-Palazzine di Sopra	layer 6	settlement	12.744	45.8884	B	Visentini 2006
1133	GrN-22836			5560	80		charcoal		16654	Bannia-Palazzine di Sopra	layer 7	settlement	12.744	45.8884	B	Visentini 2006
1134	GrN-2305			10320	130				2977	Grotta Romanelli	A3	cave	18.433309	40.016182	A	Milliken 1998
1135	GrN-23129			6590	100	-25.2	charcoal		2997	Grotta dell'Edera	Vlaﾚka;ED 9	cave	8.32	44.196	A	Shennan and Steele 2000
1136	GrN-23130			9810	70		charcoal	Pinus	3277	Grotta dell'Edera	-360 cm, layer 3d	cave	8.32	44.196	A	Pearce 2013a
1137	GrN-23475			2670	30		bone	Homo Sapiens	16631	Osteria dell'Osa Necropolis	Tomb 25	cemetery	12.6983	41.8951	B	Nijboer et al. 2000; Hinz et al. 2012
1138	GrN-23478			2670	30		bone	Homo Sapiens	16631	Osteria dell'Osa Necropolis	Tomb 40	cemetery	12.6983	41.8951	B	Nijboer et al. 2000; Hinz et al. 2012
1139	GrN-23479			2920	120				4367	Castiglione (Gabii)		cemetery	12.7169	41.8872	A	Skeates 2003
1140	GrN-23645			5850	80	-24.6	charcoal		3000	Isorella (BS)		settlement	10.3167	45.3	A	Shennan and Steele 2000
1141	GrN-24487			6180	120				350	Catignano	Feature 30	settlement	13.9501	42.3463	B	Tozzi and Zamagni 2003; Pearce 2013a
1142	GrN-24817			3070	30				16661	Stalletti Alti			9.8599	45.9855	A	Biagi 2002
1143	GrN-25046			5616	40				16654	Bannia-Palazzine di Sopra	layer B2	settlement	12.744	45.8884	B	Facchinetti 2012
1144	GrN-25137			8060	70		charcoal		2747	Grotta dell'Edera 3B	ED 13, layer 3b	cave	8.3536	44.1728	B	Forenbaher and Miracle 2005; Hinz et al. 2012
1145	GrN-25138			8110	90		charcoal		2747	Grotta dell'Edera 3B	ED 14, layer 3b	cave	8.3536	44.1728	B	Forenbaher and Miracle 2005; Hinz et al. 2012
1146	GrN-25139			8350	120		charcoal		2747	Grotta dell'Edera 3B	ED 15, layer 3c	cave	8.3536	44.1728	B	Forenbaher and Miracle 2005; Hinz et al. 2012
1147	GrN-25200			2750	40	-19.1	bone	Homo Sapiens	4367	Castiglione (Gabii)	Tomb 71	cemetery	12.7169	41.8872	A	van der Plicht et al. 2009
1148	GrN-25204			2790	45	-19.1	bone	Homo Sapiens	4367	Castiglione (Gabii)	Tomb 86	cemetery	12.7169	41.8872	A	van der Plicht et al. 2009
1149	GrN-25602			4130	130				25988	Meduno Sach di Sotto		settlement	12.7779	46.2156	A	Visentini 2006
1150	GrN-25736			5880	110		charcoal		16654	Bannia-Palazzine di Sopra	layer 17	settlement	12.744	45.8884	B	Visentini 2006
1151	GrN-25800			8160	100		charcoal		16720	L. Ravenola		settlement	10.3586	45.8523	A	Biagi 2003
1152	GrN-25996			5240	110		charcoal		16654	Bannia-Palazzine di Sopra	layer 11	settlement	12.744	45.8884	B	Visentini 2006
1153	GrN-26795			6410	50		charcoal		3277	Grotta dell'Edera	layer 2a, middle charcoal lens, spit -310-320 cm	cave	8.32	44.196	A	Pearce 2013a
1154	GrN-26796			4960	90		charcoal		3277	Grotta dell'Edera	layer 2, spit -180-190 cm	cave	8.32	44.196	A	Pearce 2013a
1155	GrN-26797			5080	40		charcoal		3277	Grotta dell'Edera	layer 2, spit -200-210 cm	cave	8.32	44.196	A	Pearce 2013a
1156	GrN-26798			3090	55		charcoal		16669	Malga Mai			10.4285	45.8424	A	Biagi 2003
1157	GrN-27229			6510	70		bone	Cervus elaphus	3277	Grotta dell'Edera	layer 3a, hearth, spit -350-360 cm	cave	8.32	44.196	A	Pearce 2013a
1158	GrN-27230			2270	40				16666	San Zeno			10.1829	45.7775	A	Biagi 2003
1159	GrN-27803			4050	30				25988	Meduno Sach di Sotto		settlement	12.7779	46.2156	A	Visentini 2006
1160	GrN-27804			4370	35				25988	Meduno Sach di Sotto		settlement	12.7779	46.2156	A	Visentini 2006
1161	GrN-27946			3190	50				16668	C. di Nasso			10.3341	45.7839	A	Biagi 2003
1162	GrN-27947			5500	40		bone		16670	Casatico di Marcaria			10.5333	45.1167	A	Visentini 2006
1163	GrN-27949			5380	40		bone		16637	Rivarolo Mantovano	pit V	settlement	10.4326	45.072	B	Visentini 2006
1164	GrN-28912			2950	30		wood		6551	Celano	Tomb 5	burial	13.5575	42.0864	A	van der Plicht et al. 2009
1165	GrN-28913			2910	30		wood		6551	Celano	Tomb 5	burial	13.5575	42.0864	A	van der Plicht et al. 2009
1166	GrN-28914			2835	30		wood		6551	Celano	Tomb 5	burial	13.5575	42.0864	A	van der Plicht et al. 2009
1167	GrN-28915			2835	30		wood		6551	Celano	Tomb 5	burial	13.5575	42.0864	A	van der Plicht et al. 2009
1168	GrN-28916			2845	30		wood		6551	Celano	Tomb 5	burial	13.5575	42.0864	A	van der Plicht et al. 2009
1169	GrN-30007			2970	25		wood		6551	Celano	tomb 4	burial	13.5575	42.0864	A	van der Plicht et al. 2009
1170	GrN-30007			2968	24				6551	Celano	Tomb 4	burial	13.5575	42.0864	A	van der Plicht et al. 2009
1171	GrN-30008			2920	25		wood		6551	Celano	tomb 4	burial	13.5575	42.0864	A	van der Plicht et al. 2009
1172	GrN-30008			2918	25				6551	Celano	Tomb 4	burial	13.5575	42.0864	A	van der Plicht et al. 2009
1173	GrN-30009			2935	25		wood		6551	Celano	tomb 4; Tomb 4	burial	13.5575	42.0864	A	van der Plicht et al. 2009
1174	GrN-30010			2915	25		wood		6551	Celano	tomb 4	burial	13.5575	42.0864	A	van der Plicht et al. 2009
1175	GrN-30010			2917	25				6551	Celano	Tomb 4	burial	13.5575	42.0864	A	van der Plicht et al. 2009
1176	GrN-30011			2900	25		wood		6551	Celano	tomb 4	burial	13.5575	42.0864	A	van der Plicht et al. 2009
1177	GrN-30011			2900	24				6551	Celano	Tomb 4	burial	13.5575	42.0864	A	van der Plicht et al. 2009
1178	GrN-31265			7920	50		charcoal		25687	Pian de La Lóra	firepit	settlement	12.0172	44.3708	A	Visentin et al. 2016
1179	GrN-32454			3635	40		wood		25961	Campo Inferiore		settlement	13.0139	41.495	A	Alessandri 2019
1180	GrN-5102			5160	40		calcite		12339	Basura		cave	8.2079	44.1255	A	Vogel et al. 1972
1181	GrN-7594			3165	25		charcoal		3101	Monte Leoni	Deposit TM, cut III (BM3)		10.2517	44.676	B	Ammerman et al. 1976; Capuzzo et al. 2014
1182	GrN-7595			3245	55		charcoal		3101	Monte Leoni	SU 133 (BM3)		10.2517	44.676	B	Ammerman et al. 1976; Capuzzo et al. 2014
1183	GrN-8012			3610	60				763	Monte Covolo		settlement	10.5833	45.5666	B	Bagolini and Biagi 1990; Hinz et al. 2012; CalPal
1184	GrN-8013			4010	40		charcoal		763	Monte Covolo	layer 8	settlement	10.5833	45.5666	B	Bagolini and Biagi 1990; Hinz et al. 2012; CalPal
1185	GrN-9274			2920	55		charcoal		3101	Monte Leoni	Infill of the hut (BM3)		10.2517	44.676	B	Ammerman et al. 1976; Capuzzo et al. 2014
1186	GrN-9275			3240	130		charcoal		3101	Monte Leoni	Infill of the hut (BM3)		10.2517	44.676	B	Ammerman et al. 1976; Capuzzo et al. 2014
1187	GrN-9276			3160	120		charcoal		3101	Monte Leoni	Infill of the hut (BM3)		10.2517	44.676	B	Ammerman et al. 1976; Capuzzo et al. 2014
1188	GrN-9277			3185	55		charcoal		3101	Monte Leoni	Hut (BM3)		10.2517	44.676	B	Ammerman et al. 1976; Capuzzo et al. 2014
1189	GrN-9828			3900	60		charcoal		3113	Rubiera, Basilicata	Open site	settlement	10.7787	44.6541	B	Müller et al 2001
1190	GX-		NoLabID	3170	70		charcoal		3270	Strada Meridionale su Argine	Road, stratigraphic profiles 1-2 (BM3)		11.2333	45.1	B	Capuzzo et al. 2014
1191	GX-		NoLabID	3170	70		charcoal		26023	Strada meridionale su argine, Legnago, Loc. Ponte Moro			11.23333	45.100004	B	Capuzzo et al. 2014
1192	GX-14030			3305	30		charcoal		3271	Santa Rosa di Poviglio, Villaggio Piccolo	Area North, 87N SU 15 (BM2)	settlement	10.5753	44.8726	B	Cremaschi and Bernabo' Brea 2004; Capuzzo et al. 2014
1193	GX-14032			3400	40		charcoal		3271	Santa Rosa di Poviglio, Villaggio Piccolo	Area North, 87N SU 15b (BM2)	settlement	10.5753	44.8726	B	Cremaschi and Bernabo' Brea 2004; Capuzzo et al. 2014
1194	GX-14033			3210	40		charcoal		3271	Santa Rosa di Poviglio, Villaggio Piccolo	Area North, 87N SU 10 (BM2)	settlement	10.5753	44.8726	B	Cremaschi and Bernabo' Brea 2004; Capuzzo et al. 2014
1195	GX-14718			10340	360		charcoal		12349	Riparo di Molino di Piastricoli	Upper level US 826		10.35	44.0769	B	Skeates and Whitehouse 1997
1196	GX-15011			3465	85		charcoal		3271	Santa Rosa di Poviglio, Villaggio Piccolo	Central area, 88-90C SU 9-10F (BM2)	settlement	10.5753	44.8726	B	Cremaschi and Bernabo' Brea 2004; Capuzzo et al. 2014
1197	GX-15012			3385	85		charcoal		3271	Santa Rosa di Poviglio, Villaggio Piccolo	Central area, 88C SU 6/1 (BM2)	settlement	10.5753	44.8726	B	Cremaschi and Bernabo' Brea 2004; Capuzzo et al. 2014
1198	GX-15427			3620	80		charcoal		3273	Sotciastel	Area C, SU 5 (BM1)		11.8938	46.6225	B	Capuzzo et al. 2014
1199	GX-15795			3270	80		charcoal		3274	Lazise-La Quercia, Verona	Upper layers (BA)		10.732	45.5032	A	Capuzzo et al. 2014
1200	GX-16297			3215	95		charcoal		3271	Santa Rosa di Poviglio, Villaggio Piccolo	Central area, 89C SU 84A (BM2)	settlement	10.5753	44.8726	B	Cremaschi and Bernabo' Brea 2004; Capuzzo et al. 2014
1201	GX-16298			3570	100		charcoal		3271	Santa Rosa di Poviglio, Villaggio Piccolo	Area South, 89S SU 2a (BM2)	settlement	10.5753	44.8726	B	Cremaschi and Bernabo' Brea 2004; Capuzzo et al. 2014
1202	GX-16299			3550	90		charcoal		3271	Santa Rosa di Poviglio, Villaggio Piccolo	Area South, 90S SU 26 (BM2)	settlement	10.5753	44.8726	B	Cremaschi and Bernabo' Brea 2004; Capuzzo et al. 2014
1203	GX-16821			4505	160				25931	Ubiale Clanezzo	US 3160	settlement	9.6167	45.7833	A	Facchinetti 2012
1204	GX-16931A			6225	240				430	Arene Candide, Finale Ligure		cave	8.3283	44.1625	A	Facchinetti 2012
1205	GX-16962G			5260	135				430	Arene Candide, Finale Ligure	grave	cave	8.3283	44.1625	A	Facchinetti 2012
1206	GX-16963G			6244	255				430	Arene Candide, Finale Ligure		cave	8.3283	44.1625	A	Facchinetti 2012
1207	GX-17275			3625	140		charcoal		26013	Spineda		settlement	10.5169	45.0631	A	Skeates and Whitehouse 1996
1208	GX-17813			3950	195		humic acid		16611	Giridello, La Spezia	US 2 (fill of pit or ditch)		9.8167	44.1	D	Skeates and Whitehouse 1997-98
1209	GX-17919			3785	155				16858	Montisola	unit b		12.0531	42.5322	C	Skeates and Whitehouse 1996
1210	GX-17920			3690	215				16858	Montisola	unit b		12.0531	42.5322	C	Skeates and Whitehouse 1996
1211	GX-17921			2925	130		charcoal		16858	Montisola	unit d		12.0531	42.5322	C	Skeates and Whitehouse 1996
1212	GX-18756			5305	90		wood	Quercus?	12068	Palu di Livenza, Pordenone, Friuli Venezia Giulia	ES 79 elem. orizzontale (992)	settlement	12.4776	46.0178	B	Corti et al. 1997
1213	GX-18757			5720	130		wood	Quercus?	12068	Palu di Livenza, Pordenone, Friuli Venezia Giulia	ES 32 elem. orizzontale (992)	settlement	12.4776	46.0178	B	Corti et al. 1997
1214	GX-18758			5395	90		wood	Quercus?	12068	Palu di Livenza, Pordenone, Friuli Venezia Giulia	US 9 (1992)	settlement	12.4776	46.0178	B	Corti et al. 1997
1215	GX-18759			3210	265		wood	Quercus?	12068	Palu di Livenza, Pordenone, Friuli Venezia Giulia	US 6 (1992)	settlement	12.4776	46.0178	B	Corti et al. 1997
1216	GX-18843			8820	112		charcoal		16690	Cividate Camuno			10.2792	45.9445	B	Biagi 2003
1217	GX-19019			4680	325		charcoal		3277	Grotta dell'Edera	layer 2, spit -170-180 cm	cave	8.32	44.196	A	Biagi et al. 1993; Pearce 2013a
1218	GX-19020			5555	270		charcoal		3277	Grotta dell'Edera	layer 2, spit -200-210 cm	cave	8.32	44.196	A	Biagi et al. 1993; Pearce 2013a
1219	GX-19021			4695	165		charcoal		3277	Grotta dell'Edera	layer 2, spit -230-240 cm	cave	8.32	44.196	A	Biagi et al. 1993; Pearce 2013a
1220	GX-19022			6305	285		charcoal		3277	Grotta dell'Edera	Vlaﾚka;ED 5, layer 2a	cave	8.32	44.196	A	Biagi et al. 1993; Pearce 2013a; CalPal
1221	GX-19220			4725	95		charcoal		6586	Grotta Corradini		cave	10.6333	44.7	E	Dal Santo et al. 2014
1222	GX-19225			4585	115		charcoal		6586	Grotta Corradini		cave	10.6333	44.7	E	Cremaschi et al. 2011
1223	GX-19226			3835	90		charcoal		3113	Rubiera, Basilicata		settlement	10.7787	44.6541	B	Steffè et al 2017
1224	GX-19567			6445	210		charcoal		3277	Grotta dell'Edera	Vlaﾚka;ED 6, layer 2a	cave	8.32	44.196	A	Biagi et al. 1993; Pearce 2013a; CalPal
1225	GX-19568			6615	390		charcoal		3277	Grotta dell'Edera	Vlaﾚka;ED 7, layer 2a	cave	8.32	44.196	A	Biagi et al. 1993; Pearce 2013a; CalPal
1226	GX-19569			6700	130		charcoal		3277	Grotta dell'Edera	layer 3a, hearth, spit -350-360 cm	cave	8.32	44.196	A	Biagi et al. 1993; Pearce 2013a
1227	GX-19836			5515	370		charcoal		26011	Trescore Balneario, Canton		settlement	9.8408	45.6966	A	Skeates 2013
1228	GX-20649			2805	90		charcoal		3279	Alba		settlement	8.0309	44.6978	B	Venturino Gambari and Motella De Carlo 1995; Hinz et al. 2012
1229	GX-20650			4210	80		charcoal		3279	Alba		settlement	8.0309	44.6978	B	Venturino Gambari and Motella De Carlo 1995; Hinz et al. 2012
1230	GX-20651			4785	90		charcoal		3279	Alba	US 57/4	settlement	8.0309	44.6978	B	Venturino Gambari and Motella De Carlo 1995; Hinz et al. 2012
1231	GX-20652			5880	100		charcoal		3279	Alba	US 72/L	settlement	8.0309	44.6978	B	Venturino Gambari and Motella De Carlo 1995; Hinz et al. 2012
1232	GX-20815			4390	90		charcoal		31016	Cap del Pir	fireplace		9.868862	45.747768	B	Ravazzi 2000
1233	GX-20844			5110	75		charcoal		3279	Alba	US 57/13	settlement	8.0309	44.6978	B	Venturino Gambari and Motella De Carlo 1995; Hinz et al. 2012
1234	GX-20845			6030	80		charcoal		3279	Alba	US 72/A	settlement	8.0309	44.6978	B	Venturino Gambari and Motella De Carlo 1995; Pearce 2013a
1235	GX-20851			4390	90				26017	Casale			9.8688	45.7473	A	Skeates 2001
1236	GX-20946			6065	80		wood		393	Isolino di Varese, Biandronno	wooden platform	settlement	8.7333	45.8167	B	Banchieri 2009; Pearce 2013a
1237	GX-20947			6045	95		wood		393	Isolino di Varese, Biandronno	wooden platform	settlement	8.7333	45.8167	B	Banchieri 2009; Pearce 2013a
1238	GX-20986			5385	230		charcoal		26011	Trescore Balneario, Canton		settlement	9.8408	45.6966	A	Skeates 2013
1239	GX-20998			4560	95		wood		16710	Aquileia, Udine		settlement	13.3712	45.7697	B	Skeates and Whitehouse 1996
1240	GX-21069			5930	70				25886	Nave Molino		settlement	10.2833	45.585	A	Facchinetti 2012
1241	GX-21231			9495	50		charcoal		25970	Palughetto			12.3996	46.1526	A	Fontana and Visentin 2016
1242	GX-21305			4555	65		charcoal		31016	Cap del Pir	fireplace		9.868862	45.747768	B	Ravazzi 2000
1243	GX-21305-AMS			4555	65				26017	Casale			9.8688	45.7473	A	Skeates 2001
1244	GX-21306			5975	70				25886	Nave Molino	US 126	settlement	10.2833	45.585	A	Facchinetti 2012
1245	GX-21764			2520	135		wood		16710	Aquileia, Udine		settlement	13.3712	45.7697	B	Skeates and Whitehouse 1996
1246	GX-21766			2680	110		wood		16710	Aquileia, Udine	Sample AQ 42, horizontal beam 5	settlement	13.3712	45.7697	B	Skeates, Robin; Whitehouse, Ruth.1996-7. "New radio carbon dates for prehistoric Italy 2ﾔ. The Accordia Research Papers 6: 179-91.
1247	GX-21788			9185	240		charcoal		16226	Mondeval de Sora, San Vito di Cadore	US 8	rock shelter	12.1052	46.4694	B	Fontana and Guerreschi 1998; Pearce 2013a
1248	GX-21793			8260	175		charcoal		16226	Mondeval de Sora, San Vito di Cadore	US 7	rock shelter	12.1052	46.4694	B	Fontana and Guerreschi 1998; Pearce 2013a
1249	GX-21797			8445	50		charcoal		16226	Mondeval de Sora, San Vito di Cadore	US 10	rock shelter	12.1052	46.4694	B	Fontana and Visentin 2016
1250	GX-21858			2560	90		wood		16710	Aquileia, Udine	Sample AQ 43, horizontal beam 10	settlement	13.3712	45.7697	B	Skeates, Robin; Whitehouse, Ruth.1996-7. "New radio carbon dates for prehistoric Italy 2ﾔ. The Accordia Research Papers 6: 179-91.
1251	GX-21870			3340	50		charcoal		3282	Monte Castellaccio	layer 9 (BM1-2)		11.7	44.35	B	Capuzzo et al. 2014
1252	GX-21871			3265	75		charcoal		3282	Monte Castellaccio	layer 4 (BM1-2)		11.7	44.35	B	Capuzzo et al. 2014
1253	GX-22090			6540	120		wood		16710	Aquileia, Udine	Sample AQ 53, sounding 8, -12.0-12.2m depth	settlement	13.3712	45.7697	B	Skeates, Robin; Whitehouse, Ruth.1996-7. "New radio carbon dates for prehistoric Italy 2ﾔ. The Accordia Research Papers 6: 179-91.
1254	GX-22091			2500	50		plant matter		16710	Aquileia, Udine	Sample AQ 56, sounding 8, -9.0-10.0m depth	settlement	13.3712	45.7697	B	Skeates, Robin; Whitehouse, Ruth.1996-7. "New radio carbon dates for prehistoric Italy 2ﾔ. The Accordia Research Papers 6: 179-91.
1255	GX-22103			4880	105		wood	Quercus?	12068	Palu di Livenza, Pordenone, Friuli Venezia Giulia	ES 373 elem. verticale (1994)	settlement	12.4776	46.0178	B	Corti et al. 1997
1256	GX-22104			5130	145		wood	Quercus?	12068	Palu di Livenza, Pordenone, Friuli Venezia Giulia	ES 669 elem. verticale (1994)	settlement	12.4776	46.0178	B	Corti et al. 1997
1257	GX-22168			5420	205		charcoal		255	Pizzo del Bodio, Bodio Lomnago	US 412	settlement	8.8333	45.8	B	Pearce 2013a
1258	GX-22169			5725	230		charcoal		255	Pizzo del Bodio, Bodio Lomnago	US 431	settlement	8.8333	45.8	B	Pearce 2013a
1259	GX-22172			5950	260		charcoal		255	Pizzo del Bodio, Bodio Lomnago	US 470	settlement	8.8333	45.8	B	Pearce 2013a
1260	GX-22458			5990	250		charcoal		12931	Pian del Ciliegio	US 165c (fireplace)	rock shelter	8.3749	44.2023	A	Capelli et al. 2008
1261	GX-22494			3050	60		charcoal		3283	Montale	SU 2a (BR)	settlement	10.9096	44.5774	A	Capuzzo et al. 2014
1262	GX-22495			3050	60		charcoal		3283	Montale	SU 2b (BR)	settlement	10.9096	44.5774	A	Capuzzo et al. 2014
1263	GX-22496			3140	60		charcoal		3283	Montale	SU 3 (BM3)	settlement	10.9096	44.5774	A	Capuzzo et al. 2014
1264	GX-22497			2770	320				3283	Montale		settlement	10.9096	44.5774	A	Vanzetti 2013
1265	GX-22498			3305	200		charcoal		3283	Montale	SU 7 (BM2)	settlement	10.9096	44.5774	A	Capuzzo et al. 2014
1266	GX-22499			3520	160				3283	Montale		settlement	10.9096	44.5774	A	Vanzetti 2013
1267	GX-22500			3220	60		charcoal		3283	Montale	SU 9 (BM3)	settlement	10.9096	44.5774	A	Capuzzo et al. 2014
1268	GX-22526			3290	60		bone	animal	3271	Santa Rosa di Poviglio, Villaggio Piccolo	Area North, 92N SU 10/12 (BM2)	settlement	10.5753	44.8726	B	Cremaschi and Bernabo' Brea 2004; Capuzzo et al. 2014
1269	GX-22929			5280	270		charcoal		26011	Trescore Balneario, Canton		settlement	9.8408	45.6966	A	Skeates 2013
1270	GX-23006			2120	140		charcoal		31017	﻿Ossimo-Pat			10.22937	45.94584	B	Baioni and Poggiani Keller 2014
1271	GX-23010			5230	95		wood	Quercus?	12068	Palu di Livenza, Pordenone, Friuli Venezia Giulia	ES 415 elem. orizzontale (1994)	settlement	12.4776	46.0178	B	Corti et al. 1997
1272	GX-23166			6010	270		charcoal		3279	Alba	US 122, hearth	settlement	8.0309	44.6978	B	Venturino Gambari and Motella De Carlo 1995; Pearce 2013a
1273	GX-24063			3230	50		bone	animal	3271	Santa Rosa di Poviglio, Villaggio Piccolo	Area North, 92N SU 7 (BM2)	settlement	10.5753	44.8726	B	Cremaschi and Bernabo' Brea 2004; Capuzzo et al. 2014
1274	GX-24101			3140	40		charcoal		3284	Trino, loc. Ricodino	SU 103, section 3 (BM3)		8.2941	45.1941	B	Capuzzo et al. 2014
1275	GX-24102			3190	40		charcoal		3284	Trino, loc. Ricodino	SU 103, section 5 (BM3)		8.2941	45.1941	B	Capuzzo et al. 2014
1276	GX-24925			6440	90				25886	Nave Molino		settlement	10.2833	45.585	A	Facchinetti 2012
1277	GX-24940			6650	170		charcoal		3285	Via Decio Celeri, Lovere	US20, fill of fire pit; US 20	settlement	10.0742	45.8205	A	Biagi 2003; Pearce 2013a
1278	GX-24941			3605	60		charcoal		3285	Via Decio Celeri, Lovere	US35	settlement	10.0742	45.8205	A	Biagi 2003
1279	GX-24942			3930	110		charcoal		16686	Lovere	US 38		10.0742	45.8205	A	Biagi 2003
1280	GX-24944			6030	120				25886	Nave Molino		settlement	10.2833	45.585	A	Facchinetti 2012
1281	GX-24945			6440	90				25886	Nave Molino		settlement	10.2833	45.585	A	Facchinetti 2012
1282	GX-24967			6000	110		charcoal		3279	Alba	US 24, hearths	settlement	8.0309	44.6978	B	Venturino Gambari and Motella De Carlo 1995; Pearce 2013a
1283	GX-24968			4750	40				17518	Alba, Le Ginestre	hearths, blocks H1 and H2	settlement	7.9721	44.5878	C	Skeates 2003
1284	GX-25141			3535	65		charcoal		763	Monte Covolo		settlement	10.5833	45.5666	B	Baioni and Poggiani Keller 2008
1285	GX-25859			5380	40				16673	Alba-Scuola Rodari			8.0137	44.6893	B	Visentini 2006
1286	GX-26252			5210	70				16674	Alba-Corso Langhe			8.0342	44.6908	B	Visentini 2006
1287	GX-26253			5330	40				16674	Alba-Corso Langhe			8.0342	44.6908	B	Visentini 2006
1288	GX-26428			3590	50				25893	Palude Ranchet		settlement	8.6992	45.8301	A	Keller et al. 2005
1289	GX-26850			2850	50		charcoal		3286	Area ex Resinex	Storage structure (BR2)		10.0321	45.6569	B	Capuzzo et al. 2014
1290	GX-26851			3560	40		charcoal		16686	Lovere	US 34		10.0742	45.8205	A	Biagi 2003
1291	GX-26852			3410	50		charcoal		16686	Lovere	US 36		10.0742	45.8205	A	Biagi 2003
1292	GX-27748			9160	90		charcoal		16226	Mondeval de Sora, San Vito di Cadore	US 32	rock shelter	12.1052	46.4694	B	Fontana and Visentin 2016
1293	GX-27905			5910	40		bone		93	Grotta di Pozzo, Ortucchio	Unit VII, surface disturbance	cave	13.64	41.95	B	Pearce 2013a; BANADORA
1294	GX-29087			5940	40				766	Campegine, Emilia-Romagna	US 283	settlement	10.5328	44.7844	B	Facchinetti 2012
1295	GX-29121			5120	50				25892	Padenghe		settlement	10.5	45.5	A	Keller et al. 2005
1296	GX-29499			2630	50		wood		3288	Bosca di Pacengo	(Fe)		10.7121	45.4669	B	Fozzati et al. 2006; Capuzzo et al. 2014
1297	GX-29500			3450	50		wood		3288	Bosca di Pacengo	(BA-BM)		10.7121	45.4669	B	Fozzati et al. 2006; Capuzzo et al. 2014
1298	GX-29501			2690	50		wood		3288	Bosca di Pacengo	(Fe)		10.7121	45.4669	B	Fozzati et al. 2006; Capuzzo et al. 2014
1299	GX-30051			3140	50				25892	Padenghe		settlement	10.5	45.5	A	Keller et al. 2005
1300	GX-30155			4510	130		wood		19400	S. Lorenzo a Greve		settlement	11.1901	43.7643	A	Manfredini 2012
1301	GX-30156			4520	80				19400	S. Lorenzo a Greve			11.1901	43.7643	A	Manfredini 2012
1302	GX-30159			4050	30				19400	S. Lorenzo a Greve		settlement	11.1901	43.7643	A	Manfredini 2012
1303	GX-31246			2670	70		charcoal		31017	﻿Ossimo-Pat			10.22937	45.94584	B	Baioni and Poggiani Keller 2014
1304	GX-31247			2640	70		charcoal		31017	﻿Ossimo-Pat			10.22937	45.94584	B	Baioni and Poggiani Keller 2014
1305	GX-﻿31248			4820	40		charcoal		31017	﻿Ossimo-Pat			10.22937	45.94584	B	Baioni and Poggiani Keller 2014
1306	GX-31249			2660	70		charcoal		31017	﻿Ossimo-Pat			10.22937	45.94584	B	Baioni and Poggiani Keller 2014
1307	GX-32453			3860	60		charcoal		25915	San Pancrazio, Parma		settlement	10.2711	44.8131	A	Cremaschi et al. 2011
1308	GX-32454			3890	50		charcoal		25915	San Pancrazio, Parma		settlement	10.2711	44.8131	A	Cremaschi et al. 2011
1309	GX–25123			4160	40				763	Monte Covolo		settlement	10.5833	45.5666	B	Dal Santo 2014
1310	HAR-2710			5930	100		charcoal		13017	Monte Maulo	Main occupation deposit	settlement	14.9	41.8	B	Pearce 2013a
1311	HAR-5123			5930	130		charcoal		3334	Cecima	Pit feature	settlement	9.0802	44.8517	B	Pearce 2013a
1312	HAR-5196			3390	70		charcoal		2414	Castellaro di Uscio	Area F1-F2, layer 4II (BA)	settlement	9.19	44.3961	B	Maggi et al. 1985; Capuzzo et al. 2014
1313	HAR-6435			3880	120		charcoal		12202	Tana di Barletta		cave	8.0681	44.1329	B	Nisbet et al. 1987
1314	HAR-6760			4410	150		charcoal		10854	Grotta del Pertusello		cave	7.9984	44.1051	A	Skeates and Whitehouse 1994
1315	HAR-8388			4980	100				12202	Tana di Barletta		cave	8.0681	44.1329	B	Crepaldi 2001
1316	HAR-8805			3270	100		charcoal		12202	Tana di Barletta	Upper layer	cave	8.0681	44.1329	B	Capuzzo et al. 2014
1317	HAR-8871			6790	120		charcoal		421	Laghetti del Crestoso, Bovegno	Hearth 1	settlement	10.2739	45.7933	B	Baroni and Biagi 1997
1318	Hd-		NoLabID	3649	31		wood		10884	Lago Lucone	Pirogue (BM)	settlement	10.4881	45.5507	A	Skeates and Whitehouse 1996
1319	Hd-		NoLabID	3276	24				3421	Castellaro Lagusello	SU 208A		10.6333	45.3667	B	Capuzzo et al. 2014
1320	Hd-		NoLabID	3225	35				3421	Castellaro Lagusello	SU 208A		10.6333	45.3667	B	Capuzzo et al. 2014
1321	Hd-16312			3684	16				10733	Lavagnone		settlement	10.5833	45.4333	B	Keller et al. 2005
1322	Hd-16465			3725	24				10733	Lavagnone		settlement	10.5833	45.4333	B	Keller et al. 2005
1323	Hd-16517			3727	22				10733	Lavagnone		settlement	10.5833	45.4333	B	Keller et al. 2005
1324	Hd-16758			3609	18				10884	Lago Lucone		settlement	10.4881	45.5507	A	Keller et al. 2005
1325	Hd-16853			3684	16		wood		10733	Lavagnone		settlement	10.5833	45.4333	B	Skeates and Whitehouse 1994
1326	Hd-16955			3675	19				10884	Lago Lucone		settlement	10.4881	45.5507	A	Keller et al. 2005
1327	Hd-16956			3679	19				10884	Lago Lucone		settlement	10.4881	45.5507	A	Keller et al. 2005
1328	Hd-16964			3685	34				10884	Lago Lucone		settlement	10.4881	45.5507	A	Keller et al. 2005
1329	Hd-17064			3725	24		wood		10733	Lavagnone		settlement	10.5833	45.4333	B	Skeates and Whitehouse 1994
1330	Hd-17065			3727	22		wood		10733	Lavagnone		settlement	10.5833	45.4333	B	Skeates and Whitehouse 1994
1331	Hd-17125			3627	19		wood		5537	Canar		settlement	11.6662	45.3455	A	Skeates 2000
1332	Hd-17126			3627	19		wood	Quercus	5537	Canar		settlement	11.6662	45.3455	A	Skeates 2001
1333	Hd-17343			3609	13		wood		10884	Lago Lucone		settlement	10.4881	45.5507	A	Skeates and Whitehouse 1994
1334	Hd-17387			3516	20		wood	Quercus	5537	Canar		settlement	11.6662	45.3455	A	Skeates 2001
1335	Hd-17388			3637	23		wood	Quercus	5537	Canar		settlement	11.6662	45.3455	A	Skeates 2001
1336	Hd-17462-17051			3624	17		wood		5537	Canar		settlement	11.6662	45.3455	A	Skeates and Whitehouse 1994
1337	Hd-17463-17050			3639	29		wood		5537	Canar		settlement	11.6662	45.3455	A	Skeates and Whitehouse 1994
1338	Hd-17464-17009			3640	21		wood		5537	Canar		settlement	11.6662	45.3455	A	Skeates and Whitehouse 1994
1339	Hd-17466-17010			3651	31		wood		5537	Canar		settlement	11.6662	45.3455	A	Skeates and Whitehouse 1994
1340	Hd-17723			6292	42		wood		16710	Aquileia, Udine	Sample AQ 1, sounding 8, -13.5m depth	settlement	13.3712	45.7697	B	Skeates, Robin; Whitehouse, Ruth.1996-7. "New radio carbon dates for prehistoric Italy 2ﾔ. The Accordia Research Papers 6: 179-91.
1341	Hd-17725			2708	39		wood		16710	Aquileia, Udine	Sample AQ 6, sounding 11, -14.5-146m depth	settlement	13.3712	45.7697	B	Skeates, Robin; Whitehouse, Ruth.1996-7. "New radio carbon dates for prehistoric Italy 2ﾔ. The Accordia Research Papers 6: 179-91.
1342	Hd-17726			4030	29		wood		16710	Aquileia, Udine	Sample AQ 3, sounding 9, -10.3m depth	settlement	13.3712	45.7697	B	Skeates, Robin; Whitehouse, Ruth.1996-7. "New radio carbon dates for prehistoric Italy 2ﾔ. The Accordia Research Papers 6: 179-91.
1343	Hd-17727			2484	16		wood		16710	Aquileia, Udine	Sample AQ 2/AQ 44, -10.5m depth, soundin g8/drying room north	settlement	13.3712	45.7697	B	Skeates, Robin; Whitehouse, Ruth.1996-7. "New radio carbon dates for prehistoric Italy 2ﾔ. The Accordia Research Papers 6: 179-91.
1344	Hd-17828			2914	21		wood		3389	Livorno-Stagno	Only one archaeological layer, wooden pole (BF)		10.3641	43.5911	B	Zanini and Martinelli 2005; Capuzzo et al. 2014
1345	Hd-17829			2885	30		wood		3389	Livorno-Stagno	Only one archaeological layer, wooden pole (BF)		10.3641	43.5911	B	Zanini and Martinelli 2005; Capuzzo et al. 2014
1346	Hd-17895			3386	25		wood		3390	Frassino I	wooden pole (BA-BM)		10.6643	45.4339	B	Salzani et al. 1991; Capuzzo et al. 2014
1347	Hd-17957			3495	20		wood		3390	Frassino I	wooden pole (BA-BM)		10.6643	45.4339	B	Salzani et al. 1991; Capuzzo et al. 2014
1348	Hd-18507			2970	21		wood		3389	Livorno-Stagno	Only one archaeological layer, wooden pole (BF)		10.3641	43.5911	B	Zanini and Martinelli 2005; Capuzzo et al. 2014
1349	Hd-18508			2893	28		wood		3389	Livorno-Stagno	Only one archaeological layer, wooden pole (BF)		10.3641	43.5911	B	Zanini and Martinelli 2005; Capuzzo et al. 2014
1350	Hd-19208			3337	41				2450	Lago di Monate		settlement	8.6625	45.707	A	Keller et al. 2005
1351	Hd-19261			3351	26				2450	Lago di Monate		settlement	8.6625	45.707	A	Keller et al. 2005
1352	Hd-19311			3381	24				2450	Lago di Monate		settlement	8.6625	45.707	A	Keller et al. 2005
1353	Hd-19593			3487	20		wood		3390	Frassino I	wooden pole (BA-BM)		10.6643	45.4339	B	Salzani et al. 1991; Capuzzo et al. 2014
1354	Hd-19596			3499	20		wood		3390	Frassino I	wooden pole (BA-BM)		10.6643	45.4339	B	Salzani et al. 1991; Capuzzo et al. 2014
1355	Hd-19818			3450	17		wood		3390	Frassino I	wooden pole (BA-BM)		10.6643	45.4339	B	Salzani et al. 1991; Capuzzo et al. 2014
1356	Hd-20394			6443	18		wood	nd	10832	La Marmotta, Anguillara Sabazia	P946	settlement	9.1629	39.2597	B	Fugazzola Delpino and Tinazzi 2010
1357	Hd-20401			6474	21		wood	nd	10832	La Marmotta, Anguillara Sabazia	P780	settlement	9.1629	39.2597	B	Fugazzola Delpino and Tinazzi 2010
1358	Hd-20411			6425	21		wood	nd	10832	La Marmotta, Anguillara Sabazia	P946	settlement	9.1629	39.2597	B	Fugazzola Delpino and Tinazzi 2010
1359	Hd-20466			6474	20		wood	nd	10832	La Marmotta, Anguillara Sabazia	P946	settlement	9.1629	39.2597	B	Fugazzola Delpino and Tinazzi 2010
1360	Hd-20481			6431	24		wood	nd	10832	La Marmotta, Anguillara Sabazia	P780	settlement	9.1629	39.2597	B	Fugazzola Delpino and Tinazzi 2010
1361	Hd-20564			3322	19		wood		3398	Castellaro del Vhò	wooden pole ES 617, phase 1-2 (BM1-2)		10.3818	45.1333	B	Frontini 2001; Capuzzo et al. 2014
1362	Hd-20566			3304	22		wood		3398	Castellaro del Vhò	wooden pole ES 621, phase 1-2 (BM1-2)		10.3818	45.1333	B	Frontini 2001; Capuzzo et al. 2014
1363	Hd-20573			3335	16		wood		3398	Castellaro del Vhò	wooden pole ES 576, phase 1-2 (BM1-2)		10.3818	45.1333	B	Frontini 2001; Capuzzo et al. 2014
1364	Hd-21068			3368	19		wood		3398	Castellaro del Vhò	wooden pole ES 621, phase 1-2 (BM1-2)		10.3818	45.1333	B	Frontini 2001; Capuzzo et al. 2014
1365	Hd-21069			3311	22		wood		3398	Castellaro del Vhò	wooden pole ES 621, phase 1-2 (BM1-2)		10.3818	45.1333	B	Frontini 2001; Capuzzo et al. 2014
1366	Hd-21073			3346	27		wood		3398	Castellaro del Vhò	wooden pole ES 621, phase 1-2 (BM1-2)		10.3818	45.1333	B	Frontini 2001; Capuzzo et al. 2014
1367	Hd-21365			3414	44				2450	Lago di Monate		settlement	8.6625	45.707	A	Keller et al. 2005
1368	Hd-21366			3395	28				2450	Lago di Monate		settlement	8.6625	45.707	A	Keller et al. 2005
1369	Hd-21648			3876	22		charcoal		31018	Bongiovanna			11.050488	45.324303	B	Salzani 2002
1370	Hd-21649			3839	26		charcoal		31018	Bongiovanna			11.050488	45.324303	B	Salzani 2002
1371	Hd-21677			3850	23		charcoal		31018	Bongiovanna			11.050488	45.324303	B	Salzani 2002
1372	Hd-21724			2479	37				25889	Nora		settlement	9.0159	38.9847	A	Martinelli 2009
1373	Hd-21888			3043	28				25866	Iseo		settlement	10.05	45.65	A	Keller et al. 2005
1374	HD-22360			4868	85		bone		16698	Gazzo Veronese-Scolo Gelmina			11.0769	45.1402	B	Tiné 2015
1375	Hd-22536			2992	22		wood		3403	Caorle, San Gaetano	SU 1038 (BR2-BF1)		12.8852	45.6341	B	Bianchin Citton and Martinelli 2005; Capuzzo et al. 2014
1376	Hd-22542			2967	12		wood		3403	Caorle, San Gaetano	SU 1044, structure E, wooden pole (BR2-BF1)		12.8852	45.6341	B	Bianchin Citton and Martinelli 2005; Capuzzo et al. 2014
1377	Hd-22543			2985	16		wood		3403	Caorle, San Gaetano	SU 1001 bis, structure I, wooden floor (BR2-BF1)		12.8852	45.6341	B	Bianchin Citton and Martinelli 2005; Capuzzo et al. 2014
1378	Hd-22563			5630	33		charcoal		16653	Maser? -Carrera San Giorgio	US 117		11.8667	45.3167	B	Visentini 2006
1379	Hd-22630			4868	85				12138	Ronchetrin di Gazzo	well 5		11.1142	45.1167	A	Maffi and Tirabassi 2013
1380	HD-23010			6011	26		charcoal		16685	S. Andrea di Travo	US 348	settlement	9.546	44.8625	B	Visentini et al. 2004
1381	HD-23011			5224	26		charcoal		16685	S. Andrea di Travo	US 522	settlement	9.546	44.8625	B	Visentini 2006
1382	HD-23012			5259	26		charcoal		16685	S. Andrea di Travo	US 7 Q E	settlement	9.546	44.8625	B	Visentini 2006
1383	HD-23013			5274	25		charcoal		16685	S. Andrea di Travo	US 90	settlement	9.546	44.8625	B	Visentini 2006
1384	HD-23014			5627	25		charcoal		16685	S. Andrea di Travo	US 25	settlement	9.546	44.8625	B	Visentini 2006
1385	Hd-23015			5126	25		charcoal		12223	Travo - Via Sant'Andrea, Piacenza, Emilia Romagna	US 84	settlement	9.5481	44.8633	A	Gobbo 2010
1386	HD-23016			5305	26		charcoal		16685	S. Andrea di Travo	US 104	settlement	9.546	44.8625	B	Visentini 2006
1387	HD-23017			5355	26		charcoal		16685	S. Andrea di Travo	US 373	settlement	9.546	44.8625	B	Visentini 2006
1388	Hd-23033			2837	23		wood		3406	Treviso, piazza S. Pio X	layer of drainage (BF3-Fe)		12.2421	45.6647	B	Bianchin Citton and Martinelli 2005; Capuzzo et al. 2014
1389	Hd-23041			2756	35		wood		3406	Treviso, piazza S. Pio X	layer of drainage (BF3-Fe)		12.2421	45.6647	B	Bianchin Citton and Martinelli 2005; Capuzzo et al. 2014
1390	Hd-23109			4975	40		bone		16698	Gazzo Veronese-Scolo Gelmina	US 103		11.0769	45.1402	B	Visentini 2006
1391	Hd-23155			5264	46		bone		16698	Gazzo Veronese-Scolo Gelmina	US 128		11.0769	45.1402	B	Visentini 2006
1392	Hd-23285			3191	16				25866	Iseo		settlement	10.05	45.65	A	Keller et al. 2005
1393	Hd-23286			3072	14				25866	Iseo		settlement	10.05	45.65	A	Keller et al. 2005
1394	Hd-23489			6106	32				3407	Pavia di Udine	Feature 1	settlement	13.2962	45.992	B	Pearce 2013a
1395	Hd-23518			5983	24				3408	Sammardenchia	Feature 153, layer 4	settlement	13.2279	45.9838	A	Pearce 2013a
1396	Hd-23536			6129	20				3408	Sammardenchia	Pit feature 101	settlement	13.2279	45.9838	A	Pearce 2013a
1397	Hd-23544			6129	20		vegetal material (charred)		3408	Sammardenchia	Dwelling/farming	settlement	13.2279	45.9838	A	Mazzucco et al. 2016
1398	Hd-23544			6128	21				3408	Sammardenchia	Pit feature 86	settlement	13.2279	45.9838	A	Pearce 2013a
1399	Hd-23865			3414	28		wood		3288	Bosca di Pacengo	(BA-BM)		10.7121	45.4669	B	Fozzati et al. 2006; Capuzzo et al. 2014
1400	Hd-25297			5456	25				25832	Botteghino		settlement	10.3635	44.7476	A	Maffi 2014
1401	Hd-25298			5619	25				25832	Botteghino		settlement	10.3635	44.7476	A	Maffi 2014
1402	Hd-25299			5456	25				25832	Botteghino	US 8	settlement	10.3635	44.7476	A	Facchinetti 2012
1403	Hd-25314			5456	25				25832	Botteghino		Settlement	10.3635	44.7476	A	Pearce 2015
1404	Hd-25827			5885	26				11938	Le Mose, Piacenza	US 1108	settlement	9.7621	45.0302	A	Faccchinetti 2012
1405	Hd-25829			5656	30				25851	Gaione	US 7	settlement	10.2925	44.7584	A	Facchinetti 2012
1406	Hd-26275			5821	46				11938	Le Mose, Piacenza	US 1108	settlement	9.7621	45.0302	A	Faccchinetti 2012
1407	Hd-26657			5802	40		wood	Quercus robur	393	Isolino di Varese, Biandronno	E Area, post 31	settlement	8.7333	45.8167	B	Banchieri 2009; Pearce 2013a
1408	Hd-3687			5627	25				16685	S. Andrea di Travo	US 25	settlement	9.546	44.8625	B	Maffi 2014
1409	Hv-1019			2875	110				6602	Lipari Island			14.9606	38.5061	A	Geyh 1967
1410	Hv-1020			1765	95				6602	Lipari Island			14.9606	38.5061	A	Geyh 1967
1411	Hv-1021			3270	100		charcoal		6602	Lipari Island			14.9606	38.5061	A	Geyh 1967
1412	Hv-1133			4120	85		wood		6603	Triponzo			12.942	42.8086	A	Geyh 1967
1413	Hv-1134			3085	75		wood		6603	Triponzo			12.942	42.8086	A	Geyh 1967
1414	Hv-1434			8240	175		wood		6603	Triponzo			12.942	42.8086	A	Geyh 1967
1415	Hv-1436			6275	90		wood		6603	Triponzo			12.942	42.8086	A	Geyh 1967
1416	I-			4680	100		charcoal		31019	Area Guzzini		settlement	13.50971	43.36479	B	Cazzella and Silvistrini 2005
1417	I-			4700	100		charcoal		31019	Area Guzzini		settlement	13.50971	43.36479	B	Cazzella and Silvistrini 2005
1418	I-11444			6235	470				3462	Vho di Piadena	VP	settlement	10.22	45.07	B	Starnini et al. 2017
1419	I-11445			6170	110		charcoal		944	Campo Ceresole, Vho		settlement	10.4097	45.115	A	Mazzucco et al. 2018
1420	I-11816			4195	95		charcoal		3465	Spilamberto	layer 13; area x; open site	settlement	11.0205	44.5317	B	Bagolini and Biagi 1990
1421	I-11817			4995	100		charcoal		3465	Spilamberto	Site VIII; site VIII; open site	settlement	11.0205	44.5317	B	Bagolini and Biagi 1990
1422	I-11871			3230	110		charcoal		25759	Duos Nuraghes	layers XII-XI	settlement	9.0129	40.1209	A	Webster and Webster 1998
1423	I-12518			6050	110		charcoal		3467	Via Rivoluzione d'Ottobre			10.6268	44.7049	B	Shennan and Steele 2000
1424	I-12519			6070	110		charcoal		3468	Rivaltella-Ca'Romensini			10.6268	44.7049	B	Shennan and Steele 2000
1425	I-12520			7630	120		charcoal		3469	Bagioletto Alto,Reggio Emilia			10.16	44.36	B	Shennan and Steele 2000
1426	I-12585			6580	150				3470	Cassa di Risparmio, Travo		settlement	9.545	44.86	B	Bernabo' Brea et al. 1984; Pearce 2013a
1427	I-12687		DuplicateID	3790	100				282	Monte Bagioletto Alto	US 40 (pit filling)	settlement	12.4167	43.3333	B	Skeates 1996
1428	I-12687		DuplicateID	7670	120		charcoal		3469	Bagioletto Alto,Reggio Emilia			10.16	44.36	B	Shennan and Steele 2000
1429	I-12769			6310	105				3470	Cassa di Risparmio, Travo		settlement	9.545	44.86	B	Shennan and Steele 2000
1430	I-1289			6310	210		charcoal		936	Savignano sul Panaro	pit	settlement	11.0331	44.4833	B	Biagi and Nisbet 1987; Pearce 2013a
1431	I-13798			6130	160		charcoal		3474	Travo, Case Gazza		settlement	9.5333	44.8667	B	Pinhasi et al. 2005
1432	I-13799			5830	210		charcoal		3474	Travo, Case Gazza	Pit	settlement	9.5333	44.8667	B	Bernabo' Brea et al. 1984; Pearce 2013a
1433	I-14774			4180	320		charcoal		25759	Duos Nuraghes	layers XIV-XIII	settlement	9.0129	40.1209	A	Webster and Webster 1998
1434	I-14774			4180	320				25759	Duos Nuraghes		settlement	9.0129	40.1209	A	Skeates and Whitehouse 1994; Hinz et al. 2012
1435	I-14775			2830	90		charcoal		25759	Duos Nuraghes	tower A, layer VII	settlement	9.0129	40.1209	A	Rubinos and Ruiz-Galvez 2003
1436	I-15465			3110	90		charcoal		25759	Duos Nuraghes	tower A, layer XI	settlement	9.0129	40.1209	A	Rubinos and Ruiz-Galvez 2003
1437	I-15466			2880	80		charcoal		25759	Duos Nuraghes	tower A, layer X	settlement	9.0129	40.1209	A	Rubinos and Ruiz-Galvez 2003
1438	I-16034			2475	135		charcoal		25759	Duos Nuraghes	tower A, layer IV	settlement	9.0129	40.1209	A	Rubinos and Ruiz-Galvez 2003
1439	I-17869			3420	100		charcoal		25759	Duos Nuraghes	layers XIV-XIII	settlement	9.0129	40.1209	A	Webster and Webster 1998
1440	I-17869			3420	100		charcoal		25759	Duos Nuraghes	tower A, layer XII sup.	settlement	9.0129	40.1209	A	Rubinos and Ruiz-Galvez 2003
1441	I-17870			3220	110		charcoal		25759	Duos Nuraghes	tower A, layer XI	settlement	9.0129	40.1209	A	Rubinos and Ruiz-Galvez 2003
1442	I-17871			3230	110		charcoal		25759	Duos Nuraghes	tower A, layer XI	settlement	9.0129	40.1209	A	Rubinos and Ruiz-Galvez 2003
1443	I-17872			3370	130		charcoal		25759	Duos Nuraghes	layers XIV-XIII	settlement	9.0129	40.1209	A	Webster and Webster 1998
1444	I-17872			3370	130		charcoal		25759	Duos Nuraghes	tower A, layer XIII	settlement	9.0129	40.1209	A	Rubinos and Ruiz-Galvez 2003
1445	I-18546			3580	210		charcoal		25759	Duos Nuraghes	layers X-IX	settlement	9.0129	40.1209	A	Webster and Webster 1998
1446	I-18546			3580	210		charcoal		25759	Duos Nuraghes	tower B, layer X-IX	settlement	9.0129	40.1209	A	Rubinos and Ruiz-Galvez 2003
1447	I-18585			2930	90		charcoal		25759	Duos Nuraghes	structure 6, layer 8	settlement	9.0129	40.1209	A	Rubinos and Ruiz-Galvez 2003
1448	I-18586			2890	90		charcoal		25759	Duos Nuraghes	structure 5, layer 5	settlement	9.0129	40.1209	A	Rubinos and Ruiz-Galvez 2003
1449	I-18587			2830	90		charcoal		25759	Duos Nuraghes	Level 6	settlement	9.0129	40.1209	A	Webster and Webster 1998
1450	I-18587			2830	90		charcoal		25759	Duos Nuraghes	structure 2, layer 8	settlement	9.0129	40.1209	A	Rubinos and Ruiz-Galvez 2003
1451	I-883			3648	250		charcoal		10921	Fosso della Crescenza	building 2, layer II, 7		12.4393	41.9905	A	Skeates 1994
1452	IRPA-31			1728	98		charcoal		969	Alba Fucens	trench 66 IV	settlement	13.409	42.0799	A	Dauchot-Dehon and Heylen 1971
1453	IRPA-32			2290	110		charcoal		969	Alba Fucens	trench 66 IV	settlement	13.409	42.0799	A	Dauchot-Dehon and Heylen 1971
1454	IRPA-33			2210	146		charcoal		969	Alba Fucens	trench 66 VI	settlement	13.409	42.0799	A	Dauchot-Dehon and Heylen 1971
1455	IRPA-341			2310	140		charcoal		2880	Artena		settlement	12.95	41.7167	A	Dauchot-Dehon et al. 1981
1456	IRPA-407			2290	60		charcoal		2880	Artena		settlement	12.95	41.7167	A	Dauchot-Dehon et al. 1981
1457	IRPA-408			2320	60		charcoal		2880	Artena		settlement	12.95	41.7167	A	Dauchot-Dehon et al. 1981
1458	IRPA-735			2390	50	-24	charcoal		2880	Artena		settlement	12.95	41.7167	A	Dauchot-Dehon and Van Strydonck 1987
1459	IRPA-736			2280	60	-24	charcoal		2880	Artena		settlement	12.95	41.7167	A	Dauchot-Dehon and Van Strydonck 1987
1460	IRPA-737			2090	70	-24	charcoal		2880	Artena		settlement	12.95	41.7167	A	Dauchot-Dehon and Van Strydonck 1987
1461	IRPA-738			2350	50	-24	charcoal		2880	Artena		settlement	12.95	41.7167	A	Dauchot-Dehon and Van Strydonck 1987
1462	IRPA-739			2230	80	-24	charcoal		2880	Artena		settlement	12.95	41.7167	A	Dauchot-Dehon and Van Strydonck 1987
1463	ITG-138			3373	82				25888	Nola, via Cimitile		settlement	14.5097	40.9312	A	Alessandri 2019
1464	ITG-DSA-121			3252	95				25888	Nola, via Cimitile		settlement	14.5097	40.9312	A	Alessandri 2019
1465	K-151			3420	200		wood		12986	Su Naraxi	Viga, principal habitation; Main resident structure	settlement	8.9889	39.7061	A	Rubinos and Ruiz-Gálvez 2003
1466	K-558			2140	120				16682	Chia	grave 2		8.8806	38.9086	B	Tykot 1994
1467	K-559			2290	120				16682	Chia	grave 1		8.8806	38.9086	B	Spanedda 2006
1468	KIA-			6602	30		bone	Homo Sapiens	25982	Balsignano	Grave 3	settlement	16.797	41.0643	A	Muntoni et al. 2017
1469	KIA-			6565	29		bone	Homo Sapiens	25982	Balsignano	Grave 3	settlement	16.797	41.0643	A	Muntoni et al. 2017
1470	KIA-			5508	50		bone	Homo Sapiens	25982	Balsignano	Grave 2	settlement	16.797	41.0643	A	Muntoni et al. 2017
1471	KIA-10362			7283	38		charcoal		851	Riparo Gaban, Piazzina di Martignano	layer D	rock shelter	11.12	46.07	B	Kozlowski and Dalmeri 2000; Pearce 2013a
1472	KIA-10363			6968	41		charcoal		851	Riparo Gaban, Piazzina di Martignano	layer E	rock shelter	11.12	46.07	B	Kozlowski and Dalmeri 2000; Pearce 2013a
1473	KIA-10364			7971	42		charcoal		851	Riparo Gaban, Piazzina di Martignano	layer FA	rock shelter	11.12	46.07	B	Kozlowski and Dalmeri 2000; Pearce 2013a
1474	KIA-10365			8323	63		charcoal		851	Riparo Gaban, Piazzina di Martignano	layer FA	rock shelter	11.12	46.07	B	Kozlowski and Dalmeri 2000; Pearce 2013a
1475	KIA-10366			7725	49		charcoal		851	Riparo Gaban, Piazzina di Martignano	layer FA	rock shelter	11.12	46.07	B	Kozlowski and Dalmeri 2000; Pearce 2013a
1476	KIA-10367			7902	55		charcoal		851	Riparo Gaban, Piazzina di Martignano	layer FA	rock shelter	11.12	46.07	B	Kozlowski and Dalmeri 2000; Pearce 2013a
1477	KIA-10368			8193	66		charcoal		851	Riparo Gaban, Piazzina di Martignano	layer FB	rock shelter	11.12	46.07	B	Kozlowski and Dalmeri 2000; Pearce 2013a
1478	KIA-10369			8509	44		charcoal		851	Riparo Gaban, Piazzina di Martignano	layer FC (F13)	rock shelter	11.12	46.07	B	Kozlowski and Dalmeri 2000; Pearce 2013a
1479	KIA-10370			8847	57		charcoal		851	Riparo Gaban, Piazzina di Martignano	layer FC (F16)	rock shelter	11.12	46.07	B	Kozlowski and Dalmeri 2000; Pearce 2013a
1480	KIA-10827			6679	54	-26.3	charcoal		16046	Serra Cicora		settlement	18.0167	40.1667	B	Quarta et al. 2005; CalPal
1481	KIA-12443			4056	49		bone	Homo Sapiens	3776	Ala, Le Corone	US 67	rock shelter	11	45.7	B	Pearce 2013a
1482	KIA-12444			2791	38		bone	Homo Sapiens	3777	Volano, San Rocco	Inhumation burial (BF-Fe)		11.0669	45.9169	B	Capuzzo et al. 2014
1483	KIA-12445			2804	49		bone	animal	3777	Volano, San Rocco	Inhumation burial, bone of a bovine (BF-Fe)		11.0669	45.9169	B	Capuzzo et al. 2014
1484	KIA-12447			3892	34		bone	Homo Sapiens	31020	Nogarole di Mezzolombardo 3			11.12975929	46.20836327	B	Nicolis 2001
1485	KIA-12453			3387	31		charcoal		3778	Storo, Dosso Rotondo	High altitude settlement (BM)		10.5125	45.8706	B	Capuzzo et al. 2014
1486	KIA-13292			5685	43	-18.4	bone	Homo Sapiens	16046	Serra Cicora	Burial T3; Tomb 3	settlement	18.0167	40.1667	B	Quarta et al. 2005; CalPal
1487	KIA-13293			5648	34	-20.1	bone	Homo Sapiens	16046	Serra Cicora	Burial T4; Tomb 4	settlement	18.0167	40.1667	B	Quarta et al. 2005; CalPal
1488	KIA-13413			5864	47				26005	Le Macchie, Bari Palese			16.7689	41.1474	A	Fiorentino et al. 2013
1489	KIA-13414			5783	39		bone	Homo Sapiens	25982	Balsignano	Grave 2	settlement	16.797	41.0643	A	Muntoni et al. 2017
1490	KIA-14195			10445	32		charcoal		13251	Laghetto delle Regole 1, Castelfondo	2		11.0985	46.4405	B	Cattani 2004
1491	KIA-14196			10500	45		charcoal		13252	Laghetto delle Regole 2, Castelfondo	2		11.0986	46.4406	B	Cattani 2004
1492	KIA-16833			3937	29		bone	Homo Sapiens	16716	Grotta Cappuccini		cave	18.0698	40.1446	A	Pacciarelli et al. 2015
1493	KIA-16834			3955	28		bone	Homo Sapiens	16716	Grotta Cappuccini		cave	18.0698	40.1446	A	Pacciarelli, M., Scarano, T. and Crispino, A., 2015. The transition between the Copper and Bronze Ages in southern Italy and Sicily. H. Meller et al.(Ed.), 2200, pp.253-282.
1494	KIA-16835			3936	28		bone	Homo Sapiens	16716	Grotta Cappuccini		cave	18.0698	40.1446	A	Pacciarelli et al. 2015
1495	KIA-20343			9737	42		charcoal		13255	Laghetto delle Regole, Castelfondo	LR3		11.0987	46.4407	B	Dalmeri et al. 2004
1496	KIA-28340			6570	35		bone	Homo Sapiens	430	Arene Candide, Finale Ligure	burial	cave	8.3283	44.1625	A	Sparacello et al 2019
1497	KIA-30554			6038	31		charcoal		749	La Vela	III, C3 1a	settlement	11.1021	46.0821	B	Pearce 2013a
1498	KIA-30555			5988	31		charcoal		749	La Vela	III, C3 1a	settlement	11.1021	46.0821	B	Pearce 2013a
1499	KIA-30556			5552	32		charcoal		749	La Vela	US 8	settlement	11.1021	46.0821	B	Mottes et al. 2009
1500	KIA-30557			5458	28		charcoal		749	La Vela	US 8	settlement	11.1021	46.0821	B	Mottes et al. 2009
1501	KIA-30560			5835	35		charcoal		749	La Vela	US 41	settlement	11.1021	46.0821	B	Mottes et al. 2009
1502	KIA-30570			6627	33		charcoal		3776	Ala, Le Corone	US 14	rock shelter	11	45.7	B	Pearce 2013a
1503	KIA-30571			5843	36		charcoal		3776	Ala, Le Corone	US 105	rock shelter	11	45.7	B	Pearce 2013a
1504	KIA-30572			5966	33		charcoal		3776	Ala, Le Corone	US 96	rock shelter	11	45.7	B	Pearce 2013a
1505	KIA-30573			5688	33		charcoal		3776	Ala, Le Corone	US 99c	rock shelter	11	45.7	B	Pearce 2013a
1506	KIA-30574			5889	33		charcoal		3776	Ala, Le Corone	US 104	rock shelter	11	45.7	B	Pearce 2013a
1507	KIA-30576			5497	28		charcoal		3776	Ala, Le Corone	US 94	rock shelter	11	45.7	B	Pearce 2013a
1508	KIA-30577			5580	30		charcoal		3776	Ala, Le Corone	US 98	rock shelter	11	45.7	B	Pearce 2013a
1509	KIA-30578			5688	35		charcoal		3776	Ala, Le Corone	US 90	rock shelter	11	45.7	B	Pearce 2013a
1510	KIA-30582			5714	34		charcoal		25847	Covelo di Terlago	US 14 a	settlement	11.0215	46.0987	A	Mottes et al. 2009
1511	KIA-31837			4510	35		charcoal		749	La Vela		settlement	11.1021	46.0821	B	Mottes 2019
1512	KIA-36032			7175	45		bone		10699	Grotta dell'Uzzo		cave	12.7865	38.1101	A	Natali and Forgia 2018
1513	KIA-36033			7020	45		bone		10699	Grotta dell'Uzzo		cave	12.7865	38.1101	A	Natali and Forgia 2018
1514	KIA-36035			6985	40		bone		10699	Grotta dell'Uzzo		cave	12.7865	38.1101	A	Natali and Forgia 2018
1515	KIA-36049			9275	45	-18.9	bone	Homo Sapiens	13948	Grotta d'Oriente, Favignana	burial Oriente B	cave	12.3097	37.9495	A	Mannino et al. 2012
1516	KIA-36050			9395	45	-18.8	bone	Homo Sapiens	13948	Grotta d'Oriente, Favignana	burial Oriente B	cave	12.3097	37.9495	A	Mannino et al. 2012
1517	KIA-36051			9440	40	-19	bone	Homo Sapiens	13948	Grotta d'Oriente, Favignana	burial Oriente B	cave	12.3097	37.9495	A	Mannino et al. 2012
1518	KIA-44436			2853	20		wood	Quercus sp.	31021	Este Campo Sportivo			11.65965953	45.22607094	A	Meadows et al 2014
1519	KIA-44437			2643	19		wood	Quercus sp.	31021	Este Campo Sportivo			11.65965953	45.22607094	A	Meadows et al 2014
1520	KIA-44438			2398	19		wood	Quercus sp.	31021	Este Campo Sportivo			11.65965953	45.22607094	A	Meadows et al 2014
1521	KIA-44439			2506	19		wood	Quercus sp.	31021	Este Campo Sportivo			11.65965953	45.22607094	A	Meadows et al 2014
1522	KIA-46454			2602	27		leaf		5713	Fondo Paviani	Base F2	settlement	11.2878	45.1346	A	Dalla Longa et al 2019
1523	KIA-46455			3001	45		seed	Sambucus nigra	5713	Fondo Paviani	Top F4	settlement	11.2878	45.1346	A	Dalla Longa et al 2019
1524	KIA-46456			3447	30		seed	Panicum miliaceum	5713	Fondo Paviani	Top F5	settlement	11.2878	45.1346	A	Dalla Longa et al 2019
1525	KIA-47911			2480	45		wood	Salix	5713	Fondo Paviani	Top F3	settlement	11.2878	45.1346	A	Dalla Longa et al 2019
1526	KIA-53579			3581	17		bone	Homo sapiens	31022	Trento - Gardolo di Mezzo Tomb 1		burial	11.11703331	46.11491475	B	Mottes and Nicolis 2019
1527	KIA-53580			3586	17		bone	Homo sapiens	31022	Trento - Gardolo di Mezzo Tomb 1		burial	11.11703331	46.11491475	B	Mottes and Nicolis 2019
1528	KIA-53616			3707	19		bone	Homo sapiens	749	La Vela		settlement	11.1021	46.0821	B	Mottes and Nicolis 2019
1529	KIA-53624			4123	20		bone	Homo sapiens	31023	Nogarole di Mezzolombardo 4			11.13975929	46.20936327	B	Mottes and Nicolis 2019
1530	KIA-53633			3137	26		seed	Millet	26021	Monte Santa Giulia		settlement	10.666683	44.390583	A	Filipović et al 2020
1531	KIA-53634			3208	26		seed	Millet	26021	Monte Santa Giulia		settlement	10.666683	44.390583	A	Filipović et al 2020
1532	KIK-11100			2738	33		bone		31024	Sa Osa-Cabras nuraghe		settlement	8.542294	39.914317	B	Van Strydonck and De Roock 2011
1533	KIK-11851			2495	30				31025	S`Urachi		settlement	8.582455	40.015424	B	Van Strydonck and De Roock 2011
1534	KIK-11852			2453	31				31025	S`Urachi		settlement	8.582455	40.015424	B	Van Strydonck and De Roock 2011
1535	KIK-3297			4045	30	-28.1	charcoal		4329	Potenza valley	Popi/03/35/350		13.6472	43.4086	A	Van Strydonck and De Roock 2011
1536	KIK-3409			5040	35	-21.6	charcoal		4329	Potenza valley	Popi/04/120/M4/780		13.6472	43.4086	A	Van Strydonck and De Roock 2011
1537	KIK-3411			2020	25	-24.2	charcoal		4329	Potenza valley	Popi/04/120/M4/470		13.6472	43.4086	A	Van Strydonck and De Roock 2011
1538	KIK-3855			1770	25	-19.4	bone	Homo Sapiens	4495	San Callixtus, Roma	Callixtus-A20-O-IV-3	cemetery	12.5066	41.8608	A	Van Strydonck and De Roock 2011
1539	KIK-3888			1750	25	-19.9	bone	Homo Sapiens	4495	San Callixtus, Roma	Callixtus-D9-O-XIX-5	cemetery	12.5066	41.8608	A	Van Strydonck and De Roock 2011
1540	KIK-3889			1825	25	-20.3	bone	Homo Sapiens	4495	San Callixtus, Roma	Callixtus-B6-W-IV-5	cemetery	12.5066	41.8608	A	Van Strydonck and De Roock 2011
1541	KIK-3890			1745	30	-19.9	bone	Homo Sapiens	4495	San Callixtus, Roma	Callixtus-B6-O-IV-3	cemetery	12.5066	41.8608	A	Van Strydonck and De Roock 2011
1542	KIK-4101			1860	25	-23.4	charcoal		4329	Potenza valley	Popi/03/89/M1/180		13.6472	43.4086	A	Van Strydonck and De Roock 2011
1543	KIK-4108			5880	35	-24.4	charcoal		4586	Villa Potenza (HR/05/035/M4/250)			13.4136	43.3286	B	Van Strydonck and De Roock 2011
1544	KIK-6231			2150	30	-19.3	bone	Homo Sapiens	5121	Vezzano Falacrinae	tomb 1, US4175		13.1706	42.5936	B	Van Strydonck and De Roock 2011
1545	KIK-6232			2530	35	-19.1	bone	Homo Sapiens	5121	Vezzano Falacrinae	tomb 7, US1036		13.1706	42.5936	B	Van Strydonck and De Roock 2011
1546	KIK-8753			2647	31	-27.9	wood		5471	Casa Cingolani			13.6772	43.3989	B	Van Strydonck and De Roock 2011
1547	Kl-3636.01			8540	180		charcoal		15869	Lago delle Buse, Trento	3		11.456	46.1784	B	Skeates and Whitehouse 1997-98
1548	Kl-3636.02			9020	190		charcoal		15869	Lago delle Buse, Trento	3		11.456	46.1784	B	Skeates and Whitehouse 1997-98
1549	L-14774			4180	320		charcoal		25759	Duos Nuraghes	Torre A, layer XII	settlement	9.0129	40.1209	A	Paulsson 2017
1550	L-14775			2830	135		charcoal		25759	Duos Nuraghes	Torre A, layer VII	settlement	9.0129	40.1209	A	Paulsson 2017
1551	L-15465			3110	90		charcoal		25759	Duos Nuraghes	Torre A, layer XI	settlement	9.0129	40.1209	A	Paulsson 2017
1552	L-15466			2880	80		charcoal		25759	Duos Nuraghes	Torre A, layer VII	settlement	9.0129	40.1209	A	Paulsson 2017
1553	L-16034			2476	135		charcoal		25759	Duos Nuraghes	Torre A, layer IV	settlement	9.0129	40.1209	A	Paulsson 2017
1554	L-17669			3420	100		charcoal		25759	Duos Nuraghes	Torre A, layer XII	settlement	9.0129	40.1209	A	Paulsson 2017
1555	L-17870			3220	110		charcoal		25759	Duos Nuraghes	Torre A, layer XI	settlement	9.0129	40.1209	A	Paulsson 2017
1556	L-17871			3230	110		charcoal		25759	Duos Nuraghes	Torre A, layer XI	settlement	9.0129	40.1209	A	Paulsson 2017
1557	L-17872			3370	130		charcoal		25759	Duos Nuraghes	Torre A, layer XIII	settlement	9.0129	40.1209	A	Paulsson 2017
1558	L-18546			3580	210		charcoal		25759	Duos Nuraghes	Torre B, layer X-IX	settlement	9.0129	40.1209	A	Paulsson 2017
1559	L-18585			2930	90		charcoal		25759	Duos Nuraghes	Structure 6, level 8	settlement	9.0129	40.1209	A	Paulsson 2017
1560	L-18586			2890	90		charcoal		25759	Duos Nuraghes	Structure 5, level 5	settlement	9.0129	40.1209	A	Paulsson 2017
1561	L-18587			2830	125		charcoal		25759	Duos Nuraghes	Structure 2, level 8	settlement	9.0129	40.1209	A	Paulsson 2017
1562	LJ-1448			6860	45				11370	Torre Sabea		settlement	18.0085	40.0794	A	Fiorentino et al. 2013
1563	LJ-14551			6900	150				5690	Rendina	ditch 14		15.58	41.05	B	Manen and Sabatier 2003
1564	LJ-150			6530	150		charcoal		5690	Rendina	last level of ditch 14		15.58	41.05	B	Whitehouse 2014
1565	LJ-4136			5940	80		charcoal		430	Arene Candide, Finale Ligure		cave	8.3283	44.1625	A	Maggi 1977; Pearce 2013a
1566	LJ-4137			5700	90		charcoal		430	Arene Candide, Finale Ligure		cave	8.3283	44.1625	A	Maggi 1977; Pearce 2013a
1567	LJ-4138			5940	100		charcoal		430	Arene Candide, Finale Ligure		cave	8.3283	44.1625	A	Maggi 1977; Pearce 2013a
1568	LJ-4139			6230	90		charcoal		430	Arene Candide, Finale Ligure		cave	8.3283	44.1625	A	Maggi 1977; Pearce 2013a
1569	LJ-4140			6090	90		charcoal		430	Arene Candide, Finale Ligure		cave	8.3283	44.1625	A	Maggi 1977; Pearce 2013a
1570	LJ-4141			6220	100		charcoal		430	Arene Candide, Finale Ligure		cave	8.3283	44.1625	A	Maggi 1977; Pearce 2013a
1571	LJ-4142			6070	90		charcoal		430	Arene Candide, Finale Ligure		cave	8.3283	44.1625	A	Maggi 1977; Pearce 2013a
1572	LJ-4143			6870	100		charcoal		430	Arene Candide, Finale Ligure	layer 14, N2	cave	8.3283	44.1625	A	Maggi 1977; Pearce 2013a
1573	LJ-4144			6490	100		charcoal		430	Arene Candide, Finale Ligure	layer 14, 03; C14	cave	8.3283	44.1625	A	Maggi 1977; Pearce 2013a
1574	LJ-4544			4680	60		charcoal		5689	Toppo Daguzzo		settlement	15.6699	40.9801	A	Aprile et al. 2013
1575	LJ-4545			4710	80		charcoal		5689	Toppo Daguzzo		settlement	15.6699	40.9801	A	Aprile et al. 2013
1576	LJ-4546			4580	80		charcoal		5689	Toppo Daguzzo		settlement	15.6699	40.9801	A	Aprile et al. 2013
1577	LJ-4547			4440	70				5689	Toppo Daguzzo		settlement	15.6699	40.9801	A	Aprile et al. 2013
1578	LJ-4548			7110	140		charcoal		5690	Rendina	ditch B.14		15.58	41.05	B	Manen and Sabatier 2003
1579	LJ-4549			6760	100		charcoal		5690	Rendina	ditch B.N14		15.58	41.05	B	Manen and Sabatier 2003
1580	LJ-4550		DateConflict	6530	150		charcoal		5690	Rendina	ditch C.14, N14		15.58	41.05	B	Manen and Sabatier 2003	DateConflict: Also given as 6670+/-100
1581	LJ-4551			6900	150		charcoal		5690	Rendina	ditch C.14, N14		15.58	41.05	B	Manen and Sabatier 2003
1582	LJ-4649			6720	100		charcoal		5692	Grotta Scaloria		cave	15.9059	41.6403	A	Whitehouse 2014; CalPal
1583	LJ-4650			6490	140		charcoal		5692	Grotta Scaloria		cave	15.9059	41.6403	A	Whitehouse 2014; CalPal
1584	LJ-4651			6330	90		charcoal		5692	Grotta Scaloria		cave	15.9059	41.6403	A	Whitehouse 2014; CalPal
1585	LJ-4978			10790	210				5692	Grotta Scaloria	TR8/L8	cave	15.9059	41.6403	A	Milliken 1998; CalPal
1586	LJ-4980			6410	150		charcoal		5692	Grotta Scaloria		cave	15.9059	41.6403	A	Milliken 1998; CalPal
1587	LJ-4981			6530	260		charcoal		5692	Grotta Scaloria		cave	15.9059	41.6403	A	Milliken 1998; CalPal
1588	LJ-4982			9560	140		charcoal		5692	Grotta Scaloria	TR8/L4	cave	15.9059	41.6403	A	Milliken 1998; CalPal
1589	LJ-4983			6120	80		charcoal		5692	Grotta Scaloria		cave	15.9059	41.6403	A	Milliken 1998; CalPal
1590	LJ-5095			6400	80		charcoal		5692	Grotta Scaloria		cave	15.9059	41.6403	A	Whitehouse 2014; CalPal
1591	LJ-5096			6290	90		charcoal		5692	Grotta Scaloria		cave	15.9059	41.6403	A	Whitehouse 2014; CalPal
1592	LJ-5097			6290	90		charcoal		5692	Grotta Scaloria		cave	15.9059	41.6403	A	Whitehouse 2014; CalPal
1593	LJ-5098			9030	120				5692	Grotta Scaloria		cave	15.9059	41.6403	A	Milliken 1998; CalPal
1594	LT-14199A			3992	45		charcoal		19398	Romanina	T. 10	cemetery	12.6006	41.8405	A	Anzidei and Carboni 2020
1595	LTA-10			4261	45		bone (cremated)		16616	Salve	Mound 10, Inside pot	settlement	18.3	39.8667	B	Pacciarelli et al. 2015; Hinz et al 2012
1596	LTA-1687A			3941	50		bone (cremated)		16616	Salve	Mound 6	settlement	18.3	39.8667	B	Pacciarelli et al. 2015; Hinz et al 2012
1597	LTA-2464B			3905	35		bone		16616	Salve	Mound 7 - Lithic eist	settlement	18.3	39.8667	B	Pacciarelli et al. 2015; Hinz et al 2012
1598	LTA-3736A			4265	40		charcoal		16616	Salve	Mound 7 - Quadrangular structure	settlement	18.3	39.8667	B	Pacciarelli et al. 2015; Hinz et al 2012
1599	LTA-4456A			4209	45		bone (cremated)		16616	Salve	Mound 7 - Lower Ieveis - Lithic eist	settlement	18.3	39.8667	B	Pacciarelli et al. 2015; Hinz et al 2012
1600	LTA-4458A			4212	45		bone (cremated)		16616	Salve	Mound 7 - Lower Ieveis - Lithic eist	settlement	18.3	39.8667	B	Pacciarelli et al. 2015; Hinz et al 2012
1601	LTA-4535D			4063	45		ceramic residue		16616	Salve	Mound 9 - On pottery sherd	settlement	18.3	39.8667	B	Pacciarelli et al. 2015; Hinz et al 2012
1602	LTA-G2			4348	45		charcoal		16616	Salve	Mound 7 - Combustion structure	settlement	18.3	39.8667	B	Pacciarelli et al. 2015; Hinz et al 2012
1603	LTA-G3			4392	45		charcoal		16616	Salve	Mound 7 - Combustion structure	settlement	18.3	39.8667	B	Pacciarelli et al. 2015; Hinz et al 2012
1604	LTD-13666			5228	45		seed		25993	Castelnuovo di Teolo		settlement	11.6842	45.3314	A	Tiné et al. 2015
1605	LTD-13667			5360	40		seed		25993	Castelnuovo di Teolo		settlement	11.6842	45.3314	A	Tiné et al. 2015
1606	LTD-13668			5264	45		seed		25993	Castelnuovo di Teolo		settlement	11.6842	45.3314	A	Tiné et al. 2015
1607	LTD-13669			5289	45		seed		25993	Castelnuovo di Teolo		settlement	11.6842	45.3314	A	Tiné et al. 2015
1608	LTD-142A			7134	60		charcoal		16715	Pulo di Molfetta		settlement	16.5757	41.1946	A	Natali and Forgia 2018
1609	LTD-202A			6956	75		seed		453	Favella			16.4485	39.6742	A	Natali and Forgia 2018
1610	LTK-15977A			10171	70		charcoal		13634	Cronafessa			11.00674	45.73034	A	Vermeersch 2021
1611	LTL-		NoLabID	3096	45	-21.4			5713	Fondo Paviani		settlement	11.2878	45.1346	A	Haas 1996; Hinz et al. 2012
1612	LTL-005A			3973	41		bone	Homo Sapiens	16716	Grotta Cappuccini		cave	18.0698	40.1446	A	Calcagnile et al. 2004
1613	LTL-010A			5690	44	-18.4	bone	Homo Sapiens	16046	Serra Cicora	Burial T3; Tomb 3	settlement	18.0167	40.1667	B	Quarta et al. 2005; CalPal
1614	LTL-010A			5690	44		bone	Homo Sapiens	16046	Serra Cicora		settlement	18.0167	40.1667	B	Calcagnile et al. 2004
1615	LTL-026A			6762	55	-18.8	charcoal		16046	Serra Cicora		settlement	18.0167	40.1667	B	Quarta et al. 2005; CalPal
1616	LTL-029A			5531	52	-19	bone	Homo Sapiens	16046	Serra Cicora	Burial T6; Tomb 6	settlement	18.0167	40.1667	B	Quarta et al. 2005; CalPal
1617	LTL-032A			6679	54		charcoal		16046	Serra Cicora		settlement	18.0167	40.1667	B	Natali and Forgia 2018
1618	LTL-033A			5591	44	-17.1	bone	Homo Sapiens	16046	Serra Cicora	Burial T9; Tomb 9	settlement	18.0167	40.1667	B	Quarta et al. 2005; CalPal
1619	LTL-036A			4478	68		bone	Homo Sapiens	10026	Fontenoce di Recanati	Burial H3.1, Grave T3		13.5113	43.3659	B	Dolfini and Peroni 2010
1620	LTL-038A			4575	51		bone	Homo Sapiens	10026	Fontenoce di Recanati	Burial H12.1, Grave T12		13.5113	43.3659	B	Dolfini and Peroni 2010
1621	LTL-039A			4660	44		bone	Homo Sapiens	10026	Fontenoce di Recanati	Lower layer, Grave T14		13.5113	43.3659	B	Dolfini and Peroni 2010
1622	LTL-040A			4513	55		bone	Homo Sapiens	10026	Fontenoce di Recanati	Lower layer? Grave T19		13.5113	43.3659	B	Dolfini and Peroni 2010
1623	LTL-048A			5665	30				26007	Carpignano Salentino			18.3405	40.1976	A	Fiorentino et al. 2013
1624	LTL-061A			6688	110				5698	Colle Santo Stefano, Ortucchio		settlement	13.6	41.9	B	Pearce 2013a
1625	LTL-063A			5178	60				10889	Settefonti, Prata d'Ansidonia		settlement	13.6369	42.2764	A	Pagnotta 2013
1626	LTL-067A			5434	50				10889	Settefonti, Prata d'Ansidonia		settlement	13.6369	42.2764	A	Pagnotta 2013
1627	LTL-068A			5561	45				10889	Settefonti, Prata d'Ansidonia		settlement	13.6369	42.2764	A	Pagnotta 2013
1628	LTL-069A			5427	60				10889	Settefonti, Prata d'Ansidonia		settlement	13.6369	42.2764	A	Pagnotta 2013
1629	LTL-070A			1817	40				10889	Settefonti, Prata d'Ansidonia		settlement	13.6369	42.2764	A	Pagnotta 2013
1630	LTL-078A			6637	83				10902	Maddalena di Muccia	US 114	settlement	13.059	43.075	B	Pearce 2013a
1631	LTL-081A			4974	60		bone	Homo sapiens	31036	Recanati Cava Kock		burial	13.5269	43.38657	B	Cazzella and Silvistrini 2005
1632	LTL-10			4261	45		charcoal		16616	Salve	tomb 10	settlement	18.3	39.8667	B	Quarta et al. 2014
1633	LTL-1000A			4865	60		bone	Homo Sapiens	19397	Osteria del Curato-via Cinquefrondi	burial 29	settlement	12.5876	41.837	A	Anzidei et al. 2007
1634	LTL-1001A			3740	70		bone	Homo Sapiens	19397	Osteria del Curato-via Cinquefrondi	burial 29	settlement	12.5876	41.837	A	Manfredini 2012
1635	LTL-1056A			3521	30		bone	Homo Sapiens	5700	Riparo di Peri	RP01-58, area 2, survey A, SU 5a, right metatarsal III, adult female (BA)	burial	10.885	45.6372	B	Valzolgher and Quarta 2009; Capuzzo et al. 2014
1636	LTL-1057A			3470	45		bone	Homo Sapiens	5700	Riparo di Peri	RP01-38, area 2, survey A, SU 3base-4, left ulna shaft fragment, adult male (BA)	burial	10.885	45.6372	B	Valzolgher and Quarta 2009; Capuzzo et al. 2014
1637	LTL-1060			6352	60				10876	Santa Anna III			17.612	40.4924	A	Fiorentino et al. 2013
1638	LTL-1061			6600	60				10876	Santa Anna III			17.612	40.4924	A	Fiorentino et al. 2013
1639	LTL-1062A			6442	50				10876	Santa Anna III			17.612	40.4924	A	Fiorentino et al. 2013
1640	LTL-1063A			3937	50		bone	Homo Sapiens	25945	Grotta Campana d'Oro		cave	17.5518	40.369	A	Pacciarelli et al. 2015
1641	LTL-1104A			4512	50				25760	Canelles, Selargius	Sub-Ozieri layer 39 US 1085	settlement	9.1629	39.2597	B	Paulsson 2017
1642	LTL-1105A			4345	40				25760	Canelles, Selargius	Sub-Ozieri layer 47 US 1081	settlement	9.1629	39.2597	B	Paulsson 2017
1643	LTL-1143A			5863	55				3407	Pavia di Udine	Feature 3	settlement	13.2962	45.992	B	Pearce 2013a
1644	LTL-1144A			5761	65				3407	Pavia di Udine	Feature 3	settlement	13.2962	45.992	B	Pearce 2013a
1645	LTL-1153A			6200	70		charcoal		31037	Cala Giovanna Piano			10.075133	42.580446	A	Serradimigni and Colombo 2014
1646	LTL-1156			6136	55		charcoal		25845	Colle Cera		settlement	14.0041	42.4398	A	Colombo et al. 2008
1647	LTL-1157			6154	55		charcoal		25845	Colle Cera		settlement	14.0041	42.4398	A	Colombo et al. 2008
1648	LTL-12013A			8454	46				25683	Galgenbühel/Dos de la Forca	phase 5	rock shelter	11.1975	46.2554	A	Visentin et al. 2016
1649	LTL-12014A			8908	45				25683	Galgenbühel/Dos de la Forca	phase 3	rock shelter	11.1975	46.2554	A	Visentin et al. 2016
1650	LTL-12015A			9264	49				25683	Galgenbühel/Dos de la Forca	phase 1	rock shelter	11.1975	46.2554	A	Visentin et al. 2016
1651	LTL-12083A			6738	45		bone	Homo Sapiens	25984	Masseria Valente	burial	settlement	15.8572	41.5759	A	Rickards et al. 2017
1652	LTL-1212A			6542	45				26000	Lama Balice			16.7648	41.1248	A	Fiorentino et al. 2013
1653	LTL-12137A			3030	50		grain	Hordeum vulgare	25952	Cuccurada		settlement	8.7478	39.6645	A	Ucchesu et al. 2018
1654	LTL-12139A			6301	45		charcoal		25928	Trasanello		settlement	16.6706	40.673	A	Binder et al. 2018
1655	LTL-12142A			6644	45		charcoal		25928	Trasanello		settlement	16.6706	40.673	A	Binder et al. 2018
1656	LTL-12143A			6683	45		charcoal		25928	Trasanello		settlement	16.6706	40.673	A	Binder et al. 2018
1657	LTL-12144A			6632	45		charcoal		25928	Trasanello		settlement	16.6706	40.673	A	Binder et al. 2018
1658	LTL-12145A			6612	45		charcoal		25928	Trasanello		settlement	16.6706	40.673	A	Binder et al. 2018
1659	LTL-12146A			6614	45		charcoal		25928	Trasanello		settlement	16.6706	40.673	A	Binder et al. 2018
1660	LTL-12223A			2979	45		wood		5713	Fondo Paviani	Base F6	settlement	11.2878	45.1346	A	Dalla Longa et al 2019
1661	LTL-12224A			2986	39		wood		5713	Fondo Paviani	Top F4	settlement	11.2878	45.1346	A	Dalla Longa et al 2019
1662	LTL-12306A			3479	30		seed	Hordeum	5713	Fondo Paviani	Base F5	settlement	11.2878	45.1346	A	Dalla Longa et al 2019
1663	LTL-12390A			9442	60		charcoal		25969	Collecchio			10.2166	44.75	A	Fontana and Visentin 2016
1664	LTL-12515A			4908	45				12247	Vicofertile	US 12	settlement	10.2757	44.7869	A	Maffi and Tirabassi 2013
1665	LTL-12526			4550	45	-15.9			16658	Necropoli di Chiusa d'Ermini, Ischia di Castro	burial	cemetery	11.7609	42.5434	A	Negroni Catacchio et al. 2014
1666	LTL-12527			4424	45	-19			16658	Necropoli di Chiusa d'Ermini, Ischia di Castro	burial	cemetery	11.7609	42.5434	A	Negroni Catacchio et al. 2014
1667	LTL-12528			4609	45	-21.5			16658	Necropoli di Chiusa d'Ermini, Ischia di Castro	burial	cemetery	11.7609	42.5434	A	Negroni Catacchio et al. 2014
1668	LTL-12529			3964	45	-24.5			16658	Necropoli di Chiusa d'Ermini, Ischia di Castro	burial	cemetery	11.7609	42.5434	A	Negroni Catacchio et al. 2014
1669	LTL-12530			3635	45	-24.5			16658	Necropoli di Chiusa d'Ermini, Ischia di Castro	burial	cemetery	11.7609	42.5434	A	Negroni Catacchio et al. 2014
1670	LTL-12531			4323	45	-21.1			16659	Necropoli della Porcareccia, Pitigliano	burial	cemetery	11.6667	42.6333	B	Negroni Catacchio et al. 2014
1671	LTL-126A			5660	60				26007	Carpignano Salentino			18.3405	40.1976	A	Fiorentino et al. 2013
1672	LTL-12777A			6555	45		charcoal	Hordeum	25898	Portonovo		settlement	13.5999	43.5612	A	Conati Barbaro et al. 2014
1673	LTL-13066A			6051	45		charcoal		31027	Rimini–Ca’Giorgetti		settlement	12.454711	44.101177	A	Bernabò Brea et al 2017
1674	LTL-13067A			5800	45		charcoal		31027	Rimini–Ca’Giorgetti		settlement	12.454711	44.101177	A	Bernabò Brea et al 2017
1675	LTL-13068A			6020	45		charcoal		31027	Rimini–Ca’Giorgetti		settlement	12.454711	44.101177	A	Bernabò Brea et al 2017
1676	LTL-13069A			5758	45		charcoal		31027	Rimini–Ca’Giorgetti		settlement	12.454711	44.101177	A	Bernabò Brea et al 2017
1677	LTL-13070A			5890	45		charcoal		31027	Rimini–Ca’Giorgetti		settlement	12.454711	44.101177	A	Bernabò Brea et al 2017
1678	LTL-1320A			4142	45		bone		25834	Buca di Spaccasasso		settlement	11.105	42.6614	A	Cavanna and Pellegrini 2007
1679	LTL-1321A			4023	40		bone		25834	Buca di Spaccasasso		settlement	11.105	42.6614	A	Cavanna and Pellegrini 2007
1680	LTL-1330A			5419	55				11938	Le Mose, Piacenza		settlement	9.7621	45.0302	A	Maffi 2014
1681	LTL-13376A			4593	45		bone	Homo sapiens	16617	Paestum	Tomb IX - cell A, ind. 5	settlement	15.0053	40.4222	A	Aurino 2013
1682	LTL-13440A			6131	50		charcoal		10873	Lugo di Romagna		settlement	11.9398	42.2267	A	Bernabò Brea et al 2017
1683	LTL-13471A			6335	45		bone		10873	Lugo di Romagna		settlement	11.9398	42.2267	A	Bernabò Brea et al 2017
1684	LTL-13472A			5039	35		bone		25992	Cava Aeroporto 2, Marzaglia			10.8046	44.6284	A	Bernabò Brea et al 2017
1685	LTL-1348A			5543	55				11938	Le Mose, Piacenza		settlement	9.7621	45.0302	A	Maffi 2014
1686	LTL-1349A			5447	60				11938	Le Mose, Piacenza		settlement	9.7621	45.0302	A	Maffi 2014
1687	LTL-1350A			4282	50		bone	Homo sapiens	11938	Le Mose, Piacenza	Grave 16	settlement	9.7621	45.0302	A	Bernabò Brea et al 2011
1688	LTL-1351a			5766	50				11938	Le Mose, Piacenza	T.24	settlement	9.7621	45.0302	A	Faccchinetti 2012
1689	LTL-1352A			4386	50		bone	Homo sapiens	11938	Le Mose, Piacenza	Grave 27	settlement	9.7621	45.0302	A	Bernabò Brea et al 2011
1690	LTL-1353			5900	45				11938	Le Mose, Piacenza	T.28	settlement	9.7621	45.0302	A	Faccchinetti 2012
1691	LTL-13653a			5902	45				31028	Vicenza-Dal Molin		settlement	11.53324	45.56352		Tiné 2015
1692	LTL-13654a			6258	45				31028	Vicenza-Dal Molin		settlement	11.53324	45.56352		Tiné 2015
1693	LTL-13655a			5849	45				31028	Vicenza-Dal Molin		settlement	11.53324	45.56352		Tiné 2015
1694	LTL-13656A			6168	45				31028	Vicenza-Dal Molin		settlement	11.53324	45.56352		Tiné 2015
1695	LTL-13657a			5997	45				31028	Vicenza-Dal Molin		settlement	11.53324	45.56352		Tiné 2015
1696	LTL-13712A			8782	45	-27.8			13119	Praia di Mare (Grotta della Madonna)	US612	cave	15.7667	39.9167	A	Visentin et al. 2016
1697	LTL-13712A			8782	45		charcoal		13119	Praia di Mare (Grotta della Madonna)	US612	cave	15.7667	39.9167	A	Lo Vetro and Martini 2016
1698	LTL-13713A			7463	40	-22.8			13119	Praia di Mare (Grotta della Madonna)	US548 TGI	cave	15.7667	39.9167	A	Visentin et al. 2016
1699	LTL-13713A			7463	40		charcoal		13119	Praia di Mare (Grotta della Madonna)	US548	cave	15.7667	39.9167	A	Lo Vetro and Martini 2016
1700	LTL-13714A			8135	45	-23.6			13119	Praia di Mare (Grotta della Madonna)	US637 TGII	cave	15.7667	39.9167	A	Visentin et al. 2016
1701	LTL-13714A			8135	45		charcoal		13119	Praia di Mare (Grotta della Madonna)	US637	cave	15.7667	39.9167	A	Lo Vetro and Martini 2016
1702	LTL-13715A			8878	45	-30.4			13119	Praia di Mare (Grotta della Madonna)	US657 TGIII	cave	15.7667	39.9167	A	Visentin et al. 2016
1703	LTL-13715A			8878	45		charcoal		13119	Praia di Mare (Grotta della Madonna)	US657	cave	15.7667	39.9167	A	Lo Vetro and Martini 2016
1704	LTL-13716A			8991	45	-31.4			13119	Praia di Mare (Grotta della Madonna)	US614 TGIII	cave	15.7667	39.9167	A	Visentin et al. 2016
1705	LTL-13716A			8991	45		charcoal		13119	Praia di Mare (Grotta della Madonna)	US614	cave	15.7667	39.9167	A	Lo Vetro and Martini 2016
1706	LTL-13717A			9076	45	-25.1			13119	Praia di Mare (Grotta della Madonna)	US657 TGI-II	cave	15.7667	39.9167	A	Visentin et al. 2016
1707	LTL-13717A			9076	45		charcoal		13119	Praia di Mare (Grotta della Madonna)	US657	cave	15.7667	39.9167	A	Lo Vetro and Martini 2016
1708	LTL-1375A			3886	55		bone	Homo sapiens	5700	Riparo di Peri		burial	10.885	45.6372	B	Valzolgher & Quarta 2009
1709	LTL-1376A			3465	45		bone	Homo Sapiens	5700	Riparo di Peri	RP01-52, area 2, survey A, SU 5a, cortical bone fragment, unsexed adult (BA)	burial	10.885	45.6372	B	Valzolgher and Quarta 2009; Capuzzo et al. 2014
1710	LTL-1378A			3740	60		bone	Homo sapiens	5700	Riparo di Peri		burial	10.885	45.6372	B	Valzolgher & Quarta 2009
1711	LTL-1379			3500	50		bone		5702	Grotta dei Banditi	layer of the BA (BA)	cave	11.6933	44.2375	B	Capuzzo et al. 2014
1712	LTL-138A			5923	110				25982	Balsignano	Hut 3	settlement	16.797	41.0643	A	Muntoni et al. 2017
1713	LTL-139A			6148	45				25982	Balsignano	Hut 3	settlement	16.797	41.0643	A	Muntoni et al. 2017
1714	LTL-1403A			3901	50		bone	Ovicaprid	19397	Osteria del Curato-via Cinquefrondi	pit	settlement	12.5876	41.837	A	Anzidei and Carboni 2020
1715	LTL-1406A			4047	50		bone	Homo sapiens	19398	Romanina	burial 9	cemetery	12.6006	41.8405	A	Anzidei and Carboni 2020
1716	LTL-1407A			4070	50		bone	Homo Sapiens	19398	Romanina	burial 9	cemetery	12.6006	41.8405	A	Manfredini 2012
1717	LTL-140A			6523	45				25982	Balsignano	Hut 2	settlement	16.797	41.0643	A	Muntoni et al. 2017
1718	LTL-1410A			4129	45		bone	Homo Sapiens	19397	Osteria del Curato-via Cinquefrondi		settlement	12.5876	41.837	A	Pacciarelli et al. 2015
1719	LTL-14119A			8433	50		charcoal		25971	Casera Staulanza			12.0974	46.4182	A	Fontana and Visentin 2016
1720	LTL-1411A			4250	50		charcoal	Prunus sp.	19397	Osteria del Curato-via Cinquefrondi	US 94	settlement	12.5876	41.837	A	Anzidei and Carboni 2020
1721	LTL-1412A			4000	45		charcoal	Phillyrea	19397	Osteria del Curato-via Cinquefrondi		settlement	12.5876	41.837	A	Carboni and Anzidei 2013
1722	LTL-14197A			4703	45		bone	Homo sapiens	25840	Casetta Mistici	Grave 2	cemetery	12.6022	41.8821	A	Anzidei and Carboni 2020
1723	LTL-14198A			4667	45		bone	Homo sapiens	25840	Casetta Mistici	grave 10	cemetery	12.6022	41.8821	A	Anzidei and Carboni 2020
1724	LTL-141A			6651	50		bone collagen	Capra	16715	Pulo di Molfetta		settlement	16.5757	41.1946	A	Binder et al. 2018
1725	LTL-142			7134	60		charcoal		16715	Pulo di Molfetta		settlement	16.5757	41.1946	A	Brown and Alexander 2013
1726	LTL-14200A			4162	45		bone	Homo sapiens	19398	Romanina	T. 38	cemetery	12.6006	41.8405	A	Anzidei and Carboni 2020
1727	LTL-14203A			4220	45		bone	Homo sapiens	19398	Romanina	T. 14, juvenile ind.	cemetery	12.6006	41.8405	A	Anzidei and Carboni 2020
1728	LTL-14204A			4328	45		bone	Homo sapiens	19398	Romanina	T. 21, adult individual	cemetery	12.6006	41.8405	A	Anzidei and Carboni 2020
1729	LTL-14205A			4533	50		bone	Homo sapiens	19398	Romanina	T. 21 young adult individual	cemetery	12.6006	41.8405	A	Anzidei and Carboni 2020
1730	LTL-14206A			4461	45		bone	Homo sapiens	19398	Romanina	T. 21 ind. bambino B	cemetery	12.6006	41.8405	A	Anzidei and Carboni 2020
1731	LTL-14207A			4659	45		bone	Homo sapiens	19398	Romanina	T. 21, ind. (bambino A)	cemetery	12.6006	41.8405	A	Anzidei and Carboni 2020
1732	LTL-14208A			4733	45		seed	Hordeum vulgare L	19398	Romanina	T. 10	cemetery	12.6006	41.8405	A	Anzidei and Carboni 2020
1733	LTL-1421A			2920	45		plant matter	Vicia faba	13119	Praia di Mare (Grotta della Madonna)	US 49	cave	15.7667	39.9167	A	Calcagnile et al. 2010
1734	LTL-1422A			2669	60		grain	Triticum dicoccum	13119	Praia di Mare (Grotta della Madonna)	US 50	cave	15.7667	39.9167	A	Calcagnile et al. 2010
1735	LTL-1423A			3112	30		grain	Triticum dicoccum	13119	Praia di Mare (Grotta della Madonna)	US 85	cave	15.7667	39.9167	A	Calcagnile et al. 2010
1736	LTL-1425A			2971	55		charcoal?	Olea europea	13119	Praia di Mare (Grotta della Madonna)	US 103	cave	15.7667	39.9167	A	Calcagnile et al. 2010
1737	LTL-14267A			9747	65		charcoal		10864	Grotta del Romito		cave	15.9291	39.9109	A	Vetro and Martini 2016
1738	LTL-14269A			9910	65		charcoal		10864	Grotta del Romito		cave	15.9291	39.9109	A	Vetro and Martini 2016
1739	LTL-1426A			4200	65		charcoal?	Olea europea	13119	Praia di Mare (Grotta della Madonna)	US 266	cave	15.7667	39.9167	A	Calcagnile et al. 2010
1740	LTL-1427A			4622	85		charcoal?	Olea europea	13119	Praia di Mare (Grotta della Madonna)	US 282	cave	15.7667	39.9167	A	Calcagnile et al. 2010
1741	LTL-14285A			4486	45		bone	Homo sapiens	31038	Grotta dello Scoglietto	Combustion structure, 4 base	burial	11.06187969	42.68438901	B	Anzidei and Carboni 2020
1742	LTL-14286A			4422	45		bone	Homo sapiens	31038	Grotta dello Scoglietto	E47, hearth	burial	11.06187969	42.68438901	B	Anzidei and Carboni 2020
1743	LTL-1429A			5109	50		charcoal?	Olea europea	13119	Praia di Mare (Grotta della Madonna)	US 310	cave	15.7667	39.9167	A	Calcagnile et al. 2010
1744	LTL-142A			7134	60		bone collagen	Capra	16715	Pulo di Molfetta		settlement	16.5757	41.1946	A	Binder et al. 2018
1745	LTL-1431A			5221	60		charcoal?	Olea europea	13119	Praia di Mare (Grotta della Madonna)	US 312C	cave	15.7667	39.9167	A	Calcagnile et al. 2010
1746	LTL-14342A			4951	45		bone		25992	Cava Aeroporto 2, Marzaglia			10.8046	44.6284	A	Bernabò Brea et al 2017
1747	LTL-14344A			5521	45		bone		31039	Castelfranco-Cava Rondine (MO)			11.05278568	44.59549898	B	Bernabò Brea et al 2017
1748	LTL-14417A			5481	45		wood	Laburnum Alpinum	26010	Pozza Lavino		settlement	10.6586	45.832	A	Scoz et l. 2016
1749	LTL-14418A			5287	45		wood	Coniferae	26010	Pozza Lavino		settlement	10.6586	45.832	A	Scoz et l. 2016
1750	LTL-14510			4831	50		bone	Homo sapiens	25834	Buca di Spaccasasso	US69	settlement	11.105	42.6614	A	Anzidei and Carboni 2020
1751	LTL-14511			4459	45		bone	Homo sapiens	25834	Buca di Spaccasasso	US69	settlement	11.105	42.6614	A	Anzidei and Carboni 2020
1752	LTL-14512			4207	45		bone	Homo sapiens	25834	Buca di Spaccasasso	US69	settlement	11.105	42.6614	A	Anzidei and Carboni 2020
1753	LTL-14513			4300	45		bone	Homo sapiens	25834	Buca di Spaccasasso	US69	settlement	11.105	42.6614	A	Anzidei and Carboni 2020
1754	LTL-14533A			4680	50		bone	Homo sapiens	19399	Colle Val d'Elsa	burial		11.1272	43.42	A	Anzidei and Carboni 2020
1755	LTL-14534A			4629	45		bone	Homo sapiens	19399	Colle Val d'Elsa	burial		11.1272	43.42	A	Anzidei and Carboni 2020
1756	LTL-14535A			4532	45		bone	Homo sapiens	19399	Colle Val d'Elsa	burial		11.1272	43.42	A	Anzidei and Carboni 2020
1757	LTL-14536A			4602	45		bone	Homo sapiens	19399	Colle Val d'Elsa	burial		11.1272	43.42	A	Anzidei and Carboni 2020
1758	LTL-14537A			4623	45		bone	Homo sapiens	19399	Colle Val d'Elsa	burial		11.1272	43.42	A	Anzidei and Carboni 2020
1759	LTL-14590A			7891	45		tooth	Cervus elaphus	26052	Grotta del Tuono, Marettimo		cave	12.061919	37.992679	A	Lo Presti et al. 2019
1760	LTL-14592A			6282	60		tooth	Equus hidruntinus	26051	Grotta Schiacciata, Levanzo		cave	12.322	38.006	B	Lo Presti et al. 2019
1761	LTL-145A			5686	37	-20.2	bone	Homo Sapiens	16046	Serra Cicora	Burial T10; Tomb 10	settlement	18.0167	40.1667	B	Quarta et al. 2005; CalPal
1762	LTL-1460A			3074	35		charcoal (twig)	Phillyrea	16618	Rocavecchia		settlement	18.4262	40.2874	A	Alberti 2013
1763	LTL-1462A			3103	35		charcoal (twig)	Myrtus communis	16618	Rocavecchia		settlement	18.4262	40.2874	A	Alberti 2013
1764	LTL-1466A			6352	60				25991	Muraccio II		settlement	10.4267	44.143	B	Gabriele and Tozzi 2017
1765	LTL-1468A			6222	60		charcoal		15734	Cala Giovanna		settlement	10.075133	42.580446	A	Gabriele and Boschian 2009
1766	LTL-1474A			6005	55		charcoal	Phillyrea	10488	Torrino-Mezzocammino 2	area M, layer 6	settlement	12.4196	41.7951	A	Manfredini et al. 2009
1767	LTL-1476A			4607	60				9319	Podere della Gora 1	Pdg 1B		11.1818	43.8405	A	Tiné, V., 2004; Manfredini et al. 2009
1768	LTL-1477A			4175	65				9328	Podere della Gora 2	Pdg 1B		11.1828	43.8405	A	Tiné, V., 2004; Manfredini et al. 2009
1769	LTL-1478A			3995	55		charcoal	Quercus	9328	Podere della Gora 2			11.1828	43.8405	A	Tiné, V., 2004; Manfredini et al. 2009
1770	LTL-1479A			4274	65		charcoal	Rosacea	16870	Podere della Gora 5			11.1819	43.8405	B	Manfredini et al. 2009
1771	LTL-147A			5575	55	-21.9	bone	Homo Sapiens	16046	Serra Cicora	Burial T11; Tomb 11	settlement	18.0167	40.1667	B	Quarta et al. 2005; CalPal
1772	LTL-1480A			4426	65		charcoal	Quercus	16870	Podere della Gora 5			11.1819	43.8405	B	Manfredini et al. 2009
1773	LTL-1481A			4427	65				11268	Neto di Bolasse		settlement	11.1798	43.8429	A	Tiné, V., 2004; Manfredini et al. 2009
1774	LTL-1482A			5564	60				11268	Neto di Bolasse		settlement	11.1798	43.8429	A	Tiné, V., 2004; Manfredini et al. 2009
1775	LTL-1484A			5300	40		bone	Bos taurus	16893	S, Maria in Selva			13.3896	43.3198	A	Manfredini et al. 2009
1776	LTL-1485A			4995	55		bone	Bos taurus	16893	S, Maria in Selva			13.3896	43.3198	A	Manfredini et al. 2009
1777	LTL-1486A			5322	45		bone	Bos taurus	16893	S, Maria in Selva			13.3896	43.3198	A	Manfredini et al. 2009
1778	LTL-1487A			5225	45		bone	Bos taurus	16893	S, Maria in Selva			13.3896	43.3198	A	Manfredini et al. 2009
1779	LTL-1488A			5202	45		bone	Cervus elaphus	16893	S, Maria in Selva			13.3896	43.3198	A	Manfredini et al. 2009
1780	LTL-1489A			4723	50		charcoal	Fagus sylvatica	16867	Pianacci di Genga			12.9532	43.4433	A	Manfredini et al. 2009
1781	LTL-1490A			5116	65		charcoal	Alnus	16867	Pianacci di Genga			12.9532	43.4433	A	Manfredini et al. 2009
1782	LTL-150103A			3318	45		bone	Homo Sapiens	25907	Riparo di Cicco		settlement	14.3017	41.944	A	Di Fraia 2016
1783	LTL-1504A			6110	65				3408	Sammardenchia	Pit feature 117	settlement	13.2279	45.9838	A	Pearce 2013a
1784	LTL-15088A			8047	50		tooth	Bos primigenius	26051	Grotta Schiacciata, Levanzo		cave	12.322	38.006	B	Lo Presti et al. 2019
1785	LTL-1508A			5942	70				3408	Sammardenchia	Gulley feature 232	settlement	13.2279	45.9838	A	Pearce 2013a
1786	LTL-1514A			7999	80		charcoal		25856	Grotta delle Uccerie, Favignana		cave	12.309	37.9498	A	Vetro and Martini 2016
1787	LTL-1515A			8320	85		charcoal		25856	Grotta delle Uccerie, Favignana		cave	12.309	37.9498	A	Vetro and Martini 2016
1788	LTL-1523A			3204	40		grain	Triticum dicoccum	16618	Rocavecchia		settlement	18.4262	40.2874	A	Alberti 2013
1789	LTL-1525A			3180	50		grain	Triticum dicoccum	16618	Rocavecchia		settlement	18.4262	40.2874	A	Alberti 2013
1790	LTL-1528a			5658	75				11938	Le Mose, Piacenza	T.1	settlement	9.7621	45.0302	A	Faccchinetti 2012
1791	LTL-1530a			5419	55				11938	Le Mose, Piacenza	T.36	settlement	9.7621	45.0302	A	Faccchinetti 2012
1792	LTL-1531A			5594	50				11938	Le Mose, Piacenza		settlement	9.7621	45.0302	A	Maffi 2014
1793	LTL-15323A			6734	45		charcoal		25898	Portonovo	US 1186 tg. VIII	settlement	13.5999	43.5612	A	Conati Barbaro 2017
1794	LTL-15327a			6225	45		charcoal	Alnus	31040	Esanatoglia Crocifisso	US 52-1		12.99954	43.24593	B	La Marca et al 2017
1795	LTL-15328a			6311	45		charcoal	Quercus sp.	31040	Esanatoglia Crocifisso	US 1 / ITG 6-2		12.99954	43.24593	B	La Marca et al 2017
1796	LTL-15329a			6397	45		charcoal	Buxus sempervirens	25980	Moscano	burial	settlement	12.9485	43.3703	A	La Marca et al 2017
1797	LTL-15330a			6263	45		charcoal	Fraxinus sp.	25980	Moscano	burial	settlement	12.9485	43.3703	A	La Marca et al 2017
1798	LTL-15357A			6647	45		charcoal		25898	Portonovo	forno 19 US 1176, tg. VII	settlement	13.5999	43.5612	A	Conati Barbaro 2017
1799	LTL-15358a			6916	45		charcoal	Cornus sp.	25898	Portonovo	oven 22 US 1201 tgl. X	settlement	13.5999	43.5612	A	Conati Barbaro 2017
1800	LTL-15364A			4241	45		bone	Homo sapiens	25840	Casetta Mistici	T. 7	cemetery	12.6022	41.8821	A	Anzidei and Carboni 2020
1801	LTL-15365A			3184	50		bone	Homo sapiens	19397	Osteria del Curato-via Cinquefrondi	burial	settlement	12.5876	41.837	A	Anzidei and Carboni 2020
1802	LTL-15366A			4180	45		bone	Homo sapiens	19398	Romanina	T. 16, ind. 1	cemetery	12.6006	41.8405	A	Anzidei and Carboni 2020
1803	LTL-15369A			4334	50		bone	Homo sapiens	19398	Romanina	T. 14	cemetery	12.6006	41.8405	A	Anzidei and Carboni 2020
1804	LTL-15371A			4354	45		bone	Homo sapiens	19398	Romanina	T. 17, ind. 3	cemetery	12.6006	41.8405	A	Anzidei and Carboni 2020
1805	LTL-15372A			3762	45		bone	Homo sapiens	19398	Romanina	T. 28/cell, adult ind	cemetery	12.6006	41.8405	A	Anzidei and Carboni 2020
1806	LTL-15373A			4359	45		bone	Homo sapiens	19398	Romanina	T. 28 put, ind. 1	cemetery	12.6006	41.8405	A	Anzidei and Carboni 2020
1807	LTL-15375A			4032	45		bone	Homo sapiens	19397	Osteria del Curato-via Cinquefrondi	burial	settlement	12.5876	41.837	A	Anzidei and Carboni 2020
1808	LTL-15378A			3919	45		bone	Homo sapiens	19397	Osteria del Curato-via Cinquefrondi	burial	settlement	12.5876	41.837	A	Anzidei and Carboni 2020
1809	LTL-15379A			3672	45		bone	Homo sapiens	25927	Torre della Chiesaccia, Roma	T. 1, ind. inf.	settlement	12.4836	41.7895	A	Anzidei and Carboni 2020
1810	LTL-15411A			3619	45		tooth	Homo Sapiens	25986	Gattolino, Cesena	burial	cemetery	12.2937	44.1681	A	Miari and Benazzi 2017
1811	LTL-1543A			6091	55				10654	Piancada	Ditch, feature 52	settlement	13.0872	45.7817	A	Pearce 2013a
1812	LTL-1544A			5815	60				10654	Piancada	Ditch, feature 52	settlement	13.0872	45.7817	A	Pearce 2013a
1813	LTL-15581A			6476	45		bone		25842	Catania, Acropoli		settlement	15.09	37.5156	C	Natali and Forgia 2018
1814	LTL-157A			5575	55				16046	Serra Cicora		settlement	18.0167	40.1667	B	Fiorentino et al. 2013
1815	LTL-1587A			8512	70		charcoal		346	Grotta di Su Coluru, Laerru		cave	8.8	40.8	B	Vetro and Martini 2016
1816	LTL-1587A			8512	70		charcoal		25972	Su Coloru		cave	8.8122	40.81583	A	Lo Vetro and Martini 2016
1817	LTL-1588A			8358	40		charcoal		346	Grotta di Su Coluru, Laerru		cave	8.8	40.8	B	Lo Vetro and Martini 2016
1818	LTL-1588A			8358	40		charcoal		25972	Su Coloru		cave	8.8122	40.81583	A	Lo Vetro and Martini 2016
1819	LTL-15943A			6834	45		bone	Ovis aries	430	Arene Candide, Finale Ligure	Phase AC1, US347	cave	8.3283	44.1625	A	Binder et al. 2018
1820	LTL-15944A			6864	45		bone	Ovis aries	430	Arene Candide, Finale Ligure	Phase AC1, US360	cave	8.3283	44.1625	A	Binder et al. 2018
1821	LTL-15946A			6750	45		bone	Vitis vinifera	430	Arene Candide, Finale Ligure	Phase AC1, US351A	cave	8.3283	44.1625	A	Binder et al. 2018
1822	LTL-15947A			6861	45		bone	Ova aries	430	Arene Candide, Finale Ligure	Phase AC2, US330	cave	8.3283	44.1625	A	Binder et al. 2018
1823	LTL-15952A			6809	45		seeds (charred)	Triticum dicoccum	5698	Colle Santo Stefano, Ortucchio		settlement	13.6	41.9	B	Binder et al. 2018
1824	LTL-15953A			6770	45		seeds (charred)	Triticum dicoccum	5698	Colle Santo Stefano, Ortucchio		settlement	13.6	41.9	B	Binder et al. 2018
1825	LTL-15961A			4569	45		bone	Homo Sapiens	25848	Cunicolo dei Diavoli		cave	18.4834	40.0816	A	Quarta et al. 2018
1826	LTL-15976A			10080	70		charcoal		13634	Cronafessa			11.00674	45.73034	A	Vermeersch 2021
1827	LTL-15989A			6378	45		seed	Rosaceae Sorbus sp.	25898	Portonovo	US114	settlement	13.5999	43.5612	A	Conati-Barbaro 2019
1828	LTL-15990a			6673	45		charcoal	Buxus sempervirens	25898	Portonovo	Oven 23, US1227	settlement	13.5999	43.5612	A	Conati Barbaro 2017
1829	LTL-15991A			6500	45		charcoal	Quercus sp. gr. sempreverdi	25898	Portonovo	US 1229 base	settlement	13.5999	43.5612	A	Conati-Barbaro 2019
1830	LTL-16157a			4958	40		seed	Quercus sp	12068	Palu di Livenza, Pordenone, Friuli Venezia Giulia		settlement	12.4776	46.0178	B	Micheli et al 2018
1831	LTL-16158a			5021	40		wood	Fraxinus sp	12068	Palu di Livenza, Pordenone, Friuli Venezia Giulia		settlement	12.4776	46.0178	B	Micheli et al 2018
1832	LTL-16159a			4952	40		seed	Quercus sp	12068	Palu di Livenza, Pordenone, Friuli Venezia Giulia		settlement	12.4776	46.0178	B	Micheli et al 2018
1833	LTL-161A			4563	45		bone	Homo Sapiens	10026	Fontenoce di Recanati	Burial H3.2, Grave T3		13.5113	43.3659	B	Dolfini and Peroni 2010
1834	LTL-162A			4724	50		bone	Homo Sapiens	10026	Fontenoce di Recanati	Burial H3.6, Grave T3		13.5113	43.3659	B	Dolfini and Peroni 2010
1835	LTL-163A			4830	45		charcoal		10026	Fontenoce di Recanati	Upper layer, Grave T6		13.5113	43.3659	B	Dolfini and Peroni 2010
1836	LTL-1641A			3716	45		bone	Homo sapiens	5700	Riparo di Peri		burial	10.884996	45.637225	A	Valzolgher and Quarta 2009
1837	LTL-164A			4705	50		bone	Homo Sapiens	10026	Fontenoce di Recanati	Burial H12.1, Grave T12		13.5113	43.3659	B	Dolfini and Peroni 2010
1838	LTL-165A			4525	45		bone	Homo Sapiens	10026	Fontenoce di Recanati	Burial H12.2, Grave T12		13.5113	43.3659	B	Dolfini and Peroni 2010
1839	LTL-16671A			6637	45		charcoal	Erica	25874	Le Secche, Isola del Giglio			10.882	42.3819	A	Binder et al. 2018
1840	LTL-16672A			6769	45		charcoal	Erica	25874	Le Secche, Isola del Giglio			10.882	42.3819	A	Binder et al. 2018
1841	LTL-16673A			6492	65		charcoal	Erica	25874	Le Secche, Isola del Giglio			10.882	42.3819	A	Binder et al. 2018
1842	LTL-16676A			6910	40		seeds (charred)	Cerealia	428	Ripa Tetta			15.3351	41.5082	B	Binder et al. 2018
1843	LTL-16677A			6988	45		seeds (charred)	Cerealia	428	Ripa Tetta			15.3351	41.5082	B	Binder et al. 2018
1844	LTL-16678A			6751	45		bone	Capra hircus	430	Arene Candide, Finale Ligure	Phase AC3, US306, #B	cave	8.3283	44.1625	A	Binder et al. 2018
1845	LTL-16680A			6271	40		bone	Capra hircus	430	Arene Candide, Finale Ligure	Phase AC3, US312, #A	cave	8.3283	44.1625	A	Binder et al. 2018
1846	LTL-16681A			6623	45		bone	Bos taurus	430	Arene Candide, Finale Ligure	Phase AC3, US312, #B	cave	8.3283	44.1625	A	Binder et al. 2018
1847	LTL-166A			4897	40		bone	Homo Sapiens	10026	Fontenoce di Recanati	Upper layer, Grave T16		13.5113	43.3659	B	Dolfini and Peroni 2010
1848	LTL-1677A			3611	35		bone	Homo sapiens	5700	Riparo di Peri		burial	10.884996	45.637225	A	Valzolgher and Quarta 2009
1849	LTL-167A			4623	40		bone	Homo Sapiens	10026	Fontenoce di Recanati	Lower layer, Grave T15		13.5113	43.3659	B	Dolfini and Peroni 2010
1850	LTL-1681A			3656	50		bone	Homo sapiens	5700	Riparo di Peri		burial	10.884996	45.637225	A	Valzolgher and Quarta 2009
1851	LTL-1687A			3941	50		bone	Homo Sapiens	16616	Salve	tomb 7	settlement	18.3	39.8667	B	Quarta et al. 2014
1852	LTL-168A			4628	35		bone	Homo Sapiens	10026	Fontenoce di Recanati	Upper layer? Grave T19		13.5113	43.3659	B	Dolfini and Peroni 2010
1853	LTL-1692A			2573	40		wood	Larix decidua	16628	Laion/Lajen		settlement	11.5667	46.6	A	Quarta et al. 2010
1854	LTL-1693A			2485	45		wood	Larix decidua	16628	Laion/Lajen		settlement	11.5667	46.6	A	Quarta et al. 2010
1855	LTL-1694A			2462	40		wood	Larix decidua	16628	Laion/Lajen		settlement	11.5667	46.6	A	Quarta et al. 2010
1856	LTL-1695A			2455	40		wood	Larix decidua	16628	Laion/Lajen		settlement	11.5667	46.6	A	Quarta et al. 2010
1857	LTL-1712A			1618	40	-21.2	grain	Cerealia?	11812	Faragola	FAR06 AMB7 M4 LIV.F	bathhouse	15.5599	41.2282	B	Fiorentino et al. 2010
1858	LTL-1713A			1673	50	-20.7	grain	Cerealia?	11812	Faragola	FAR06 AMB7 M3 LIV F/M	bathhouse	15.5599	41.2282	B	Fiorentino et al. 2010
1859	LTL-17225A			5529	45		seed	Triticum aestivum	31041	Grotta del Leone		cave	10.48274	43.7337	B	Angeli 2018
1860	LTL-1725A			6306	75				26003	Defensola C			16.1487	41.8991	A	Fiorentino et al. 2013
1861	LTL-17274a			6097	45				31029	Novi Ligure, Pieve		settlement	8.85022	44.755	B	Giustetto 2018
1862	LTL-1727A			6277	45				10034	San Marco		settlement	16.1365	41.9088	B	Fiorentino et al. 2013
1863	LTL-17293A			8048	75		collagen	animal	2977	Grotta Romanelli	pit	cave	18.433309	40.016182	A	Calcagnile et al. 2019
1864	LTL-17294A			10990	50		collagen	animal	2977	Grotta Romanelli	pit	cave	18.433309	40.016182	A	Calcagnile et al. 2019
1865	LTL-17295A			9774	40		collagen	animal	2977	Grotta Romanelli	pit	cave	18.433309	40.016182	A	Calcagnile et al. 2019
1866	LTL-17298A			10277	45		collagen	animal	2977	Grotta Romanelli	pit	cave	18.433309	40.016182	A	Calcagnile et al. 2019
1867	LTL-17299A			9822	45		collagen	animal	2977	Grotta Romanelli	pit	cave	18.433309	40.016182	A	Calcagnile et al. 2019
1868	LTL-17300A			10100	80		collagen	animal	2977	Grotta Romanelli	pit	cave	18.433309	40.016182	A	Calcagnile et al. 2019
1869	LTL-17303A			8397	45		collagen	animal	2977	Grotta Romanelli	pit	cave	18.433309	40.016182	A	Calcagnile et al. 2019
1870	LTL-17740A			10295	75		collagen	animal	2977	Grotta Romanelli	pit	cave	18.433309	40.016182	A	Calcagnile et al. 2019
1871	LTL-17741A			9657	65		collagen	animal	2977	Grotta Romanelli	pit	cave	18.433309	40.016182	A	Calcagnile et al. 2019
1872	LTL-1778A			5877	55		charcoal		15734	Cala Giovanna		settlement	10.075133	42.580446	A	Gabriele and Boschian 2009
1873	LTL-1782A			3958	65				9305	Bandita San Pantaleo, Tarquinia	tomb		11.7366	42.2652	A	Tiné, V., 2004; Manfredini et al. 2009
1874	LTL-1783A			4396	60		bone	Homo Sapiens	4330	Casanuova di San Biagio della Valle		burial	12.3046	43.0149	B	Manfredini et al. 2009
1875	LTL-18072A			5205	45		bone	animal	10888	Grotta Mora Cavorso		cave	13.1739	41.8779	A	Rolfo et al. 2016
1876	LTL-18596A			6076	45		bone	Homo sapiens	25898	Portonovo	Tomb 1	settlement	13.5999	43.5612	A	Conati-Barbaro 2019
1877	LTL-2			2919	45	-24			5713	Fondo Paviani		settlement	11.2878	45.1346	A	Haas 1996; Hinz et al. 2012
1878	LTL-201A			10020	65				13312	Cava Romita	C6		13.2	43.0667	B	Mussi et al. 2011
1879	LTL-201a			6261	40				31030	Grotta San Michele di Saracena	C6	cave	16.309711	39.787622	A	Tinè and Tusa 2012
1880	LTL-2025A			3663	100		bone	Bos	16405	Torre Spaccata		settlement	12.5865	41.8743	A	Van Rossenberg 2012
1881	LTL-202A			6956	75		seed		453	Favella	pit E-20/3		16.4485	39.6742	A	Grifoni Cremonesi and Radi 2014
1882	LTL-203A			6890	50		seed		453	Favella	pit E-30/4		16.4485	39.6742	A	Grifoni Cremonesi and Radi 2014
1883	LTL-204A			6793	40		bone		453	Favella	pit D-y/4		16.4485	39.6742	A	Grifoni Cremonesi and Radi 2014
1884	LTL-2053A			3887	55				5193	Castiglione Chiavarese, Monte Loreto		mine (copper)	9.5305	44.2755	A	Maggi and Pearce 2013
1885	LTL-2054A			3901	50				5193	Castiglione Chiavarese, Monte Loreto		mine (copper)	9.5305	44.2755	A	Maggi and Pearce 2013
1886	LTL-2057A			4164	45				5193	Castiglione Chiavarese, Monte Loreto		mine (copper)	9.5305	44.2755	A	Maggi and Pearce 2013
1887	LTL-2058A			4039	45				5193	Castiglione Chiavarese, Monte Loreto		mine (copper)	9.5305	44.2755	A	Maggi and Pearce 2013
1888	LTL-206a			5540	40				31030	Grotta San Michele di Saracena	C6	cave	16.309711	39.787622	A	Tinè and Tusa 2012
1889	LTL-208a			5725	40				31030	Grotta San Michele di Saracena	C6	cave	16.309711	39.787622	A	Tinè and Tusa 2012
1890	LTL-211A			6991	60				5706	Grotta Kronio, Sciacca		cave	13.1147	37.5188	C	Pearce 2013a
1891	LTL-212A			4693	60		bone	Homo sapiens	10024	Ponte San Pietro	T. 20, tomb of the widow, male		11.6024	42.5281	B	Anzidei and Carboni 2020
1892	LTL-213A			4809	60		bone	Homo sapiens	10024	Ponte San Pietro	T. 20, tomb of the widow, female		11.6024	42.5281	B	Anzidei and Carboni 2020
1893	LTL-2154A			6229	55		seed		13119	Praia di Mare (Grotta della Madonna)	US 370	cave	15.7667	39.9167	A	Calcagnile et al. 2010
1894	LTL-2155A			6808	60		seed		25918	Saracena			16.15	39.7667	A	Natali and Forgia 2018
1895	LTL-2156A			6432	60		seed		13119	Praia di Mare (Grotta della Madonna)	US 373	cave	15.7667	39.9167	A	Calcagnile et al. 2010
1896	LTL-2164A			5348	60		bone	Homo Sapiens	25989	Marsico Vetere	burial		15.8333	40.3666	A	De Donno et al. 2010
1897	LTL-2165A			5105	120		bone	Homo Sapiens	25989	Marsico Vetere	burial		15.8333	40.3666	A	de Donno et al. 2010
1898	LTL-221A			6785	40		bone		16046	Serra Cicora		settlement	18.0167	40.1667	B	Natali and Forgia 2018
1899	LtL-228a			3758	40				31031	Frilli Ovest/P1			11.20912	43.818247	B	Leonini et al 2013
1900	LTL-231A			8885	65		charcoal		25875	Levane			11.6242	43.5006	A	Vetro and Martini 2016
1901	LTL-232A			8823	40		charcoal		25875	Levane			11.6242	43.5006	A	Vetro and Martini 2016
1902	LTL-2400A			4403	45		charcoal	Alnus sp.	25925	Tor Pagnotta	US 122, post hole	settlement	12.496	41.8007	A	Anzidei and Carboni 2020
1903	LTL-2401A			4599	60		charcoal	Fraxinus sp.	25925	Tor Pagnotta	S 350, ditch	settlement	12.496	41.8007	A	Anzidei and Carboni 2020
1904	LTL-2404A			6593	45		charcoal	Quercus sp	25925	Tor Pagnotta	US 468	settlement	12.496	41.8007	A	Anzidei and Carboni 2020
1905	LTL-2405A			4281	60		charcoal	Alnus sp.	25925	Tor Pagnotta	US 327/III tgl, pit	settlement	12.496	41.8007	A	Anzidei and Carboni 2020
1906	LTL-2406A			4967	55		charcoal	Fraxinus sp.	25925	Tor Pagnotta	Pit 327 tg. VI	settlement	12.496	41.8007	A	Anzidei and Carboni 2020
1907	LTL-2407A			6116	55		charcoal	Quercus sp	25925	Tor Pagnotta		settlement	12.496	41.8007	A	Anzidei and Carboni 2020
1908	LTL-2408A			3717	50		bone	Homo Sapiens	19398	Romanina	burial 23	cemetery	12.6006	41.8405	A	Manfredini 2012
1909	LTL-2409A			3567	50				25840	Casetta Mistici		cemetery	12.6022	41.8821	A	Alessandri 2019
1910	LTL-2420A			4595	60				10448	Le Cerquete-Fianello	pit n.14, tomb 4	settlement	12.2377	41.8484	A	Tiné, V., 2004; Manfredini et al. 2009
1911	LTL-2427a			6219	50				25936	via Andrea Costa, Bologna		settlement	11.3141	44.4945	A	Facchinetti 2012
1912	LTL-2428a			5953	50				25936	via Andrea Costa, Bologna		settlement	11.3141	44.4945	A	Facchinetti 2012
1913	LTL-2431A			3663	45		bone		6637	Castenaso, Stellina		settlement	11.4572	44.505	A	Dal Santo et al. 2014
1914	LTL-2432A			3581	35		bone		6637	Castenaso, Stellina		settlement	11.4572	44.505	A	Dal Santo et al. 2014
1915	LTL-2435			6189	50				25839	Casalecchio di Reno		settlement	11.2833	44.4833	A	Facchinetti 2012
1916	LTL-2436			6312	50				25839	Casalecchio di Reno		settlement	11.2833	44.4833	A	Facchinetti 2012
1917	LTL-2437a			5756	50				25838	Cantone di Magreta		settlement	10.7954	44.598	A	Facchinetti 2012
1918	LTL-2438A			4506	50		charcoal		6638	Cava Marchi			11.0333	44.5667	D	Dal Santo et al. 2014
1919	LTL-2439A			4438	45		charcoal		6638	Cava Marchi			11.0333	44.5667	D	Dal Santo et al. 2014
1920	LTL-2440A			4233	40		charcoal		6652	Castenaso, via Frullo		settlement	11.4586	44.5119	A	Dal Santo et al. 2014
1921	LTL-2464B			3905	35		charcoal		16616	Salve	tomb 7	settlement	18.3	39.8667	B	Quarta et al. 2014
1922	LTL-2526A			3088	40		charcoal		16626	Riace			16.482	38.4193	B	Calcagnile et al. 2010
1923	LTL-2526B			2671	50		charcoal		16626	Riace			16.482	38.4193	B	Calcagnile et al. 2010
1924	LtL-262a			6059	50				3408	Sammardenchia		settlement	13.2279	45.9838	A	Pearce 2013
1925	LTL-2655A			8660	70		charcoal		10853	Isola Santa, Careggina	layer 4c	settlement	10.3124	44.0649	B	Naudinot et al. 2014
1926	LTL-2657A			6562	50				25999	La Torretta, Poggio Imperiale		cemetery	15.3616	41.8238	A	Fiorentino et al. 2013
1927	LTL-2658A			6385	50				25999	La Torretta, Poggio Imperiale		cemetery	15.3616	41.8238	A	Fiorentino et al. 2013
1928	LTL-2659A			6320	50				25999	La Torretta, Poggio Imperiale		cemetery	15.3616	41.8238	A	Fiorentino et al. 2013
1929	LTL-2664A			4022	45		charcoal		15815	Caivano	Well, 13	settlement	15.52	40.97	B	Anzidei and Carboni 2020
1930	LTL-2715A			5822	45				13129	Valle Guariglia II, Gargano			16.0201	41.9339	B	Fiorentino et al. 2013
1931	LTL-2716A			6341	55				13120	Defensola A, Gargano		mine (flint)	16.1482	41.8989	A	Fiorentino et al. 2013
1932	LTL-2717A			6551	40				13120	Defensola A, Gargano		mine (flint)	16.1482	41.8989	A	Fiorentino et al. 2013
1933	LTL-2718A			6035	60				13120	Defensola A, Gargano		mine (flint)	16.1482	41.8989	A	Fiorentino et al. 2013
1934	LTL-2719A			5746	45				13120	Defensola A, Gargano		mine (flint)	16.1482	41.8989	A	Fiorentino et al. 2013
1935	LTL-2720A			6178	55				13120	Defensola A, Gargano		mine (flint)	16.1482	41.8989	A	Fiorentino et al. 2013
1936	LTL-2778A			2567	45		bone	Homo Sapiens	16098	Latsch			10.8667	46.6167	A	Brotherton et al. 2013
1937	LTL-2781A			2412	45		bone	Homo Sapiens	16098	Latsch			10.8667	46.6167	A	Brotherton et al. 2013
1938	LTL-2790A			2996	45	-27.1	charcoal/slag		12087	Peciapian - Segonzano. Trento, Trentino Alto Adige	layer 6	metallurgical site (smelting)	11.2772	46.1897	B	Silvestri et al. 2015
1939	LTL-2791A			3019	45	-20.5	wood		12087	Peciapian - Segonzano. Trento, Trentino Alto Adige	layer 15	metallurgical site (smelting)	11.2772	46.1897	B	Silvestri et al. 2015
1940	LTL-2792A			2969	45	-23.1	wood		12087	Peciapian - Segonzano. Trento, Trentino Alto Adige	layer 15	metallurgical site (smelting)	11.2772	46.1897	B	Silvestri et al. 2015
1941	LTL-2830A			3354	45				25942	Carluva		settlement	16.1345	41.0268	A	Radina et al. 2017
1942	LTL-2834A			3300	50				25943	Le Chianche		settlement	16.072	41.0831	A	Radina et al. 2017
1943	LTL-2835A			3437	50				25943	Le Chianche		settlement	16.072	41.0831	A	Radina et al. 2017
1944	LTL-2836A			5216	40				25982	Balsignano	SU 60	settlement	16.797	41.0643	A	Muntoni et al. 2017
1945	LTL-2853A			3437	50				25943	Le Chianche	Su 27	settlement	16.072	41.0831	A	Radina et al. 2017
1946	LTL-2895A			5888	60		charcoal		393	Isolino di Varese, Biandronno	N Area, US 63	settlement	8.7333	45.8167	B	Banchieri 2009; Pearce 2013a
1947	LTL-2896A			4820	45				393	Isolino di Varese, Biandronno	Palo 913	settlement	8.7333	45.8167	B	Banchieri 2009; Pearce 2013a
1948	LTL-2897A			3350	55		bone	Homo Sapiens	5707	Arano	Grave 67, rib fragments from a 3?4-yr-old child (BA)	cemetery	11.1844	45.4842	B	Valzogher et al. 2012; Capuzzo et al. 2014
1949	LTL-2898A			3505	40		bone	Homo Sapiens	5707	Arano	Grave 66, rib fragments from a mature adult male (BA)	cemetery	11.1844	45.4842	B	Valzogher et al. 2012; Capuzzo et al. 2014
1950	LTL-2899A			3671	50		charcoal	Quercus	5707	Arano	Grave 67	cemetery	11.1844	45.4842	B	Valzogher et al. 2012; Capuzzo et al. 2014
1951	LTL-2901A			4741	60		charcoal	Fraxinus	10524	Lunghezzina	burial 8		12.6773	41.9234	B	Manfredini 2012
1952	LTL-2906A			4369	45		charcoal	Prunus sp.	25927	Torre della Chiesaccia, Roma	T. 15	settlement	12.4836	41.7895	A	Anzidei and Carboni 2020
1953	LTL-2908A			2753	50		seed	Vicia faba L	25927	Torre della Chiesaccia, Roma		settlement	12.4836	41.7895	A	Anzidei and Carboni 2020
1954	LTL-2909A			2920	45		seed	Vicia faba L	25927	Torre della Chiesaccia, Roma		settlement	12.4836	41.7895	A	Anzidei and Carboni 2020
1955	LTL-2910A			6486	65		seed	Triticum dicoccum	25925	Tor Pagnotta	US454	settlement	12.496	41.8007	A	Anzidei and Carboni 2020
1956	LTL-2930A			4708	45				25760	Canelles, Selargius	Sub-Ozieri layer 134 US 1206	settlement	9.1629	39.2597	B	Paulsson 2017
1957	LTL-2931A			4481	50				25760	Canelles, Selargius	Sub-Ozieri layer 46b US 1202	settlement	9.1629	39.2597	B	Paulsson 2017
1958	LTL-2932A			4350	50				25760	Canelles, Selargius	Sub-Ozieri layer 46b US 1202	settlement	9.1629	39.2597	B	Paulsson 2017
1959	LTL-2933A			4214	60				25760	Canelles, Selargius	SU 1056	settlement	9.1629	39.2597	B	Melis 2013
1960	LTL-295A			4554	45				25760	Canelles, Selargius	Sub-Ozieri layer 39 US 1038	settlement	9.1629	39.2597	B	Paulsson 2017
1961	LTL-2961A			5728	45				26006	Casino S. Matteo, Serracapriola			15.1686	41.8083	A	Fiorentino et al. 2013
1962	LTL-2962A			5618	45				26006	Casino S. Matteo, Serracapriola			15.1686	41.8083	A	Fiorentino et al. 2013
1963	LTL-2982A			6443	50				10870	Piano di Cerreto, Piano di sotto, Pieve Fosciana		settlement	11.1833	45.6167	B	Gabriele and Tozzi 2017
1964	LTL-3			2999	45	-17.2			5713	Fondo Paviani		settlement	11.2878	45.1346	A	Haas 1996; Hinz et al. 2012
1965	LTL-3012A			2578	45		charcoal		25998	Tres Nuraghe di Bonorva		settlement	8.7611	40.4268	A	Ialongo et al. 2012
1966	LTL-3013A			2697	55		charcoal		25998	Tres Nuraghe di Bonorva		settlement	8.7611	40.4268	A	Ialongo et al. 2012
1967	LTL-3014A			2937	40		charcoal		25998	Tres Nuraghe di Bonorva		settlement	8.7611	40.4268	A	Ialongo et al. 2012
1968	LTL-3015A			2831	45		charcoal		25998	Tres Nuraghe di Bonorva		settlement	8.7611	40.4268	A	Ialongo et al. 2012
1969	LTL-3029A			2353	45		hair	animal	16626	Riace			16.482	38.4193	B	Calcagnile et al. 2010
1970	LTL-3030A			2410	40		hair	animal	16626	Riace			16.482	38.4193	B	Calcagnile et al. 2010
1971	LTL-3031A			2420	40		hair	animal	16626	Riace			16.482	38.4193	B	Calcagnile et al. 2010
1972	LTL-3033A			10862	70				11680	Romito, Papasidero	Rockshelter		15.9167	39.9	B	Craig et al. 2010
1973	LTL-3042A			4884	50		charcoal		11918	Laces/Latsch-Vinschsgau	layer 50	settlement	10.865	46.6225	A	Festi et al. 2011
1974	LTL-3043A			5126	45		charcoal		11918	Laces/Latsch-Vinschsgau	layer 49	settlement	10.865	46.6225	A	Festi et al. 2011
1975	LTL-3044			5081	40		charcoal		11918	Laces/Latsch-Vinschsgau	layer 46	settlement	10.865	46.6225	A	Festi et al. 2011
1976	LTL-3045A			4378	60		charcoal		11918	Laces/Latsch-Vinschsgau	layer 24	settlement	10.865	46.6225	A	Festi et al. 2011
1977	LTL-3046A			4572	40		charcoal		11918	Laces/Latsch-Vinschsgau	layer 31	settlement	10.865	46.6225	A	Festi et al. 2011
1978	LTL-307A			4240	25				9343	San Gaudenzio			12.6155	41.8565	A	Tiné, V., 2004; Manfredini et al. 2009
1979	LTL-3127A			2570	35		wood		16629	Stufles			11.6613	46.7162	B	Quarta et al. 2010
1980	LTL-3128A			2535	35		wood		16629	Stufles			11.6613	46.7162	B	Quarta et al. 2010
1981	LTL-3129A			2420	35		wood		16629	Stufles			11.6613	46.7162	B	Quarta et al. 2010
1982	LTL-3130A			2492	30		wood		16629	Stufles			11.6613	46.7162	B	Quarta et al. 2010
1983	LTL-316A			3141	40		charcoal (twig)	Populus/Salix	12106	Portella	Burnt layer over the floor, Hut Z	settlement	14.8698	38.5738	A	Alberti 2013; CalPal
1984	LTL-317A			3019	50		charcoal (twig)	Erica	12106	Portella	Fill over the floor, Hut Q	settlement	14.8698	38.5738	A	Alberti 2013; CalPal
1985	LTL-3213A			4210	50		bone	Homo Sapiens	19398	Romanina	burial 1	cemetery	12.6006	41.8405	A	Manfredini 2012
1986	LTL-3215A			3944	50		bone	Homo Sapiens	19398	Romanina	burial 11	cemetery	12.6006	41.8405	A	Manfredini 2012
1987	LTL-3223A			3630	40		bone	Homo Sapiens	19398	Romanina	burial 38	cemetery	12.6006	41.8405	A	Manfredini 2012
1988	LTL-3227A		NoLabID	4464	45		charcoal		25840	Casetta Mistici		cemetery	12.6022	41.8821	A	Anzidei et al. 2011
1989	LTL-3273A			2070	40	-24.9	grain	Cerealia?	11812	Faragola	FAR07 AMB 61 US 1807	bathhouse	15.5599	41.2282	B	Fiorentino et al. 2010
1990	LTL-3274A			1680	35	-20.9	grain	Cerealia?	11812	Faragola	FAR07 AMB 61 US 1846	bathhouse	15.5599	41.2282	B	Fiorentino et al. 2010
1991	LTL-327A			2930	40		plant matter		16618	Rocavecchia		settlement	18.4262	40.2874	A	Butalag et al. 2005
1992	LTL-332A			2923	50		plant matter		16618	Rocavecchia		settlement	18.4262	40.2874	A	Butalag et al. 2005
1993	LTL-3338A			4478	45		charcoal		16617	Paestum	tomb IX	settlement	15.0053	40.4222	A	Aprile et al. 2013
1994	LTL-333A			2943	35		plant matter		16618	Rocavecchia		settlement	18.4262	40.2874	A	Butalag et al. 2005
1995	LTL-3345A			3112	150		plant matter		16626	Riace			16.482	38.4193	B	Calcagnile et al. 2010
1996	LTL-3348A			2388	45		charcoal		16626	Riace			16.482	38.4193	B	Calcagnile et al. 2010
1997	LTL-3348B			2365	95		charcoal		16626	Riace			16.482	38.4193	B	Calcagnile et al. 2010
1998	LTL-3348C			2364	75		charcoal		16626	Riace			16.482	38.4193	B	Calcagnile et al. 2010
1999	LTL-3366A			4044	45		bone		31042	Lucera, loc. Vaccherella (FG)	T. 1, burial		15.447574	41.489354	B	Tunzi et al 2013
[truncated: 2,630 more rows]
