# Supplementary material for: Frequent disturbances enhanced the resilience of past human populations
Source: Nature. 2024 May 1;629(8013):837–42. doi: 10.1038/s41586-024-07354-8 (PMC11111401; doi:10.1038/s41586-024-07354-8)
Supplement: Supplementary file 13 — Radiocarbon data for Korean Peninsula. [file 41586_2024_7354_MOESM13_ESM.csv]

id	Age	Error	region	calcurve	Period	SiteID	Feature
gg130	2670	50	Gyeonggi	intcal13	Mumun	Ansan Manjeongri Singi	Zone 3 Mumun 1
gg131	2530	50	Gyeonggi	intcal13	Mumun	Ansan Manjeongri Singi	Zone 3 Mumun 2
gg132	2470	50	Gyeonggi	intcal13	Mumun	Ansan Manjeongri Singi	Zone 3 Mumun 3
gg133	2590	50	Gyeonggi	intcal13	Mumun	Ansan Manjeongri Singi	Zone 3 Mumun 4
gg134	2920	50	Gyeonggi	intcal13	Mumun	Ansan Manjeongri Singi	Zone 4 Mumun 1
gg135	2840	50	Gyeonggi	intcal13	Mumun	Ansan Manjeongri Singi	Zone 5 Mumun 1
gg136	2921	36	Gyeonggi	intcal13	Mumun	Ansan Manjeongri Singi	Zone 5 Mumun 2
neo052	4720	50	Gyeonggi	intcal13	Chulmun	Ansan Singildong	no 1
neo055	4710	50	Gyeonggi	intcal13	Chulmun	Ansan Singildong	no 10
neo079	4530	50	Gyeonggi	intcal13	Chulmun	Ansan Singildong	no 11
neo056	4700	50	Gyeonggi	intcal13	Chulmun	Ansan Singildong	no 2
neo072	4610	50	Gyeonggi	intcal13	Chulmun	Ansan Singildong	no 21
neo065	4650	50	Gyeonggi	intcal13	Chulmun	Ansan Singildong	no 22
neo054	4710	50	Gyeonggi	intcal13	Chulmun	Ansan Singildong	no 4
neo046	4760	50	Gyeonggi	intcal13	Chulmun	Ansan Singildong	no 5
neo071	4620	50	Gyeonggi	intcal13	Chulmun	Ansan Singildong	no 6
neo073	4600	50	Gyeonggi	intcal13	Chulmun	Ansan Singildong	no 7
gg137	2900	40	Gyeonggi	intcal13	Mumun	Ansung Banjeri	Mumun 4
gg138	3020	80	Gyeonggi	intcal13	Mumun	Ansung Banjeri	Mumun 5
gg139	2903	57	Gyeonggi	intcal13	Mumun	Ansung Banjeri	no 2
gg140	2950	60	Gyeonggi	intcal13	Mumun	Anyang Gwanyangdong	no 1
gg141	2370	90	Gyeonggi	intcal13	Mumun	Anyang Gwanyangdong	no 2
gg142	2680	60	Gyeonggi	intcal13	Mumun	Anyang Gwanyangdong	no 3
gg143	2740	40	Gyeonggi	intcal13	Mumun	Anyang Gwanyangdong	no 4
gg144	2870	50	Gyeonggi	intcal13	Mumun	Anyang Gwanyangdong	no 5
gg145	2740	40	Gyeonggi	intcal13	Mumun	Anyang Gwanyangdong	no 6
gg147	2535	29	Gyeonggi	intcal13	Mumun	Anyang Gwanyangdong	no 7
gg146	2440	60	Gyeonggi	intcal13	Mumun	Anyang Gwanyangdong	no 8
cc436	2406	39	Chungcheong	intcal13	Mumun	Anyeongri	no 10
neo143	4470	60	Chungcheong	intcal13	Chulmun	Asan Baekamri Jeombaegol	KC-002
neo136	4610	80	Chungcheong	intcal13	Chulmun	Asan Baekamri Jeombaegol	KC-003
cc414	2851	29	Chungcheong	intcal13	Mumun	Asan Baekamri Jeombaegol	KC-004
cc299	2470	50	Chungcheong	intcal13	Mumun	Asan Daechuri	no 10
cc300	2470	40	Chungcheong	intcal13	Mumun	Asan Daechuri	no 11
cc528	2510	40	Chungcheong	intcal13	Mumun	Asan Daechuri	no 12
cc529	2480	40	Chungcheong	intcal13	Mumun	Asan Daechuri	no 13
cc301	2550	40	Chungcheong	intcal13	Mumun	Asan Daechuri	no 14
cc530	2410	50	Chungcheong	intcal13	Mumun	Asan Daechuri	no 16
cc303	2520	40	Chungcheong	intcal13	Mumun	Asan Daechuri	no 17
cc525	2660	40	Chungcheong	intcal13	Mumun	Asan Daechuri	no 2
cc526	2490	40	Chungcheong	intcal13	Mumun	Asan Daechuri	no 3
cc527	2420	40	Chungcheong	intcal13	Mumun	Asan Daechuri	no 4
cc302	2660	40	Chungcheong	intcal13	Mumun	Asan Daechuri	no 6
cc308	2776	37	Chungcheong	intcal13	Mumun	Asan Daeheungri Keunseonjang	no 1
cc310	2850	50	Chungcheong	intcal13	Mumun	Asan Daeheungri Keunseonjang	no 11
cc311	2860	36	Chungcheong	intcal13	Mumun	Asan Daeheungri Keunseonjang	no 14
cc309	2520	100	Chungcheong	intcal13	Mumun	Asan Daeheungri Keunseonjang	no 3
cc367	2680	50	Chungcheong	intcal13	Mumun	Asan Dunpori	II-4
neo137	4550	50	Chungcheong	intcal13	Chulmun	Asan Jangjaeri Anganggol 1	Chulmun 2
neo140	4500	80	Chungcheong	intcal13	Chulmun	Asan Jangjaeri Anganggol 1	Chulmun 4
cc312	2796	36	Chungcheong	intcal13	Mumun	Asan Jangjaeri Anganggol 1	Mumun 1
cc316	2830	60	Chungcheong	intcal13	Mumun	Asan Jangjaeri Anganggol 1	Mumun 11
cc313	2980	80	Chungcheong	intcal13	Mumun	Asan Jangjaeri Anganggol 1	Mumun 3
cc314	2790	50	Chungcheong	intcal13	Mumun	Asan Jangjaeri Anganggol 1	Mumun 7
cc315	2950	60	Chungcheong	intcal13	Mumun	Asan Jangjaeri Anganggol 1	Mumun 8
cc112	2910	40	Chungcheong	intcal13	Mumun	Asan Myungamri	no 1
cc150	2797	43	Chungcheong	intcal13	Mumun	Asan Myungamri 11	Early Mumun 14
cc149	2591	29	Chungcheong	intcal13	Mumun	Asan Myungamri 11	Early Mumun 7
cc151	2566	29	Chungcheong	intcal13	Mumun	Asan Myungamri 11	Middle Mumun 6
cc152	2480	40	Chungcheong	intcal13	Mumun	Asan Myungamri 11	Middle Mumun 7
cc332	2820	50	Chungcheong	intcal13	Mumun	Asan Myungamri 12	no 20
cc333	2860	60	Chungcheong	intcal13	Mumun	Asan Myungamri 12	no 22
cc334	2520	50	Chungcheong	intcal13	Mumun	Asan Myungamri 12	no 28
cc329	2810	50	Chungcheong	intcal13	Mumun	Asan Myungamri 12	no 4
cc330	2700	50	Chungcheong	intcal13	Mumun	Asan Myungamri 12	no 7
cc331	2850	50	Chungcheong	intcal13	Mumun	Asan Myungamri 12	no 9
cc92	2820	50	Chungcheong	intcal13	Mumun	Asan Myungamri Bakjimeure	II-1-9
cc93	2700	50	Chungcheong	intcal13	Mumun	Asan Myungamri Bakjimeure	II-2-4
cc450	2730	40	Chungcheong	intcal13	Mumun	Asan Myungamri Gobteogol	II-10
cc451	2650	40	Chungcheong	intcal13	Mumun	Asan Myungamri Gobteogol	II-23
cc449	2870	40	Chungcheong	intcal13	Mumun	Asan Myungamri Gobteogol	II-6
cc452	2860	40	Chungcheong	intcal13	Mumun	Asan Myungamri Gobteogol	III-8
cc94	2758	36	Chungcheong	intcal13	Mumun	Asan Namsungri	I-12
cc95	2570	36	Chungcheong	intcal13	Mumun	Asan Namsungri	I-14
cc96	2670	50	Chungcheong	intcal13	Mumun	Asan Namsungri	I-15
cc97	2400	50	Chungcheong	intcal13	Mumun	Asan Namsungri	II-7
cc132	2850	60	Chungcheong	intcal13	Mumun	Asan Punggidong	no 1
cc133	2860	50	Chungcheong	intcal13	Mumun	Asan Punggidong Apgol	Mumun 1
cc142	2980	50	Chungcheong	intcal13	Mumun	Asan Punggidong Apgol	Mumun 15
cc141	3040	50	Chungcheong	intcal13	Mumun	Asan Punggidong Apgol	Mumun 16
cc136	2970	50	Chungcheong	intcal13	Mumun	Asan Punggidong Apgol	Mumun 17
cc140	3030	50	Chungcheong	intcal13	Mumun	Asan Punggidong Apgol	Mumun 18
cc134	2690	50	Chungcheong	intcal13	Mumun	Asan Punggidong Apgol	Mumun 2
cc135	2660	50	Chungcheong	intcal13	Mumun	Asan Punggidong Apgol	Mumun 24
cc137	2880	50	Chungcheong	intcal13	Mumun	Asan Punggidong Apgol	Mumun 3
cc138	2850	50	Chungcheong	intcal13	Mumun	Asan Punggidong Apgol	Mumun 5
cc139	3020	50	Chungcheong	intcal13	Mumun	Asan Punggidong Apgol	Mumun 9
cc143	2718	37	Chungcheong	intcal13	Mumun	Asan Punggidong Bamjulgil	no 4
cc144	2750	100	Chungcheong	intcal13	Mumun	Asan Punggidong Bamjulgil	no 5
cc145	2820	50	Chungcheong	intcal13	Mumun	Asan Punggidong Bamjulgil 2	no 12
cc359	2660	50	Chungcheong	intcal13	Mumun	Asan Seokgokri	A-5-1
cc124	2470	24	Chungcheong	intcal13	Mumun	Asan Sijeonri	no 1
neo135	4640	60	Chungcheong	intcal13	Chulmun	Asan Sungnaeri	no 2
neo134	4660	50	Chungcheong	intcal13	Chulmun	Asan Sungnaeri	no 4
neo151	4360	36	Chungcheong	intcal13	Chulmun	Asan Yongduri Buguiri	Na-2
cc262	2830	40	Chungcheong	intcal13	Mumun	Asan Yongduri Jinteo	no 11
cc258	2720	40	Chungcheong	intcal13	Mumun	Asan Yongduri Jinteo	no 12
cc253	2780	40	Chungcheong	intcal13	Mumun	Asan Yongduri Jinteo	no 19
cc255	2820	40	Chungcheong	intcal13	Mumun	Asan Yongduri Jinteo	no 20
cc252	2770	40	Chungcheong	intcal13	Mumun	Asan Yongduri Jinteo	no 21
cc257	2920	50	Chungcheong	intcal13	Mumun	Asan Yongduri Jinteo	no 24
cc260	2840	40	Chungcheong	intcal13	Mumun	Asan Yongduri Jinteo	no 25
cc259	2710	40	Chungcheong	intcal13	Mumun	Asan Yongduri Jinteo	no 27
cc256	2510	40	Chungcheong	intcal13	Mumun	Asan Yongduri Jinteo	no 30
cc261	2730	40	Chungcheong	intcal13	Mumun	Asan Yongduri Jinteo	no 6
cc254	2810	40	Chungcheong	intcal13	Mumun	Asan Yongduri Jinteo	no 9
cc177	2840	40	Chungcheong	intcal13	Mumun	Asan Yongduri Sangol	I-1-2
cc178	2824	29	Chungcheong	intcal13	Mumun	Asan Yongduri Sangol	II-1-1
cc184	2550	44	Chungcheong	intcal13	Mumun	Asan Yongduri Sangol	II-1-11
cc179	2831	27	Chungcheong	intcal13	Mumun	Asan Yongduri Sangol	II-1-2
cc180	2865	36	Chungcheong	intcal13	Mumun	Asan Yongduri Sangol	II-1-4
cc181	2830	36	Chungcheong	intcal13	Mumun	Asan Yongduri Sangol	II-1-5
cc182	2880	50	Chungcheong	intcal13	Mumun	Asan Yongduri Sangol	II-1-8
cc183	2795	21	Chungcheong	intcal13	Mumun	Asan Yongduri Sangol	II-1-9
cc244	2810	50	Chungcheong	intcal13	Mumun	Asan Yonghwadong Gajaegol	I-13
cc245	2850	50	Chungcheong	intcal13	Mumun	Asan Yonghwadong Gajaegol	I-22
cc246	2480	60	Chungcheong	intcal13	Mumun	Asan Yonghwadong Gajaegol	I-23
cc247	2752	43	Chungcheong	intcal13	Mumun	Asan Yonghwadong Gajaegol	I-24
cc248	2840	60	Chungcheong	intcal13	Mumun	Asan Yonghwadong Gajaegol	II-3-1
cc249	2920	60	Chungcheong	intcal13	Mumun	Asan Yonghwadong Gajaegol	II-3-2
cc250	2830	50	Chungcheong	intcal13	Mumun	Asan Yonghwadong Gajaegol	II-3-3
cc251	2870	50	Chungcheong	intcal13	Mumun	Asan Yonghwadong Gajaegol	II-3-4
cc430	2850	50	Chungcheong	intcal13	Mumun	Baeksukdong	94-B-13
cc431	2820	60	Chungcheong	intcal13	Mumun	Baeksukdong	94-B-14
cc427	2780	60	Chungcheong	intcal13	Mumun	Baeksukdong	94-B-15
cc429	2595	43	Chungcheong	intcal13	Mumun	Baeksukdong	94-B-19
cc428	2690	60	Chungcheong	intcal13	Mumun	Baeksukdong	94-B-2
cc433	2805	39	Chungcheong	intcal13	Mumun	Baeksukdong	95-II-2
cc432	2683	35	Chungcheong	intcal13	Mumun	Baeksukdong	95-II-7
cc435	2760	60	Chungcheong	intcal13	Mumun	Baeksukdong	95-III-1
cc434	2785	35	Chungcheong	intcal13	Mumun	Baeksukdong	95-III-5
neo138	4529	27	Chungcheong	intcal13	Chulmun	Boryeong Gwanchangri	no 2
neo146	4438	70	Chungcheong	intcal13	Chulmun	Boryeong Gwanchangri	no 47
cc506	2545	29	Chungcheong	intcal13	Mumun	Boryeong Jinjukri	no 1
cc507	2445	34	Chungcheong	intcal13	Mumun	Boryeong Jinjukri	no 3
cc508	2323	30	Chungcheong	intcal13	Mumun	Boryeong Jinjukri	no 4
cc509	2489	34	Chungcheong	intcal13	Mumun	Boryeong Jinjukri	no 6
cc531	2510	70	Chungcheong	intcal13	Mumun	Boryeong Jinjukri	no 8-1
cc532	2460	40	Chungcheong	intcal13	Mumun	Boryeong Jinjukri	no 8-2
cc533	2390	60	Chungcheong	intcal13	Mumun	Boryeong Jinjukri	no 8-3
cc510	2467	27	Chungcheong	intcal13	Mumun	Boryeong Jinjukri	no 9
gg95	2690	50	Gyeonggi	intcal13	Mumun	Bucheon Gogangdong	no 10
gg96	2910	70	Gyeonggi	intcal13	Mumun	Bucheon Gogangdong	no 12
gg97	2851	34	Gyeonggi	intcal13	Mumun	Bucheon Gogangdong	no 13
gg98	2840	80	Gyeonggi	intcal13	Mumun	Bucheon Gogangdong	no 14
cc307	2790	60	Chungcheong	intcal13	Mumun	Buyeo Gajungri Sanjikri	no 2
cc73	2480	35	Chungcheong	intcal13	Mumun	Buyeo Jeungsanri	I-3
cc74	2510	35	Chungcheong	intcal13	Mumun	Buyeo Jeungsanri	I-6
cc75	2590	60	Chungcheong	intcal13	Mumun	Buyeo Jeungsanri	I-7
cc71	2708	30	Chungcheong	intcal13	Mumun	Buyeo Nabokri	no 4
cc521	2444	45	Chungcheong	intcal13	Mumun	Buyeo Nabokri	no 8
cc153	2550	50	Chungcheong	intcal13	Mumun	Buyeo Nabokri Tongsil, Seokuri, Wonmunri	Mumun 1
cc154	2570	60	Chungcheong	intcal13	Mumun	Buyeo Nabokri Tongsil, Seokuri, Wonmunri	Mumun 2
cc438	2356	39	Chungcheong	intcal13	Mumun	Buyeo Songgukri	zone 54 no 26
cc437	2500	60	Chungcheong	intcal13	Mumun	Buyeo Songgukri	zone 54 no 38
cc439	2590	50	Chungcheong	intcal13	Mumun	Buyeo Songgukri	zone 54 no 39
cc440	2220	60	Chungcheong	intcal13	Mumun	Buyeo Songgukri	zone 54 no 43
cc441	2520	50	Chungcheong	intcal13	Mumun	Buyeo Songgukri	zone 54 no 48
cc511	2485	32	Chungcheong	intcal13	Mumun	Buyeo Songgukri 14	no 23
cc512	2466	29	Chungcheong	intcal13	Mumun	Buyeo Songgukri 14	no 51
cc513	2510	29	Chungcheong	intcal13	Mumun	Buyeo Songgukri 14	no 52
cc514	2448	32	Chungcheong	intcal13	Mumun	Buyeo Songgukri 14	no 67
cc515	2440	40	Chungcheong	intcal13	Mumun	Buyeo Songgukri 14	no 68
cc516	2418	32	Chungcheong	intcal13	Mumun	Buyeo Songgukri 14	no 70
yn292	2775	16	Yeongnam	intcal13	Mumun	Changnyung Sachangri	1
yn463	2380	60	Yeongnam	intcal13	Mumun	Changnyung Yongjamri	1
yn464	2320	50	Yeongnam	intcal13	Mumun	Changnyung Yongjamri	10
gw95	2790	24	Gangwon	intcal13	Mumun	Cheolwon Wasuri	1
gw96	3056	25	Gangwon	intcal13	Mumun	Cheolwon Wasuri	2
cc271	2890	40	Chungcheong	intcal13	Mumun	Cheonan Baekseokdong Gojaemigol	I-2
cc272	2890	40	Chungcheong	intcal13	Mumun	Cheonan Baekseokdong Gojaemigol	I-3
cc274	2770	40	Chungcheong	intcal13	Mumun	Cheonan Baekseokdong Gojaemigol	II-18
cc275	2830	40	Chungcheong	intcal13	Mumun	Cheonan Baekseokdong Gojaemigol	II-25
cc276	2930	40	Chungcheong	intcal13	Mumun	Cheonan Baekseokdong Gojaemigol	II-26
cc277	2870	40	Chungcheong	intcal13	Mumun	Cheonan Baekseokdong Gojaemigol	II-29
cc273	2800	40	Chungcheong	intcal13	Mumun	Cheonan Baekseokdong Gojaemigol	II-3
cc278	2770	40	Chungcheong	intcal13	Mumun	Cheonan Baekseokdong Gojaemigol	II-35
cc279	2820	40	Chungcheong	intcal13	Mumun	Cheonan Baekseokdong Gojaemigol	II-40
cc283	2830	40	Chungcheong	intcal13	Mumun	Cheonan Baekseokdong Gojaemigol	III-13
cc284	2950	40	Chungcheong	intcal13	Mumun	Cheonan Baekseokdong Gojaemigol	III-16
cc285	2530	40	Chungcheong	intcal13	Mumun	Cheonan Baekseokdong Gojaemigol	III-20
cc286	2910	40	Chungcheong	intcal13	Mumun	Cheonan Baekseokdong Gojaemigol	III-21
cc287	2540	40	Chungcheong	intcal13	Mumun	Cheonan Baekseokdong Gojaemigol	III-22
cc288	2520	40	Chungcheong	intcal13	Mumun	Cheonan Baekseokdong Gojaemigol	III-24
cc289	2560	40	Chungcheong	intcal13	Mumun	Cheonan Baekseokdong Gojaemigol	III-26
cc290	2610	40	Chungcheong	intcal13	Mumun	Cheonan Baekseokdong Gojaemigol	III-30
cc280	2810	40	Chungcheong	intcal13	Mumun	Cheonan Baekseokdong Gojaemigol	III-4
cc281	2790	40	Chungcheong	intcal13	Mumun	Cheonan Baekseokdong Gojaemigol	III-7
cc282	2750	40	Chungcheong	intcal13	Mumun	Cheonan Baekseokdong Gojaemigol	III-8
cc291	2640	40	Chungcheong	intcal13	Mumun	Cheonan Baekseokdong Gojaemigol	IV-1
cc294	2830	40	Chungcheong	intcal13	Mumun	Cheonan Baekseokdong Gojaemigol	IV-15
cc295	2930	40	Chungcheong	intcal13	Mumun	Cheonan Baekseokdong Gojaemigol	IV-17
cc296	2940	40	Chungcheong	intcal13	Mumun	Cheonan Baekseokdong Gojaemigol	IV-19
cc297	2820	40	Chungcheong	intcal13	Mumun	Cheonan Baekseokdong Gojaemigol	IV-21
cc298	2590	40	Chungcheong	intcal13	Mumun	Cheonan Baekseokdong Gojaemigol	IV-27
cc292	2880	40	Chungcheong	intcal13	Mumun	Cheonan Baekseokdong Gojaemigol	IV-4
cc293	2780	40	Chungcheong	intcal13	Mumun	Cheonan Baekseokdong Gojaemigol	IV-7
cc85	2845	36	Chungcheong	intcal13	Mumun	Cheonan Baekseokdong Saegaragol	II-1
cc345	2810	35	Chungcheong	intcal13	Mumun	Cheonan Buldangdong	II-10
cc346	2670	35	Chungcheong	intcal13	Mumun	Cheonan Buldangdong	II-12
cc347	2310	80	Chungcheong	intcal13	Mumun	Cheonan Buldangdong	II-19
cc344	2830	35	Chungcheong	intcal13	Mumun	Cheonan Buldangdong	II-2
cc351	2834	39	Chungcheong	intcal13	Mumun	Cheonan Buldangdong	III-13
cc348	2834	39	Chungcheong	intcal13	Mumun	Cheonan Buldangdong	III-3
cc349	2708	40	Chungcheong	intcal13	Mumun	Cheonan Buldangdong	III-6
cc350	2747	40	Chungcheong	intcal13	Mumun	Cheonan Buldangdong	III-9
cc502	2786	25	Chungcheong	intcal13	Mumun	Cheonan Bulmugol	C KC001
cc113	2546	91	Chungcheong	intcal13	Mumun	Cheonan Daeheungri	2
cc496	2560	60	Chungcheong	intcal13	Mumun	Cheonan Daehwari Sinpungri	KC-003
cc497	3010	60	Chungcheong	intcal13	Mumun	Cheonan Daehwari Sinpungri	KC-004
cc498	3000	60	Chungcheong	intcal13	Mumun	Cheonan Daehwari Sinpungri	KC-005
cc499	2810	60	Chungcheong	intcal13	Mumun	Cheonan Daehwari Sinpungri	KC-006
cc500	2770	60	Chungcheong	intcal13	Mumun	Cheonan Daehwari Sinpungri	KC-009
cc501	2840	60	Chungcheong	intcal13	Mumun	Cheonan Daehwari Sinpungri	KC-010
cc443	2930	60	Chungcheong	intcal13	Mumun	Cheonan Dujeongdong C-D	3
cc110	2835	36	Chungcheong	intcal13	Mumun	Cheonan Samgokri	2
cc111	2780	50	Chungcheong	intcal13	Mumun	Cheonan Samgokri	3
cc360	2740	40	Chungcheong	intcal13	Mumun	Cheonan Sinbangdong district 3	I-14
cc361	2810	60	Chungcheong	intcal13	Mumun	Cheonan Sinbangdong district 3	I-21
cc362	2360	40	Chungcheong	intcal13	Mumun	Cheonan Sinbangdong district 3	II-1
cc364	2820	50	Chungcheong	intcal13	Mumun	Cheonan Sinbangdong district 3	II-11
cc365	2890	60	Chungcheong	intcal13	Mumun	Cheonan Sinbangdong district 3	II-17
cc366	2930	60	Chungcheong	intcal13	Mumun	Cheonan Sinbangdong district 3	II-19
cc363	2850	60	Chungcheong	intcal13	Mumun	Cheonan Sinbangdong district 3	II-2
cc114	2704	35	Chungcheong	intcal13	Mumun	Cheonan Ssangyongdong	zone 3 no 1
cc115	2500	50	Chungcheong	intcal13	Mumun	Cheonan Ssangyongdong	zone 3 no 5
cc116	2347	50	Chungcheong	intcal13	Mumun	Cheonan Ssangyongdong	zone 4 no 1
cc317	2780	36	Chungcheong	intcal13	Mumun	Cheonan Yonggokdong Duteogol	1
cc318	2785	29	Chungcheong	intcal13	Mumun	Cheonan Yonggokdong Duteogol	2
cc319	2840	50	Chungcheong	intcal13	Mumun	Cheonan Yonggokdong Duteogol	3
cc320	2770	50	Chungcheong	intcal13	Mumun	Cheonan Yonggokdong Duteogol	4
cc130	2778	21	Chungcheong	intcal13	Mumun	Cheonan Yuri	Mumun 1
yn326	2830	40	Yeongnam	intcal13	Mumun	Cheongdo Jinrari	3
yn327	3000	40	Yeongnam	intcal13	Mumun	Cheongdo Jinrari	8
yn328	2700	40	Yeongnam	intcal13	Mumun	Cheongdo Jinrari	17
yn329	2890	60	Yeongnam	intcal13	Mumun	Cheongdo Jinrari	19
yn330	2910	80	Yeongnam	intcal13	Mumun	Cheongdo Jinrari	64
yn331	2980	60	Yeongnam	intcal13	Mumun	Cheongdo Jinrari	71
yn456	3040	50	Yeongnam	intcal13	Mumun	Cheongdo Jinrari 933	1
yn454	2980	50	Yeongnam	intcal13	Mumun	Cheongdo Jinrari 933	23
yn452	2930	50	Yeongnam	intcal13	Mumun	Cheongdo Jinrari 933	36
yn455	3020	50	Yeongnam	intcal13	Mumun	Cheongdo Jinrari 933	38
yn453	2960	60	Yeongnam	intcal13	Mumun	Cheongdo Jinrari 933	41
yn457	3040	50	Yeongnam	intcal13	Mumun	Cheongdo Jinrari 933	42
cc70	3050	80	Chungcheong	intcal13	Mumun	Cheongju Bijadong 1	2
cc55	2950	60	Chungcheong	intcal13	Mumun	Cheongju Bijadong 2	4
cc56	2894	25	Chungcheong	intcal13	Mumun	Cheongju Bijadong 2	5
cc57	2830	50	Chungcheong	intcal13	Mumun	Cheongju Bijadong 2	6
cc58	2870	60	Chungcheong	intcal13	Mumun	Cheongju Bijadong 2	7
cc59	2810	60	Chungcheong	intcal13	Mumun	Cheongju Bijadong 2	8
cc60	2470	50	Chungcheong	intcal13	Mumun	Cheongju Bijadong 2	9
cc447	2450	70	Chungcheong	intcal13	Mumun	Cheongju Bongmyungdong	B-4
cc446	2760	80	Chungcheong	intcal13	Mumun	Cheongju Bongmyungdong	B-6
neo142	4490	100	Chungcheong	intcal13	Chulmun	Cheongju Bongmyungdong	zone 4 no 1
cc50	2580	60	Chungcheong	intcal13	Mumun	Cheongju Gagyungdong	1
cc51	2720	40	Chungcheong	intcal13	Mumun	Cheongju Gagyungdong	2
cc52	2760	40	Chungcheong	intcal13	Mumun	Cheongju Gagyungdong	5
cc217	2960	50	Chungcheong	intcal13	Mumun	Cheongju Gangseodong	Mumun 1
cc218	3050	80	Chungcheong	intcal13	Mumun	Cheongju Gangseodong	Mumun 2
cc53	2941	35	Chungcheong	intcal13	Mumun	Cheongju Undongdong	1
cc54	2915	43	Chungcheong	intcal13	Mumun	Cheongju Undongdong	3
cc222	2930	50	Chungcheong	intcal13	Mumun	Cheongju Yongam I	I-1
cc223	2900	50	Chungcheong	intcal13	Mumun	Cheongju Yongam I	II-1
cc224	2774	36	Chungcheong	intcal13	Mumun	Cheongju Yongam I	II-4
cc503	2470	40	Chungcheong	intcal13	Mumun	Cheongwon Gungpyeongri	A-KC001
cc504	2470	40	Chungcheong	intcal13	Mumun	Cheongwon Gungpyeongri	B-KC005
cc505	2440	40	Chungcheong	intcal13	Mumun	Cheongwon Gungpyeongri	B-KC007
cc159	2570	50	Chungcheong	intcal13	Mumun	Cheongwon Ssangcheongri	I-1
cc161	2510	60	Chungcheong	intcal13	Mumun	Cheongwon Ssangcheongri	II-10
cc162	2550	60	Chungcheong	intcal13	Mumun	Cheongwon Ssangcheongri	II-13
cc160	2460	50	Chungcheong	intcal13	Mumun	Cheongwon Ssangcheongri	II-7
cc163	2790	60	Chungcheong	intcal13	Mumun	Cheongwon Ssangcheongri	III-A-9
cc164	2470	50	Chungcheong	intcal13	Mumun	Cheongwon Ssangcheongri	III-B-1
cc168	3100	80	Chungcheong	intcal13	Mumun	Cheongwon Ssangcheongri	III-B-18
cc165	2670	60	Chungcheong	intcal13	Mumun	Cheongwon Ssangcheongri	III-B-2
cc166	2540	60	Chungcheong	intcal13	Mumun	Cheongwon Ssangcheongri	III-B-8
cc167	2560	60	Chungcheong	intcal13	Mumun	Cheongwon Ssangcheongri	III-B-9
neo154	4254	26	Chungcheong	intcal13	Chulmun	Cheongwon Yeonghari	1
cc33	2440	50	Chungcheong	intcal13	Mumun	Cheongyang Gwangamri	1
cc34	2450	50	Chungcheong	intcal13	Mumun	Cheongyang Gwangamri	2
cc35	2480	50	Chungcheong	intcal13	Mumun	Cheongyang Gwangamri	4
cc36	2465	36	Chungcheong	intcal13	Mumun	Cheongyang Gwangamri	7
gw86	2460	60	Gangwon	intcal13	Mumun	Cheonjeonri	A-11
gw87	2616	43	Gangwon	intcal13	Mumun	Cheonjeonri	A-13
gw88	2580	39	Gangwon	intcal13	Mumun	Cheonjeonri	A-15
gw89	2646	39	Gangwon	intcal13	Mumun	Cheonjeonri	A-18
gw90	2600	43	Gangwon	intcal13	Mumun	Cheonjeonri	A-47
gw91	2900	60	Gangwon	intcal13	Mumun	Cheonjeonri	A-59
gw84	2470	60	Gangwon	intcal13	Mumun	Cheonjeonri	A-6
gw92	2410	50	Gangwon	intcal13	Mumun	Cheonjeonri	A-63
gw93	2470	50	Gangwon	intcal13	Mumun	Cheonjeonri	A-67
gw94	2600	50	Gangwon	intcal13	Mumun	Cheonjeonri	A-72
gw85	2560	50	Gangwon	intcal13	Mumun	Cheonjeonri	A-9
neo026	3730	60	Gangwon	intcal13	Chulmun	Cheonjeonri	Cheonjeon-7
gw191	2951	31	Gangwon	intcal13	Mumun	Chuncheon Bukhangang Embankment Reconstruction site (Sinmae)	1
gw192	2705	36	Gangwon	intcal13	Mumun	Chuncheon Bukhangang Embankment Reconstruction site (Sinmae)	2
gw193	2672	36	Gangwon	intcal13	Mumun	Chuncheon Bukhangang Embankment Reconstruction site (Sinmae)	3
gw194	2530	50	Gangwon	intcal13	Mumun	Chuncheon Bukhangang Embankment Reconstruction site (Sinmae)	5
gw125	2918	39	Gangwon	intcal13	Mumun	Chuncheon Cheonjeonri 121-16	no 10
gw126	3020	80	Gangwon	intcal13	Mumun	Chuncheon Cheonjeonri 121-16	no 2
gw127	2805	36	Gangwon	intcal13	Mumun	Chuncheon Cheonjeonri 121-16	no 7
gw128	2800	60	Gangwon	intcal13	Mumun	Chuncheon Cheonjeonri 121-16	no 8
gw129	2500	40	Gangwon	intcal13	Mumun	Chuncheon Cheonjeonri Yulmunri	Mumun 15
gw130	2910	50	Gangwon	intcal13	Mumun	Chuncheon Cheonjeonri Yulmunri	Mumun 16
gw131	2480	50	Gangwon	intcal13	Mumun	Chuncheon Cheonjeonri Yulmunri	Mumun 18
gw132	2810	50	Gangwon	intcal13	Mumun	Chuncheon Cheonjeonri Yulmunri	Mumun 19
gw133	2930	50	Gangwon	intcal13	Mumun	Chuncheon Cheonjeonri Yulmunri	Mumun 24
gw134	2560	50	Gangwon	intcal13	Mumun	Chuncheon Cheonjeonri Yulmunri	Mumun 29
gw135	2580	40	Gangwon	intcal13	Mumun	Chuncheon Cheonjeonri Yulmunri	Mumun 30
gw136	2490	50	Gangwon	intcal13	Mumun	Chuncheon Cheonjeonri Yulmunri	Mumun 34
gw137	2850	40	Gangwon	intcal13	Mumun	Chuncheon Cheonjeonri Yulmunri	Mumun 7
gw138	2820	40	Gangwon	intcal13	Mumun	Chuncheon Cheonjeonri Yulmunri	Mumun 8
gw139	2930	40	Gangwon	intcal13	Mumun	Chuncheon Cheonjeonri Yulmunri	Mumun 9
gw102	2820	40	Gangwon	intcal13	Mumun	Chuncheon Geodujigu	1
gw103	2532	22	Gangwon	intcal13	Mumun	Chuncheon Geodujigu	2
gw104	2760	70	Gangwon	intcal13	Mumun	Chuncheon Geodujigu	3
gw97	2890	50	Gangwon	intcal13	Mumun	Chuncheon Geoduri	1
gw100	2520	40	Gangwon	intcal13	Mumun	Chuncheon Geoduri	12
gw101	2480	40	Gangwon	intcal13	Mumun	Chuncheon Geoduri	14
gw98	2870	40	Gangwon	intcal13	Mumun	Chuncheon Geoduri	17
gw99	2940	40	Gangwon	intcal13	Mumun	Chuncheon Geoduri	19
gw200	2550	50	Gangwon	intcal13	Mumun	Chuncheon Geoduri 779-1	1
gw201	2910	50	Gangwon	intcal13	Mumun	Chuncheon Geoduri 779-1	2
gw202	2840	50	Gangwon	intcal13	Mumun	Chuncheon Geoduri 779-1	4
gw203	2830	50	Gangwon	intcal13	Mumun	Chuncheon Geoduri 779-1	5
gw205	2881	18	Gangwon	intcal13	Mumun	Chuncheon Geumsanri	A-Mumun 1
gw206	2847	21	Gangwon	intcal13	Mumun	Chuncheon Geumsanri	A-Mumun 2
gw207	2835	24	Gangwon	intcal13	Mumun	Chuncheon Geumsanri	B-Mumun 1
gw211	2735	23	Gangwon	intcal13	Mumun	Chuncheon Geumsanri	B-Mumun 15
gw212	2794	23	Gangwon	intcal13	Mumun	Chuncheon Geumsanri	B-Mumun 16
gw208	2936	18	Gangwon	intcal13	Mumun	Chuncheon Geumsanri	B-Mumun 4
gw209	2724	21	Gangwon	intcal13	Mumun	Chuncheon Geumsanri	B-Mumun 7
gw210	2730	19	Gangwon	intcal13	Mumun	Chuncheon Geumsanri	B-Mumun 8
gw156	3020	40	Gangwon	intcal13	Mumun	Chuncheon Hyeonamri	Mumun 1
gw149	2800	40	Gangwon	intcal13	Mumun	Chuncheon Hyeonamri	Mumun 13
gw150	2750	40	Gangwon	intcal13	Mumun	Chuncheon Hyeonamri	Mumun 14
gw148	2330	40	Gangwon	intcal13	Mumun	Chuncheon Hyeonamri	Mumun 15
gw146	2380	40	Gangwon	intcal13	Mumun	Chuncheon Hyeonamri	Mumun 18
gw153	2390	40	Gangwon	intcal13	Mumun	Chuncheon Hyeonamri	Mumun 31
gw151	2760	40	Gangwon	intcal13	Mumun	Chuncheon Hyeonamri	Mumun 36
gw152	2650	40	Gangwon	intcal13	Mumun	Chuncheon Hyeonamri	Mumun 37
gw141	2390	50	Gangwon	intcal13	Mumun	Chuncheon Hyeonamri	Mumun 43
gw142	2410	50	Gangwon	intcal13	Mumun	Chuncheon Hyeonamri	Mumun 44
gw144	2490	40	Gangwon	intcal13	Mumun	Chuncheon Hyeonamri	Mumun 45
gw143	2480	40	Gangwon	intcal13	Mumun	Chuncheon Hyeonamri	Mumun 46
gw155	2610	40	Gangwon	intcal13	Mumun	Chuncheon Hyeonamri	Mumun 48
gw140	2690	50	Gangwon	intcal13	Mumun	Chuncheon Hyeonamri	Mumun 49
gw154	2720	40	Gangwon	intcal13	Mumun	Chuncheon Hyeonamri	Mumun 51
gw145	2660	50	Gangwon	intcal13	Mumun	Chuncheon Hyeonamri	Mumun 7
gw147	2700	50	Gangwon	intcal13	Mumun	Chuncheon Hyeonamri	Mumun 9
gw118	2450	40	Gangwon	intcal13	Mumun	Chuncheon Jungdodong	10
gw119	2490	40	Gangwon	intcal13	Mumun	Chuncheon Jungdodong	13
gw120	2530	40	Gangwon	intcal13	Mumun	Chuncheon Jungdodong	14
gw121	2460	40	Gangwon	intcal13	Mumun	Chuncheon Jungdodong	16
gw112	2380	50	Gangwon	intcal13	Mumun	Chuncheon Jungdodong	2
gw122	2550	40	Gangwon	intcal13	Mumun	Chuncheon Jungdodong	26
gw123	2590	40	Gangwon	intcal13	Mumun	Chuncheon Jungdodong	27
gw124	2520	40	Gangwon	intcal13	Mumun	Chuncheon Jungdodong	29
gw113	2470	40	Gangwon	intcal13	Mumun	Chuncheon Jungdodong	3
gw114	2430	40	Gangwon	intcal13	Mumun	Chuncheon Jungdodong	4
gw115	2420	40	Gangwon	intcal13	Mumun	Chuncheon Jungdodong	5
gw116	2400	40	Gangwon	intcal13	Mumun	Chuncheon Jungdodong	8
gw117	2430	40	Gangwon	intcal13	Mumun	Chuncheon Jungdodong	9
gw288	2360	40	Gangwon	intcal13	Mumun	Chuncheon Jungdodong D-E	no 10
gw290	3040	50	Gangwon	intcal13	Mumun	Chuncheon Jungdodong D-E	no 21
gw287	2410	40	Gangwon	intcal13	Mumun	Chuncheon Jungdodong D-E	no 23
gw286	2650	40	Gangwon	intcal13	Mumun	Chuncheon Jungdodong D-E	no 25
gw284	2750	40	Gangwon	intcal13	Mumun	Chuncheon Jungdodong D-E	no 28
gw291	2936	29	Gangwon	intcal13	Mumun	Chuncheon Jungdodong D-E	no 28
gw296	2519	32	Gangwon	intcal13	Mumun	Chuncheon Jungdodong D-E	no 32
gw298	2480	50	Gangwon	intcal13	Mumun	Chuncheon Jungdodong D-E	no 34
gw297	2530	40	Gangwon	intcal13	Mumun	Chuncheon Jungdodong D-E	no 35
gw292	2395	36	Gangwon	intcal13	Mumun	Chuncheon Jungdodong D-E	no 36
gw294	2601	29	Gangwon	intcal13	Mumun	Chuncheon Jungdodong D-E	no 39
gw295	2519	32	Gangwon	intcal13	Mumun	Chuncheon Jungdodong D-E	no 41
gw293	2485	29	Gangwon	intcal13	Mumun	Chuncheon Jungdodong D-E	no 42
gw299	2410	60	Gangwon	intcal13	Mumun	Chuncheon Jungdodong D-E	no 47
gw300	2610	50	Gangwon	intcal13	Mumun	Chuncheon Jungdodong D-E	no 51
gw301	2753	32	Gangwon	intcal13	Mumun	Chuncheon Jungdodong D-E	no 61
gw302	2753	32	Gangwon	intcal13	Mumun	Chuncheon Jungdodong D-E	no 62
gw303	2570	50	Gangwon	intcal13	Mumun	Chuncheon Jungdodong D-E	no 63
gw304	3030	29	Gangwon	intcal13	Mumun	Chuncheon Jungdodong D-E	no 64
gw289	2530	40	Gangwon	intcal13	Mumun	Chuncheon Jungdodong D-E	no 7
gw307	2410	60	Gangwon	intcal13	Mumun	Chuncheon Jungdodong D-E	no 77
gw305	2540	50	Gangwon	intcal13	Mumun	Chuncheon Jungdodong D-E	no 79
gw306	2520	40	Gangwon	intcal13	Mumun	Chuncheon Jungdodong D-E	no 83
gw308	2520	50	Gangwon	intcal13	Mumun	Chuncheon Jungdodong D-E	no 86
gw283	2660	40	Gangwon	intcal13	Mumun	Chuncheon Jungdodong D-E	no 9
gw285	2930	40	Gangwon	intcal13	Mumun	Chuncheon Jungdodong D-E	no 9-1
gw400	2930	60	Gangwon	intcal13	Mumun	Chuncheon Naepyungri	pit house
gw107	3026	36	Gangwon	intcal13	Mumun	Chuncheon Sinmaedaegyo	no 17
gw108	2930	36	Gangwon	intcal13	Mumun	Chuncheon Sinmaedaegyo	no 18
gw109	2625	36	Gangwon	intcal13	Mumun	Chuncheon Sinmaedaegyo	no 27
gw105	2745	25	Gangwon	intcal13	Mumun	Chuncheon Songamdong	Mumun 1
gw106	2485	20	Gangwon	intcal13	Mumun	Chuncheon Songamdong	Mumun 3
gw110	2460	60	Gangwon	intcal13	Mumun	Chuncheon Yulmunri 335-4	Mumun 2
gw111	2570	50	Gangwon	intcal13	Mumun	Chuncheon Yulmunri 335-4	Mumun 9
hn210	2990	60	Honam	intcal13	Mumun	Daeanri Bangdoo	pit house
gg87	2650	50	Gyeonggi	intcal13	Mumun	Daedukgol	no 2
gg88	2880	80	Gyeonggi	intcal13	Mumun	Daedukgol	no 3
gg89	2920	80	Gyeonggi	intcal13	Mumun	Daedukgol	no 4
yn7	2980	29	Yeongnam	intcal13	Mumun	Daegu Bongmoodong 5	no 2
yn8	2755	43	Yeongnam	intcal13	Mumun	Daegu Bongmoodong 5	no 3
yn5	3030	50	Yeongnam	intcal13	Mumun	Daegu Daecheondong 511-2	no 10
yn6	3000	50	Yeongnam	intcal13	Mumun	Daegu Daecheondong 511-2	no 16
yn1	2650	40	Yeongnam	intcal13	Mumun	Daegu Donghodong	no 1
yn9	2985	36	Yeongnam	intcal13	Mumun	Daegu Donghodong 181	no 5
yn17	2570	40	Yeongnam	intcal13	Mumun	Daegu Donghodong Settlement	no 20
yn2	2860	50	Yeongnam	intcal13	Mumun	Daegu Maecheondong	no 3
yn3	2865	36	Yeongnam	intcal13	Mumun	Daegu Maecheondong	no 5
yn4	2822	28	Yeongnam	intcal13	Mumun	Daegu Maecheondong	no 6
yn23	3170	50	Yeongnam	intcal13	Mumun	Daegu Sangdong 552-8	no 1
yn24	3075	39	Yeongnam	intcal13	Mumun	Daegu Sangdong 552-8	no 2
yn558	2750	50	Yeongnam	intcal13	Mumun	Daegu Sangindong 119-20	no 2
yn559	2640	50	Yeongnam	intcal13	Mumun	Daegu Sangindong 119-20	no 4
yn560	2710	50	Yeongnam	intcal13	Mumun	Daegu Sangindong 119-20	no 5
yn19	3070	50	Yeongnam	intcal13	Mumun	Daegu Sangindong 98-1	no 1
yn20	2740	50	Yeongnam	intcal13	Mumun	Daegu Sangindong 98-1	no 3
yn21	2820	50	Yeongnam	intcal13	Mumun	Daegu Sangindong 98-1	no 4
yn22	3140	50	Yeongnam	intcal13	Mumun	Daegu Sangindong 98-1	no 5
yn13	2920	60	Yeongnam	intcal13	Mumun	Daegu Seobyeondong Settlement	no 1
yn14	2710	80	Yeongnam	intcal13	Mumun	Daegu Seobyeondong Settlement	no 25
yn15	2986	39	Yeongnam	intcal13	Mumun	Daegu Seobyeondong Settlement	no 27
yn16	2690	40	Yeongnam	intcal13	Mumun	Daegu Seobyeondong Settlement	no 32
yn25	2570	70	Yeongnam	intcal13	Mumun	Daegu Wolsungdong 1275	no 1
yn28	2440	50	Yeongnam	intcal13	Mumun	Daegu Wolsungdong 1275	no 14
yn29	3100	60	Yeongnam	intcal13	Mumun	Daegu Wolsungdong 1275	no 15
yn30	2920	80	Yeongnam	intcal13	Mumun	Daegu Wolsungdong 1275	no 16
yn31	2460	50	Yeongnam	intcal13	Mumun	Daegu Wolsungdong 1275	no 17
yn26	2950	80	Yeongnam	intcal13	Mumun	Daegu Wolsungdong 1275	no 3
yn27	2970	40	Yeongnam	intcal13	Mumun	Daegu Wolsungdong 1275	no 5
yn12	2818	39	Yeongnam	intcal13	Mumun	Daegu Wolsungdong 498 3	Zone III pit house
yn10	2680	40	Yeongnam	intcal13	Mumun	Daegu Wolsungdong 585	no 1
yn11	2730	50	Yeongnam	intcal13	Mumun	Daegu Wolsungdong 585	no 4
yn33	3050	50	Yeongnam	intcal13	Mumun	Daegu Wolsungdong 591	no 3
yn32	2870	50	Yeongnam	intcal13	Mumun	Daegu Wolsungdong 591	no 7
cc102	3000	50	Chungcheong	intcal13	Mumun	Daejeon Bangdongteul	no 11
cc103	2770	50	Chungcheong	intcal13	Mumun	Daejeon Bangdongteul	no 14
cc104	2780	50	Chungcheong	intcal13	Mumun	Daejeon Bangdongteul	no 15
cc105	3100	36	Chungcheong	intcal13	Mumun	Daejeon Bangdongteul	no 17
cc106	2821	36	Chungcheong	intcal13	Mumun	Daejeon Bangdongteul	no 18
cc107	2690	50	Chungcheong	intcal13	Mumun	Daejeon Bangdongteul	no 21
cc98	2510	50	Chungcheong	intcal13	Mumun	Daejeon Bangdongteul	no 3
cc99	2870	50	Chungcheong	intcal13	Mumun	Daejeon Bangdongteul	no 5
cc100	2710	40	Chungcheong	intcal13	Mumun	Daejeon Bangdongteul	no 7
cc101	2601	29	Chungcheong	intcal13	Mumun	Daejeon Bangdongteul	no 9
cc170	2698	34	Chungcheong	intcal13	Mumun	Daejeon Gaodong	no 1
cc171	2630	30	Chungcheong	intcal13	Mumun	Daejeon Gaodong	no 2
cc40	2750	40	Chungcheong	intcal13	Mumun	Daejeon Gwanjeodong	no 11
cc41	2840	40	Chungcheong	intcal13	Mumun	Daejeon Gwanjeodong	no 14
cc42	2850	29	Chungcheong	intcal13	Mumun	Daejeon Gwanjeodong	no 15
cc43	2840	40	Chungcheong	intcal13	Mumun	Daejeon Gwanjeodong	no 16
cc44	2880	50	Chungcheong	intcal13	Mumun	Daejeon Gwanjeodong	no 17
cc45	2910	40	Chungcheong	intcal13	Mumun	Daejeon Gwanjeodong	no 20
cc46	2830	40	Chungcheong	intcal13	Mumun	Daejeon Gwanjeodong	no 21
cc37	2856	25	Chungcheong	intcal13	Mumun	Daejeon Gwanjeodong	no 6
cc38	2850	50	Chungcheong	intcal13	Mumun	Daejeon Gwanjeodong	no 7
cc39	2889	21	Chungcheong	intcal13	Mumun	Daejeon Gwanjeodong	no 8
cc169	2650	40	Chungcheong	intcal13	Mumun	Daejeon Gwanpyungdong	I-2
neo152	4344	29	Chungcheong	intcal13	Chulmun	Daejeon Gwanpyungdong	I-2-1
cc155	2550	40	Chungcheong	intcal13	Mumun	Daejeon Jaoondong	II-1
cc156	2510	40	Chungcheong	intcal13	Mumun	Daejeon Jaoondong	II-2
cc157	2480	90	Chungcheong	intcal13	Mumun	Daejeon Jaoondong	II-3
cc158	2570	70	Chungcheong	intcal13	Mumun	Daejeon Jaoondong	II-4
cc444	2370	55	Chungcheong	intcal13	Mumun	Daejeon Noeundong	A-1-1
cc355	2840	40	Chungcheong	intcal13	Mumun	Daejeon Sangdaedong 1	Mumun rectangular 5
cc356	2890	40	Chungcheong	intcal13	Mumun	Daejeon Sangdaedong 1	Mumun rectangular 8
cc357	2474	32	Chungcheong	intcal13	Mumun	Daejeon Sangdaedong 1	Mumun Songgukri type 1
cc358	2535	29	Chungcheong	intcal13	Mumun	Daejeon Sangdaedong 1	Mumun Songgukri type 5
cc336	2303	36	Chungcheong	intcal13	Mumun	Daejeon Sangseodong	no 4
cc338	2510	39	Chungcheong	intcal13	Mumun	Daejeon Sangseodong	no 5
cc337	2859	26	Chungcheong	intcal13	Mumun	Daejeon Sangseodong	no 8
cc125	2920	50	Chungcheong	intcal13	Mumun	Daejeon Wonsinheungdong Deolegui	no 1
cc126	2840	50	Chungcheong	intcal13	Mumun	Daejeon Wonsinheungdong Deolegui	no 2
cc127	2820	50	Chungcheong	intcal13	Mumun	Daejeon Wonsinheungdong Deolegui	no 4
cc129	2450	50	Chungcheong	intcal13	Mumun	Daejeon Wonsinheungdong Deolegui	no 7
cc128	2510	50	Chungcheong	intcal13	Mumun	Daejeon Wonsinheungdong Deolegui	no 8
cc172	3030	50	Chungcheong	intcal13	Mumun	Daejeon Yonggyedong	Mumun 1
cc173	2879	27	Chungcheong	intcal13	Mumun	Daejeon Yonggyedong	Mumun 2
cc174	2920	50	Chungcheong	intcal13	Mumun	Daejeon Yonggyedong	Mumun 3
cc175	2820	40	Chungcheong	intcal13	Mumun	Daejeon Yonggyedong	Mumun 4
cc188	2890	60	Chungcheong	intcal13	Mumun	Daejeon Yongsan, Taplipdong	II-1
cc195	2880	50	Chungcheong	intcal13	Mumun	Daejeon Yongsan, Taplipdong	II-12
cc196	3060	80	Chungcheong	intcal13	Mumun	Daejeon Yongsan, Taplipdong	II-14
cc189	2940	50	Chungcheong	intcal13	Mumun	Daejeon Yongsan, Taplipdong	II-2
cc190	2810	60	Chungcheong	intcal13	Mumun	Daejeon Yongsan, Taplipdong	II-3
cc191	2845	43	Chungcheong	intcal13	Mumun	Daejeon Yongsan, Taplipdong	II-4
cc192	2880	43	Chungcheong	intcal13	Mumun	Daejeon Yongsan, Taplipdong	II-5
cc193	2560	60	Chungcheong	intcal13	Mumun	Daejeon Yongsan, Taplipdong	II-6
cc194	2720	50	Chungcheong	intcal13	Mumun	Daejeon Yongsan, Taplipdong	II-7
cc197	2970	80	Chungcheong	intcal13	Mumun	Daejeon Yongsan, Taplipdong	IV-1
cc198	2810	31	Chungcheong	intcal13	Mumun	Daejeon Yongsan, Taplipdong	IV-2
cc199	2860	60	Chungcheong	intcal13	Mumun	Daejeon Yongsan, Taplipdong	IV-5
cc200	2790	60	Chungcheong	intcal13	Mumun	Daejeon Yongsan, Taplipdong	V-1
cc201	2800	60	Chungcheong	intcal13	Mumun	Daejeon Yongsan, Taplipdong	VI-10
cc202	2730	43	Chungcheong	intcal13	Mumun	Daejeon Yongsan, Taplipdong	VI-12
cc26	2440	40	Chungcheong	intcal13	Mumun	Daejungdong	I-2 KC-004
cc27	2418	29	Chungcheong	intcal13	Mumun	Daejungdong	I-2 KC-005
yn561	2260	50	Yeongnam	intcal13	Mumun	Dalsung Daeilri 325	no 1
hn64	2980	50	Honam	intcal13	Mumun	Damyang Taemokri 2	Mumun 1
hn65	2960	50	Honam	intcal13	Mumun	Damyang Taemokri 2	Mumun 3
cc146	2580	24	Chungcheong	intcal13	Mumun	Dangjin Jagaeri 1	no 32
cc147	2520	40	Chungcheong	intcal13	Mumun	Dangjin Jagaeri 1	no 34
cc148	2637	29	Chungcheong	intcal13	Mumun	Dangjin Jagaeri 1	no 36
cc220	2736	43	Chungcheong	intcal13	Mumun	Dangjin Jagaeri 2	no 16
cc221	2710	60	Chungcheong	intcal13	Mumun	Dangjin Jagaeri 2	no 19
cc219	2737	34	Chungcheong	intcal13	Mumun	Dangjin Jagaeri 2	no 2
cc87	2810	50	Chungcheong	intcal13	Mumun	Dangjin Seokuri Sosori	I-A-2
cc88	2770	50	Chungcheong	intcal13	Mumun	Dangjin Seokuri Sosori	I-A-3
cc89	2820	40	Chungcheong	intcal13	Mumun	Dangjin Seokuri Sosori	I-B-1
neo150	4376	32	Chungcheong	intcal13	Chulmun	Dangjin Seokuri Sosori	II-1-A-1
cc90	2680	40	Chungcheong	intcal13	Mumun	Dangjin Seokuri Sosori	II-1-B-1
cc91	2880	50	Chungcheong	intcal13	Mumun	Dangjin Seokuri Sosori	II-2-A-1
cc458	2810	40	Chungcheong	intcal13	Mumun	Dangjin Seongsanri 3-1	no 16
cc459	2750	40	Chungcheong	intcal13	Mumun	Dangjin Seongsanri 3-1	no 18
cc460	2840	50	Chungcheong	intcal13	Mumun	Dangjin Seongsanri 3-1	no 21
cc461	2894	29	Chungcheong	intcal13	Mumun	Dangjin Seongsanri 3-1	no 24
cc462	2890	50	Chungcheong	intcal13	Mumun	Dangjin Seongsanri 3-1	no 30
cc463	2914	29	Chungcheong	intcal13	Mumun	Dangjin Seongsanri 3-1	no 37
cc454	2846	29	Chungcheong	intcal13	Mumun	Dangjin Seongsanri 3-1	no 4
cc453	2840	40	Chungcheong	intcal13	Mumun	Dangjin Seongsanri 3-1	no 5
cc455	2800	40	Chungcheong	intcal13	Mumun	Dangjin Seongsanri 3-1	no 6
cc456	2805	29	Chungcheong	intcal13	Mumun	Dangjin Seongsanri 3-1	no 8
cc457	2890	40	Chungcheong	intcal13	Mumun	Dangjin Seongsanri 3-1	no 9
cc464	2820	50	Chungcheong	intcal13	Mumun	Dangjin Seongsanri Tongjungri Samhwari	no 1
cc466	2740	40	Chungcheong	intcal13	Mumun	Dangjin Seongsanri Tongjungri Samhwari	no 15
cc467	2810	40	Chungcheong	intcal13	Mumun	Dangjin Seongsanri Tongjungri Samhwari	no 20
cc468	2820	40	Chungcheong	intcal13	Mumun	Dangjin Seongsanri Tongjungri Samhwari	no 26
cc469	2770	40	Chungcheong	intcal13	Mumun	Dangjin Seongsanri Tongjungri Samhwari	no 33
cc470	2770	40	Chungcheong	intcal13	Mumun	Dangjin Seongsanri Tongjungri Samhwari	no 38
cc471	2770	40	Chungcheong	intcal13	Mumun	Dangjin Seongsanri Tongjungri Samhwari	no 42
cc465	2880	40	Chungcheong	intcal13	Mumun	Dangjin Seongsanri Tongjungri Samhwari	no 9
cc476	2970	40	Chungcheong	intcal13	Mumun	Dangjin Tongjungri	I-1-3
cc477	2945	29	Chungcheong	intcal13	Mumun	Dangjin Tongjungri	I-2-1
cc86	2848	25	Chungcheong	intcal13	Mumun	Dangjin Udoori	no 1
gw41	2725	25	Gangwon	intcal13	Mumun	Donghae Hyogadong	no 1
gw42	2850	25	Gangwon	intcal13	Mumun	Donghae Hyogadong	no 2
gw43	2860	20	Gangwon	intcal13	Mumun	Donghae Hyogadong	no 3
yn541	2750	30	Yeongnam	intcal13	Mumun	Dongrae Oncheondong 2	pit house
cc16	2320	40	Chungcheong	intcal13	Mumun	Dosamri	KC-002
cc17	2600	30	Chungcheong	intcal13	Mumun	Dosamri	KC-003
cc18	2440	40	Chungcheong	intcal13	Mumun	Dosamri	KC-006
cc19	2380	40	Chungcheong	intcal13	Mumun	Dosamri	KC-007
cc20	2360	60	Chungcheong	intcal13	Mumun	Dosamri	KC-010
cc21	2450	40	Chungcheong	intcal13	Mumun	Dosamri	KC-012
cc22	2450	40	Chungcheong	intcal13	Mumun	Dosamri	KC-015
cc23	2610	40	Chungcheong	intcal13	Mumun	Dosamri	KC-016
cc24	2650	60	Chungcheong	intcal13	Mumun	Dosamri	KC-023
cc25	2670	40	Chungcheong	intcal13	Mumun	Dosamri	KC-024
neo147	4426	39	Chungcheong	intcal13	Chulmun	Eumseong Geumseokri	pit house
cc225	2644	24	Chungcheong	intcal13	Mumun	Eumseong Hadangri	pit house 6
neo156	3370	70	Chungcheong	intcal13	Chulmun	Eumseong Hadangri	pit house 6-1
cc131	2640	60	Chungcheong	intcal13	Mumun	Gadjaegol	Mumun 6
neo158	4535	29	Honam	intcal13	Chulmun	Galmeori	no 1
neo157	4621	57	Honam	intcal13	Chulmun	Galmeori	no 2
gw19	2450	60	Gangwon	intcal13	Mumun	Gangneung Bangdongri	A-10
gw20	2440	40	Gangwon	intcal13	Mumun	Gangneung Bangdongri	A-2
gw21	2825	25	Gangwon	intcal13	Mumun	Gangneung Bangdongri	Mumun 1
gw6	3100	50	Gangwon	intcal13	Mumun	Gangneung Bangnaeri	no 1
gw1	2760	60	Gangwon	intcal13	Mumun	Gangneung Bangnaeri	no 10
gw2	2920	50	Gangwon	intcal13	Mumun	Gangneung Bangnaeri	no 11
gw3	2850	60	Gangwon	intcal13	Mumun	Gangneung Bangnaeri	no 13
gw4	2790	60	Gangwon	intcal13	Mumun	Gangneung Bangnaeri	no 14
gw5	2780	60	Gangwon	intcal13	Mumun	Gangneung Bangnaeri	no 15
gw7	2740	50	Gangwon	intcal13	Mumun	Gangneung Bangnaeri	no 2
gw17	2930	50	Gangwon	intcal13	Mumun	Gangneung Bangnaeri	no 3
gw8	2800	60	Gangwon	intcal13	Mumun	Gangneung Bangnaeri	no 3
gw18	2500	50	Gangwon	intcal13	Mumun	Gangneung Bangnaeri	no 4
gw9	2890	50	Gangwon	intcal13	Mumun	Gangneung Bangnaeri	no 4
gw10	2890	60	Gangwon	intcal13	Mumun	Gangneung Bangnaeri	no 5
gw11	2960	50	Gangwon	intcal13	Mumun	Gangneung Bangnaeri	no 6
gw12	2910	50	Gangwon	intcal13	Mumun	Gangneung Bangnaeri	no 7
gw13	2750	50	Gangwon	intcal13	Mumun	Gangneung Bangnaeri	no 8
gw14	2760	50	Gangwon	intcal13	Mumun	Gangneung Bangnaeri	no 9
gw23	3390	60	Gangwon	intcal13	Mumun	Gangneung Gyodong	no 1
gw24	3100	50	Gangwon	intcal13	Mumun	Gangneung Gyodong	no 2
gw25	3230	50	Gangwon	intcal13	Mumun	Gangneung Gyodong	no 3
gw22	2460	20	Gangwon	intcal13	Mumun	Gangneung Hoisandong	Mumun 1
gg13	2805	20	Gyeonggi	intcal13	Mumun	Gapyung Daesungri	Mumun 18
gg14	2945	20	Gyeonggi	intcal13	Mumun	Gapyung Daesungri	Mumun 25
gg1	2500	29	Gyeonggi	intcal13	Mumun	Gapyung Daljeonri	no 1
gg4	2628	39	Gyeonggi	intcal13	Mumun	Gapyung Daljeonri	no 15
gg5	2556	32	Gyeonggi	intcal13	Mumun	Gapyung Daljeonri	no 18
gg6	2574	36	Gyeonggi	intcal13	Mumun	Gapyung Daljeonri	no 19
gg7	2360	30	Gyeonggi	intcal13	Mumun	Gapyung Daljeonri	no 22
gg8	2430	40	Gyeonggi	intcal13	Mumun	Gapyung Daljeonri	no 25
gg9	2528	21	Gyeonggi	intcal13	Mumun	Gapyung Daljeonri	no 35
gg10	3110	60	Gyeonggi	intcal13	Mumun	Gapyung Daljeonri	no 36
gg11	2557	29	Gyeonggi	intcal13	Mumun	Gapyung Daljeonri	no 37
gg12	3140	60	Gyeonggi	intcal13	Mumun	Gapyung Daljeonri	no 39
gg2	2494	31	Gyeonggi	intcal13	Mumun	Gapyung Daljeonri	no 8
gg3	2530	80	Gyeonggi	intcal13	Mumun	Gapyung Daljeonri	no 9
gg15	3050	29	Gyeonggi	intcal13	Mumun	Gapyung Yeonhari	A-Da no 1
cc475	2520	40	Chungcheong	intcal13	Mumun	Geumsan Majeonri	no 10
cc472	2470	40	Chungcheong	intcal13	Mumun	Geumsan Majeonri	no 4
cc473	2580	40	Chungcheong	intcal13	Mumun	Geumsan Majeonri	no 5
cc474	2510	40	Chungcheong	intcal13	Mumun	Geumsan Majeonri	no 7
cc79	2927	35	Chungcheong	intcal13	Mumun	Geumsan Sudangri	no 3
cc80	2970	60	Chungcheong	intcal13	Mumun	Geumsan Sudangri	no 4
neo131	4220	50	Yeongnam	intcal13	Chulmun	Gimcheon Jijaeri	Chulmun 4
yn580	2440	40	Yeongnam	intcal13	Mumun	Gimcheon Jijaeri	Mumun 2
yn586	2460	40	Yeongnam	intcal13	Mumun	Gimcheon Jijaeri	Mumun 20
yn587	2680	40	Yeongnam	intcal13	Mumun	Gimcheon Jijaeri	Mumun 24
yn581	2520	40	Yeongnam	intcal13	Mumun	Gimcheon Jijaeri	Mumun 29
yn588	2570	40	Yeongnam	intcal13	Mumun	Gimcheon Jijaeri	Mumun 57
yn589	2370	40	Yeongnam	intcal13	Mumun	Gimcheon Jijaeri	Mumun 58
yn582	2540	40	Yeongnam	intcal13	Mumun	Gimcheon Jijaeri	Mumun 60
yn583	2380	40	Yeongnam	intcal13	Mumun	Gimcheon Jijaeri	Mumun 62
yn585	2720	40	Yeongnam	intcal13	Mumun	Gimcheon Jijaeri	Mumun 73
yn584	2530	50	Yeongnam	intcal13	Mumun	Gimcheon Jijaeri	Mumun 84
yn579	2460	40	Yeongnam	intcal13	Mumun	Gimcheon Jijaeri	Mumun 99
neo130	4380	60	Yeongnam	intcal13	Chulmun	Gimcheon Songjukri 1	Chulmun 3
neo132	3990	70	Yeongnam	intcal13	Chulmun	Gimcheon Songjukri 1	Chulmun 6
yn438	2590	80	Yeongnam	intcal13	Mumun	Gimhae Gusandong	22-Oct
yn437	2460	80	Yeongnam	intcal13	Mumun	Gimhae Gusandong	A-321
yn293	2605	20	Yeongnam	intcal13	Mumun	Gimhae Yeoraeri	pit house 1
hn96	2430	50	Honam	intcal13	Mumun	Gimje Geomsandong	no 1
hn97	2494	41	Honam	intcal13	Mumun	Gimje Geomsandong	no 2
hn150	2430	50	Honam	intcal13	Mumun	Gimje Yangcheongri	no 1
gg85	2805	25	Gyeonggi	intcal13	Mumun	Gimpo Masong	II-2-2
gg77	2745	25	Gyeonggi	intcal13	Mumun	Gimpo Unyangdong 1	I-11-1
gg78	2800	25	Gyeonggi	intcal13	Mumun	Gimpo Unyangdong 1	I-11-5
gg82	2870	25	Gyeonggi	intcal13	Mumun	Gimpo Unyangdong 2	II-10-1-6
gg83	2915	25	Gyeonggi	intcal13	Mumun	Gimpo Unyangdong 2	II-10-1-7
gg84	2905	25	Gyeonggi	intcal13	Mumun	Gimpo Unyangdong 2	II-10-1-9
gg79	2745	25	Gyeonggi	intcal13	Mumun	Gimpo Unyangdong 2	II-7-1
gg80	2790	25	Gyeonggi	intcal13	Mumun	Gimpo Unyangdong 2	II-7-3
neo085	4448	15	Gyeonggi	intcal13	Chulmun	Gimpo Unyangdong 2	II-9-1-1
gg81	2940	25	Gyeonggi	intcal13	Mumun	Gimpo Unyangdong 2	II-9-5
gg39	2770	60	Gyeonggi	intcal13	Mumun	Gimpo Yangchon	1-D no 22
gg40	2850	40	Gyeonggi	intcal13	Mumun	Gimpo Yangchon	1-D no 23
gg41	2680	50	Gyeonggi	intcal13	Mumun	Gimpo Yangchon	1-G no 2
gg42	2700	40	Gyeonggi	intcal13	Mumun	Gimpo Yangchon	1-G no 4
gg44	2770	40	Gyeonggi	intcal13	Mumun	Gimpo Yangchon	1-H no 12
gg43	2380	40	Gyeonggi	intcal13	Mumun	Gimpo Yangchon	1-H no 5
gg56	3020	50	Gyeonggi	intcal13	Mumun	Gimpo Yangchon	1-K no 3
gg60	2820	50	Gyeonggi	intcal13	Mumun	Gimpo Yangchon	1-L no 10
gg61	2910	50	Gyeonggi	intcal13	Mumun	Gimpo Yangchon	1-L no 11
gg62	2820	60	Gyeonggi	intcal13	Mumun	Gimpo Yangchon	1-L no 12
gg63	2750	50	Gyeonggi	intcal13	Mumun	Gimpo Yangchon	1-L no 13
gg64	2800	50	Gyeonggi	intcal13	Mumun	Gimpo Yangchon	1-L no 14
gg65	3090	60	Gyeonggi	intcal13	Mumun	Gimpo Yangchon	1-L no 15
gg66	2990	50	Gyeonggi	intcal13	Mumun	Gimpo Yangchon	1-L no 16
gg67	2910	50	Gyeonggi	intcal13	Mumun	Gimpo Yangchon	1-L no 17
gg68	2720	50	Gyeonggi	intcal13	Mumun	Gimpo Yangchon	1-L no 19
gg69	2550	50	Gyeonggi	intcal13	Mumun	Gimpo Yangchon	1-L no 20
gg57	2960	50	Gyeonggi	intcal13	Mumun	Gimpo Yangchon	1-L no 3
gg58	2750	36	Gyeonggi	intcal13	Mumun	Gimpo Yangchon	1-L no 5
gg59	2550	40	Gyeonggi	intcal13	Mumun	Gimpo Yangchon	1-L no 6
gg35	2650	50	Gyeonggi	intcal13	Mumun	Gimpo Yangchon	2-1(B) no 1
gg36	3010	50	Gyeonggi	intcal13	Mumun	Gimpo Yangchon	2-1(B-1) no 1
gg37	2540	40	Gyeonggi	intcal13	Mumun	Gimpo Yangchon	2-1(B-1) no 2
gg38	2950	50	Gyeonggi	intcal13	Mumun	Gimpo Yangchon	2-1(B-1) no 3
neo078	4530	50	Gyeonggi	intcal13	Chulmun	Gimpo Yangchon	2-1(F) no 1
neo075	4550	50	Gyeonggi	intcal13	Chulmun	Gimpo Yangchon	2-1(F) no 2
gg45	2670	40	Gyeonggi	intcal13	Mumun	Gimpo Yangchon	2-1(J) no 1
gg49	2710	40	Gyeonggi	intcal13	Mumun	Gimpo Yangchon	2-1(J) no 10
gg50	2900	50	Gyeonggi	intcal13	Mumun	Gimpo Yangchon	2-1(J) no 12
gg51	2788	36	Gyeonggi	intcal13	Mumun	Gimpo Yangchon	2-1(J) no 13
gg52	2630	40	Gyeonggi	intcal13	Mumun	Gimpo Yangchon	2-1(J) no 16
gg53	2560	50	Gyeonggi	intcal13	Mumun	Gimpo Yangchon	2-1(J) no 18
gg46	2820	50	Gyeonggi	intcal13	Mumun	Gimpo Yangchon	2-1(J) no 3
gg47	2740	50	Gyeonggi	intcal13	Mumun	Gimpo Yangchon	2-1(J) no 4
gg48	2830	50	Gyeonggi	intcal13	Mumun	Gimpo Yangchon	2-1(J) no 6
neo112	4020	50	Gyeonggi	intcal13	Chulmun	Gimpo Yangchon	2-1(J) no 9
gg54	2900	50	Gyeonggi	intcal13	Mumun	Gimpo Yangchon	2-1(K) no 1
gg55	2630	40	Gyeonggi	intcal13	Mumun	Gimpo Yangchon	2-1(K) no 2
gg70	2520	50	Gyeonggi	intcal13	Mumun	Gimpo Yangchon	2-3(Na) no 1
gg76	2850	50	Gyeonggi	intcal13	Mumun	Gimpo Yangchon	2-3(Na) no 15
gg71	2660	60	Gyeonggi	intcal13	Mumun	Gimpo Yangchon	2-3(Na) no 3
gg72	2760	50	Gyeonggi	intcal13	Mumun	Gimpo Yangchon	2-3(Na) no 4
gg73	2680	50	Gyeonggi	intcal13	Mumun	Gimpo Yangchon	2-3(Na) no 6
gg74	2710	50	Gyeonggi	intcal13	Mumun	Gimpo Yangchon	2-3(Na) no 7
gg75	2920	50	Gyeonggi	intcal13	Mumun	Gimpo Yangchon	2-3(Na) no 8
hn214	2500	60	Honam	intcal13	Mumun	Gochang Bugokri Jeungsan 2	Mumun 1
hn209	2510	20	Honam	intcal13	Mumun	Gochang Seokgyori 2	no 9
hn195	2530	30	Honam	intcal13	Mumun	Gochang Seoknamri	no 1
hn196	2450	30	Honam	intcal13	Mumun	Gochang Seoknamri	no 1-1
hn197	2640	50	Honam	intcal13	Mumun	Gochang Seoknamri	no 2
hn211	2620	40	Honam	intcal13	Mumun	Goheung Hancheonri Sinchon	no 1
hn212	2810	30	Honam	intcal13	Mumun	Goheung Hancheonri Sinchon	no 1
hn121	2500	20	Honam	intcal13	Mumun	Goheung Jangdukri Jangdong	no 1
hn122	2480	20	Honam	intcal13	Mumun	Goheung Jangdukri Jangdong	no 5
hn41	2331	29	Honam	intcal13	Mumun	Goksung Daepyungri	no 11
hn39	2310	29	Honam	intcal13	Mumun	Goksung Daepyungri	no 16
hn40	2290	40	Honam	intcal13	Mumun	Goksung Daepyungri	no 17
hn38	2236	29	Honam	intcal13	Mumun	Goksung Daepyungri	no 23
hn42	2370	40	Honam	intcal13	Mumun	Goksung Daepyungri	no 3
hn6	2640	60	Honam	intcal13	Mumun	Goksung Ojiri	Mumun 12
hn7	2710	50	Honam	intcal13	Mumun	Goksung Ojiri	Mumun 14
hn4	2670	60	Honam	intcal13	Mumun	Goksung Ojiri	Mumun 4
hn5	2650	50	Honam	intcal13	Mumun	Goksung Ojiri	Mumun 6
cc108	2563	43	Chungcheong	intcal13	Mumun	Gongju Jangsunri Tosil	no 2
cc522	2420	40	Chungcheong	intcal13	Mumun	Gongju Jangwonri	Mumun 1
cc523	2480	40	Chungcheong	intcal13	Mumun	Gongju Jangwonri	Mumun 1-1
neo141	4494	17	Chungcheong	intcal13	Chulmun	Gongju Singwandong Gwangol	Chulmun pit house
yn241	2880	50	Yeongnam	intcal13	Mumun	Goryung Eogokri 255-2	pit house 1-1
yn294	2550	60	Yeongnam	intcal13	Mumun	Goryung Kwebinri	no 1
yn295	2480	60	Yeongnam	intcal13	Mumun	Goryung Kwebinri	no 2
neo018	4283	26	Gangwon	intcal13	Chulmun	Gosung Cheoltongri	Chulmun 1
neo017	4299	24	Gangwon	intcal13	Chulmun	Gosung Cheoltongri	Chulmun 2
neo019	4253	24	Gangwon	intcal13	Chulmun	Gosung Cheoltongri	Chulmun 3
neo020	4242	27	Gangwon	intcal13	Chulmun	Gosung Cheoltongri	Chulmun 4
gw35	2510	50	Gangwon	intcal13	Mumun	Gosung Chodori 2 - Hwapori	Chodori 1
gw36	2460	50	Gangwon	intcal13	Mumun	Gosung Chodori 2 - Hwapori	Chodori 2
gw37	2380	50	Gangwon	intcal13	Mumun	Gosung Chodori 2 - Hwapori	Chodori 6
gw38	2580	50	Gangwon	intcal13	Mumun	Gosung Chodori 2 - Hwapori	Chodori 8
gw40	2730	50	Gangwon	intcal13	Mumun	Gosung Chodori 2 - Hwapori	Hwapori 1-2
gw39	2550	50	Gangwon	intcal13	Mumun	Gosung Chodori 2 - Hwapori	Hwapori 2-1
gw30	2820	50	Gangwon	intcal13	Mumun	Gosung Daedaeri	no 1
gw31	2900	50	Gangwon	intcal13	Mumun	Gosung Daedaeri	no 2
gw32	2840	60	Gangwon	intcal13	Mumun	Gosung Daedaeri	no 3
gw33	2870	50	Gangwon	intcal13	Mumun	Gosung Daedaeri	no 4
gw26	2864	24	Gangwon	intcal13	Mumun	Gosung Daedaeri	no 5
gw27	2862	24	Gangwon	intcal13	Mumun	Gosung Daedaeri	no 6
gw28	2857	24	Gangwon	intcal13	Mumun	Gosung Daedaeri	no 7
gw29	2838	24	Gangwon	intcal13	Mumun	Gosung Daedaeri	no 8
gw34	3200	50	Gangwon	intcal13	Mumun	Gosung Jejinri 2	B-1
neo023	4120	40	Gangwon	intcal13	Chulmun	Gosung Moonamri 2	no 1
neo011	4480	40	Gangwon	intcal13	Chulmun	Gosung Moonamri 2	no 2
neo012	4462	32	Gangwon	intcal13	Chulmun	Gosung Moonamri 2	no 3
neo006	4600	50	Gangwon	intcal13	Chulmun	Gosung Moonamri 2	no 4
neo003	4681	34	Gangwon	intcal13	Chulmun	Gosung Moonamri 2	no 7
gg20	2495	20	Gyeonggi	intcal13	Mumun	Goyang Donaedong	I-1
gg23	2545	20	Gyeonggi	intcal13	Mumun	Goyang Donaedong	I-10
gg21	2650	20	Gyeonggi	intcal13	Mumun	Goyang Donaedong	I-6
gg22	2545	20	Gyeonggi	intcal13	Mumun	Goyang Donaedong	I-7
gg24	2615	20	Gyeonggi	intcal13	Mumun	Goyang Donaedong	II-1
gg25	2460	20	Gyeonggi	intcal13	Mumun	Goyang Donaedong	II-2
gg26	2495	20	Gyeonggi	intcal13	Mumun	Goyang Donaedong	II-5
hn152	2960	80	Honam	intcal13	Mumun	Gurye Bongbukri	Na Mumun 2
hn153	2560	50	Honam	intcal13	Mumun	Gurye Bongbukri	Na Mumun 3
cc28	2420	70	Chungcheong	intcal13	Mumun	Gwanchangri	KC-020
cc29	2420	70	Chungcheong	intcal13	Mumun	Gwanchangri	KC-038
cc30	2810	90	Chungcheong	intcal13	Mumun	Gwanchangri	KC-040
cc31	2480	50	Chungcheong	intcal13	Mumun	Gwanchangri	KC-042
cc32	2630	70	Chungcheong	intcal13	Mumun	Gwanchangri	KC-048
gg27	2631	16	Gyeonggi	intcal13	Mumun	Gwanggyo Sindosi	no 10-1
hn161	2930	60	Honam	intcal13	Mumun	Gwangju Guemgok A	no 2
hn62	2500	60	Honam	intcal13	Mumun	Gwangju Jangja	no 7
gg32	2530	20	Gyeonggi	intcal13	Mumun	Gwangju Jangjidong Settlement	Mumun 3
gg33	2510	20	Gyeonggi	intcal13	Mumun	Gwangju Jangjidong Settlement	Mumun 4
gg34	2545	20	Gyeonggi	intcal13	Mumun	Gwangju Jangjidong Settlement	Mumun 8
hn93	2610	50	Honam	intcal13	Mumun	Gwangju Nodaedong, Hangamdong	Hyocheon II-1
hn94	2370	50	Honam	intcal13	Mumun	Gwangju Nodaedong, Hangamdong	Hyocheon II-3
hn95	2851	43	Honam	intcal13	Mumun	Gwangju Nodaedong, Hangamdong	Hyocheon II-6
hn156	2548	28	Honam	intcal13	Mumun	Gwangju Nodaeri Singui	no 1
hn157	2530	39	Honam	intcal13	Mumun	Gwangju Nodaeri Singui	no 2
hn158	2546	43	Honam	intcal13	Mumun	Gwangju Nodaeri Singui	no 3
hn23	2375	39	Honam	intcal13	Mumun	Gwangju Pyungdong	A-60
hn24	2345	36	Honam	intcal13	Mumun	Gwangju Pyungdong	A-87
hn1	2470	60	Honam	intcal13	Mumun	Gwangju Sanjung A	no 18
hn2	2530	36	Honam	intcal13	Mumun	Gwangju Sanjung A	no 20
hn3	2400	50	Honam	intcal13	Mumun	Gwangju Sanjung A	no 23
hn167	2430	80	Honam	intcal13	Mumun	Gwangju Sinwan	no 1
hn9	2920	60	Honam	intcal13	Mumun	Gwangju Sumun	Rectangular no 1
hn10	2960	60	Honam	intcal13	Mumun	Gwangju Sumun	Rectangular no 2
hn13	2460	60	Honam	intcal13	Mumun	Gwangju Sumun	Songgukri type no 13
hn14	2820	60	Honam	intcal13	Mumun	Gwangju Sumun	Songgukri type no 28
hn11	2610	50	Honam	intcal13	Mumun	Gwangju Sumun	Songgukri type no 5
hn12	2310	60	Honam	intcal13	Mumun	Gwangju Sumun	Songgukri type no 8
gg31	2815	20	Gyeonggi	intcal13	Mumun	Gwangju Yeokdong	Ma-10
gg28	2535	20	Gyeonggi	intcal13	Mumun	Gwangju Yeokdong	Ma-3
gg29	2515	20	Gyeonggi	intcal13	Mumun	Gwangju Yeokdong	Ma-4
gg30	2890	20	Gyeonggi	intcal13	Mumun	Gwangju Yeokdong	Ma-5
hn75	2520	60	Honam	intcal13	Mumun	Gwangyang Chilsungri	no 15-1
hn73	2390	40	Honam	intcal13	Mumun	Gwangyang Chilsungri	no 2
hn76	2550	60	Honam	intcal13	Mumun	Gwangyang Chilsungri	no 32
hn77	2520	80	Honam	intcal13	Mumun	Gwangyang Chilsungri	no 33
hn78	2500	60	Honam	intcal13	Mumun	Gwangyang Chilsungri	no 34
hn79	2450	60	Honam	intcal13	Mumun	Gwangyang Chilsungri	no 39
hn74	2640	60	Honam	intcal13	Mumun	Gwangyang Chilsungri	no 4-2
hn28	2510	60	Honam	intcal13	Mumun	Gwangyang Gidu	no 1
hn34	2281	36	Honam	intcal13	Mumun	Gwangyang Gidu	no 11
hn35	2420	80	Honam	intcal13	Mumun	Gwangyang Gidu	no 19
hn36	2593	61	Honam	intcal13	Mumun	Gwangyang Gidu	no 20-1
hn29	2470	30	Honam	intcal13	Mumun	Gwangyang Gidu	no 3-1
hn30	2451	26	Honam	intcal13	Mumun	Gwangyang Gidu	no 4
hn31	2360	30	Honam	intcal13	Mumun	Gwangyang Gidu	no 6
hn32	2440	57	Honam	intcal13	Mumun	Gwangyang Gidu	no 8
hn33	2460	60	Honam	intcal13	Mumun	Gwangyang Gidu	no 9
cc119	2890	60	Chungcheong	intcal13	Mumun	Gwansanri 1	KC-004
cc120	2750	60	Chungcheong	intcal13	Mumun	Gwansanri 1	kC-009
cc121	2570	70	Chungcheong	intcal13	Mumun	Gwansanri 1	KC-011
cc122	2780	70	Chungcheong	intcal13	Mumun	Gwansanri 1	KC-012
cc123	2920	70	Chungcheong	intcal13	Mumun	Gwansanri 1	KC-013
cc339	2460	50	Chungcheong	intcal13	Mumun	Gyeryong Ibamri	Mumun 10
cc340	2670	70	Chungcheong	intcal13	Mumun	Gyeryong Ibamri	Mumun 12
cc341	2450	60	Chungcheong	intcal13	Mumun	Gyeryong Ibamri	Mumun 13
cc342	2450	70	Chungcheong	intcal13	Mumun	Gyeryong Ibamri	Mumun 16
cc343	2540	50	Chungcheong	intcal13	Mumun	Gyeryong Ibamri	Mumun 21
gg17	2410	40	Gyeonggi	intcal13	Mumun	Gyesoodong Angol	no 1
gg18	2830	30	Gyeonggi	intcal13	Mumun	Gyesoodong Angol	no 2
gg19	2580	40	Gyeonggi	intcal13	Mumun	Gyesoodong Angol	no 3
yn34	2850	60	Yeongnam	intcal13	Mumun	Gyungju Bangnaeri	I-4
yn461	2703	36	Yeongnam	intcal13	Mumun	Gyungju Bonggilri	no 1
yn37	2440	60	Yeongnam	intcal13	Mumun	Gyungju Bonggilri	no 10
yn35	2360	40	Yeongnam	intcal13	Mumun	Gyungju Bonggilri	no 5
yn462	2850	59	Yeongnam	intcal13	Mumun	Gyungju Bonggilri	no 6
yn36	2730	30	Yeongnam	intcal13	Mumun	Gyungju Bonggilri	no 9
yn460	2650	40	Yeongnam	intcal13	Mumun	Gyungju Bonggilri	no 9
yn307	2735	36	Yeongnam	intcal13	Mumun	Gyungju Cheongundong 1544	II-3
yn308	2680	50	Yeongnam	intcal13	Mumun	Gyungju Cheongundong Bronze Age Settlement	I-1
yn309	2990	60	Yeongnam	intcal13	Mumun	Gyungju Cheongundong Bronze Age Settlement	I-3
yn310	2890	50	Yeongnam	intcal13	Mumun	Gyungju Cheongundong Bronze Age Settlement	I-4
yn313	2750	50	Yeongnam	intcal13	Mumun	Gyungju Cheongundong Bronze Age Settlement	no 21
yn314	2630	60	Yeongnam	intcal13	Mumun	Gyungju Cheongundong Bronze Age Settlement	no 27
yn311	2480	50	Yeongnam	intcal13	Mumun	Gyungju Cheongundong Bronze Age Settlement	no 4
yn312	2800	60	Yeongnam	intcal13	Mumun	Gyungju Cheongundong Bronze Age Settlement	no 9
yn358	2610	60	Yeongnam	intcal13	Mumun	Gyungju Cheongundong Pimak	Ra-1
yn280	2620	50	Yeongnam	intcal13	Mumun	Gyungju Chunghyodong	no 1
yn284	2370	60	Yeongnam	intcal13	Mumun	Gyungju Chunghyodong	no 10
yn285	2290	60	Yeongnam	intcal13	Mumun	Gyungju Chunghyodong	no 14
yn281	2540	60	Yeongnam	intcal13	Mumun	Gyungju Chunghyodong	no 2
yn282	2690	60	Yeongnam	intcal13	Mumun	Gyungju Chunghyodong	no 5
yn283	2400	50	Yeongnam	intcal13	Mumun	Gyungju Chunghyodong	no 7
yn286	2590	60	Yeongnam	intcal13	Mumun	Gyungju Chunghyodong 100-14	no 2
yn287	2540	50	Yeongnam	intcal13	Mumun	Gyungju Chunghyodong 100-14	no 7
yn288	2720	50	Yeongnam	intcal13	Mumun	Gyungju Chunghyodong 100-14	no 8
yn44	2540	50	Yeongnam	intcal13	Mumun	Gyungju Chunghyodong san-156	no 1
yn45	2670	50	Yeongnam	intcal13	Mumun	Gyungju Chunghyodong san-156	no 2
yn46	2890	60	Yeongnam	intcal13	Mumun	Gyungju Chunghyodong san-156	no 3
yn58	2944	33	Yeongnam	intcal13	Mumun	Gyungju Deokcheonri 1	no 11
yn55	2920	43	Yeongnam	intcal13	Mumun	Gyungju Deokcheonri 1	no 2
yn59	3010	60	Yeongnam	intcal13	Mumun	Gyungju Deokcheonri 1	no 20
yn60	2812	36	Yeongnam	intcal13	Mumun	Gyungju Deokcheonri 1	no 21
yn61	2940	36	Yeongnam	intcal13	Mumun	Gyungju Deokcheonri 1	no 24
yn62	2960	36	Yeongnam	intcal13	Mumun	Gyungju Deokcheonri 1	no 25
yn63	2740	50	Yeongnam	intcal13	Mumun	Gyungju Deokcheonri 1	no 26
yn56	2850	50	Yeongnam	intcal13	Mumun	Gyungju Deokcheonri 1	no 8
yn57	2510	60	Yeongnam	intcal13	Mumun	Gyungju Deokcheonri 1	no 9
yn247	2610	50	Yeongnam	intcal13	Mumun	Gyungju Dongsanri 1	no 22
yn248	2510	60	Yeongnam	intcal13	Mumun	Gyungju Dongsanri 1	no 24
yn249	2640	50	Yeongnam	intcal13	Mumun	Gyungju Dongsanri 1	no 31
yn250	2790	50	Yeongnam	intcal13	Mumun	Gyungju Dongsanri 1	no 33
yn246	2600	50	Yeongnam	intcal13	Mumun	Gyungju Dongsanri 1	no 7
yn545	2730	40	Yeongnam	intcal13	Mumun	Gyungju Eoilri	A-I-10
yn546	2700	40	Yeongnam	intcal13	Mumun	Gyungju Eoilri	A-I-21
yn547	2660	50	Yeongnam	intcal13	Mumun	Gyungju Eoilri	A-II-10
yn548	2540	40	Yeongnam	intcal13	Mumun	Gyungju Eoilri	A-II-42
yn549	2690	50	Yeongnam	intcal13	Mumun	Gyungju Eoilri	A-II-73
yn550	2810	40	Yeongnam	intcal13	Mumun	Gyungju Eoilri	A-II-79
yn551	2840	50	Yeongnam	intcal13	Mumun	Gyungju Eoilri	A-III-2
yn553	2740	50	Yeongnam	intcal13	Mumun	Gyungju Eoilri	E-20
yn552	2700	50	Yeongnam	intcal13	Mumun	Gyungju Eoilri	E-3
yn554	2640	40	Yeongnam	intcal13	Mumun	Gyungju Eoilri	F-1
yn555	2690	40	Yeongnam	intcal13	Mumun	Gyungju Eoilri	F-3
yn204	2516	22	Yeongnam	intcal13	Mumun	Gyungju Gujungdong 255-1	no 1
yn303	2480	60	Yeongnam	intcal13	Mumun	Gyungju Gwangmyungdong	no 2
yn304	2675	43	Yeongnam	intcal13	Mumun	Gyungju Gwangmyungdong	no 3
yn305	2760	50	Yeongnam	intcal13	Mumun	Gyungju Gwangmyungdong	no 8
yn542	2750	50	Yeongnam	intcal13	Mumun	Gyungju Hagoori	A-1
yn544	2690	50	Yeongnam	intcal13	Mumun	Gyungju Hagoori	A-10
yn543	2630	50	Yeongnam	intcal13	Mumun	Gyungju Hagoori	A-5
yn291	2800	60	Yeongnam	intcal13	Mumun	Gyungju Hagoori	no 5
yn47	2784	39	Yeongnam	intcal13	Mumun	Gyungju Hwacheonri	no 1
yn53	2980	60	Yeongnam	intcal13	Mumun	Gyungju Hwacheonri	no 10
yn54	2620	50	Yeongnam	intcal13	Mumun	Gyungju Hwacheonri	no 11
yn48	2680	60	Yeongnam	intcal13	Mumun	Gyungju Hwacheonri	no 3
yn49	2700	60	Yeongnam	intcal13	Mumun	Gyungju Hwacheonri	no 4
yn50	2780	50	Yeongnam	intcal13	Mumun	Gyungju Hwacheonri	no 7
yn51	2720	60	Yeongnam	intcal13	Mumun	Gyungju Hwacheonri	no 8
yn52	2861	43	Yeongnam	intcal13	Mumun	Gyungju Hwacheonri	no 9
yn592	2950	40	Yeongnam	intcal13	Mumun	Gyungju Hwacheonri san-251-1	no 2
yn593	2610	40	Yeongnam	intcal13	Mumun	Gyungju Hwacheonri san-251-1	no 3
yn203	2715	29	Yeongnam	intcal13	Mumun	Gyungju Indongri	no 5-2
yn205	2660	50	Yeongnam	intcal13	Mumun	Gyungju Jukdongri	Mumun 2
yn206	2850	50	Yeongnam	intcal13	Mumun	Gyungju Jukdongri	Mumun 3
yn207	2470	60	Yeongnam	intcal13	Mumun	Gyungju Jukdongri	Mumun 5
yn208	2820	60	Yeongnam	intcal13	Mumun	Gyungju Jukdongri	Mumun 6
yn209	2910	60	Yeongnam	intcal13	Mumun	Gyungju Jukdongri	Mumun 7
yn243	2710	60	Yeongnam	intcal13	Mumun	Gyungju Munsanri 1	Ga-17
yn242	2590	50	Yeongnam	intcal13	Mumun	Gyungju Munsanri 1	Ga-4
yn244	2790	50	Yeongnam	intcal13	Mumun	Gyungju Munsanri 1	Na-14
yn245	2650	50	Yeongnam	intcal13	Mumun	Gyungju Munsanri 1	Na-29
yn517	2670	40	Yeongnam	intcal13	Mumun	Gyungju Naengcheonri	Mumun 1
yn518	2670	40	Yeongnam	intcal13	Mumun	Gyungju Naengcheonri	Mumun 2
yn519	2770	40	Yeongnam	intcal13	Mumun	Gyungju Naengcheonri	Mumun 3
yn520	2430	50	Yeongnam	intcal13	Mumun	Gyungju Naengcheonri	Mumun 4
yn306	2910	60	Yeongnam	intcal13	Mumun	Gyungju Sindangri 883-1	pit house 1
yn38	2860	40	Yeongnam	intcal13	Mumun	Gyungju Songsunri	no 1
yn42	2960	60	Yeongnam	intcal13	Mumun	Gyungju Songsunri	no 10
yn43	2890	40	Yeongnam	intcal13	Mumun	Gyungju Songsunri	no 11
yn40	2760	40	Yeongnam	intcal13	Mumun	Gyungju Songsunri	no 8
yn41	2820	40	Yeongnam	intcal13	Mumun	Gyungju Songsunri	no 9
yn354	2760	60	Yeongnam	intcal13	Mumun	Gyungju Sukgyeri	I-B-4
yn355	2750	50	Yeongnam	intcal13	Mumun	Gyungju Sukgyeri	I-B-8
yn466	2750	50	Yeongnam	intcal13	Mumun	Gyungju Yonggangdong	no 19
yn467	2850	50	Yeongnam	intcal13	Mumun	Gyungju Yonggangdong	no 23
yn468	2690	50	Yeongnam	intcal13	Mumun	Gyungju Yonggangdong	no 42
yn465	2860	50	Yeongnam	intcal13	Mumun	Gyungju Yonggangdong	no 9
yn289	2700	80	Yeongnam	intcal13	Mumun	Gyungju Yongjangri	no 1
yn290	2678	33	Yeongnam	intcal13	Mumun	Gyungju Yongjangri	no 2
yn301	2790	50	Yeongnam	intcal13	Mumun	Gyungsan Jungsandong 160-1	I-1
yn302	2740	50	Yeongnam	intcal13	Mumun	Gyungsan Jungsandong 160-1	I-2
yn516	3080	60	Yeongnam	intcal13	Mumun	Gyungsan Naerari	I-3
yn515	2950	60	Yeongnam	intcal13	Mumun	Gyungsan Naerari	I-4
yn513	2770	50	Yeongnam	intcal13	Mumun	Gyungsan Naerari	I-5
yn512	2590	60	Yeongnam	intcal13	Mumun	Gyungsan Naerari	I-7
yn514	2930	60	Yeongnam	intcal13	Mumun	Gyungsan Naerari	II-2-9
yn378	2640	60	Yeongnam	intcal13	Mumun	Gyungsan Okgokdong 1	A-11
yn377	2720	40	Yeongnam	intcal13	Mumun	Gyungsan Okgokdong 1	A-13
yn376	2720	70	Yeongnam	intcal13	Mumun	Gyungsan Okgokdong 1	A-17
yn375	2726	36	Yeongnam	intcal13	Mumun	Gyungsan Okgokdong 1	A-31
yn374	2610	40	Yeongnam	intcal13	Mumun	Gyungsan Okgokdong 1	A-38
yn379	3070	40	Yeongnam	intcal13	Mumun	Gyungsan Okgokdong 1	B-39
yn381	2700	40	Yeongnam	intcal13	Mumun	Gyungsan Okgokdong 2	A-23
yn380	2820	30	Yeongnam	intcal13	Mumun	Gyungsan Okgokdong 2	A-3
yn64	2790	60	Yeongnam	intcal13	Mumun	Gyungsan Oksandong 300	no 22
yn65	2540	50	Yeongnam	intcal13	Mumun	Gyungsan Oksandong 300	no 27
yn66	2580	50	Yeongnam	intcal13	Mumun	Gyungsan Oksandong 300	no 33
hn100	2550	50	Honam	intcal13	Mumun	Haenam Hwangsanri Bunto 2	Mumun 1
hn101	2680	50	Honam	intcal13	Mumun	Haenam Hwangsanri Bunto 2	Mumun 7
hn99	2430	50	Honam	intcal13	Mumun	Haenam Hwangsanri Bunto 2	Mumun 9
neo148	4412	36	Chungcheong	intcal13	Chulmun	Hakamri	pit house
hn173	2490	15	Honam	intcal13	Mumun	Hampyung Sinheungdong 2	no 1
hn174	2945	20	Honam	intcal13	Mumun	Hampyung Sinheungdong 2	no 10
hn175	2865	20	Honam	intcal13	Mumun	Hampyung Sinheungdong 2	no 5
hn176	2910	20	Honam	intcal13	Mumun	Hampyung Sinheungdong 2	no 8
hn177	2925	20	Honam	intcal13	Mumun	Hampyung Sinheungdong 2	no 9
hn120	2550	40	Honam	intcal13	Mumun	Hampyung Sinheungdong 3	no 11
hn178	2590	60	Honam	intcal13	Mumun	Hampyung Sinheungdong 3	no 3
hn179	2620	50	Honam	intcal13	Mumun	Hampyung Sinheungdong 3	no 7
hn155	2557	29	Honam	intcal13	Mumun	Hampyung Sungcheonri Wachon	no 5
gg267	2914	32	Gyeonggi	intcal13	Mumun	Hanam Deokpungdong	1
gg264	2679	29	Gyeonggi	intcal13	Mumun	Hanam Deokpunggol 2	pit house 5-1
gg265	2800	23	Gyeonggi	intcal13	Mumun	Hanam Deokpunggol 2	pit house 5-2
gg266	2784	25	Gyeonggi	intcal13	Mumun	Hanam Deokpunggol 2	pit house 6-1
gg268	2760	60	Gyeonggi	intcal13	Mumun	Hanam Mangwoldong Gusan	2
gg269	2680	60	Gyeonggi	intcal13	Mumun	Hanam Mangwoldong Gusan	6
gg306	2631	91	Gyeonggi	intcal13	Mumun	Heunamri 3	no 8
gg307	2950	50	Gyeonggi	intcal13	Mumun	Heunamri 4	no 12
gw195	2810	34	Gangwon	intcal13	Mumun	Hoingsung Beopjuri	Mumun 1
gw196	2642	19	Gangwon	intcal13	Mumun	Hoingsung Beopjuri	Mumun 2
gw214	2960	36	Gangwon	intcal13	Mumun	Hongcheon Cheoljeongri 2	A-11
gw215	2988	36	Gangwon	intcal13	Mumun	Hongcheon Cheoljeongri 2	A-12
gw216	3025	36	Gangwon	intcal13	Mumun	Hongcheon Cheoljeongri 2	A-21
gw217	3000	50	Gangwon	intcal13	Mumun	Hongcheon Cheoljeongri 2	A-22
gw218	2930	50	Gangwon	intcal13	Mumun	Hongcheon Cheoljeongri 2	A-23
gw213	3015	36	Gangwon	intcal13	Mumun	Hongcheon Cheoljeongri 2	A-3
gw219	2940	50	Gangwon	intcal13	Mumun	Hongcheon Cheoljeongri 2	A-32
gw220	2830	50	Gangwon	intcal13	Mumun	Hongcheon Cheoljeongri 2	A-36
gw221	2520	50	Gangwon	intcal13	Mumun	Hongcheon Cheoljeongri 2	A-44
gw222	2430	50	Gangwon	intcal13	Mumun	Hongcheon Cheoljeongri 2	A-45
gw223	2460	50	Gangwon	intcal13	Mumun	Hongcheon Cheoljeongri 2	A-46
gw224	2500	50	Gangwon	intcal13	Mumun	Hongcheon Cheoljeongri 2	A-50
gw225	2845	36	Gangwon	intcal13	Mumun	Hongcheon Cheoljeongri 2	A-54
gw226	3068	39	Gangwon	intcal13	Mumun	Hongcheon Cheoljeongri 2	A-56
gw228	2511	43	Gangwon	intcal13	Mumun	Hongcheon Cheoljeongri 2	A-58
gw227	3110	60	Gangwon	intcal13	Mumun	Hongcheon Cheoljeongri 2	C-1
gw168	2860	36	Gangwon	intcal13	Mumun	Hongcheon Hahwagyeri	Mumun 1
gw163	2940	60	Gangwon	intcal13	Mumun	Hongcheon Oesampori	1
gw164	2810	50	Gangwon	intcal13	Mumun	Hongcheon Oesampori	2
gw165	3080	60	Gangwon	intcal13	Mumun	Hongcheon Oesampori	3
gw166	2820	50	Gangwon	intcal13	Mumun	Hongcheon Oesampori	4
gw167	3120	80	Gangwon	intcal13	Mumun	Hongcheon Oesampori	5
neo013	4430	29	Gangwon	intcal13	Chulmun	Hongcheon Sungsanri	Chulmun pit house
gw334	2500	29	Gangwon	intcal13	Mumun	Hongcheon Sungsanri	Mumun 2
neo024	4100	80	Gangwon	intcal13	Chulmun	Hongcheon Yeoknaeri	1
neo021	4190	60	Gangwon	intcal13	Chulmun	Hongcheon Yeoknaeri	2
neo016	4350	60	Gangwon	intcal13	Chulmun	Hongcheon Yeoknaeri	3
cc203	2510	60	Chungcheong	intcal13	Mumun	Hongseong Bongsinri	KC-003
cc204	2460	50	Chungcheong	intcal13	Mumun	Hongseong Bongsinri	KC-004
cc205	2560	50	Chungcheong	intcal13	Mumun	Hongseong Bongsinri	KC-005
cc206	2420	50	Chungcheong	intcal13	Mumun	Hongseong Bongsinri	KC-010
cc207	2600	50	Chungcheong	intcal13	Mumun	Hongseong Bongsinri	KC-011
cc208	2960	50	Chungcheong	intcal13	Mumun	Hongseong Bongsinri	KC-014
cc209	2760	50	Chungcheong	intcal13	Mumun	Hongseong Bongsinri	KC-017
cc210	2640	50	Chungcheong	intcal13	Mumun	Hongseong Daedongri	KC-002
cc211	2690	50	Chungcheong	intcal13	Mumun	Hongseong Daedongri	KC-005
cc82	2704	18	Chungcheong	intcal13	Mumun	Hongseong Namjangri	5
cc83	2660	40	Chungcheong	intcal13	Mumun	Hongseong Namjangri	12
cc84	2790	40	Chungcheong	intcal13	Mumun	Hongseong Namjangri	17
cc81	2810	70	Chungcheong	intcal13	Mumun	Hongseong Namjangri	Namjang Zone 2 no 4
cc306	2926	36	Chungcheong	intcal13	Mumun	Hongseong Songwolri	1
neo145	4448	32	Chungcheong	intcal13	Chulmun	Hongseong Songwolri	Chulmun 1
gw396	2650	40	Gangwon	intcal13	Mumun	Hwacheon City Road 3-2 construction site	2
gw397	2420	40	Gangwon	intcal13	Mumun	Hwacheon City Road 3-2 construction site	3
gw398	2660	40	Gangwon	intcal13	Mumun	Hwacheon City Road 3-2 construction site	5
gw399	2570	40	Gangwon	intcal13	Mumun	Hwacheon City Road 3-2 construction site	6
gw179	2660	40	Gangwon	intcal13	Mumun	Hwacheon Guryerri	5
gw180	3280	40	Gangwon	intcal13	Mumun	Hwacheon Guryerri	6
gw173	2540	40	Gangwon	intcal13	Mumun	Hwacheon Guryerri	10
gw170	2670	40	Gangwon	intcal13	Mumun	Hwacheon Guryerri	16
gw171	2536	32	Gangwon	intcal13	Mumun	Hwacheon Guryerri	17
gw172	2560	40	Gangwon	intcal13	Mumun	Hwacheon Guryerri	18
gw174	2610	40	Gangwon	intcal13	Mumun	Hwacheon Guryerri	19
gw175	2610	40	Gangwon	intcal13	Mumun	Hwacheon Guryerri	20
gw176	2630	50	Gangwon	intcal13	Mumun	Hwacheon Guryerri	22
gw169	2620	40	Gangwon	intcal13	Mumun	Hwacheon Guryerri	24
gw177	2580	40	Gangwon	intcal13	Mumun	Hwacheon Guryerri	27
gw178	2520	40	Gangwon	intcal13	Mumun	Hwacheon Guryerri	28
gw309	2770	50	Gangwon	intcal13	Mumun	Hwacheon Guryerri 1-3	Mumun 18
gw317	2477	32	Gangwon	intcal13	Mumun	Hwacheon Guryerri 1-3	Mumun 24
gw318	2459	32	Gangwon	intcal13	Mumun	Hwacheon Guryerri 1-3	Mumun 26
gw319	2504	32	Gangwon	intcal13	Mumun	Hwacheon Guryerri 1-3	Mumun 29
gw320	2393	34	Gangwon	intcal13	Mumun	Hwacheon Guryerri 1-3	Mumun 30
gw321	2885	41	Gangwon	intcal13	Mumun	Hwacheon Guryerri 1-3	Mumun 34
gw310	2610	60	Gangwon	intcal13	Mumun	Hwacheon Guryerri 1-3	Mumun 37
gw322	2440	40	Gangwon	intcal13	Mumun	Hwacheon Guryerri 1-3	Mumun 37
gw311	2530	50	Gangwon	intcal13	Mumun	Hwacheon Guryerri 1-3	Mumun 38
gw323	2480	40	Gangwon	intcal13	Mumun	Hwacheon Guryerri 1-3	Mumun 38
gw312	2859	32	Gangwon	intcal13	Mumun	Hwacheon Guryerri 1-3	Mumun 41
gw324	2960	50	Gangwon	intcal13	Mumun	Hwacheon Guryerri 1-3	Mumun 41
gw313	2340	40	Gangwon	intcal13	Mumun	Hwacheon Guryerri 1-3	Mumun 42
gw314	2945	32	Gangwon	intcal13	Mumun	Hwacheon Guryerri 1-3	Mumun 43
gw325	2880	40	Gangwon	intcal13	Mumun	Hwacheon Guryerri 1-3	Mumun 43
gw326	2480	40	Gangwon	intcal13	Mumun	Hwacheon Guryerri 1-3	Mumun 50
gw315	2900	40	Gangwon	intcal13	Mumun	Hwacheon Guryerri 1-3	Mumun 54
gw327	2850	40	Gangwon	intcal13	Mumun	Hwacheon Guryerri 1-3	Mumun 54
gw316	3130	40	Gangwon	intcal13	Mumun	Hwacheon Guryerri 1-3	Mumun 61
gw328	2522	32	Gangwon	intcal13	Mumun	Hwacheon Guryerri 1-3	Mumun 66
gw329	2335	29	Gangwon	intcal13	Mumun	Hwacheon Guryerri 1-3	Mumun 70
gw330	2920	50	Gangwon	intcal13	Mumun	Hwacheon Guryerri 1-3	Mumun 71
gw331	2400	40	Gangwon	intcal13	Mumun	Hwacheon Guryerri 1-3	Mumun 74
gw332	2790	50	Gangwon	intcal13	Mumun	Hwacheon Guryerri 1-3	Mumun 75
gw333	2600	40	Gangwon	intcal13	Mumun	Hwacheon Guryerri 1-3	Mumun 77
gw382	2455	20	Gangwon	intcal13	Mumun	Hwacheon Guryerri 1-4-B	Mumun 15
gw383	2855	20	Gangwon	intcal13	Mumun	Hwacheon Guryerri 1-4-B	Mumun 18
gw384	2565	20	Gangwon	intcal13	Mumun	Hwacheon Guryerri 1-4-B	Mumun 20
gw385	2795	20	Gangwon	intcal13	Mumun	Hwacheon Guryerri 1-4-B	Mumun 21
gw386	2480	20	Gangwon	intcal13	Mumun	Hwacheon Guryerri 1-4-B	Mumun 23
gw387	2520	20	Gangwon	intcal13	Mumun	Hwacheon Guryerri 1-4-B	Mumun 26
gw388	2480	20	Gangwon	intcal13	Mumun	Hwacheon Guryerri 1-4-B	Mumun 30
gw389	2865	20	Gangwon	intcal13	Mumun	Hwacheon Guryerri 1-4-B	Mumun 33
gw390	2815	20	Gangwon	intcal13	Mumun	Hwacheon Guryerri 1-4-B	Mumun 35
gw379	2450	20	Gangwon	intcal13	Mumun	Hwacheon Guryerri 1-4-B	Mumun 5
gw380	2495	20	Gangwon	intcal13	Mumun	Hwacheon Guryerri 1-4-B	Mumun 6
gw381	2525	20	Gangwon	intcal13	Mumun	Hwacheon Guryerri 1-4-B	Mumun 9
neo001	5040	50	Gangwon	intcal13	Chulmun	Hwacheon Guryerri 1-5	Chulmun 1
gw367	2637	29	Gangwon	intcal13	Mumun	Hwacheon Guryerri 1-5	Mumun 10
gw368	2432	32	Gangwon	intcal13	Mumun	Hwacheon Guryerri 1-5	Mumun 12
gw369	2449	38	Gangwon	intcal13	Mumun	Hwacheon Guryerri 1-5	Mumun 13
gw370	2755	36	Gangwon	intcal13	Mumun	Hwacheon Guryerri 1-5	Mumun 19
gw360	2570	29	Gangwon	intcal13	Mumun	Hwacheon Guryerri 1-5	Mumun 2
gw371	2521	32	Gangwon	intcal13	Mumun	Hwacheon Guryerri 1-5	Mumun 25
gw372	2411	32	Gangwon	intcal13	Mumun	Hwacheon Guryerri 1-5	Mumun 26
gw373	2870	36	Gangwon	intcal13	Mumun	Hwacheon Guryerri 1-5	Mumun 29
gw361	2515	34	Gangwon	intcal13	Mumun	Hwacheon Guryerri 1-5	Mumun 3
gw374	2430	36	Gangwon	intcal13	Mumun	Hwacheon Guryerri 1-5	Mumun 37
gw362	2415	29	Gangwon	intcal13	Mumun	Hwacheon Guryerri 1-5	Mumun 4
gw375	2398	32	Gangwon	intcal13	Mumun	Hwacheon Guryerri 1-5	Mumun 42
gw376	2456	29	Gangwon	intcal13	Mumun	Hwacheon Guryerri 1-5	Mumun 45
gw377	2454	32	Gangwon	intcal13	Mumun	Hwacheon Guryerri 1-5	Mumun 46
gw363	2820	29	Gangwon	intcal13	Mumun	Hwacheon Guryerri 1-5	Mumun 5
gw378	3026	34	Gangwon	intcal13	Mumun	Hwacheon Guryerri 1-5	Mumun 50
gw364	2465	29	Gangwon	intcal13	Mumun	Hwacheon Guryerri 1-5	Mumun 6
gw365	2340	29	Gangwon	intcal13	Mumun	Hwacheon Guryerri 1-5	Mumun 7
gw366	2405	29	Gangwon	intcal13	Mumun	Hwacheon Guryerri 1-5	Mumun 9
gw337	2315	29	Gangwon	intcal13	Mumun	Hwacheon Guryerri A, C-F	8
gw338	2527	29	Gangwon	intcal13	Mumun	Hwacheon Guryerri A, C-F	9
gw339	2560	40	Gangwon	intcal13	Mumun	Hwacheon Guryerri A, C-F	16
gw340	2860	40	Gangwon	intcal13	Mumun	Hwacheon Guryerri A, C-F	28
gw350	2770	40	Gangwon	intcal13	Mumun	Hwacheon Guryerri A, C-F	32
gw341	2690	29	Gangwon	intcal13	Mumun	Hwacheon Guryerri A, C-F	33
gw342	2330	29	Gangwon	intcal13	Mumun	Hwacheon Guryerri A, C-F	34
gw351	2390	40	Gangwon	intcal13	Mumun	Hwacheon Guryerri A, C-F	37
gw343	2646	29	Gangwon	intcal13	Mumun	Hwacheon Guryerri A, C-F	38
gw352	2740	40	Gangwon	intcal13	Mumun	Hwacheon Guryerri A, C-F	39
gw344	2375	29	Gangwon	intcal13	Mumun	Hwacheon Guryerri A, C-F	45
gw345	2310	40	Gangwon	intcal13	Mumun	Hwacheon Guryerri A, C-F	46
gw346	2450	29	Gangwon	intcal13	Mumun	Hwacheon Guryerri A, C-F	49
gw347	2430	50	Gangwon	intcal13	Mumun	Hwacheon Guryerri A, C-F	62
gw354	2450	40	Gangwon	intcal13	Mumun	Hwacheon Guryerri A, C-F	82
gw355	2350	40	Gangwon	intcal13	Mumun	Hwacheon Guryerri A, C-F	83
gw356	2300	40	Gangwon	intcal13	Mumun	Hwacheon Guryerri A, C-F	91
gw357	2440	40	Gangwon	intcal13	Mumun	Hwacheon Guryerri A, C-F	93
gw358	2400	40	Gangwon	intcal13	Mumun	Hwacheon Guryerri A, C-F	100
gw348	2830	29	Gangwon	intcal13	Mumun	Hwacheon Guryerri A, C-F	101
gw349	2435	36	Gangwon	intcal13	Mumun	Hwacheon Guryerri A, C-F	102
gw359	2470	40	Gangwon	intcal13	Mumun	Hwacheon Guryerri A, C-F	105
gw353	2460	40	Gangwon	intcal13	Mumun	Hwacheon Guryerri A, C-F	117
gw336	2486	21	Gangwon	intcal13	Mumun	Hwacheon Guryerri A, C-F	Zone 1-4 pit house 2
gw204	2825	20	Gangwon	intcal13	Mumun	Hwacheon Woncheonri	Mumun 7
gw181	2520	20	Gangwon	intcal13	Mumun	Hwacheon Yongamri	5
gw183	2620	20	Gangwon	intcal13	Mumun	Hwacheon Yongamri	8
gw184	2465	25	Gangwon	intcal13	Mumun	Hwacheon Yongamri	9
gw185	2510	20	Gangwon	intcal13	Mumun	Hwacheon Yongamri	10
gw186	2550	25	Gangwon	intcal13	Mumun	Hwacheon Yongamri	11
gw187	2750	20	Gangwon	intcal13	Mumun	Hwacheon Yongamri	12
gw182	2510	25	Gangwon	intcal13	Mumun	Hwacheon Yongamri	15
gw188	2480	20	Gangwon	intcal13	Mumun	Hwacheon Yongamri	17
gw189	2580	20	Gangwon	intcal13	Mumun	Hwacheon Yongamri	18
gw190	2555	20	Gangwon	intcal13	Mumun	Hwacheon Yongamri	21
cc1	2420	30	Chungcheong	intcal13	Mumun	Hwangtanri	KC-003
cc2	2750	40	Chungcheong	intcal13	Mumun	Hwangtanri	KC-005
cc3	2470	50	Chungcheong	intcal13	Mumun	Hwangtanri	KC-006
hn180	2630	40	Honam	intcal13	Mumun	Hwasoon Naepyungri 1	Mumun 2
hn181	2740	40	Honam	intcal13	Mumun	Hwasoon Naepyungri 1	Mumun 3
hn182	2720	50	Honam	intcal13	Mumun	Hwasoon Naepyungri 1	Mumun 5
hn183	2650	40	Honam	intcal13	Mumun	Hwasoon Naepyungri 1	Mumun 6
hn184	2550	60	Honam	intcal13	Mumun	Hwasoon Naepyungri 1	Mumun 7
gg282	2710	29	Gyeonggi	intcal13	Mumun	Hwasung Bansongri Mumun Settlement	no 14
gg278	2479	26	Gyeonggi	intcal13	Mumun	Hwasung Bansongri Mumun Settlement	no 2
gg279	2460	40	Gyeonggi	intcal13	Mumun	Hwasung Bansongri Mumun Settlement	no 5
gg280	2508	32	Gyeonggi	intcal13	Mumun	Hwasung Bansongri Mumun Settlement	no 8
gg281	2817	32	Gyeonggi	intcal13	Mumun	Hwasung Bansongri Mumun Settlement	no 9
gg283	2490	40	Gyeonggi	intcal13	Mumun	Hwasung Banwoldong	PRI-53
gg305	3140	80	Gyeonggi	intcal13	Mumun	Hwasung Cheoncheonri	no 11
gg302	2879	22	Gyeonggi	intcal13	Mumun	Hwasung Cheoncheonri	no 6
gg303	2816	27	Gyeonggi	intcal13	Mumun	Hwasung Cheoncheonri	no 7
gg304	2509	49	Gyeonggi	intcal13	Mumun	Hwasung Cheoncheonri	no 9-2
gg270	2910	43	Gyeonggi	intcal13	Mumun	Hwasung Gogeumsan	Mumun 1
gg271	2818	29	Gyeonggi	intcal13	Mumun	Hwasung Guemuiri	no 1
neo063	4666	15	Gyeonggi	intcal13	Chulmun	Hwasung Hyangnam 2	Chulmun 1
gg301	2970	50	Gyeonggi	intcal13	Mumun	Hwasung Jungmunri	Zone 1 pit house
gg272	2670	29	Gyeonggi	intcal13	Mumun	Hwasung Namyangdong	Zone 1 Mumun 1
gg273	2790	50	Gyeonggi	intcal13	Mumun	Hwasung Namyangdong	Zone 4 Mumun 3
gg274	2800	29	Gyeonggi	intcal13	Mumun	Hwasung Namyangdong	Zone 5 Mumun 1
gg275	2817	29	Gyeonggi	intcal13	Mumun	Hwasung Namyangdong	Zone 5 Mumun 2
gg276	2714	29	Gyeonggi	intcal13	Mumun	Hwasung Namyangdong	Zone 6 Mumun 3
gg277	2797	29	Gyeonggi	intcal13	Mumun	Hwasung Namyangdong	Zone 6 Mumun 4
neo077	4540	50	Gyeonggi	intcal13	Chulmun	Hwasung Seokgyori	no 13
neo053	4720	50	Gyeonggi	intcal13	Chulmun	Hwasung Seokgyori	no 15
neo051	4730	50	Gyeonggi	intcal13	Chulmun	Hwasung Seokgyori	no 18
neo066	4650	40	Gyeonggi	intcal13	Chulmun	Hwasung Seokgyori	no 19
neo089	4400	70	Gyeonggi	intcal13	Chulmun	Hwasung Seokgyori	no 2
neo064	4660	36	Gyeonggi	intcal13	Chulmun	Hwasung Seokgyori	no 23
neo049	4740	36	Gyeonggi	intcal13	Chulmun	Hwasung Seokgyori	no 24
neo059	4690	50	Gyeonggi	intcal13	Chulmun	Hwasung Seokgyori	no 25
neo030	4970	50	Gyeonggi	intcal13	Chulmun	Hwasung Seokgyori	no 5
neo069	4630	40	Gyeonggi	intcal13	Chulmun	Hwasung Seokgyori	no 6
neo038	4850	50	Gyeonggi	intcal13	Chulmun	Hwasung Seokgyori	no 7
gg284	2860	50	Gyeonggi	intcal13	Mumun	Hwasung Xangsongri	Mumun 1
gg288	2740	50	Gyeonggi	intcal13	Mumun	Hwasung Xangsongri	Mumun 13
gg289	2640	50	Gyeonggi	intcal13	Mumun	Hwasung Xangsongri	Mumun 14
gg290	2900	50	Gyeonggi	intcal13	Mumun	Hwasung Xangsongri	Mumun 15
gg291	2720	50	Gyeonggi	intcal13	Mumun	Hwasung Xangsongri	Mumun 20
gg292	2850	50	Gyeonggi	intcal13	Mumun	Hwasung Xangsongri	Mumun 21
gg293	2760	50	Gyeonggi	intcal13	Mumun	Hwasung Xangsongri	Mumun 23
gg294	2640	50	Gyeonggi	intcal13	Mumun	Hwasung Xangsongri	Mumun 25
gg295	2733	29	Gyeonggi	intcal13	Mumun	Hwasung Xangsongri	Mumun 26
gg296	2760	50	Gyeonggi	intcal13	Mumun	Hwasung Xangsongri	Mumun 28
gg297	2630	50	Gyeonggi	intcal13	Mumun	Hwasung Xangsongri	Mumun 29
gg285	2660	50	Gyeonggi	intcal13	Mumun	Hwasung Xangsongri	Mumun 3
gg298	2810	36	Gyeonggi	intcal13	Mumun	Hwasung Xangsongri	Mumun 33
gg299	2920	60	Gyeonggi	intcal13	Mumun	Hwasung Xangsongri	Mumun 34
gg300	2700	50	Gyeonggi	intcal13	Mumun	Hwasung Xangsongri	Mumun 35
gg286	2831	36	Gyeonggi	intcal13	Mumun	Hwasung Xangsongri	Mumun 6
gg287	2780	50	Gyeonggi	intcal13	Mumun	Hwasung Xangsongri	Mumun 9
gg162	2436	36	Gyeonggi	intcal13	Mumun	Icheon Suhari	B-4
hn159	2430	36	Honam	intcal13	Mumun	Iksan Eoryangri	no 4
hn213	2362	33	Honam	intcal13	Mumun	Iksan Heungamri	no 1
hn63	2804	39	Honam	intcal13	Mumun	Iksan Mohyundong	Seomdari no 2
neo159	4439	15	Honam	intcal13	Chulmun	Iksan Sinyongri Gadjeom	no 1
hn193	2470	40	Honam	intcal13	Mumun	Iksan Songhakri	no 1
hn194	2330	40	Honam	intcal13	Mumun	Iksan Songhakri	no 2
hn168	2850	15	Honam	intcal13	Mumun	Iksan Yonggiri 1	no 1
hn169	2770	20	Honam	intcal13	Mumun	Iksan Yonggiri 1	no 2
hn170	2915	20	Honam	intcal13	Mumun	Iksan Yonggiri 1	no 3
hn171	2805	25	Honam	intcal13	Mumun	Iksan Yonggiri 1	no 4
hn172	2480	20	Honam	intcal13	Mumun	Iksan Yonggiri 1	no 6
hn141	2500	43	Honam	intcal13	Mumun	Imsil Mangwolchon	1
hn140	2208	43	Honam	intcal13	Mumun	Imsil Mangwolchon	2
neo095	4333	56	Gyeonggi	intcal13	Chulmun	Incheon Eulwangdong	A-1
neo091	4385	36	Gyeonggi	intcal13	Chulmun	Incheon Gyungseodong	II-1
neo094	4340	50	Gyeonggi	intcal13	Chulmun	Incheon Gyungseodong	II-2
gg163	3120	29	Gyeonggi	intcal13	Mumun	Incheon Gyungseodong	III-1
neo121	3740	50	Gyeonggi	intcal13	Chulmun	Incheon Jungsandong	District 21 Chulmun 22
neo118	3924	36	Gyeonggi	intcal13	Chulmun	Incheon Jungsandong	District 21 Chulmun 27
neo101	4240	50	Gyeonggi	intcal13	Chulmun	Incheon Jungsandong	District 21 Chulmun 29
neo096	4330	50	Gyeonggi	intcal13	Chulmun	Incheon Jungsandong	District 21 Chulmun 30
neo084	4460	50	Gyeonggi	intcal13	Chulmun	Incheon Jungsandong	District 21 Chulmun 31
neo103	4190	50	Gyeonggi	intcal13	Chulmun	Incheon Jungsandong	District 23 Chulmun 12
neo110	4030	50	Gyeonggi	intcal13	Chulmun	Incheon Jungsandong	District 23 Chulmun 24
neo098	4260	50	Gyeonggi	intcal13	Chulmun	Incheon Jungsandong	District 23 Chulmun 25
neo114	3990	50	Gyeonggi	intcal13	Chulmun	Incheon Jungsandong	District 23 Chulmun 4
neo104	4180	50	Gyeonggi	intcal13	Chulmun	Incheon Jungsandong	District 23 Chulmun 5
neo088	4410	50	Gyeonggi	intcal13	Chulmun	Incheon Jungsandong	District 23 Chulmun 6
gg188	2500	50	Gyeonggi	intcal13	Mumun	Incheon Jungsandong	Mumun 1
gg191	2510	50	Gyeonggi	intcal13	Mumun	Incheon Jungsandong	Mumun 14
gg192	2510	50	Gyeonggi	intcal13	Mumun	Incheon Jungsandong	Mumun 15
gg193	2600	60	Gyeonggi	intcal13	Mumun	Incheon Jungsandong	Mumun 19
gg189	2615	39	Gyeonggi	intcal13	Mumun	Incheon Jungsandong	Mumun 2
gg194	2480	50	Gyeonggi	intcal13	Mumun	Incheon Jungsandong	Mumun 20
gg195	2710	50	Gyeonggi	intcal13	Mumun	Incheon Jungsandong	Mumun 25
gg196	2650	80	Gyeonggi	intcal13	Mumun	Incheon Jungsandong	Mumun 27
gg197	2750	50	Gyeonggi	intcal13	Mumun	Incheon Jungsandong	Mumun 29
gg198	2630	50	Gyeonggi	intcal13	Mumun	Incheon Jungsandong	Mumun 30
gg199	2380	50	Gyeonggi	intcal13	Mumun	Incheon Jungsandong	Mumun 32
gg200	2430	50	Gyeonggi	intcal13	Mumun	Incheon Jungsandong	Mumun 34
gg190	2950	90	Gyeonggi	intcal13	Mumun	Incheon Jungsandong	Mumun 5
neo123	3730	80	Gyeonggi	intcal13	Chulmun	Incheon Jungsandong(Chungang)	Chulmun 2-1
neo125	3662	39	Gyeonggi	intcal13	Chulmun	Incheon Jungsandong(Chungang)	Chulmun 2-2
neo099	4260	60	Gyeonggi	intcal13	Chulmun	Incheon Jungsandong(Chungang)	Chulmun 2-3
neo124	3700	36	Gyeonggi	intcal13	Chulmun	Incheon Jungsandong(Chungang)	Chulmun 7-1
neo067	4631	39	Gyeonggi	intcal13	Chulmun	Incheon Sammokdo 3	no 11
neo083	4468	32	Gyeonggi	intcal13	Chulmun	Incheon Sammokdo 3	no 9
neo082	4500	60	Gyeonggi	intcal13	Chulmun	Incheon Unbukdong	I-1
neo100	4240	50	Gyeonggi	intcal13	Chulmun	Incheon Unbukdong	II-3
neo087	4430	60	Gyeonggi	intcal13	Chulmun	Incheon Unbukdong	VI-10
neo092	4380	50	Gyeonggi	intcal13	Chulmun	Incheon Unbukdong	VI-3
neo126	3480	50	Gyeonggi	intcal13	Chulmun	Incheon Unbukdong	VI-7
neo034	4880	50	Gyeonggi	intcal13	Chulmun	Incheon Unseodong 1	I-2-11
neo057	4691	41	Gyeonggi	intcal13	Chulmun	Incheon Unseodong 1	I-2-14
neo076	4550	80	Gyeonggi	intcal13	Chulmun	Incheon Unseodong 1	I-2-16
neo090	4390	70	Gyeonggi	intcal13	Chulmun	Incheon Unseodong 1	I-2-18
neo031	4920	80	Gyeonggi	intcal13	Chulmun	Incheon Unseodong 1	I-2-21
neo036	4870	50	Gyeonggi	intcal13	Chulmun	Incheon Unseodong 1	I-2-25
neo032	4910	50	Gyeonggi	intcal13	Chulmun	Incheon Unseodong 1	I-2-26
neo027	5040	50	Gyeonggi	intcal13	Chulmun	Incheon Unseodong 1	I-2-3
neo028	4990	60	Gyeonggi	intcal13	Chulmun	Incheon Unseodong 1	I-2-30
neo060	4680	50	Gyeonggi	intcal13	Chulmun	Incheon Unseodong 1	I-2-40
neo048	4750	70	Gyeonggi	intcal13	Chulmun	Incheon Unseodong 1	I-2-42
neo061	4680	50	Gyeonggi	intcal13	Chulmun	Incheon Unseodong 1	I-2-45
neo044	4780	50	Gyeonggi	intcal13	Chulmun	Incheon Unseodong 1	I-2-48
neo068	4630	50	Gyeonggi	intcal13	Chulmun	Incheon Unseodong 1	I-2-56
neo128	3360	60	Gyeonggi	intcal13	Chulmun	Incheon Unseodong 1	I-2-57
neo045	4780	60	Gyeonggi	intcal13	Chulmun	Incheon Unseodong 2	III-1
gg166	3140	50	Gyeonggi	intcal13	Mumun	Incheon Unseodong 2	III-2
gg167	3370	50	Gyeonggi	intcal13	Mumun	Incheon Unseodong 2	III-5
gg168	2745	43	Gyeonggi	intcal13	Mumun	Incheon Wondangdong	no 3
gg169	2403	28	Gyeonggi	intcal13	Mumun	Incheon Wondangdong 2	Ga-1
gg174	2690	60	Gyeonggi	intcal13	Mumun	Incheon Wondangdong 2	Ga-12
gg175	3035	36	Gyeonggi	intcal13	Mumun	Incheon Wondangdong 2	Ga-16
gg176	2860	80	Gyeonggi	intcal13	Mumun	Incheon Wondangdong 2	Ga-18
gg177	2600	40	Gyeonggi	intcal13	Mumun	Incheon Wondangdong 2	Ga-19
gg170	2850	60	Gyeonggi	intcal13	Mumun	Incheon Wondangdong 2	Ga-2
gg171	2560	80	Gyeonggi	intcal13	Mumun	Incheon Wondangdong 2	Ga-3
gg172	2370	40	Gyeonggi	intcal13	Mumun	Incheon Wondangdong 2	Ga-6
gg173	2630	40	Gyeonggi	intcal13	Mumun	Incheon Wondangdong 2	Ga-9
gg178	2510	60	Gyeonggi	intcal13	Mumun	Incheon Wondangdong 2	Na-1
gg179	2550	40	Gyeonggi	intcal13	Mumun	Incheon Wondangdong 2	Na-2
gg180	2870	50	Gyeonggi	intcal13	Mumun	Incheon Wondangdong 2	Na-3
gg181	2920	60	Gyeonggi	intcal13	Mumun	Incheon Wondangdong 2	Na-4
gg182	2870	80	Gyeonggi	intcal13	Mumun	Incheon Wondangdong 2	Na-6
gg183	2900	80	Gyeonggi	intcal13	Mumun	Incheon Wondangdong 2	Na-7
gg184	2800	36	Gyeonggi	intcal13	Mumun	Incheon Wondangdong 2	Ra-1
gg185	2519	34	Gyeonggi	intcal13	Mumun	Incheon Wondangdong 2	Ra-2
gg186	2732	32	Gyeonggi	intcal13	Mumun	Incheon Wondangdong 2	Ra-3
gg187	2430	60	Gyeonggi	intcal13	Mumun	Incheon Wondangdong 2	Ra-4
neo102	4232	39	Gyeonggi	intcal13	Chulmun	Incheon Yeongjongdo	no 2
gg164	2465	36	Gyeonggi	intcal13	Mumun	Incheon Yeongjongdo	no 6
gg165	2525	32	Gyeonggi	intcal13	Mumun	Incheon Yeongjongdo	no 7
neo106	4140	50	Gyeonggi	intcal13	Chulmun	Incheon Yeongjongdo	no 7
cc234	2980	90	Chungcheong	intcal13	Mumun	Jangcheokri	no 1
cc233	2555	29	Chungcheong	intcal13	Mumun	Jangcheokri	no 3
hn123	2280	40	Honam	intcal13	Mumun	Jangheung Galdu 2	no 5
hn124	2520	40	Honam	intcal13	Mumun	Jangheung Galdu 2	no 8
hn129	2727	25	Honam	intcal13	Mumun	Jangheung Samsanri Hwasan	1
hn127	2926	17	Honam	intcal13	Mumun	Jangheung Samsanri Hwasan	2
hn125	2460	50	Honam	intcal13	Mumun	Jangheung Samsanri Hwasan	3
hn126	2490	40	Honam	intcal13	Mumun	Jangheung Samsanri Hwasan	4
hn128	2370	40	Honam	intcal13	Mumun	Jangheung Samsanri Hwasan	7
hn15	2520	43	Honam	intcal13	Mumun	Jangheung Sinpung	1
hn16	2450	80	Honam	intcal13	Mumun	Jangheung Sinpung	2
hn17	2604	47	Honam	intcal13	Mumun	Jangheung Sinpung	3
hn18	2433	24	Honam	intcal13	Mumun	Jangheung Sinpung	14
hn19	2490	60	Honam	intcal13	Mumun	Jangheung Sinpung	21
hn20	2460	60	Honam	intcal13	Mumun	Jangheung Sinpung	24
hn21	2530	40	Honam	intcal13	Mumun	Jangheung Sinpung	27
hn22	2560	80	Honam	intcal13	Mumun	Jangheung Sinpung	40
hn66	2530	50	Honam	intcal13	Mumun	Jangseong Hwangyo 1	A-Mumun 1
hn67	2460	60	Honam	intcal13	Mumun	Jangseong Hwangyo 1	A-Mumun 2
hn68	2540	60	Honam	intcal13	Mumun	Jangseong Hwangyo 1	A-Mumun 4
hn215	2640	40	Honam	intcal13	Mumun	Jangsung Wolsanri	Mumun 1
hn216	2948	32	Honam	intcal13	Mumun	Jangsung Wolsanri	Mumun 2
cc486	2810	40	Chungcheong	intcal13	Mumun	Jangtaesan Earthen Wall zone 1-1	Mumun 1
cc485	2730	50	Chungcheong	intcal13	Mumun	Jangtaesan Earthen Wall zone 1-1	Mumun 3
cc487	2730	40	Chungcheong	intcal13	Mumun	Jangtaesan Earthen Wall zone 1-1	Mumun 4
cc488	2660	40	Chungcheong	intcal13	Mumun	Jangtaesan Earthen Wall zone 1-2	Mumun 3
cc489	2640	40	Chungcheong	intcal13	Mumun	Jangtaesan Earthen Wall zone 1-2	Mumun 4-4
cc490	2830	40	Chungcheong	intcal13	Mumun	Jangtaesan Earthen Wall zone 2-1	Mumun 1-1
cc491	2800	50	Chungcheong	intcal13	Mumun	Jangtaesan Earthen Wall zone 2-1	Mumun 2-2
cc492	2660	40	Chungcheong	intcal13	Mumun	Jangtaesan Earthen Wall zone 2-1	Mumun 4-4
cc493	2850	40	Chungcheong	intcal13	Mumun	Jangtaesan Earthen Wall zone 2-1	Mumun 5-5
cc494	2840	40	Chungcheong	intcal13	Mumun	Jangtaesan Earthen Wall zone 2-1	Mumun 6-6
cc495	2570	50	Chungcheong	intcal13	Mumun	Jangtaesan Earthen Wall zone 2-2	Mumun 1-1
cc230	2810	70	Chungcheong	intcal13	Mumun	Jecheon Neunggangri Dolmen	1
cc232	2822	48	Chungcheong	intcal13	Mumun	Jecheon Neunggangri Dolmen	3
neo155	3670	50	Chungcheong	intcal13	Chulmun	Jecheon Sinwoljigu	Zone III pit house
hn205	2697	29	Honam	intcal13	Mumun	Jeongeup Jangsudong	Mumun 1
hn206	2660	36	Honam	intcal13	Mumun	Jeongeup Jangsudong	Mumun 5
hn91	2470	40	Honam	intcal13	Mumun	Jeongeup Oejang	1
hn92	2590	29	Honam	intcal13	Mumun	Jeongeup Oejang	2
hn148	2574	49	Honam	intcal13	Mumun	Jeongeup Sangpyungdong	1
hn145	2292	36	Honam	intcal13	Mumun	Jeongeup Sangpyungdong	2
hn146	2570	60	Honam	intcal13	Mumun	Jeongeup Sangpyungdong	2
hn147	2650	50	Honam	intcal13	Mumun	Jeongeup Sangpyungdong	4
gw82	3010	60	Gangwon	intcal13	Mumun	Jeongseon Auraji	1
gw83	2719	39	Gangwon	intcal13	Mumun	Jeongseon Auraji	3
hn151	2550	60	Honam	intcal13	Mumun	Jeonju Cheokdong	II-1
hn154	2350	50	Honam	intcal13	Mumun	Jeonju Daejeong	1
hn71	2740	60	Honam	intcal13	Mumun	Jeonju Jangdong 3	I-36
hn107	2500	50	Honam	intcal13	Mumun	Jeonju Majeon zone 3	3-1 Mumun 1
hn108	2550	80	Honam	intcal13	Mumun	Jeonju Majeon zone 3	3-1 Mumun 3
hn109	2470	50	Honam	intcal13	Mumun	Jeonju Majeon zone 3	3-1 Mumun 4
hn80	2430	50	Honam	intcal13	Mumun	Jeonju Osongri	2
hn81	2480	50	Honam	intcal13	Mumun	Jeonju Osongri	3
hn82	2310	60	Honam	intcal13	Mumun	Jeonju Osongri	4
hn72	2320	80	Honam	intcal13	Mumun	Jeonju Songcheondong	Mumun pit house
hn102	2770	40	Honam	intcal13	Mumun	Jeonju Songcheondong 2-ga	3
hn103	2543	36	Honam	intcal13	Mumun	Jeonju Songcheondong 2-ga	7
hn104	2395	43	Honam	intcal13	Mumun	Jeonju Songcheondong 2-ga	9
hn105	2408	34	Honam	intcal13	Mumun	Jeonju Songcheondong 2-ga	10
hn106	2490	50	Honam	intcal13	Mumun	Jeonju Songcheondong 2-ga	11
cc212	2930	30	Chungcheong	intcal13	Mumun	Jeungpyung Seokgokri	I-1
cc213	2870	30	Chungcheong	intcal13	Mumun	Jeungpyung Seokgokri	I-2
neo149	4390	30	Chungcheong	intcal13	Chulmun	Jeungpyung Seokgokri	I-3
cc214	2440	30	Chungcheong	intcal13	Mumun	Jeungpyung Seokgokri	II-1
cc215	2450	30	Chungcheong	intcal13	Mumun	Jeungpyung Seokgokri	II-3
hn198	3700	100	Honam	intcal13	Mumun	Jinan Jingeuneul	5
cc185	2570	80	Chungcheong	intcal13	Mumun	Jincheon Naechonri Dangol	1
cc186	2570	50	Chungcheong	intcal13	Mumun	Jincheon Naechonri Dangol	2
cc216	2920	80	Chungcheong	intcal13	Mumun	Jincheon Sinwolri	Mumun 1
yn436	2490	50	Yeongnam	intcal13	Mumun	Jinju Hotandong	1
yn182	3050	50	Yeongnam	intcal13	Mumun	Jinju Pyunggeo dictrict 3-1	2
neo133	3940	40	Yeongnam	intcal13	Chulmun	Jinju Pyunggeo dictrict 3-1	3
yn177	3020	50	Yeongnam	intcal13	Mumun	Jinju Pyunggeo dictrict 3-1	4
yn178	2940	18	Yeongnam	intcal13	Mumun	Jinju Pyunggeo dictrict 3-1	5
yn179	2940	18	Yeongnam	intcal13	Mumun	Jinju Pyunggeo dictrict 3-1	11
yn180	2989	13	Yeongnam	intcal13	Mumun	Jinju Pyunggeo dictrict 3-1	12
yn181	3015	30	Yeongnam	intcal13	Mumun	Jinju Pyunggeo dictrict 3-1	23
neo129	4450	50	Yeongnam	intcal13	Chulmun	Jinju Pyunggeo dictrict 4-1	1
yn183	2910	50	Yeongnam	intcal13	Mumun	Jinju Pyunggeo dictrict 4-1	5
yn184	2900	50	Yeongnam	intcal13	Mumun	Jinju Pyunggeo dictrict 4-1	5
yn185	3021	36	Yeongnam	intcal13	Mumun	Jinju Pyunggeo dictrict 4-2	7
yn186	3120	50	Yeongnam	intcal13	Mumun	Jinju Pyunggeo dictrict 4-2	13
yn591	3010	50	Yeongnam	intcal13	Mumun	Jinju Sangchonri dolmen no 3~8 and prehistoric site	10
yn590	3030	50	Yeongnam	intcal13	Mumun	Jinju Sangchonri dolmen no 3~8 and prehistoric site	2
cc5	2510	90	Chungcheong	intcal13	Mumun	Jugyori	KC-001
cc6	2620	40	Chungcheong	intcal13	Mumun	Jugyori	KC-008
cc7	2770	40	Chungcheong	intcal13	Mumun	Jugyori	KC-011
cc8	2850	80	Chungcheong	intcal13	Mumun	Jugyori	KC-013
cc9	2840	40	Chungcheong	intcal13	Mumun	Jugyori	KC-018
cc15	2560	40	Chungcheong	intcal13	Mumun	Majeonri C	KC-001
hn69	2406	36	Honam	intcal13	Mumun	Muan Dugok, Dunjeon	Dunjeon II Mumun 1
hn70	2490	50	Honam	intcal13	Mumun	Muan Dugok, Dunjeon	Dunjeon II Mumun 4
hn142	2490	50	Honam	intcal13	Mumun	Muan Pyungsanri Pyungrim	no 1
hn143	2460	50	Honam	intcal13	Mumun	Muan Pyungsanri Pyungrim	no 2
hn144	2620	50	Honam	intcal13	Mumun	Muan Pyungsanri Pyungrim	no 3
hn149	2530	50	Honam	intcal13	Mumun	Muan Tongjung	no 1
hn208	2550	50	Honam	intcal13	Mumun	Muan Yeonri	Mumun 1
hn207	2440	50	Honam	intcal13	Mumun	Muan Yeonri	Mumun 3
neo127	3390	100	Gyeonggi	intcal13	Chulmun	Munsan Dangdongri	I-Chulmun
gg91	2760	50	Gyeonggi	intcal13	Mumun	Munsan Dangdongri	IV-Mumun 11
gg92	2510	60	Gyeonggi	intcal13	Mumun	Munsan Dangdongri	IV-Mumun 12
gg90	2670	36	Gyeonggi	intcal13	Mumun	Munsan Dangdongri	IV-Mumun 2
gg93	2550	50	Gyeonggi	intcal13	Mumun	Munsan Dangdongri	IV-Mumun 25
gg94	2670	50	Gyeonggi	intcal13	Mumun	Munsan Dangdongri	IV-Mumun 41
neo119	3910	50	Gyeonggi	intcal13	Chulmun	Munsan Dangdongri	VII-Chulmun 1
neo115	3960	60	Gyeonggi	intcal13	Chulmun	Munsan Dangdongri	VII-Chulmun 2
neo122	3730	60	Gyeonggi	intcal13	Chulmun	Munsan Dangdongri	VII-Chulmun 3
hn26	2740	50	Honam	intcal13	Mumun	Naju Domindong	Mumun 11
hn27	3150	50	Honam	intcal13	Mumun	Naju Domindong	Mumun 21
hn25	2510	50	Honam	intcal13	Mumun	Naju Domindong	Mumun 4
hn204	2923	27	Honam	intcal13	Mumun	Naju Donggokri Hoingsan	no 1
hn83	3014	29	Honam	intcal13	Mumun	Naju Iam	no 1
hn130	2860	50	Honam	intcal13	Mumun	Naju Ibamdong Ibam	no 1
hn131	2590	50	Honam	intcal13	Mumun	Naju Ibamdong Ibam	no 2
hn132	2680	40	Honam	intcal13	Mumun	Naju Ibamdong Ibam	no 3
hn133	2676	32	Honam	intcal13	Mumun	Naju Ibamdong Ibam	no 4
hn135	2880	50	Honam	intcal13	Mumun	Naju Ibamdong Ibam	no 6
hn134	2680	50	Honam	intcal13	Mumun	Naju Ibamdong Ibam	no 7
hn57	2710	50	Honam	intcal13	Mumun	Naju Jangdongri	Mumun 11
hn56	2700	50	Honam	intcal13	Mumun	Naju Jangdongri	Mumun 14
hn59	2790	50	Honam	intcal13	Mumun	Naju Jangdongri	Mumun 26
hn60	2785	36	Honam	intcal13	Mumun	Naju Jangdongri	Mumun 28
hn55	2630	60	Honam	intcal13	Mumun	Naju Jangdongri	Mumun 3
hn61	2820	50	Honam	intcal13	Mumun	Naju Jangdongri	Mumun 30
hn58	2740	50	Honam	intcal13	Mumun	Naju Jangdongri	Mumun 42
hn84	2741	29	Honam	intcal13	Mumun	Naju Maesungri	I-1
hn85	2328	31	Honam	intcal13	Mumun	Naju Maesungri	III-1
hn48	2580	50	Honam	intcal13	Mumun	Naju Ungokdong 2	II-Mumun 18
hn46	2410	40	Honam	intcal13	Mumun	Naju Ungokdong 2	II-Mumun 2
hn49	2470	50	Honam	intcal13	Mumun	Naju Ungokdong 2	II-Mumun 31
hn50	2560	50	Honam	intcal13	Mumun	Naju Ungokdong 2	II-Mumun 33
hn51	2550	50	Honam	intcal13	Mumun	Naju Ungokdong 2	II-Mumun 41
hn47	2420	40	Honam	intcal13	Mumun	Naju Ungokdong 2	II-Mumun 6
hn43	2450	60	Honam	intcal13	Mumun	Naju Ungokdong 2	I-Mumun 2
hn44	2380	60	Honam	intcal13	Mumun	Naju Ungokdong 2	I-Mumun 4
hn45	2550	60	Honam	intcal13	Mumun	Naju Ungokdong 2	I-Mumun 5
hn54	2300	50	Honam	intcal13	Mumun	Naju Ungokdong 4	III-Mumun 3
hn52	2300	60	Honam	intcal13	Mumun	Naju Ungokdong 4	I-Mumun 11
hn53	2130	60	Honam	intcal13	Mumun	Naju Ungokdong 4	I-Mumun 18
hn98	2450	50	Honam	intcal13	Mumun	Naju Yungcheon	no 6
neo113	4000	50	Gyeonggi	intcal13	Chulmun	Namyangju Byeolnae 5	I-1-1-1
neo108	4040	50	Gyeonggi	intcal13	Chulmun	Namyangju Byeolnae 5	I-1-1-2
neo116	3940	50	Gyeonggi	intcal13	Chulmun	Namyangju Byeolnae 5	I-1-2
neo107	4080	50	Gyeonggi	intcal13	Chulmun	Namyangju Byeolnae 5	I-1-3
neo109	4030	50	Gyeonggi	intcal13	Chulmun	Namyangju Byeolnae 5	III-1
neo117	3930	60	Gyeonggi	intcal13	Chulmun	Namyangju Hopyungdong Jisaeul	no 1
neo120	3860	50	Gyeonggi	intcal13	Chulmun	Namyangju Hopyungdong Jisaeul	no 2
neo111	4027	35	Gyeonggi	intcal13	Chulmun	Namyangju Hopyungdong Jisaeul	no 3
gg86	2874	39	Gyeonggi	intcal13	Mumun	Namyangju Hopyungdong Jisaeul	no 4
cc415	3060	60	Chungcheong	intcal13	Mumun	Nonsan Naedong	4-KC-003
cc416	2810	50	Chungcheong	intcal13	Mumun	Nonsan Naedong	4-KC-004
cc520	2930	50	Chungcheong	intcal13	Mumun	Ochang Haksori	site 1 no 1
cc61	3000	50	Chungcheong	intcal13	Mumun	Ochang Haksori	site 1 no 2
cc62	2910	60	Chungcheong	intcal13	Mumun	Ochang Haksori	site 1 no 3
cc64	3010	60	Chungcheong	intcal13	Mumun	Ochang Haksori	site 2 no 1
cc63	2900	60	Chungcheong	intcal13	Mumun	Ochang Haksori	site 2 no 2
cc67	2543	46	Chungcheong	intcal13	Mumun	Ochang Jangdaeri	no 14
cc68	2447	46	Chungcheong	intcal13	Mumun	Ochang Jangdaeri	no 16
cc69	2512	46	Chungcheong	intcal13	Mumun	Ochang Jangdaeri	no 17
cc65	2483	39	Chungcheong	intcal13	Mumun	Ochang Jangdaeri	no 2
cc66	2568	39	Chungcheong	intcal13	Mumun	Ochang Jangdaeri	no 3
neo043	4790	80	Gyeonggi	intcal13	Chulmun	Oido Gaundesalmak shell midden	no 1
neo144	4467	29	Chungcheong	intcal13	Chulmun	Okcheon Daecheonri	pit house
gg154	2600	40	Gyeonggi	intcal13	Mumun	Osan Cheonghakdong	Zone 6-1 no 2
gg155	2570	40	Gyeonggi	intcal13	Mumun	Osan Cheonghakdong	Zone 6-1 no 5
gg156	2620	40	Gyeonggi	intcal13	Mumun	Osan Cheonghakdong	Zone 6-1 no 6
neo015	4360	50	Gangwon	intcal13	Chulmun	Osanri 5	Zone B pit house
cc176	2500	26	Chungcheong	intcal13	Mumun	Oseokri	95 pit house 4
cc517	2450	22	Chungcheong	intcal13	Mumun	Osong Unified Silla Settlement	Mumun pit house
gg201	2700	50	Gyeonggi	intcal13	Mumun	Paju Danghari	no 1
gg202	2430	50	Gyeonggi	intcal13	Mumun	Paju Danghari	no 2
yn68	2410	50	Yeongnam	intcal13	Mumun	Pohang Chogokri	no 1
yn69	2620	36	Yeongnam	intcal13	Mumun	Pohang Chogokri	no 5
yn70	3060	40	Yeongnam	intcal13	Mumun	Pohang Chogokri	no 6
yn77	2590	50	Yeongnam	intcal13	Mumun	Pohang Daebori	1
yn510	2520	60	Yeongnam	intcal13	Mumun	Pohang Daegokri	Gibuk pit house 2
yn511	2490	60	Yeongnam	intcal13	Mumun	Pohang Daegokri	Gibuk pit house 3
yn319	2720	50	Yeongnam	intcal13	Mumun	Pohang Daeryunri	6
yn320	2660	60	Yeongnam	intcal13	Mumun	Pohang Daeryunri	10
yn321	2660	60	Yeongnam	intcal13	Mumun	Pohang Daeryunri	13
yn322	2670	60	Yeongnam	intcal13	Mumun	Pohang Daeryunri	19
yn323	2870	50	Yeongnam	intcal13	Mumun	Pohang Daeryunri	22
yn316	2850	60	Yeongnam	intcal13	Mumun	Pohang Daeryunri	I-4
yn317	2830	50	Yeongnam	intcal13	Mumun	Pohang Daeryunri	I-5
yn318	2580	50	Yeongnam	intcal13	Mumun	Pohang Daeryunri	I-6
yn72	2580	40	Yeongnam	intcal13	Mumun	Pohang Daeryunri	no 10
yn73	2960	40	Yeongnam	intcal13	Mumun	Pohang Daeryunri	no 11
yn71	2650	40	Yeongnam	intcal13	Mumun	Pohang Daeryunri	no 4-2
yn315	2630	50	Yeongnam	intcal13	Mumun	Pohang Daeryunri(Hakdanggol)	I-6
yn78	2980	50	Yeongnam	intcal13	Mumun	Pohang Gangsari 2	no 1
yn79	2660	60	Yeongnam	intcal13	Mumun	Pohang Gangsari 2	no 3
yn80	2680	50	Yeongnam	intcal13	Mumun	Pohang Gangsari 2	no 4
yn76	2970	60	Yeongnam	intcal13	Mumun	Pohang Gumanri	no 10
yn74	2760	50	Yeongnam	intcal13	Mumun	Pohang Gumanri	no 5
yn75	2640	50	Yeongnam	intcal13	Mumun	Pohang Gumanri	no 6
yn324	2930	50	Yeongnam	intcal13	Mumun	Pohang Iinri	2
yn325	2920	40	Yeongnam	intcal13	Mumun	Pohang Iinri	8
yn484	2860	50	Yeongnam	intcal13	Mumun	Pohang Iinri 2	I-4
yn483	2800	36	Yeongnam	intcal13	Mumun	Pohang Iinri 2	I-5
yn482	2640	50	Yeongnam	intcal13	Mumun	Pohang Iinri 2	I-6
yn481	2600	50	Yeongnam	intcal13	Mumun	Pohang Iinri 2	II-7
yn480	2500	50	Yeongnam	intcal13	Mumun	Pohang Iinri 2	II-8
yn479	2820	50	Yeongnam	intcal13	Mumun	Pohang Iinri 2	IV-13
yn356	2518	32	Yeongnam	intcal13	Mumun	Pohang Jigokdong	Na-1
yn357	2440	36	Yeongnam	intcal13	Mumun	Pohang Jigokdong	Na-2
yn426	2840	40	Yeongnam	intcal13	Mumun	Pohang Namsongri 1	Mumun 12
yn422	2560	40	Yeongnam	intcal13	Mumun	Pohang Namsongri 1	Mumun 16
yn424	2640	40	Yeongnam	intcal13	Mumun	Pohang Namsongri 1	Mumun 34
yn425	2800	40	Yeongnam	intcal13	Mumun	Pohang Namsongri 1	Mumun 36
yn423	2610	40	Yeongnam	intcal13	Mumun	Pohang Namsongri 1	Mumun 9
yn427	2500	40	Yeongnam	intcal13	Mumun	Pohang Namsongri 2-3	Mumun 1
yn429	2890	40	Yeongnam	intcal13	Mumun	Pohang Namsongri 2-3	Mumun 2
yn428	2580	40	Yeongnam	intcal13	Mumun	Pohang Namsongri 2-3	Mumun 3
yn430	2440	60	Yeongnam	intcal13	Mumun	Pohang Samjung1ri 1-2	31
yn431	2690	60	Yeongnam	intcal13	Mumun	Pohang Samjung1ri 1-2	59
yn433	2700	60	Yeongnam	intcal13	Mumun	Pohang Samjung2ri	8
yn432	2690	60	Yeongnam	intcal13	Mumun	Pohang Samjung2ri	9
yn434	2490	40	Yeongnam	intcal13	Mumun	Pohang Sunggokri 1-2	I-1
yn435	2940	40	Yeongnam	intcal13	Mumun	Pohang Sunggokri 1-2	II-2
yn227	3130	60	Yeongnam	intcal13	Mumun	Pohang Sunggokri 1-4	1
yn228	2880	50	Yeongnam	intcal13	Mumun	Pohang Sunggokri 1-4	12
yn229	3070	50	Yeongnam	intcal13	Mumun	Pohang Sunggokri 1-4	17
yn230	2810	50	Yeongnam	intcal13	Mumun	Pohang Sunggokri 1-4	21
yn231	2640	50	Yeongnam	intcal13	Mumun	Pohang Sunggokri 1-4	27
yn232	2880	50	Yeongnam	intcal13	Mumun	Pohang Sunggokri 1-4	33
yn233	2700	60	Yeongnam	intcal13	Mumun	Pohang Sunggokri 1-4	37
yn234	2890	50	Yeongnam	intcal13	Mumun	Pohang Sunggokri 1-4	48
yn556	2878	39	Yeongnam	intcal13	Mumun	Pohang Wolpori	425 A-1
yn557	2956	36	Yeongnam	intcal13	Mumun	Pohang Wolpori	425 A-3
yn451	2950	60	Yeongnam	intcal13	Mumun	Pohang Wondong 2	22
yn449	2850	60	Yeongnam	intcal13	Mumun	Pohang Wondong 2	56
yn450	2870	60	Yeongnam	intcal13	Mumun	Pohang Wondong 2	57
yn448	2710	60	Yeongnam	intcal13	Mumun	Pohang Wondong 2	58
gw159	2750	50	Gangwon	intcal13	Mumun	Pyeongchang Cheondongri Majiri	Majiri 1
gw160	2850	50	Gangwon	intcal13	Mumun	Pyeongchang Cheondongri Majiri	Majiri 2
gw161	2680	50	Gangwon	intcal13	Mumun	Pyeongchang Cheondongri Majiri	Majiri 4
gw162	2620	50	Gangwon	intcal13	Mumun	Pyeongchang Cheondongri Majiri	Majiri 8
gw392	2880	40	Gangwon	intcal13	Mumun	Pyeongchang Hupyeongri	no 3
gw393	2820	40	Gangwon	intcal13	Mumun	Pyeongchang Hupyeongri	no 5
gw394	2820	50	Gangwon	intcal13	Mumun	Pyeongchang Hupyeongri	no 6
gw391	2390	40	Gangwon	intcal13	Mumun	Pyeongchang Hupyeongri	pit house 1-1
gw271	2840	40	Gangwon	intcal13	Mumun	Pyeongchang Jongburi	II-1
gw272	2910	40	Gangwon	intcal13	Mumun	Pyeongchang Jongburi	II-2
gw273	2921	46	Gangwon	intcal13	Mumun	Pyeongchang Jongburi	II-3
gw274	2820	50	Gangwon	intcal13	Mumun	Pyeongchang Jongburi	II-4
gw275	2870	40	Gangwon	intcal13	Mumun	Pyeongchang Jongburi	II-6
gw276	2740	60	Gangwon	intcal13	Mumun	Pyeongchang Jongburi	III-1
gw262	2820	40	Gangwon	intcal13	Mumun	Pyeongchang Yaksuri	A-6
gw263	2760	40	Gangwon	intcal13	Mumun	Pyeongchang Yaksuri	A-7
gw264	2780	50	Gangwon	intcal13	Mumun	Pyeongchang Yaksuri	A-8
gw265	2850	50	Gangwon	intcal13	Mumun	Pyeongchang Yaksuri	A-9
gw266	2800	40	Gangwon	intcal13	Mumun	Pyeongchang Yaksuri	B-1
gw269	2830	40	Gangwon	intcal13	Mumun	Pyeongchang Yaksuri	B-11
gw270	2870	40	Gangwon	intcal13	Mumun	Pyeongchang Yaksuri	B-12
gw267	2740	50	Gangwon	intcal13	Mumun	Pyeongchang Yaksuri	B-6
gw268	2850	100	Gangwon	intcal13	Mumun	Pyeongchang Yaksuri	B-8
gw158	2460	40	Gangwon	intcal13	Mumun	Pyeongchang Yonghangri	no 1
gw157	2919	21	Gangwon	intcal13	Mumun	Pyeongchang Yonghangri	no 2
gg251	2860	80	Gyeonggi	intcal13	Mumun	Pyungtaek Chilgoidong	no 1
gg252	2430	60	Gyeonggi	intcal13	Mumun	Pyungtaek Chilgoidong	no 3
gg253	2480	60	Gyeonggi	intcal13	Mumun	Pyungtaek Chilgoidong	no 4
gg254	2570	50	Gyeonggi	intcal13	Mumun	Pyungtaek Chilgoidong	no 5
gg250	2560	80	Gyeonggi	intcal13	Mumun	Pyungtaek Jijedong	pit house 2-2
gg215	2810	50	Gyeonggi	intcal13	Mumun	Pyungtaek Sosadong	Da-4
gg216	2990	50	Gyeonggi	intcal13	Mumun	Pyungtaek Sosadong	Da-5
gg217	2990	50	Gyeonggi	intcal13	Mumun	Pyungtaek Sosadong	Da-6
gg218	2930	50	Gyeonggi	intcal13	Mumun	Pyungtaek Sosadong	Da-7
gg206	2840	50	Gyeonggi	intcal13	Mumun	Pyungtaek Sosadong	Ga-10
gg207	2550	50	Gyeonggi	intcal13	Mumun	Pyungtaek Sosadong	Ga-13
gg208	2850	50	Gyeonggi	intcal13	Mumun	Pyungtaek Sosadong	Ga-14
gg209	2470	60	Gyeonggi	intcal13	Mumun	Pyungtaek Sosadong	Ga-15
gg210	2840	50	Gyeonggi	intcal13	Mumun	Pyungtaek Sosadong	Ga-16
gg211	2950	50	Gyeonggi	intcal13	Mumun	Pyungtaek Sosadong	Ga-17
gg212	2840	50	Gyeonggi	intcal13	Mumun	Pyungtaek Sosadong	Ga-18
gg203	2850	60	Gyeonggi	intcal13	Mumun	Pyungtaek Sosadong	Ga-2
gg213	2750	50	Gyeonggi	intcal13	Mumun	Pyungtaek Sosadong	Ga-20
gg214	2850	50	Gyeonggi	intcal13	Mumun	Pyungtaek Sosadong	Ga-28
gg204	2300	50	Gyeonggi	intcal13	Mumun	Pyungtaek Sosadong	Ga-4
gg205	2930	60	Gyeonggi	intcal13	Mumun	Pyungtaek Sosadong	Ga-7
gg221	2900	50	Gyeonggi	intcal13	Mumun	Pyungtaek Sosadong	Ra-10
gg222	3010	60	Gyeonggi	intcal13	Mumun	Pyungtaek Sosadong	Ra-20
gg219	2740	50	Gyeonggi	intcal13	Mumun	Pyungtaek Sosadong	Ra-4
gg220	2470	80	Gyeonggi	intcal13	Mumun	Pyungtaek Sosadong	Ra-7
gg226	2370	40	Gyeonggi	intcal13	Mumun	Pyungtaek Suwolamri	zone 2 no 10
gg223	2480	40	Gyeonggi	intcal13	Mumun	Pyungtaek Suwolamri	zone 2 no 5
gg224	2420	50	Gyeonggi	intcal13	Mumun	Pyungtaek Suwolamri	zone 2 no 8
gg225	2330	40	Gyeonggi	intcal13	Mumun	Pyungtaek Suwolamri	zone 2 no 9
gg227	2500	40	Gyeonggi	intcal13	Mumun	Pyungtaek Suwolamri	zone 4 no 3
gg256	2937	26	Gyeonggi	intcal13	Mumun	Pyungtaek Tojinri	no 1
gg257	2360	60	Gyeonggi	intcal13	Mumun	Pyungtaek Tojinri	no 2
gg258	2598	38	Gyeonggi	intcal13	Mumun	Pyungtaek Tojinri	no 3
gg255	2510	20	Gyeonggi	intcal13	Mumun	Pyungtaek Tojinri san-29-1	no 8
gg236	2710	70	Gyeonggi	intcal13	Mumun	Pyungtaek Yanggyori	zone 1 no 12
gg233	2860	60	Gyeonggi	intcal13	Mumun	Pyungtaek Yanggyori	zone 1 no 3
gg234	2830	50	Gyeonggi	intcal13	Mumun	Pyungtaek Yanggyori	zone 1 no 6
gg235	2660	70	Gyeonggi	intcal13	Mumun	Pyungtaek Yanggyori	zone 1 no 8
gg237	2740	50	Gyeonggi	intcal13	Mumun	Pyungtaek Yanggyori	zone 2-1 no 6
gg238	2730	50	Gyeonggi	intcal13	Mumun	Pyungtaek Yanggyori	zone 2-1 no 7
gg239	2470	50	Gyeonggi	intcal13	Mumun	Pyungtaek Yanggyori	zone 2-1 no 9
gg240	2830	50	Gyeonggi	intcal13	Mumun	Pyungtaek Yanggyori	zone 2-2 no 1
gg245	2480	50	Gyeonggi	intcal13	Mumun	Pyungtaek Yanggyori	zone 2-2 no 11
gg246	2640	50	Gyeonggi	intcal13	Mumun	Pyungtaek Yanggyori	zone 2-2 no 14
gg247	2610	50	Gyeonggi	intcal13	Mumun	Pyungtaek Yanggyori	zone 2-2 no 16
gg241	2540	50	Gyeonggi	intcal13	Mumun	Pyungtaek Yanggyori	zone 2-2 no 2
gg242	2880	50	Gyeonggi	intcal13	Mumun	Pyungtaek Yanggyori	zone 2-2 no 3
gg243	2740	60	Gyeonggi	intcal13	Mumun	Pyungtaek Yanggyori	zone 2-2 no 4
gg244	2710	50	Gyeonggi	intcal13	Mumun	Pyungtaek Yanggyori	zone 2-2 no 9
gg248	2460	50	Gyeonggi	intcal13	Mumun	Pyungtaek Yanggyori	zone 3 no 2
gg230	2725	20	Gyeonggi	intcal13	Mumun	Pyungtaek Yanggyori san-41-1	no 1
gg232	2775	20	Gyeonggi	intcal13	Mumun	Pyungtaek Yanggyori san-41-1	no 10
gg228	2770	20	Gyeonggi	intcal13	Mumun	Pyungtaek Yanggyori san-41-1	no 13
gg229	2510	20	Gyeonggi	intcal13	Mumun	Pyungtaek Yanggyori san-41-1	no 4
gg231	2755	20	Gyeonggi	intcal13	Mumun	Pyungtaek Yanggyori san-41-1	no 5
gw335	2630	40	Gangwon	intcal13	Mumun	Samcheok Hosanri	B-1-Mumun 1
yn416	2700	25	Yeongnam	intcal13	Mumun	Sancheong Hachonri district 3	III-12
yn417	2730	20	Yeongnam	intcal13	Mumun	Sancheong Hachonri district 3	III-15
yn419	2835	25	Yeongnam	intcal13	Mumun	Sancheong Hachonri district 3	III-2
yn418	2825	25	Yeongnam	intcal13	Mumun	Sancheong Hachonri district 3	III-4
yn415	2680	25	Yeongnam	intcal13	Mumun	Sancheong Hachonri district 3	III-7
cc48	2474	32	Chungcheong	intcal13	Mumun	Sangdaedong	no 1
cc49	2641	24	Chungcheong	intcal13	Mumun	Sangdaedong	no 5
cc47	2890	40	Chungcheong	intcal13	Mumun	Sangdaedong	no 8
yn67	2920	40	Yeongnam	intcal13	Mumun	Sangju Bokryongdong 256	B4 Grid pit house 1
neo153	4336	28	Chungcheong	intcal13	Chulmun	Sangjungri	Chulmun 1
cc76	2630	40	Chungcheong	intcal13	Mumun	Seocheon Bongsunri	III-2-3
cc77	2720	40	Chungcheong	intcal13	Mumun	Seocheon Bongsunri	III-3-1
cc226	2844	32	Chungcheong	intcal13	Mumun	Seocheon Chudongri	A-1
cc519	2300	60	Chungcheong	intcal13	Mumun	Seocheon Chudongri	A-10
cc227	2800	40	Chungcheong	intcal13	Mumun	Seocheon Chudongri	A-2
cc228	2799	49	Chungcheong	intcal13	Mumun	Seocheon Chudongri	A-4
cc229	2501	49	Chungcheong	intcal13	Mumun	Seocheon Chudongri	A-5
cc304	2520	60	Chungcheong	intcal13	Mumun	Seocheon Chudongri 3	no 1
cc305	2490	60	Chungcheong	intcal13	Mumun	Seocheon Chudongri 3	no 3
cc382	2610	50	Chungcheong	intcal13	Mumun	Seocheon Mungokri	no 2
cc383	2500	50	Chungcheong	intcal13	Mumun	Seocheon Mungokri	no 3
cc12	2650	50	Chungcheong	intcal13	Mumun	Seokgokri	KC-001
cc13	2520	40	Chungcheong	intcal13	Mumun	Seokgokri	KC-002
cc14	2490	40	Chungcheong	intcal13	Mumun	Seokgokri	KC-003
cc321	2820	50	Chungcheong	intcal13	Mumun	Seokmun Complex Construction site	no 1
cc328	2740	40	Chungcheong	intcal13	Mumun	Seokmun Complex Construction site	no 15
cc323	2810	40	Chungcheong	intcal13	Mumun	Seokmun Complex Construction site	no 20
cc324	2820	40	Chungcheong	intcal13	Mumun	Seokmun Complex Construction site	no 26
cc325	2700	40	Chungcheong	intcal13	Mumun	Seokmun Complex Construction site	no 33
cc326	2770	40	Chungcheong	intcal13	Mumun	Seokmun Complex Construction site	no 38
cc327	2770	40	Chungcheong	intcal13	Mumun	Seokmun Complex Construction site	no 42
cc322	2880	40	Chungcheong	intcal13	Mumun	Seokmun Complex Construction site	no 9
cc117	2841	31	Chungcheong	intcal13	Mumun	Seosan Ilramri	no 1
cc118	2914	31	Chungcheong	intcal13	Mumun	Seosan Ilramri	no 2
cc263	2575	36	Chungcheong	intcal13	Mumun	Seosan Sinsongri	no 1
cc267	2810	60	Chungcheong	intcal13	Mumun	Seosan Sinsongri	no 12
cc268	2670	60	Chungcheong	intcal13	Mumun	Seosan Sinsongri	no 13
cc269	2690	36	Chungcheong	intcal13	Mumun	Seosan Sinsongri	no 14
cc270	2916	39	Chungcheong	intcal13	Mumun	Seosan Sinsongri	no 16
cc264	2540	50	Chungcheong	intcal13	Mumun	Seosan Sinsongri	no 3
cc265	2490	50	Chungcheong	intcal13	Mumun	Seosan Sinsongri	no 7
cc266	2735	36	Chungcheong	intcal13	Mumun	Seosan Sinsongri	no 9
cc376	2858	31	Chungcheong	intcal13	Mumun	Seosan Wangjungri	I-1
neo139	4520	60	Chungcheong	intcal13	Chulmun	Seosan Wangjungri	I-1
cc378	2870	60	Chungcheong	intcal13	Mumun	Seosan Wangjungri	I-11
cc377	2850	50	Chungcheong	intcal13	Mumun	Seosan Wangjungri	I-5
cc379	2880	50	Chungcheong	intcal13	Mumun	Seosan Wangjungri	II-1
cc380	2800	60	Chungcheong	intcal13	Mumun	Seosan Wangjungri	II-3
cc381	2810	50	Chungcheong	intcal13	Mumun	Seosan Wangjungri	II-4
gg99	2888	31	Gyeonggi	intcal13	Mumun	Seoul Godeokdong	D-1
gg100	2891	32	Gyeonggi	intcal13	Mumun	Seoul Godeokdong	D-2
gg101	2361	25	Gyeonggi	intcal13	Mumun	Seoul Godeokdong	D-3
gg102	2567	24	Gyeonggi	intcal13	Mumun	Seoul Godeokdong	D-5
neo047	4750	60	Gyeonggi	intcal13	Chulmun	Siheung Neunggokdong	Chulmun 11
neo080	4520	80	Gyeonggi	intcal13	Chulmun	Siheung Neunggokdong	Chulmun 12
neo029	4970	50	Gyeonggi	intcal13	Chulmun	Siheung Neunggokdong	Chulmun 13
neo033	4900	50	Gyeonggi	intcal13	Chulmun	Siheung Neunggokdong	Chulmun 16
neo041	4810	36	Gyeonggi	intcal13	Chulmun	Siheung Neunggokdong	Chulmun 18
neo037	4860	50	Gyeonggi	intcal13	Chulmun	Siheung Neunggokdong	Chulmun 19
neo050	4730	50	Gyeonggi	intcal13	Chulmun	Siheung Neunggokdong	Chulmun 2
neo042	4800	50	Gyeonggi	intcal13	Chulmun	Siheung Neunggokdong	Chulmun 20
neo070	4620	70	Gyeonggi	intcal13	Chulmun	Siheung Neunggokdong	Chulmun 23
neo058	4690	50	Gyeonggi	intcal13	Chulmun	Siheung Neunggokdong	Chulmun 4
neo035	4870	50	Gyeonggi	intcal13	Chulmun	Siheung Neunggokdong	Chulmun 6
neo039	4830	50	Gyeonggi	intcal13	Chulmun	Siheung Neunggokdong	Chulmun 7
neo074	4580	60	Gyeonggi	intcal13	Chulmun	Siheung Neunggokdong	Chulmun 9
gg125	3020	50	Gyeonggi	intcal13	Mumun	Siheung Neunggokdong	Mumun 4
gg126	3050	50	Gyeonggi	intcal13	Mumun	Siheung Neunggokdong	Mumun 5
gg127	3060	50	Gyeonggi	intcal13	Mumun	Siheung Neunggokdong	Mumun 6
gg128	2750	70	Gyeonggi	intcal13	Mumun	Siheung Neunggokdong	Mumun 7
gg129	3009	38	Gyeonggi	intcal13	Mumun	Siheung Neunggokdong	Mumun pit house
cc4	2670	50	Chungcheong	intcal13	Mumun	Sinanri	KC-001
gw44	2830	60	Gangwon	intcal13	Mumun	Sokcho Joyangdong	no 5
hn160	2550	50	Honam	intcal13	Mumun	Suncheon Deokamdong 2	no 4
hn8	2500	50	Honam	intcal13	Mumun	Suncheon Gagokdong	no 2
neo160	3010	40	Honam	intcal13	Chulmun	Suncheon Maryunri Maryun	Chulmun pit house
hn200	2898	32	Honam	intcal13	Mumun	Suncheon Maryunri Maryun	Zone 1 no 1
hn201	2820	50	Honam	intcal13	Mumun	Suncheon Maryunri Maryun	Zone 1 no 3
hn202	2920	50	Honam	intcal13	Mumun	Suncheon Maryunri Maryun	Zone 2 no 1
hn203	2907	26	Honam	intcal13	Mumun	Suncheon Maryunri Maryun	Zone 2 no 2
gg103	2670	36	Gyeonggi	intcal13	Mumun	Sungnam Dongpangyo	21-1 no 12
neo105	4140	50	Gyeonggi	intcal13	Chulmun	Sungnam Dongpangyo	24-1 no 10
gg107	2920	36	Gyeonggi	intcal13	Mumun	Sungnam Dongpangyo	24-1 no 18
gg104	2597	41	Gyeonggi	intcal13	Mumun	Sungnam Dongpangyo	24-1 no 2
gg105	2675	36	Gyeonggi	intcal13	Mumun	Sungnam Dongpangyo	24-1 no 3
gg106	2680	36	Gyeonggi	intcal13	Mumun	Sungnam Dongpangyo	24-1 no 9
gg108	2660	40	Gyeonggi	intcal13	Mumun	Sungnam Yeosudong	II Mumun 3
gg109	2730	60	Gyeonggi	intcal13	Mumun	Sungnam Yeosudong	II Mumun 6
gg114	2790	50	Gyeonggi	intcal13	Mumun	Suwon Homaesildong Guemgokdong	Mumun 1
gg121	2890	60	Gyeonggi	intcal13	Mumun	Suwon Homaesildong Guemgokdong	Mumun 12
gg122	2900	50	Gyeonggi	intcal13	Mumun	Suwon Homaesildong Guemgokdong	Mumun 17
gg123	2790	60	Gyeonggi	intcal13	Mumun	Suwon Homaesildong Guemgokdong	Mumun 18
gg115	2780	50	Gyeonggi	intcal13	Mumun	Suwon Homaesildong Guemgokdong	Mumun 2
gg124	2740	50	Gyeonggi	intcal13	Mumun	Suwon Homaesildong Guemgokdong	Mumun 20
gg116	2730	60	Gyeonggi	intcal13	Mumun	Suwon Homaesildong Guemgokdong	Mumun 3
gg117	2700	60	Gyeonggi	intcal13	Mumun	Suwon Homaesildong Guemgokdong	Mumun 4
gg118	2850	60	Gyeonggi	intcal13	Mumun	Suwon Homaesildong Guemgokdong	Mumun 5
gg119	2800	60	Gyeonggi	intcal13	Mumun	Suwon Homaesildong Guemgokdong	Mumun 7
gg120	2850	60	Gyeonggi	intcal13	Mumun	Suwon Homaesildong Guemgokdong	Mumun 8
gg112	2925	43	Gyeonggi	intcal13	Mumun	Suwon Imokdong	no 1
gg113	3170	40	Gyeonggi	intcal13	Mumun	Suwon Imokdong	no 2
gg110	2801	29	Gyeonggi	intcal13	Mumun	Suwon Yuljeondong	no 1
gg111	3043	34	Gyeonggi	intcal13	Mumun	Suwon Yuljeondong	no 3
yn155	2840	43	Yeongnam	intcal13	Mumun	Uisan Deoksinri Osan	II-12
yn156	2824	39	Yeongnam	intcal13	Mumun	Uisan Deoksinri Osan	II-15
yn269	2270	80	Yeongnam	intcal13	Mumun	Uisan Sanhadong	no 1
yn274	2360	50	Yeongnam	intcal13	Mumun	Uisan Sanhadong	no 15
yn275	2460	60	Yeongnam	intcal13	Mumun	Uisan Sanhadong	no 16
yn276	2540	60	Yeongnam	intcal13	Mumun	Uisan Sanhadong	no 17
yn270	2240	60	Yeongnam	intcal13	Mumun	Uisan Sanhadong	no 4
yn271	2400	50	Yeongnam	intcal13	Mumun	Uisan Sanhadong	no 7
yn272	2660	80	Yeongnam	intcal13	Mumun	Uisan Sanhadong	no 8
yn273	2670	60	Yeongnam	intcal13	Mumun	Uisan Sanhadong	no 9
yn528	2732	20	Yeongnam	intcal13	Mumun	Uisan Sanhadong 1-4	C-22
yn529	2799	15	Yeongnam	intcal13	Mumun	Uisan Sanhadong 1-4	C-34
yn530	2759	15	Yeongnam	intcal13	Mumun	Uisan Sanhadong 1-4	C-36
yn531	2642	20	Yeongnam	intcal13	Mumun	Uisan Sanhadong 1-4	D-40
yn534	2699	20	Yeongnam	intcal13	Mumun	Uisan Sanhadong 1-4	F-17
yn535	2744	21	Yeongnam	intcal13	Mumun	Uisan Sanhadong 1-4	F-18
yn536	2488	20	Yeongnam	intcal13	Mumun	Uisan Sanhadong 1-4	F-22
yn537	2488	20	Yeongnam	intcal13	Mumun	Uisan Sanhadong 1-4	F-28
yn538	2661	20	Yeongnam	intcal13	Mumun	Uisan Sanhadong 1-4	F-29
yn539	2676	21	Yeongnam	intcal13	Mumun	Uisan Sanhadong 1-4	F-34
yn540	2701	20	Yeongnam	intcal13	Mumun	Uisan Sanhadong 1-4	F-35
yn532	2739	20	Yeongnam	intcal13	Mumun	Uisan Sanhadong 1-4	F-4
yn533	2451	20	Yeongnam	intcal13	Mumun	Uisan Sanhadong 1-4	F-9
yn277	2960	60	Yeongnam	intcal13	Mumun	Uisan Sanhadong Hwaam	no 3
yn278	3220	60	Yeongnam	intcal13	Mumun	Uisan Sanhadong Hwaam	no 4
yn279	3007	43	Yeongnam	intcal13	Mumun	Uisan Sanhadong Hwaam	no 5
gg159	2777	29	Gyeonggi	intcal13	Mumun	Uiwang Idong	no 1
gg160	2730	36	Gyeonggi	intcal13	Mumun	Uiwang Idong	no 10
gg161	2720	39	Gyeonggi	intcal13	Mumun	Uiwang Idong	no 11
yn263	2500	60	Yeongnam	intcal13	Mumun	Ulju Banyeonri	no 1
yn267	2590	60	Yeongnam	intcal13	Mumun	Ulju Banyeonri	no 13
yn268	2130	60	Yeongnam	intcal13	Mumun	Ulju Banyeonri	no 14
yn264	2613	43	Yeongnam	intcal13	Mumun	Ulju Banyeonri	no 2
yn265	2796	43	Yeongnam	intcal13	Mumun	Ulju Banyeonri	no 8
yn266	2560	60	Yeongnam	intcal13	Mumun	Ulju Banyeonri	no 9
yn253	2751	31	Yeongnam	intcal13	Mumun	Ulju Guyeongri	IV-15
yn254	2800	50	Yeongnam	intcal13	Mumun	Ulju Guyeongri	IV-16
yn251	2797	35	Yeongnam	intcal13	Mumun	Ulju Guyeongri	IV-2
yn255	2888	39	Yeongnam	intcal13	Mumun	Ulju Guyeongri	IV-22
yn252	2630	50	Yeongnam	intcal13	Mumun	Ulju Guyeongri	IV-8
yn256	2720	60	Yeongnam	intcal13	Mumun	Ulju Guyeongri	V-1-1
yn257	2740	60	Yeongnam	intcal13	Mumun	Ulju Guyeongri	V-1-14
yn258	2934	35	Yeongnam	intcal13	Mumun	Ulju Guyeongri	V-1-17
yn259	2560	50	Yeongnam	intcal13	Mumun	Ulju Guyeongri	V-1-20
yn260	2988	31	Yeongnam	intcal13	Mumun	Ulju Guyeongri	V-1-28
yn261	2870	40	Yeongnam	intcal13	Mumun	Ulju Guyeongri	V-1-29
yn262	2487	35	Yeongnam	intcal13	Mumun	Ulju Guyeongri	V-2-2
yn86	2360	50	Yeongnam	intcal13	Mumun	Ulju Oegwangri Settlement	no 18
yn87	2290	50	Yeongnam	intcal13	Mumun	Ulju Oegwangri Settlement	no 23
yn85	2430	50	Yeongnam	intcal13	Mumun	Ulju Oegwangri Settlement	no 8
yn389	2800	40	Yeongnam	intcal13	Mumun	Ulsan Banggiri 286-3	no 1
yn390	2620	60	Yeongnam	intcal13	Mumun	Ulsan Banggiri 286-3	no 4
yn172	2600	25	Yeongnam	intcal13	Mumun	Ulsan Bansongri	no 1
yn173	2690	25	Yeongnam	intcal13	Mumun	Ulsan Bansongri	no 4
yn174	2600	20	Yeongnam	intcal13	Mumun	Ulsan Bansongri	no 5
yn175	2730	20	Yeongnam	intcal13	Mumun	Ulsan Bansongri	no 6
yn176	2735	25	Yeongnam	intcal13	Mumun	Ulsan Bansongri	no 8
yn385	2435	20	Yeongnam	intcal13	Mumun	Ulsan Banyeonri Gamakmot	I-1
yn383	2415	20	Yeongnam	intcal13	Mumun	Ulsan Banyeonri Gamakmot	I-12
yn387	2515	20	Yeongnam	intcal13	Mumun	Ulsan Banyeonri Gamakmot	I-3
yn384	2425	20	Yeongnam	intcal13	Mumun	Ulsan Banyeonri Gamakmot	I-8
yn386	2460	20	Yeongnam	intcal13	Mumun	Ulsan Banyeonri Gamakmot	II-3
yn382	2395	20	Yeongnam	intcal13	Mumun	Ulsan Banyeonri Gamakmot	II-5
yn388	2575	25	Yeongnam	intcal13	Mumun	Ulsan Banyeonri Gamakmot	III-1
yn332	2600	80	Yeongnam	intcal13	Mumun	Ulsan Changpyungdong	no 1
yn337	2590	60	Yeongnam	intcal13	Mumun	Ulsan Changpyungdong	no 14
yn333	2580	60	Yeongnam	intcal13	Mumun	Ulsan Changpyungdong	no 2
yn334	2840	80	Yeongnam	intcal13	Mumun	Ulsan Changpyungdong	no 4
yn335	2810	80	Yeongnam	intcal13	Mumun	Ulsan Changpyungdong	no 5
yn336	2950	60	Yeongnam	intcal13	Mumun	Ulsan Changpyungdong	no 6
yn95	2920	50	Yeongnam	intcal13	Mumun	Ulsan Cheongokdong	Ga-1
yn96	3100	55	Yeongnam	intcal13	Mumun	Ulsan Cheongokdong	Ga-5
yn97	2820	60	Yeongnam	intcal13	Mumun	Ulsan Cheongokdong	Ga-6
yn98	2650	50	Yeongnam	intcal13	Mumun	Ulsan Cheongokdong	Na-5
yn81	2920	50	Yeongnam	intcal13	Mumun	Ulsan Cheongokdong 2	no 1
yn82	2710	50	Yeongnam	intcal13	Mumun	Ulsan Cheongokdong 2	no 11
yn83	2590	50	Yeongnam	intcal13	Mumun	Ulsan Cheongokdong 2	no 25
yn109	2885	20	Yeongnam	intcal13	Mumun	Ulsan Cheongokdong Gajaegol 2	no 13
yn110	2712	12	Yeongnam	intcal13	Mumun	Ulsan Cheongokdong Gajaegol 4	no 1
yn111	2833	15	Yeongnam	intcal13	Mumun	Ulsan Cheongokdong Gajaegol 4	no 2
yn112	2815	15	Yeongnam	intcal13	Mumun	Ulsan Cheongokdong Gajaegol 4	no 3
yn113	2845	20	Yeongnam	intcal13	Mumun	Ulsan Cheongokdong Gajaegol 4	no 4
yn114	2785	12	Yeongnam	intcal13	Mumun	Ulsan Cheongokdong Gajaegol 4	no 5
yn115	3057	29	Yeongnam	intcal13	Mumun	Ulsan Cheongokdong Gummaeul	Mumun 4
yn154	2865	20	Yeongnam	intcal13	Mumun	Ulsan Dalcheon	no 5
yn118	2671	39	Yeongnam	intcal13	Mumun	Ulsan Daundong 436-5	Mumun 6
yn119	2697	43	Yeongnam	intcal13	Mumun	Ulsan Daundong 436-5	Mumun 7
yn120	2650	39	Yeongnam	intcal13	Mumun	Ulsan Daundong 436-5	Mumun 8
yn142	2460	20	Yeongnam	intcal13	Mumun	Ulsan Daundong Saegakdan	I-1
yn147	2645	20	Yeongnam	intcal13	Mumun	Ulsan Daundong Saegakdan	I-10
yn148	2500	20	Yeongnam	intcal13	Mumun	Ulsan Daundong Saegakdan	I-12
yn149	2460	20	Yeongnam	intcal13	Mumun	Ulsan Daundong Saegakdan	I-13
yn150	2510	20	Yeongnam	intcal13	Mumun	Ulsan Daundong Saegakdan	I-14
yn151	2755	20	Yeongnam	intcal13	Mumun	Ulsan Daundong Saegakdan	I-15
yn143	2465	20	Yeongnam	intcal13	Mumun	Ulsan Daundong Saegakdan	I-5
yn144	2475	20	Yeongnam	intcal13	Mumun	Ulsan Daundong Saegakdan	I-6
yn145	2745	20	Yeongnam	intcal13	Mumun	Ulsan Daundong Saegakdan	I-8
yn146	2490	20	Yeongnam	intcal13	Mumun	Ulsan Daundong Saegakdan	I-9
yn152	2865	20	Yeongnam	intcal13	Mumun	Ulsan Daundong Saegakdan	II-13
yn153	2555	20	Yeongnam	intcal13	Mumun	Ulsan Daundong Saegakdan	III-8
yn524	2551	29	Yeongnam	intcal13	Mumun	Ulsan Daundong Saegakdan	no 1
yn525	2810	40	Yeongnam	intcal13	Mumun	Ulsan Daundong Saegakdan	no 2
yn526	2540	40	Yeongnam	intcal13	Mumun	Ulsan Daundong Saegakdan	no 4
yn527	2830	40	Yeongnam	intcal13	Mumun	Ulsan Daundong Saegakdan	no 6
yn158	2720	40	Yeongnam	intcal13	Mumun	Ulsan Dongcheonri	no 13
yn159	2715	29	Yeongnam	intcal13	Mumun	Ulsan Dongcheonri	no 14
yn157	2930	60	Yeongnam	intcal13	Mumun	Ulsan Dongcheonri	no 5
yn488	2490	50	Yeongnam	intcal13	Mumun	Ulsan Dusanri Nokdongri (Dusan)	Dusan Mumun 1
yn485	2760	32	Yeongnam	intcal13	Mumun	Ulsan Dusanri Nokdongri (Dusan)	Dusan Mumun 2
yn486	2641	29	Yeongnam	intcal13	Mumun	Ulsan Dusanri Nokdongri (Dusan)	Dusan Mumun 4
yn487	2810	50	Yeongnam	intcal13	Mumun	Ulsan Dusanri Nokdongri (Dusan)	Dusan Mumun 6
yn491	2730	40	Yeongnam	intcal13	Mumun	Ulsan Dusanri Nokdongri (Nokdong)	Nokdong Mumun 11
yn492	2720	40	Yeongnam	intcal13	Mumun	Ulsan Dusanri Nokdongri (Nokdong)	Nokdong Mumun 12
yn493	2680	40	Yeongnam	intcal13	Mumun	Ulsan Dusanri Nokdongri (Nokdong)	Nokdong Mumun 16
yn494	2770	40	Yeongnam	intcal13	Mumun	Ulsan Dusanri Nokdongri (Nokdong)	Nokdong Mumun 17
yn489	2650	40	Yeongnam	intcal13	Mumun	Ulsan Dusanri Nokdongri (Nokdong)	Nokdong Mumun 3
yn490	2820	40	Yeongnam	intcal13	Mumun	Ulsan Dusanri Nokdongri (Nokdong)	Nokdong Mumun 9
yn193	2740	40	Yeongnam	intcal13	Mumun	Ulsan Duwang-Mugeo road construction site	Duwangdong 1
yn194	2860	30	Yeongnam	intcal13	Mumun	Ulsan Duwang-Mugeo road construction site	Duwangdong 2
yn195	2823	25	Yeongnam	intcal13	Mumun	Ulsan Duwang-Mugeo road construction site	Duwangdong 3
yn196	2620	30	Yeongnam	intcal13	Mumun	Ulsan Duwang-Mugeo road construction site	Duwangdong 4
yn127	2730	40	Yeongnam	intcal13	Mumun	Ulsan Gacheonri Jinae	no 1
yn300	2660	100	Yeongnam	intcal13	Mumun	Ulsan Geumdanri	no 101
yn298	2830	100	Yeongnam	intcal13	Mumun	Ulsan Geumdanri	no 22
yn299	2880	70	Yeongnam	intcal13	Mumun	Ulsan Geumdanri	no 59
yn459	2380	40	Yeongnam	intcal13	Mumun	Ulsan Gilcheon	Ma pit house 1
yn521	2480	40	Yeongnam	intcal13	Mumun	Ulsan Gulhwari Janggueom	Mumun 11
yn522	2780	50	Yeongnam	intcal13	Mumun	Ulsan Gulhwari Janggueom	Mumun 3
yn523	2580	36	Yeongnam	intcal13	Mumun	Ulsan Gulhwari Janggueom	Mumun 7
yn138	2780	50	Yeongnam	intcal13	Mumun	Ulsan Gulhwari Janggueom 2	no 13
yn139	2850	40	Yeongnam	intcal13	Mumun	Ulsan Gulhwari Janggueom 2	no 15
yn136	2885	22	Yeongnam	intcal13	Mumun	Ulsan Gulhwari Janggueom 2	no 2
yn140	3140	80	Yeongnam	intcal13	Mumun	Ulsan Gulhwari Janggueom 2	no 23
yn141	2650	40	Yeongnam	intcal13	Mumun	Ulsan Gulhwari Janggueom 2	no 24
yn137	2984	49	Yeongnam	intcal13	Mumun	Ulsan Gulhwari Janggueom 2	no 5
yn135	2842	12	Yeongnam	intcal13	Mumun	Ulsan Gulhwari Saenggideul	no 1
yn187	2537	49	Yeongnam	intcal13	Mumun	Ulsan Gulhwari Yulri	pit house 1-1
yn188	2510	60	Yeongnam	intcal13	Mumun	Ulsan Gulhwari Yulri	pit house 1-2
yn191	2910	39	Yeongnam	intcal13	Mumun	Ulsan Gulhwari Yulri	pit house 2-15
yn192	2990	60	Yeongnam	intcal13	Mumun	Ulsan Gulhwari Yulri	pit house 2-17
yn189	2620	60	Yeongnam	intcal13	Mumun	Ulsan Gulhwari Yulri	pit house 2-4
yn190	2960	50	Yeongnam	intcal13	Mumun	Ulsan Gulhwari Yulri	pit house 2-9
yn131	2475	20	Yeongnam	intcal13	Mumun	Ulsan Gusuri 277	no 12
yn132	2805	20	Yeongnam	intcal13	Mumun	Ulsan Gusuri 277	no 14
yn133	2560	20	Yeongnam	intcal13	Mumun	Ulsan Gusuri 277	no 18
yn128	2800	20	Yeongnam	intcal13	Mumun	Ulsan Gusuri 277	no 2
yn134	2710	20	Yeongnam	intcal13	Mumun	Ulsan Gusuri 277	no 20
yn129	2685	20	Yeongnam	intcal13	Mumun	Ulsan Gusuri 277	no 3
yn130	2495	20	Yeongnam	intcal13	Mumun	Ulsan Gusuri 277	no 5
yn214	2520	80	Yeongnam	intcal13	Mumun	Ulsan Guyeongri	I-1
yn215	2690	60	Yeongnam	intcal13	Mumun	Ulsan Guyeongri	I-8
yn218	2810	60	Yeongnam	intcal13	Mumun	Ulsan Guyeongri	II-11
yn219	2720	60	Yeongnam	intcal13	Mumun	Ulsan Guyeongri	II-12
yn220	2650	80	Yeongnam	intcal13	Mumun	Ulsan Guyeongri	II-16
yn221	2760	60	Yeongnam	intcal13	Mumun	Ulsan Guyeongri	II-19
yn216	2710	80	Yeongnam	intcal13	Mumun	Ulsan Guyeongri	II-2
yn222	2780	60	Yeongnam	intcal13	Mumun	Ulsan Guyeongri	II-28
yn217	2610	80	Yeongnam	intcal13	Mumun	Ulsan Guyeongri	II-6
yn223	2860	60	Yeongnam	intcal13	Mumun	Ulsan Guyeongri	III-1
yn225	2740	60	Yeongnam	intcal13	Mumun	Ulsan Guyeongri	III-11
yn226	2690	70	Yeongnam	intcal13	Mumun	Ulsan Guyeongri	III-14
yn224	2790	40	Yeongnam	intcal13	Mumun	Ulsan Guyeongri	III-7
yn126	2450	20	Yeongnam	intcal13	Mumun	Ulsan Gyodongri 192-37	no 15
yn121	2795	20	Yeongnam	intcal13	Mumun	Ulsan Gyodongri 192-37	no 3
yn122	2650	20	Yeongnam	intcal13	Mumun	Ulsan Gyodongri 192-37	no 4
yn123	2685	20	Yeongnam	intcal13	Mumun	Ulsan Gyodongri 192-37	no 5
yn124	2800	20	Yeongnam	intcal13	Mumun	Ulsan Gyodongri 192-37	no 8
yn125	2825	15	Yeongnam	intcal13	Mumun	Ulsan Gyodongri 192-37	no 9
yn447	2840	50	Yeongnam	intcal13	Mumun	Ulsan Hwalcheon Seoha Cheonjeonri	Cheonjeonri pit house
yn446	2860	60	Yeongnam	intcal13	Mumun	Ulsan Hwalcheon Seoha Cheonjeonri	Hwalcheon 1
yn444	2720	50	Yeongnam	intcal13	Mumun	Ulsan Hwalcheon Seoha Cheonjeonri	Hwalcheon 5
yn445	2800	60	Yeongnam	intcal13	Mumun	Ulsan Hwalcheon Seoha Cheonjeonri	Hwalcheon 6
yn443	2550	60	Yeongnam	intcal13	Mumun	Ulsan Hwalcheon Seoha Cheonjeonri	Hwalcheon 7
yn562	2820	50	Yeongnam	intcal13	Mumun	Ulsan Hyomundong san-68-1	II-1
yn563	2370	50	Yeongnam	intcal13	Mumun	Ulsan Hyomundong san-68-1	II-2
yn564	2590	60	Yeongnam	intcal13	Mumun	Ulsan Hyomundong san-68-1	II-3
yn565	2530	60	Yeongnam	intcal13	Mumun	Ulsan Hyomundong san-68-1	II-6
yn566	2350	60	Yeongnam	intcal13	Mumun	Ulsan Hyomundong san-68-1	II-7
yn567	2340	60	Yeongnam	intcal13	Mumun	Ulsan Hyomundong san-68-1	III-2-1
yn573	2440	50	Yeongnam	intcal13	Mumun	Ulsan Hyomundong san-68-1	III-2-11
yn574	2900	50	Yeongnam	intcal13	Mumun	Ulsan Hyomundong san-68-1	III-2-13
yn575	2840	50	Yeongnam	intcal13	Mumun	Ulsan Hyomundong san-68-1	III-2-15
yn568	5020	80	Yeongnam	intcal13	Mumun	Ulsan Hyomundong san-68-1	III-2-2
yn569	2700	80	Yeongnam	intcal13	Mumun	Ulsan Hyomundong san-68-1	III-2-5
yn570	2610	50	Yeongnam	intcal13	Mumun	Ulsan Hyomundong san-68-1	III-2-6
yn571	2400	60	Yeongnam	intcal13	Mumun	Ulsan Hyomundong san-68-1	III-2-8
yn572	2460	50	Yeongnam	intcal13	Mumun	Ulsan Hyomundong san-68-1	III-2-9
yn576	2900	50	Yeongnam	intcal13	Mumun	Ulsan Hyomundong san-68-1	IV-1
yn577	2930	60	Yeongnam	intcal13	Mumun	Ulsan Hyomundong san-68-1	IV-2
yn578	2420	50	Yeongnam	intcal13	Mumun	Ulsan Hyomundong san-68-1	IV-4
yn340	2500	50	Yeongnam	intcal13	Mumun	Ulsan Hyomundong Yuldong	Yuldong 1
yn346	2720	80	Yeongnam	intcal13	Mumun	Ulsan Hyomundong Yuldong	Yuldong 10
yn347	2650	80	Yeongnam	intcal13	Mumun	Ulsan Hyomundong Yuldong	Yuldong 12
yn348	2764	49	Yeongnam	intcal13	Mumun	Ulsan Hyomundong Yuldong	Yuldong 13
yn349	2630	80	Yeongnam	intcal13	Mumun	Ulsan Hyomundong Yuldong	Yuldong 15
yn341	2720	80	Yeongnam	intcal13	Mumun	Ulsan Hyomundong Yuldong	Yuldong 2
yn342	2770	40	Yeongnam	intcal13	Mumun	Ulsan Hyomundong Yuldong	Yuldong 3
yn343	2504	49	Yeongnam	intcal13	Mumun	Ulsan Hyomundong Yuldong	Yuldong 4
yn344	2603	34	Yeongnam	intcal13	Mumun	Ulsan Hyomundong Yuldong	Yuldong 6
yn345	2790	43	Yeongnam	intcal13	Mumun	Ulsan Hyomundong Yuldong	Yuldong 9
yn117	2490	20	Yeongnam	intcal13	Mumun	Ulsan Ibamri	no 10
yn116	2515	20	Yeongnam	intcal13	Mumun	Ulsan Ibamri	no 5
yn235	2720	50	Yeongnam	intcal13	Mumun	Ulsan Joilri	no 1
yn236	2670	50	Yeongnam	intcal13	Mumun	Ulsan Joilri	no 2
yn237	2850	80	Yeongnam	intcal13	Mumun	Ulsan Joilri	no 3
yn239	2580	60	Yeongnam	intcal13	Mumun	Ulsan Joilri	no 7
yn240	2830	80	Yeongnam	intcal13	Mumun	Ulsan Joilri	no 8
yn88	2680	50	Yeongnam	intcal13	Mumun	Ulsan Jungjadong	Gangdong waterpark pit house 2
yn90	2910	50	Yeongnam	intcal13	Mumun	Ulsan Jungjadong	Gangdong waterpark pit house 22
yn91	2810	50	Yeongnam	intcal13	Mumun	Ulsan Jungjadong	Gangdong waterpark pit house 25
yn92	2760	50	Yeongnam	intcal13	Mumun	Ulsan Jungjadong	Gangdong waterpark pit house 31
yn93	2800	50	Yeongnam	intcal13	Mumun	Ulsan Jungjadong	Gangdong waterpark pit house 42
yn94	2530	50	Yeongnam	intcal13	Mumun	Ulsan Jungjadong	Gangdong waterpark pit house 45
yn89	3010	50	Yeongnam	intcal13	Mumun	Ulsan Jungjadong	Gangdong waterpark pit house 9
yn509	2820	29	Yeongnam	intcal13	Mumun	Ulsan Jungjadong	no 1
yn506	2740	40	Yeongnam	intcal13	Mumun	Ulsan Jungjadong	no 3
yn507	2850	40	Yeongnam	intcal13	Mumun	Ulsan Jungjadong	no 4
yn508	2800	40	Yeongnam	intcal13	Mumun	Ulsan Jungjadong	no 5
yn99	2780	60	Yeongnam	intcal13	Mumun	Ulsan Jungsandong Yaksu 1	no 1
yn100	2710	60	Yeongnam	intcal13	Mumun	Ulsan Jungsandong Yaksu 1	no 2
yn101	2660	60	Yeongnam	intcal13	Mumun	Ulsan Jungsandong Yaksu 1	no 3
yn102	2590	60	Yeongnam	intcal13	Mumun	Ulsan Jungsandong Yaksu 1	no 4
yn103	2630	60	Yeongnam	intcal13	Mumun	Ulsan Jungsandong Yaksu 1	no 5
yn104	2840	60	Yeongnam	intcal13	Mumun	Ulsan Jungsandong Yaksu 1	no 6
yn106	2715	25	Yeongnam	intcal13	Mumun	Ulsan Jungsandong Yaksu 2	no 11
yn107	2725	25	Yeongnam	intcal13	Mumun	Ulsan Jungsandong Yaksu 2	no 27
yn108	2720	25	Yeongnam	intcal13	Mumun	Ulsan Jungsandong Yaksu 2	no 31
yn105	2775	25	Yeongnam	intcal13	Mumun	Ulsan Jungsandong Yaksu 2	no 6
yn410	2710	50	Yeongnam	intcal13	Mumun	Ulsan Maegokdong 330-2	no 33
yn411	2710	40	Yeongnam	intcal13	Mumun	Ulsan Maegokdong 330-2	no 37
yn414	2780	40	Yeongnam	intcal13	Mumun	Ulsan Maegokdong 330-2	no 42
yn412	2760	40	Yeongnam	intcal13	Mumun	Ulsan Maegokdong 330-2	no 49
yn409	2710	40	Yeongnam	intcal13	Mumun	Ulsan Maegokdong 330-2	no 5
yn413	2770	40	Yeongnam	intcal13	Mumun	Ulsan Maegokdong 330-2	no 53
yn338	3060	40	Yeongnam	intcal13	Mumun	Ulsan Maegokdong district 1	no 2
yn339	2240	40	Yeongnam	intcal13	Mumun	Ulsan Maegokdong district 1	no 9
yn169	2860	40	Yeongnam	intcal13	Mumun	Ulsan Maegokdong district 2	no 10
yn170	2690	40	Yeongnam	intcal13	Mumun	Ulsan Maegokdong district 2	no 15
yn171	2760	80	Yeongnam	intcal13	Mumun	Ulsan Maegokdong district 2	no 20
yn164	2850	40	Yeongnam	intcal13	Mumun	Ulsan Maegokdong district 3	no 2
yn165	2804	32	Yeongnam	intcal13	Mumun	Ulsan Maegokdong district 3	no 3
yn166	2890	30	Yeongnam	intcal13	Mumun	Ulsan Maegokdong district 3	no 6
yn167	2870	40	Yeongnam	intcal13	Mumun	Ulsan Maegokdong district 3	no 8
yn168	2870	40	Yeongnam	intcal13	Mumun	Ulsan Maegokdong district 3	no 9
yn162	2820	60	Yeongnam	intcal13	Mumun	Ulsan Maegokdong district 4	no 12
yn163	2850	60	Yeongnam	intcal13	Mumun	Ulsan Maegokdong district 4	no 15
yn160	2800	50	Yeongnam	intcal13	Mumun	Ulsan Maegokdong district 4	no 8
yn161	2730	60	Yeongnam	intcal13	Mumun	Ulsan Maegokdong district 4	no 9
yn352	2836	43	Yeongnam	intcal13	Mumun	Ulsan Oegwangri Gwiji	Mumun I-1
yn353	2630	50	Yeongnam	intcal13	Mumun	Ulsan Oegwangri Gwiji	Mumun I-6
yn350	2787	39	Yeongnam	intcal13	Mumun	Ulsan Oegwangri Gwiji	Mumun III-14
yn351	2871	39	Yeongnam	intcal13	Mumun	Ulsan Oegwangri Gwiji	Mumun III-34
yn408	2860	60	Yeongnam	intcal13	Mumun	Ulsan Okdong	no 1
yn406	2929	34	Yeongnam	intcal13	Mumun	Ulsan Okdong	no 2
yn407	2828	25	Yeongnam	intcal13	Mumun	Ulsan Okdong	no 4
yn393	2483	16	Yeongnam	intcal13	Mumun	Ulsan Sangandong	I-3
yn396	2521	17	Yeongnam	intcal13	Mumun	Ulsan Sangandong	II-1 pit house 5
yn395	2458	17	Yeongnam	intcal13	Mumun	Ulsan Sangandong	II-1 pit house 8
yn398	2868	17	Yeongnam	intcal13	Mumun	Ulsan Sangandong	II-13
yn397	2576	19	Yeongnam	intcal13	Mumun	Ulsan Sangandong	II-3
yn394	2493	24	Yeongnam	intcal13	Mumun	Ulsan Sangandong	II-6
yn400	2515	20	Yeongnam	intcal13	Mumun	Ulsan Sangyeonam	I-1
yn404	2755	20	Yeongnam	intcal13	Mumun	Ulsan Sangyeonam	II-1
yn402	2700	20	Yeongnam	intcal13	Mumun	Ulsan Sangyeonam	III-1
yn403	2750	20	Yeongnam	intcal13	Mumun	Ulsan Sangyeonam	IV-17
yn399	2460	20	Yeongnam	intcal13	Mumun	Ulsan Sangyeonam	IV-9
yn401	2685	20	Yeongnam	intcal13	Mumun	Ulsan Sangyeonam	V-2
yn392	2600	30	Yeongnam	intcal13	Mumun	Ulsan Sayeonri Neumne	no 3
yn391	2220	30	Yeongnam	intcal13	Mumun	Ulsan Sayeonri Neumne	no 4
yn84	2910	50	Yeongnam	intcal13	Mumun	Ulsan Seobudong Biseokgol	no 1
yn469	2767	24	Yeongnam	intcal13	Mumun	Ulsan Seodong	E-10
yn470	2810	40	Yeongnam	intcal13	Mumun	Ulsan Seodong	E-21
yn471	2880	40	Yeongnam	intcal13	Mumun	Ulsan Seodong	E-26
yn472	2470	40	Yeongnam	intcal13	Mumun	Ulsan Seodong	E-40
yn473	2550	40	Yeongnam	intcal13	Mumun	Ulsan Seodong	E-42
yn210	2417	29	Yeongnam	intcal13	Mumun	Ulsan Seohari Apdeul	no 1
yn211	2710	40	Yeongnam	intcal13	Mumun	Ulsan Seohari Apdeul	no 2
yn212	2776	34	Yeongnam	intcal13	Mumun	Ulsan Seohari Apdeul	no 4
yn213	2690	24	Yeongnam	intcal13	Mumun	Ulsan Seohari Apdeul	no 5
yn197	2805	40	Yeongnam	intcal13	Mumun	Ulsan Sinhyundong	no 1
yn359	3010	60	Yeongnam	intcal13	Mumun	Ulsan station - Eonyang sinhwari	E-1
yn366	2880	50	Yeongnam	intcal13	Mumun	Ulsan station - Eonyang sinhwari	E-1-1
yn368	3050	50	Yeongnam	intcal13	Mumun	Ulsan station - Eonyang sinhwari	E-1-10
yn369	2910	50	Yeongnam	intcal13	Mumun	Ulsan station - Eonyang sinhwari	E-1-15
yn370	2900	50	Yeongnam	intcal13	Mumun	Ulsan station - Eonyang sinhwari	E-1-16
yn371	2760	50	Yeongnam	intcal13	Mumun	Ulsan station - Eonyang sinhwari	E-1-18
yn372	2880	50	Yeongnam	intcal13	Mumun	Ulsan station - Eonyang sinhwari	E-1-23
yn373	2870	50	Yeongnam	intcal13	Mumun	Ulsan station - Eonyang sinhwari	E-1-24
yn367	2740	50	Yeongnam	intcal13	Mumun	Ulsan station - Eonyang sinhwari	E-1-4
yn360	2660	60	Yeongnam	intcal13	Mumun	Ulsan station - Eonyang sinhwari	E-15
yn361	2840	50	Yeongnam	intcal13	Mumun	Ulsan station - Eonyang sinhwari	E-29
yn362	2580	60	Yeongnam	intcal13	Mumun	Ulsan station - Eonyang sinhwari	E-37
yn364	2760	60	Yeongnam	intcal13	Mumun	Ulsan station - Eonyang sinhwari	E-45
yn363	2620	60	Yeongnam	intcal13	Mumun	Ulsan station - Eonyang sinhwari	E-51
yn365	2950	29	Yeongnam	intcal13	Mumun	Ulsan station - Eonyang sinhwari	E-52
yn296	2450	40	Yeongnam	intcal13	Mumun	Ulsan Yaeumdong	no 1
yn297	2546	29	Yeongnam	intcal13	Mumun	Ulsan Yaeumdong	no 2
yn504	2875	20	Yeongnam	intcal13	Mumun	Ulsan Yaksadong 393 Janghyundong 53 (Janghyun)	II-Mumun 13
yn505	2690	20	Yeongnam	intcal13	Mumun	Ulsan Yaksadong 393 Janghyundong 53 (Janghyun)	II-Mumun 16
yn501	2512	12	Yeongnam	intcal13	Mumun	Ulsan Yaksadong 393 Janghyundong 53 (Janghyun)	II-Mumun 2
yn502	2472	12	Yeongnam	intcal13	Mumun	Ulsan Yaksadong 393 Janghyundong 53 (Janghyun)	II-Mumun 6
yn503	2475	15	Yeongnam	intcal13	Mumun	Ulsan Yaksadong 393 Janghyundong 53 (Janghyun)	II-Mumun 7
yn500	2485	15	Yeongnam	intcal13	Mumun	Ulsan Yaksadong 393 Janghyundong 53 (Janghyun)	I-Mumun 3
yn498	2745	20	Yeongnam	intcal13	Mumun	Ulsan Yaksadong 393 Janghyundong 53 (Yaksa)	II-Mumun 1
yn499	2845	12	Yeongnam	intcal13	Mumun	Ulsan Yaksadong 393 Janghyundong 53 (Yaksa)	II-Mumun 2
yn495	2635	20	Yeongnam	intcal13	Mumun	Ulsan Yaksadong 393 Janghyundong 53 (Yaksa)	I-Mumun 2
yn496	2493	11	Yeongnam	intcal13	Mumun	Ulsan Yaksadong 393 Janghyundong 53 (Yaksa)	I-Mumun 3
yn497	2673	15	Yeongnam	intcal13	Mumun	Ulsan Yaksadong 393 Janghyundong 53 (Yaksa)	I-Mumun 6
yn474	2688	15	Yeongnam	intcal13	Mumun	Ulsan Yaksadong Pyungsan 1	no 12
yn475	2768	15	Yeongnam	intcal13	Mumun	Ulsan Yaksadong Pyungsan 1	no 13
yn476	2567	15	Yeongnam	intcal13	Mumun	Ulsan Yaksadong Pyungsan 1	no 14
yn477	2621	20	Yeongnam	intcal13	Mumun	Ulsan Yaksadong Pyungsan 1	no 16
yn478	2730	17	Yeongnam	intcal13	Mumun	Ulsan Yaksadong Pyungsan 1	no 21
yn442	3030	60	Yeongnam	intcal13	Mumun	Ulsan Yeonamdong	B-2-10
yn440	2630	50	Yeongnam	intcal13	Mumun	Ulsan Yeonamdong	B-2-13
yn441	2810	50	Yeongnam	intcal13	Mumun	Ulsan Yeonamdong	B-2-5
yn439	2540	50	Yeongnam	intcal13	Mumun	Ulsan Yeonamdong	B-2-7
yn405	2860	50	Yeongnam	intcal13	Mumun	Ulsan Yeonamdong 705	no 1
yn198	2339	32	Yeongnam	intcal13	Mumun	Ulsan Yugokdong Ujeongdong	Mumun 1
yn201	2437	36	Yeongnam	intcal13	Mumun	Ulsan Yugokdong Ujeongdong	Mumun 10
yn202	2640	50	Yeongnam	intcal13	Mumun	Ulsan Yugokdong Ujeongdong	Mumun 13
yn199	2584	32	Yeongnam	intcal13	Mumun	Ulsan Yugokdong Ujeongdong	Mumun 2
yn200	2640	50	Yeongnam	intcal13	Mumun	Ulsan Yugokdong Ujeongdong	Mumun 4
yn421	2540	60	Yeongnam	intcal13	Mumun	Unmun Dam Sunjiri	Mumun pit house
hn110	2520	50	Honam	intcal13	Mumun	Wanju Sangunri	Ra-2
hn111	2570	50	Honam	intcal13	Mumun	Wanju Sangunri	Ra-6
hn112	2446	36	Honam	intcal13	Mumun	Wanju Sangunri	Ra-8
hn185	2380	50	Honam	intcal13	Mumun	Wanju Sinpung	Ga Mumun 1
hn186	2404	34	Honam	intcal13	Mumun	Wanju Sinpung	Ga Mumun 2
hn187	2310	50	Honam	intcal13	Mumun	Wanju Sinpung	Ga Mumun 4
hn188	2440	50	Honam	intcal13	Mumun	Wanju Sinpung	Ga Mumun 5
hn118	2450	39	Honam	intcal13	Mumun	Wanju Ungyo	I-6
hn119	2400	50	Honam	intcal13	Mumun	Wanju Ungyo	I-8
cc10	2350	40	Chungcheong	intcal13	Mumun	Wolgiri	KC-005
cc11	2770	40	Chungcheong	intcal13	Mumun	Wolgiri	KC-007
neo022	4180	29	Gangwon	intcal13	Chulmun	Wonju Bangokdong	Zone 1 Chulmun 1
neo025	3766	19	Gangwon	intcal13	Chulmun	Wonju Bangokdong	Zone 1 Chulmun 2
gw76	2684	9	Gangwon	intcal13	Mumun	Wonju Bangokdong	Zone 1 Mumun 1
gw77	2874	14	Gangwon	intcal13	Mumun	Wonju Bangokdong	Zone 1 Mumun 3
gw78	2865	14	Gangwon	intcal13	Mumun	Wonju Bangokdong	Zone 1 Mumun 5
gw64	3015	36	Gangwon	intcal13	Mumun	Wonju Donghwari	Mumun 1
gw62	2880	50	Gangwon	intcal13	Mumun	Wonju Gahyundong	Mumun 14
gw63	2830	40	Gangwon	intcal13	Mumun	Wonju Gahyundong	Mumun 4
gw65	2495	32	Gangwon	intcal13	Mumun	Wonju Munmakri	no 10
gw66	2930	29	Gangwon	intcal13	Mumun	Wonju Munmakri	no 11
gw67	2942	32	Gangwon	intcal13	Mumun	Wonju Munmakri	no 12
[truncated: 191 more rows]
