# Supplementary material for: Frequent disturbances enhanced the resilience of past human populations
Source: Nature. 2024 May 1;629(8013):837–42. doi: 10.1038/s41586-024-07354-8 (PMC11111401; doi:10.1038/s41586-024-07354-8)
Supplement: Supplementary file 14 — Radiocarbon data for Near East. [file 41586_2024_7354_MOESM14_ESM.csv]

DateID	LabID	OthLabID	Problems	Age	Error	DC13	Material	Species	SiteID	SiteName	SiteContext	SiteType	Country	Longitude	Latitude	LocQual	Source	Comments
1	A-11802			8625	85	-23			22	Ain Abu Nukhayla	Level 9; locus 2	settlement	JO	35.4053	29.5619	A	Henry et al. 2002; Flohr et al. 2016
2	A-11803			8465	120	-24.1	wood		22	Ain Abu Nukhayla	locus 5, level 12; Level 12; locus 5	settlement	JO	35.4053	29.5619	A	Henry et al. 2003; Benz 2014; CalPal; Flohr et al. 2016
3	A-11804			8565	55	-24.3	wood		22	Ain Abu Nukhayla	locus 20, level 7; Level 7; locus 20	settlement	JO	35.4053	29.5619	A	Henry et al. 2003; Benz 2014; CalPal; Flohr et al. 2016
4	A-11805			8370	80	-24.4	wood		22	Ain Abu Nukhayla	locus 20, level 10/11; Level 10/11; locus 20	settlement	JO	35.4053	29.5619	A	Henry et al. 2003; Benz 2014; Flohr et al. 2016
5	A-11806			8610	95	-25.4	wood		22	Ain Abu Nukhayla	locus 22, level 15; Level 15; locus 22	settlement	JO	35.4053	29.5619	A	Henry et al. 2003; Benz 2014; Flohr et al. 2016
6	A-11807			8410	80	-25.6	wood		22	Ain Abu Nukhayla	locus 25, level 13; Level 13; locus 25	settlement	JO	35.4053	29.5619	A	Henry et al. 2003; Benz 2014; Flohr et al. 2016
7	A-12281			4830	185	-22.2	charcoal		22	Ain Abu Nukhayla		settlement	JO	35.4053	29.5619	A	Henry et al. 2002; CalPal
8	A-25314			2705	35		charcoal		1489	Khirbat en-Nahas	L.74-B.1659; copper industrial waste; Stratum: A-2B	settlement	JO	35.4361	30.6805	A	van Der Plicht et al. 2009; Hinz et al. 2012: http://radon-b.ufg.uni-kiel.de/samples/7537
9	AA-100554			1524	38		seed	Triticum	303285	Dhiban		settlement	JO	35.776577	31.501779	A	Farahani 2018
10	AA-100557			1918	45		seed	Hordeum	303285	Dhiban		settlement	JO	35.776577	31.501779	A	Farahani 2018
11	AA-100558			1963	39		seed	Triticum	303285	Dhiban		settlement	JO	35.776577	31.501779	A	Farahani 2018
12	AA-100559			2837	41		seed	Hordeum	303285	Dhiban		settlement	JO	35.776577	31.501779	A	Farahani 2018
13	AA-100674			9650	60		charcoal		2948	Aşıklı Höyük	phase 3, Trench 2J, Unit 551, Feature 332, Building 18, h=9.01 m	settlement	TR	34.2298	38.3492	A	Brami and Zanotti 2015
14	AA-100684			8820	50		dung		2948	Aşıklı Höyük	phase 3/4, Trench 4GH, Unit 249, Feature nd, h=8.52 m	settlement	TR	34.2298	38.3492	A	Brami and Zanotti 2015
15	AA-100687			9050	50		charcoal		2948	Aşıklı Höyük	phase 4, Trench 4GH, Unit 227, Feature 73, h=11.46 m	settlement	TR	34.2298	38.3492	A	Brami and Zanotti 2015
16	AA-100690			8960	50		charcoal		2948	Aşıklı Höyük	phase 4, Trench 4GH, Unit 255, Feature 84, Building 1, h=10.73 m	settlement	TR	34.2298	38.3492	A	Brami and Zanotti 2015
17	AA-101119			2513	35		charcoal		303318	Tsaghkahovit	fill, Locus 31	settlement	AM	44.223056	40.636111	A	AraGATS database; Manning et al. 2018
18	AA-101168			9120	50		charcoal		2948	Aşıklı Höyük	phase 4, Trench 4GH, Unit 251, Feature nd, h=11.69 m	settlement	TR	34.2298	38.3492	A	Brami and Zanotti 2015
19	AA-101170			9600	50		charcoal		2948	Aşıklı Höyük	phase 3, Trench 4GH, Unit 584, Feature nd, h=11.67 m	settlement	TR	34.2298	38.3492	A	Brami and Zanotti 2015
20	AA-101172			8900	50		charcoal		2948	Aşıklı Höyük	phase 3, Trench 2J, Unit 584, Feature nd, h=10.31 m	settlement	TR	34.2298	38.3492	A	Brami and Zanotti 2015
21	AA-101173			8870	50		dung		2948	Aşıklı Höyük	phase 3, Trench 2J, Unit 584, Feature nd, h=10.31 m	settlement	TR	34.2298	38.3492	A	Brami and Zanotti 2015
22	AA-101176			8900	50		charcoal		2948	Aşıklı Höyük	phase 3, Trench 2J, Unit 598, Feature nd, h=10.31 m	settlement	TR	34.2298	38.3492	A	Brami and Zanotti 2015
23	AA-101177			9010	50		charcoal		2948	Aşıklı Höyük	phase 3, Trench 2J, Unit 598, Feature nd, h=10.14 m	settlement	TR	34.2298	38.3492	A	Brami and Zanotti 2015
24	AA-101178			8710	50		charcoal		2948	Aşıklı Höyük	phase 3, Trench 2J, Unit 587, Feature 372, Building 18, h=9.91 m	settlement	TR	34.2298	38.3492	A	Brami and Zanotti 2015
25	AA-101180			8860	50		charcoal		2948	Aşıklı Höyük	phase 2/3, Trench 2J, Unit 570, Feature 331, Building 17, h=8.49 m	settlement	TR	34.2298	38.3492	A	Brami and Zanotti 2015
26	AA-101181			8720	50		charcoal		2948	Aşıklı Höyük	phase 3, Trench 2J, Unit 585, Feature 366, Building 20, h=10.80 m	settlement	TR	34.2298	38.3492	A	Brami and Zanotti 2015
27	AA-101182			8830	50		charcoal		2948	Aşıklı Höyük	phase 3, Trench 2J, Unit 570, Feature 371, h=8.84 m	settlement	TR	34.2298	38.3492	A	Brami and Zanotti 2015
28	AA-101183			8790	50		charcoal		2948	Aşıklı Höyük	phase 3, Trench 2J, Unit 550, Feature 331, h=8.84 m	settlement	TR	34.2298	38.3492	A	Brami and Zanotti 2015
29	AA-101220			2539	46		charcoal		303285	Dhiban		settlement	JO	35.776577	31.501779	A	Farahani 2018
30	AA-101221			2485	40		charcoal		303285	Dhiban		settlement	JO	35.776577	31.501779	A	Farahani 2018
31	AA-10168			4900	50		seeds		1068	Abu Salabikh	surface	settlement	IQ	45.083333	32.266667	A	Wright and Rupley 2001
32	AA-101860			8870	50		charcoal		2948	Aşıklı Höyük	phase 4, Trench 4GH, Unit 157, Feature 53, Building 6, h=12.39 m	settlement	TR	34.2298	38.3492	A	Brami and Zanotti 2015
33	AA-101862			9020	50		charcoal		2948	Aşıklı Höyük	phase 4, Trench 4GH, Unit 227, Feature 73, h=11.46 m	settlement	TR	34.2298	38.3492	A	Brami and Zanotti 2015
34	AA-1023	V-1905		5810	220		charcoal		18825	J202	hearth; Hearth	settlement	JO	35.3	29.8	E	Henry 1995; Flohr et al. 2016
35	AA-102548			7288	52		charcoal	Chenopodiaceae	303496	Wadi Fidan 61	Locus 044, Basket 30138, Structure 1 hearth	settlement	JO	35.379369	30.669906	A	Burton et al. 2021
36	AA-102549			7517	66		charcoal	Pistacia	303496	Wadi Fidan 61	Locus 054, Basket 30185, Ash lens in Structure 2 section	settlement	JO	35.379369	30.669906	A	Burton et al. 2021
37	AA-102550			7722	54		charcoal	Tamarix	303496	Wadi Fidan 61	Locus 066, Basket 30282, Structure 2 hearth	settlement	JO	35.379369	30.669906	A	Burton et al. 2021
38	AA-102551			6881	51		charcoal	Acacia	303496	Wadi Fidan 61	Locus 076, Basket 30293, Pit5	settlement	JO	35.379369	30.669906	A	Burton et al. 2021
39	AA-102552			7671	56		charcoal	Tamarix	303496	Wadi Fidan 61	Locus 084, Basket 30325, Structure 2 hearth	settlement	JO	35.379369	30.669906	A	Burton et al. 2021
40	AA-102805			3320	110		wood		303320	Gegharot Kurgans	Kurgan 2	cemetery	AM	44.231196	40.697765	A	AraGATS database; Manning et al. 2018
41	AA-102806			4337	43		charcoal		303319	Gegharot	subsurface deposit, locus 67	settlement	AM	44.224835	40.705387	A	AraGATS database; Manning et al. 2018
42	AA-102807			4434	43		charcoal		303319	Gegharot	subsurface deposit, locus 66	settlement	AM	44.224835	40.705387	A	AraGATS database; Manning et al. 2018
43	AA-102808			4359	51		charcoal		303319	Gegharot	Locus 65	settlement	AM	44.224835	40.705387	A	AraGATS database; Manning et al. 2018
44	AA-102809			4389	43		charcoal		303319	Gegharot	subsurface deposit, locus 63	settlement	AM	44.224835	40.705387	A	AraGATS database; Manning et al. 2018
45	AA-102811			3049	41		charcoal		303319	Gegharot	A deposit of silty sand	settlement	AM	44.224835	40.705387	A	AraGATS database; Manning et al. 2018
46	AA-10495			7255	60		charcoal		46	Kissonerga Mosphilia		settlement	CY	32.39	34.84	B	Manning 2013
47	AA-10496			4285	60		seed	Lens	46	Kissonerga Mosphilia	period 3A?	settlement	CY	32.39	34.84	B	Manning 2013
48	AA-104969			3898	65		bone	Ovis/Capra	19353	Titriş Höyük		settlement	TR	38.6761	37.4762	A	Schneider 2015
49	AA-10497			4605	55		seed	Vitis vinifera	46	Kissonerga Mosphilia	Period 3A	settlement	CY	32.39	34.84	B	Manning 2013
50	AA-104970			4224	44		bone	Ovis/Capra	19353	Titriş Höyük		settlement	TR	38.6761	37.4762	A	Schneider 2015
51	AA-104971			4081	53		bone	Ovis/Capra	19353	Titriş Höyük		settlement	TR	38.6761	37.4762	A	Schneider 2015
52	AA-104972			4141	44		bone	Ovis/Capra	19353	Titriş Höyük		settlement	TR	38.6761	37.4762	A	Schneider 2015
53	AA-104973			3874	42		bone	Homo sapiens	19353	Titriş Höyük		settlement	TR	38.6761	37.4762	A	Schneider 2015
54	AA-104974			3850	42		bone	Homo sapiens	19353	Titriş Höyük		settlement	TR	38.6761	37.4762	A	Schneider 2015
55	AA-105115			2776	31		charcoal		303321	Aragatsi Berd	Locus 17	settlement	AM	44.285983	40.695405	A	AraGATS database; Manning et al. 2018
56	AA-105116			4132	46		charcoal		303321	Aragatsi Berd	floor, Locus 29	settlement	AM	44.285983	40.695405	A	AraGATS database; Manning et al. 2018
57	AA-105117			2949	34		charcoal		303321	Aragatsi Berd	fill, Locus 46	settlement	AM	44.285983	40.695405	A	AraGATS database; Manning et al. 2018
58	AA-105119			3083	32		charcoal		303321	Aragatsi Berd	floor, Locus 52	settlement	AM	44.285983	40.695405	A	AraGATS database; Manning et al. 2018
59	AA-105120			3050	38		charcoal		303321	Aragatsi Berd	Locus 59	settlement	AM	44.285983	40.695405	A	AraGATS database; Manning et al. 2018
60	AA-105121			4389	28		charcoal		303319	Gegharot	Locus 88	settlement	AM	44.224835	40.705387	A	AraGATS database; Manning et al. 2018
61	AA-105123			2895	39		charcoal		303319	Gegharot	Locus 7	settlement	AM	44.224835	40.705387	A	AraGATS database; Manning et al. 2018
62	AA-105124			3069	39		charcoal		303320	Gegharot Kurgans	Kurgan 3	cemetery	AM	44.231196	40.697765	A	AraGATS database; Manning et al. 2018
63	AA-105127			2884	39		bone	Homo sapiens	303319	Gegharot	burial, Locus 27	settlement	AM	44.224835	40.705387	A	AraGATS database; Manning et al. 2018
64	AA-105128			4397	37		charcoal		303319	Gegharot	Locus 28	settlement	AM	44.224835	40.705387	A	AraGATS database; Manning et al. 2018
65	AA-105129			4363	33		charcoal		303319	Gegharot	Locus 96	settlement	AM	44.224835	40.705387	A	AraGATS database; Manning et al. 2018
66	AA-105130			4416	33		charcoal		303319	Gegharot	Locus 81	settlement	AM	44.224835	40.705387	A	AraGATS database; Manning et al. 2018
67	AA-105137			3223	67		charcoal		303320	Gegharot Kurgans	Kurgan 3	cemetery	AM	44.231196	40.697765	A	AraGATS database; Manning et al. 2018
68	AA-105138			3098	47		charcoal		303320	Gegharot Kurgans	Kurgan 3	cemetery	AM	44.231196	40.697765	A	AraGATS database; Manning et al. 2018
69	AA-105845			2251	32		charcoal	Angiosperm	303351	Zumi II	Inside surface-collected slag	smelting site	GE	42.150488	42.603004	A	Erb-Satullo et al. 2018
70	AA-105846			2349	32		charcoal	Angiosperm	303350	Jumiti I	Inside surface-collected slag	smelting site	GE	42.131149	42.55461	A	Erb-Satullo et al. 2018
71	AA-105847			2827	32		charcoal	Angiosperm	303337	8	Inside surface-collected slag	smelting site	GE	42.129314	41.962949	A	Erb-Satullo et al. 2018
72	AA-105848			2927	34		charcoal	Angiosperm	303341	29	Inside surface-collected slag	smelting site	GE	42.129142	41.978732	A	Erb-Satullo et al. 2018
73	AA-105849			2825	32		charcoal	Angiosperm	303343	41	2002	smelting site	GE	42.172789	41.980084	A	Erb-Satullo et al. 2018
74	AA-106098			7760	30		bone	animal	11606	Uğurlu Höyük	Phase VI	settlement	TR	25.7084	40.1238	A	Atici et al. 2017
75	AA-106099			7690	40		bone	animal	11606	Uğurlu Höyük	Phase VI	settlement	TR	25.7084	40.1238	A	Atici et al. 2017
76	AA-106100			6960	40		bone	animal	11606	Uğurlu Höyük	Phase V	settlement	TR	25.7084	40.1238	A	Atici et al. 2017
77	AA-106397			2819	36		charcoal	Angiosperm	303335	3	1002	smelting site	GE	42.136644	41.976233	A	Erb-Satullo et al. 2018
78	AA-106398			2835	24		charcoal	Castanea sativa	303345	46	1004	smelting site	GE	42.1526	41.972269	A	Erb-Satullo et al. 2018
79	AA-106399			2788	35		charcoal	Angiosperm	303339	27	Encased in slag	smelting site	GE	42.150813	41.977746	A	Erb-Satullo et al. 2018
80	AA-106400			2900	74		charcoal	Angiosperm	303344	43	1003	smelting site	GE	42.170713	41.985557	A	Erb-Satullo et al. 2018
81	AA-106401			2875	36		charcoal	Angiosperm	303344	43	1001	smelting site	GE	42.170713	41.985557	A	Erb-Satullo et al. 2018
82	AA-106402			2772	27		charcoal	Angiosperm	303340	28	1003	smelting site	GE	42.152184	41.978537	A	Erb-Satullo et al. 2018
83	AA-106403			2790	37		charcoal	Angiosperm	303340	28	1003	smelting site	GE	42.152184	41.978537	A	Erb-Satullo et al. 2018
84	AA-106404			2920	36		charcoal	Angiosperm	303342	38	1002	smelting site	GE	42.144949	41.987094	A	Erb-Satullo et al. 2018
85	AA-106405			2843	23		charcoal	Castanea sativa	303345	46	3003	smelting site	GE	42.1526	41.972269	A	Erb-Satullo et al. 2018
86	AA-106406			2836	40		charcoal	Angiosperm	303335	3	1002	smelting site	GE	42.136644	41.976233	A	Erb-Satullo et al. 2018
87	AA-106845			3252	32		charcoal		303323	Aparani Berd	floor, Locus 16	settlement	AM	44.346545	40.596077	A	AraGATS database; Manning et al. 2018
88	AA-106846			3301	28		charcoal		303323	Aparani Berd	fill, Locus 21	settlement	AM	44.346545	40.596077	A	AraGATS database; Manning et al. 2018
89	AA-106848			3019	27		charcoal		303319	Gegharot	Locus 108	settlement	AM	44.224835	40.705387	A	AraGATS database; Manning et al. 2018
90	AA-106848			3051	28		charcoal		303318	Tsaghkahovit	grave fill, Locus 20	settlement	AM	44.223056	40.636111	A	AraGATS database; Manning et al. 2018
91	AA-107057			2465	22		charcoal	Carpinus	303495	Mtsvane Gora		settlement	GE	44.787393	41.282339	A	Erb-Satullo et al. 2019
92	AA-107058			2300	27		charcoal	Angiosperm	303351	Zumi II	Inside surface-collected slag	smelting site	GE	42.150488	42.603004	A	Erb-Satullo et al. 2018
93	AA-107059			2266	40		charcoal	Angiosperm	303350	Jumiti I	Inside surface-collected slag	smelting site	GE	42.131149	42.55461	A	Erb-Satullo et al. 2018
94	AA-107060			2474	27		charcoal	Carpinus	303495	Mtsvane Gora		settlement	GE	44.787393	41.282339	A	Erb-Satullo et al. 2019
95	AA-107227			3937	24	-23.8	seeds	Pisum,Hordeum vulgare,Triticum monococcum	303240	Tell Abu en-Ni'aj	Phase 6, GG.098.295	settlement	JO	35.5682	32.4336	A	Falconer and Fall 2016
96	AA-107228			3924	25	-23.3	grain	Hordeum vulgare	303240	Tell Abu en-Ni'aj	Phase 6, C.111.548	settlement	JO	35.5682	32.4336	A	Falconer and Fall 2016
97	AA-108789			3493	30		seeds	Hordeum	303239	Tell el-Hayyat	Phase 2, A.026.013	settlement	JO	35.577164	32.405224	A	Falconer and Fall 2017
98	AA-108790			3475	28		seeds	Hordeum	303239	Tell el-Hayyat	Phase 3, C.022.009	settlement	JO	35.577164	32.405224	A	Falconer and Fall 2017
99	AA-108791			3593	34		seeds	Hordeum	303239	Tell el-Hayyat	Phase 6, H.073.482	settlement	JO	35.577164	32.405224	A	Falconer and Fall 2017
100	AA-108792			3588	28		seeds	Hordeum	303239	Tell el-Hayyat	Phase 6, H.073.482	settlement	JO	35.577164	32.405224	A	Falconer and Fall 2017
101	AA-108793			3352	27		seeds	Hordeum	303239	Tell el-Hayyat	Phase 1, L.006.079	settlement	JO	35.577164	32.405224	A	Falconer and Fall 2017
102	AA-109181	X-31274		3088	20		charcoal		303309	Khani Masi	SRP 46, trench Y88B, locus 20/lot 30	settlement	IQ	45.26673	34.516935	A	Glatz et al. 2019
103	AA-109798			3528	22		seeds	Cerealia	368	Zahrat adh-Dhra' 1		settlement	JO	35.566111	31.255	C	Fall et al. 2019
104	AA-109800			3982	25		seeds	Triticum	368	Zahrat adh-Dhra' 1		settlement	JO	35.566111	31.255	C	Fall et al. 2019
105	AA-109802			3500	24		seeds	Hordeum	368	Zahrat adh-Dhra' 1		settlement	JO	35.566111	31.255	C	Fall et al. 2019
106	AA-110425			3026	25		charcoal	Juniperus	303495	Mtsvane Gora		settlement	GE	44.787393	41.282339	A	Erb-Satullo et al. 2019
107	AA-110426			3017	25		charcoal	Quercus	303495	Mtsvane Gora		settlement	GE	44.787393	41.282339	A	Erb-Satullo et al. 2019
108	AA-110725			3527	21		seeds	Cerealia	368	Zahrat adh-Dhra' 1		settlement	JO	35.566111	31.255	C	Fall et al. 2019
109	AA-110727			3468	21		seeds	Hordeum	368	Zahrat adh-Dhra' 1		settlement	JO	35.566111	31.255	C	Fall et al. 2019
110	AA-110922			3151	33		charcoal	Fraxinus	303495	Mtsvane Gora		settlement	GE	44.787393	41.282339	A	Erb-Satullo et al. 2019
111	AA-1164			9100	140		charcoal	Pisum	50	Ain Ghazal	MPPNB-3;loc. 3273,036, Floor deposit; IVa; Central, 3273.036, floor deposit	settlement	JO	35.976	31.988	A	Rollefson et al. 1992; Rollefson 1998; Maher et al. 2011; Flohr et al. 2016
112	AA-1165		DateConflict	7820	240		charcoal		50	Ain Ghazal	loc. 4452, 105, Debris; IIa; South, 4452.105, debris layer	settlement	JO	35.976	31.988	A	Rollefson 1998; Maher et al. 2011; Flohr et al. 2016	Problem: or 7824 +- 240 in Rollefson 1998
113	AA-1167			8570	180		charcoal		50	Ain Ghazal	loc. 8547,014, Room fill; East 8547.014, room fill	settlement	JO	35.976	31.988	A	Rollefson et al. 1992; Benz 2014; CalPal; Maher et al. 2011; Flohr et al. 2016
114	AA-1236			3460	100	-30.2	seeds	Lens culinaris	303239	Tell el-Hayyat	Phase 5, F.049.288, surface	settlement	JO	35.577164	32.405224	A	Falconer and Fall 2016
115	AA-1237			3280	100	-26	fruitstone	Olea europaea	303239	Tell el-Hayyat	Phase 4, F.040.235, surface	settlement	JO	35.577164	32.405224	A	Falconer and Fall 2016
116	AA-1238			3600	60	-23.1	seeds	Lens culinaris	303239	Tell el-Hayyat	Phase 4, C.070.001, surface	settlement	JO	35.577164	32.405224	A	Falconer and Fall 2016
117	AA-1239			2930	80	-25.1	seeds (charred)	Punica granatum	303239	Tell el-Hayyat	Phase 5, F.045.258, ash lens	settlement	JO	35.577164	32.405224	A	Falconer and Fall 2016
118	AA-13035			6535	70		nutshell	Pistacia	51	Beidha	A1 courtyard; A1; courtyard	settlement	JO	35.4478	30.3708	A	Byrd 2005; Benz 2014; Flohr et al. 2016
119	AA-13036			8830	70		nutshell	Pistacia	51	Beidha	MPPNB;A1 courtyard, hearth 5,; A1; courtyard, hearth 5,	settlement	JO	35.4478	30.3708	A	Byrd 2005; Benz 2014; CalPal; Flohr et al. 2016
120	AA-13037			7720	130		seed (charred)	Leguminosae	51	Beidha	LPPNB;Nonphased, Hearth B; Non-phased; Hearth B	settlement	JO	35.4478	30.3708	A	Byrd 2005; Benz 2014; CalPal; Flohr et al. 2016
121	AA-13038			8765	80		seed (charred)	Leguminosae	51	Beidha	MPPNB;Nonphased, Hearth A; Non-phased; Hearth A	settlement	JO	35.4478	30.3708	A	Byrd 2005; Benz 2014; CalPal; Flohr et al. 2016
122	AA-13441			4644	43				55	cave of the Sandal		cave	PS	35.46	31.86	B	Klimscha 2009; CalPal
123	AA-13442			4995	45	-26.5	wood	Salix	56	Wadi Makkukh (cave of the Warrior)		cave	PS	35.42	31.9	B	Jull et al. 1998
124	AA-14109			8646	69		bone		51	Beidha	MPPNB;A1 B. 49, upper floor; A1; B49, upper floor	settlement	JO	35.4478	30.3708	A	Byrd 2005; Benz 2014; CalPal; Flohr et al. 2016
125	AA-1463			12910	250		charcoal		51	Beidha	C01 lev.4	settlement	JO	35.4478	30.3708	A	Byrd 1994; Benz 2014; Maher et al. 2011
126	AA-1464			12130	190		charcoal		51	Beidha	C01:lev. 4	settlement	JO	35.4478	30.3708	A	Byrd 1994; Benz 2014; Maher et al. 2011
127	AA-1465			12450	170		charcoal		51	Beidha	C00 lev.4	settlement	JO	35.4478	30.3708	A	Byrd 1994; Benz 2014; Maher et al. 2011
128	AA-14708A			3850	70		seeds		17540	Jerablus Tahtani	Tomb 302	settlement	SY	38.02116	36.79011	A	Peltenburg 2007
129	AA-14988			3510	60		seeds		17540	Jerablus Tahtani	Tomb 302	settlement	SY	38.02116	36.79011	A	Peltenburg 2007
130	AA-18104			8065	50	-23.5	charcoal	Juniperus	58	Çatalhöyük East	Level IV; phase IV, BACH Area; C-TU-CTL-A; level IV; South Area, E.IV.1, post	settlement	TR	32.8257	37.6664	A	Cessford 2005; Clare and Weninger 2014; Brami and Zanotti 2015; Reingruber and Thissen 2016; Flohr et al. 2016; TAY Project
131	AA-18105			7710	100	-23.9	charcoal	Juniperus	58	Çatalhöyük East	Level IV; phase IV, BACH Area; C-TU-CTL-B; level IV; South Area, E.IV.1, post	settlement	TR	32.8257	37.6664	A	Cessford 2005; Clare and Weninger 2014; Brami and Zanotti 2015; Reingruber and Thissen 2016; Flohr et al. 2016; TAY Project
132	AA-19344			7620	50	-22.3	charcoal	Juniperus	58	Çatalhöyük East	Level IV; phase IV, BACH Area; C-TU-CTL-C; level IV; South Area, E.IV.1, post	settlement	TR	32.8257	37.6664	A	Cessford 2005; Clare and Weninger 2014; Brami and Zanotti 2015; Reingruber and Thissen 2016; Flohr et al. 2016; TAY Project
133	AA-19345			7626	52	-23	charcoal	Juniperus	58	Çatalhöyük East	Level IV; phase IV, BACH Area; C-TU-CTL-D; level IV; South Area, E.IV.1, post	settlement	TR	32.8257	37.6664	A	Cessford 2005; Clare and Weninger 2014; Brami and Zanotti 2015; Reingruber and Thissen 2016; Flohr et al. 2016; TAY Project
134	AA-19346			7670	50	-23.1	charcoal	Juniperus	58	Çatalhöyük East	Level IV; phase IV, BACH Area; C-TU-CTL-E; level IV; South Area, E.IV.1, post	settlement	TR	32.8257	37.6664	A	Cessford 2005; Clare and Weninger 2014; Brami and Zanotti 2015; Reingruber and Thissen 2016; Flohr et al. 2016; TAY Project
135	AA-19347			7998	54	-23.7	charcoal	Juniperus	58	Çatalhöyük East	Level IV; phase IV, BACH Area; C-TU-CTL-F; level IV; South Area, E.IV.1, post	settlement	TR	32.8257	37.6664	A	Cessford 2005; Clare and Weninger 2014; Brami and Zanotti 2015; Reingruber and Thissen 2016; Flohr et al. 2016; TAY Project
136	AA-19348			7982	52	-23.2	charcoal	Juniperus	58	Çatalhöyük East	Level IV; phase IV, BACH Area; C-TU-CTL-G; level IV; South Area, E.IV.1, post	settlement	TR	32.8257	37.6664	A	Cessford 2005; Clare and Weninger 2014; Brami and Zanotti 2015; Reingruber and Thissen 2016; Flohr et al. 2016; TAY Project
137	AA-19349			7944	65	-23	charcoal	Juniperus	58	Çatalhöyük East	Level IV; phase IV, BACH Area; C-TU-CTL-H; level IV; South Area, E.IV.1, post	settlement	TR	32.8257	37.6664	A	Cessford 2005; Clare and Weninger 2014; Brami and Zanotti 2015; Reingruber and Thissen 2016; Flohr et al. 2016; TAY Project
138	AA-19350			7918	54	-23.2	charcoal	Juniperus	58	Çatalhöyük East	Level IV; phase IV, BACH Area; C-TU-CTL-I; level IV; South Area, E.IV.1, post	settlement	TR	32.8257	37.6664	A	Cessford 2005; Clare and Weninger 2014; Brami and Zanotti 2015; Reingruber and Thissen 2016; Flohr et al. 2016; TAY Project
139	AA-19351			7747	65	-23.9	charcoal	Juniperus	58	Çatalhöyük East	Level IV; phase IV, BACH Area; C-TU-CTL-J; level IV; South Area, E.IV.1, post	settlement	TR	32.8257	37.6664	A	Cessford 2005; Clare and Weninger 2014; Brami and Zanotti 2015; Reingruber and Thissen 2016; Flohr et al. 2016; TAY Project
140	AA-22234			5120	55	-23.6	wood	Olea europaea	56	Wadi Makkukh (cave of the Warrior)		cave	PS	35.42	31.9	B	Jull et al. 1998
141	AA-22235			5140	50	-26.7	plant remains/textile	Linum	56	Wadi Makkukh (cave of the Warrior)	Linen fabric (shroud)	cave	PS	35.42	31.9	B	Jull et al. 1998
142	AA-22236			5600	65	-10.9	plant remains/textile	Graminae	56	Wadi Makkukh (cave of the Warrior)	Straw mat made of Graminae;10 cm below of the Warrior_s Burial; 10 cm below of the Warrior_s burial; 10 cm below of the Warrior_s burial	cave	PS	35.42	31.9	B	Jull et al. 1998
143	AA-22237			5420	50	-25.7	plant remains/textile	Linum	56	Wadi Makkukh (cave of the Warrior)	Bandage, linen	cave	PS	35.42	31.9	B	Jull et al. 1998
144	AA-24855			5630	55				18834	Tell Ziyadeh	Z/G4	settlement	SY	40.844103	36.411033	A	Hole 2001; Flohr et al. 2016
145	AA-24856			5540	55				18834	Tell Ziyadeh	X 019	settlement	SY	40.844103	36.411033	A	Hole 2001; Flohr et al. 2016
146	AA-24857			5555	55				18834	Tell Ziyadeh	X 012	settlement	SY	40.844103	36.411033	A	Hole 2001; Flohr et al. 2016
147	AA-24858			5535	55				18834	Tell Ziyadeh	X 009	settlement	SY	40.844103	36.411033	A	Hole 2001; Flohr et al. 2016
148	AA-24859			5870	65				18834	Tell Ziyadeh	A/C2 006	settlement	SY	40.844103	36.411033	A	Hole 2001; Flohr et al. 2016
149	AA-24860			5855	75				18834	Tell Ziyadeh	A/C3 008	settlement	SY	40.844103	36.411033	A	Hole 2001; Flohr et al. 2016
150	AA-24861			5890	55				18834	Tell Ziyadeh	A/C5 044	settlement	SY	40.844103	36.411033	A	Hole 2001; Flohr et al. 2016
151	AA-24862			5780	55				18834	Tell Ziyadeh	J 072/96	settlement	SY	40.844103	36.411033	A	Hole 2001; Flohr et al. 2016
152	AA-24863			5895	60				18834	Tell Ziyadeh	J.NS 105V	settlement	SY	40.844103	36.411033	A	Hole 2001; Flohr et al. 2016
153	AA-24864			5665	55				18834	Tell Ziyadeh	J 098/131	settlement	SY	40.844103	36.411033	A	Hole 2001; Flohr et al. 2016
154	AA-24865			5840	80				18834	Tell Ziyadeh	A/C1 032	settlement	SY	40.844103	36.411033	A	Hole 2001; Flohr et al. 2016
155	AA-24866			5905	70				18834	Tell Ziyadeh	C/C2 049	settlement	SY	40.844103	36.411033	A	Hole 2001; Flohr et al. 2016
156	AA-25037			8775	75		charcoal		50	Ain Ghazal	loc. F-14,037, Chipping floor; East, F-14.037, chipping floor	settlement	JO	35.976	31.988	A	Rollefson 1998; Maher et al. 2011; Flohr et al. 2016
157	AA-25424			8030	65		charcoal/mortar		50	Ain Ghazal	Central, 3876.128, PPNC; Central, 3876.128, wall mortar	settlement	JO	35.976	31.988	A	Rollefson 1998; Benz 2014; Flohr et al. 2016
158	AA-25425			8080	65		charcoal		50	Ain Ghazal	East, E-13.032, PPNC; East, E-130.32, on lower temple floor	settlement	JO	35.976	31.988	A	Rollefson 1998; Benz 2014; Maher et al. 2011; Flohr et al. 2016
159	AA-25426			8205	65		charcoal		50	Ain Ghazal	East, F-12.037; East, F-12.037, firepit	settlement	JO	35.976	31.988	A	Rollefson 1998; Benz 2014; Maher et al. 2011; Flohr et al. 2016
160	AA-25427			7910	60		charcoal		50	Ain Ghazal	East, PPNC, g-28.020.; East, G-28.020, ash, circular structure	settlement	JO	35.976	31.988	A	Rollefson 1998; Benz 2014; Maher et al. 2011; Flohr et al. 2016
161	AA-25428			7910	60		charcoal		50	Ain Ghazal	East, PPNC, g-28.016.; East, G-28.016, ash, circular structure	settlement	JO	35.976	31.988	A	Rollefson 1998; Benz 2014; Maher et al. 2011; Flohr et al. 2016
162	AA-25429			7980	55		seeds (charred)	Lens	50	Ain Ghazal	North 5717.146, LPPNB; North, 5717.146, above mud fill behind "shrine", above floor 147	settlement	JO	35.976	31.988	A	Rollefson 1998; Benz 2014; Maher et al. 2011; Flohr et al. 2016
163	AA-27976			7780	55		charcoal		58	Çatalhöyük East	Level VI/VII;unit 2255, building 3; phase VII/VI, BACH Area; unit 2255	settlement	TR	32.8257	37.6664	A	Clare and Weninger 2014; CalPal; Brami and Zanotti 2015; Reingruber and Thissen 2016; Flohr et al. 2016
164	AA-27978			7710	70	-22.1	grain (charred)	Cerealia	58	Çatalhöyük East	phase VI, North Area; building 1, phase 3, unit 1349 fill of basin; building 1, phase 3; North Area, unit 1349, fill of basin	settlement	TR	32.8257	37.6664	A	Cessford 2005; Clare and Weninger 2014; CalPal; Brami and Zanotti 2015; Reingruber and Thissen 2016; Flohr et al. 2016
165	AA-27979			7700	60	-23.5	grain (charred)	Cerealia	58	Çatalhöyük East	Level VI;unit 1416, floor sequence; phase VI, North Area; building 1, phase 2, unit 1416 floor of sequence; building 1, phase 2; North Area, unit 1416, floor sequence	settlement	TR	32.8257	37.6664	A	Cessford 2005; Bronk Ramsey et al. 2009; Clare and Weninger 2014; CalPal; Brami and Zanotti 2015; Reingruber and Thissen 2016; Flohr et al. 2016
166	AA-27980			7790	60	-24.4	grain (charred)	Cerealia	58	Çatalhöyük East	Level VII;space 105, unit 1091 fill of wall cut; phase VIII-VII, South Area; space 105, unit 1091 fill of wall cut; level VII; South Area, space 105, fill of wall cut	settlement	TR	32.8257	37.6664	A	Cessford 2005; CalPal; Brami and Zanotti 2015; Reingruber and Thissen 2016; Flohr et al. 2016
167	AA-27981			7040	40		charcoal		9896	Çatalhöyük West	Base of mound; phase basal, core CH96W; base of mound; base of mound	settlement	TR	32.8229	37.6663	A	Göktürk et al. 2002; CalPal; Brami and Zanotti 2015; Flohr et al. 2016; Tay Project
168	AA-27982			8195	80	-24	charcoal		58	Çatalhöyük East	Pre XII.D;Core CH94A, alluviated dump?; phase Pre-XII.D, Base of E. mound; core CH94A, alluviated dump; Pre XII.D?; South Area, Core CH94A, base of East mound	settlement	TR	32.8257	37.6664	A	Cessford 2005; CalPal; Brami and Zanotti 2015; Reingruber and Thissen 2016; Flohr et al. 2016
169	AA-27983			7015	55	-23	charcoal		58	Çatalhöyük East	unit 2410=6020/6086 buried soil horizons and land surfaces; KOPAL Area; unit 2410=6020/6086 buried soil horizons and land surfaces	settlement	TR	32.8257	37.6664	A	CalPal; Brami and Zanotti 2015; Reingruber and Thissen 2016; Flohr et al. 2016
170	AA-29771			6170	55				15701	Ain Waida'	B; Surface 039	settlement	JO	35.577902	31.243305	A	Kuijt and Chesson 2002; CalPal; Flohr et al. 2016
171	AA-30431			2830	55		grain	Cerealia	12205	Tel Rehov		settlement	IL	35.4982	32.4571	A	Fantalkin et al. 2011
172	AA-30431 U3-12			2745	50		grain (charred)		12205	Tel Rehov	Stratum 5, Locus 2425	settlement	IL	35.4982	32.4571	A	Mazar and Carmi 2001
173	AA-30431 U3-13			2730	45		grain (charred)		12205	Tel Rehov	Stratum 5, Locus 2425	settlement	IL	35.4982	32.4571	A	Mazar and Carmi 2001
174	AA-30431 U3-21			2815	50		grain (charred)		12205	Tel Rehov	Stratum 5, Locus 2425	settlement	IL	35.4982	32.4571	A	Mazar and Carmi 2001
175	AA-30431 U3-22			2770	50		grain (charred)		12205	Tel Rehov	Stratum 5, Locus 2425	settlement	IL	35.4982	32.4571	A	Mazar and Carmi 2001
176	AA-30431 U3-23			2710	45		grain (charred)		12205	Tel Rehov	Stratum 5, Locus 2425	settlement	IL	35.4982	32.4571	A	Mazar and Carmi 2001
177	AA-30431 U3-31			2685	45		grain (charred)		12205	Tel Rehov	Stratum 5, Locus 2425	settlement	IL	35.4982	32.4571	A	Mazar and Carmi 2001
178	AA-30431 U3-32			2760	60		grain (charred)		12205	Tel Rehov	Stratum 5, Locus 2425	settlement	IL	35.4982	32.4571	A	Mazar and Carmi 2001
179	AA-30431 U3-33			2740	50		grain (charred)		12205	Tel Rehov	Stratum 5, Locus 2425	settlement	IL	35.4982	32.4571	A	Mazar and Carmi 2001
180	AA-30480			5840	50				18835	Tell Kuran	ash layer eroding out of side of mound	settlement	SY	40.40796	36.597152	A	Flohr et al. 2016
181	AA-30483			4210	50		seeds		18834	Tell Ziyadeh	fill of a large storage building	settlement	SY	40.844103	36.411033	A	Hole 2001; Ristvet 2011
182	AA-30484			4445	50		seeds		18834	Tell Ziyadeh	fill of a large storage building	settlement	SY	40.844103	36.411033	A	Hole 2001; Ristvet 2011
183	AA-30485			4385	50		seeds		18834	Tell Ziyadeh	fill of a large storage building	settlement	SY	40.844103	36.411033	A	Hole 2001; Ristvet 2011
184	AA-30486			4415	50		seeds		18834	Tell Ziyadeh	fill of a large storage building	settlement	SY	40.844103	36.411033	A	Hole 2001; Ristvet 2011
185	AA-30487			4625	70				18835	Tell Kuran		settlement	SY	40.40796	36.597152	A	Hole 2001
186	AA-30488			5250	80		grain (charred)	Cerealia	18836	Umm Qseir	Late Chalcolithic below Late Uruk layers	settlement	SY	41	36.4167	B	Hole 2001; Flohr et al. 2016
187	AA-30490			5950	55				18834	Tell Ziyadeh	E2 043	settlement	SY	40.844103	36.411033	A	Hole 2001; Flohr et al. 2016
188	AA-30491			5360	55				18834	Tell Ziyadeh	A11 003	settlement	SY	40.844103	36.411033	A	Hole 2001; Flohr et al. 2016
189	AA-30492			5705	60				18834	Tell Ziyadeh	X 030	settlement	SY	40.844103	36.411033	A	Hole 2001; Flohr et al. 2016
190	AA-30493			5835	60				18834	Tell Ziyadeh	X 037	settlement	SY	40.844103	36.411033	A	Hole 2001; Flohr et al. 2016
191	AA-30494			5910	50				18834	Tell Ziyadeh	X 042	settlement	SY	40.844103	36.411033	A	Hole 2001; Flohr et al. 2016
192	AA-30495			5960	55				18834	Tell Ziyadeh	D1 031	settlement	SY	40.844103	36.411033	A	Hole 2001; Flohr et al. 2016
193	AA-30496			6075	50				18834	Tell Ziyadeh	D3 091	settlement	SY	40.844103	36.411033	A	Hole 2001; Flohr et al. 2016
194	AA-30497			6845	75				18837	Kashkashok I	basal layer; laminated black, grey and orange ashy layer at depth of 1.0-1.25m below surface	settlement	SY	40.63879	36.638837	A	Flohr et al. 2016
195	AA-30498			6575	55		grain (charred)	Cerealia	431	Tell Aqab	Late Halaf	settlement	SY	40.895556	37.058056	A	Flohr et al. 2016
196	AA-30499			6835	65				18836	Umm Qseir	Lowest layer; E3-4	settlement	SY	41	36.4167	B	Hole 2001; Flohr et al. 2016
197	AA-30500			7705	75		grain (charred)	Cerealia	64	Tell Halaf	basal; FS 94: pit or depression in basal clay filled with ashy midden layers	settlement	SY	40.0396	36.8266	A	Flohr et al. 2016
198	AA-30501			7805	60		grain (charred)	Cerealia	64	Tell Halaf	basal; FS 96: ash layers at 10-15 cm distance from FS 94	settlement	SY	40.0396	36.8266	A	Flohr et al. 2016
199	AA-30502			5510	60				18839	Tell Mashnaqa		settlement	SY	40.79464	36.288425	A	Flohr et al. 2016
200	AA-30503			5615	50				18839	Tell Mashnaqa		settlement	SY	40.79464	36.288425	A	Flohr et al. 2016
201	AA-30504			5560	50				18839	Tell Mashnaqa		settlement	SY	40.79464	36.288425	A	Flohr et al. 2016
202	AA-30505			5645	55				18839	Tell Mashnaqa		settlement	SY	40.79464	36.288425	A	Flohr et al. 2016
203	AA-30506			6215	55		grain (charred)	Cerealia	431	Tell Aqab	Level 4.19 (earliest Ubaid level)	settlement	SY	40.895556	37.058056	A	Flohr et al. 2016
204	AA-30507			5875	80				18835	Tell Kuran	Area E, small ash layer	settlement	SY	40.40796	36.597152	A	Flohr et al. 2016
205	AA-30508			7710	85		bone (charred)	animal	143	Tell Feyda		settlement	SY	40.3714	36.6606	A	Flohr et al. 2016 Quaternary Science Reviews 136
206	AA-30509			7945	85		bone (charred)	animal	143	Tell Feyda		settlement	SY	40.3714	36.6606	A	Flohr et al. 2016 Quaternary Science Reviews 136
207	AA-31034			3015	45		charcoal		303318	Tsaghkahovit	subsurface deposit, locus 8	settlement	AM	44.223056	40.636111	A	AraGATS database; Manning et al. 2018
208	AA-31035			3040	45		charcoal		303318	Tsaghkahovit	subsurface deposit, locus 6	settlement	AM	44.223056	40.636111	A	AraGATS database; Manning et al. 2018
209	AA-31036			2975	50		charcoal		303318	Tsaghkahovit	subsurface deposit, locus 5	settlement	AM	44.223056	40.636111	A	AraGATS database; Manning et al. 2018
210	AA-32031			5830	55	-16.1	fruitstone (charred)	Phoenix dactylifera	15702	Dalma 11		settlement	AE	52.31	24.47	B	CalPal
211	AA-32032			6165	55	-15.9	fruitstone (charred)	Phoenix dactylifera	15702	Dalma 11		settlement	AE	52.31	24.47	B	CalPal
212	AA-32662			4140	65				16199	Tell es Sweyhat		settlement	SY	38.253889	36.274167	A	Danti and Zettler 2007
213	AA-33128			9235	70	-21	grain	Cerealia	1074	Kissonerga Mylouthkia	Well 116;loc. 114	settlement	CY	32.4	34.83	B	Manning 2013
214	AA-33129			9110	70	-23	grain	Cerealia	1074	Kissonerga Mylouthkia	Well 116;loc. 124	settlement	CY	32.4	34.83	B	Manning 2013
215	AA-33130			8025	65	-23	plant remains	Lolium	1074	Kissonerga Mylouthkia	Well 133;loc. 264	settlement	CY	32.4	34.83	B	Manning 2013
216	AA-33440			2990	55		wood		71	Apliki-Karamallos		mining settlement	CY	33.119436	34.932146	A	Manning 2013
217	AA-33441			2960	60		wood		71	Apliki-Karamallos		mining settlement	CY	33.119436	34.932146	A	Manning 2013
218	AA-33442			3015	55		wood		71	Apliki-Karamallos		mining settlement	CY	33.119436	34.932146	A	Manning 2013
219	AA-33443			3050	55		wood		71	Apliki-Karamallos		mining settlement	CY	33.119436	34.932146	A	Manning 2013
220	AA-33444			2955	55		wood		71	Apliki-Karamallos		mining settlement	CY	33.119436	34.932146	A	Manning 2013
221	AA-33450			2990	45		grain	Cerealia	71	Apliki-Karamallos		mining settlement	CY	33.119436	34.932146	A	Manning 2013
222	AA-33451			2960	45		grain	Cerealia	71	Apliki-Karamallos		mining settlement	CY	33.119436	34.932146	A	Manning 2013
223	AA-33452			2930	60		grain	Cerealia	71	Apliki-Karamallos		mining settlement	CY	33.119436	34.932146	A	Manning 2013
224	AA-33452A			2945	50		grain	Cerealia	71	Apliki-Karamallos		mining settlement	CY	33.119436	34.932146	A	Manning 2013
225	AA-33453			2960	50		grain	Cerealia	71	Apliki-Karamallos		mining settlement	CY	33.119436	34.932146	A	Manning 2013
226	AA-33454			2955	65		grain	Cerealia	71	Apliki-Karamallos		mining settlement	CY	33.119436	34.932146	A	Manning 2013
227	AA-3373			1570	60				72	Kestel / Sarituzla Madeni		mine	TR	34.920799	37.813538	A	Yener 2000
228	AA-3374			4020	80				72	Kestel / Sarituzla Madeni	EBA	mine/workshop	TR	34.920799	37.813538	A	TAY Project
229	AA-3375			3805	70				72	Kestel / Sarituzla Madeni	EBA	mine/workshop	TR	34.920799	37.813538	A	TAY Project
230	AA-3376			3830	65				72	Kestel / Sarituzla Madeni	EBA	mine/workshop	TR	34.920799	37.813538	A	TAY Project
231	AA-35824		DuplicateLabID	4020	45		charcoal		73	Tilbes Höyük	EBA III	settlement	TR	37.873	37.097	B	TAY Project	Two dates from this site, seemingly different but with same lab code.
232	AA-35824		DuplicateLabID	4320	50				73	Tilbes Höyük	EBA I	settlement	TR	37.873	37.097	B	TAY Project	Two dates from this site, seemingly different but with same lab code.
233	AA-35826			4540	50				73	Tilbes Höyük	EBA I	settlement	TR	37.873	37.097	B	Fuensanta et al. 2002
234	AA-35827			4450	50				73	Tilbes Höyük	EBA I	settlement	TR	37.873	37.097	B	Fuensanta et al. 2002
235	AA-35882			4180	45		charcoal		73	Tilbes Höyük	EBA III	settlement	TR	37.873	37.097	B	TAY Project
236	AA-37091			6932	55		charcoal	Leguminosae	74	Fistikli Höyük	3B Unit B; IIIa (B3B); Unit B, locus 114.4, RN 5474, midden	settlement	TR	37.9777	36.9955	A	Bernbeck and Pollock 2003; CalPal; Flohr et al. 2016
237	AA-37092			6935	60		charcoal	Leguminosae	74	Fistikli Höyük	3C Unit C; IIIa (B3C); Unit B, locus 103.6, RN 5406, midden	settlement	TR	37.9777	36.9955	A	Bernbeck and Pollock 2003; CalPal; Flohr et al. 2016
238	AA-37093			6995	50		charcoal	Leguminosae	74	Fistikli Höyük	2C Unit D; IIIc (D2C); Unit D, locus 83.3, RN 2860, exterior surface	settlement	TR	37.9777	36.9955	A	Bernbeck and Pollock 2003; CalPal; Flohr et al. 2016
239	AA-37094			6950	55		charcoal	Rosaceae	74	Fistikli Höyük	3A Unit A; IIIa (B3A); Unit B, locus 105.3, RN 3994, midden	settlement	TR	37.9777	36.9955	A	Bernbeck and Pollock 2003; CalPal; Flohr et al. 2016
240	AA-37095			6840	45		charcoal		74	Fistikli Höyük	3A Unit G; IIIa (G3A); Unit G, Locus 26, RN5317, exterior surface	settlement	TR	37.9777	36.9955	A	Bernbeck and Pollock 2003; CalPal; Flohr et al. 2016
241	AA-37096			7020	45		charcoal	Leguminosae	74	Fistikli Höyük	2C Unit D; IIIc (D2C); Unit D, locus 94.1, RN 2933, room fill	settlement	TR	37.9777	36.9955	A	Bernbeck and Pollock 2003; CalPal; Flohr et al. 2016
242	AA-37097			6912	55		charcoal	Leguminosae	74	Fistikli Höyük	3B Unit B; IIIa (B3B); Unit B, locus 66, RN 3611, midden	settlement	TR	37.9777	36.9955	A	Bernbeck and Pollock 2003; CalPal; Flohr et al. 2016
243	AA-38140			9592	64	-25.5	charcoal		77	Iraq ed Dubb	Structure 1, Locus 005, D10/8a; Structure 1, Locus 005, D10/8a. From fill deposits inside and above mud floor 007	cave	JO	35.7158	32.3908	A	Kuijt 2004; Benz 2014; CalPal; Flohr et al. 2016
244	AA-38141			10031	69	-25.2	charcoal		78	Bab edh-Dhra	recovered from secondary sediments above floor of structure II; 2,30 m below surface; Tank trench, 2.3m; recovered from secondary sediments above floor of structure II; 2,30 m below surface; Area I, Tank Trench	settlement	JO	35.5342	31.2539	A	Benz 2014; Kuijt and Finlayson 2001; CalPal; Sayej 2007; Maher et al. 2011 ; Flohr et al. 2016
245	AA-38142			10059	73	-21.1	charcoal		78	Bab edh-Dhra	recovered from later secondary sediments filling structure II; 1,80 m below surface; Tank trench, 1.8m; recovered from later secondary sediments filling structure II; 1,80 m below surface; Area I, Tank Trench	settlement	JO	35.5342	31.2539	A	Benz 2014; Kuijt and Finlayson 2001; CalPal; Sayej 2007; Maher et al. 2011 ; Flohr et al. 2016
246	AA-38143			9984	67	-25.5	charcoal		78	Bab edh-Dhra	recovered from just above flagstone bench next to wall 007, structure I; 1,25 m below surface; F6, Str. 1, 1.31m; 1.25 m below surface; Area 1, Feature 6, Structure I. From just above flagstone bench next to wall 007, structure I	settlement	JO	35.5342	31.2539	A	Benz 2014; Kuijt and Finlayson 2001; CalPal; Sayej 2007; Maher et al. 2011 ; Flohr et al. 2016
247	AA-38144			10000	68	-25.8	charcoal		78	Bab edh-Dhra	recovered from just above flagstone bench next to wall 007, structure I; 1,01 m below surface; F6, Str. 1, 1.01m; 1.31 m below surface; Area 1, Feature 6, Structure I. From just above flagstone bench next to wall 007, structure I	settlement	JO	35.5342	31.2539	A	Benz 2014; Kuijt and Finlayson 2001; CalPal; Sayej 2007; Maher et al. 2011 ; Flohr et al. 2016
248	AA-38145			9941	72	-25.2	charcoal		77	Iraq ed Dubb	Structure 2, Locus 031, D12/2a; Structure 2, Locus 031, D12/2a. From mud construction of inset limestone feature	cave	JO	35.7158	32.3908	A	Kuijt 2004; Benz 2014; CalPal; Flohr et al. 2016
249	AA-38278			10657	82	-23.8	seed (charred)	Pistacia/Amygdalus	77	Iraq ed Dubb	Structure 1, Locus 011, E 10/9a; Structure 1, mud floor 007; Structure 1, Locus 011, E 10/9a. From sediments below mud floor 007/010	settlement	JO	35.7158	32.3908	A	Kuijt 2004; Benz 2014; CalPal; Flohr et al. 2016
250	AA-38279			10723	68	-24.1	charcoal	Pistacia/Amygdalus	77	Iraq ed Dubb	Structure 2, Locus 025, D10/14a; Structure 2, Locus 025, D10/14a. Extramural of Structure I. Burial context stratigraphically below Structure I	cave	JO	35.7158	32.3908	A	Kuijt 2004; Benz 2014; CalPal; Flohr et al. 2016
251	AA-38421			4602	45		charcoal	Procavia, pellet	15704	Hyrax midden 2000-23a, 2		settlement	YE	50.4	15.6	B	CalPal; McCorriston and Weisberg 2002
252	AA-38543			7403	70		charcoal		15705	Khuzma as-Shumlya		rock shelter	YE	50.41	15.59	B	CalPal;McCorriston and Weisberg 2002
253	AA-38544			5806	64		charcoal		15705	Khuzma as-Shumlya		rock shelter	YE	50.41	15.59	B	CalPal;McCorriston and Weisberg 2002
254	AA-38545			7432	60		charcoal		15705	Khuzma as-Shumlya		rock shelter	YE	50.41	15.59	B	CalPal;McCorriston and Weisberg 2002
255	AA-38546			6352	57		charcoal		15705	Khuzma as-Shumlya		rock shelter	YE	50.41	15.59	B	CalPal;McCorriston and Weisberg 2002
256	AA-38547			5616	84		charcoal		15705	Khuzma as-Shumlya		rock shelter	YE	50.41	15.59	B	CalPal;McCorriston and Weisberg 2002
257	AA-38548			7723	87		charcoal		15705	Khuzma as-Shumlya		rock shelter	YE	50.41	15.59	B	CalPal;McCorriston and Weisberg 2002
258	AA-40101			7806	61		seeds		79	Mezraa Teleilat	Beginning of the Transition Period to Ceramic Neolithic	settlement	TR	37.986253	36.9775	A	Coşkunsu 2007; Özdogan 2011; CalPal; Flohr et al. 2016
259	AA-40143			2967	50				303322	Hnaberd	subsurface deposit, locus 1	settlement	AM	44.145656	40.630919	A	AraGATS database; Manning et al. 2018
260	AA-40144			3125	42		charcoal		303322	Hnaberd		settlement	AM	44.145656	40.630919	A	AraGATS database; Manning et al. 2018
261	AA-40145			3050	42		charcoal		303322	Hnaberd	Locus 21	settlement	AM	44.145656	40.630919	A	AraGATS database; Manning et al. 2018
262	AA-40147			3083	52		charcoal		303319	Gegharot	Locus 6	settlement	AM	44.224835	40.705387	A	AraGATS database; Manning et al. 2018
263	AA-40148			2768	40		charcoal		303319	Gegharot	Locus 3	settlement	AM	44.224835	40.705387	A	AraGATS database; Manning et al. 2018
264	AA-40149			3098	42		charcoal		303319	Gegharot	Subsurface deposit, locus 23	settlement	AM	44.224835	40.705387	A	AraGATS database; Manning et al. 2018
265	AA-40150			2982	42		charcoal		303319	Gegharot	subsurface deposit, locus 16	settlement	AM	44.224835	40.705387	A	AraGATS database; Manning et al. 2018
266	AA-40151			3151	50		charcoal		303319	Gegharot	subsurface deposit, locus 18	settlement	AM	44.224835	40.705387	A	AraGATS database; Manning et al. 2018
267	AA-40152			2324	42		bone	Homo sapiens	303319	Gegharot	subsurface deposit, locus 4	settlement	AM	44.224835	40.705387	A	AraGATS database; Manning et al. 2018
268	AA-40370			7004	57		charcoal		74	Fistikli Höyük	IIIa (E2A); Unit E, locus 26.2, RN 1499, surface	settlement	TR	37.9777	36.9955	A	Bernbeck and Pollock 2003; Flohr et al. 2016
269	AA-40371			6461	67		charcoal	Pistacia	74	Fistikli Höyük	IIIa (E3B); Unit E, locus 36, RN 4119, trash dump	settlement	TR	37.9777	36.9955	A	Bernbeck and Pollock 2003; Flohr et al. 2016
270	AA-40372			6738	55		charcoal	Ononis	74	Fistikli Höyük	IIIa (E2B); Unit E, locus 119, RN 4495, surface	settlement	TR	37.9777	36.9955	A	Bernbeck and Pollock 2003; Flohr et al. 2016
271	AA-40374			6936	48		charcoal		74	Fistikli Höyük	IIIa (H3B); Unit H, locus 100.23, RN 7805, exterior surface	settlement	TR	37.9777	36.9955	A	Bernbeck and Pollock 2003; Flohr et al. 2016
272	AA-40376			6862	62		charcoal		74	Fistikli Höyük	IIIa (I2C); Unit I, locus 134.12, RN 10482, between surfaces	settlement	TR	37.9777	36.9955	A	Bernbeck and Pollock 2003; Flohr et al. 2016
273	AA-40377			6470	100		charcoal	Pinus	74	Fistikli Höyük	IIIa/b (K3B); Unit K, locus 113.14, RN 11253, trash on earthwork slope	settlement	TR	37.9777	36.9955	A	Bernbeck and Pollock 2003; Flohr et al. 2016
274	AA-40378			6800	48		charcoal	Calicotome	74	Fistikli Höyük	unknown (I); Unit I, locus 135.16, RN 12298, earthwork	settlement	TR	37.9777	36.9955	A	Bernbeck and Pollock 2003; Flohr et al. 2016
275	AA-40379			6934	48		charcoal	Pistacia	74	Fistikli Höyük	IIIa (I3); Unit I, locus 178.13, RN 12400, trash on surface	settlement	TR	37.9777	36.9955	A	Bernbeck and Pollock 2003; Flohr et al. 2016
276	AA-40380			6903	48		charcoal	Rosaceae	74	Fistikli Höyük	IIIa (H3E); Unit H, locus 192, RN 12671, hearth	settlement	TR	37.9777	36.9955	A	Bernbeck and Pollock 2003; Flohr et al. 2016
277	AA-40381			6861	48		charcoal	Rosaceae	74	Fistikli Höyük	IIIa/b (I4); Unit I, locus 192, RN 13046, between surfaces	settlement	TR	37.9777	36.9955	A	Bernbeck and Pollock 2003; Flohr et al. 2016
278	AA-40382			6853	48		charcoal	Pistacia	74	Fistikli Höyük	IIIb (K4); Unit K, locus 126, RN 13701, surface	settlement	TR	37.9777	36.9955	A	Bernbeck and Pollock 2003; Flohr et al. 2016
279	AA-40992			2945	50		charcoal		303288	Hazor	Level XII/XI	settlement	IL	35.566944	33.016667	A	Boaretto et al. 2005
280	AA-40993			2965	50		charcoal		303288	Hazor	Level XII/XI	settlement	IL	35.566944	33.016667	A	Boaretto et al. 2005
281	AA-40994			3060	50		olive stone	Olea	303288	Hazor	Level XII/XI	settlement	IL	35.566944	33.016667	A	Boaretto et al. 2005
282	AA-40995			3650	50		charcoal		303288	Hazor	Level XII/XI	settlement	IL	35.566944	33.016667	A	Boaretto et al. 2005
283	AA-40996			3370	60		charcoal		303288	Hazor	Level XII/XI	settlement	IL	35.566944	33.016667	A	Boaretto et al. 2005
284	AA-41168			7279	56		charcoal	Juniperus	81	Can Hasan I	2B; phase 2B, 2B (fallen brick debris [batches 2156-2159, 2161]; layer 2B	settlement	TR	33.331	37.263	A	Erdoğu 2003; Brami and Zanotti 2015; CalPal; Reinbruger and Thissen 2016; Flohr et al. 2016; TAY Project
285	AA-41169			7145	45		charcoal	Juniperus	81	Can Hasan I	2B; phase 2B, 2B (fallen brick debris [batches 2156-2159, 2161]; layer 2B	settlement	TR	33.331	37.263	A	Erdoğu 2003; Brami and Zanotti 2015; CalPal; Reinbruger and Thissen 2016; Flohr et al. 2016; TAY Project
286	AA-41170			7853	36		charcoal	Juniperus	81	Can Hasan I	2B; phase 2B, 2B (fallen brick debris [batches 2156-2159, 2161]; layer 2B	settlement	TR	33.331	37.263	A	Erdoğu 2003; Brami and Zanotti 2015; CalPal; Reinbruger and Thissen 2016; Flohr et al. 2016; TAY Project
287	AA-41171			7695	33		charcoal	Juniperus	81	Can Hasan I	2B; phase 2B, 2B (fallen brick debris [batches 2156-2159, 2161]; layer 2B	settlement	TR	33.331	37.263	A	Erdoğu 2003; Brami and Zanotti 2015; CalPal; Reinbruger and Thissen 2016; Flohr et al. 2016; TAY Project
288	AA-41602			7468	51		charcoal	Juniperus	82	Hacilar	phase VI, burnt post, same as BM-48; level VI; Area P, burnt post	settlement	TR	30.0833	37.5833	A	Thissen 2002; TAY Project; Brami and Zanotti 2015; Reinbruger and Thissen 2016; Flohr et al. 2016
289	AA-41603			7452	51		charcoal	Juniperus	82	Hacilar	phase VI, burnt post, same as BM-48; level VI; Area P, burnt post	settlement	TR	30.0833	37.5833	A	Thissen 2002; TAY Project; Brami and Zanotti 2015; Reinbruger and Thissen 2016; Flohr et al. 2016
290	AA-41604			7398	63		charcoal	Juniperus	82	Hacilar	phase VI, burnt post, same as BM-48; level VI; Area P, burnt post	settlement	TR	30.0833	37.5833	A	Thissen 2002; TAY Project; Brami and Zanotti 2015; Reinbruger and Thissen 2016; Flohr et al. 2016
291	AA-41831			1900	45		organic material		4943	Khirbet Qana		settlement	IL	35.3033	32.8216	A	Rech et al. 2003
292	AA-41832			1910	35		fruitstone	Olea europaea	4943	Khirbet Qana		settlement	IL	35.3033	32.8216	A	Rech et al. 2003
293	AA-41833			2015	45		organic material		4943	Khirbet Qana		settlement	IL	35.3033	32.8216	A	Rech et al. 2003
294	AA-41836			1570	20		charcoal		4943	Khirbet Qana		settlement	IL	35.3033	32.8216	A	Rech et al. 2003
295	AA-41837			1655	35		charcoal		4943	Khirbet Qana		settlement	IL	35.3033	32.8216	A	Rech et al. 2003
296	AA-42171			6480	45		charcoal		303379	H3		settlement	KW	48.02167	29.60472	A	Carter and Crawford 2002
297	AA-42272			1900	50		organic material		4943	Khirbet Qana		settlement	IL	35.3033	32.8216	A	Rech et al. 2003
298	AA-42273			1785	45		organic material		4943	Khirbet Qana		settlement	IL	35.3033	32.8216	A	Rech et al. 2003
299	AA-42274			1880	40		organic material		4943	Khirbet Qana		settlement	IL	35.3033	32.8216	A	Rech et al. 2003
300	AA-42275			1520	60		organic material		4943	Khirbet Qana		settlement	IL	35.3033	32.8216	A	Rech et al. 2003
301	AA-42685			6087	50		charcoal	Juniperus	85	Kösk Höyük	I; Level I; Trench I, room 1	settlement	TR	34.6121	37.8474	A	Thissen 2002; Erdoğu 2003; TAY Project; CalPal; Flohr et al. 2016
302	AA-42686			6221	68		charcoal	Juniperus	85	Kösk Höyük	I; Level I; Trench I, room 1	settlement	TR	34.6121	37.8474	A	Thissen 2002; Erdoğu 2003; TAY Project; CalPal; Flohr et al. 2016
303	AA-42687			6220	52		charcoal	Juniperus	85	Kösk Höyük	I; Level I; Trench I, room 1	settlement	TR	34.6121	37.8474	A	Thissen 2002; Erdoğu 2003; TAY Project; CalPal; Flohr et al. 2016
304	AA-42688			6068	51		charcoal	Juniperus	85	Kösk Höyük	I; Level I; Trench I, room 1	settlement	TR	34.6121	37.8474	A	Thissen 2002; Erdoğu 2003; TAY Project; CalPal; Flohr et al. 2016
305	AA-42689			6131	52		charcoal	Juniperus	85	Kösk Höyük	I; Level I; Trench I, room 1	settlement	TR	34.6121	37.8474	A	Thissen 2002; Erdoğu 2003; TAY Project; CalPal; Flohr et al. 2016
306	AA-42690			6045	52		charcoal	Juniperus	85	Kösk Höyük	I; Level I; Trench I, room 1	settlement	TR	34.6121	37.8474	A	Thissen 2002; Erdoğu 2003; TAY Project; CalPal; Flohr et al. 2016
307	AA-47057			8085	66		bone	Bos	58	Çatalhöyük East	KOPAL Area; unit 6025 quarry pits and related activities	settlement	TR	32.8257	37.6664	A	Cessford 2005; CalPal; Brami and Zanotti 2015; Reingruber and Thissen 2016; Flohr et al. 2016
308	AA-49099			7849	61		seeds		79	Mezraa Teleilat	Sondage, sq.14K, locus 16, sample 214; Phase IIB?; sounding, 14K, 16	settlement	TR	37.986253	36.9775	A	Coşkunsu 2007; Özdogan 2011; CalPal; Flohr et al. 2016
309	AA-49100			7746	61		seeds		79	Mezraa Teleilat	Beginning of the Transition Period to Ceramic Neolithic; level IIB; 21F, 100	settlement	TR	37.986253	36.9775	A	Coşkunsu 2007; Özdogan 2011; CalPal; Flohr et al. 2016
310	AA-49101			7806	61		seeds		79	Mezraa Teleilat	Level IIB;sq,21F, locus 100, pit, sample 224; level IIB; 21F, 100	settlement	TR	37.986253	36.9775	A	Coşkunsu 2007; Özdogan 2011; CalPal; Flohr et al. 2016
311	AA-49102			9324	59		seeds		79	Mezraa Teleilat	Level IIIB2;sq,21E, locus 38, sample 233; phase IV (or IIIB?); 21E, 38	settlement	TR	37.986253	36.9775	A	Coşkunsu 2007; Özdogan 2011; CalPal; Flohr et al. 2016
312	AA-49103			8021	55		seeds	Aegilops	79	Mezraa Teleilat	Level IIIB2;sq,21E, locus 38, sample 233; level IIIB2; 21E, 38	settlement	TR	37.986253	36.9775	A	Coşkunsu 2007; Özdogan 2011; CalPal; Flohr et al. 2016
313	AA-49104			7977	54		grain	Triticum	79	Mezraa Teleilat	Level IIIB2;sq,21E, locus 38, sample 233; level IIIB2; 21E, 38	settlement	TR	37.986253	36.9775	A	Coşkunsu 2007; Özdogan 2011; CalPal; Flohr et al. 2016
314	AA-49105			7973	62		seeds	Gramineae	79	Mezraa Teleilat	Level IIIB2;sq,21E, locus 38, sample 233; level IIIB2; 21E, 38	settlement	TR	37.986253	36.9775	A	Coşkunsu 2007; Özdogan 2011; CalPal; Flohr et al. 2016
315	AA-49106			7993	58		seeds		79	Mezraa Teleilat	Level IIIB2;sq,21E, locus 62, sample 223; level IIIB2; 21E, 62	settlement	TR	37.986253	36.9775	A	Coşkunsu 2007; Özdogan 2011; CalPal; Flohr et al. 2016
316	AA-49107			8001	55		seeds	Gramineae	79	Mezraa Teleilat	Level IIIB2;sq,21E, locus 62, sample 223; level IIIB2; 21E, 62	settlement	TR	37.986253	36.9775	A	Coşkunsu 2007; Özdogan 2011; CalPal; Flohr et al. 2016
317	AA-49108			7926	69		grain	Triticum	79	Mezraa Teleilat	Level IIIB2;sq,21E, locus 62, sample 223; level IIIB2; 21E, 62	settlement	TR	37.986253	36.9775	A	Coşkunsu 2007; Özdogan 2011; CalPal; Flohr et al. 2016
318	AA-50178			3975	43		charcoal		12924	Khirbet Iskander	Area C; Ph 2 or 3; L2043; compact layer with clumps of plaster,; Ph 2 or 3, Area C, L2043	settlement	JO	35.7715	31.5566	A	Holdorf 2010
319	AA-5196			7670	100		charcoal		50	Ain Ghazal	Central 3275.007,PPNC; Central, 3275.007, stone wall mortar	settlement	JO	35.976	31.988	A	Rollefson et al. 1992; Benz 2014; CalPal; Maher et al. 2011; Flohr et al. 2016
320	AA-5197			8090	75		charcoal		50	Ain Ghazal	Central 3275.022, LPPNB; Central, 3275.022, firepit	settlement	JO	35.976	31.988	A	Rollefson et al. 1992; Benz 2014; CalPal; Maher et al. 2011; Flohr et al. 2016
321	AA-5198			7960	75		charcoal		50	Ain Ghazal	Central 3276.009, PPNC; Central, 3276.009, fill	settlement	JO	35.976	31.988	A	Rollefson et al. 1992; Benz 2014; CalPal; Maher et al. 2011; Flohr et al. 2016
322	AA-5199			8270	75		charcoal		50	Ain Ghazal	Central 3300.047, LPPNB; Central, 3300.047, ashy pit fill	settlement	JO	35.976	31.988	A	Rollefson et al. 1992; Benz 2014; CalPal; Maher et al. 2011; Flohr et al. 2016
323	AA-5200			8780	70		charcoal		50	Ain Ghazal	MPPNB-4;loc. 3300,068, Floor fill; Central, 3300.068, fill above floor	settlement	JO	35.976	31.988	A	Rollefson et al. 1992; Benz 2014; CalPal; Maher et al. 2011; Flohr et al. 2016
324	AA-5201			8235	70		wood		50	Ain Ghazal	4453.130, LPPNB?; South, 4453.130, stone wall mortar	settlement	JO	35.976	31.988	A	Benz 2014;Maher et al. 2011; Flohr et al. 2016
325	AA-5202			8310	70		wood		50	Ain Ghazal	4453.153, LPPNB?; South, 4453.153, soil over basal clay	settlement	JO	35.976	31.988	A	Rollefson et al. 1992; Benz 2014; CalPal; Maher et al. 2011; Flohr et al. 2016
326	AA-5203			8200	75		wood		50	Ain Ghazal	Loc. 4454,073, Float; South, 4454.073, mud plaster	settlement	JO	35.976	31.988	A	Rollefson et al. 1992; Benz 2014; CalPal; Maher et al. 2011; Flohr et al. 2016
327	AA-5204			2880	95				50	Ain Ghazal	loc. 4655.15	settlement	JO	35.976	31.988	A	CalPal; Hinz et al. 2012: http://radon-b.ufg.uni-kiel.de/samples/7172
328	AA-5205			7895	95		charcoal		50	Ain Ghazal	loc. 4655.03 (oder 30?), Float; South, 4655.030, floor fill	settlement	JO	35.976	31.988	A	Rollefson et al. 1992; Rollefson 1998; Maher et al. 2011; Flohr et al. 2016
329	AA-5206			7990	80		seeds (charred)	Pisum	50	Ain Ghazal	loc. 5518.07 (floor deposit), Floor; North, 5518.007, floor deposit	settlement	JO	35.976	31.988	A	Rollefson et al. 1992; Benz 2014; CalPal; Maher et al. 2011; Flohr et al. 2016
330	AA-52543			6220	45	-14.1	charcoal		15702	Dalma 11		settlement	AE	52.31	24.47	B	CalPal; King 2004
331	AA-52544			6395	60		charcoal		15702	Dalma 11		settlement	AE	52.31	24.47	B	King 2004
332	AA-52545			6230	45		charcoal		15702	Dalma 11		settlement	AE	52.31	24.47	B	King 2004
333	AA-52546			5830	45	-18.2	charcoal		15702	Dalma 11		settlement	AE	52.31	24.47	B	CalPal; King 2004
334	AA-5288			4790	60		plant remains		1068	Abu Salabikh	surface	settlement	IQ	45.083333	32.266667	A	Wright and Rupley 2001
335	AA-5289			4785	65		seeds		1068	Abu Salabikh	surface	settlement	IQ	45.083333	32.266667	A	Wright and Rupley 2001
336	AA-52898			4314	60		bone		303319	Gegharot	stone collapse, Locus 3	settlement	AM	44.224835	40.705387	A	AraGATS database; Manning et al. 2018
337	AA-52899			3441	51		bone		303319	Gegharot	stone collapse, Locus 3	settlement	AM	44.224835	40.705387	A	AraGATS database; Manning et al. 2018
338	AA-52900			4197	40		charcoal		303319	Gegharot	vessel, Locus 10	settlement	AM	44.224835	40.705387	A	AraGATS database; Manning et al. 2018
339	AA-52901			2961	37		charcoal		303319	Gegharot	vessel, Locus 19	settlement	AM	44.224835	40.705387	A	AraGATS database; Manning et al. 2018
340	AA-52902			3100	38		charcoal		303318	Tsaghkahovit	storage vessel, Locus 9	settlement	AM	44.223056	40.636111	A	AraGATS database; Manning et al. 2018
341	AA-52903			2973	37		charcoal		303318	Tsaghkahovit	fill, Locus 23	settlement	AM	44.223056	40.636111	A	AraGATS database; Manning et al. 2018
342	AA-52904			2499	38		charcoal		303318	Tsaghkahovit	wood beam	settlement	AM	44.223056	40.636111	A	AraGATS database; Manning et al. 2018
343	AA-52905			3088	37		charcoal		303318	Tsaghkahovit	floor	settlement	AM	44.223056	40.636111	A	AraGATS database; Manning et al. 2018
344	AA-52906			2997	38		charcoal		303318	Tsaghkahovit	Locus 14	settlement	AM	44.223056	40.636111	A	AraGATS database; Manning et al. 2018
345	AA-52908			3028	38		charcoal		303318	Tsaghkahovit	wood beam	settlement	AM	44.223056	40.636111	A	AraGATS database; Manning et al. 2018
346	AA-52909			3094	46		charcoal		303318	Tsaghkahovit	Beam in B12 matrix	settlement	AM	44.223056	40.636111	A	AraGATS database; Manning et al. 2018
347	AA-52956		DuplicateLabID	6972	48		seed (charred)		86	Tell Kurdu	Amuq C; Amuq C; R41 lower floor (25:111)	settlement	TR	36.444714	36.330307	A	Özbal et al. 2004; Flohr et al. 2016; TAY Project	Two dates from this site, seemingly different but with same lab code.
348	AA-52956		DuplicateLabID	6817	88		seeds		86	Tell Kurdu	Amuq C	settlement	TR	36.444714	36.330307	A	TAY Project	Two dates from this site, seemingly different but with same lab code.
349	AA-52957			6566	58		seed (charred)		86	Tell Kurdu	Amuq C; Amuq C; R39 lower floor (25:88)	settlement	TR	36.444714	36.330307	A	Özbal et al. 2004; Flohr et al. 2016; TAY Project
350	AA-52958			6306	48		seed (charred)		86	Tell Kurdu	Amuq C; Amuq C; R39 upper floor (14:103)	settlement	TR	36.444714	36.330307	A	Özbal et al. 2004; Flohr et al. 2016; TAY Project
351	AA-52959			6817	88		seed (charred)		86	Tell Kurdu	Amuq C; R05 (12:88)	settlement	TR	36.444714	36.330307	A	Flohr et al. 2016
352	AA-52960		DateConflict	6724	56		seed (charred)		86	Tell Kurdu	Amuq C; S70 (23:34)	settlement	TR	36.444714	36.330307	A	Flohr et al. 2016; Özbal et al. 2004; CalPal; TAY Project	Problem: 6824+-56 in CalPal; TAY Project
353	AA-52961			7032	71		seeds		86	Tell Kurdu	Amuq C; Amuq C; R06 (12:77)	settlement	TR	36.444714	36.330307	A	Özbal et al. 2004; Flohr et al. 2016; TAY Project
354	AA-52962			6948	53		seed (charred)		86	Tell Kurdu	Amuq C; Amuq C; R37 (23:31)	settlement	TR	36.444714	36.330307	A	Özbal et al. 2004; Flohr et al. 2016; TAY Project
355	AA-52963			6911	47		seed (charred)		86	Tell Kurdu	Amuq C; Amuq C; R57 (26:59)	settlement	TR	36.444714	36.330307	A	Özbal et al. 2004; Flohr et al. 2016; TAY Project
356	AA-52964			6843	90		seed (charred)		86	Tell Kurdu	Amuq C; Amuq C; R41 upper floor (25:36)	settlement	TR	36.444714	36.330307	A	Özbal et al. 2004; Flohr et al. 2016; TAY Project
357	AA-52965			7173	72		seeds		86	Tell Kurdu	Amuq C; Amuq C; R28 lowest floor (22:67)	settlement	TR	36.444714	36.330307	A	Özbal et al. 2004; Flohr et al. 2016; TAY Project
358	AA-56338			7037	46		plant remains (charred)		15707	Tol-e Baši	Unit A Loc49, Level I; Level I; Unit A, Locus 49	settlement	IR	52.59	30.08	B	Pollock et al. 2010; Marshall 2012; CalPal; Flohr et al. 2016
359	AA-56339			6949	47		charcoal;plant remains (charred)		15707	Tol-e Baši	Unit C Loc71, Level V; Level V; Unit C, Locus 71	settlement	IR	52.59	30.08	B	Pollock et al. 2010; Marshall 2012; CalPal; Flohr et al. 2016
360	AA-56340			7123	49		plant remains (charred)		15707	Tol-e Baši	Unit C Loc40, Level IV; Level IV; Unit C, Locus 40	settlement	IR	52.59	30.08	B	Pollock et al. 2010; Marshall 2012; CalPal; Flohr et al. 2016
361	AA-56341			6028	44		charcoal;plant remains (charred)		15707	Tol-e Baši	Unit A Loc74, Level I; Level I; Unit A, Locus 74	settlement	IR	52.59	30.08	B	Pollock et al. 2010; Marshall 2012; CalPal; Flohr et al. 2016
362	AA-56342			6702	39		charcoal;plant remains (charred)		15707	Tol-e Baši	Unit B Loc24, Level II; Level III; Unit B, Locus 24	settlement	IR	52.59	30.08	B	Pollock et al. 2010; Marshall 2012; CalPal; Flohr et al. 2016
363	AA-56343			6977	43		charcoal;plant remains (charred)		15707	Tol-e Baši	Unit D Loc17, Level IV; Level IV; Unit D, Locus 17	settlement	IR	52.59	30.08	B	Pollock et al. 2010; Marshall 2012; CalPal; Flohr et al. 2016
364	AA-56351			7283	43		plant remains (charred)		15707	Tol-e Baši	Unit C Loc61, Level V; Level V; Unit C, Locus 61	settlement	IR	52.59	30.08	B	Pollock et al. 2010; Marshall 2012; CalPal; Flohr et al. 2016
365	AA-56352			5830	42		charcoal;plant remains (charred)		15707	Tol-e Baši	Unit C Loc68, Level VI; Level VI; Unit C, Locus 68	settlement	IR	52.59	30.08	B	Pollock et al. 2010; Marshall 2012; CalPal; Flohr et al. 2016
366	AA-56353			7028	39		plant remains (charred)		15707	Tol-e Baši	Unit D Loc13, Level IV; Level IV; Unit D, Locus 13	settlement	IR	52.59	30.08	B	Pollock et al. 2010; Marshall 2012; CalPal; Flohr et al. 2016
367	AA-56354			7132	40		plant remains (charred)		15707	Tol-e Baši	Unit C Loc54, Level V; Level V; Unit C, Locus 54	settlement	IR	52.59	30.08	B	Pollock et al. 2010; Marshall 2012; CalPal; Flohr et al. 2016
368	AA-56355			7157	42		plant remains (charred)		15707	Tol-e Baši	Unit D Loc11, Level IV; Level IV; Unit D, Locus 11	settlement	IR	52.59	30.08	B	Pollock et al. 2010; Marshall 2012; CalPal; Flohr et al. 2016
369	AA-56409			7347	71		bone	animal	15711	Tall-i Mushki	Level 3a; Level 2; MS-K11-3a; Level 3a; MS-K11-3a	settlement	IR	52.938554	29.854505	A	Nishiaki 2010; Marshall 2012; CalPal; Flohr et al. 2016
370	AA-56410			7173	71		bone	animal	15712	Tal-i Jari B	Area WT, Level 6, Room 5a; Level 8; WT, Layer 6, R5a; level 8; Area WT, Layer 6, Room 5a	settlement	IR	52.942056	29.840099	A	Marshall 2012; CalPal; Flohr et al. 2016
371	AA-56411			7297	45		grain	Cerealia	15712	Tal-i Jari B	Level nd; ca. 50 cm above virgin soil	settlement	IR	52.942056	29.840099	A	CalPal; Nishiaki 2010; Flohr et al. 2016
372	AA-56412		DateConflict	6969	72		bone	animal	15712	Tal-i Jari B	Area C, Level 2; level 1; Area C, Layer 2	settlement	IR	52.942056	29.840099	A	Marshall 2012; CalPal; Flohr et al. 2016	Problem: 6939+-72 in Marshall 2012
373	AA-56413			6867	50		bone	animal	15712	Tal-i Jari B	Area A III, Level 1-2; Level 1; AIII, Layer 1-2; level 1; Area A III, Layer 1-2	settlement	IR	52.942056	29.840099	A	Marshall 2012; CalPal; Flohr et al. 2016
374	AA-56415			7127	69		bone	animal	15712	Tal-i Jari B	Area WT, Level 2, Room 1; Level 4;WT, Layer 2, R1-Fill; level 4; Area WT, Layer 2, Room 1, fill	settlement	IR	52.942056	29.840099	A	Marshall 2012; CalPal; Flohr et al. 2016
375	AA-56967			2973	38		charcoal		303319	Gegharot	fill, Locus 24	settlement	AM	44.224835	40.705387	A	AraGATS database; Manning et al. 2018
376	AA-56968			4105	41		charcoal		303319	Gegharot	The internal part of the wall W2d07	settlement	AM	44.224835	40.705387	A	AraGATS database; Manning et al. 2018
377	AA-56969			4285	43		charcoal		303319	Gegharot	floor, Locus 2	settlement	AM	44.224835	40.705387	A	AraGATS database; Manning et al. 2018
378	AA-56970			3020	35		charcoal		303319	Gegharot		settlement	AM	44.224835	40.705387	A	AraGATS database; Manning et al. 2018
379	AA-56971			2925	35		charcoal		303319	Gegharot	installation	settlement	AM	44.224835	40.705387	A	AraGATS database; Manning et al. 2018
380	AA-56972			2903	34		charcoal		303319	Gegharot	fill, Locus 24	settlement	AM	44.224835	40.705387	A	AraGATS database; Manning et al. 2018
381	AA-56973			3012	43		charcoal		303319	Gegharot	pit fill, Locus 26	settlement	AM	44.224835	40.705387	A	AraGATS database; Manning et al. 2018
382	AA-56974			2848	37		charcoal		303319	Gegharot	floor, Locus 11	settlement	AM	44.224835	40.705387	A	AraGATS database; Manning et al. 2018
383	AA-56975			2397	40		charcoal		303319	Gegharot	Locus 4	settlement	AM	44.224835	40.705387	A	AraGATS database; Manning et al. 2018
384	AA-56976			3508	90		bone		303318	Tsaghkahovit	subsurface deposit, locus 7	settlement	AM	44.223056	40.636111	A	AraGATS database; Manning et al. 2018
385	AA-56977			2921	35		charcoal		303318	Tsaghkahovit	fill, Locus 13	settlement	AM	44.223056	40.636111	A	AraGATS database; Manning et al. 2018
386	AA-56978			3094	35		charcoal		303318	Tsaghkahovit	fill, Locus 19	settlement	AM	44.223056	40.636111	A	AraGATS database; Manning et al. 2018
387	AA-56979			2949	34		charcoal		303318	Tsaghkahovit	fill, Locus 6	settlement	AM	44.223056	40.636111	A	AraGATS database; Manning et al. 2018
388	AA-56980			3023	34		charcoal		303318	Tsaghkahovit	fill, Locus 12	settlement	AM	44.223056	40.636111	A	AraGATS database; Manning et al. 2018
389	AA-56981			3045	40		charcoal		303318	Tsaghkahovit	floor, Locus 5	settlement	AM	44.223056	40.636111	A	AraGATS database; Manning et al. 2018
390	AA-56982			3012	35		charcoal		303318	Tsaghkahovit	fill, Locus 46	settlement	AM	44.223056	40.636111	A	AraGATS database; Manning et al. 2018
391	AA-56983			2981	34		charcoal		303318	Tsaghkahovit	floor, Locus 64	settlement	AM	44.223056	40.636111	A	AraGATS database; Manning et al. 2018
392	AA-56984			2861	36		charcoal		303318	Tsaghkahovit	fill, Locus 65	settlement	AM	44.223056	40.636111	A	AraGATS database; Manning et al. 2018
393	AA-56985			3008	35		charcoal		303318	Tsaghkahovit	floor, Locus 10	settlement	AM	44.223056	40.636111	A	AraGATS database; Manning et al. 2018
394	AA-56986			3058	35		charcoal		303318	Tsaghkahovit	fill, Locus 13	settlement	AM	44.223056	40.636111	A	AraGATS database; Manning et al. 2018
395	AA-56987			3102	41		charcoal		303318	Tsaghkahovit	fill, Locus 60	settlement	AM	44.223056	40.636111	A	AraGATS database; Manning et al. 2018
396	AA-56988			2453	34		charcoal		303318	Tsaghkahovit	wall, Locus 22	settlement	AM	44.223056	40.636111	A	AraGATS database; Manning et al. 2018
397	AA-58025			5837	40		charcoal;plant remains (charred)		15707	Tol-e Baši	Unit C Loc70, Level VI; Level VI; Unit C, Locus 70	settlement	IR	52.59	30.08	B	Pollock et al. 2010; Marshall 2012; CalPal; Flohr et al. 2016
398	AA-59570			6902	41		charcoal		303293	Manayzah		settlement	YE	49.366064	15.622555	A	Crassard and Bodu 2004; Crassard 2009
399	AA-63489			6234	72		bone		18815	Tall-i Bakun B	140 cm above natural	settlement	IR	52.888403	29.91306	A	Marshall 2012; Flohr et al. 2016
400	AA-63491			5162	63		bone		18816	Tall-i Bakun A	Level 3; Sq. BB27	settlement	IR	52.885685	29.913654	A	Marshall 2012; Flohr et al. 2016
401	AA-63492			6280	69		bone		15710	Tal-i Jari A	20 cm above virgin soil	settlement	IR	52.939567	29.840925	A	Marshall 2012; CalPal; Flohr et al. 2016
402	AA-63493			7707	76		bone/charcoal		15711	Tall-i Mushki	Level 22 (basal); Level 22 (basal); above virgin soil	settlement	IR	52.938554	29.854505	A	Nishiaki 2010; Marshall 2012; CalPal; Flohr et al. 2016
403	AA-64175			6948	73		charcoal		405	Aratashen	phase level IIb	settlement	AM	44.2275	40.128611	A	CalPal
404	AA-64176			6821	46		charcoal		405	Aratashen	phase level IId	settlement	AM	44.2275	40.128611	A	CalPal
405	AA-64177			6913	49		charcoal		405	Aratashen	phase level IId	settlement	AM	44.2275	40.128611	A	CalPal
406	AA-64178			6866	49		charcoal		405	Aratashen	phase level IId	settlement	AM	44.2275	40.128611	A	CalPal
407	AA-64355			7022	52		charcoal		303294	HDOR 419		settlement	YE	49.581102	16.358072	A	Crassard 2008 and 2009
408	AA-64358			7016	52		charcoal		303294	HDOR 419		settlement	YE	49.581102	16.358072	A	Crassard 2008 and 2009
409	AA-64359			7017	52		charcoal		303294	HDOR 419		settlement	YE	49.581102	16.358072	A	Crassard 2008 and 2009
410	AA-64360			6931	48		charcoal		303294	HDOR 419		settlement	YE	49.581102	16.358072	A	Crassard 2008 and 2009
411	AA-64361			7270	120		charcoal		303294	HDOR 419		settlement	YE	49.581102	16.358072	A	Crassard 2008 and 2009
412	AA-64363			7169	52		charcoal		303294	HDOR 419		settlement	YE	49.581102	16.358072	A	Crassard 2008 and 2009
413	AA-64364			7086	50		charcoal		303294	HDOR 419		settlement	YE	49.581102	16.358072	A	Crassard 2008 and 2009
414	AA-64365			6030	56		charcoal		303292	HDOR 410		settlement	YE	48.982897	16.348458	A	Crassard 2008 and 2009
415	AA-64368			6651	50		charcoal		303292	HDOR 410		settlement	YE	48.982897	16.348458	A	Crassard 2008 and 2009
416	AA-64369			6389	58		charcoal		303292	HDOR 410		settlement	YE	48.982897	16.348458	A	Crassard 2008 and 2009
417	AA-65264			7297	45		bone (charred)		15712	Tal-i Jari B	50 cm above virgin soil	settlement	IR	52.942056	29.840099	A	Marshall 2012; CalPal; Flohr et al. 2016
418	AA-66683			6987	57		charcoal		303293	Manayzah		settlement	YE	49.366064	15.622555	A	Crassard 2008 and 2009
419	AA-66684			6981	51		charcoal		303293	Manayzah		settlement	YE	49.366064	15.622555	A	Crassard 2008 and 2009
420	AA-66685			7133	51		charcoal		303293	Manayzah		settlement	YE	49.366064	15.622555	A	Crassard 2008 and 2009
421	AA-66686			8072	79		charcoal		303293	Manayzah		settlement	YE	49.366064	15.622555	A	Crassard 2008 and 2009
422	AA-66738			7275	42		bone		92	Erbaba Höyük	Level III;Level III; phase III; level III; Level III; Level III	settlement	TR	31.68	37.77	B	Brami 2014; Brami and Zanotti 2015; CalPal; Clare and Weninger 2014; Reingruber and Thissen 2016; Flohr et al. 2016
423	AA-66739			7504	85		bone		92	Erbaba Höyük	Level III;Level III; phase III; level III; Level III; Level III	settlement	TR	31.68	37.77	B	Brami 2014; Brami and Zanotti 2015; CalPal; Clare and Weninger 2014; Reingruber and Thissen 2016; Flohr et al. 2016
424	AA-66741			7677	86		bone		92	Erbaba Höyük	Level I;Level I; phase I; level I; Level I; Level I	settlement	TR	31.68	37.77	B	Brami 2014; Brami and Zanotti 2015; CalPal; Clare and Weninger 2014; Reingruber and Thissen 2016; Flohr et al. 2016
425	AA-66861			5514	48		charcoal		303460	SU 151-1, Kheshiya Wadi Sana	platformed structure	settlement	YE	49.6	15.8	E	McCorriston et al. 2011
426	AA-66862			5682	47		charcoal		303461	SU 037-3, Khuzmum Wadi Sana	platformed structure	settlement	YE	49.5	15.85	E	McCorriston et al. 2011
427	AA-66874			2668	39		charcoal		303318	Tsaghkahovit	floor, Locus 4	settlement	AM	44.223056	40.636111	A	AraGATS database; Manning et al. 2018
428	AA-66875			2483	42		charcoal		303318	Tsaghkahovit	subsurface deposit, locus 5	settlement	AM	44.223056	40.636111	A	AraGATS database; Manning et al. 2018
429	AA-66876			2869	39		charcoal		303318	Tsaghkahovit	hearh, Locus 7	settlement	AM	44.223056	40.636111	A	AraGATS database; Manning et al. 2018
430	AA-66878			3138	37		charcoal		303318	Tsaghkahovit	floor, Locus 4	settlement	AM	44.223056	40.636111	A	AraGATS database; Manning et al. 2018
431	AA-66879			3070	40		charcoal		303318	Tsaghkahovit	floor, Locus 11	settlement	AM	44.223056	40.636111	A	AraGATS database; Manning et al. 2018
432	AA-66880			2494	40		charcoal		303318	Tsaghkahovit	floor, Locus 10	settlement	AM	44.223056	40.636111	A	AraGATS database; Manning et al. 2018
433	AA-66881			3193	38		charcoal		303318	Tsaghkahovit	fill, Locus 13	settlement	AM	44.223056	40.636111	A	AraGATS database; Manning et al. 2018
434	AA-66882			2491	56		charcoal		303318	Tsaghkahovit	Locus 3	settlement	AM	44.223056	40.636111	A	AraGATS database; Manning et al. 2018
435	AA-66883			3134	37		charcoal		303318	Tsaghkahovit	pit fill, Locus 13	settlement	AM	44.223056	40.636111	A	AraGATS database; Manning et al. 2018
436	AA-66884			3100	38		charcoal		303318	Tsaghkahovit	pit fill, Locus 75	settlement	AM	44.223056	40.636111	A	AraGATS database; Manning et al. 2018
437	AA-66885			3269	47		charcoal		303318	Tsaghkahovit	floor, Locus 20	settlement	AM	44.223056	40.636111	A	AraGATS database; Manning et al. 2018
438	AA-66886			3081	37		charcoal		303319	Gegharot	fill, Locus 3	settlement	AM	44.224835	40.705387	A	AraGATS database; Manning et al. 2018
439	AA-66887			2921	37		charcoal		303319	Gegharot	Locus 6	settlement	AM	44.224835	40.705387	A	AraGATS database; Manning et al. 2018
440	AA-66888			4313	39		charcoal		303319	Gegharot	Locus 14	settlement	AM	44.224835	40.705387	A	AraGATS database; Manning et al. 2018
441	AA-66889			1935	39		charcoal		303319	Gegharot	subsurface deposit, locus 21	settlement	AM	44.224835	40.705387	A	AraGATS database; Manning et al. 2018
442	AA-66890			2988	37		charcoal		303319	Gegharot	fill, Locus 3	settlement	AM	44.224835	40.705387	A	AraGATS database; Manning et al. 2018
443	AA-66891			2897	40		charcoal		303319	Gegharot	Locus 12	settlement	AM	44.224835	40.705387	A	AraGATS database; Manning et al. 2018
444	AA-66892			3166	43		charcoal		303319	Gegharot	clay feature with square platform	settlement	AM	44.224835	40.705387	A	AraGATS database; Manning et al. 2018
445	AA-66893			2990	42		charcoal	Pinus	303319	Gegharot	wood beam	settlement	AM	44.224835	40.705387	A	AraGATS database; Manning et al. 2018
446	AA-66894			4130	45		charcoal		303319	Gegharot	Layer of black ashy silt	settlement	AM	44.224835	40.705387	A	AraGATS database; Manning et al. 2018
447	AA-66895			4104	47		charcoal		303319	Gegharot	Layer of black ashy silt	settlement	AM	44.224835	40.705387	A	AraGATS database; Manning et al. 2018
448	AA-66896			3082	35		charcoal		303319	Gegharot		settlement	AM	44.224835	40.705387	A	AraGATS database; Manning et al. 2018
449	AA-66897			2946	41		charcoal		303319	Gegharot	wood beam	settlement	AM	44.224835	40.705387	A	AraGATS database; Manning et al. 2018
450	AA-66898			3001	40		charcoal		303319	Gegharot	wood beam	settlement	AM	44.224835	40.705387	A	AraGATS database; Manning et al. 2018
451	AA-68206			3934	37				5590	Khirbat Hamrat Ifdan (Wadi Fidan 120)		smelting site	JO	35.391014	30.663588	A	Ben-Yosef et al. 2016
452	AA-68207			3932	42				5590	Khirbat Hamrat Ifdan (Wadi Fidan 120)		smelting site	JO	35.391014	30.663588	A	Ben-Yosef et al. 2016
453	AA-68210			3949	52				5590	Khirbat Hamrat Ifdan (Wadi Fidan 120)		smelting site	JO	35.391014	30.663588	A	Ben-Yosef et al. 2016
454	AA-68212			3850	47				5590	Khirbat Hamrat Ifdan (Wadi Fidan 120)		smelting site	JO	35.391014	30.663588	A	Ben-Yosef et al. 2016
455	AA-68559			6868	40				15716	Aknashen-Khatunarkh	Trench A, UF 7	settlement	AM	44.2941	40.1015	A	CalPal; Badalyan 2010
456	AA-68560			6930	44				15716	Aknashen-Khatunarkh	Trench A, UF 10/F5	settlement	AM	44.2941	40.1015	A	CalPal; Badalyan 2010
457	AA-68561			7035	69				15716	Aknashen-Khatunarkh	Trench A, UF 11	settlement	AM	44.2941	40.1015	A	CalPal; Badalyan 2010
458	AA-68562			10024	91		bone	Ovis/Capra	6607	Kmlo-2		cave	AM	44.404161	40.423308	A	Chataigner et al. 2012
459	AA-68563			10184	93		bone	Ovis/Capra	6607	Kmlo-2		cave	AM	44.404161	40.423308	A	Chataigner et al. 2012
460	AA-68981			3939	41		seeds		3444	Kazane Höyük	depot floor	settlement	TR	38.846111	37.119722	A	Creekmore 2008; Ristvet 2011
461	AA-68982			3958	44		wood		3444	Kazane Höyük	floor	settlement	TR	38.846111	37.119722	A	Creekmore 2008; Ristvet 2011
462	AA-68983			3911	44		seeds		3444	Kazane Höyük	storage jar	settlement	TR	38.846111	37.119722	A	Creekmore 2008; Ristvet 2011
463	AA-69754			6069	48		charcoal		303460	SU 151-1, Kheshiya Wadi Sana	platformed structure	settlement	YE	49.6	15.8	E	McCorriston et al. 2011
464	AA-69755			6010	69		charcoal		303460	SU 151-1, Kheshiya Wadi Sana	platformed structure	settlement	YE	49.6	15.8	E	McCorriston et al. 2011
465	AA-7019			3960	80		seeds		11326	Tell Leilan	deposits atop baked brick platform in 77E01	settlement	SY	41.5053	36.9572	A	Weiss et al. 1993; Ristvet 2011
466	AA-7020			3935	65		seeds		11326	Tell Leilan	floor	settlement	SY	41.5053	36.9572	A	Weiss et al. 1993; Ristvet 2011
467	AA-7021			3745	60		seeds		11326	Tell Leilan	deposits atop baked brick platform in 77E01	settlement	SY	41.5053	36.9572	A	Weiss et al. 1993; Ristvet 2011
468	AA-7022			4020	65		seeds		11326	Tell Leilan	Activity area in 76E20 house	settlement	SY	41.5053	36.9572	A	Weiss et al. 1993; Ristvet 2011
469	AA-7023			4020	60		seeds		11326	Tell Leilan	Activity area in 76E20 house	settlement	SY	41.5053	36.9572	A	Weiss et al. 1993; Ristvet 2011
470	AA-7024			3915	65		seeds		11326	Tell Leilan	deposits atop baked brick platform in 77E01	settlement	SY	41.5053	36.9572	A	Weiss et al. 1993; Ristvet 2011
471	AA-7025			3940	60		seeds		11326	Tell Leilan	Activity area in 76E20 house	settlement	SY	41.5053	36.9572	A	Weiss et al. 1993; Ristvet 2011
472	AA-7026			3930	60		seeds		11326	Tell Leilan	Activity area in 76E20 house	settlement	SY	41.5053	36.9572	A	Weiss et al. 1993; Ristvet 2011
473	AA-7028			4005	65		seeds		11326	Tell Leilan	floor	settlement	SY	41.5053	36.9572	A	Weiss et al. 1993; Ristvet 2011
474	AA-7200			3905	60		seeds		11326	Tell Leilan	floor	settlement	SY	41.5053	36.9572	A	Weiss et al. 1993; Ristvet 2011
475	AA-7201			3825	65		seeds		11326	Tell Leilan	deposits atop baked brick platform in 77E01	settlement	SY	41.5053	36.9572	A	Weiss et al. 1993; Ristvet 2011
476	AA-7202			3885	65		seeds		11326	Tell Leilan	deposits atop baked brick platform in 77E01	settlement	SY	41.5053	36.9572	A	Weiss et al. 1993; Ristvet 2011
477	AA-7203			3855	65		seeds		11326	Tell Leilan	deposits atop baked brick platform in 77E01	settlement	SY	41.5053	36.9572	A	Weiss et al. 1993; Ristvet 2011
478	AA-7204			3780	70		seeds		11326	Tell Leilan	deposits atop baked brick platform in 77E01	settlement	SY	41.5053	36.9572	A	Weiss et al. 1993; Ristvet 2011
479	AA-72044			2941	39		charcoal		303319	Gegharot	Locus 5	settlement	AM	44.224835	40.705387	A	AraGATS database; Manning et al. 2018
480	AA-72045			4077	41		charcoal		303319	Gegharot	vessel	settlement	AM	44.224835	40.705387	A	AraGATS database; Manning et al. 2018
481	AA-72046			4492	41		charcoal		303319	Gegharot		settlement	AM	44.224835	40.705387	A	AraGATS database; Manning et al. 2018
482	AA-72047			4523	49		charcoal		303319	Gegharot	deposit between the pedestalled E616 wall and the early EB E661 wall	settlement	AM	44.224835	40.705387	A	AraGATS database; Manning et al. 2018
483	AA-72048			3017	41		charcoal		303319	Gegharot	deposit of orange clay	settlement	AM	44.224835	40.705387	A	AraGATS database; Manning et al. 2018
484	AA-72050			4323	51		charcoal		303321	Aragatsi Berd	floor, Locus 6	settlement	AM	44.285983	40.695405	A	AraGATS database; Manning et al. 2018
485	AA-72051			3007	36		charcoal		303319	Gegharot	installation, Locus 113	settlement	AM	44.224835	40.705387	A	AraGATS database; Manning et al. 2018
486	AA-72052			3162	36		charcoal		303319	Gegharot	installation, Locus 113	settlement	AM	44.224835	40.705387	A	AraGATS database; Manning et al. 2018
487	AA-72053			4171	37		charcoal		303319	Gegharot	Fill, Locus 114	settlement	AM	44.224835	40.705387	A	AraGATS database; Manning et al. 2018
488	AA-72054			2952	36		charcoal		303319	Gegharot	floor, Locus 9	settlement	AM	44.224835	40.705387	A	AraGATS database; Manning et al. 2018
489	AA-72055			2908	37		charcoal		303319	Gegharot	necklace, Locus 19	settlement	AM	44.224835	40.705387	A	AraGATS database; Manning et al. 2018
490	AA-72056			3029	35		charcoal		303319	Gegharot	fill, Locus 24	settlement	AM	44.224835	40.705387	A	AraGATS database; Manning et al. 2018
491	AA-72057			2925	37		charcoal		303319	Gegharot	fill, Locus 25	settlement	AM	44.224835	40.705387	A	AraGATS database; Manning et al. 2018
492	AA-72058			2897	36		charcoal		303319	Gegharot	fill, Locus 30	settlement	AM	44.224835	40.705387	A	AraGATS database; Manning et al. 2018
493	AA-72060			4346	38		charcoal		303319	Gegharot	fill, Locus 104	settlement	AM	44.224835	40.705387	A	AraGATS database; Manning et al. 2018
494	AA-72061			4371	38		seeds		303319	Gegharot	Locus 104	settlement	AM	44.224835	40.705387	A	AraGATS database; Manning et al. 2018
495	AA-72062			2996	36		charcoal		303319	Gegharot	Locus 2	settlement	AM	44.224835	40.705387	A	AraGATS database; Manning et al. 2018
496	AA-72063			2974	35		charcoal		303319	Gegharot	Locus 3	settlement	AM	44.224835	40.705387	A	AraGATS database; Manning et al. 2018
497	AA-72064			2972	36		charcoal		303319	Gegharot	Locus 10	settlement	AM	44.224835	40.705387	A	AraGATS database; Manning et al. 2018
498	AA-72065			2984	37		charcoal		303319	Gegharot	Locus 11	settlement	AM	44.224835	40.705387	A	AraGATS database; Manning et al. 2018
499	AA-72066			4201	37		charcoal		303319	Gegharot	fill, Locus 3	settlement	AM	44.224835	40.705387	A	AraGATS database; Manning et al. 2018
500	AA-72067			4080	38		charcoal		303319	Gegharot	Locus 13	settlement	AM	44.224835	40.705387	A	AraGATS database; Manning et al. 2018
501	AA-72068			3010	36		charcoal		303319	Gegharot	Locus 25	settlement	AM	44.224835	40.705387	A	AraGATS database; Manning et al. 2018
502	AA-72069			4402	38		seeds		303319	Gegharot	jar, Locus 26	settlement	AM	44.224835	40.705387	A	AraGATS database; Manning et al. 2018
503	AA-72070			4389	37		charcoal		303319	Gegharot	Locus 32	settlement	AM	44.224835	40.705387	A	AraGATS database; Manning et al. 2018
504	AA-72213			4293	44		bone	Homo sapiens	303319	Gegharot	tomb locus E662	settlement	AM	44.224835	40.705387	A	AraGATS database; Manning et al. 2018
505	AA-72214			4286	42		bone	Homo sapiens	303319	Gegharot	tomb, Locus E662	settlement	AM	44.224835	40.705387	A	AraGATS database; Manning et al. 2018
506	AA-72366			2460	34		charcoal		303318	Tsaghkahovit	fill, Locus 12	settlement	AM	44.223056	40.636111	A	AraGATS database; Manning et al. 2018
507	AA-72367			2438	34		charcoal		303318	Tsaghkahovit	fill, Locus 12	settlement	AM	44.223056	40.636111	A	AraGATS database; Manning et al. 2018
508	AA-72368			2517	34		charcoal		303318	Tsaghkahovit	floor, Locus 18	settlement	AM	44.223056	40.636111	A	AraGATS database; Manning et al. 2018
509	AA-72369			2442	34		charcoal		303318	Tsaghkahovit	floor, Locus 28	settlement	AM	44.223056	40.636111	A	AraGATS database; Manning et al. 2018
510	AA-72370			2455	34		charcoal		303318	Tsaghkahovit	floor, Locus 18	settlement	AM	44.223056	40.636111	A	AraGATS database; Manning et al. 2018
511	AA-72371			2542	42		charcoal		303318	Tsaghkahovit	floor, Locus 40	settlement	AM	44.223056	40.636111	A	AraGATS database; Manning et al. 2018
512	AA-72372			2522	34		charcoal		303318	Tsaghkahovit	fill, Locus 20	settlement	AM	44.223056	40.636111	A	AraGATS database; Manning et al. 2018
513	AA-77314.1			1969	35		wood		3422	Petra	Qasr el-Bint	settlement	JO	35.4419	30.3286	A	Al-Bashaireh and Hodgins 2011
514	AA-77314.2			1995	35		wood		3422	Petra	Qasr el-Bint	settlement	JO	35.4419	30.3286	A	Al-Bashaireh and Hodgins 2011
515	AA-77314.3			2031	34		wood		3422	Petra	Qasr el-Bint	settlement	JO	35.4419	30.3286	A	Al-Bashaireh and Hodgins 2011
516	AA-77315.1			1976	34		wood		3422	Petra	Qasr el-Bint	settlement	JO	35.4419	30.3286	A	Al-Bashaireh and Hodgins 2011
517	AA-77315.2			1961	36		wood		3422	Petra	Qasr el-Bint	settlement	JO	35.4419	30.3286	A	Al-Bashaireh and Hodgins 2011
518	AA-77315.3			1905	36		wood		3422	Petra	Qasr el-Bint	settlement	JO	35.4419	30.3286	A	Al-Bashaireh and Hodgins 2011
519	AA-77429.1			1814	34		charcoal		3422	Petra	al-Siq canal	settlement	JO	35.4419	30.3286	A	Al-Bashaireh and Hodgins 2011
520	AA-77429.2			1780	35		charcoal		3422	Petra	al-Siq canal	settlement	JO	35.4419	30.3286	A	Al-Bashaireh and Hodgins 2011
521	AA-77430			2051	25	-23.6	charcoal		3422	Petra		settlement	JO	35.4419	30.3286	A	Al-Bashaireh 2013
522	AA-77431.1			2097	36		charcoal		3422	Petra	theater	settlement	JO	35.4419	30.3286	A	Al-Bashaireh and Hodgins 2011
523	AA-77431.2			2074	35		charcoal		3422	Petra	theater	settlement	JO	35.4419	30.3286	A	Al-Bashaireh and Hodgins 2011
524	AA-77432			1841	24	-21.3	charcoal		3422	Petra		settlement	JO	35.4419	30.3286	A	Al-Bashaireh 2013
525	AA-77433			2220	38	-22.2	charcoal		3422	Petra		settlement	JO	35.4419	30.3286	A	Al-Bashaireh 2013
526	AA-77434			2090	39		charcoal		3422	Petra	theater	settlement	JO	35.4419	30.3286	A	Al-Bashaireh and Hodgins 2011
527	AA-77435.1			1921	36		charcoal		3422	Petra	theater	settlement	JO	35.4419	30.3286	A	Al-Bashaireh and Hodgins 2011
528	AA-77435.2			1933	34		charcoal		3422	Petra	theater	settlement	JO	35.4419	30.3286	A	Al-Bashaireh and Hodgins 2011
529	AA-77579			1850	34	-23.4	plant remains		3422	Petra	Grave	settlement	JO	35.4419	30.3286	A	Al-Bashaireh 2013
530	AA-77581			1996	72	-25.8	plant remains		3670	Al-Baida		settlement	JO	35.4523	30.3753	B	Al-Bashaireh 2013
531	AA-77582			2029	82	-22.5	plant remains		3670	Al-Baida		settlement	JO	35.4523	30.3753	B	Al-Bashaireh 2013
532	AA-77850			1950	35		wood		3422	Petra	winged lions	settlement	JO	35.4419	30.3286	A	Al-Bashaireh and Hodgins 2011
533	AA-77893			2207	61	-10.1	mortar/plaster		394	Udruh		fortress	JO	35.5956	30.3291	A	Al-Bashaireh. K. 2013
534	AA-77923			1709	27	-19.8	mortar/plaster		3422	Petra	Grave	settlement	JO	35.4419	30.3286	A	Al-Bashaireh 2013
535	AA-77924			1743	28	-19.2	mortar/plaster		3422	Petra	Grave	settlement	JO	35.4419	30.3286	A	Al-Bashaireh 2013
536	AA-77925			1836	39	-15.5	mortar/plaster		3422	Petra	Grave	settlement	JO	35.4419	30.3286	A	Al-Bashaireh 2013
537	AA-77927			1851	24	-15.4	mortar/plaster		3422	Petra	Grave	settlement	JO	35.4419	30.3286	A	Al-Bashaireh 2013
538	AA-77943			2015	41	-11.6	mortar/plaster		3670	Al-Baida		settlement	JO	35.4523	30.3753	B	Al-Bashaireh 2013
539	AA-77944			1989	34	-12.1	mortar/plaster		3670	Al-Baida		settlement	JO	35.4523	30.3753	B	Al-Bashaireh 2013
540	AA-77945			2120	27	-11.6	mortar/plaster		3670	Al-Baida		settlement	JO	35.4523	30.3753	B	Al-Bashaireh 2013
541	AA-77946			2165	34	-9.7	mortar/plaster		3670	Al-Baida		settlement	JO	35.4523	30.3753	B	Al-Bashaireh 2013
542	AA-77947			2640	27	-9	mortar/plaster		3670	Al-Baida		settlement	JO	35.4523	30.3753	B	Al-Bashaireh 2013
543	AA-77948			1992	35	-10.6	mortar/plaster		3670	Al-Baida		settlement	JO	35.4523	30.3753	B	Al-Bashaireh 2013
544	AA-77949			1936	34	-10.3	mortar/plaster		3670	Al-Baida		settlement	JO	35.4523	30.3753	B	Al-Bashaireh 2013
545	AA-77950			2028	34	-9.2	mortar/plaster		3670	Al-Baida		settlement	JO	35.4523	30.3753	B	Al-Bashaireh 2013
546	AA-77951			2207	34	-9.5	mortar/plaster		3670	Al-Baida		settlement	JO	35.4523	30.3753	B	Al-Bashaireh 2013
547	AA-77953			2003	34	-12.7	mortar/plaster		3670	Al-Baida		settlement	JO	35.4523	30.3753	B	Al-Bashaireh 2013
548	AA-77954			2026	34	-14.1	mortar/plaster		3670	Al-Baida		settlement	JO	35.4523	30.3753	B	Al-Bashaireh 2013
549	AA-77955			2005	34	-13.2	mortar/plaster		3670	Al-Baida		settlement	JO	35.4523	30.3753	B	Al-Bashaireh 2013
550	AA-77956			2222	34	-9.9	mortar/plaster		3670	Al-Baida		settlement	JO	35.4523	30.3753	B	Al-Bashaireh 2013
551	AA-77957			3032	35	-9.1	mortar/plaster		3670	Al-Baida		settlement	JO	35.4523	30.3753	B	Al-Bashaireh 2013
552	AA-78068			1813	34	-6.4	mortar/plaster		3422	Petra		settlement	JO	35.4419	30.3286	A	Al-Bashaireh 2013
553	AA-78069			1832	34	-7.7	mortar/plaster		3422	Petra		settlement	JO	35.4419	30.3286	A	Al-Bashaireh 2013
554	AA-78070			1865	34	-7.9	mortar/plaster		3422	Petra		settlement	JO	35.4419	30.3286	A	Al-Bashaireh 2013
555	AA-78071			2019	34	-4.7	mortar/plaster		3422	Petra		settlement	JO	35.4419	30.3286	A	Al-Bashaireh 2013
556	AA-78072			2389	34	-6	mortar/plaster		3422	Petra		settlement	JO	35.4419	30.3286	A	Al-Bashaireh 2013
557	AA-78073			1805	34	-7.3	mortar/plaster		3422	Petra		settlement	JO	35.4419	30.3286	A	Al-Bashaireh 2013
558	AA-78074			1998	34	-7.3	mortar/plaster		3422	Petra		settlement	JO	35.4419	30.3286	A	Al-Bashaireh 2013
559	AA-78075			2020	35	-7.3	mortar/plaster		3422	Petra		settlement	JO	35.4419	30.3286	A	Al-Bashaireh 2013
560	AA-78076			2255	34	-6.7	mortar/plaster		3422	Petra		settlement	JO	35.4419	30.3286	A	Al-Bashaireh 2013
561	AA-78077			2899	34	-6.5	mortar/plaster		3422	Petra		settlement	JO	35.4419	30.3286	A	Al-Bashaireh 2013
562	AA-78078			1698	33	-5.4	mortar/plaster		3422	Petra		settlement	JO	35.4419	30.3286	A	Al-Bashaireh 2013
563	AA-78079			1702	34	-5.7	mortar/plaster		3422	Petra		settlement	JO	35.4419	30.3286	A	Al-Bashaireh 2013
564	AA-78080			1720	34	-4.5	mortar/plaster		3422	Petra		settlement	JO	35.4419	30.3286	A	Al-Bashaireh 2013
565	AA-78081			1876	37	-4.5	mortar/plaster		3422	Petra		settlement	JO	35.4419	30.3286	A	Al-Bashaireh 2013
566	AA-78082			2292	34	-4.5	mortar/plaster		3422	Petra		settlement	JO	35.4419	30.3286	A	Al-Bashaireh 2013
567	AA-78083			1961	33	-8.8	mortar/plaster		3422	Petra		settlement	JO	35.4419	30.3286	A	Al-Bashaireh 2013
568	AA-78083R			1968	56	-8.7	mortar/plaster		3422	Petra		settlement	JO	35.4419	30.3286	A	Al-Bashaireh 2013
569	AA-78084			1901	37	-8.8	mortar/plaster		3422	Petra		settlement	JO	35.4419	30.3286	A	Al-Bashaireh 2013
570	AA-78084R			1980	56	-10.4	mortar/plaster		3422	Petra		settlement	JO	35.4419	30.3286	A	Al-Bashaireh 2013
571	AA-78085			1990	34	-10.5	mortar/plaster		3422	Petra		settlement	JO	35.4419	30.3286	A	Al-Bashaireh 2013
572	AA-78085R			2110	57	-8	mortar/plaster		3422	Petra		settlement	JO	35.4419	30.3286	A	Al-Bashaireh 2013
573	AA-78086			2323	25	-6			3422	Petra		settlement	JO	35.4419	30.3286	A	Al-Bashaireh 2013
574	AA-78086			2323	34	-4.1	mortar/plaster		3422	Petra		settlement	JO	35.4419	30.3286	A	Al-Bashaireh 2013
575	AA-78086R			2214	57	-6	mortar/plaster		3422	Petra		settlement	JO	35.4419	30.3286	A	Al-Bashaireh 2013
576	AA-78087R			2366	56	-7.1	mortar/plaster		3422	Petra		settlement	JO	35.4419	30.3286	A	Al-Bashaireh 2013
577	AA-78294			1678	33	-14.4	mortar/plaster		3422	Petra		settlement	JO	35.4419	30.3286	A	Al-Bashaireh 2013
578	AA-78295			1686	34	-28.6	mortar/plaster		3422	Petra		settlement	JO	35.4419	30.3286	A	Al-Bashaireh 2013
579	AA-78296			2325	25	-9.9	mortar/plaster		3422	Petra		settlement	JO	35.4419	30.3286	A	Al-Bashaireh 2013
580	AA-78297			4361	36	-9.4	mortar/plaster		3422	Petra		settlement	JO	35.4419	30.3286	A	Al-Bashaireh 2013
581	AA-78312			1852	36	-14.8	mortar/plaster		3422	Petra		settlement	JO	35.4419	30.3286	A	Al-Bashaireh 2013
582	AA-78313			1973	36	-15.7	mortar/plaster		3422	Petra		settlement	JO	35.4419	30.3286	A	Al-Bashaireh 2013
583	AA-78314			2324	37	-15.7	mortar/plaster		3422	Petra		settlement	JO	35.4419	30.3286	A	Al-Bashaireh 2013
584	AA-78315			2331	37	-16.1	mortar/plaster		3422	Petra		settlement	JO	35.4419	30.3286	A	Al-Bashaireh 2013
585	AA-78316			3304	38	-15.3	mortar/plaster		3422	Petra		settlement	JO	35.4419	30.3286	A	Al-Bashaireh 2013
586	AA-78416			2023	37	-14.7	mortar/plaster		3422	Petra		settlement	JO	35.4419	30.3286	A	Al-Bashaireh 2013
587	AA-78417			2124	37	-16.1	mortar/plaster		3422	Petra		settlement	JO	35.4419	30.3286	A	Al-Bashaireh 2013
588	AA-78418			2204	37	-14.8	mortar/plaster		3422	Petra		settlement	JO	35.4419	30.3286	A	Al-Bashaireh 2013
589	AA-78419			2387	37	-16.4	mortar/plaster		3422	Petra		settlement	JO	35.4419	30.3286	A	Al-Bashaireh 2013
590	AA-78420			3855	40	-14.2	mortar/plaster		3422	Petra		settlement	JO	35.4419	30.3286	A	Al-Bashaireh 2013
591	AA-78515			2240	37	-17.8	mortar/plaster		3422	Petra		settlement	JO	35.4419	30.3286	A	Al-Bashaireh 2013
592	AA-78516			2485	39	-18.7	mortar/plaster		3422	Petra		settlement	JO	35.4419	30.3286	A	Al-Bashaireh 2013
593	AA-78517			2622	45	-17.2	mortar/plaster		3422	Petra		settlement	JO	35.4419	30.3286	A	Al-Bashaireh 2013
594	AA-78518			3074	45	-17	mortar/plaster		3422	Petra		settlement	JO	35.4419	30.3286	A	Al-Bashaireh 2013
595	AA-78519			3938	46	-15.8	mortar/plaster		3422	Petra		settlement	JO	35.4419	30.3286	A	Al-Bashaireh 2013
596	AA-79762			1868	35		dung	Camelus	303463	C-30-4, Wadi Harou	tomb	settlement	YE	48.7	15.7	E	McCorriston et al. 2011
597	AA-79767			2216	55		charcoal		303458	C-51-1, Wadi Sissib	tumulus	settlement	YE	48.8	15.4	E	McCorriston et al. 2011
598	AA-79768			1749	35		charcoal		303456	C-58-1. Wadi Harou	tomb	settlement	YE	48.7	15.7	E	McCorriston et al. 2011
599	AA-79769			2026	35		charcoal		303457	SU 134-3, Wadi Sana (Khuzma)	hearth	settlement	YE	49.53	15.86	E	McCorriston et al. 2011
600	AA-79920			8588	50	-12.8	bone (apatite)	Sus	137	Akrotiri-Aetokremnos		settlement	CY	32.9907	34.5705	A	Vigne et al. 2009
601	AA-79921			9055	52	-14.6	bone (apatite)	Sus	137	Akrotiri-Aetokremnos		settlement	CY	32.9907	34.5705	A	Vigne et al. 2009
602	AA-79922			9842	54	-18.7	bone (apatite)	Sus	137	Akrotiri-Aetokremnos		settlement	CY	32.9907	34.5705	A	Vigne et al. 2009
603	AA-79923			10045	69	-25.1	bone	Sus	137	Akrotiri-Aetokremnos		settlement	CY	32.9907	34.5705	A	Vigne et al. 2009
604	AA-80416			1921	44		seeds (charred)		3422	Petra		settlement	JO	35.4419	30.3286	A	Al-Bashaireh 2013
605	AA-81814			5702	51		bone		303462	C67-2, Wadi Sana	hearth	settlement	YE	49.53	15.87	E	McCorriston et al. 2011
606	AA-81815			5709	45		charcoal		303462	C67-2, Wadi Sana	hearth	settlement	YE	49.53	15.87	E	McCorriston et al. 2011
607	AA-81816			5603	67		charcoal		303462	C67-2, Wadi Sana	hearth	settlement	YE	49.53	15.87	E	McCorriston et al. 2011
608	AA-81817			2474	38		charcoal		303459	C15-3, Wadi Atuf/Wadi Idm	tomb	settlement	YE	49.3	15.7	E	McCorriston et al. 2011
609	AA-81818			2489	39		charcoal		303459	C15-3, Wadi Atuf/Wadi Idm	collapse	settlement	YE	49.3	15.7	E	McCorriston et al. 2011
610	AA-82481			3283	52		bone		256	Umm el-Marra	Shaft 1, level 1, Acropolis Center	settlement	SY	37.6934	36.134	A	Schwartz et al. 2012
611	AA-82482			3576	54		bone		256	Umm el-Marra	Shaft 1, level 3, Acropolis Center	settlement	SY	37.6934	36.134	A	Schwartz et al. 2012
612	AA-82483			3884	45		seed (charred)		256	Umm el-Marra	1274/3852–124, Acropolis South	settlement	SY	37.6934	36.134	A	Schwartz et al. 2012
613	AA-82484			3467	41		seed (charred)		256	Umm el-Marra	1272/3852–198, Acropolis South	settlement	SY	37.6934	36.134	A	Schwartz et al. 2012
614	AA-82485			3792	41		seed (charred)		256	Umm el-Marra	1238/3906–98, Acropolis Northwest	settlement	SY	37.6934	36.134	A	Schwartz et al. 2012
615	AA-82486			3488	40		seed (charred)		256	Umm el-Marra	1238/3906–99, Acropolis Northwest	settlement	SY	37.6934	36.134	A	Schwartz et al. 2012
616	AA-82487			4034	41		seed (charred)		256	Umm el-Marra	1270/3936–500, Acropolis North	settlement	SY	37.6934	36.134	A	Schwartz et al. 2012
617	AA-82488			4394	42		seed (charred)		256	Umm el-Marra	1278/3920–300, Acropolis Center	settlement	SY	37.6934	36.134	A	Schwartz et al. 2012
618	AA-82785			2993	44		charcoal		303318	Tsaghkahovit	floor, Locus 9	settlement	AM	44.223056	40.636111	A	AraGATS database; Manning et al. 2018
619	AA-82786			3231	39		charcoal		303318	Tsaghkahovit	earth lens, Locus 6	settlement	AM	44.223056	40.636111	A	AraGATS database; Manning et al. 2018
620	AA-82787			2883	66		charcoal		303318	Tsaghkahovit	hearth fill, Locus 12	settlement	AM	44.223056	40.636111	A	AraGATS database; Manning et al. 2018
621	AA-82788			2774	66		charcoal		303321	Aragatsi Berd	floor, Locus 6	settlement	AM	44.285983	40.695405	A	AraGATS database; Manning et al. 2018
622	AA-82789			2949	51		charcoal		303321	Aragatsi Berd	a deposit (Locus 8) below a wall (Locus 4)	settlement	AM	44.285983	40.695405	A	AraGATS database; Manning et al. 2018
623	AA-82790			3037	50		charcoal		303321	Aragatsi Berd	pit, Locus 19	settlement	AM	44.285983	40.695405	A	AraGATS database; Manning et al. 2018
624	AA-82791			3078	35		charcoal		303321	Aragatsi Berd	pit fill, Locus 13	settlement	AM	44.285983	40.695405	A	AraGATS database; Manning et al. 2018
625	AA-82792			3040	35		charcoal		303321	Aragatsi Berd	fill, Locus 12	settlement	AM	44.285983	40.695405	A	AraGATS database; Manning et al. 2018
626	AA-82793			3005	36		charcoal		303321	Aragatsi Berd	wood beam, Locus 16	settlement	AM	44.285983	40.695405	A	AraGATS database; Manning et al. 2018
627	AA-82795			3060	40		charcoal		303321	Aragatsi Berd	fill, Locus 3	settlement	AM	44.285983	40.695405	A	AraGATS database; Manning et al. 2018
628	AA-83493			3912	39		bone	Homo sapiens	303459	C15-3, Wadi Atuf/Wadi Idm	tomb	settlement	YE	49.3	15.7	E	McCorriston et al. 2011
629	AA-83494			4288	47		bone	Homo sapiens	303465	C15-2, Wadi Atuf/Wadi Idm	tomb	settlement	YE	49.38	15.68	E	McCorriston et al. 2011
630	AA-83497			3686	41		bone	Homo sapiens	303464	C17-2, Wadi Atuf/Wadi Idm	tomb	settlement	YE	49.35	15.65	E	McCorriston et al. 2011
631	AA-83498			2776	54		bone	Homo sapiens	303459	C15-3, Wadi Atuf/Wadi Idm	tomb	settlement	YE	49.3	15.7	E	McCorriston et al. 2011
632	AA-83499			3663	41		bone	animal	303458	C51-1, Wadi Sissib	tumulus	settlement	YE	48.8	15.4	E	McCorriston et al. 2011
633	AA-83500			1733	39		bone	Homo sapiens	303455	C32-2, Wadi Harad	tomb	settlement	YE	43.144801	16.438714	E	McCorriston et al. 2011
634	AA-86028			3524	43		tooth	Homo sapiens	4944	Tell al-Husn	tomb 1	settlement	JO	35.6167	32.45	A	Al-Bashaireh and Al-Muheisen 2011
635	AA-86029			3517	46		tooth	Homo sapiens	4944	Tell al-Husn	tomb 1	settlement	JO	35.6167	32.45	A	Al-Bashaireh and Al-Muheisen 2011
636	AA-86030			3457	42		tooth	Homo sapiens	4944	Tell al-Husn	tomb 1	settlement	JO	35.6167	32.45	A	Al-Bashaireh and Al-Muheisen 2011
637	AA-86031			3552	45		tooth	Homo sapiens	4944	Tell al-Husn	tomb 1	settlement	JO	35.6167	32.45	A	Al-Bashaireh and Al-Muheisen 2011
638	AA-86032			3564	44		tooth	Homo sapiens	4944	Tell al-Husn	tomb 2	settlement	JO	35.6167	32.45	A	Al-Bashaireh and Al-Muheisen 2011
639	AA-86033			3575	43		tooth	Homo sapiens	4944	Tell al-Husn	tomb 2	settlement	JO	35.6167	32.45	A	Al-Bashaireh and Al-Muheisen 2011
640	AA-86034			3878	46		tooth	Homo sapiens	4944	Tell al-Husn	tomb 2	settlement	JO	35.6167	32.45	A	Al-Bashaireh and Al-Muheisen 2011
641	AA-86035			3551	44		tooth	Homo sapiens	4944	Tell al-Husn	tomb 2	settlement	JO	35.6167	32.45	A	Al-Bashaireh and Al-Muheisen 2011
642	AA-86036			3551	44		tooth	Homo sapiens	4944	Tell al-Husn	tomb 1	settlement	JO	35.6167	32.45	A	Al-Bashaireh and Al-Muheisen 2011
643	AA-86037			3478	44		tooth	Homo sapiens	4944	Tell al-Husn	tomb 1	settlement	JO	35.6167	32.45	A	Al-Bashaireh and Al-Muheisen 2011
644	AA-8659			3805	75		seeds		11326	Tell Leilan	deposits atop baked brick platform in 77E01	settlement	SY	41.5053	36.9572	A	Weiss et al. 1993; Ristvet 2011
645	AA-8661			3610	75		seeds		11326	Tell Leilan	deposits atop baked brick platform in 77E01	settlement	SY	41.5053	36.9572	A	Weiss et al. 1993; Ristvet 2011
646	AA-87182			10485	57	-20.7	bone (apatite)	Phanourios minor	137	Akrotiri-Aetokremnos	surface	settlement	CY	32.9907	34.5705	A	Zazzo et al. 2015
647	AA-87183			10578	58	-24.4	bone (apatite)	Phanourios minor	137	Akrotiri-Aetokremnos	2	settlement	CY	32.9907	34.5705	A	Zazzo et al. 2015
648	AA-87184			10612	58	-25.2	bone (apatite)	Phanourios minor	137	Akrotiri-Aetokremnos	2	settlement	CY	32.9907	34.5705	A	Zazzo et al. 2015
649	AA-87185			10430	57	-22.8	bone (apatite)	Phanourios minor	137	Akrotiri-Aetokremnos	4b	settlement	CY	32.9907	34.5705	A	Zazzo et al. 2015
650	AA-87955			8770	40		charcoal		2948	Aşıklı Höyük	Phase 3 (Middle level), Trench 4GH refuse, hearth rake-out	settlement	TR	34.2298	38.3492	A	Quade et al. 2014; Reingruber and Thissen 2016
651	AA-87956			8760	20		charcoal		2948	Aşıklı Höyük	Phase 3 (Lower level), Trench 4GH refuse, hearth rake-out	settlement	TR	34.2298	38.3492	A	Quade et al. 2014; Reingruber and Thissen 2016
652	AA-87957			8850	30		charcoal		2948	Aşıklı Höyük	Phase 3 (Upper level), Trench 4GH refuse/dung	settlement	TR	34.2298	38.3492	A	Quade et al. 2014; Reingruber and Thissen 2016
653	AA-87958			8770	30		charcoal		2948	Aşıklı Höyük	Phase 3 (Upper level), Trench 4GH refuse, hearth rake-out	settlement	TR	34.2298	38.3492	A	Quade et al. 2014; Reingruber and Thissen 2016
654	AA-87959			8720	20		charcoal		2948	Aşıklı Höyük	Phase 2 (Lower level), Trench 4GH refuse, hearth rake-out	settlement	TR	34.2298	38.3492	A	Quade et al. 2014; Reingruber and Thissen 2016
655	AA-87960			8780	40		charcoal		2948	Aşıklı Höyük	Phase 3 (Basal level), Trench 4GH refuse, hearth rake-out	settlement	TR	34.2298	38.3492	A	Quade et al. 2014; Reingruber and Thissen 2016
656	AA-87961			8910	40		charcoal		2948	Aşıklı Höyük	Phase 3 (Middle level), Trench 4GH refuse, hearth rake-out	settlement	TR	34.2298	38.3492	A	Quade et al. 2014; Reingruber and Thissen 2016
657	AA-87962			8830	40		charcoal		2948	Aşıklı Höyük	Phase 4 (Upper level), Trench 4GH south section	settlement	TR	34.2298	38.3492	A	Quade et al. 2014; Reingruber and Thissen 2016
658	AA-87975			8790	20		seed (silicified)	Celtis	2948	Aşıklı Höyük	Phase 4 (Upper level), Trench 4GH south section	settlement	TR	34.2298	38.3492	A	Quade et al. 2014; Reingruber and Thissen 2016
659	AA-87976			8690	20		seed (silicified)	Celtis	2948	Aşıklı Höyük	Phase 3 (Basal level), Trench 4GH refuse/midden	settlement	TR	34.2298	38.3492	A	Quade et al. 2014; Reingruber and Thissen 2016
660	AA-87979			8760	40		charcoal		2948	Aşıklı Höyük	Phase 3 (Basal level), Trench 4GH refuse, hearth rake-out	settlement	TR	34.2298	38.3492	A	Quade et al. 2014; Reingruber and Thissen 2016
661	AA-87980			8770	20		seed (silicified)	Celtis	2948	Aşıklı Höyük	Phase 3 (Upper level), Trench 4GH refuse/dung	settlement	TR	34.2298	38.3492	A	Quade et al. 2014; Reingruber and Thissen 2016
662	AA-87981			8570	40		seed (silicified)	Celtis	2948	Aşıklı Höyük	Phase 2 (Lower level), Trench 4GH refuse/midden	settlement	TR	34.2298	38.3492	A	Quade et al. 2014; Reingruber and Thissen 2016
663	AA-87982			8640	30		seed (silicified)	Celtis	2948	Aşıklı Höyük	Phase 3 (Upper level), Trench 4GH refuse/midden	settlement	TR	34.2298	38.3492	A	Quade et al. 2014; Reingruber and Thissen 2016
664	AA-87983			8560	40		seed (silicified)	Celtis	2948	Aşıklı Höyük	Phase 3 (Middle level), Trench 4GH refuse/midden	settlement	TR	34.2298	38.3492	A	Quade et al. 2014; Reingruber and Thissen 2016
665	AA-87985			8690	20		seed (silicified)	Celtis	2948	Aşıklı Höyük	Phase 3 (Basal level), Trench 4GH refuse/midden	settlement	TR	34.2298	38.3492	A	Quade et al. 2014; Reingruber and Thissen 2016
666	AA-87986			8570	20		seed (silicified)	Celtis	2948	Aşıklı Höyük	Phase 3 (Lower level), Trench 4GH refuse/midden	settlement	TR	34.2298	38.3492	A	Quade et al. 2014; Reingruber and Thissen 2016
667	AA-87987			8670	30		seed (silicified)	Celtis	2948	Aşıklı Höyük	Phase 3 (Middle level), Trench 4GH refuse/midden	settlement	TR	34.2298	38.3492	A	Quade et al. 2014; Reingruber and Thissen 2016
668	AA-88539			7823	46	-14	tooth		141	Ayios Tychonas Klimonas	Trench 168-5	settlement	CY	33.133736	34.71255	A	Vigne et al. 2011
669	AA-88540			9085	52	-25.5	bone		141	Ayios Tychonas Klimonas	Trench 168-5	settlement	CY	33.133736	34.71255	A	Vigne et al. 2011
670	AA-88541			7741	46	-12.7	tooth		141	Ayios Tychonas Klimonas	Trench 168-5	settlement	CY	33.133736	34.71255	A	Vigne et al. 2011
671	AA-88542			7716	47	-12.5	tooth		141	Ayios Tychonas Klimonas	Trench 168-5	settlement	CY	33.133736	34.71255	A	Vigne et al. 2011
672	AA-88543			7760	47	-13.8	tooth		141	Ayios Tychonas Klimonas	Trench 168-5	settlement	CY	33.133736	34.71255	A	Vigne et al. 2011
673	AA-88544			9200	52	-24.3	bone		141	Ayios Tychonas Klimonas	Trench 168-3	settlement	CY	33.133736	34.71255	A	Vigne et al. 2011
674	AA-88545			9122	63	-24	bone		141	Ayios Tychonas Klimonas	Trench 168-3	settlement	CY	33.133736	34.71255	A	Vigne et al. 2011
675	AA-88546			8852	51	-25.6	bone		141	Ayios Tychonas Klimonas	Trench 168-5	settlement	CY	33.133736	34.71255	A	Vigne et al. 2011
676	AA-88547			9087	70	-25.1	bone		141	Ayios Tychonas Klimonas	Trench 168-3	settlement	CY	33.133736	34.71255	A	Vigne et al. 2011
677	AA-88548			8966	52	-24.8	bone		141	Ayios Tychonas Klimonas	Trench 168-3	settlement	CY	33.133736	34.71255	A	Vigne et al. 2011
678	AA-88549			8831	55	-25.8	bone		141	Ayios Tychonas Klimonas	Trench 168-5	settlement	CY	33.133736	34.71255	A	Vigne et al. 2011
679	AA-88550			9460	54	-27	bone		141	Ayios Tychonas Klimonas	Trench 168-5	settlement	CY	33.133736	34.71255	A	Vigne et al. 2011
680	AA-88551			9544	53	-27.3	charcoal		141	Ayios Tychonas Klimonas	Trench 168-5	settlement	CY	33.133736	34.71255	A	Vigne et al. 2011
681	AA-88552			10457	57	-23.6	bone (apatite)	Phanourios minor	137	Akrotiri-Aetokremnos	4a+b	settlement	CY	32.9907	34.5705	A	Zazzo et al. 2015
682	AA-88855			2495	22	-22.8	charcoal		3422	Petra	Ashy layer	settlement	JO	35.4419	30.3286	A	Saliège et al. 2013
683	AA-88856			2435	32	-21.4	charcoal		3422	Petra	Ashy layer	settlement	JO	35.4419	30.3286	A	Saliège et al. 2013
684	AA-88857			2322	32	-21	charcoal		3422	Petra	Ashy layer	settlement	JO	35.4419	30.3286	A	Saliège et al. 2013
685	AA-88859			2278	39	-21.2	charcoal		3422	Petra	Terrace Wall	settlement	JO	35.4419	30.3286	A	Saliège et al. 2013
686	AA-88861			2292	42	-19.4	charcoal		3422	Petra	Pit with virgin soil	settlement	JO	35.4419	30.3286	A	Saliège et al. 2013
687	AA-88862			1873	59	-22.8	charcoal		3422	Petra		settlement	JO	35.4419	30.3286	A	Saliège et al. 2013
688	AA-88863			1868	34	-23.2	charcoal		3422	Petra		settlement	JO	35.4419	30.3286	A	Saliège et al. 2013
689	AA-88864			1877	75	-22.8	charcoal		3422	Petra		settlement	JO	35.4419	30.3286	A	Saliège et al. 2013
690	AA-88865			1595	44	-11.3	ceramic (organic temper)		3422	Petra	Surface	settlement	JO	35.4419	30.3286	A	Saliège et al. 2013
691	AA-88866			2288	47	-21	ceramic (organic temper)		3422	Petra	Black Matrix	settlement	JO	35.4419	30.3286	A	Saliège et al. 2013
692	AA-89827			3383	52		bone	Ovis	4944	Tell al-Husn	tomb 1	settlement	JO	35.6167	32.45	A	Al-Bashaireh and Al-Muheisen 2011
693	AA-89828			3460	53		bone	Equus	4944	Tell al-Husn	tomb 1	settlement	JO	35.6167	32.45	A	Al-Bashaireh and Al-Muheisen 2011
694	AA-89829			3484	53		bone	Ovis	4944	Tell al-Husn	tomb 1	settlement	JO	35.6167	32.45	A	Al-Bashaireh and Al-Muheisen 2011
695	AA-90067			3986	56	-23.1	grain	Hordeum vulgare	303240	Tell Abu en-Ni'aj	Phase 4, C.066.239, mudbrick wall	settlement	JO	35.5682	32.4336	A	Falconer and Fall 2016
696	AA-90069			3896	42	-22.7	grain (charred)	Hordeum vulgare	303240	Tell Abu en-Ni'aj	Phase 4, C.071.236, burned surface	settlement	JO	35.5682	32.4336	A	Falconer and Fall 2016
697	AA-90070			3870	42	-23	grain (charred)	Triticum dicoccum	303240	Tell Abu en-Ni'aj	Phase 4, C.073.284, ash pit	settlement	JO	35.5682	32.4336	A	Falconer and Fall 2016
698	AA-90071			3981	44	-23.4	grain (charred)	Hordeum vulgare	303240	Tell Abu en-Ni'aj	Phase 5, C.075.278, burned surface	settlement	JO	35.5682	32.4336	A	Falconer and Fall 2016
699	AA-90072			3986	44	-23.2	grain (charred)	Triticum dicoccum	303240	Tell Abu en-Ni'aj	Phase 6, C.091.406, burned surface	settlement	JO	35.5682	32.4336	A	Falconer and Fall 2016
700	AA-90073			3915	44	-23.5	grain (charred)	Hordeum vulgare	303240	Tell Abu en-Ni'aj	Phase 5, C.089.386, ash pit	settlement	JO	35.5682	32.4336	A	Falconer and Fall 2016
701	AA-90075			4026	43	-22.2	grain (charred)	Cerealia	303240	Tell Abu en-Ni'aj	Phase 6, C.086.387, burned surface	settlement	JO	35.5682	32.4336	A	Falconer and Fall 2016
702	AA-90076			3905	45	-23.4	grain (charred)	Triticum dicoccum	303240	Tell Abu en-Ni'aj	Phase 6, C.106.494, stone-lined hearth	settlement	JO	35.5682	32.4336	A	Falconer and Fall 2016
703	AA-90688			2162	21	-9.3	tooth	Ovis/Capra	3422	Petra	Rich organic layer	settlement	JO	35.4419	30.3286	A	Saliège et al. 2013
704	AA-90689			2194	32	-8.2	tooth	Ovis/Capra	3422	Petra	Filling of a pit	settlement	JO	35.4419	30.3286	A	Saliège et al. 2013
705	AA-90690			2247	21	-22.4	tooth	Ovis/Capra	3422	Petra	Filling of a pit	settlement	JO	35.4419	30.3286	A	Saliège et al. 2013
706	AA-90691			2332	32	-10.3	tooth	Ovis/Capra	3422	Petra	Wall Foundation	settlement	JO	35.4419	30.3286	A	Saliège et al. 2013
707	AA-90693			2268	21	-15.4	bone		3422	Petra	Wall Foundation	settlement	JO	35.4419	30.3286	A	Saliège et al. 2013
708	AA-90694			1904	31	-7.3	tooth	Ovis/Capra	3422	Petra		settlement	JO	35.4419	30.3286	A	Saliège et al. 2013
709	AA-90695			1813	30	-5.9	tooth	Camelus	3422	Petra		settlement	JO	35.4419	30.3286	A	Saliège et al. 2013
710	AA-90696			1782	20	-8.4	tooth	Camelus	3422	Petra		settlement	JO	35.4419	30.3286	A	Saliège et al. 2013
711	AA-90697			2419	33	-4.9	tooth	Ovis/Capra	3422	Petra		settlement	JO	35.4419	30.3286	A	Saliège et al. 2013
712	AA-92552			2153	39	-9.1	tooth	Ovis/Capra	3422	Petra	On the virgin soil	settlement	JO	35.4419	30.3286	A	Saliège et al. 2013
713	AA-92553			2318	40	-20.3	bone?		3422	Petra	On the virgin soil	settlement	JO	35.4419	30.3286	A	Saliège et al. 2013
714	AA-92554			2227	40	-17.3	bone?		3422	Petra	Wall Foundation	settlement	JO	35.4419	30.3286	A	Saliège et al. 2013
715	AA-92621			4104	40		charcoal		303319	Gegharot	Locus 21	settlement	AM	44.224835	40.705387	A	AraGATS database; Manning et al. 2018
716	AA-92622			4128	41		charcoal		303319	Gegharot	Subsurface deposit, locus 105	settlement	AM	44.224835	40.705387	A	AraGATS database; Manning et al. 2018
717	AA-92623			4283	40		charcoal		303319	Gegharot	floor, Locus 104	settlement	AM	44.224835	40.705387	A	AraGATS database; Manning et al. 2018
718	AA-92624			2891	39		charcoal		303319	Gegharot	Locus 35	settlement	AM	44.224835	40.705387	A	AraGATS database; Manning et al. 2018
719	AA-92625			2971	39		charcoal		303319	Gegharot	Locus 6	settlement	AM	44.224835	40.705387	A	AraGATS database; Manning et al. 2018
720	AA-92626			2909	42		charcoal		303319	Gegharot	Subsurface deposit, locus 2	settlement	AM	44.224835	40.705387	A	AraGATS database; Manning et al. 2018
721	AA-92627			2943	39		charcoal		303319	Gegharot	Locus 12	settlement	AM	44.224835	40.705387	A	AraGATS database; Manning et al. 2018
722	AA-92628			2647	60		seeds (charred)	Pisum	303318	Tsaghkahovit	pit, Locus 36	settlement	AM	44.223056	40.636111	A	AraGATS database; Manning et al. 2018
723	AA-92629			2651	40		charcoal		303318	Tsaghkahovit	hearth, Locus 13	settlement	AM	44.223056	40.636111	A	AraGATS database; Manning et al. 2018
724	AA-92630			3080	39		charcoal		303318	Tsaghkahovit	pit fill, Locus 21	settlement	AM	44.223056	40.636111	A	AraGATS database; Manning et al. 2018
725	AA-92631			3067	38		charcoal		303318	Tsaghkahovit	installation, Locus 35	settlement	AM	44.223056	40.636111	A	AraGATS database; Manning et al. 2018
726	AA-92632			2702	38		charcoal		303318	Tsaghkahovit	floor, Locus 14	settlement	AM	44.223056	40.636111	A	AraGATS database; Manning et al. 2018
727	AA-92633			3111	39		charcoal		303318	Tsaghkahovit	floor, Locus 14	settlement	AM	44.223056	40.636111	A	AraGATS database; Manning et al. 2018
728	AA-92634			3102	39		charcoal		303318	Tsaghkahovit	floor, Locus 16	settlement	AM	44.223056	40.636111	A	AraGATS database; Manning et al. 2018
729	AA-92635			3110	38		charcoal		303318	Tsaghkahovit	floor, Locus 19	settlement	AM	44.223056	40.636111	A	AraGATS database; Manning et al. 2018
730	AA-92839			3186	37		charcoal		303318	Tsaghkahovit	installation, Locus 20	settlement	AM	44.223056	40.636111	A	AraGATS database; Manning et al. 2018
731	AA-92840			4370	180		charcoal		303318	Tsaghkahovit	doorway, Locus 31	settlement	AM	44.223056	40.636111	A	AraGATS database; Manning et al. 2018
732	AA-92841			2518	36		charcoal		303318	Tsaghkahovit	floor, Locus 22	settlement	AM	44.223056	40.636111	A	AraGATS database; Manning et al. 2018
733	AA-92842			2522	36		charcoal		303318	Tsaghkahovit	floor, Locus 29	settlement	AM	44.223056	40.636111	A	AraGATS database; Manning et al. 2018
734	AA-92843			2949	48		charcoal		303318	Tsaghkahovit	stones on top of a floor, Locus 30	settlement	AM	44.223056	40.636111	A	AraGATS database; Manning et al. 2018
735	AA-92844			4620	120		charcoal		303319	Gegharot	installation, Locus 112	settlement	AM	44.224835	40.705387	A	AraGATS database; Manning et al. 2018
736	AA-92845			2488	36		charcoal		303318	Tsaghkahovit	floor, Locus 7	settlement	AM	44.223056	40.636111	A	AraGATS database; Manning et al. 2018
737	AA-92846			2920	36		charcoal		303318	Tsaghkahovit	fill, Locus 32	settlement	AM	44.223056	40.636111	A	AraGATS database; Manning et al. 2018
738	AA-94177			4046	39	-22.8	grain (charred)	Cerealia	303240	Tell Abu en-Ni'aj	Phase 7, GG.105.331, shallow fire pit	settlement	JO	35.5682	32.4336	A	Falconer and Fall 2016
739	AA-94178			3912	39	-23.7	grain (charred)	Hordeum vulgare	303240	Tell Abu en-Ni'aj	Phase 5, GG.065.185, ash lens	settlement	JO	35.5682	32.4336	A	Falconer and Fall 2016
740	AA-94179			3828	39	-24.3	seeds (charred)	Prosopis	303240	Tell Abu en-Ni'aj	Phase 3, GG.015.49, burned surface	settlement	JO	35.5682	32.4336	A	Falconer and Fall 2016
741	AA-94180			3915	39	-23.4	seeds (charred)	Prosopis	303240	Tell Abu en-Ni'aj	Phase 5, GG.100.289, fire pit	settlement	JO	35.5682	32.4336	A	Falconer and Fall 2016
742	AA-94182			3600	37	-22.2	charcoal	Pinus	15717	Politiko-Troullia	B.013.56	settlement	CY	33.24	35.01	B	CalPal
743	AA-94183			3665	38	-21.8	seed (charred)	Olea europaea	303240	Tell Abu en-Ni'aj	W.006.67; Phase 1, W.005.70, burned surface	settlement	JO	35.5682	32.4336	A	CalPal; Falconer and Fall 2016
744	AA-94184			3630	38	-21.4	fruitstone (charred)	Olea europaea	303240	Tell Abu en-Ni'aj	W.008.76; Phase 1, W.004.76, burned layer	settlement	JO	35.5682	32.4336	A	CalPal; Falconer and Fall 2016
745	AA-94185			3688	38	-24.2	seed (charred)	Olea europaea	303240	Tell Abu en-Ni'aj	X.01695; Phase 1, X.009.98, hearth	settlement	JO	35.5682	32.4336	A	CalPal; Falconer and Fall 2016
746	AA-94595			1750	60	-20.2	ceramic (organic temper)		3422	Petra	Black Matrix	settlement	JO	35.4419	30.3286	A	Saliège et al. 2013
747	AA-94599			2570	90	-22	ceramic (organic temper)		3422	Petra	Black Matrix	settlement	JO	35.4419	30.3286	A	Saliège et al. 2013
748	AA-95611			2960	43		charcoal		303319	Gegharot	subsurface deposit, locus 54	settlement	AM	44.224835	40.705387	A	AraGATS database; Manning et al. 2018
749	AA-95614			3039	40		charcoal		303319	Gegharot	wood beam, Locus 7	settlement	AM	44.224835	40.705387	A	AraGATS database; Manning et al. 2018
750	AA-95615			4204	52		charcoal		303319	Gegharot	Locus 22	settlement	AM	44.224835	40.705387	A	AraGATS database; Manning et al. 2018
751	AA-95616			4374	42		charcoal		303319	Gegharot	subsurface deposit, locus 16	settlement	AM	44.224835	40.705387	A	AraGATS database; Manning et al. 2018
752	AA-95617			4119	42		charcoal		303319	Gegharot	Subsurface deposit, locus 38	settlement	AM	44.224835	40.705387	A	AraGATS database; Manning et al. 2018
753	AA-95618			4391	49		charcoal		303319	Gegharot	subsurface deposit, locus 34	settlement	AM	44.224835	40.705387	A	AraGATS database; Manning et al. 2018
754	AA-95619			2353	39		charcoal		303318	Tsaghkahovit	pit fill, Locus 13	settlement	AM	44.223056	40.636111	A	AraGATS database; Manning et al. 2018
755	AA-95620			2885	39		charcoal		303318	Tsaghkahovit	installation, Locus 15	settlement	AM	44.223056	40.636111	A	AraGATS database; Manning et al. 2018
756	AA-95621			2495	39		charcoal		303318	Tsaghkahovit	kiln, Locus 19	settlement	AM	44.223056	40.636111	A	AraGATS database; Manning et al. 2018
757	AA-95622			3185	87		charcoal		303318	Tsaghkahovit	pit, Locus 22	settlement	AM	44.223056	40.636111	A	AraGATS database; Manning et al. 2018
758	AA-95623			3080	51		charcoal		303318	Tsaghkahovit	clay layer, Locus 5	settlement	AM	44.223056	40.636111	A	AraGATS database; Manning et al. 2018
759	AA-95624			3182	41		charcoal		303318	Tsaghkahovit	floor, Locus 9	settlement	AM	44.223056	40.636111	A	AraGATS database; Manning et al. 2018
760	AA-95625			3117	40		charcoal		303318	Tsaghkahovit	fill, Locus 12	settlement	AM	44.223056	40.636111	A	AraGATS database; Manning et al. 2018
761	AA-95626			3148	40		charcoal		303318	Tsaghkahovit	floor, Locus 14	settlement	AM	44.223056	40.636111	A	AraGATS database; Manning et al. 2018
762	AA-95980			3015	40		charcoal		303319	Gegharot	destruction layer, Locus 20	settlement	AM	44.224835	40.705387	A	AraGATS database; Manning et al. 2018
763	AA-96470			8930	50		charcoal		2948	Aşıklı Höyük	phase 4, Trench 4GH, Unit 149, Feature 49, Building 6, h=12.52 m	settlement	TR	34.2298	38.3492	A	Brami and Zanotti 2015
764	AA-96521			2554	37		charcoal		303318	Tsaghkahovit	floor, Locus 24	settlement	AM	44.223056	40.636111	A	AraGATS database; Manning et al. 2018
765	AA-96522			2531	37		charcoal		303318	Tsaghkahovit	fill, Locus 23	settlement	AM	44.223056	40.636111	A	AraGATS database; Manning et al. 2018
766	AA-96523			2547	59		charcoal		303318	Tsaghkahovit	stone feature abutting the floor, Locus 21	settlement	AM	44.223056	40.636111	A	AraGATS database; Manning et al. 2018
767	AA-96525			2531	37		charcoal		303318	Tsaghkahovit	floor, Locus 55	settlement	AM	44.223056	40.636111	A	AraGATS database; Manning et al. 2018
768	AA-96526			2513	42		charcoal		303318	Tsaghkahovit	pit fill, Locus 93	settlement	AM	44.223056	40.636111	A	AraGATS database; Manning et al. 2018
769	AA-96527			2552	37		charcoal		303318	Tsaghkahovit	fill, Locus 64	settlement	AM	44.223056	40.636111	A	AraGATS database; Manning et al. 2018
770	AA-96534			3132	38		charcoal		303318	Tsaghkahovit	fill, Locus 65	settlement	AM	44.223056	40.636111	A	AraGATS database; Manning et al. 2018
771	AA-96733			8860	50		charcoal		2948	Aşıklı Höyük	phase 4, Trench 4GH, Unit 154, Feature 51, h=11.35 m	settlement	TR	34.2298	38.3492	A	Brami and Zanotti 2015
772	AA-96734			8880	50		charcoal		2948	Aşıklı Höyük	phase 4, Trench 4GH, Unit 149, Feature 49, Building 6, h=12.51 m	settlement	TR	34.2298	38.3492	A	Brami and Zanotti 2015
773	AA-97666			8660	50		seed		2948	Aşıklı Höyük	phase 4, Trench 4GH, Unit 105, Feature 32, Building 3,h=11.19 m	settlement	TR	34.2298	38.3492	A	Brami and Zanotti 2015
774	AA-98355			3737	48		grain		303359	Tell Arbid		settlement	SY	41.021558	36.872364	A	Kolinski and Goslar 2019
775	AA-98356			3769	39		grain		303359	Tell Arbid		settlement	SY	41.021558	36.872364	A	Kolinski and Goslar 2019
776	AA-98357			3848	39		grain		303359	Tell Arbid		settlement	SY	41.021558	36.872364	A	Kolinski and Goslar 2019
777	AA-98396			7975	56	-25	charcoal		50	Ain Ghazal	large ash ("open air dump"?) nearby a major LPPNB chipping floor. LPPNB.; large ash ("open air dump"?) nearby a major LPPNB chipping floor	settlement	JO	35.976	31.988	A	Keller et al. 2012; Benz 2014; Flohr et al. 2016
778	AA-983965			6873	64	-24.9	charcoal		50	Ain Ghazal	Trench III.2, Loc. 018. Clay lined pit; Yarmourkian.; Trench III.2, Locus 018, clay-lined pit	settlement	JO	35.976	31.988	A	Keller et al. 2012; Benz 2014; Flohr et al. 2016
779	AA.10168			4900	50		seeds		1068	Abu Salabikh		settlement	IQ	45.083333	32.266667	A	Wright and Rupley 2001
780	AA.10169			5005	60		seeds	Hordeum	1068	Abu Salabikh		settlement	IQ	45.083333	32.266667	A	Wright and Rupley 2001
781	AA.10170			4760	50		charcoal		1068	Abu Salabikh		settlement	IQ	45.083333	32.266667	A	Wright and Rupley 2001
782	AA.5288			4790	60		plant remains		1068	Abu Salabikh		settlement	IQ	45.083333	32.266667	A	Wright and Rupley 2001
783	AA.5289			4785	65		seed		1068	Abu Salabikh		settlement	IQ	45.083333	32.266667	A	Wright and Rupley 2001
784	AA109799			3475	24		seeds	Vitis vinifera	368	Zahrat adh-Dhra' 1		settlement	JO	35.566111	31.255	C	Fall et al. 2019
785	AA110724			3489	21		seeds	Triticum	368	Zahrat adh-Dhra' 1		settlement	JO	35.566111	31.255	C	Fall et al. 2019
786	AA64362			7042	53		charcoal		303294	HDOR 419		settlement	YE	49.581102	16.358072	A	Crassard 2008 and 2009
787	AAR-		NoLabID	6976	29		bone	Homo sapiens	15716	Aknashen-Khatunarkh	grave	settlement	AM	44.2941	40.1015	A	Margaryan et al. 2017
788	AAR-		NoLabID	2987	26		tooth	Homo sapiens	303372	Artsvaqar	grave	settlement	AM	45.17	40.35	A	Margaryan et al. 2017
789	AAR-		NoLabID	2475	26		tooth	Homo sapiens	303370	Azatan	grave	settlement	AM	43.82	40.72	A	Margaryan et al. 2017
790	AAR-		NoLabID	4600	27		Petrous	Homo sapiens	7014	Godedzor	grave	settlement	AM	45.915576	39.57127	A	Margaryan et al. 2017
791	AAR-		NoLabID	4383	28		tooth	Homo sapiens	303373	Kaps	grave	settlement	AM	43.75	40.87	A	Margaryan et al. 2017
792	AAR-		NoLabID	5635	29		tooth	Homo sapiens	303375	Karintak	grave	settlement	AZ	46.77	39.74	A	Margaryan et al. 2017
793	AAR-		NoLabID	3049	29		tooth	Homo sapiens	303369	Nerqin Getashen	grave	settlement	AM	45.25	40.15	A	Margaryan et al. 2017
794	AAR-		NoLabID	3107	28		tooth	Homo sapiens	303369	Nerqin Getashen	grave	settlement	AM	45.25	40.15	A	Margaryan et al. 2017
795	AAR-		NoLabID	2518	29		tooth	Homo sapiens	303374	Nerqin Naver	grave	settlement	AM	44.32	40.29	A	Margaryan et al. 2017
796	AAR-19831.2			1845	31		mortar		3676	Jerash-Gerasa	cistern	settlement	JO	35.891397	32.272281	A	Lichtenberger et al. 2015
797	AAR-19831.3			2524	25		mortar		3676	Jerash-Gerasa	cistern	settlement	JO	35.891397	32.272281	A	Lichtenberger et al. 2015
798	AAR-19836.2			1744	27		mortar		3676	Jerash-Gerasa	cistern	settlement	JO	35.891397	32.272281	A	Lichtenberger et al. 2015
799	AAR-19836.3			2593	27		mortar		3676	Jerash-Gerasa	cistern	settlement	JO	35.891397	32.272281	A	Lichtenberger et al. 2015
800	AAR-19836.4			2765	25		mortar		3676	Jerash-Gerasa	cistern	settlement	JO	35.891397	32.272281	A	Lichtenberger et al. 2015
801	AAR-19838.1			1611	24		mortar		3676	Jerash-Gerasa	cistern	settlement	JO	35.891397	32.272281	A	Lichtenberger et al. 2015
802	AAR-19838.2			2084	25		mortar		3676	Jerash-Gerasa	cistern	settlement	JO	35.891397	32.272281	A	Lichtenberger et al. 2015
803	AAR-19838.3			2976	27		mortar		3676	Jerash-Gerasa	cistern	settlement	JO	35.891397	32.272281	A	Lichtenberger et al. 2015
804	AAR-19839.1			1848	26		mortar		3676	Jerash-Gerasa	cistern	settlement	JO	35.891397	32.272281	A	Lichtenberger et al. 2015
805	AAR-19839.2			2130	44		mortar		3676	Jerash-Gerasa	cistern	settlement	JO	35.891397	32.272281	A	Lichtenberger et al. 2015
806	AAR-19839.3			2812	27		mortar		3676	Jerash-Gerasa	cistern	settlement	JO	35.891397	32.272281	A	Lichtenberger et al. 2015
807	AAR-19840.1			1944	25		mortar		3676	Jerash-Gerasa	cistern	settlement	JO	35.891397	32.272281	A	Lichtenberger et al. 2015
808	AAR-19840.2			2146	25		mortar		3676	Jerash-Gerasa	cistern	settlement	JO	35.891397	32.272281	A	Lichtenberger et al. 2015
809	AAR-19840.3			2815	25		mortar		3676	Jerash-Gerasa	cistern	settlement	JO	35.891397	32.272281	A	Lichtenberger et al. 2015
810	AAR-19840.4			2989	25		mortar		3676	Jerash-Gerasa	cistern	settlement	JO	35.891397	32.272281	A	Lichtenberger et al. 2015
811	AAR-19866.1			1786	26		mortar		3676	Jerash-Gerasa	cistern	settlement	JO	35.891397	32.272281	A	Lichtenberger et al. 2015
812	AAR-19866.2			2142	27		mortar		3676	Jerash-Gerasa	cistern	settlement	JO	35.891397	32.272281	A	Lichtenberger et al. 2015
813	AAR-19866.3			2954	25		mortar		3676	Jerash-Gerasa	cistern	settlement	JO	35.891397	32.272281	A	Lichtenberger et al. 2015
814	AAR-19867.2			1952	25		mortar		3676	Jerash-Gerasa	cistern	settlement	JO	35.891397	32.272281	A	Lichtenberger et al. 2015
815	AAR-19868.2			2011	25		mortar		3676	Jerash-Gerasa	cistern	settlement	JO	35.891397	32.272281	A	Lichtenberger et al. 2015
816	AAR-19868.3			2838	25		mortar		3676	Jerash-Gerasa	cistern	settlement	JO	35.891397	32.272281	A	Lichtenberger et al. 2015
817	AAR-19868.4			3600	29		mortar		3676	Jerash-Gerasa	cistern	settlement	JO	35.891397	32.272281	A	Lichtenberger et al. 2015
818	AAR-19869.2			1815	25		mortar		3676	Jerash-Gerasa	cistern	settlement	JO	35.891397	32.272281	A	Lichtenberger et al. 2015
819	AAR-19869.3			2468	25		mortar		3676	Jerash-Gerasa	cistern	settlement	JO	35.891397	32.272281	A	Lichtenberger et al. 2015
820	AAR-19869.4			3207	26		mortar		3676	Jerash-Gerasa	cistern	settlement	JO	35.891397	32.272281	A	Lichtenberger et al. 2015
821	AAR-19870.2			2046	25		mortar		3676	Jerash-Gerasa	cistern	settlement	JO	35.891397	32.272281	A	Lichtenberger et al. 2015
822	AAR-19870.3			3044	26		mortar		3676	Jerash-Gerasa	cistern	settlement	JO	35.891397	32.272281	A	Lichtenberger et al. 2015
823	AAR-19871.2			1731	25		mortar		3676	Jerash-Gerasa	cistern	settlement	JO	35.891397	32.272281	A	Lichtenberger et al. 2015
824	AAR-19871.3			2955	25		mortar		3676	Jerash-Gerasa	cistern	settlement	JO	35.891397	32.272281	A	Lichtenberger et al. 2015
825	AAR-19871.4			3896	31		mortar		3676	Jerash-Gerasa	cistern	settlement	JO	35.891397	32.272281	A	Lichtenberger et al. 2015
826	AAR-19872.1			1783	28		lime		3676	Jerash-Gerasa	water pipe	settlement	JO	35.891397	32.272281	A	Lichtenberger et al. 2015
827	AAR-19872.2			2012	25		lime		3676	Jerash-Gerasa	water pipe	settlement	JO	35.891397	32.272281	A	Lichtenberger et al. 2015
828	AAR-19873.1			1518	25		lime		3676	Jerash-Gerasa	water pipe	settlement	JO	35.891397	32.272281	A	Lichtenberger et al. 2015
829	AAR-19873.2			2024	28		lime		3676	Jerash-Gerasa	water pipe	settlement	JO	35.891397	32.272281	A	Lichtenberger et al. 2015
830	AAR-19873.3			2245	26		lime		3676	Jerash-Gerasa	water pipe	settlement	JO	35.891397	32.272281	A	Lichtenberger et al. 2015
831	AAR-20019.1			1814	50		mortar		3676	Jerash-Gerasa	cistern	settlement	JO	35.891397	32.272281	A	Lichtenberger et al. 2015
832	AAR-20019.2			1952	25		mortar		3676	Jerash-Gerasa	cistern	settlement	JO	35.891397	32.272281	A	Lichtenberger et al. 2015
833	AAR-20019.3			2516	26		mortar		3676	Jerash-Gerasa	cistern	settlement	JO	35.891397	32.272281	A	Lichtenberger et al. 2015
834	AAR-20020.2			2088	35		mortar		3676	Jerash-Gerasa	cistern	settlement	JO	35.891397	32.272281	A	Lichtenberger et al. 2015
835	AAR-20020.3			2436	28		mortar		3676	Jerash-Gerasa	cistern	settlement	JO	35.891397	32.272281	A	Lichtenberger et al. 2015
836	AAR-20021.1			1608	26		mortar		3676	Jerash-Gerasa	cistern	settlement	JO	35.891397	32.272281	A	Lichtenberger et al. 2015
837	AAR-20021.2			2120	23		mortar		3676	Jerash-Gerasa	cistern	settlement	JO	35.891397	32.272281	A	Lichtenberger et al. 2015
838	AAR-20021.3			3129	27		mortar		3676	Jerash-Gerasa	cistern	settlement	JO	35.891397	32.272281	A	Lichtenberger et al. 2015
839	AAR-20022.2			1842	21		mortar		3676	Jerash-Gerasa	cistern	settlement	JO	35.891397	32.272281	A	Lichtenberger et al. 2015
840	AAR-20022.3			2065	27		mortar		3676	Jerash-Gerasa	cistern	settlement	JO	35.891397	32.272281	A	Lichtenberger et al. 2015
841	AAR-20022.4			2493	26		mortar		3676	Jerash-Gerasa	cistern	settlement	JO	35.891397	32.272281	A	Lichtenberger et al. 2015
842	AAR-20024.1			1681	28		lime		3676	Jerash-Gerasa	water pipe	settlement	JO	35.891397	32.272281	A	Lichtenberger et al. 2015
843	AAR-20024.2			2057	27		lime		3676	Jerash-Gerasa	water pipe	settlement	JO	35.891397	32.272281	A	Lichtenberger et al. 2015
844	AAR-20024.3			2297	22		lime		3676	Jerash-Gerasa	water pipe	settlement	JO	35.891397	32.272281	A	Lichtenberger et al. 2015
845	AAR-20025.1			1692	27		mortar		3676	Jerash-Gerasa	cistern	settlement	JO	35.891397	32.272281	A	Lichtenberger et al. 2015
846	AAR-20025.2			2317	27		mortar		3676	Jerash-Gerasa	cistern	settlement	JO	35.891397	32.272281	A	Lichtenberger et al. 2015
847	AAR-20025.3			3318	29		mortar		3676	Jerash-Gerasa	cistern	settlement	JO	35.891397	32.272281	A	Lichtenberger et al. 2015
848	AAR-20026.1			1609	26		mortar		3676	Jerash-Gerasa	cistern	settlement	JO	35.891397	32.272281	A	Lichtenberger et al. 2015
849	AAR-20026.2			2081	25		mortar		3676	Jerash-Gerasa	cistern	settlement	JO	35.891397	32.272281	A	Lichtenberger et al. 2015
850	AAR-20026.3			2801	26		mortar		3676	Jerash-Gerasa	cistern	settlement	JO	35.891397	32.272281	A	Lichtenberger et al. 2015
851	AAR-20027.1			1827	25		mortar		3676	Jerash-Gerasa	cistern	settlement	JO	35.891397	32.272281	A	Lichtenberger et al. 2015
852	AAR-20027.2			2251	25		mortar		3676	Jerash-Gerasa	cistern	settlement	JO	35.891397	32.272281	A	Lichtenberger et al. 2015
853	AAR-20027.3			2936	26		mortar		3676	Jerash-Gerasa	cistern	settlement	JO	35.891397	32.272281	A	Lichtenberger et al. 2015
854	AAR-20027.4			3435	29		mortar		3676	Jerash-Gerasa	cistern	settlement	JO	35.891397	32.272281	A	Lichtenberger et al. 2015
855	AAR-20028.1			1604	26		mortar		3676	Jerash-Gerasa	cistern	settlement	JO	35.891397	32.272281	A	Lichtenberger et al. 2015
856	AAR-20028.2			2033	26		mortar		3676	Jerash-Gerasa	cistern	settlement	JO	35.891397	32.272281	A	Lichtenberger et al. 2015
857	AAR-20028.4			3411	27		mortar		3676	Jerash-Gerasa	cistern	settlement	JO	35.891397	32.272281	A	Lichtenberger et al. 2015
858	AAR-20029.1			1723	30		mortar		3676	Jerash-Gerasa	cistern	settlement	JO	35.891397	32.272281	A	Lichtenberger et al. 2015
859	AAR-20029.2			1957	26		mortar		3676	Jerash-Gerasa	cistern	settlement	JO	35.891397	32.272281	A	Lichtenberger et al. 2015
860	AAR-20029.3			2623	27		mortar		3676	Jerash-Gerasa	cistern	settlement	JO	35.891397	32.272281	A	Lichtenberger et al. 2015
861	AAR-20029.4			3075	25		mortar		3676	Jerash-Gerasa	cistern	settlement	JO	35.891397	32.272281	A	Lichtenberger et al. 2015
862	AAR-20030.1			1633	30		mortar		3676	Jerash-Gerasa	cistern	settlement	JO	35.891397	32.272281	A	Lichtenberger et al. 2015
863	AAR-20030.2			2551	27		mortar		3676	Jerash-Gerasa	cistern	settlement	JO	35.891397	32.272281	A	Lichtenberger et al. 2015
864	AAR-20030.3			3716	26		mortar		3676	Jerash-Gerasa	cistern	settlement	JO	35.891397	32.272281	A	Lichtenberger et al. 2015
865	AAR-20031.1			1601	27		mortar		3676	Jerash-Gerasa	cistern	settlement	JO	35.891397	32.272281	A	Lichtenberger et al. 2015
866	AAR-20031.2			1967	28		mortar		3676	Jerash-Gerasa	cistern	settlement	JO	35.891397	32.272281	A	Lichtenberger et al. 2015
867	AAR-20031.3			2596	27		mortar		3676	Jerash-Gerasa	cistern	settlement	JO	35.891397	32.272281	A	Lichtenberger et al. 2015
868	AAR-20031.4			3151	28		mortar		3676	Jerash-Gerasa	cistern	settlement	JO	35.891397	32.272281	A	Lichtenberger et al. 2015
869	AAR-20128			1723	25		lime		3676	Jerash-Gerasa	water pipe	settlement	JO	35.891397	32.272281	A	Lichtenberger et al. 2015
870	AAR-20129			1912	25		mortar		3676	Jerash-Gerasa	cistern	settlement	JO	35.891397	32.272281	A	Lichtenberger et al. 2015
871	AAR-20690			1556	25		charcoal		3676	Jerash-Gerasa	trench fill	settlement	JO	35.891397	32.272281	A	Lichtenberger et al. 2015
872	AAR-21176.1			1666	24		lime		3676	Jerash-Gerasa	cistern	settlement	JO	35.891397	32.272281	A	Lichtenberger et al. 2015
873	AAR-21176.2			2420	24		lime		3676	Jerash-Gerasa	cistern	settlement	JO	35.891397	32.272281	A	Lichtenberger et al. 2015
874	AAR-21177.1			1877	21		mortar		3676	Jerash-Gerasa	cistern	settlement	JO	35.891397	32.272281	A	Lichtenberger et al. 2015
875	AAR-21177.2			2930	21		mortar		3676	Jerash-Gerasa	cistern	settlement	JO	35.891397	32.272281	A	Lichtenberger et al. 2015
876	AAR-21177.3			3254	22		mortar		3676	Jerash-Gerasa	cistern	settlement	JO	35.891397	32.272281	A	Lichtenberger et al. 2015
877	AAR-26652			9959	30		charcoal	Amygdalus	3079	Tappeh Asiab		settlement	IR	47.138079	34.322926	A	Bangsgaard et al. 2019
878	AAR-26653			9980	39		charcoal	Amygdalus	3079	Tappeh Asiab		settlement	IR	47.138079	34.322926	A	Bangsgaard et al. 2019
879	AAR-26654			9940	37		charcoal	Salicaceae	3079	Tappeh Asiab		settlement	IR	47.138079	34.322926	A	Bangsgaard et al. 2019
880	AAR-26655			9917	27		charcoal	Amygdalus	3079	Tappeh Asiab		settlement	IR	47.138079	34.322926	A	Bangsgaard et al. 2019
881	AAR-26656			10024	50		charcoal	Amygdalus	3079	Tappeh Asiab		settlement	IR	47.138079	34.322926	A	Bangsgaard et al. 2019
882	AAR-26657			9900	56		charcoal	wood (twig)	3079	Tappeh Asiab		settlement	IR	47.138079	34.322926	A	Bangsgaard et al. 2019
883	AAR-26658			9901	41		charcoal	Salicaceae	3079	Tappeh Asiab		settlement	IR	47.138079	34.322926	A	Bangsgaard et al. 2019
884	AAR-26659			9912	26		charcoal	Pistacia	3079	Tappeh Asiab		settlement	IR	47.138079	34.322926	A	Bangsgaard et al. 2019
885	AAR-9335			8880	80		charcoal	Ephedra	222	Shkarat Msaied	Unit C In stone cist.	settlement	JO	35.4397	30.4458	A	Hermansen et al. 2006; Benz 2014; CalPal; Flohr et al. 2016
886	AAR-9336			9590	90		charcoal	Juniperus	222	Shkarat Msaied	Unit E	settlement	JO	35.4397	30.4458	A	Hermansen et al. 2006; Benz 2014; CalPal; Flohr et al. 2016
887	AAR-9337			8885	70		charcoal	Pistacia	222	Shkarat Msaied	Unit E	settlement	JO	35.4397	30.4458	A	Hermansen et al. 2006; Benz 2014; CalPal; Flohr et al. 2016
888	ANSTO OZ-1355			8360	80				79	Mezraa Teleilat	Phase IIC; building AB, 21G, 47	settlement	TR	37.986253	36.9775	A	Coşkunsu 2007; Özdogan 2011; CalPal; Flohr et al. 2016
889	ANU-2813		DuplicateLabID	4715	160				16368	Khor Milkh 1		settlement	OM	58.9	23.25	B	CalPal	Two dates from this site, seemingly different but with same lab code.
890	ANU-2813		DuplicateLabID	5130	90				16368	Khor Milkh 1		settlement	OM	58.9	23.25	B	CalPal	Two dates from this site, seemingly different but with same lab code.
891	ARP-201a			5375	55				10938	Nahal Mishmar		cave	IL	35.3643	31.3809	A	Shugar and Gohm 2011
892	ARP-201b			5475	60				10938	Nahal Mishmar		cave	IL	35.3643	31.3809	A	Shugar and Gohm 2011
893	ARP-212			5520	50				10938	Nahal Mishmar		cave	IL	35.3643	31.3809	A	Aardsma 2001
894	ARP-213a			6020	55				10938	Nahal Mishmar		cave	IL	35.3643	31.3809	A	Aardsma 2001
895	ARP-213b			5724	47				10938	Nahal Mishmar		cave	IL	35.3643	31.3809	A	Aardsma 2001
896	ARP-213c			6020	60				10938	Nahal Mishmar		cave	IL	35.3643	31.3809	A	Aardsma 2001
897	AZ-739			5540	55		plant remains (charred)		18834	Tell Ziyadeh		settlement	SY	40.844103	36.411033	A	Wright and Rupley 2001
898	AZ-740			5555	55		plant remains (charred)		18834	Tell Ziyadeh		settlement	SY	40.844103	36.411033	A	Wright and Rupley 2001
899	AZ-741			5535	55		plant remains (charred)		18834	Tell Ziyadeh		settlement	SY	40.844103	36.411033	A	Wright and Rupley 2001
900	B-113704			4580	100				448	Hacinebi	trash deposit, Locus 146	settlement	TR	37.9807	37.0628	B	Wright and Rupley 2001
901	B-113705			5300	70				448	Hacinebi	ashy lens, Locus 176	settlement	TR	37.9807	37.0628	B	Wright and Rupley 2001
902	B-113706			5370	80				448	Hacinebi	trash, Locus 133	settlement	TR	37.9807	37.0628	B	Wright and Rupley 2001
903	B-113707			4840	60				448	Hacinebi	floor, Locus 230	settlement	TR	37.9807	37.0628	B	Wright and Rupley 2001
904	B-113708			4840	60				448	Hacinebi	brick collapse, Locus 242	settlement	TR	37.9807	37.0628	B	Wright and Rupley 2001
905	B-113709			4890	70				448	Hacinebi	foundation trench, Locus 237	settlement	TR	37.9807	37.0628	B	Wright and Rupley 2001
906	B-113710			4940	80				448	Hacinebi	roof collapse, Locus 249	settlement	TR	37.9807	37.0628	B	Wright and Rupley 2001
907	B-113712			5050	80				448	Hacinebi		settlement	TR	37.9807	37.0628	B	Wright and Rupley 2001
908	B-113713			4800	80				448	Hacinebi		settlement	TR	37.9807	37.0628	B	Wright and Rupley 2001
909	B-113714			4690	80				448	Hacinebi	pit, Locus 276	settlement	TR	37.9807	37.0628	B	Wright and Rupley 2001
910	B-113716			5130	100				448	Hacinebi	pit fill, Locus 258	settlement	TR	37.9807	37.0628	B	Wright and Rupley 2001
911	B-113717			4770	60				448	Hacinebi	smelting pit fill, Locus 265	settlement	TR	37.9807	37.0628	B	Wright and Rupley 2001
912	B-113718			4850	60				448	Hacinebi	ash deposit, Locus 199	settlement	TR	37.9807	37.0628	B	Wright and Rupley 2001
913	B-174987			5740	40		charcoal		4946	Tell el-Maffar		settlement	PS	35.465	31.8751	A	Anfinset et al. 2011
914	B-174988			5860	40		charcoal		4946	Tell el-Maffar		settlement	PS	35.465	31.8751	A	Anfinset et al. 2011
915	B-191789			6330	40		charcoal		4946	Tell el-Maffar		settlement	PS	35.465	31.8751	A	Anfinset et al. 2011
916	B-191790			6240	60		bone		4946	Tell el-Maffar		settlement	PS	35.465	31.8751	A	Anfinset et al. 2011
917	B-2737			8480	70		charcoal		995	Mezad Mazal		quarry site	IL	35.315	30.93	B	CalPal
918	B-80939			4660	60				448	Hacinebi	pit fill, Locus 75	settlement	TR	37.9807	37.0628	B	Wright and Rupley 2001
919	BA-130239			11445	40				10399	Pinarbasi	BIA	cave	TR	33.0171	37.4939	A	Baird et al. 2013
920	BA-130241			11190	45				10399	Pinarbasi	BHL	cave	TR	33.0171	37.4939	A	Baird et al. 2013
921	BA-130242			11400	45				10399	Pinarbasi	BIA	cave	TR	33.0171	37.4939	A	Baird et al. 2013
922	Bata-405652			7200	30		organic material (charred)		11606	Uğurlu Höyük	Phase V	settlement	TR	25.7084	40.1238	A	Atici et al. 2017
923	Bata-465439			6580	30		bone collagen		373	Ulucak Höyük	Trench L13, stone paved platform	settlement	TR	27.3521	38.4668	A	Çevik and Erdoğu 2020
924	BE-6005.1.1			3191	20		charcoal		303444	Sirkeli Höyük		settlement	TR	35.745278	37.003889	A	Novák et al. 2017
925	BE-6006.1.1			2880	20		charcoal		303444	Sirkeli Höyük		settlement	TR	35.745278	37.003889	A	Novák et al. 2017
926	BE-6007.1.1			2897	20		charcoal		303444	Sirkeli Höyük		settlement	TR	35.745278	37.003889	A	Novák et al. 2017
927	BE-6008.1.1			2873	20		charcoal		303444	Sirkeli Höyük		settlement	TR	35.745278	37.003889	A	Novák et al. 2017
928	BE-6009.1.1			2917	20		charcoal		303444	Sirkeli Höyük		settlement	TR	35.745278	37.003889	A	Novák et al. 2017
929	BE-6010.1.1			2929	20		charcoal		303444	Sirkeli Höyük		settlement	TR	35.745278	37.003889	A	Novák et al. 2017
930	BE-6011.1.1			2929	20		charcoal		303444	Sirkeli Höyük		settlement	TR	35.745278	37.003889	A	Novák et al. 2017
931	BE-6012.1.1			2934	20		charcoal		303444	Sirkeli Höyük		settlement	TR	35.745278	37.003889	A	Novák et al. 2017
932	BE-6013.1.1			2875	33		charcoal		303444	Sirkeli Höyük		settlement	TR	35.745278	37.003889	A	Novák et al. 2017
933	BE-6014.1.1			3343	20		charcoal		303444	Sirkeli Höyük		settlement	TR	35.745278	37.003889	A	Novák et al. 2017
934	BE-6015.1.1			2901	20		charcoal		303444	Sirkeli Höyük		settlement	TR	35.745278	37.003889	A	Novák et al. 2017
935	BE-6016.1.1			2903	20		charcoal		303444	Sirkeli Höyük		settlement	TR	35.745278	37.003889	A	Novák et al. 2017
936	BE-6018.1.1			2964	19		charcoal		303444	Sirkeli Höyük		settlement	TR	35.745278	37.003889	A	Novák et al. 2017
937	BE-6019.1.1			2916	20		charcoal		303444	Sirkeli Höyük		settlement	TR	35.745278	37.003889	A	Novák et al. 2017
938	BE-6020.1.1			3338	20		charcoal		303444	Sirkeli Höyük		settlement	TR	35.745278	37.003889	A	Novák et al. 2017
939	BE-6022.1.1			3223	20		charcoal		303444	Sirkeli Höyük		settlement	TR	35.745278	37.003889	A	Novák et al. 2017
940	BE-6024.1.1			2844	20		charcoal		303444	Sirkeli Höyük		settlement	TR	35.745278	37.003889	A	Novák et al. 2017
941	BE-6025.1.1			2739	20		charcoal		303444	Sirkeli Höyük		settlement	TR	35.745278	37.003889	A	Novák et al. 2017
942	BE-6026.1.1			2763	20		charcoal		303444	Sirkeli Höyük		settlement	TR	35.745278	37.003889	A	Novák et al. 2017
943	BE-6027.1.1			2743	20		charcoal		303444	Sirkeli Höyük		settlement	TR	35.745278	37.003889	A	Novák et al. 2017
944	BE-6028.1.1			2717	34		charcoal		303444	Sirkeli Höyük		settlement	TR	35.745278	37.003889	A	Novák et al. 2017
945	BE-6029.1.1			2774	20		charcoal		303444	Sirkeli Höyük		settlement	TR	35.745278	37.003889	A	Novák et al. 2017
946	BE-6030.1.1			2758	43		charcoal		303444	Sirkeli Höyük		settlement	TR	35.745278	37.003889	A	Novák et al. 2017
947	BE-6031.1.1			2756	20		charcoal		303444	Sirkeli Höyük		settlement	TR	35.745278	37.003889	A	Novák et al. 2017
948	BE-6032.1.1			2775	20		charcoal		303444	Sirkeli Höyük		settlement	TR	35.745278	37.003889	A	Novák et al. 2017
949	BE-6170.1.1			2855	20		charcoal		303444	Sirkeli Höyük		settlement	TR	35.745278	37.003889	A	Novák et al. 2017
950	Beta-		NoLabID	4160	170				303407	Tilbeşar Höyük		settlement	TR	36.874466	37.558411	A	Kepinski-Lecomte and Ergeç 1999
951	Beta-		NoLabID	4300	100				303407	Tilbeşar Höyük		settlement	TR	36.874466	37.558411	A	Kepinski-Lecomte and Ergeç 1999
952	Beta-		NoLabID	4430	70		charcoal		307	Yarim Höyük	Late Uruk?	settlement	TR	37.9	36.9	B	TAY Project
953	Beta-		NoLabID	4630	70		charcoal		307	Yarim Höyük	Late Uruk?	settlement	TR	37.9	36.9	B	TAY Project
954	Beta-100553			3810	50		seed		310	Margi Alonia	A-1 and B	settlement	CY	33.325	35.023	B	Manning 2013
955	Beta-101066			3720	60				311	Titris Höyük	Late Period of Middle EBA	settlement	TR	38.6761	37.4762	A	TAY Project
956	Beta-101602			8630	70		charcoal		18	Tell Halula	Nivel: S2/4-II, sector IV, C, E51 (B)	settlement	SY	38.1667	36.4167	A	Molist et al. 2013; Benz 2014
957	Beta-101603			8710	70		charcoal		18	Tell Halula	Nivel: S2/4-IX, sector IV, C, A12	settlement	SY	38.1667	36.4167	A	Molist et al. 2013; Benz 2014
958	Beta-101604			8310	110		charcoal		18	Tell Halula	Nivel:S2/4-IX?; sector IV, D, A2g	settlement	SY	38.1667	36.4167	A	Molist et al. 2013; Benz 2014
959	Beta-101605			13860	120		charcoal		18	Tell Halula	Nivel: S2/4-XIII, secotr: II, D. A10c	settlement	SY	38.1667	36.4167	A	Molist et al. 2013; Benz 2014
960	Beta-101606			8450	100		charcoal		18	Tell Halula	Nivel; S2/4-XI, sector II, D, E24	settlement	SY	38.1667	36.4167	A	Molist et al. 2013; Benz 2014
961	Beta-104552			8270	100		organic material		15725	Chogha Bonut	L39 (D.T.)	settlement	IR	48.505	32.2222	A	Marshall 2012; CalPal; Flohr et al. 2016
962	Beta-104553			10980	100		organic material		15725	Chogha Bonut	Layer 13	settlement	IR	48.505	32.2222	A	Marshall 2012; CalPal; Flohr et al. 2016
963	Beta-104555			8070	50		charcoal		15725	Chogha Bonut	Feature 28	settlement	IR	48.505	32.2222	A	Marshall 2012; CalPal; Flohr et al. 2016
964	Beta-104993			3940	50				309	Göltepe	EBA	settlement	TR	34.9221	37.8013	A	Yener 2000
965	Beta-104994			2720	60				309	Göltepe		settlement	TR	34.9221	37.8013	A	Yener 2000
966	Beta-105168			4150	70				309	Göltepe	EBA	settlement	TR	34.9221	37.8013	A	Yener 2000
967	Beta-106164			8170	60		charcoal		15725	Chogha Bonut	L39 (D.T.)	settlement	IR	48.505	32.2222	A	Marshall 2012; CalPal; Flohr et al. 2016
968	Beta-106165			8020	50		charcoal		15725	Chogha Bonut	F26(L32; F26/L32	settlement	IR	48.505	32.2222	A	Marshall 2012; CalPal; Flohr et al. 2016
969	Beta-106166			7950	50		charcoal		15725	Chogha Bonut	Feature 14	settlement	IR	48.505	32.2222	A	Marshall 2012; CalPal; Flohr et al. 2016
970	Beta-106167			8300	60		charcoal		15726	Chogha Mish	Sq.S22, 823	settlement	IR	48.5561	32.2238	A	Marshall 2012; CalPal; Flohr et al. 2016
971	Beta-106168			6610	50		charcoal		15726	Chogha Mish	Sq.S18, 902	settlement	IR	48.5561	32.2238	A	Marshall 2012; CalPal; Flohr et al. 2016
972	Beta-106169			6600	50		charcoal		15726	Chogha Mish	Sq.P22, 629	settlement	IR	48.5561	32.2238	A	Marshall 2012; CalPal; Flohr et al. 2016
973	Beta-107908			4230	120		charcoal		316	Sos Höyük	Vb	settlement	TR	41.5285	39.9954	A	Sagona 2000
974	Beta-107909			4510	90		charcoal		316	Sos Höyük	Vb	settlement	TR	41.5285	39.9954	A	Sagona 2000
975	Beta-107910			4910	170		charcoal		316	Sos Höyük	Vb	settlement	TR	41.5285	39.9954	A	Sagona 2000
976	Beta-107911			4110	70		charcoal		316	Sos Höyük	Vb	settlement	TR	41.5285	39.9954	A	Sagona 2000
977	Beta-107912			4390	70		charcoal		316	Sos Höyük	Va; layer Va	settlement	TR	41.5285	39.9954	A	Sagona 2000; Hinz et al. 2012: http://radon-b.ufg.uni-kiel.de/samples/7295
978	Beta-107913			3650	50		charcoal		316	Sos Höyük	IVb	settlement	TR	41.5285	39.9954	A	Sagona 2000
979	Beta-107914			3340	70		charcoal		316	Sos Höyük	IVb	settlement	TR	41.5285	39.9954	A	Sagona 2000
980	Beta-107915			3910	60		bone		316	Sos Höyük	Vd	settlement	TR	41.5285	39.9954	A	Sagona 2000
981	Beta-107916			3220	70		charcoal		316	Sos Höyük	IVb	settlement	TR	41.5285	39.9954	A	Sagona 2000
982	Beta-107917			4120	70		charcoal		316	Sos Höyük	Vc	settlement	TR	41.5285	39.9954	A	Sagona 2000
983	Beta-107918			4240	40		charcoal		316	Sos Höyük	Vc	settlement	TR	41.5285	39.9954	A	Sagona 2000
984	Beta-107919			4170	70		charcoal		316	Sos Höyük	Vc	settlement	TR	41.5285	39.9954	A	Sagona 2000
985	Beta-107920			3950	50		bone		316	Sos Höyük	Vd	settlement	TR	41.5285	39.9954	A	Sagona 2000
986	Beta-108238			8780	50		bone		195	Ganj Dareh	level A, depth 180-200cm; 180-200 cm depth; level A, depth 180-200 cm	settlement	IR	47.4758	34.2721	A	Zeder and Hesse 2000; Marshall 2012; CalPal; Flohr et al. 2016
987	Beta-108239			8930	60		bone		195	Ganj Dareh	level B, depth 165-180cm; 165-80 cm depth; level B, depth 165-180 cm	settlement	IR	47.4758	34.2721	A	Zeder and Hesse 2000; Marshall 2012; CalPal; Flohr et al. 2016
988	Beta-108240			8780	50		bone		195	Ganj Dareh	level B, depth 220-240cm; 220-40 cm depth; level B, depth 220-240 cm	settlement	IR	47.4758	34.2721	A	Zeder and Hesse 2000; Marshall 2012; CalPal; Flohr et al. 2016
989	Beta-108241			8720	50		bone		195	Ganj Dareh	level B, depth 240-260cm; 240-60 cm depth; level B, depth240-260 cm	settlement	IR	47.4758	34.2721	A	Zeder and Hesse 2000; Marshall 2012; CalPal; Flohr et al. 2016
990	Beta-108242			8940	50		bone		195	Ganj Dareh	level B, depth 280-300cm; 280-300 cm depth; level B, depth 280-300 cm	settlement	IR	47.4758	34.2721	A	Zeder and Hesse 2000; Marshall 2012; CalPal; Flohr et al. 2016
991	Beta-108243			8920	50		bone		195	Ganj Dareh	level C, depth 460-480cm; 460-80 cm depth; level C, depth 460-480 cm	settlement	IR	47.4758	34.2721	A	Zeder and Hesse 2000; Marshall 2012; CalPal; Flohr et al. 2016
992	Beta-108244			8840	50		bone		195	Ganj Dareh	level D, depth 430-460cm; 430-60 cm depth; level D, depth 430-460 cm	settlement	IR	47.4758	34.2721	A	Zeder and Hesse 2000; Marshall 2012; CalPal; Flohr et al. 2016
993	Beta-108245			8940	50		bone		195	Ganj Dareh	level D, depth 580-600cm; 580-600 cm depth; level D, depth 580-600 cm	settlement	IR	47.4758	34.2721	A	Zeder and Hesse 2000; Marshall 2012; CalPal; Flohr et al. 2016
994	Beta-108246			8870	50		bone		195	Ganj Dareh	level E, depth 580-585cm; 580-5 cm depth; level E, depth 580-585 cm	settlement	IR	47.4758	34.2721	A	Zeder and Hesse 2000; Marshall 2012; CalPal; Flohr et al. 2016
995	Beta-108247			8830	50		bone		195	Ganj Dareh	level E, depth 665-675cm; 665-75 cm depth; level E, depth 665-675 cm	settlement	IR	47.4758	34.2721	A	Zeder and Hesse 2000; Marshall 2012; CalPal; Flohr et al. 2016
996	Beta-108248			8900	50		bone		195	Ganj Dareh	level E, depth 700-710cm; level E	settlement	IR	47.4758	34.2721	A	Zeder and Hesse 2000; Marshall 2012; CalPal; Flohr et al. 2016
997	Beta-108249			8840	50		bone		195	Ganj Dareh	level E, depth 765-770cm; level E	settlement	IR	47.4758	34.2721	A	Zeder and Hesse 2000; Marshall 2012; CalPal; Flohr et al. 2016
998	Beta-108256			8000	50		bone (carbon)		196	Ali Kosh	level BM, depth 546cm; 546 cm depth; BM, depth 546 cm	settlement	IR	47.3247	32.5576	A	Zeder a Hesse 2000; CalPal; Flohr et al. 2016
999	Beta-110840			2630	50				5534	Khirbat Faynan	Barrage section,2.40 m depth	smelting site	JO	35.4942	30.6274	A	Hunt et al. 2007; Ben-Yosef et al. 2010
1000	Beta-110841			2630	50				5534	Khirbat Faynan	Barrage section, 2.60 m depth	smelting site	JO	35.4942	30.6274	A	Hunt et al. 2007; Ben-Yosef et al. 2010
1001	Beta-110930			4040	50		seeds (charred)		2494	Tell Brak		settlement	SY	41.0586	36.6676	A	Courty 2001
1002	Beta-111121			7240	90				1493	Wadi Dana	Neolithic pit fill	smelting site	JO	35.521	30.6475	A	Hunt et al. 2007
1003	Beta-111366			2800	70				1569	Wadi Fidan 40	Cemetery	open air site	JO	35.4703	30.6235	B	Hunt et al. 2007
1004	Beta-112146			12310	60		dung	Gazella	303392	Shubayqa 1	Pit partially sealed by stone pavement	settlement	JO	37.2281	32.406437	A	Richter et al. 2017
1005	Beta-117121			7820	50		bone		3674	Tepe Guran	Level V; V	settlement	IR	47.0337	34.0191	A	Marshall 2012; CalPal; Flohr et al. 2016
1006	Beta-118580			6260	40				15727	Wadi Fidan 51		open air site	JO	35.371596	30.666809	A	Burton and Levy 2001; Clare 2010; CalPal; Flohr et al. 2016
1007	Beta-118719			8130	70		bone (carbon)		196	Ali Kosh	AK-MJ; Level MJ, depth 70-80cm; MJ, depth 70-80cm	settlement	IR	47.3247	32.5576	A	Zeder and Hesse 2000; CalPal; Flohr et al. 2016
1008	Beta-118720			8140	70		bone (carbon)		196	Ali Kosh	AK-MJ; Level MJ, depth 130-140cm; MJ, depth 130-140cm	settlement	IR	47.3247	32.5576	A	Zeder and Hesse 2000; CalPal; Flohr et al. 2016
1009	Beta-118721			8720	100		bone (carbon)		196	Ali Kosh	AK-180-200 cm depth; AK, depth 180-200 cm	settlement	IR	47.3247	32.5576	A	Zeder and Hesse 2000; CalPal; Flohr et al. 2016
1010	Beta-118722			8110	80		bone (carbon)		196	Ali Kosh	AK-AK; Level AK, depth 210-230cm; AK, depth 210-230cm	settlement	IR	47.3247	32.5576	A	Zeder and Hesse 2000; CalPal; Flohr et al. 2016
1011	Beta-118723			8490	90		bone (carbon)		196	Ali Kosh	AK-AK; Level AK, depth 280-300cm; AK, depth 280-300 cm	settlement	IR	47.3247	32.5576	A	Zeder and Hesse 2000; CalPal; Flohr et al. 2016
1012	Beta-118724			8340	100		bone (carbon)		196	Ali Kosh	AK-AK; Level AK, depth 380-400cm; AK, depth 380-400 cm	settlement	IR	47.3247	32.5576	A	Zeder and Hesse 2000; CalPal; Flohr et al. 2016
1013	Beta-1202011			9890	50				324	Wadi Faynan 16	T 2-211	settlement	JO	35.4557	30.6608	A	Sayej 2007.
1014	Beta-120204			13010	50		shell (terrestrial)	Gastropoda	324	Wadi Faynan 16	Trench 1, 110	settlement	JO	35.4557	30.6608	A	Mithen and Finlayson 2007; Benz 2014; Maher et al. 2011
1015	Beta-120205			9690	50	-27.2	charcoal		324	Wadi Faynan 16	Trench 1, 111; Trench 1, context 111	settlement	JO	35.4557	30.6608	A	Benz 2014; CalPal; Maher et al. 2011; Flohr et al. 2016
1016	Beta-120206			9420	50	-25.8	charcoal		324	Wadi Faynan 16	Trench 1, 111; Trench 1, context 111	settlement	JO	35.4557	30.6608	A	Benz 2014; CalPal; Maher et al. 2011; Flohr et al. 2016
1017	Beta-120207			9400	60	-12.1	charcoal		324	Wadi Faynan 16	Trench 1, 112; Trench 1, context 112	settlement	JO	35.4557	30.6608	A	Benz 2014; CalPal; Maher et al. 2011; Flohr et al. 2016
1018	Beta-120208			12830	50		shell (terrestrial)	Gastropoda	324	Wadi Faynan 16	11200.00%	settlement	JO	35.4557	30.6608	A	Hunt et al. 2007
1019	Beta-120209			11830	50		shell (terrestrial)	Gastropoda	324	Wadi Faynan 16	Trench 1, 114	settlement	JO	35.4557	30.6608	A	Mithen and Finlayson 2007; Benz 2014; Maher et al. 2011
1020	Beta-120210			10190	50	-23.9	charcoal		324	Wadi Faynan 16	Trench 2, context 210	settlement	JO	35.4557	30.6608	A	Maher et al. 2011
1021	Beta-120211			9890	50	-22.4	charcoal		324	Wadi Faynan 16	Trench 2, 211; Trench 2, context 211	settlement	JO	35.4557	30.6608	A	Benz 2014; CalPal; Maher et al. 2011; Flohr et al. 2016
1022	Beta-120368			4430	50				303407	Tilbeşar Höyük		settlement	TR	36.874466	37.558411	A	Kepinski-Lecomte and Ergeç 1999
1023	Beta-120451			4160	60		charcoal		316	Sos Höyük	Vc	settlement	TR	41.5285	39.9954	A	Sagona 2000
1024	Beta-120452			4590	50		charcoal		316	Sos Höyük	Va; layer Va	settlement	TR	41.5285	39.9954	A	Sagona 2000; Hinz et al. 2012: http://radon-b.ufg.uni-kiel.de/samples/7297
1025	Beta-121012			8600	60		charcoal		18	Tell Halula	Nivel: S2/4-XII, S2-4, 4D, D3a	settlement	SY	38.1667	36.4167	A	Molist et al. 2013; Benz 2014
1026	Beta-122721			8540	90		bone		196	Ali Kosh	AK-BM; 635 cm depth; BM, depth 635 cm	settlement	IR	47.3247	32.5576	A	Zeder and Hesse 2000; CalPal; Flohr et al. 2016
1027	Beta-125320			4170	40		seeds (charred)		2494	Tell Brak		settlement	SY	41.0586	36.6676	A	Courty 2001
1028	Beta-1264			4040	175				15729	Tor Sabiha J8		cave	JO	35.463746	29.948654	A	CalPal; Henry 1995; Burton and Levy 2001
1029	Beta-131729			5560	50	-22.7	charcoal		15730	Gilat	IIA; Locus 696, basket 5275, pit	settlement	IL	34.6499	31.3285	B	Burton and Levy 2001; Banning 2007; CalPal; Flohr et al. 2016
1030	Beta-131730			5730	40	-23.3	charcoal		15730	Gilat	IIB; Locus 1265, basket 3991, hearth	settlement	IL	34.6499	31.3285	B	Burton and Levy 2001; Banning 2007; CalPal; Flohr et al. 2016
1031	Beta-13215			8000	230		charcoal		333	Gritille	C; C; Phase C	settlement	TR	38.5654	37.5492	B	TAY Project; Flohr et al. 2016
1032	Beta-13216			8610	90		charcoal	Pistacia	333	Gritille	C; C; Phase C	settlement	TR	38.5654	37.5492	B	TAY Project; Flohr et al. 2016
1033	Beta-13217			8460	180		charcoal		333	Gritille	E (late); E (late); Later Phase E	settlement	TR	38.5654	37.5492	B	TAY Project; Flohr et al. 2016
1034	Beta-13218			7950	120		charcoal		333	Gritille	B; B; Phase B	settlement	TR	38.5654	37.5492	B	TAY Project; Flohr et al. 2016
1035	Beta-134009			4050	50		charcoal		78	Bab edh-Dhra	layer IIIA2, locus 143	settlement	JO	35.5342	31.2539	A	Regev et al. 2012a
1036	Beta-134010			4020	70				78	Bab edh-Dhra	layer IIIA2, locus 144	settlement	JO	35.5342	31.2539	A	Regev et al. 2012a
1037	Beta-134011			4600	70		charcoal		78	Bab edh-Dhra	Layer IV, locus 40	settlement	JO	35.5342	31.2539	A	Regev et al. 2012a
1038	Beta-134012			4380	60		charcoal		78	Bab edh-Dhra	layer IV, locus 3, ash layer	settlement	JO	35.5342	31.2539	A	Regev et al. 2012a
1039	Beta-134013			4480	40		charcoal		78	Bab edh-Dhra	layer IV, locus 22, village house	settlement	JO	35.5342	31.2539	A	Regev et al. 2012a
1040	Beta-134014			4510	60		charcoal		78	Bab edh-Dhra		settlement	JO	35.5342	31.2539	A	Regev et al. 2012a
1041	Beta-134016			3800	60		charcoal		78	Bab edh-Dhra	Field XVI.4, Str I, L7	settlement	JO	35.5342	31.2539	A	Regev et al. 2012a
1042	Beta-134017			3690	60		charcoal		78	Bab edh-Dhra	Field XVI.1, Str I, L12	settlement	JO	35.5342	31.2539	A	Regev et al. 2012a
1043	Beta-134066			4840	180				335	Çadir Höyük	Chalcolithic	settlement	TR	35.1433	39.6767	A	Reingruber and Thissen 2016; TAY Project
1044	Beta-134069			4850	50		charcoal		335	Çadir Höyük	deep sounding	settlement	TR	35.1433	39.6767	A	CalPal; Reingruber and Thissen 2016; TAY Project
1045	Beta-134070			4380	130		organic material		335	Çadir Höyük	Level 1	settlement	TR	35.1433	39.6767	A	CalPal; Reingruber and Thissen 2016; TAY Project
1046	Beta-135110			9180	60	-26.7	charcoal		324	Wadi Faynan 16	Trench 3, 329; T 3; Trench 3, context 329	settlement	JO	35.4557	30.6608	A	Benz 2014; CalPal; Sayej 2007; Flohr et al. 2016
1047	Beta-135111			10220	60	-22.7	charcoal		324	Wadi Faynan 16	WF 32802;Trench 3, 332; T 3; Trench 3, context 332	settlement	JO	35.4557	30.6608	A	Benz 2014; CalPal; Sayej 2007; Flohr et al. 2016
1048	Beta-135112			4440	50				1622	Wadi Faynan 8	320	open air site	JO	35.45	30.6	D	Hunt et al. 2007
1049	Beta-137020			7100	70		bone	animal	196	Ali Kosh	MJ, 50-60 cm depth	settlement	IR	47.3247	32.5576	A	Zeder 2008; CalPal; Flohr et al. 2016
1050	Beta-137021			8450	70		bone	animal	196	Ali Kosh	AK, 250-270 cm depth	settlement	IR	47.3247	32.5576	A	Zeder 2008; CalPal; Flohr et al. 2016
1051	Beta-137024			8410	50		bone	animal	196	Ali Kosh	BM, 680-710 cm depth	settlement	IR	47.3247	32.5576	A	Zeder 2008; CalPal; Flohr et al. 2016
1052	Beta-138548			8750	40		charcoal		341	Akarçay Tepe	phase V	settlement	TR	38.0257	36.9191	A	Arimura et al. 2000; CalPal
1053	Beta-138582			7470	80		charcoal		341	Akarçay Tepe	II; Phase II; Square 20M, feature 21	settlement	TR	38.0257	36.9191	A	Arimura et al. 2000; Özbasaran and Duru 2011; CalPal; Flohr et al. 2016; TAY Project
1054	Beta-138583			8390	110		charcoal		341	Akarçay Tepe	late middle PPNB-late PPNB;phase IV; Phase IV; Square 20P, feature 24	settlement	TR	38.0257	36.9191	A	Arimura et al. 2000; Özbasaran and Duru 2011; CalPal; Flohr et al. 2016
1055	Beta-138584			8750	40		charcoal		341	Akarçay Tepe	V; Phase V; Square 27 U, feature C.2	settlement	TR	38.0257	36.9191	A	Arimura et al. 2000; Özbasaran and Duru 2011; CalPal; Flohr et al. 2016; TAY Project
1056	Beta-138585			7280	50		charcoal		341	Akarçay Tepe	I; Phase I; Square 19K, feature 9	settlement	TR	38.0257	36.9191	A	Arimura et al. 2000; Özbasaran and Duru 2011; CalPal; Flohr et al. 2016; TAY Project
1057	Beta-138586			7970	120		charcoal		341	Akarçay Tepe	III; Phase III; Square 20N, feature 6	settlement	TR	38.0257	36.9191	A	Arimura et al. 2000; Özbasaran and Duru 2011; CalPal; Flohr et al. 2016; TAY Project
1058	Beta-138629			3780	30		seed		310	Margi Alonia	A-1 and B	settlement	CY	33.325	35.023	B	Manning 2013
1059	Beta-138630			3780	30		seed		310	Margi Alonia	A-1 and B	settlement	CY	33.325	35.023	B	Manning 2013
1060	Beta-140757			8390	50				522	Ghuwayr 1	Area I/phaseIII; phase III; Area I	settlement	JO	35.5061	30.6231	A	Simmons and Najjar 2006; Benz 2014; CalPal; Flohr et al. 2016
1061	Beta-140758			8620	50				522	Ghuwayr 1	Area I/phaseIII; phase III; Area I	settlement	JO	35.5061	30.6231	A	Simmons and Najjar 2006; Benz 2014; CalPal; Flohr et al. 2016
1062	Beta-140759			8610	50				522	Ghuwayr 1	Area I/phaseIII; phase III; Area I	settlement	JO	35.5061	30.6231	A	Simmons and Najjar 2006; Benz 2014; CalPal; Flohr et al. 2016
1063	Beta-143810			3970	40				5590	Khirbat Hamrat Ifdan (Wadi Fidan 120)		smelting site	JO	35.391014	30.663588	A	Ben-Yosef et al. 2016
1064	Beta-143811			4020	70				5590	Khirbat Hamrat Ifdan (Wadi Fidan 120)		smelting site	JO	35.391014	30.663588	A	Ben-Yosef et al. 2016
1065	Beta-143812			3650	60				5590	Khirbat Hamrat Ifdan (Wadi Fidan 120)		smelting site	JO	35.391014	30.663588	A	Ben-Yosef et al. 2016
1066	Beta-143813			3960	50				5590	Khirbat Hamrat Ifdan (Wadi Fidan 120)		smelting site	JO	35.391014	30.663588	A	Ben-Yosef et al. 2016
1067	Beta-146092			4110	80				311	Titris Höyük	Middle EBA	settlement	TR	38.6761	37.4762	A	TAY Project
1068	Beta-146095			4420	90				311	Titris Höyük	Late Period of Early EBA	settlement	TR	38.6761	37.4762	A	TAY Project
1069	Beta-146096			4300	100				311	Titris Höyük	Late Period of Early EBA	settlement	TR	38.6761	37.4762	A	TAY Project
1070	Beta-146097			4110	70				311	Titris Höyük	Middle EBA	settlement	TR	38.6761	37.4762	A	TAY Project
1071	Beta-146099			4560	70				311	Titris Höyük	Early EBA	settlement	TR	38.6761	37.4762	A	TAY Project
1072	Beta-146100			4050	130				311	Titris Höyük	Early EBA	settlement	TR	38.6761	37.4762	A	TAY Project
1073	Beta-146703			2890	60				335	Çadir Höyük	IV LBA	settlement	TR	35.1433	39.6767	A	TAY Project
1074	Beta-146705			4080	80		charcoal		335	Çadir Höyük	Level 1	settlement	TR	35.1433	39.6767	A	CalPal; Reingruber and Thissen 2016; TAY Project
1075	Beta-146707			6130	40		organic material		335	Çadir Höyük	Level 3A, stratum 4C	settlement	TR	35.1433	39.6767	A	Gorny et al. 2002; CalPal; Erdoğu 2003; Reingruber and Thissen 2016; TAY Project
1076	Beta-146710			5740	50		charcoal		335	Çadir Höyük	Level 3A, stratum 4C	settlement	TR	35.1433	39.6767	A	Gorny et al. 2002; CalPal; Erdoğu 2003; Reingruber and Thissen 2016; TAY Project
1077	Beta-146714			4750	80		charcoal		335	Çadir Höyük	deep sounding	settlement	TR	35.1433	39.6767	A	CalPal; Reingruber and Thissen 2016; TAY Project
1078	Beta-147111			7630	60		bone	animal	3674	Tepe Guran	Level D; D	settlement	IR	47.0337	34.0191	A	Zeder 2008; CaPal; Marshall 2012
1079	Beta-147112			7260	40		bone	animal	3674	Tepe Guran	Level F; F	settlement	IR	47.0337	34.0191	A	Zeder 2008; CaPal; Marshall 2012
1080	Beta-147113			7950	40		bone	animal	3674	Tepe Guran	Level H; H	settlement	IR	47.0337	34.0191	A	Zeder 2008; CaPal; Marshall 2012
1081	Beta-147114			7080	60		bone	animal	3674	Tepe Guran	Level K; K	settlement	IR	47.0337	34.0191	A	Zeder 2008; CaPal; Marshall 2012
1082	Beta-147115			7940	40		bone	animal	3674	Tepe Guran	Level L; L	settlement	IR	47.0337	34.0191	A	Zeder 2008; CaPal; Marshall 2012
1083	Beta-147116			8130	40		bone		3674	Tepe Guran	Level L; L	settlement	IR	47.0337	34.0191	A	Marshall 2012; CalPal; Flohr et al. 2016
1084	Beta-147117			7890	40		bone	animal	3674	Tepe Guran	Level P; P	settlement	IR	47.0337	34.0191	A	Zeder 2008; CaPal; Marshall 2012
1085	Beta-147118			8070	40		bone	animal	3674	Tepe Guran	Level Q; Q	settlement	IR	47.0337	34.0191	A	Zeder 2008; CaPal; Marshall 2012
1086	Beta-147119			8000	50		bone	animal	3674	Tepe Guran	Level R; R	settlement	IR	47.0337	34.0191	A	Zeder 2008; CaPal; Marshall 2012
1087	Beta-147120			8060	40		bone	animal	3674	Tepe Guran	Level U; U	settlement	IR	47.0337	34.0191	A	Zeder 2008; CaPal; Marshall 2012
1088	Beta-147121			7820	50		bone	animal	3674	Tepe Guran		settlement	IR	47.0337	34.0191	A	Zeder 2008
1089	Beta-147122			8170	40		bone	animal	3674	Tepe Guran	Level T; T	settlement	IR	47.0337	34.0191	A	Zeder 2008; CaPal; Marshall 2012
1090	Beta-147131			7810	40		bone		3674	Tepe Guran	Level H; H	settlement	IR	47.0337	34.0191	A	Marshall 2012; CalPal; Flohr et al. 2016
1091	Beta-147501			4170	50		grain	Triticum dicoccum	12944	Tell el-Hesi	Field VI Area 42 locus 021	settlement	IL	34.7303	31.5478	A	Anderson 2006
1092	Beta-147502			4200	50		seeds		12944	Tell el-Hesi	Field VI Area 52 locus 010.3	settlement	IL	34.7303	31.5478	A	Anderson 2006
1093	Beta-148064			2490	130		charcoal		348	Boztepe	Iron Age	settlement	TR	40.7571	37.8502	B	TAY Project
1094	Beta-148066			2750	40		charcoal		348	Boztepe	Iron Age	settlement	TR	40.7571	37.8502	B	TAY Project
1095	Beta-148067			2730	80		charcoal		348	Boztepe	Iron Age	settlement	TR	40.7571	37.8502	B	TAY Project
1096	Beta-148069			2600	70		charcoal		348	Boztepe	Iron Age	settlement	TR	40.7571	37.8502	B	TAY Project
1097	Beta-151641			3050	40		seeds		256	Umm el-Marra	Southeast area, destruction level	settlement	SY	37.6934	36.134	A	Schwartz 2017
1098	Beta-151642			3000	70		seeds		256	Umm el-Marra	Southeast area, destruction level	settlement	SY	37.6934	36.134	A	Schwartz 2017
1099	Beta-151643			3100	50		seeds		256	Umm el-Marra	Southeast area, destruction level	settlement	SY	37.6934	36.134	A	Schwartz 2017
1100	Beta-151644			3050	60		seeds		256	Umm el-Marra	Southeast area, destruction level	settlement	SY	37.6934	36.134	A	Schwartz 2017
1101	Beta-151645			3050	80		seeds		256	Umm el-Marra	Southeast area, destruction level	settlement	SY	37.6934	36.134	A	Schwartz 2017
1102	Beta-155572			4430	60		organic material		355	Kenan Tepe	Late Chalcolithic	settlement	TR	40.813691	37.8311	A	TAY Project
1103	Beta-156415			4210	40		bone		355	Kenan Tepe	EBA ?	settlement	TR	40.813691	37.8311	A	TAY Project
1104	Beta-159385			2920	70				335	Çadir Höyük	IV LBA	settlement	TR	35.1433	39.6767	A	TAY Project
1105	Beta-159388			3300	80				335	Çadir Höyük	III MBA	settlement	TR	35.1433	39.6767	A	TAY Project
1106	Beta-159389			3430	70				335	Çadir Höyük	III MBA	settlement	TR	35.1433	39.6767	A	TAY Project
1107	Beta-159391			4700	80				335	Çadir Höyük	Chalcolithic	settlement	TR	35.1433	39.6767	A	TAY Project
1108	Beta-159542			11210	110		bone	animal	3076	Palegawra		cave	IQ	45.1	35.64	B	Zeder 2008
1109	Beta-159543			12510	90		bone	animal	3076	Palegawra		cave	IQ	45.1	35.64	B	Zeder 2008
1110	Beta-159544			10170	70		bone	animal	3076	Palegawra		cave	IQ	45.1	35.64	B	Zeder 2008
1111	Beta-159545			8790	70		bone	animal	3076	Palegawra		cave	IQ	45.1	35.64	B	Zeder 2008
1112	Beta-159546			5130	50		bone	animal	3076	Palegawra		cave	IQ	45.1	35.64	B	Zeder 2008
1113	Beta-159547			7470	70		bone	animal	10711	Tepe Sarab	Level 1A	settlement	IR	47.08	34.37	B	Zeder 2008; CalPal; Marshall 2012
1114	Beta-159548			7950	60		bone	animal	10711	Tepe Sarab	Level 3	settlement	IR	47.08	34.37	B	Zeder 2008; CalPal; Marshall 2012
1115	Beta-159549			7800	60		bone	animal	10711	Tepe Sarab	Level 5	settlement	IR	47.08	34.37	B	Zeder 2008; CalPal; Marshall 2012
1116	Beta-159550			8070	60		bone	animal	10711	Tepe Sarab	Level 4	settlement	IR	47.08	34.37	B	Zeder 2008; CalPal; Marshall 2012
1117	Beta-159552			7790	60		bone	animal	3079	Tappeh Asiab	75-90 cm	settlement	IR	47.138079	34.322926	A	Zeder 2008
1118	Beta-159554			9370	60		bone	animal	3079	Tappeh Asiab		settlement	IR	47.138079	34.322926	A	Zeder 2008
1119	Beta-159555			9480	80		bone	animal	3079	Tappeh Asiab	30-45 cm	settlement	IR	47.138079	34.322926	A	Zeder 2008
1120	Beta-161863			5780	100				9942	Shiqmim		settlement	IL	35.5588	32.7605	B	Braun et al. 2013
1121	Beta-161864			5220	70		charcoal		9942	Shiqmim		settlement	IL	35.5588	32.7605	B	Burton and Levy 2011
1122	Beta-161865			5440	80		charcoal		9942	Shiqmim		settlement	IL	35.5588	32.7605	B	Burton and Levy 2011
1123	Beta-161866			5270	70		charcoal		9942	Shiqmim		settlement	IL	35.5588	32.7605	B	Burton and Levy 2011
1124	Beta-161867			5130	70		charcoal		9942	Shiqmim		settlement	IL	35.5588	32.7605	B	Burton and Levy 2011
1125	Beta-161868			5460	90		charcoal		9942	Shiqmim		settlement	IL	35.5588	32.7605	B	Burton and Levy 2011
1126	Beta-161869			5250	50		charcoal		9942	Shiqmim		settlement	IL	35.5588	32.7605	B	Burton and Levy 2011
1127	Beta-161870			5270	70		charcoal		9942	Shiqmim		settlement	IL	35.5588	32.7605	B	Burton and Levy 2011
1128	Beta-161871			5300	80		charcoal		9942	Shiqmim		settlement	IL	35.5588	32.7605	B	Burton and Levy 2011
1129	Beta-161872			5220	70		charcoal		9942	Shiqmim		settlement	IL	35.5588	32.7605	B	Burton and Levy 2011
1130	Beta-161874			5270	70		charcoal		9942	Shiqmim		settlement	IL	35.5588	32.7605	B	Burton and Levy 2011
1131	Beta-161875			5280	70		charcoal		9942	Shiqmim		settlement	IL	35.5588	32.7605	B	Burton and Levy 2011
1132	Beta-161876			5300	50		charcoal		9942	Shiqmim		settlement	IL	35.5588	32.7605	B	Burton and Levy 2011
1133	Beta-163587			4090	40		charcoal		12939	Tell es-Sakan	Area C: Str C-4, Layer 2, Sq AE 42; L3071	settlement	PS	34.404631	31.475817	A	Regev et al. 2012a
1134	Beta-163588			3860	90		charcoal		12939	Tell es-Sakan	Area C: Str C-4, floor a, Sq AE 45; L3019	settlement	PS	34.404631	31.475817	A	Regev et al. 2012a
1135	Beta-163589			4020	40		charcoal		12939	Tell es-Sakan	Area C: Str C-4, Sq AD___AE 44; L3038	settlement	PS	34.404631	31.475817	A	Regev et al. 2012a
1136	Beta-163590			4280	80		charcoal		12939	Tell es-Sakan	Area C; Str C-4, Layer 3; L401	settlement	PS	34.404631	31.475817	A	Regev et al. 2012a
1137	Beta-163591			4140	70		charcoal		12939	Tell es-Sakan	Area C; Str C-4, Sq AD 44; L3021	settlement	PS	34.404631	31.475817	A	Regev et al. 2012a
1138	Beta-165446			3500	50				355	Kenan Tepe	MBA	settlement	TR	40.813691	37.8311	A	TAY Project
1139	Beta-165447			3520	60				355	Kenan Tepe	MBA	settlement	TR	40.813691	37.8311	A	TAY Project
1140	Beta-165448			3520	40				355	Kenan Tepe	MBA	settlement	TR	40.813691	37.8311	A	TAY Project
1141	Beta-166341			4510	40		organic material		355	Kenan Tepe	Late Chalcolithic	settlement	TR	40.813691	37.8311	A	TAY Project
1142	Beta-166342			4700	40				355	Kenan Tepe	Late Chalcolithic	settlement	TR	40.813691	37.8311	A	TAY Project
1143	Beta-166343			4820	40				355	Kenan Tepe	Late Chalcolithic	settlement	TR	40.813691	37.8311	A	TAY Project
1144	Beta-173036			8260	40				341	Akarçay Tepe	feature 42; Phase IV-VI; Square 27X, feature 42	settlement	TR	38.0257	36.9191	A	Özbaşaran 2011; CalPal; Flohr et al. 2016
1145	Beta-174035			8560	40				341	Akarçay Tepe	Square 27Y; feature 65; Phase VI; Square 27Y, feature 65	settlement	TR	38.0257	36.9191	A	Özbasaran and Duru 2011; Benz 2014; CalPal; Flohr et al. 2016
1146	Beta-174036			8260	40				341	Akarçay Tepe	Square 27X; feature 42	settlement	TR	38.0257	36.9191	A	Benz 2014
1147	Beta-174037			8310	130				341	Akarçay Tepe	Square 20P; feature 66; Phase IV-VI; Square 20P, feature 66	settlement	TR	38.0257	36.9191	A	Özbasaran and Duru 2011; Benz 2014; CalPal; Flohr et al. 2016
1148	Beta-174038			7930	40				341	Akarçay Tepe	Square 28U; feature 18; Phase IV-VI; Square 28U, feature 18	settlement	TR	38.0257	36.9191	A	Özbasaran and Duru 2011; Benz 2014; CalPal; Flohr et al. 2016
1149	Beta-174039			7860	40				341	Akarçay Tepe	Square 210; feature 42; Phase III; Square 210, feature 42	settlement	TR	38.0257	36.9191	A	Özbasaran and Duru 2011; Benz 2014; CalPal; Flohr et al. 2016
1150	Beta-174040			7690	50				341	Akarçay Tepe	Square 19F, feature 32; Phase I/II; Square 19F, feature 32	settlement	TR	38.0257	36.9191	A	Özbasaran and Duru 2011; Benz 2014; CalPal
1151	Beta-174041			8300	40				341	Akarçay Tepe	Square 25U; feature 29; Phase IV-VI; Square 25U, feature 29	settlement	TR	38.0257	36.9191	A	Özbasaran and Duru 2011; Benz 2014; CalPal; Flohr et al. 2016
1152	Beta-174042			7030	40		charcoal		10674	Chagar Bazar	Ch.E Couche 10.4 (CB 2723); Proto-Halaf (earliest occupation on site); Ch.E Couche 10.4 (CB 2723)	settlement	SY	40.897942	36.875971	A	Cruells 2008; CalPal; Flohr et al. 2016
1153	Beta-174043			6980	50		charcoal		10674	Chagar Bazar	Ch.F Couche 5.7 (CB 4147); Proto-Halaf (earliest occupation on site); Ch.F Couche 5.7 (CB 4147)	settlement	SY	40.897942	36.875971	A	Cruells 2008; CalPal; Flohr et al. 2016
1154	Beta-176370			4150	40		organic material (charred)		355	Kenan Tepe		settlement	TR	40.813691	37.8311	A	Parker and Dodd 2005
1155	Beta-176371			4520	40		organic material (charred)		355	Kenan Tepe		settlement	TR	40.813691	37.8311	A	Parker and Dodd 2005
1156	Beta-176372			5870	40		charcoal?		355	Kenan Tepe		settlement	TR	40.813691	37.8311	A	TAY Project; Flohr et al. 2016
1157	Beta-176373			5750	40		charcoal?		355	Kenan Tepe		settlement	TR	40.813691	37.8311	A	TAY Project; Flohr et al. 2016
1158	Beta-176374			4400	40		organic material (charred)		355	Kenan Tepe		settlement	TR	40.813691	37.8311	A	Parker and Dodd 2005
1159	Beta-176375			4400	40		organic material (charred)		355	Kenan Tepe		settlement	TR	40.813691	37.8311	A	Parker and Dodd 2005
1160	Beta-176376			4350	40		organic material (charred)		355	Kenan Tepe		settlement	TR	40.813691	37.8311	A	Parker and Dodd 2005
1161	Beta-176377			3620	40		organic material (charred)		355	Kenan Tepe		settlement	TR	40.813691	37.8311	A	Parker and Dodd 2005
1162	Beta-177116			8130	40		bone	animal	3674	Tepe Guran		settlement	IR	47.0337	34.0191	A	Zeder 2008
1163	Beta-177117			8280	40		bone	animal	3674	Tepe Guran		settlement	IR	47.0337	34.0191	A	Zeder 2008
1164	Beta-177122			7550	40		bone (carbon)	animal	196	Ali Kosh	MJ, 90-100 cm depth	settlement	IR	47.3247	32.5576	A	Zeder 2008; CalPal; Flohr et al. 2016
1165	Beta-177124			8050	40		bone (carbon)	animal	196	Ali Kosh	AK, 230 cm depth	settlement	IR	47.3247	32.5576	A	Zeder 2008; CalPal; Flohr et al. 2016
1166	Beta-177126			8530	40		bone (carbon)	animal	196	Ali Kosh	BM, 680 cm depth	settlement	IR	47.3247	32.5576	A	Zeder 2008; CalPal; Flohr et al. 2016
1167	Beta-177131			7810	40		bone	animal	3674	Tepe Guran		settlement	IR	47.0337	34.0191	A	Zeder 2008
1168	Beta-177132			8070	40		bone	animal	15725	Chogha Bonut	nd	settlement	IR	48.505	32.2222	A	Zeder 2008; Marshall 2012; CalPal; Flohr et al. 2016
1169	Beta-177133			8120	40		bone	animal	15725	Chogha Bonut	nd	settlement	IR	48.505	32.2222	A	Zeder 2008; Marshall 2012; CalPal; Flohr et al. 2016
1170	Beta-177134			8040	40		bone	animal	15725	Chogha Bonut	nd	settlement	IR	48.505	32.2222	A	Zeder 2008; Marshall 2012; CalPal; Flohr et al. 2016
1171	Beta-177177			8280	40		bone		3674	Tepe Guran	Level V; V	settlement	IR	47.0337	34.0191	A	Marshall 2012; CalPal; Flohr et al. 2016
1172	Beta-1777			4090	70		seeds		11326	Tell Leilan	floor	settlement	SY	41.5053	36.9572	A	Weiss et al. 1993; Ristvet 2011
1173	Beta-178241			8370	40		bone	animal	342	Körtik Tepe		settlement	TR	40.988021	37.815712	A	Arbuckle 2006; Benz 2014; CalPal; Flohr et al. 2016
1174	Beta-178242			9870	40		bone	animal	342	Körtik Tepe		settlement	TR	40.988021	37.815712	A	Arbuckle 2006; Benz 2014; CalPal; Flohr et al. 2016
1175	Beta-178747			6980	60		charcoal		373	Ulucak Höyük	IVb2; phase IVb, O11d, Bld 8, in front of the painted wall; IVb2	settlement	TR	27.3521	38.4668	A	Çilingiroglu et al. 2012; Brami and Zanotti 2015; CalPal; Reingruber and Thissen 2016; Flohr et al. 2016
1176	Beta-178748			6900	70		charcoal		373	Ulucak Höyük	IVb2; phase IVb, O11d, Bld 8, in front of the painted wall; IVb2	settlement	TR	27.3521	38.4668	A	Çilingiroglu et al. 2012; Brami and Zanotti 2015; CalPal; Reingruber and Thissen 2016; Flohr et al. 2016
1177	Beta-180241			5880	40		charcoal?		355	Kenan Tepe		settlement	TR	40.813691	37.8311	A	TAY Project; Flohr et al. 2016
1178	Beta-183649			8480	40	-23	charcoal		377	Kritou-Marottou - Ais Yiorkis	Unit FN 22A;10N20W, 3a	settlement	CY	32.5607	34.9203	B	Manning 2013
1179	Beta-183650			8600	40	-27	organic material		377	Kritou-Marottou - Ais Yiorkis	Unit SFN 21;5N20W, 3a	settlement	CY	32.5607	34.9203	B	CalPal
1180	Beta-183651			8580	40	-27	organic material		377	Kritou-Marottou - Ais Yiorkis	Unit SFN 26;10N20W, 4	settlement	CY	32.5607	34.9203	B	CalPal
1181	Beta-188370			7120	50		charcoal		373	Ulucak Höyük	V; phase Va, L13d, Southern part of bld 22; Va	settlement	TR	27.3521	38.4668	A	Çilingiroglu et al. 2012; Brami and Zanotti 2015; CalPal; Reingruber and Thissen 2016; Flohr et al. 2016
1182	Beta-188371			7110	40		nutshell (charred)	Quercus	373	Ulucak Höyük	V; phase IVi, N11a, South part of the grid; IVi	settlement	TR	27.3521	38.4668	A	Çilingiroglu et al. 2012; Brami and Zanotti 2015; CalPal; Reingruber and Thissen 2016; Flohr et al. 2016
1183	Beta-188372			7300	40		charcoal		373	Ulucak Höyük	V; phase Va, L13c, Bld 23, inside the silo on NE corner; Va	settlement	TR	27.3521	38.4668	A	Çilingiroglu et al. 2012; Brami and Zanotti 2015; CalPal; Reingruber and Thissen 2016; Flohr et al. 2016
1184	Beta-192520			9900	40	-25.7	charcoal	Ficus	324	Wadi Faynan 16	Trench 1, 126; Trench 1, context 126	settlement	JO	35.4557	30.6608	A	Mithen and Finlayson 2007; Benz 2014; Flohr et al. 2016
1185	Beta-192521			10500	40	-21.5	charcoal	Cupressaceae	324	Wadi Faynan 16	Trench 1, 130; Trench 1, context 130	settlement	JO	35.4557	30.6608	A	Mithen and Finlayson 2007; Benz 2014; Flohr et al. 2016
1186	Beta-192522			9880	40	-25.5	charcoal	Tamarix	324	Wadi Faynan 16	Trench 1, 148; Trench 1, context 148	settlement	JO	35.4557	30.6608	A	Mithen and Finlayson 2007; Benz 2014; Flohr et al. 2016
1187	Beta-192523			9920	40	-25.5	charcoal	Ficus	324	Wadi Faynan 16	Trench 1, 151; Trench 1, context 151	settlement	JO	35.4557	30.6608	A	Mithen and Finlayson 2007; Benz 2014; Flohr et al. 2016
1188	Beta-192524			10150	40	-21.2	charcoal	Cupressaceae	324	Wadi Faynan 16	Trench 2, 232; Trench 2, context 232	settlement	JO	35.4557	30.6608	A	Mithen and Finlayson 2007; Benz 2014; Flohr et al. 2016
1189	Beta-192525			10350	40	-22.6	charcoal	Cupressaceae	324	Wadi Faynan 16	Trench 2, 239; Trench 2, context 239	settlement	JO	35.4557	30.6608	A	Mithen and Finlayson 2007; Benz 2014; Flohr et al. 2016
1190	Beta-192526			10420	40	-21.4	charcoal	Cupressaceae	324	Wadi Faynan 16	Trench 2, 241; Trench 2, context 241	settlement	JO	35.4557	30.6608	A	Mithen and Finlayson 2007; Benz 2014; Flohr et al. 2016
1191	Beta-192527			10440	40	-22.1	charcoal	Cupressaceae	324	Wadi Faynan 16	Trench 2, 243; Trench 2, context 243	settlement	JO	35.4557	30.6608	A	Mithen and Finlayson 2007; Benz 2014; Flohr et al. 2016
1192	Beta-192528			4490	40				324	Wadi Faynan 16	32300.00%	settlement	JO	35.4557	30.6608	A	Hunt et al. 2007
1193	Beta-192529			9870	40	-21.1	charcoal		324	Wadi Faynan 16	Trench 3, 330; Trench 3, context 330	settlement	JO	35.4557	30.6608	A	Mithen and Finlayson 2007; Benz 2014; Flohr et al. 2016
1194	Beta-192530			10340	40	-22.1	charcoal	Cupressaceae	324	Wadi Faynan 16	Trench 3, 332; Trench 3, context 332	settlement	JO	35.4557	30.6608	A	Mithen and Finlayson 2007; Benz 2014; Flohr et al. 2016
1195	Beta-192531			9950	40	-26.2	charcoal	Tamarix	324	Wadi Faynan 16	Trench 3, 327; Trench 3, context 327	settlement	JO	35.4557	30.6608	A	Mithen and Finlayson 2007; Benz 2014; Flohr et al. 2016
1196	Beta-192536			10420	40		charcoal	Cupressaceae	324	Wadi Faynan 16	241, fragment of floor	settlement	JO	35.4557	30.6608	A	Wicks et al. 2016
1197	Beta-19520			9900	40		charcoal	Ficus	324	Wadi Faynan 16	Trench 1, 126	settlement	JO	35.4557	30.6608	A	CalPal
1198	Beta-197724			7180	60				18	Tell Halula	Proto-Halaf	settlement	SY	38.1667	36.4167	A	Cruells 2008; CalPal; Flohr et al. 2016
1199	Beta-197725			7220	70				18	Tell Halula	Proto-Halaf	settlement	SY	38.1667	36.4167	A	Cruells 2008; CalPal; Flohr et al. 2016
1200	Beta-19906			8970	150		charcoal		50	Ain Ghazal	MPPNB-1;loc. 3282,113, Room fill; 3282, MPPNB1; ; Central, 3282.113, rocky room fill; 3282, MPPNB1	settlement	JO	35.976	31.988	A	Rollefson et al. 1992; Rollefson 1998; Maher et al. 2011; Flohr et al. 2016
1201	Beta-19907			8520	110		charcoal		50	Ain Ghazal	MPPNB-4;loc. 3282,088, Beneath floor; Central, 3282.088, fill beneath floor	settlement	JO	35.976	31.988	A	Rollefson et al. 1992; Rollefson 1998; Maher et al. 2011; Flohr et al. 2016
1202	Beta-201410			2790	40				5534	Khirbat Faynan	Slag heap	smelting site	JO	35.4942	30.6274	A	Ben-Yosef et al. 2010
1203	Beta-203399			1610	40				5534	Khirbat Faynan	Barrage section, 1.74-1.76 m	smelting site	JO	35.4942	30.6274	A	Hunt et al. 2007
1204	Beta-203400			1870	40				5534	Khirbat Faynan	Barrage section, 2.04-2.06 m deep	smelting site	JO	35.4942	30.6274	A	Hunt et al. 2007
1205	Beta-203401			1800	40				5534	Khirbat Faynan	Barrage section, 2.24-2.26 m	smelting site	JO	35.4942	30.6274	A	Hunt et al. 2007
1206	Beta-203402			3390	40				5534	Khirbat Faynan	Barrage section, slag deposit at c. 2.8 m depth	smelting site	JO	35.4942	30.6274	A	Hunt et al. 2007
1207	Beta-203406			2890	40				5534	Khirbat Faynan	Slag heap 7 = WF455; Slag heap	smelting site	JO	35.4942	30.6274	A	Hunt et al. 2007; Ben-Yosef et al. 2010
1208	Beta-203407			2900	40				5534	Khirbat Faynan	Slag heap 7 = WF455; Slag heap	smelting site	JO	35.4942	30.6274	A	Hunt et al. 2007; Ben-Yosef et al. 2010
1209	Beta-203408			2790	40				5534	Khirbat Faynan	Slag heap 7 = WF455; Slag heap	smelting site	JO	35.4942	30.6274	A	Hunt et al. 2007; Ben-Yosef et al. 2010
1210	Beta-203409			2830	40				5534	Khirbat Faynan	Slag heap 7 = WF455; Slag heap	smelting site	JO	35.4942	30.6274	A	Hunt et al. 2007; Ben-Yosef et al. 2010
1211	Beta-203410			2790	40				5534	Khirbat Faynan	Slag heap 7 = WF455	smelting site	JO	35.4942	30.6274	A	Hunt et al. 2007
1212	Beta-203411			2680	40				5534	Khirbat Faynan	Slag heap 7 = WF455; Slag heap	smelting site	JO	35.4942	30.6274	A	Hunt et al. 2007; Ben-Yosef et al. 2010
1213	Beta-203413			5690	40				5534	Khirbat Faynan	Base layer of slag heap 7	smelting site	JO	35.4942	30.6274	A	Hunt et al. 2007
1214	Beta-203414			5290	40				5534	Khirbat Faynan	Base layer of slag heap 7	smelting site	JO	35.4942	30.6274	A	Hunt et al. 2007
1215	Beta-203857			8530	40		charcoal		376	Ais Giorkis	Unit SFN 20;5N20W, 2a	settlement	CY	32.48	34.932	B	Manning 2013; CalPal
1216	Beta-205964			6200	40				1989	Wadi Faynan WF25	Wadi section WF5021G	open air site	JO	35.4786	30.6275	A	Hunt et al. 2007
1217	Beta-206820			8460	40		seeds		18	Tell Halula	Nivel: S2/4-XI, sector S2-4, 4H, E84	settlement	SY	38.1667	36.4167	A	Molist et al. 2013; Benz 2014
1218	Beta-206821			8490	40		seeds		18	Tell Halula	Nivel: S2/4-XII, sector S2-4, 4J, E59	settlement	SY	38.1667	36.4167	A	Molist et al. 2013; Benz 2014
1219	Beta-206822			8500	50		seeds		18	Tell Halula	Nivel: S2/4-X, sector S2-4, 4I?, E28?	settlement	SY	38.1667	36.4167	A	Molist et al. 2013; Benz 2014
1220	Beta-206824			8270	50		seeds		18	Tell Halula	Nivel: S2/4-XIV, S2-4, 4J, A10	settlement	SY	38.1667	36.4167	A	Molist et al. 2013; Benz 2014
1221	Beta-206825			8370	50		seeds		18	Tell Halula	Nivel: S2/4-XIII, sector: S2-4, 4J, A18a	settlement	SY	38.1667	36.4167	A	Molist et al. 2013; Benz 2014
1222	Beta-206826			8340	130		charcoal		18	Tell Halula	Nivel: S2/4-XII, sector S2-4, 4H, A13	settlement	SY	38.1667	36.4167	A	Molist et al. 2013; Benz 2014
1223	Beta-206827			8200	160		charcoal		18	Tell Halula	Nivel: S2/4-XI, sector S2-4, 4H, A24	settlement	SY	38.1667	36.4167	A	Molist et al. 2013; Benz 2014
1224	Beta-206829			8500	40		charcoal		18	Tell Halula	Nivel: S2/4-VIII, S2-4, 4D, E105	settlement	SY	38.1667	36.4167	A	Molist et al. 2013; Benz 2014
1225	Beta-207562			5560	40		seeds (charred)		18816	Tall-i Bakun A	Level 3; Sq. BB27	settlement	IR	52.885685	29.913654	A	Marshall 2012; Flohr et al. 2016
1226	Beta-207563			7220	40		grain (charred)	Cerealia	15711	Tall-i Mushki	Level 17; burnt surface	settlement	IR	52.938554	29.854505	A	Nishiaki 2010; Marshall 2012; CalPal; Flohr et al. 2016
1227	Beta-207564			6170	40		seed		15710	Tal-i Jari A	B1, Feature 13	settlement	IR	52.939567	29.840925	A	Marshall 2012; CalPal; Flohr et al. 2016
1228	Beta-207565			7140	40		grain (charred)	Cerealia	15712	Tal-i Jari B	165 cm depth; Level nd; ~1.64 m below surface; 165 cm depth	settlement	IR	52.942056	29.840099	A	Marshall 2012; CalPal; Flohr et al. 2016
1229	Beta-208202			5720	50				355	Kenan Tepe		settlement	TR	40.813691	37.8311	A	Parker 2010
1230	Beta-208204			5770	40				355	Kenan Tepe		settlement	TR	40.813691	37.8311	A	Parker 2010
1231	Beta-208233			4550	40		wood		12942	Al-Basatin	P35; L010; silo contents; wood xylum	settlement	JO	35.5673	32.5	B	Gibbs et al. 2010; Braun et al. 2013
1232	Beta-208234			4790	50		olive stone		12942	Al-Basatin	P35; 010; silo contents; olive pit	settlement	JO	35.5673	32.5	B	Gibbs et al. 2010; Braun et al. 2013
1233	Beta-208671			9560	40	-23.6	grain (charred)	Hordeum vulgare	324	Wadi Faynan 16	Trench 2, 239; Trench 2, context 239	settlement	JO	35.4557	30.6608	A	Mithen and Finlayson 2007; Benz 2014; Flohr et al. 2016
1234	Beta-208672			9430	40	-22.1	grain	Bromus	324	Wadi Faynan 16	Trench 2, 238; Trench 2,context 238	settlement	JO	35.4557	30.6608	A	Mithen and Finlayson 2007; Benz 2014; Flohr et al. 2016
1235	Beta-209010			9140	40	-23	charcoal		324	Wadi Faynan 16	Trench 3, 310; Trench 3, context 310	settlement	JO	35.4557	30.6608	A	Mithen and Finlayson 2007; Benz 2014; Flohr et al. 2016
1236	Beta-209011			4490	40				324	Wadi Faynan 16	32300.00%	settlement	JO	35.4557	30.6608	A	Hunt et al. 2007
1237	Beta-210982			6010	40		seed		15710	Tal-i Jari A	B1, Feature 9	settlement	IR	52.939567	29.840925	A	Marshall 2012; CalPal; Flohr et al. 2016
1238	Beta-210983			5570	40		seeds (charred)		18816	Tall-i Bakun A	Level 4 (basal); Sq. BB27	settlement	IR	52.885685	29.913654	A	Marshall 2012; Flohr et al. 2016
1239	Beta-210984			7250	40		seeds (charred)		15711	Tall-i Mushki	Level 12; occupational debris	settlement	IR	52.938554	29.854505	A	Nishiaki 2010; Marshall 2012; CalPal; Flohr et al. 2016
1240	Beta-210985			6160	40		seeds (charred)		18815	Tall-i Bakun B	190 cm above natural	settlement	IR	52.888403	29.91306	A	Marshall 2012; Flohr et al. 2016
1241	Beta-212085			7390	60		charcoal		373	Ulucak Höyük	Vb;h=215.50; phase Vb, L13b, north of collapsed mud; Vb; h=215.50	settlement	TR	27.3521	38.4668	A	Çilingiroglu et al. 2012; Brami and Zanotti 2015; CalPal; Reingruber and Thissen 2016; Flohr et al. 2016
1242	Beta-212086			7380	60		charcoal		373	Ulucak Höyük	Vb;h=215.0; phase Vb, L13b, Bld 33; Vb; h=215.0	settlement	TR	27.3521	38.4668	A	Çilingiroglu et al. 2012; Brami and Zanotti 2015; CalPal; Reingruber and Thissen 2016; Flohr et al. 2016
1243	Beta-212087			7090	40		charcoal		373	Ulucak Höyük	Trench L13, fill	settlement	TR	27.3521	38.4668	A	Çevik and Erdoğu 2020
1244	Beta-213412			8510	50		seeds		376	Ais Giorkis	Unit SFN 28;20N40W, 6 (Feature 4)	settlement	CY	32.48	34.932	B	Manning 2013; CalPal
1245	Beta-213413			6840	40		charcoal		376	Ais Giorkis	Unit SFN 35;20N35W, (Feature 7)	settlement	CY	32.48	34.932	B	Manning 2013; CalPal
1246	Beta-213414			8590	50		charcoal		376	Ais Giorkis	Unit SFN 36;15N25W, 10	settlement	CY	32.48	34.932	B	Manning 2013; CalPal
1247	Beta-213415			8450	60		seeds		376	Ais Giorkis	Unit SFN 37;20N40W, 8 (Feature 4)	settlement	CY	32.48	34.932	B	Manning 2013; CalPal
1248	Beta-213416			1580	50		charcoal		376	Ais Giorkis	Unit SFN 39;15N50W, 1	settlement	CY	32.48	34.932	B	Manning 2013; CalPal
1249	Beta-213417			8720	60		charcoal		376	Ais Giorkis	Unit SFN 41;20N40W, 8 (Feature 4)	settlement	CY	32.48	34.932	B	Manning 2013; CalPal
1250	Beta-213418			1610	40		organic material		376	Ais Giorkis	Unit SFN 55;20N30W, 12	settlement	CY	32.48	34.932	B	Manning 2013; CalPal
1251	Beta-215594			5180	40		charcoal		392	Ege Gübre	Phase II, C1	settlement	TR	26.9189	38.7467	A	Reingruber and Thissen 2016
1252	Beta-215596			7250	50		bone/charcoal		392	Ege Gübre	Layer IV;Trench D2, EGE 3; phase IV, D2; IV; Trench D2	settlement	TR	26.9189	38.7467	A	Brami 2014; Brami and Zanotti 2015; CalPal; Reingruber and Thissen 2016; Flohr et al. 2016
1253	Beta-215597			4920	40		charcoal		392	Ege Gübre	Phase II, D2	settlement	TR	26.9189	38.7467	A	Reingruber and Thissen 2016
1254	Beta-215598			7110	50		bone/charcoal		392	Ege Gübre	Layer IIIb;Trench C2, EGE 5; phase IIIb, C2; IIIb; Trench C2	settlement	TR	26.9189	38.7467	A	Brami 2014; Brami and Zanotti 2015; CalPal; Reingruber and Thissen 2016; Flohr et al. 2016
1255	Beta-215599			7290	50		bone/charcoal		392	Ege Gübre	Layer IV;Trench C2, EGE 6; phase IV, C2; IV; Trench C2	settlement	TR	26.9189	38.7467	A	Brami 2014; Brami and Zanotti 2015; CalPal; Reingruber and Thissen 2016; Flohr et al. 2016
1256	Beta-215600			7200	50		bone/charcoal		392	Ege Gübre	Layer IV;Trench E2, EGE 7; phase IV, E2; IV; Trench E2	settlement	TR	26.9189	38.7467	A	Brami 2014; Brami and Zanotti 2015; CalPal; Reingruber and Thissen 2016; Flohr et al. 2016
1257	Beta-215601			7130	50		bone/charcoal		392	Ege Gübre	Layer IIIb;Trench D2, EGE 8; phase IIIb, D2; IIIb; Trench D2	settlement	TR	26.9189	38.7467	A	Brami 2014; Brami and Zanotti 2015; CalPal; Reingruber and Thissen 2016; Flohr et al. 2016
1258	Beta-215999			7290	50		charcoal		392	Ege Gübre	Phase IV, C2 hearth deposit on virgin soil	settlement	TR	26.9189	38.7467	A	Reingruber and Thissen 2016
1259	Beta-220596			8620	40		charcoal		376	Ais Giorkis	Unit SFN 84;15N25W, 7	settlement	CY	32.48	34.932	B	Manning 2013; CalPal
1260	Beta-220597			1600	40		charcoal		376	Ais Giorkis	Unit SFN 86;30N50W, 19.1 (Feature 19)	settlement	CY	32.48	34.932	B	Manning 2013; CalPal
1261	Beta-221179			11170	70				371	TBAS 102		settlement	JO	35.8134	30.6458	A	Peterson et al. 2010
1262	Beta-221347			8310	40		charcoal		395	Khirbet Hammam	Trench 2 - Level 3; Level 3; Trench 2	settlement	JO	35.6658	30.9842	B	Benz 2014; CalPal; Peterson 2007; Flohr et al. 2016
1263	Beta-223148			8440	40		charcoal		395	Khirbet Hammam	Trench 2- Level 4; Level 4; Trench 2	settlement	JO	35.6658	30.9842	B	Benz 2014; CalPal; Peterson 2007; Flohr et al. 2016
1264	Beta-223540			7540	110		charcoal		373	Ulucak Höyük	Vb;h=215.07; phase Vb, L13a, Bld 30, floor; Vb; h=215.07	settlement	TR	27.3521	38.4668	A	Çilingiroglu et al. 2012; Brami and Zanotti 2015; CalPal; Reingruber and Thissen 2016; Flohr et al. 2016
1265	Beta-223541			7270	40		charcoal		373	Ulucak Höyük	Vc;h=214.79; phase Vc, L13d, NE of grid; Vc; h=214.79	settlement	TR	27.3521	38.4668	A	Çilingiroglu et al. 2012; Brami and Zanotti 2015; CalPal; Reingruber and Thissen 2016; Flohr et al. 2016
1266	Beta-223542			7240	40		charcoal		373	Ulucak Höyük	Vd;h=214.40; phase Vd, L13d, SW of grid; Vd; h=214.40	settlement	TR	27.3521	38.4668	A	Çilingiroglu et al. 2012; Brami and Zanotti 2015; CalPal; Reingruber and Thissen 2016; Flohr et al. 2016
1267	Beta-223543			7490	40		charcoal		373	Ulucak Höyük	Vc;h=214.42; phase Vc, L13d, SE of grid; Vc; h=214.42	settlement	TR	27.3521	38.4668	A	Çilingiroglu et al. 2012; Brami and Zanotti 2015; CalPal; Reingruber and Thissen 2016; Flohr et al. 2016
1268	Beta-223544			7400	40		charcoal		373	Ulucak Höyük	Vd;h=214.28; phase Vd, L13d, South of grid, floor; Vd; h=214.28	settlement	TR	27.3521	38.4668	A	Çilingiroglu et al. 2012; Brami and Zanotti 2015; CalPal; Reingruber and Thissen 2016; Flohr et al. 2016
1269	Beta-223545			7760	40		charcoal		373	Ulucak Höyük	Ve;h=214.23; phase Ve, L13d, West of grid; Ve; h=214.23	settlement	TR	27.3521	38.4668	A	Çilingiroglu et al. 2012; Brami and Zanotti 2015; CalPal; Reingruber and Thissen 2016; Flohr et al. 2016
1270	Beta-228619			3840	40		charcoal		303365	Tell Abraq		settlement	AE	55.55	25.483333	A	Magee et al. 2017
1271	Beta-228620			3610	40		charcoal		303365	Tell Abraq		settlement	AE	55.55	25.483333	A	Magee et al. 2017
1272	Beta-229411			11040	60				371	TBAS 102		settlement	JO	35.8134	30.6458	A	Peterson et al. 2010
1273	Beta-235214			11820	70		charcoal		51	Beidha	1.20 m, late Natufian	settlement	JO	35.4478	30.3708	A	Rambeau et al. 2011; Benz 2014
1274	Beta-235216			9110	50		charcoal		51	Beidha	3.35 m, neolithic layer right above sterile sand.	settlement	JO	35.4478	30.3708	A	Rambeau et al. 2011; Benz 2014; Flohr et al. 2016
1275	Beta-236889			7580	50		charcoal		373	Ulucak Höyük	Vd;h=214.50; phase Vd, L13c, East of grid; Vd; h=214.50	settlement	TR	27.3521	38.4668	A	Çilingiroglu et al. 2012; Brami and Zanotti 2015; CalPal; Reingruber and Thissen 2016; Flohr et al. 2016
1276	Beta-236890			7270	50		charcoal		373	Ulucak Höyük	Vd;h=214.46; phase Vd, L13c, central part of grid; Vd; h=214.46	settlement	TR	27.3521	38.4668	A	Çilingiroglu et al. 2012; Brami and Zanotti 2015; CalPal; Reingruber and Thissen 2016; Flohr et al. 2016
1277	Beta-236891			7450	50		charcoal		373	Ulucak Höyük	Vd;h=214.47; phase Vd, L13b, Bld 34, west of the wall; Vd; h=214.47	settlement	TR	27.3521	38.4668	A	Çilingiroglu et al. 2012; Brami and Zanotti 2015; CalPal; Reingruber and Thissen 2016; Flohr et al. 2016
1278	Beta-239226			10920	40				11748	Bondi cave, Chiatura	V	cave	GE	43.253	42.3398	B	Le Bourdennoc et al. 2012
1279	Beta-243928			8390	50		charcoal		376	Ais Giorkis	Unit SFN 100;20N45WNE/W Q, 9.2 (Feature 9)	settlement	CY	32.48	34.932	B	Manning 2013; CalPal
1280	Beta-250261			7510	50		charcoal		373	Ulucak Höyük	Vf;h=214.05; phase Vf, L13a, Bld 40, posthole 4; Vf; h=214.05	settlement	TR	27.3521	38.4668	A	Çilingiroglu et al. 2012; Brami and Zanotti 2015; CalPal; Reingruber and Thissen 2016; Flohr et al. 2016
1281	Beta-250262			7540	50		charcoal		373	Ulucak Höyük	Vf;h=214.06; phase Vf, L13a, Bld 40, posthole 5; Vf; h=214.06	settlement	TR	27.3521	38.4668	A	Çilingiroglu et al. 2012; Brami and Zanotti 2015; CalPal; Reingruber and Thissen 2016; Flohr et al. 2016
1282	Beta-250263			7400	50		charcoal		373	Ulucak Höyük	Vf;h=214.09; phase Vf, L13a, Bld 40; Vf; h=214.09	settlement	TR	27.3521	38.4668	A	Çilingiroglu et al. 2012; Brami and Zanotti 2015; CalPal; Reingruber and Thissen 2016; Flohr et al. 2016
1283	Beta-250264			7440	50		charcoal		373	Ulucak Höyük	Vf;h=214.04; phase Vf, L13a, Bld 40, posthole 6; Vf; h=214.04	settlement	TR	27.3521	38.4668	A	Çilingiroglu et al. 2012; Brami and Zanotti 2015; CalPal; Reingruber and Thissen 2016; Flohr et al. 2016
1284	Beta-250265			7910	50		charcoal		373	Ulucak Höyük	VIa;h=213.87; phase VI, L13a, clayey red painted lime floor deposit; VIa; h=213.87	settlement	TR	27.3521	38.4668	A	Çilingiroglu et al. 2012; Brami and Zanotti 2015; CalPal; Reingruber and Thissen 2016; Flohr et al. 2016
1285	Beta-250266			7770	50		charcoal		373	Ulucak Höyük	VIa;h=213.74; phase VI, L13d, dark brown fill, associated with stone circles; VIa; h=213.74	settlement	TR	27.3521	38.4668	A	Çilingiroglu et al. 2012; Brami and Zanotti 2015; CalPal; Reingruber and Thissen 2016; Flohr et al. 2016
1286	Beta-253733			9670	50		charcoal	Chenopodiaceae	324	Wadi Faynan 16	377, occupation deposit above floor	settlement	JO	35.4557	30.6608	A	Wicks et al. 2016
1287	Beta-253734			9850	50		charcoal	Tamarix	324	Wadi Faynan 16	37700.00%	settlement	JO	35.4557	30.6608	A	Wicks et al. 2016
1288	Beta-253735			10130	60		charcoal	Cupressaceae	324	Wadi Faynan 16	37700.00%	settlement	JO	35.4557	30.6608	A	Wicks et al. 2016
1289	Beta-253736			10020	70		charcoal	Salicaceae	324	Wadi Faynan 16	466, occupation over floor	settlement	JO	35.4557	30.6608	A	Wicks et al. 2016
1290	Beta-253737			9730	50		charcoal	Salicaceae	324	Wadi Faynan 16	249 fill of hearth 092	settlement	JO	35.4557	30.6608	A	Wicks et al. 2016
1291	Beta-253738			9950	70	-25.6	charcoal (twig)	Tamarix	324	Wadi Faynan 16	Structure O75;(340) fill of hearth within midden accumulated in structure 076; (340) fill of hearth within midden in structure 075	settlement	JO	35.4557	30.6608	A	Finlayson et al. 2011; Benz 2014; CalPal; Flohr et al. 2016
1292	Beta-253739			9660	70	-25.9	charcoal (twig)	Tamarix	324	Wadi Faynan 16	Structure O75;(340) fill of hearth within midden accumulated in structure 075; (340) fill of hearth within midden in structure 075	settlement	JO	35.4557	30.6608	A	Finlayson et al. 2011; Benz 2014; CalPal; Flohr et al. 2016
1293	Beta-256039			8470	50		grain	Triticum monococcum	376	Ais Giorkis	Unit SFN 81;15N25W, 7	settlement	CY	32.48	34.932	B	Manning 2013; CalPal
1294	Beta-256040			8440	60		grain	Hordeum vulgare	376	Ais Giorkis	Unit SFN 83;20N30W, 3	settlement	CY	32.48	34.932	B	Manning 2013; CalPal
1295	Beta-256041			8430	50		grain	Triticum monococcum	376	Ais Giorkis	Unit SFN 102;30N55W (Feature 22,L1)	settlement	CY	32.48	34.932	B	Manning 2013; CalPal
1296	Beta-257640			7200	50		bone/charcoal		392	Ege Gübre	Layer IV;Trench B1, FHA EGE.2; phase IV, B1; IV; Trench B1	settlement	TR	26.9189	38.7467	A	Brami 2014; Brami and Zanotti 2015; CalPal; Reingruber and Thissen 2016; Flohr et al. 2016
1297	Beta-257641			6990	80		bone		392	Ege Gübre	Layer IIIa;Trench B1, FAS EGE.3; phase IIIa, B1; IIIa; Trench B1	settlement	TR	26.9189	38.7467	A	Brami 2014; Brami and Zanotti 2015; CalPal; Reingruber and Thissen 2016; Flohr et al. 2016
1298	Beta-257644			7130	50		bone/charcoal		392	Ege Gübre	Layer IIIb;Trench D1, FGN EGE.6; phase IIIb, D1; IIIb; Trench D1	settlement	TR	26.9189	38.7467	A	Brami 2014; Brami and Zanotti 2015; CalPal; Reingruber and Thissen 2016; Flohr et al. 2016
1299	Beta-257645			7130	50		bone/charcoal		392	Ege Gübre	Layer IIIb;Trench D1, EVP EGE.7; phase IIIb, D1; IIIb; Trench D1	settlement	TR	26.9189	38.7467	A	Brami 2014; Brami and Zanotti 2015; CalPal; Reingruber and Thissen 2016; Flohr et al. 2016
1300	Beta-257647			7180	50		bone/charcoal		392	Ege Gübre	Layer IV;Trench E1, EUA EGE.9; phase IV, E1; IV; Trench E1	settlement	TR	26.9189	38.7467	A	Brami 2014; Brami and Zanotti 2015; CalPal; Reingruber and Thissen 2016; Flohr et al. 2016
1301	Beta-257648			6950	50		bone		392	Ege Gübre	Layer IIIa;Trench E4, CUS EGE.10; phase IIIa, E4; IIIa; Trench E4	settlement	TR	26.9189	38.7467	A	Brami 2014; Brami and Zanotti 2015; CalPal; Reingruber and Thissen 2016; Flohr et al. 2016
1302	Beta-258646			8840	60	-23.2	seed (charred)	Vicia ervilia	15746	Sheikh-e Abad	617	settlement	IR	47.2696	34.6115	B	Matthews et al. 2013; Flohr et al. 2016
1303	Beta-258647			10130	60		seed (charred)	Astralagus	15746	Sheikh-e Abad	early; 512	settlement	IR	47.2696	34.6115	B	Matthews et al. 2013; Flohr et al. 2016
1304	Beta-258648			8600	40	-18.9	bone	Ovis/Capra	15746	Sheikh-e Abad	late; 800	settlement	IR	47.2696	34.6115	B	Matthews et al. 2013; Flohr et al. 2016
1305	Beta-258649			8860	60	-23.4	seed (charred)	Cyperaceae	15747	Jani	23	settlement	IR	46.7834	33.9477	B	Matthews et al. 2013; Flohr et al. 2016
1306	Beta-262212			8940	50		seeds		454	Tell Qarassa	UV-67, lower level of architectural structure; IV-House 131	settlement	SY	36.4137	32.8356	A	Benz 2014; Arranz-Otaegui et al. 2016
1307	Beta-262213			9100	60	-24.1	grain	Triticum dicoccum	454	Tell Qarassa	Y67-D3 funerary level	settlement	SY	36.4137	32.8356	A	Benz 2014; Arranz-Otaegui et al. 2016
1308	Beta-267127			3720	40		seed (charred)		256	Umm el-Marra	1238/3906–100, Acropolis Northwest	settlement	SY	37.6934	36.134	A	Schwartz et al. 2012
1309	Beta-267128			3400	40		seed (charred)		256	Umm el-Marra	1239/3906–101, Acropolis Northwest	settlement	SY	37.6934	36.134	A	Schwartz et al. 2012
1310	Beta-267508			9970	50	-23.8	charcoal		15746	Sheikh-e Abad	early; 515	settlement	IR	47.2696	34.6115	B	Matthews et al. 2013; Flohr et al. 2016
1311	Beta-267509			9730	60	-22.7	seed (charred)	Poaceae	15746	Sheikh-e Abad	early; 511	settlement	IR	47.2696	34.6115	B	Matthews et al. 2013; Flohr et al. 2016
1312	Beta-267510			8820	50		charcoal		15747	Jani	11	settlement	IR	46.7834	33.9477	B	Matthews et al. 2013; Flohr et al. 2016
1313	Beta-268168			9560	50		seeds		19	Tell Dja’de el-Mughara	natural soil; DJ09-B z=850; test cut behind, seed of Arnibia in the natural soil.	settlement	SY	38.1833	36.3833	A	Benz 2014
1314	Beta-269727			7950	50		charcoal		373	Ulucak Höyük	Phase VI, L13a, unit 43 (hearth); phase VI, L13a, unit 43 (hearth); VIa	settlement	TR	27.3521	38.4668	A	Çilingiroglu et al. 2012; Brami 2014; Brami and Zanotti 2015; CalPal; Reingruber and Thissen 2016; Flohr et al. 2016
1315	Beta-269728			7680	50		charcoal		373	Ulucak Höyük	Phase VI, L13a, plastered floor 3; phase VI, L13a, plastered floor 3; VIa	settlement	TR	27.3521	38.4668	A	Çilingiroglu et al. 2012; Brami 2014; Brami and Zanotti 2015; CalPal; Reingruber and Thissen 2016; Flohr et al. 2016
1316	Beta-269729			7850	50		charcoal		373	Ulucak Höyük	Phase VI, L13a, plastered floor 5; phase VI, L13a, plastered floor 5; VIb	settlement	TR	27.3521	38.4668	A	Çilingiroglu et al. 2012; Brami 2014; Brami and Zanotti 2015; CalPal; Reingruber and Thissen 2016; Flohr et al. 2016
1317	Beta-269730			7710	50		bone	Capra	373	Ulucak Höyük	Phase VI, L13a, plastered floor 5; phase VI, L13a, plastered floor 5; VIb	settlement	TR	27.3521	38.4668	A	Çilingiroglu et al. 2012; Brami 2014; Brami and Zanotti 2015; CalPal; Reingruber and Thissen 2016; Flohr et al. 2016
1318	Beta-269731			7820	50		bone	Ovis	373	Ulucak Höyük	Phase VI, L13a, plastered floor 2; phase VI, L13a, plastered floor 2; VIa	settlement	TR	27.3521	38.4668	A	Çilingiroglu et al. 2012; Brami 2014; Brami and Zanotti 2015; CalPal; Reingruber and Thissen 2016; Flohr et al. 2016
1319	Beta-271680			9380	50	-11.6	charcoal (twig)	Salicaceae	324	Wadi Faynan 16	(747) fill of hearth cut into secondary floor surface in structure O75	settlement	JO	35.4557	30.6608	A	Finlayson et al. 2011; Benz 2014; CalPal; Flohr et al. 2016
1320	Beta-271681			9940	60	-26.9	charcoal (twig)		324	Wadi Faynan 16	Structure O75;(757) fill of basal posthole in structure O75; (757) fill of basal posthole in structure O75	settlement	JO	35.4557	30.6608	A	Finlayson et al. 2011; Benz 2014; CalPal; Flohr et al. 2016
1321	Beta-271683			9070	50		charcoal	Salicaceae	324	Wadi Faynan 16	824, occupation between floors	settlement	JO	35.4557	30.6608	A	Wicks et al. 2016
1322	Beta-271684			9780	50		charcoal	Pistacia	324	Wadi Faynan 16	828, degraded floor surface	settlement	JO	35.4557	30.6608	A	Wicks et al. 2016
1323	Beta-271685			9830	50		charcoal	Chenopodiaceae	324	Wadi Faynan 16	1061, possible cremation	settlement	JO	35.4557	30.6608	A	Wicks et al. 2016
1324	Beta-271686			9730	50		charcoal	Salicaceae	324	Wadi Faynan 16	106100.00%	settlement	JO	35.4557	30.6608	A	Wicks et al. 2016
1325	Beta-271687			9480	50		charcoal	Salicaceae	324	Wadi Faynan 16	1012 burnt collapse of wall of 045	settlement	JO	35.4557	30.6608	A	Wicks et al. 2016
1326	Beta-271688			9560	60		charcoal	Pistacia	324	Wadi Faynan 16	101200.00%	settlement	JO	35.4557	30.6608	A	Wicks et al. 2016
1327	Beta-272103			9320	50	-20.9	seeds	Cerealia	454	Tell Qarassa	Y67-E2 Phase 2; V	settlement	SY	36.4137	32.8356	A	Benz 2014; Arranz-Otaegui et al. 2016
1328	Beta-2737			8480	70		charcoal		995	Mezad Mazal	MM	quarry site	IL	35.315	30.93	B	Weinstein 1984 ;CalPal; Flohr et al. 2016
1329	Beta-274098			9030	60	-24.4	seeds	Fabaceae	454	Tell Qarassa	V67 Funerary level; V	settlement	SY	36.4137	32.8356	A	Benz 2014; Arranz-Otaegui et al. 2016
1330	Beta-277177			9300	50	-23.9	grain	Triticum	454	Tell Qarassa	Y67-E2 Phase 2; VI	settlement	SY	36.4137	32.8356	A	Benz 2014; Arranz-Otaegui et al. 2016
1331	Beta-278911			4360	40		charcoal		303283	Bat (Wadi Sharsah)		irrigation channel	OM	56.744863	23.25879	A	Desruelles et al. 2016
1332	Beta-278912			4370	40		charcoal		303283	Bat (Wadi Sharsah)		irrigation channel	OM	56.744863	23.25879	A	Desruelles et al. 2016
1333	Beta-278913			4860	40		charcoal		303283	Bat (Wadi Sharsah)		irrigation channel	OM	56.744863	23.25879	A	Desruelles et al. 2016
1334	Beta-27947			6730	140				15749	Al-Mujarshab			YE	45.32	15.47	D	Ghaleb 1990; CalPal; Edens and Wilkinson 1998
1335	Beta-27950			5920	60				15749	al-Mujarshab			YE	45.32	15.47	D	Ghaleb 1990; CalPal; Edens and Wilkinson 1998
1336	Beta-280908			1730	60		bone	Gazella	410	Qarassa	Structure 10, SU3	settlement	SY	36.41416667	32.83166667	A	Benz 2014
1337	Beta-281568			2880	40	-23.7	charcoal	Quercus	10750	Tell Tweini	Level 6E	settlement	SY	35.9364	35.3717	A	Kaniewski et al. 2011
1338	Beta-281569			2870	40	-23.8	charcoal	Quercus	10750	Tell Tweini	Level 6E	settlement	SY	35.9364	35.3717	A	Kaniewski et al. 2011
1339	Beta-281570			2910	40	-25.1	fruitstone (charred)	Olea europaea	10750	Tell Tweini	Level 7A	settlement	SY	35.9364	35.3717	A	Kaniewski et al. 2011
1340	Beta-281571			3290	40	-25	charcoal	Quercus	10750	Tell Tweini	Level 7D	settlement	SY	35.9364	35.3717	A	Kaniewski et al. 2011
1341	Beta-281572			2950	40	-25.9	fruitstone (charred)	Olea europaea	10750	Tell Tweini	Level 7A	settlement	SY	35.9364	35.3717	A	Kaniewski et al. 2011
1342	Beta-281573			3240	40	-24.9	charcoal	Cedrus libani	10750	Tell Tweini	Level 7D	settlement	SY	35.9364	35.3717	A	Kaniewski et al. 2011
1343	Beta-281574			2900	40	-26.5	charcoal	Quercus	10750	Tell Tweini	Level 6E	settlement	SY	35.9364	35.3717	A	Kaniewski et al. 2011
1344	Beta-281575			2810	40	-25.4	charcoal	Quercus	10750	Tell Tweini	Level 6E	settlement	SY	35.9364	35.3717	A	Kaniewski et al. 2011
1345	Beta-281576			2990	40	-24.3	fruitstone (charred)	Olea europaea	10750	Tell Tweini	Level 7A	settlement	SY	35.9364	35.3717	A	Kaniewski et al. 2011
1346	Beta-281577			3290	40	-25.4	charcoal	Quercus	10750	Tell Tweini	Level 7D	settlement	SY	35.9364	35.3717	A	Kaniewski et al. 2011
1347	Beta-281578			3240	40	-26.3	charcoal	Quercus	10750	Tell Tweini	Level 7D	settlement	SY	35.9364	35.3717	A	Kaniewski et al. 2011
1348	Beta-281579			2930	40	-19.8	charcoal	Olea europaea	10750	Tell Tweini	Level 7A	settlement	SY	35.9364	35.3717	A	Kaniewski et al. 2011
1349	Beta-281580			2860	40	-25.9	charcoal	Quercus	10750	Tell Tweini	Level 6E	settlement	SY	35.9364	35.3717	A	Kaniewski et al. 2011
1350	Beta-281581			2900	40	-24.2	charcoal	Quercus	10750	Tell Tweini	Level 6E	settlement	SY	35.9364	35.3717	A	Kaniewski et al. 2011
1351	Beta-281582			3000	40	-21.5	fruitstone (charred)	Olea europaea	10750	Tell Tweini	Level 7A	settlement	SY	35.9364	35.3717	A	Kaniewski et al. 2011
1352	Beta-281583			2870	40	-25	charcoal	Quercus	10750	Tell Tweini	Level 6E	settlement	SY	35.9364	35.3717	A	Kaniewski et al. 2011
1353	Beta-281584			3190	40	-23.5	seeds (charred)	Lens culinaris	10750	Tell Tweini	Level 7D	settlement	SY	35.9364	35.3717	A	Kaniewski et al. 2011
1354	Beta-281585			3020	40	-21.2	fruitstone (charred)	Olea europaea	10750	Tell Tweini	Level 7A	settlement	SY	35.9364	35.3717	A	Kaniewski et al. 2011
1355	Beta-281586			3190	40	-24.8	charcoal	Quercus	10750	Tell Tweini	Level 7D	settlement	SY	35.9364	35.3717	A	Kaniewski et al. 2011
1356	Beta-281587			3170	40	-26.6	charcoal	Quercus	10750	Tell Tweini	Level 7D	settlement	SY	35.9364	35.3717	A	Kaniewski et al. 2011
1357	Beta-281588			3300	40	-25.4	charcoal	Pyrus syriaca	10750	Tell Tweini	Level 7D	settlement	SY	35.9364	35.3717	A	Kaniewski et al. 2011
1358	Beta-281589			3280	40	-24.8	charcoal	Quercus	10750	Tell Tweini	Level 7D	settlement	SY	35.9364	35.3717	A	Kaniewski et al. 2011
1359	Beta-281590			2950	40	-22.4	seeds (charred)	Brassica oleracea	10750	Tell Tweini	Level 7A	settlement	SY	35.9364	35.3717	A	Kaniewski et al. 2011
1360	Beta-281591			2950	40	-27.7	fruitstone (charred)	Olea europaea	10750	Tell Tweini	Level 7A	settlement	SY	35.9364	35.3717	A	Kaniewski et al. 2011
1361	Beta-281682			5790	40				303298	Simaisma	cairn, Area C	cemetery	QA	51.486389	25.574722	A	Zamora et al. 2015
1362	Beta-281683			5690	40				303298	Simaisma	cairn, Area C	cemetery	QA	51.486389	25.574722	A	Zamora et al. 2015
1363	Beta-281733			1730	40		charcoal		3864	Sagalassos	Latrine deposit	settlement	TR	29.5077	37.4504	A	Baeten et al. 2012
1364	Beta-281734			1780	40		charcoal		3864	Sagalassos	Latrine deposit	settlement	TR	29.5077	37.4504	A	Baeten et al. 2012
1365	Beta-281735			1550	40		charcoal		3864	Sagalassos	Latrine deposit	settlement	TR	29.5077	37.4504	A	Baeten et al. 2012
1366	Beta-284661			1550	40		charcoal		3864	Sagalassos	Latrine deposit	settlement	TR	29.5077	37.4504	A	Baeten et al. 2012
1367	Beta-290705			10070	50		charcoal	Pistacia	324	Wadi Faynan 16	837, mud plaster floor	settlement	JO	35.4557	30.6608	A	Wicks et al. 2016
1368	Beta-290706			9790	50		charcoal	Ficus	324	Wadi Faynan 16	82400.00%	settlement	JO	35.4557	30.6608	A	Wicks et al. 2016
1369	Beta-290707			9770	50		charcoal		324	Wadi Faynan 16	917, degraded floor surface	settlement	JO	35.4557	30.6608	A	Wicks et al. 2016
1370	Beta-290708			9760	50		charcoal	Cupressaceae	324	Wadi Faynan 16	920, charcoal between stone blocks	settlement	JO	35.4557	30.6608	A	Wicks et al. 2016
1371	Beta-290709			9650	50		charcoal	Chenopodiaceae	324	Wadi Faynan 16	1207, thin external surface overlying thin occupation layer	settlement	JO	35.4557	30.6608	A	Wicks et al. 2016
1372	Beta-290710			10100	50		charcoal		324	Wadi Faynan 16	1211, external surface forming activity horizon where construction of structure O100 & cooking took place	settlement	JO	35.4557	30.6608	A	Wicks et al. 2016
1373	Beta-290711			9860	50		charcoal	Cupressaceae	324	Wadi Faynan 16	1767, surface in base of trough	settlement	JO	35.4557	30.6608	A	Wicks et al. 2016
1374	Beta-290712			9530	50		charcoal	Salicaceae	324	Wadi Faynan 16	1803, infill over burnt surface in NW portion of trough	settlement	JO	35.4557	30.6608	A	Wicks et al. 2016
1375	Beta-290713			9880	50		charcoal	Cupressaceae	324	Wadi Faynan 16	103300.00%	settlement	JO	35.4557	30.6608	A	Wicks et al. 2016
1376	Beta-290714			10410	50		charcoal	Cupressaceae	324	Wadi Faynan 16	1033 lens stratified between 2 phases pf construction	settlement	JO	35.4557	30.6608	A	Wicks et al. 2016
1377	Beta-290929			9340	40	-22.7	grain (charred)	Triticum monococcum	454	Tell Qarassa	building;floor, unit 12; floor, unit 12; last occupation phase of building	settlement	SY	36.4137	32.8356	A	Benz 2014; CalPal; Arranz-Otaegui et al. 2016
1378	Beta-291688			4290	40		charcoal		303283	Bat (Wadi Sharsah)		irrigation channel	OM	56.744863	23.25879	A	Desruelles et al. 2016
1379	Beta-301240			2930	40		charcoal		303365	Tell Abraq		settlement	AE	55.55	25.483333	A	Magee et al. 2017
1380	Beta-301241			3000	30		charcoal		303365	Tell Abraq		settlement	AE	55.55	25.483333	A	Magee et al. 2017
1381	Beta-301242			2960	30		charcoal		303365	Tell Abraq		settlement	AE	55.55	25.483333	A	Magee et al. 2017
1382	Beta-301243			2930	30		seed (charred)	Phoenix dactylifera	303365	Tell Abraq		settlement	AE	55.55	25.483333	A	Magee et al. 2017
1383	Beta-301244			2990	30		charcoal		303365	Tell Abraq		settlement	AE	55.55	25.483333	A	Magee et al. 2017
1384	Beta-301245			2430	30		charcoal		303365	Tell Abraq		settlement	AE	55.55	25.483333	A	Magee et al. 2017
1385	Beta-301246			2940	30		charcoal		303365	Tell Abraq		settlement	AE	55.55	25.483333	A	Magee et al. 2017
1386	Beta-304872			5060	30		bone	animal	303393	Bavra Ablari		rock shelter	GE	43.507073	41.40025	A	Varoutsikos et al. 2017
1387	Beta-304970			7670	40		charcoal		2805	Barcin Höyük	phase Phase VIE, L13 cm177-483; outdoor surface; Phase VIe; L13, 177-483, outdoor surface	settlement	TR	29.5759	40.2722	A	Weninger et al. 2014; Brami and Zanotti 2015; Reingruber and Thissen 2016; Flohr et al. 2016
1388	Beta-304971			7530	40		seed (charred)		2805	Barcin Höyük	phase Phase VID, L13 cm157-397; fill deposit associated with possible wall; Phase VId; L13, 157-397, fill (?) deposit associated with possible wall	settlement	TR	29.5759	40.2722	A	Weninger et al. 2014; Brami and Zanotti 2015; Reingruber and Thissen 2016; Flohr et al. 2016
1389	Beta-305368			3580	30		bone (collagen)	animal	20284	Acemhöyük		settlement	TR	33.8357	38.4112	A	Öztan and Arbuckle 2013
1390	Beta-305369			3650	30		bone (collagen)	animal	20284	Acemhöyük		settlement	TR	33.8357	38.4112	A	Öztan and Arbuckle 2013
1391	Beta-305370			3650	30		bone (collagen)	animal	20284	Acemhöyük		settlement	TR	33.8357	38.4112	A	Öztan and Arbuckle 2013
1392	Beta-305371			3560	30		bone (collagen)	animal	20284	Acemhöyük		settlement	TR	33.8357	38.4112	A	Öztan and Arbuckle 2013
1393	Beta-309674			6600	40		bone	animal	11606	Uğurlu Höyük	Phase IV	settlement	TR	25.7084	40.1238	A	Atici et al. 2017
1394	Beta-3099			4060	70		seeds		11326	Tell Leilan	floor	settlement	SY	41.5053	36.9572	A	Weiss et al. 1993; Ristvet 2011
1395	Beta-311000			8170	40		charcoal		18818	Rahmatabad	H-Loc.8048	settlement	IR	53.179	30.2033	A	Nishiaki 2013
1396	Beta-311001			8270	40		charcoal		18818	Rahmatabad	H-Loc.8053	settlement	IR	53.179	30.2033	A	Nishiaki 2013
1397	Beta-317430			7830	40		seed		373	Ulucak Höyük	Trench L13, lime surface	settlement	TR	27.3521	38.4668	A	Çevik and Erdoğu 2020
1398	Beta-317535		DateConflict	7400	40		bone		373	Ulucak Höyük	Vf; L13a, Building 40, inside wall; h=213.82-214.06	settlement	TR	27.3521	38.4668	A	Çilingiroglu et al. 2012; Brami and Zanotti 2015; CalPal; Reingruber and Thissen 2016; Flohr et al. 2016	Problem: 7400 +- 50? in CalPal and Çilingiroglu et al. 2012
1399	Beta-317536			7280	40		bone	Ovis/Capra	373	Ulucak Höyük	Phase Vf, L13a, Bld. 40, inside Wall 6; phase Vf, L13a, Bld. 40, inside Wall 6; Vf; Building 40, inside wall 6; h=213.90	settlement	TR	27.3521	38.4668	A	Çilingiroglu et al. 2012; Brami 2014; Brami and Zanotti 2015; CalPal; Reingruber and Thissen 2016; Flohr et al. 2016
1400	Beta-317538			7810	40		grain (charred)	Triticum dicoccum	373	Ulucak Höyük	Phase VI, L13c, unit 132, inside post-hole 4 on plastered surface; phase VI, L13c, unit 132, inside post-hole 4 on plastered surface; VI; unit 132, inside posthole 4, on plastered surface, h=213.16	settlement	TR	27.3521	38.4668	A	Çilingiroglu et al. 2012; Brami 2014; Brami and Zanotti 2015; CalPal; Reingruber and Thissen 2016; Flohr et al. 2016
1401	Beta-317539			7730	40		grain (charred)	Triticum dicoccum	373	Ulucak Höyük	Phase VI, L13c, unit 139, from eastern section; phase VI, L13c, unit 139, from eastern section; VI; L13c, unit 139, from eastern section, h=213.23	settlement	TR	27.3521	38.4668	A	Çilingiroglu et al. 2012; Brami 2014; Brami and Zanotti 2015; CalPal; Reingruber and Thissen 2016; Flohr et al. 2016
1402	Beta-317542			7870	40		grain (charred)	Triticum dicoccum	373	Ulucak Höyük	Phase VI, L13d, unit 183, plastered and burnt surface; phase VI, L13d, unit 183, plastered and burnt surface; VI; L13d, unit 183, plastered and burnt surface, h=213.29	settlement	TR	27.3521	38.4668	A	Çilingiroglu et al. 2012; Brami 2014; Brami and Zanotti 2015; CalPal; Reingruber and Thissen 2016; Flohr et al. 2016
1403	Beta-317543			7830	40		grain (charred)	Triticum dicoccum	373	Ulucak Höyük	Phase VI, L13d, unit 188, fill with seeds; phase VI, L13d, unit 188, fill with seeds; VI; L13d, unit 188, fill with seeds, h=213.24	settlement	TR	27.3521	38.4668	A	Çilingiroglu et al. 2012; Brami 2014; Brami and Zanotti 2015; CalPal; Reingruber and Thissen 2016; Flohr et al. 2016
1404	Beta-317544			7850	40		grain (charred)	Triticum dicoccum	373	Ulucak Höyük	Phase VI, L13c, unit 120, plastered surface; phase VI, L13c, unit 120, plastered surface; VI; unit 120, plastered surface, h=213.21-213.16	settlement	TR	27.3521	38.4668	A	Çilingiroglu et al. 2012; Brami 2014; Brami and Zanotti 2015; CalPal; Reingruber and Thissen 2016; Flohr et al. 2016
1405	Beta-320651			3740	30		organic material		303453	Bakr Awa	fill above the floor of shrine BA 2306	settlement	IQ	45.940556	35.220556	A	Miglus et al. 2013
1406	Beta-320652			4060	30		organic material (charred)		303453	Bakr Awa	area 2-FD	settlement	IQ	45.940556	35.220556	A	Miglus et al. 2013
1407	Beta-324905			3380	30		charcoal		303317	Saruq Al-Hadid		settlement	AE	55.239796	24.665623	A	Weeks et al. 2019
1408	Beta-324911			3040	30		charcoal		303317	Saruq Al-Hadid		settlement	AE	55.239796	24.665623	A	Weeks et al. 2019
1409	Beta-324914			2850	30		charcoal		303317	Saruq Al-Hadid		settlement	AE	55.239796	24.665623	A	Weeks et al. 2019
1410	Beta-324916			2850	30		charcoal		303317	Saruq Al-Hadid		settlement	AE	55.239796	24.665623	A	Weeks et al. 2019
1411	Beta-324917			2800	30		charcoal		303317	Saruq Al-Hadid		settlement	AE	55.239796	24.665623	A	Weeks et al. 2019
1412	Beta-324918			2750	30		charcoal		303317	Saruq Al-Hadid		settlement	AE	55.239796	24.665623	A	Weeks et al. 2019
1413	Beta-326883			9570	40		mollusc shell	Helix salomonica	18814	Bestansur	T5, C1078. Shell midden	settlement	IQ	45.2059	35.3768	A	Flohr et al. 2020
1414	Beta-328952			7170	40		charcoal		303393	Bavra Ablari	niv.3 dec.4	rock shelter	GE	43.507073	41.40025	A	Varoutsikos et al. 2017
1415	Beta-334296			3100	30		seed (charred)	Phoenix dactylifera	303365	Tell Abraq		settlement	AE	55.55	25.483333	A	Magee et al. 2017
1416	Beta-334297			3630	30		charcoal		303365	Tell Abraq		settlement	AE	55.55	25.483333	A	Magee et al. 2017
1417	Beta-334298			4330	30		charcoal		303365	Tell Abraq		settlement	AE	55.55	25.483333	A	Magee et al. 2017
1418	Beta-334300			3040	30		charcoal		303365	Tell Abraq		settlement	AE	55.55	25.483333	A	Magee et al. 2017
1419	Beta-335608			9637	54		charcoal		15754	Chogha Golan		settlement	IR	46.2711	33.3773	A	Darabi 2015; Riehl et al. 2015
1420	Beta-335610			9831	82			Triticum	15754	Chogha Golan		settlement	IR	46.2711	33.3773	A	Darabi 2015; Riehl et al. 2015
1421	Beta-336508			8690	40		charcoal		15754	Chogha Golan	AH I	settlement	IR	46.2711	33.3773	A	Conard 2013; CalPal
1422	Beta-336509			8900	40		charcoal		15754	Chogha Golan	AH I	settlement	IR	46.2711	33.3773	A	CalPal
1423	Beta-336510			8800	40		grain	Triticum	15754	Chogha Golan	AH II	settlement	IR	46.2711	33.3773	A	Conard 2013; CalPal
1424	Beta-336511			9110	40		grain	Hordeum spontaneum	15754	Chogha Golan	AH II	settlement	IR	46.2711	33.3773	A	CalPal
1425	Beta-339196			7480	40		nutshell (charred)	Corylus avellana	2805	Barcin Höyük	phase Phase VID, M10 cm290-1213; surface in structure 2, associated with horn cores; Phase VId; M10, 290-1213, surface in structure 2, associated with horn cores	settlement	TR	29.5759	40.2722	A	Weninger et al. 2014; Brami and Zanotti 2015; Reingruber and Thissen 2016; Flohr et al. 2016
1426	Beta-339197			7730	30		charcoal		2805	Barcin Höyük	phase Phase VIE, L14 cm201-353; small fire pit; Phase VIe; L14, 201-353, small fire pit dug into virgin soil	settlement	TR	29.5759	40.2722	A	Weninger et al. 2014; Brami and Zanotti 2015; Reingruber and Thissen 2016; Flohr et al. 2016
1427	Beta-340888			7490	40				2805	Barcin Höyük	phase Phase VIC, M11 cm275-1237; surface in structure 10	settlement	TR	29.5759	40.2722	A	Brami and Zanotti 2015
1428	Beta-340889			7080	40		charcoal		2805	Barcin Höyük	phase Phase VIC, M11 cm257-1244; structure 4, lower floor	settlement	TR	29.5759	40.2722	A	Brami and Zanotti 2015
1429	Beta-340890			7320	40		charcoal		2805	Barcin Höyük	phase Phase VIC, M10 cm300-1271; surface in structure 3, lower floor	settlement	TR	29.5759	40.2722	A	Brami and Zanotti 2015
1430	Beta-3412			6310	160		bone	Pygmy hippopotamus	137	Akrotiri-Aetokremnos	surface	settlement	CY	32.9907	34.5705	A	CalPal
1431	Beta-342482			2770	30		seeds	Lens	18814	Bestansur	T7, C1254	settlement	IQ	45.2059	35.3768	A	Flohr et al. 2020
1432	Beta-342484			8230	40		nutshell	Pistacia	3679	Shimshara		settlement	IQ	44.9382	36.2005	A	Matthews et al. 2016
1433	Beta-345514			6800	40		bone	Homo sapiens	15755	Mentesh Tepe	Z. 9, str. 342, indiv. 3	settlement	AZ	45.67	40.99	B	CalPal; Lyonnet et al. 2016
1434	Beta-345836			6410	30		bone	animal	11606	Uğurlu Höyük	Phase III	settlement	TR	25.7084	40.1238	A	Atici et al. 2017
1435	Beta-345837			7990	40		bone collagen		373	Ulucak Höyük	Trench L13, lime surface	settlement	TR	27.3521	38.4668	A	Çevik and Erdoğu 2020
1436	Beta-345838			7940	40		bone collagen		373	Ulucak Höyük	Trench L13, lime surface	settlement	TR	27.3521	38.4668	A	Çevik and Erdoğu 2020
1437	Beta-345839			7930	40		charcoal		373	Ulucak Höyük	Trench L13, fill	settlement	TR	27.3521	38.4668	A	Çevik and Erdoğu 2020
1438	Beta-345840			6630	30		bone collagen		373	Ulucak Höyük	Trench L13, fill	settlement	TR	27.3521	38.4668	A	Çevik and Erdoğu 2020
1439	Beta-345841			6540	40		bone collagen		373	Ulucak Höyük	Trench L13, fill	settlement	TR	27.3521	38.4668	A	Çevik and Erdoğu 2020
1440	Beta-345842			6570	40		bone collagen		373	Ulucak Höyük	Trench L13, fill	settlement	TR	27.3521	38.4668	A	Çevik and Erdoğu 2020
1441	Beta-345843			6710	40		bone collagen		373	Ulucak Höyük	Trench L13, fill	settlement	TR	27.3521	38.4668	A	Çevik and Erdoğu 2020
1442	Beta-3462			7829	89		charcoal		998	Wadi Jilat 13	C.22 (foyer); late; Area C, Locus 22, hearth	open air site	JO	36.41	31.5	B	Hedges et al. 1989 and 1992; Gopher and Gophna 1993; Garrard et al. 1994; Calpal; Flohr et al. 2016
1443	Beta-346614			6450	40		charcoal		18827	Mesa-4	small hearth inside house SS-11	settlement	JO	37.4499	31.818	B	Flohr et al. 2016
1444	Beta-346621			7690	40		charcoal		18828	Wisad Pools	W-66, charcoal in plaster of gypsum-plaster-lined floor basin	settlement	JO	37.95	31.82	B	Rollefson et al. 2014; Flohr et al. 2016
1445	Beta-347968			4620	30		charcoal		303283	Bat (Wadi Sharsah)		irrigation channel	OM	56.744863	23.25879	A	Desruelles et al. 2016
1446	Beta-35080			10220	250		charcoal		419	Wadi Shu'eib		settlement	JO	35.7278	31.9733	B	Rollefson 1987; Simmons et al. 1989; Benz 2014
1447	Beta-35081			8600	100	-26.7	charcoal		419	Wadi Shu'eib	Area 1, 1.145	settlement	JO	35.7278	31.9733	B	Simmons et al. 2001; Maher et al. 2011; Flohr et al. 2016
1448	Beta-35082			8670	210	-26.2	charcoal		419	Wadi Shu'eib	Area I, MPPNB; Area 1, 1.081	settlement	JO	35.7278	31.9733	B	Simmons et al. 2001; Benz 2014; Pinhasi et al. 2005; Maher et al. 2011; Flohr et al. 2016
1449	Beta-35083			8760	280	-26.9	charcoal		419	Wadi Shu'eib	Area II, PPNC; PPNC; Area 2, 2.1.073	settlement	JO	35.7278	31.9733	B	Simmons et al. 2001; Benz 2014; Pinhasi et al. 2005; Maher et al. 2011; Flohr et al. 2016
1450	Beta-35084			7660	210	-26.1	charcoal		419	Wadi Shu'eib	Area II, LPPNB; Area 2, 1.1.116	settlement	JO	35.7278	31.9733	B	Simmons et al. 2001; Benz 2014; Pinhasi et al. 2005; Maher et al. 2011; Flohr et al. 2016
1451	Beta-35085			8120	280	-25.9	charcoal		419	Wadi Shu'eib	Area II, PPNC; Area 2, 1.1.103	settlement	JO	35.7278	31.9733	B	Simmons et al. 2001; Benz 2014; Pinhasi et al. 2005; Maher et al. 2011; Flohr et al. 2016
1452	Beta-35086			8500	160	-25.9	charcoal		419	Wadi Shu'eib	Area II; LPPNB; Area 2, 1.1.146	settlement	JO	35.7278	31.9733	B	Simmons et al. 2001; Benz 2014; Pinhasi et al. 2005; Maher et al. 2011; Flohr et al. 2016
1453	Beta-35087			9100	140	-26.4	charcoal		419	Wadi Shu'eib	Area II, LPPNB; LPPNB; Area 2, 1.1.132	settlement	JO	35.7278	31.9733	B	Simmons et al. 2001; Benz 2014; Pinhasi et al. 2005; Maher et al. 2011; Flohr et al. 2016
1454	Beta-35089			9160	190	-26.4	charcoal		419	Wadi Shu'eib	Area III, MPPNB; Area 3, 1.047/8	settlement	JO	35.7278	31.9733	B	Simmons et al. 2001; Benz 2014; Pinhasi et al. 2005; Maher et al. 2011; Flohr et al. 2016
1455	Beta-351365			6380	40		charred plant	Lens	18814	Bestansur	T12, C1388. Midden area	settlement	IQ	45.2059	35.3768	A	Flohr et al. 2020
1456	Beta-353081			8600	100				419	Wadi Shu'eib	Area I, MPPNB	settlement	JO	35.7278	31.9733	B	Benz 2014
1457	Beta-360630			3230	30				303411	Surezha		settlement	IQ	43.885129	35.998566	A	Stein and Alizadeh 2014
1458	Beta-360631			5920	30				303411	Surezha		settlement	IQ	43.885129	35.998566	A	Stein and Alizadeh 2014
1459	Beta-360632			5700	30				303411	Surezha		settlement	IQ	43.885129	35.998566	A	Stein and Alizadeh 2014
1460	Beta-360634			4670	30				303411	Surezha		settlement	IQ	43.885129	35.998566	A	Stein and Alizadeh 2014
1461	Beta-360635			5040	30				303411	Surezha		settlement	IQ	43.885129	35.998566	A	Stein and Alizadeh 2014
1462	Beta-360636			5470	30				303411	Surezha		settlement	IQ	43.885129	35.998566	A	Stein and Alizadeh 2014
1463	Beta-360637			5840	30				303411	Surezha		settlement	IQ	43.885129	35.998566	A	Stein and Alizadeh 2014
1464	Beta-360638			5890	30				303411	Surezha		settlement	IQ	43.885129	35.998566	A	Stein and Alizadeh 2014
1465	Beta-360639			5020	30				303411	Surezha		settlement	IQ	43.885129	35.998566	A	Stein and Alizadeh 2014
1466	Beta-360640			4910	30				303411	Surezha		settlement	IQ	43.885129	35.998566	A	Stein and Alizadeh 2014
1467	Beta-360643			5320	30				303411	Surezha		settlement	IQ	43.885129	35.998566	A	Stein and Alizadeh 2014
1468	Beta-360644			5310	30				303411	Surezha		settlement	IQ	43.885129	35.998566	A	Stein and Alizadeh 2014
1469	Beta-360646			5260	30				303411	Surezha		settlement	IQ	43.885129	35.998566	A	Stein and Alizadeh 2014
1470	Beta-360647			5850	30				303411	Surezha		settlement	IQ	43.885129	35.998566	A	Stein and Alizadeh 2014
1471	Beta-360650			5920	30				303411	Surezha		settlement	IQ	43.885129	35.998566	A	Stein and Alizadeh 2014
1472	Beta-360651			5860	30				303411	Surezha		settlement	IQ	43.885129	35.998566	A	Stein and Alizadeh 2014
1473	Beta-362299			7140	40		bone collagen		373	Ulucak Höyük	Trench L12, building 47	settlement	TR	27.3521	38.4668	A	Çevik and Erdoğu 2020
1474	Beta-362300			7160	40		bone collagen		373	Ulucak Höyük	Trench L12, building 46	settlement	TR	27.3521	38.4668	A	Çevik and Erdoğu 2020
1475	Beta-362301			7130	40		bone collagen		373	Ulucak Höyük	Trench L12, building 30	settlement	TR	27.3521	38.4668	A	Çevik and Erdoğu 2020
1476	Beta-362302			7430	40		bone collagen		373	Ulucak Höyük	Trench L13, fill	settlement	TR	27.3521	38.4668	A	Çevik and Erdoğu 2020
1477	Beta-362303			7270	40		bone collagen		373	Ulucak Höyük	Trench L13, fill	settlement	TR	27.3521	38.4668	A	Çevik and Erdoğu 2020
1478	Beta-362304			7790	40		bone collagen		373	Ulucak Höyük	Trench L13, building 40	settlement	TR	27.3521	38.4668	A	Çevik and Erdoğu 2020
1479	Beta-362305			6510	30		bone collagen		373	Ulucak Höyük	Trench L13, fill	settlement	TR	27.3521	38.4668	A	Çevik and Erdoğu 2020
1480	Beta-362308			6890	40		charcoal		373	Ulucak Höyük	Trench 013, Building 48, storage jar	settlement	TR	27.3521	38.4668	A	Çevik and Erdoğu 2020
1481	Beta-362310			6650	30		bone collagen		373	Ulucak Höyük	Trench L13, building 49	settlement	TR	27.3521	38.4668	A	Çevik and Erdoğu 2020
1482	Beta-362320			5500	30				11606	Uğurlu Höyük	Phase II, Building 1	settlement	TR	25.7084	40.1238	A	Erdoğu 2014
1483	Beta-363171			5710	30		charcoal		303393	Bavra Ablari	us.11 #24	rock shelter	GE	43.507073	41.40025	A	Varoutsikos et al. 2017
1484	Beta-363172			9420	40		charcoal		303393	Bavra Ablari	us.45 #46	rock shelter	GE	43.507073	41.40025	A	Varoutsikos et al. 2017
1485	Beta-3642			7829	89		charcoal		998	Wadi Jilat 13	C.22 (foyer); late; Area C, Locus 22, hearth	open air site	JO	36.41	31.5	B	Hedges et al. 1989 and 1992; Gopher and Gophna 1993; Garrard et al. 1994
1486	Beta-366675			6730	40		charcoal		18828	Wisad Pools	W-80-top; W-80, locus 011	settlement	JO	37.95	31.82	B	Rollefson et al. 2014; Flohr et al. 2016
1487	Beta-366676			7010	40		charcoal		18828	Wisad Pools	W-80-middle; W-80. locus 033	settlement	JO	37.95	31.82	B	Rollefson et al. 2014; Flohr et al. 2016
1488	Beta-366677			7620	40		charcoal		18828	Wisad Pools	W-80-lower; W-80, locus 022	settlement	JO	37.95	31.82	B	Rollefson et al. 2014; Flohr et al. 2016
1489	Beta-368798			6600	40		seed (charred)	Vicia ervilia	303356	Tepe Marani		settlement	IQ	45.921449	35.210726	A	Wengrow et al. 2016
1490	Beta-368799			5280	30		grain (charred)	Hordeum vulgare	303356	Tepe Marani		settlement	IQ	45.921449	35.210726	A	Wengrow et al. 2016
1491	Beta-368801			6370	40		seed (charred)	Lathyrus sativus	303356	Tepe Marani		settlement	IQ	45.921449	35.210726	A	Wengrow et al. 2016
1492	Beta-368802			6290	30		grain (charred)	Triticum dicoccum	303356	Tepe Marani		settlement	IQ	45.921449	35.210726	A	Wengrow et al. 2016
1493	Beta-368805			2040	30		grain (charred)	Triticum dicoccum	303356	Tepe Marani		settlement	IQ	45.921449	35.210726	A	Wengrow et al. 2016
1494	Beta-368808			5290	40		grain (charred)	Lens culinaris	303355	Gurga Chiya		settlement	IQ	45.921032	35.213442	A	Wengrow et al. 2016
1495	Beta-368809			4740	30		grain (charred)	Hordeum vulgare	303355	Gurga Chiya		settlement	IQ	45.921032	35.213442	A	Wengrow et al. 2016
1496	Beta-368811			3010	30		seed (charred)	Lens culinaris	303355	Gurga Chiya		settlement	IQ	45.921032	35.213442	A	Wengrow et al. 2016
1497	Beta-368812			3080	30		grain (charred)	Hordeum vulgare	303355	Gurga Chiya		settlement	IQ	45.921032	35.213442	A	Wengrow et al. 2016
1498	Beta-368934			8610	50	-19	bone		18814	Bestansur	C1412A	settlement	IQ	45.2059	35.3768	A	Flohr et al. 2016
1499	Beta-382379			4600	30		bone (collagen)	animal	303382	Tal-e Kureh		settlement	IR	52.2333	30.208333	A	Alden and Petrie 2015
1500	Beta-382380			4230	30		bone (collagen)	animal	303382	Tal-e Kureh		settlement	IR	52.2333	30.208333	A	Alden and Petrie 2015
1501	Beta-382381			4540	30		bone (collagen)	animal	303382	Tal-e Kureh		settlement	IR	52.2333	30.208333	A	Alden and Petrie 2015
1502	Beta-382382			4680	30		bone (collagen)	animal	303382	Tal-e Kureh		settlement	IR	52.2333	30.208333	A	Alden and Petrie 2015
1503	Beta-383159			3420	30		charcoal		303365	Tell Abraq		settlement	AE	55.55	25.483333	A	Magee et al. 2017
1504	Beta-393559			8670	30		bone	animal	303393	Bavra Ablari	us 153 dec.2	rock shelter	GE	43.507073	41.40025	A	Varoutsikos et al. 2017
1505	Beta-393560			5830	30		charcoal		303393	Bavra Ablari	us 153 dec.2	rock shelter	GE	43.507073	41.40025	A	Varoutsikos et al. 2017
1506	Beta-400692			2960	30		olive stone (charred)	Olea Europaea	10750	Tell Tweini		settlement	SY	35.9364	35.3717	A	Kaniewski et al. 2019
1507	Beta-400693			2890	30		olive stone (charred)	Olea Europaea	10750	Tell Tweini		settlement	SY	35.9364	35.3717	A	Kaniewski et al. 2019
1508	Beta-400695			3020	30		olive stone (charred)	Olea Europaea	10750	Tell Tweini		settlement	SY	35.9364	35.3717	A	Kaniewski et al. 2019
1509	Beta-401371			6890	30		charcoal		303393	Bavra Ablari	us 153 dec.5	rock shelter	GE	43.507073	41.40025	A	Varoutsikos et al. 2017
1510	Beta-401372			5920	30		charcoal		303393	Bavra Ablari	us 152	rock shelter	GE	43.507073	41.40025	A	Varoutsikos et al. 2017
1511	Beta-401373			5890	30		charcoal		303393	Bavra Ablari	us 153 dec.2	rock shelter	GE	43.507073	41.40025	A	Varoutsikos et al. 2017
1512	Beta-402747			3040	30		charcoal		303365	Tell Abraq		settlement	AE	55.55	25.483333	A	Magee et al. 2017
1513	Beta-402748			2980	30		charcoal		303365	Tell Abraq		settlement	AE	55.55	25.483333	A	Magee et al. 2017
1514	Beta-402749			3070	30		charcoal		303365	Tell Abraq		settlement	AE	55.55	25.483333	A	Magee et al. 2017
1515	Beta-402750			2910	30		charcoal		303365	Tell Abraq		settlement	AE	55.55	25.483333	A	Magee et al. 2017
1516	Beta-402751			2930	30		charcoal		303365	Tell Abraq		settlement	AE	55.55	25.483333	A	Magee et al. 2017
1517	Beta-402752			2950	30		charcoal		303365	Tell Abraq		settlement	AE	55.55	25.483333	A	Magee et al. 2017
1518	Beta-40380			11720	240		charcoal		137	Akrotiri-Aetokremnos	Stratum 2A; 2A	settlement	CY	32.9907	34.5705	A	CalPal;Simmons 1991
1519	Beta-40382			10560	90		charcoal		137	Akrotiri-Aetokremnos	Stratum 4C	settlement	CY	32.9907	34.5705	A	CalPal;Simmons 1991
1520	Beta-40382-	ETH-7160		10560	90		charcoal		137	Akrotiri-Aetokremnos	N97E89, st 4c	settlement	CY	32.9907	34.5705	A	Zazzo et al. 2015
1521	Beta-405648			6010	30		bone	animal	11606	Uğurlu Höyük	Phase III	settlement	TR	25.7084	40.1238	A	Atici et al. 2017
1522	Beta-405649			6470	30		bone	animal	11606	Uğurlu Höyük	Phase III	settlement	TR	25.7084	40.1238	A	Atici et al. 2017
1523	Beta-405650			6590	30		bone	animal	11606	Uğurlu Höyük	Phase III	settlement	TR	25.7084	40.1238	A	Atici et al. 2017
1524	Beta-405651			6480	30		bone	animal	11606	Uğurlu Höyük	Phase III	settlement	TR	25.7084	40.1238	A	Atici et al. 2017
1525	Beta-405666			7840	30		bone collagen		373	Ulucak Höyük	Trench L13, around the hearth	settlement	TR	27.3521	38.4668	A	Çevik and Erdoğu 2020
1526	Beta-405667			7320	30		bone collagen		373	Ulucak Höyük	Trench L13, fill	settlement	TR	27.3521	38.4668	A	Çevik and Erdoğu 2020
1527	Beta-405668			7290	30		bone collagen		373	Ulucak Höyük	Trench L13, ashy area	settlement	TR	27.3521	38.4668	A	Çevik and Erdoğu 2020
1528	Beta-405669			7600	30		charcoal		373	Ulucak Höyük	Trench L13, ashy area	settlement	TR	27.3521	38.4668	A	Çevik and Erdoğu 2020
1529	Beta-405670			6890	30		charcoal		373	Ulucak Höyük	Trench 013, Building 52	settlement	TR	27.3521	38.4668	A	Çevik and Erdoğu 2020
1530	Beta-40655			10840	270		charcoal		137	Akrotiri-Aetokremnos	Stratum lower 2A; lower 2A	settlement	CY	32.9907	34.5705	A	CalPal;Simmons 1991
1531	Beta-406556			8620	30		bone	animal	18814	Bestansur	building	settlement	IQ	45.2059	35.3768	A	Matthews et al. 2016
1532	Beta-408868			8130	30		carpal	Porcus	18814	Bestansur	building	settlement	IQ	45.2059	35.3768	A	Matthews et al. 2016
1533	Beta-409911			2930	30		seed (charred)	Phoenix dactylifera	303365	Tell Abraq		settlement	AE	55.55	25.483333	A	Magee et al. 2017
1534	Beta-409912			2860	30		seed (charred)		303365	Tell Abraq		settlement	AE	55.55	25.483333	A	Magee et al. 2017
1535	Beta-41000	ETH-7188		10420	85		charcoal		137	Akrotiri-Aetokremnos	Phase 2A; 2A; Stratum 2A	settlement	CY	32.9907	34.5705	A	Simmons 1999; Manning 2013.
1536	Beta-41000-	ETH-7188		10420	85		charcoal		137	Akrotiri-Aetokremnos	N97E89, st 2a	settlement	CY	32.9907	34.5705	A	Zazzo et al. 2015
1537	Beta-41002	ETH-7189		10770	90		charcoal		137	Akrotiri-Aetokremnos	lower 2A; Stratum lower 2A	settlement	CY	32.9907	34.5705	A	Simmons 1991; CalPal
1538	Beta-41002-	ETH-7189		10770	90		charcoal		137	Akrotiri-Aetokremnos	N96E89, st 2a lower	settlement	CY	32.9907	34.5705	A	Zazzo et al. 2015
1539	Beta-41382			10560	90		charcoal		137	Akrotiri-Aetokremnos	4 C	settlement	CY	32.9907	34.5705	A	Simmons 1991
1540	Beta-413923			3210	30		charcoal		303317	Saruq Al-Hadid		settlement	AE	55.239796	24.665623	A	Weeks et al. 2019
1541	Beta-413924			2690	30		wood		303317	Saruq Al-Hadid		settlement	AE	55.239796	24.665623	A	Weeks et al. 2019
1542	Beta-413925			2690	30		wood		303317	Saruq Al-Hadid		settlement	AE	55.239796	24.665623	A	Weeks et al. 2019
1543	Beta-413926			3330	30		charcoal		303317	Saruq Al-Hadid		settlement	AE	55.239796	24.665623	A	Weeks et al. 2019
1544	Beta-413927			3440	30		charcoal		303317	Saruq Al-Hadid		settlement	AE	55.239796	24.665623	A	Weeks et al. 2019
1545	Beta-41405			10190	230		charcoal		137	Akrotiri-Aetokremnos	Stratum 2A; 2A	settlement	CY	32.9907	34.5705	A	CalPal;Simmons 1991
1546	Beta-41406			10485	80		charcoal		137	Akrotiri-Aetokremnos	Stratum 2A	settlement	CY	32.9907	34.5705	A	CalPal;Simmons 1991
1547	Beta-41406-	ETH-7331		10485	80		charcoal		137	Akrotiri-Aetokremnos	N97E88 st 2a	settlement	CY	32.9907	34.5705	A	Zazzo et al. 2015
1548	Beta-41407			10480	300		charcoal		137	Akrotiri-Aetokremnos	Stratum 2A; 2A	settlement	CY	32.9907	34.5705	A	CalPal;Simmons 1991
1549	Beta-41408	ETH-7332		10575	80		charcoal		137	Akrotiri-Aetokremnos	Phase 2A; 2A; Stratum 2A	settlement	CY	32.9907	34.5705	A	Simmons 1999; Manning 2013.
1550	Beta-41408-	ETH-7332		10575	80		charcoal		137	Akrotiri-Aetokremnos	N96E89, st 2a	settlement	CY	32.9907	34.5705	A	Zazzo et al. 2015
1551	Beta-417105			2720	30		charcoal		303317	Saruq Al-Hadid		settlement	AE	55.239796	24.665623	A	Weeks et al. 2019
1552	Beta-42648			4120	60		charcoal		309	Göltepe	EBA	settlement	TR	34.9221	37.8013	A	Yener 2000
1553	Beta-42649			5240	250		charcoal		309	Göltepe	EBA	settlement	TR	34.9221	37.8013	A	Yener 2000
1554	Beta-42650			4070	60		charcoal		309	Göltepe	EBA	settlement	TR	34.9221	37.8013	A	Yener 2000
1555	Beta-42651			3790	80				309	Göltepe	EBA	settlement	TR	34.9221	37.8013	A	Yener 2000
1556	Beta-427241			7820	40		organic material (charred)		11606	Uğurlu Höyük	Phase VI	settlement	TR	25.7084	40.1238	A	Atici et al. 2017
1557	Beta-427243			7040	40		charcoal		373	Ulucak Höyük	Trench M13, Building 56, pottery workshop	settlement	TR	27.3521	38.4668	A	Çevik and Erdoğu 2020
1558	Beta-427244			7480	40		charcoal		373	Ulucak Höyük	Trench L12, building 54	settlement	TR	27.3521	38.4668	A	Çevik and Erdoğu 2020
1559	Beta-430296			3230	30		seed (charred)	Phoenix dactylifera	303365	Tell Abraq		settlement	AE	55.55	25.483333	A	Magee et al. 2017
1560	Beta-430299			3280	30		bone (charred)		303365	Tell Abraq		settlement	AE	55.55	25.483333	A	Magee et al. 2017
1561	Beta-43174			7150	140		bone	Pygmy hippopotamus	137	Akrotiri-Aetokremnos	stratum 4B	settlement	CY	32.9907	34.5705	A	CalPal
1562	Beta-43176			10770	160		bone/charcoal		137	Akrotiri-Aetokremnos	Stratum 4B; 4 B	settlement	CY	32.9907	34.5705	A	CalPal;Simmons 1991
1563	Beta-432,800			8860	50		bone	Homo sapiens	195	Ganj Dareh		settlement	IR	47.4758	34.2721	A	Meiklejohn et al. 2017
1564	Beta-432613			5660	30		charcoal		303355	Gurga Chiya		settlement	IQ	45.921032	35.213442	A	Carter et al. 2020
1565	Beta-432614			5540	30		charcoal		303355	Gurga Chiya		settlement	IQ	45.921032	35.213442	A	Carter et al. 2020
1566	Beta-432615			5630	30		charcoal		303355	Gurga Chiya		settlement	IQ	45.921032	35.213442	A	Carter et al. 2020
1567	Beta-432616			5570	30		charcoal		303355	Gurga Chiya		settlement	IQ	45.921032	35.213442	A	Carter et al. 2020
1568	Beta-432617			5570	30		charcoal		303355	Gurga Chiya		settlement	IQ	45.921032	35.213442	A	Carter et al. 2020
1569	Beta-432618			5620	30		charcoal		303355	Gurga Chiya		settlement	IQ	45.921032	35.213442	A	Carter et al. 2020
1570	Beta-435679			2900	30		charcoal		303317	Saruq Al-Hadid		settlement	AE	55.239796	24.665623	A	Weeks et al. 2019
1571	Beta-435680			3350	30		charcoal		303317	Saruq Al-Hadid		settlement	AE	55.239796	24.665623	A	Weeks et al. 2019
1572	Beta-435681			3330	30		charcoal		303317	Saruq Al-Hadid		settlement	AE	55.239796	24.665623	A	Weeks et al. 2019
1573	Beta-435682			3310	30		charcoal		303317	Saruq Al-Hadid		settlement	AE	55.239796	24.665623	A	Weeks et al. 2019
1574	Beta-435683			3610	30		charcoal		303317	Saruq Al-Hadid		settlement	AE	55.239796	24.665623	A	Weeks et al. 2019
1575	Beta-436,170			9000	40		bone	Homo sapiens	195	Ganj Dareh		settlement	IR	47.4758	34.2721	A	Meiklejohn et al. 2017
1576	Beta-436095			2870	30		seed (charred)		303365	Tell Abraq		settlement	AE	55.55	25.483333	A	Magee et al. 2017
1577	Beta-436096			2830	30		seed (charred)		303365	Tell Abraq		settlement	AE	55.55	25.483333	A	Magee et al. 2017
1578	Beta-447588			2720	30		wood		303317	Saruq Al-Hadid		settlement	AE	55.239796	24.665623	A	Weeks et al. 2019
1579	Beta-447589			2740	30		wood		303317	Saruq Al-Hadid		settlement	AE	55.239796	24.665623	A	Weeks et al. 2019
1580	Beta-447590			2750	30		wood		303317	Saruq Al-Hadid		settlement	AE	55.239796	24.665623	A	Weeks et al. 2019
1581	Beta-448092			7740	30		organic material (charred)		11606	Uğurlu Höyük	Phase VI	settlement	TR	25.7084	40.1238	A	Atici et al. 2017
1582	Beta-448093			7890	30		organic material (charred)		11606	Uğurlu Höyük	Phase VI	settlement	TR	25.7084	40.1238	A	Atici et al. 2017
1583	Beta-449970			2990	30		seeds (charred)	Triticum	303358	Pyla-Kokkinokremnos		settlement	CY	33.71416667	34.99083333	A	Kaniewski et al. 2019
1584	Beta-449971			2940	30		seeds (charred)	Triticum	303358	Pyla-Kokkinokremnos		settlement	CY	33.71416667	34.99083333	A	Kaniewski et al. 2019
1585	Beta-449972			2950	30		seeds (charred)	Triticum	303358	Pyla-Kokkinokremnos		settlement	CY	33.71416667	34.99083333	A	Kaniewski et al. 2019
1586	Beta-449973			2930	30		seeds (charred)	Triticum	303358	Pyla-Kokkinokremnos		settlement	CY	33.71416667	34.99083333	A	Kaniewski et al. 2019
1587	Beta-449974			2950	30		seeds (charred)	Triticum	303358	Pyla-Kokkinokremnos		settlement	CY	33.71416667	34.99083333	A	Kaniewski et al. 2019
1588	Beta-449975			2960	30		seeds (charred)	Triticum	303358	Pyla-Kokkinokremnos		settlement	CY	33.71416667	34.99083333	A	Kaniewski et al. 2019
1589	Beta-449976			2940	30		seeds (charred)	Triticum	303358	Pyla-Kokkinokremnos		settlement	CY	33.71416667	34.99083333	A	Kaniewski et al. 2019
1590	Beta-449977			2970	30		seeds (charred)	Triticum	303358	Pyla-Kokkinokremnos		settlement	CY	33.71416667	34.99083333	A	Kaniewski et al. 2019
1591	Beta-449978			2890	30		charcoal	Cedrus libani	303358	Pyla-Kokkinokremnos		settlement	CY	33.71416667	34.99083333	A	Kaniewski et al. 2019
1592	Beta-449979			3000	30		seeds (charred)	Avena	303358	Pyla-Kokkinokremnos		settlement	CY	33.71416667	34.99083333	A	Kaniewski et al. 2019
1593	Beta-462757			3420	30		charcoal		303317	Saruq Al-Hadid		settlement	AE	55.239796	24.665623	A	Weeks et al. 2019
1594	Beta-462758			3360	30		charcoal		303317	Saruq Al-Hadid		settlement	AE	55.239796	24.665623	A	Weeks et al. 2019
1595	Beta-462759			3490	30		charcoal		303317	Saruq Al-Hadid		settlement	AE	55.239796	24.665623	A	Weeks et al. 2019
1596	Beta-462760			3390	30		charcoal		303317	Saruq Al-Hadid		settlement	AE	55.239796	24.665623	A	Weeks et al. 2019
1597	Beta-462761			3550	30		charcoal		303317	Saruq Al-Hadid		settlement	AE	55.239796	24.665623	A	Weeks et al. 2019
1598	Beta-462762			3260	30		charcoal		303317	Saruq Al-Hadid		settlement	AE	55.239796	24.665623	A	Weeks et al. 2019
1599	Beta-462763			3450	30		charcoal		303317	Saruq Al-Hadid		settlement	AE	55.239796	24.665623	A	Weeks et al. 2019
1600	Beta-462764			3500	30		charcoal		303317	Saruq Al-Hadid		settlement	AE	55.239796	24.665623	A	Weeks et al. 2019
1601	Beta-465438			6670	30		bone collagen		373	Ulucak Höyük	Trench L13, stone paved platform	settlement	TR	27.3521	38.4668	A	Çevik and Erdoğu 2020
1602	Beta-465441			6590	30		bone collagen		373	Ulucak Höyük	Trench L13, fill	settlement	TR	27.3521	38.4668	A	Çevik and Erdoğu 2020
1603	Beta-46647			10040	160		charcoal		427	Hallan Çemi Tepesi	lower Level ("architectural Level"), below house floor; lower level ("architectural level"), below house floor; below house floor	settlement	TR	41.2389	38.2272	A	Rosenberg and Davis 1992; Kuijt and Bar-Yosef 1994; Thissen 2002; TAY Project; CalPal; Flohr et al. 2016
1604	Beta-46649			10800	220		charcoal		427	Hallan Çemi Tepesi	upper Level ("pit Level"); upper level ("pit level")	settlement	TR	41.2389	38.2272	A	Rosenberg and Davis 1992; Kuijt and Bar-Yosef 1994; Thissen 2002; TAY Project; CalPal; Flohr et al. 2016
1605	Beta-47211			10060	120		charcoal		427	Hallan Çemi Tepesi	Aceramic; central activity areas	settlement	TR	41.2389	38.2272	A	Rosenberg and Davis 1992; Kuijt and Bar-Yosef 1994; Thissen 2002; TAY Project; CalPal; Flohr et al. 2016
1606	Beta-47253			9730	300		charcoal		427	Hallan Çemi Tepesi	Aceramic	settlement	TR	41.2389	38.2272	A	Rosenberg and Davis 1992; Kuijt and Bar-Yosef 1994; Thissen 2002; TAY Project; CalPal; Flohr et al. 2016
1607	Beta-47501			4170	50		grain	Triticum dicoccum	12944	Tell el-Hesi	Field VI; Area 42; L021; ash deposit outside mudbrick wall	settlement	IL	34.7303	31.5478	A	Anderson 2006
1608	Beta-47502			4200	50		grain	Triticum dicoccum	12944	Tell el-Hesi	Field VI; Area 52; L010.3; ash deposit outside mudbrick wall	settlement	IL	34.7303	31.5478	A	Anderson 2006
1609	Beta-480182			6910	30		bone collagen		373	Ulucak Höyük	Trench 09, fill	settlement	TR	27.3521	38.4668	A	Çevik and Erdoğu 2020
1610	Beta-480184			6740	30		bone collagen		373	Ulucak Höyük	Trench 09, around the oven	settlement	TR	27.3521	38.4668	A	Çevik and Erdoğu 2020
1611	Beta-480185			7120	30		bone collagen		373	Ulucak Höyük	Trench 09, yellow surface beneath Building 65	settlement	TR	27.3521	38.4668	A	Çevik and Erdoğu 2020
1612	Beta-480186			6950	30		bone collagen		373	Ulucak Höyük	Trench 09, ashy area beneath Building 65	settlement	TR	27.3521	38.4668	A	Çevik and Erdoğu 2020
1613	Beta-499841			9770	40		nutshell	Amygdalus	3826	Gusir Höyük		settlement	TR	41.821224	37.727352	A	Kabucku 2021
1614	Beta-499842			9250	30		seed	Triticum	3826	Gusir Höyük		settlement	TR	41.821224	37.727352	A	Kabucku 2021
1615	Beta-50746			3480	80		charcoal		310	Margi Alonia	H-1 and I-IV	settlement	CY	33.325	35.023	B	Manning 2013
1616	Beta-50747			3460	90		charcoal		310	Margi Alonia	H-1 and I-IV	settlement	CY	33.325	35.023	B	Manning 2013
1617	Beta-50856			8655	75		charcoal		18	Tell Halula	Nivel; S2B/C-III, sector I A, B2; Late PPNB; sector IA, B2 (upper part sector II)	settlement	SY	38.1667	36.4167	A	Molist 1996; Benz 2014; CalPal; Flohr et al. 2016
1618	Beta-50857			8300	60		charcoal		18	Tell Halula	Nivel: 2B/C-II, sector IA, B3C; Late PPNB; sector IA, B3C (upper part sector II)	settlement	SY	38.1667	36.4167	A	Molist 1996; Benz 2014; CalPal; Flohr et al. 2016
1619	Beta-52388			2010	60				303406	Büyüktepe Höyük		settlement	TR	39.909748	40.194222	A	Sagona et al. 1993
1620	Beta-52391			1590	50				303406	Büyüktepe Höyük		settlement	TR	39.909748	40.194222	A	Sagona et al. 1993
1621	Beta-52392			2190	70				303406	Büyüktepe Höyük		settlement	TR	39.909748	40.194222	A	Sagona et al. 1993
1622	Beta-533614			8640	40		tooth collagen	Homo sapiens	18814	Bestansur	T10, C1781. Packing below floors	settlement	IQ	45.2059	35.3768	A	Flohr et al. 2020
1623	Beta-533619			8460	30		bone collagen	Homo sapiens	18814	Bestansur	T10, Ext. Deposits close to B5	settlement	IQ	45.2059	35.3768	A	Flohr et al. 2020
1624	Beta-533625			8440	30		tooth collagen	Homo sapiens	18814	Bestansur	T10, C1972. Fill of cut into B8 W57	settlement	IQ	45.2059	35.3768	A	Flohr et al. 2020
1625	Beta-533626			8339	40		tooth collagen	Homo sapiens	18814	Bestansur	T10, C1868. SK6 in skull cluster	settlement	IQ	45.2059	35.3768	A	Flohr et al. 2020
1626	Beta-536			6160	70				431	Tell Aqab		settlement	SY	40.895556	37.058056	A	Watkins and Campbell 1987; CalPal; Flohr et al. 2016
1627	Beta-55049			10050	80		charcoal		427	Hallan Çemi Tepesi	Aceramic	settlement	TR	41.2389	38.2272	A	Rosenberg 1994; Thissen 2002; TAY Project; CalPal; Flohr et al. 2016
1628	Beta-55050			9840	50		charcoal		427	Hallan Çemi Tepesi	Aceramic	settlement	TR	41.2389	38.2272	A	Rosenberg 1994; Thissen 2002; TAY Project; CalPal; Flohr et al. 2016
1629	Beta-55051			10500	170		charcoal		427	Hallan Çemi Tepesi	Aceramic	settlement	TR	41.2389	38.2272	A	Rosenberg 1994; Thissen 2002; TAY Project; CalPal; Flohr et al. 2016
1630	Beta-55052			10590	170		charcoal		427	Hallan Çemi Tepesi	Aceramic	settlement	TR	41.2389	38.2272	A	Rosenberg 1994; Thissen 2002; TAY Project; CalPal; Flohr et al. 2016
1631	Beta-55335			2610	70				303406	Büyüktepe Höyük		settlement	TR	39.909748	40.194222	A	Sagona et al. 1993
1632	Beta-55336			3200	80		bone		303406	Büyüktepe Höyük	hearth	settlement	TR	39.909748	40.194222	A	Sagona et al. 1993
1633	Beta-55337			1980	70				303406	Büyüktepe Höyük		settlement	TR	39.909748	40.194222	A	Sagona et al. 1993
1634	Beta-55338			4290	100		bone		303406	Büyüktepe Höyük	floor	settlement	TR	39.909748	40.194222	A	Sagona et al. 1993
1635	Beta-55339			2300	90		bone		303406	Büyüktepe Höyük		settlement	TR	39.909748	40.194222	A	Sagona et al. 1993
1636	Beta-55340			1860	60				303406	Büyüktepe Höyük		settlement	TR	39.909748	40.194222	A	Sagona et al. 1993
1637	Beta-55341			3990	70		bone		303406	Büyüktepe Höyük	floor	settlement	TR	39.909748	40.194222	A	Sagona et al. 1993
1638	Beta-56102			10590	260		charcoal		427	Hallan Çemi Tepesi	Aceramic	settlement	TR	41.2389	38.2272	A	Rosenberg 1994; Thissen 2002; TAY Project; CalPal; Flohr et al. 2016
1639	Beta-56560			8030	120				11371	Ain Jammam	near centre of sequence; bulldozer section	settlement	JO	35.4686	30.0203	B	Flohr et al. 2016
1640	Beta-56561			8520	190				11371	Ain Jammam	lowest sample; bulldozer section	settlement	JO	35.4686	30.0203	B	Flohr et al. 2016
1641	Beta-56889			6450	230		bone		434	Kholetria Ortos		settlement	CY	32.583	34.767	B	Manning 2013
1642	Beta-58925			7880	120		charcoal		18	Tell Halula	pre-Halaf;SS 7 A, A14b; Pre-Halaf; SS 7 A, A14b	settlement	SY	38.1667	36.4167	A	Benz et al. 2014; CalPal; Flohr et al. 2016
1643	Beta-58928			8700	60		charcoal		18	Tell Halula	sector IV B, C1 f; Middle PPNB; sector IV, C1f	settlement	SY	38.1667	36.4167	A	Pinhasi et al. 2005; CalPal; Flohr et al. 2016
1644	Beta-58930			7990	70		charcoal		18	Tell Halula	pre-Halaf;Sector I B, A7 b; Pre-Halaf; sector IA, A7b	settlement	SY	38.1667	36.4167	A	Molist 1996; Benz 2014; CalPal; Flohr et al. 2016
1645	Beta-61488			9520	180		charcoal		18	Tell Halula	sector IV B, B1e; Middle PPNB; sector IVB, B1e	settlement	SY	38.1667	36.4167	A	Benz et al. 2014; CalPal; Flohr et al. 2016
1646	Beta-6318			3950	100				333	Gritille	Phase: BZ;GT 3340 op.XVII/70 L 119	settlement	TR	38.5654	37.5492	B	CalPal
1647	Beta-6476			5210	130				15757	Tepe Yahya	Tr. C, Test tr. 1, L.5	settlement	IR	56.8675	28.330833	A	Flohr et al. 2016
1648	Beta-6559			5550	80				15757	Tepe Yahya	niv. VII B2 (nouvelle stratigraphie); VII B2; Tr. D, Test tr. 6, L. 1-2	settlement	IR	56.8675	28.330833	A	Voigt and Dyson 1992; Marshall 2012; CalPal; Flohr et al. 2016
1649	Beta-6561			5680	200				15757	Tepe Yahya	niv. VII C1 (nouvelle stratigraphie); VII C1; Tr. D, Test tr. 2, L.14	settlement	IR	56.8675	28.330833	A	Voigt and Dyson 1992; Marshall 2012; CalPal; Flohr et al. 2016
1650	Beta-66850			9510	200		charcoal		427	Hallan Çemi Tepesi	Aceramic	settlement	TR	41.2389	38.2272	A	Rosenberg et al. 1995; Thissen 2002; TAY Project; CalPal; Flohr et al. 2016
1651	Beta-66852			9600	180		charcoal		427	Hallan Çemi Tepesi	Aceramic	settlement	TR	41.2389	38.2272	A	Rosenberg et al. 1995; Thissen 2002; TAY Project; CalPal; Flohr et al. 2016
1652	Beta-66854			9930	110		charcoal		427	Hallan Çemi Tepesi	Aceramic	settlement	TR	41.2389	38.2272	A	Rosenberg et al. 1995; Thissen 2002; TAY Project; CalPal; Flohr et al. 2016
1653	Beta-66855			10060	90		charcoal		427	Hallan Çemi Tepesi	Aceramic	settlement	TR	41.2389	38.2272	A	Rosenberg et al. 1995; Thissen 2002; TAY Project; CalPal; Flohr et al. 2016
1654	Beta-66856			9870	110		charcoal		427	Hallan Çemi Tepesi	Aceramic	settlement	TR	41.2389	38.2272	A	Rosenberg et al. 1995; Thissen 2002; TAY Project; CalPal; Flohr et al. 2016
1655	Beta-66858			10320	110		charcoal		427	Hallan Çemi Tepesi	Aceramic; below house floor, fill	settlement	TR	41.2389	38.2272	A	Rosenberg et al. 1995; Thissen 2002; TAY Project; CalPal; Flohr et al. 2016
1656	Beta-67462			10520	190		charcoal		427	Hallan Çemi Tepesi	Aceramic	settlement	TR	41.2389	38.2272	A	Rosenberg et al. 1995; Thissen 2002; TAY Project; CalPal; Flohr et al. 2016
1657	Beta-67463			9890	90		charcoal		427	Hallan Çemi Tepesi	Aceramic	settlement	TR	41.2389	38.2272	A	Rosenberg et al. 1995; Thissen 2002; TAY Project; CalPal; Flohr et al. 2016
1658	Beta-67464			10000	80		charcoal		427	Hallan Çemi Tepesi	Aceramic	settlement	TR	41.2389	38.2272	A	Rosenberg et al. 1995; Thissen 2002; TAY Project; CalPal; Flohr et al. 2016
1659	Beta-67912			4210	200				448	Hacinebi	A	settlement	TR	37.9807	37.0628	B	Böhner and Schyle 2006; TAY Project; CalPal; Hinz et al. 2012: http://radon-b.ufg.uni-kiel.de/samples/7234
1660	Beta-67914			4600	200				448	Hacinebi	A	settlement	TR	37.9807	37.0628	B	Böhner and Schyle 2006; TAY Project; CalPal; Hinz et al. 2012: http://radon-b.ufg.uni-kiel.de/samples/7237
1661	Beta-67916			4810	90				448	Hacinebi	B	settlement	TR	37.9807	37.0628	B	TAY Project; CalPal
1662	Beta-67917		DuplicateLabID	5060	130				448	Hacinebi	B	settlement	TR	37.9807	37.0628	B	Stein et al. 1996; Erdoğu 2003; CalPal	Two dates from this site, seemingly different but with same lab code.
1663	Beta-67917		DuplicateLabID	4890	180				448	Hacinebi	A	settlement	TR	37.9807	37.0628	B	TAY Project	Two dates from this site, seemingly different but with same lab code.
1664	Beta-67919			4660	80				448	Hacinebi	B	settlement	TR	37.9807	37.0628	B	TAY Project; CalPal
1665	Beta-69593			7760	60		charcoal		18	Tell Halula	pre-Halaf; Sector I	settlement	SY	38.1667	36.4167	A	CalPal; Flohr et al. 2016
1666	Beta-69598			14650	70				450	Umm et-Tlel		settlement	SY	38.85	35.23	B	Maher et al. 2011
1667	Beta-70359			8350	210		charcoal		18	Tell Halula	sector II D,E45; Late PPNB; sector IID, E45 (lower part of sector II)	settlement	SY	38.1667	36.4167	A	Benz et al. 2014; CalPal; Flohr et al. 2016
1668	Beta-71866			9740	60				2890	Jerf el Ahmar	AreaA; Area A	settlement	SY	38.2083	36.3917	A	Willcox 1996; Benz 2014; CalPal; Flohr et al. 2016
1669	Beta-71870			9810	60				2890	Jerf el Ahmar	Area C2	settlement	SY	38.2083	36.3917	A	Willcox 1996; Benz 2014; CalPal; Flohr et al. 2016
1670	Beta-74452			4510	70		charcoal		316	Sos Höyük	Va; layer Va	settlement	TR	41.5285	39.9954	A	Sagona 2000; Hinz et al. 2012: http://radon-b.ufg.uni-kiel.de/samples/7296
1671	Beta-74453			3230	50		charcoal		316	Sos Höyük	IVb	settlement	TR	41.5285	39.9954	A	Sagona 2000
1672	Beta-74454			2140	60				316	Sos Höyük	IIC burnt building	settlement	TR	41.5285	39.9954	A	Sagona and Sagona 2003
1673	Beta-74456			3300	70		charcoal		316	Sos Höyük	IVb	settlement	TR	41.5285	39.9954	A	Sagona 2000
1674	Beta-74457			3250	80		charcoal		316	Sos Höyük	IVb	settlement	TR	41.5285	39.9954	A	Sagona 2000
1675	Beta-75605			3920	60		charcoal		309	Göltepe	EBA	settlement	TR	34.9221	37.8013	A	Yener 2000
1676	Beta-75606			3980	70				309	Göltepe	EBA	settlement	TR	34.9221	37.8013	A	Yener 2000
1677	Beta-75607			4020	70		charcoal		309	Göltepe	EBA	settlement	TR	34.9221	37.8013	A	Yener 2000
1678	Beta-75608			3890	50				309	Göltepe	EBA	settlement	TR	34.9221	37.8013	A	Yener 2000; TAY Project
1679	Beta-75609			3840	70				309	Göltepe	EBA	settlement	TR	34.9221	37.8013	A	Yener 2000
1680	Beta-75610			3830	60				309	Göltepe	EBA	settlement	TR	34.9221	37.8013	A	TAY Project
1681	Beta-75611			4140	50				309	Göltepe	EBA	settlement	TR	34.9221	37.8013	A	Yener 2000; TAY Project
1682	Beta-75612			3800	100				309	Göltepe	EBA	settlement	TR	34.9221	37.8013	A	Yener 2000; TAY Project
1683	Beta-75613			3910	90				309	Göltepe	EBA	settlement	TR	34.9221	37.8013	A	Yener 2000
1684	Beta-75614			4150	50				309	Göltepe	EBA	settlement	TR	34.9221	37.8013	A	Yener 2000
1685	Beta-75958			5850	60				18835	Tell Kuran	ash layer eroding out of side of mound	settlement	SY	40.40796	36.597152	A	Flohr et al. 2016
1686	Beta-75959			4710	60				18835	Tell Kuran		settlement	SY	40.40796	36.597152	A	Hole 2001
1687	Beta-75960			5570	70				18841	K-132	machine dug ditch next to road	settlement	SY	41.07	36.6	C	Hole 2001
1688	Beta-75961			5360	70		bone (charred)?		18842	Wadi Khazne	K-160, 2m-diameter pit in wadi bottom	settlement	SY	40.95	36.64	B	Flohr et al. 2016
1689	Beta-7823			5270	90				15758	al-Faraah			YE	45.321	15.471	D	Toplyn 1985; CalPal; Edens and Wilkinson 1998
1690	Beta-79221			14490	200				450	Umm et-Tlel		settlement	SY	38.85	35.23	B	Maher et al. 2011
1691	Beta-80445			3960	50				311	Titris Höyük	Late EBA	settlement	TR	38.6761	37.4762	A	TAY Project
1692	Beta-80446			4260	170				311	Titris Höyük	Late EBA	settlement	TR	38.6761	37.4762	A	TAY Project
1693	Beta-80447			3630	60				311	Titris Höyük	Late EBA	settlement	TR	38.6761	37.4762	A	TAY Project
1694	Beta-80448			3860	70				311	Titris Höyük	Late EBA	settlement	TR	38.6761	37.4762	A	TAY Project
1695	Beta-80449			3860	180				311	Titris Höyük	Late EBA	settlement	TR	38.6761	37.4762	A	TAY Project
1696	Beta-80636			8750	60		charcoal		18	Tell Halula	Nivel: S2/4-I, sector IV, B, F8	settlement	SY	38.1667	36.4167	A	Molist et al. 2013; Benz 2014
1697	Beta-80930			4660	60				448	Hacinebi	B	settlement	TR	37.9807	37.0628	B	TAY Project; CalPal
1698	Beta-80940			4820	60				448	Hacinebi	B	settlement	TR	37.9807	37.0628	B	TAY Project; CalPal
1699	Beta-80942			4390	160				448	Hacinebi	B	settlement	TR	37.9807	37.0628	B	Böhner and Schyle 2006; TAY Project; CalPal; Hinz et al. 2012: http://radon-b.ufg.uni-kiel.de/samples/7235
1700	Beta-80943			4750	60				448	Hacinebi	B	settlement	TR	37.9807	37.0628	B	TAY Project; CalPal
1701	Beta-80944			5150	80				448	Hacinebi	A; A; A	settlement	TR	37.9807	37.0628	B	Stein et al. 1996; TAY Project; CalPal; Flohr et al. 2016
1702	Beta-80945			4780	80				448	Hacinebi	B	settlement	TR	37.9807	37.0628	B	TAY Project; CalPal
1703	Beta-8240			7770	150		charcoal		333	Gritille	B; B; Phase B	settlement	TR	38.5654	37.5492	B	TAY Project; Flohr et al. 2016
1704	Beta-8241			7860	80		charcoal		333	Gritille	B; B; Phase B	settlement	TR	38.5654	37.5492	B	TAY Project; Flohr et al. 2016
1705	Beta-82715			6500	70		plant remains	Olea europaea	13167	Kfar Samir	Installation 6	settlement	IL	34.95	32.82	B	Carmi and Segal 1992; Galili et al. 1997; Flohr et al. 2016
1706	Beta-82843			6100	60		fruitstone (waterlogged)	Olea europaea	13167	Kfar Samir	Installation 7	settlement	IL	34.95	32.82	B	Carmi and Segal 1992; Galili et al. 1997; Flohr et al. 2016
1707	Beta-82844			6290	60		fruitstone (waterlogged)	Olea europaea	13167	Kfar Samir	Installation 7	settlement	IL	34.95	32.82	B	Carmi and Segal 1992; Galili et al. 1997; Flohr et al. 2016
1708	Beta-82845			6080	70		fruitstone (waterlogged)	Olea europaea	13167	Kfar Samir	Installation 6	settlement	IL	34.95	32.82	B	Carmi and Segal 1992; Galili et al. 1997; Flohr et al. 2016
1709	Beta-82846			6210	150		fruitstone (waterlogged)	Olea europaea	13167	Kfar Samir	Installation 6	settlement	IL	34.95	32.82	B	Carmi and Segal 1992; Galili et al. 1997; Flohr et al. 2016
1710	Beta-82847			6210	80		fruitstone (waterlogged)	Olea europaea	13167	Kfar Samir	Installation 6	settlement	IL	34.95	32.82	B	Carmi and Segal 1992; Galili et al. 1997; Flohr et al. 2016
1711	Beta-82848			6230	80		wood (waterlogged)		13167	Kfar Samir	Installation 6	settlement	IL	34.95	32.82	B	Carmi and Segal 1992; Galili et al. 1997; Flohr et al. 2016
1712	Beta-82849			6350	90		wood (waterlogged)		13167	Kfar Samir	Installation 9	settlement	IL	34.95	32.82	B	Carmi and Segal 1992; Galili et al. 1997; Flohr et al. 2016
1713	Beta-82850			6940	60		wood (waterlogged)		13167	Kfar Samir	Installation 10	settlement	IL	34.95	32.82	B	Carmi and Segal 1992; Galili et al. 1997; Flohr et al. 2016
1714	Beta-82851			5860	140		wood (waterlogged)		13167	Kfar Samir	Water well 113	settlement	IL	34.95	32.82	B	Carmi and Segal 1992; Galili et al. 1997; Flohr et al. 2016
1715	Beta-82994			3610	60		charcoal		460	Alambra Mouttes		settlement	CY	33.367	35.016	B	Manning 2013
1716	Beta-82995			3970	90		charcoal		460	Alambra Mouttes		settlement	CY	33.367	35.016	B	Manning 2013
1717	Beta-84367			2120	60				316	Sos Höyük	IIC burnt building	settlement	TR	41.5285	39.9954	A	Sagona and Sagona 2003
1718	Beta-84368			3300	50		charcoal		316	Sos Höyük	IVb	settlement	TR	41.5285	39.9954	A	Sagona 2000
1719	Beta-84369			3390	60		charcoal		316	Sos Höyük	IVb	settlement	TR	41.5285	39.9954	A	Sagona 2000
1720	Beta-84371			3570	70		charcoal		316	Sos Höyük	IVa	settlement	TR	41.5285	39.9954	A	Sagona 2000
1721	Beta-84372			4140	60		charcoal		316	Sos Höyük	Vd	settlement	TR	41.5285	39.9954	A	Sagona 2000
1722	Beta-84578			5420	60		bone (charred)		18842	Wadi Khazne	K-107, ashy pit with Gawra XI sherds, in wadi bottom	settlement	SY	40.95	36.64	B	Flohr et al. 2016
1723	Beta-84579			5740	60				18834	Tell Ziyadeh	B/TP2 F.2	settlement	SY	40.844103	36.411033	A	Hole 2001; Flohr et al. 2016
1724	Beta-84580			5890	70				18834	Tell Ziyadeh	C/TP1 F.3	settlement	SY	40.844103	36.411033	A	Hole 2001; Flohr et al. 2016
1725	Beta-84581			5740	60				18834	Tell Ziyadeh	C/TP1 F.1	settlement	SY	40.844103	36.411033	A	Hole 2001; Flohr et al. 2016
1726	Beta-84582			5960	60				18834	Tell Ziyadeh	J 14#5	settlement	SY	40.844103	36.411033	A	Hole 2001; Flohr et al. 2016
1727	Beta-88280			4390	50				15759	Tell al-Judaidah	EBA	settlement	TR	36.586	36.2677	A	Philip and Millard 2000
1728	Beta-88281			4270	70				15759	Tell al-Judaidah		settlement	TR	36.586	36.2677	A	Philip and Millard 2000
1729	Beta-88311			4670	80				448	Hacinebi	B	settlement	TR	37.9807	37.0628	B	TAY Project
1730	Beta-88312			5280	110				448	Hacinebi	A; A; A	settlement	TR	37.9807	37.0628	B	Stein et al. 1996; TAY Project; CalPal; Flohr et al. 2016
1731	Beta-88313			4850	160				448	Hacinebi	A	settlement	TR	37.9807	37.0628	B	TAY Project; CalPal
1732	Beta-88316			4740	60				448	Hacinebi	B	settlement	TR	37.9807	37.0628	B	TAY Project; CalPal
1733	Beta-88317			4540	190				448	Hacinebi	B	settlement	TR	37.9807	37.0628	B	Böhner and Schyle 2006; TAY Project; CalPal; Hinz et al. 2012: http://radon-b.ufg.uni-kiel.de/samples/7236
1734	Beta-88319			4820	190				448	Hacinebi	B	settlement	TR	37.9807	37.0628	B	TAY Project; CalPal
1735	Beta-88320			4670	110				448	Hacinebi	B	settlement	TR	37.9807	37.0628	B	TAY Project; CalPal
1736	Beta-88321			4960	140				448	Hacinebi	B	settlement	TR	37.9807	37.0628	B	TAY Project; CalPal
1737	Beta-88322			4810	60				448	Hacinebi	B	settlement	TR	37.9807	37.0628	B	TAY Project; CalPal
1738	Beta-88323			4700	80				448	Hacinebi	A/B	settlement	TR	37.9807	37.0628	B	TAY Project; CalPal
1739	Beta-88324			4740	70				448	Hacinebi	A/B	settlement	TR	37.9807	37.0628	B	TAY Project; CalPal
1740	Beta-88326			5190	170				448	Hacinebi	B; B; B	settlement	TR	37.9807	37.0628	B	Stein et al. 1996; TAY Project; CalPal; Flohr et al. 2016
1741	Beta-88327			4940	180				448	Hacinebi	B	settlement	TR	37.9807	37.0628	B	TAY Project; CalPal
1742	Beta-90616			10770	160		charcoal		18	Tell Halula	Nivel: S 2/4-II, sector IV, B, F6	settlement	SY	38.1667	36.4167	A	Molist et al. 2013; Benz 2014
1743	Beta-90618			8810	80		charcoal		18	Tell Halula	Nivel: S2/4-V, sector IV, B, D9a	settlement	SY	38.1667	36.4167	A	Molist et al. 2013; Benz 2014
1744	Beta-90836			6290	70		charcoal		303476	Sedd Adh-Dhra´a II		settlement	YE	44.71	14.35	B	Wilkinson 1997
1745	Beta-90837			7080	140		charcoal		303476	Sedd Adh-Dhra´a II		settlement	YE	44.71	14.35	B	Wilkinson 1997
1746	Beta-95216			3430	60		charcoal		316	Sos Höyük	IVb	settlement	TR	41.5285	39.9954	A	Sagona 2000
1747	Beta-95217			3150	60		charcoal		316	Sos Höyük	Ivb	settlement	TR	41.5285	39.9954	A	Sagona 2000
1748	Beta-95218			3310	70		charcoal		316	Sos Höyük	IVb	settlement	TR	41.5285	39.9954	A	Sagona 2000
1749	Beta-95219			4600	90		charcoal		316	Sos Höyük	IVa	settlement	TR	41.5285	39.9954	A	Sagona 2000
1750	Beta-95220			4120	70		charcoal		316	Sos Höyük	Vc	settlement	TR	41.5285	39.9954	A	Sagona 2000
1751	Beta-95221			3530	110		charcoal		316	Sos Höyük	IVb	settlement	TR	41.5285	39.9954	A	Sagona 2000
1752	Beta-95222			4260	70		charcoal		316	Sos Höyük	IVa	settlement	TR	41.5285	39.9954	A	Sagona 2000
1753	Beta-95223			4070	50		charcoal		316	Sos Höyük	Vc	settlement	TR	41.5285	39.9954	A	Sagona 2000
1754	Beta-95224			3870	80		charcoal		316	Sos Höyük	Iva	settlement	TR	41.5285	39.9954	A	Sagona 2000
1755	Beta-95225			3730	70		bone		316	Sos Höyük	IVa	settlement	TR	41.5285	39.9954	A	Sagona 2000
1756	Beta-95287			3770	60				311	Titris Höyük	Late EBA	settlement	TR	38.6761	37.4762	A	TAY Project
1757	Beta-95288			3860	70				311	Titris Höyük	Late EBA	settlement	TR	38.6761	37.4762	A	TAY Project
1758	Beta-95289			3860	70				311	Titris Höyük	Late EBA	settlement	TR	38.6761	37.4762	A	TAY Project
1759	Beta-98876			3750	70		bone		316	Sos Höyük	IVa	settlement	TR	41.5285	39.9954	A	Sagona 2000
1760	Beta‐248970			6090	40				303500	Tell Zeidan	Late Ubaid, Tell Zeidan, operation 1, locus 16,	settlement	SY	39.066667	35.95	A	Fuensanta et al. 2020
1761	Beta‐248971			5710	40				303500	Tell Zeidan	LC 1b, Tell Zeidan, phase E, operation 3, locus 39, building S.B4	settlement	SY	39.066667	35.95	A	Fuensanta et al. 2020
1762	Beta‐248976			5430	40				303500	Tell Zeidan	LC1, Tell Zeidan, operation 2, locus 32	settlement	SY	39.066667	35.95	A	Fuensanta et al. 2020
1763	Beta‐248981			5910	40				303500	Tell Zeidan	LC 1a, Tell Zeidan, operation 3, locus 63	settlement	SY	39.066667	35.95	A	Fuensanta et al. 2020
1764	Beta‐288099			6040	40				303500	Tell Zeidan	locus 59, general room buildup	settlement	SY	39.066667	35.95	A	Fuensanta et al. 2020
1765	Beta‐288100			6010	40				303500	Tell Zeidan	locus 59, general room buildup	settlement	SY	39.066667	35.95	A	Fuensanta et al. 2020
1766	Beta‐288102			5820	40				303500	Tell Zeidan	LC 1a, Tell Zeidan, operation 10, locus 57, trash pit	settlement	SY	39.066667	35.95	A	Fuensanta et al. 2020
1767	Beta‐288109			5780	40				303500	Tell Zeidan	locus 97, room S.E5.3, mudbrick collapse	settlement	SY	39.066667	35.95	A	Fuensanta et al. 2020
1768	Beta‐288111			5730	40				303500	Tell Zeidan	LC1, Tell Zeidan, operation 16, locus 79, room/floor deposit	settlement	SY	39.066667	35.95	A	Fuensanta et al. 2020
1769	Beta‐288112			5880	40				303500	Tell Zeidan	operation 17, locus 25, room/floor deposit	settlement	SY	39.066667	35.95	A	Fuensanta et al. 2020
1770	Bin-351			4400	50				16364	Habuba Kabira		settlement	SY	38.060833	36.150278	A	Di Nocera 2000
1771	Birm-107			2330	90		wood	Pinus brutia	71	Apliki-Karamallos		mining settlement	CY	33.119436	34.932146	A	Shotton et al. 1970
1772	Birm-182			5825	145		charcoal		758	Ayios Epiktitos Vrysi		settlement	CY	33.41	35.333	B	Manning et al. 2010; Manning 2013; CalPal
1773	Birm-337			5740	140		charcoal		758	Ayios Epiktitos Vrysi		settlement	CY	33.41	35.333	B	Manning et al. 2010; Manning 2013; CalPal
1774	Birm-72			5720	100		charcoal		764	Philia Drakos A	Phase 3	settlement	CY	33.11	35.19	B	Manning 2013
1775	BL-2730			4470	50		charcoal		770	Hassek Höyük	Chalcolithic	settlement	TR	38.92	37.7472	B	Willkomm 1992; Di Nocera 2000; TAY Project
1776	BL-2731			4390	50		charcoal		770	Hassek Höyük	Chalcolithic	settlement	TR	38.92	37.7472	B	Willkomm 1992; Di Nocera 2000; TAY Project
1777	BL-2732			4400	60		grain	Cerealia	770	Hassek Höyük	Chalcolithic	settlement	TR	38.92	37.7472	B	Willkomm 1992; Di Nocera 2000; TAY Project
1778	Bln-		NoLabID	6054	41		charcoal		989	Asagi Pinar	Lev. 4	settlement	TR	27.2253	41.7217	B	TAY Project
1779	Bln-		NoLabID	6107	51				989	Asagi Pinar	Lev. 4	settlement	TR	27.2253	41.7217	B	TAY Project
1780	Bln-		NoLabID	6189	34				989	Asagi Pinar	Lev. 4	settlement	TR	27.2253	41.7217	B	TAY Project
1781	Bln-		NoLabID	6209	42				989	Asagi Pinar	Lev. 4	settlement	TR	27.2253	41.7217	B	TAY Project
1782	Bln-		NoLabID	6212	37				989	Asagi Pinar	Lev. 3	settlement	TR	27.2253	41.7217	B	TAY Project
1783	Bln-		NoLabID	6260	40				989	Asagi Pinar	Lev. 4	settlement	TR	27.2253	41.7217	B	TAY Project
1784	Bln-		NoLabID	6267	48				989	Asagi Pinar	Lev. 4	settlement	TR	27.2253	41.7217	B	TAY Project
1785	Bln-		NoLabID	6280	42				989	Asagi Pinar	Lev. 4/5	settlement	TR	27.2253	41.7217	B	TAY Project
1786	Bln-		NoLabID	6282	45				989	Asagi Pinar	Lev. 5	settlement	TR	27.2253	41.7217	B	TAY Project
1787	Bln-		NoLabID	6305	44				989	Asagi Pinar	Lev. 4	settlement	TR	27.2253	41.7217	B	TAY Project
1788	Bln-		NoLabID	6322	34				989	Asagi Pinar	Lev. 4/5	settlement	TR	27.2253	41.7217	B	TAY Project
1789	Bln-		NoLabID	6324	46				989	Asagi Pinar	Lev. 5	settlement	TR	27.2253	41.7217	B	TAY Project
1790	Bln-		NoLabID	6341	43				989	Asagi Pinar	Lev. 5	settlement	TR	27.2253	41.7217	B	TAY Project
1791	Bln-		NoLabID	6342	43				989	Asagi Pinar	Lev. 4	settlement	TR	27.2253	41.7217	B	TAY Project
1792	Bln-		NoLabID	6364	47				989	Asagi Pinar	Lev. 5	settlement	TR	27.2253	41.7217	B	TAY Project
1793	Bln-		NoLabID	6374	48				989	Asagi Pinar	Lev. 5	settlement	TR	27.2253	41.7217	B	TAY Project
1794	Bln-		NoLabID	6625	38				989	Asagi Pinar	Lev. 6	settlement	TR	27.2253	41.7217	B	TAY Project
1795	Bln-		NoLabID	6781	39				989	Asagi Pinar	Lev. 6/7	settlement	TR	27.2253	41.7217	B	TAY Project
1796	Bln-1106			3900	90		charcoal		789	Hisarlik (Troy)	Inv.Nr.9479; Probe 9479	settlement	TR	26.2389	39.9575	A	Quitta 1978; TAY Project; CalPal; Hinz et al. 2012: http://radon-b.ufg.uni-kiel.de/samples/8003
1797	Bln-1107			3375	100		seeds		789	Hisarlik (Troy)	VI	settlement	TR	26.2389	39.9575	A	TAY Project
1798	Bln-1129			3800	60		plant remains (charred)	Pisum	789	Hisarlik (Troy)	Inv.Nr.9474; Probe 9474	settlement	TR	26.2389	39.9575	A	Quitta 1978; TAY Project; CalPal; Hinz et al. 2012: http://radon-b.ufg.uni-kiel.de/samples/8000
1799	Bln-1130			3615	100		grain	Cerealia	789	Hisarlik (Troy)	Inv.Nr.9691	settlement	TR	26.2389	39.9575	A	TAY Project; CalPal
1800	Bln-1132			3735	60		plant remains	Pisum	789	Hisarlik (Troy)	Inv.Nr.9474	settlement	TR	26.2389	39.9575	A	Quitta 1978; TAY Project; CalPal; Hinz et al. 2012: http://radon-b.ufg.uni-kiel.de/samples/7752
1801	Bln-1234			3635	60		plant remains (charred)	Pisum	789	Hisarlik (Troy)	Inv.Nr.9483; Probe 9483	settlement	TR	26.2389	39.9575	A	Quitta 1978; TAY Project; CalPal; Hinz et al. 2012: http://radon-b.ufg.uni-kiel.de/samples/8007
1802	Bln-1235			3665	60		plant remains (charred)	Pisum sativum,Vicia faba,Ervum ervilia,Triticum monococcum	789	Hisarlik (Troy)	Inv.Nr.9493; Probe 9493	settlement	TR	26.2389	39.9575	A	Quitta 1978; TAY Project; CalPal; Hinz et al. 2012: http://radon-b.ufg.uni-kiel.de/samples/8008
1803	Bln-1236			3700	100		plant remains (charred)	Pisum sativum,Triticum monococcum	789	Hisarlik (Troy)	Inv.Nr.9475; Probe 9475	settlement	TR	26.2389	39.9575	A	Quitta 1978; TAY Project; CalPal; Hinz et al. 2012: http://radon-b.ufg.uni-kiel.de/samples/8001
1804	Bln-1237			3730	100		plant remains (charred)	Pisum	789	Hisarlik (Troy)	Inv.Nr.9481; Probe 9481	settlement	TR	26.2389	39.9575	A	Quitta 1978; TAY Project; CalPal; Hinz et al. 2012: http://radon-b.ufg.uni-kiel.de/samples/8005
1805	Bln-1238			3710	80		plant remains (charred)	Ervum ervilia	789	Hisarlik (Troy)	Inv.Nr.9480; Probe 9480	settlement	TR	26.2389	39.9575	A	Quitta 1978; TAY Project; CalPal; Hinz et al. 2012: http://radon-b.ufg.uni-kiel.de/samples/8004
1806	Bln-1239			3845	70		charcoal		789	Hisarlik (Troy)	Inv.Nr.9482; Probe 9482	settlement	TR	26.2389	39.9575	A	Quitta 1978; TAY Project; CalPal; Hinz et al. 2012: http://radon-b.ufg.uni-kiel.de/samples/8006
1807	Bln-1310		DateConflict	3760	60				789	Hisarlik (Troy)	Inv.Nr.9475	settlement	TR	26.2389	39.9575	A	Quitta 1978; Manning 1995	Problem: 3735+-60 in Quitta 1978
1808	Bln-19565			4342	21		wood		12945	Khirbat az Zayraqun	B1.3:1b1; HZ87-183	settlement	JO	35.9333	32.5833	A	Genz 2002
1809	Bln-2020			4180	55		charcoal		881	Demircihöyük	L; I8.547	settlement	TR	30.2614	39.8403	A	Weninger 1987; Calpal; TAY Project
1810	Bln-2021			4170	40		charcoal		881	Demircihöyük	M; K8.379	settlement	TR	30.2614	39.8403	A	Weninger 1987; Calpal; TAY Project
1811	Bln-2022			4260	45		charcoal		881	Demircihöyük	K2; K8.766	settlement	TR	30.2614	39.8403	A	Weninger 1987; Calpal; TAY Project
1812	Bln-2023			4650	55		charcoal		881	Demircihöyük	phase K2; K8.755	settlement	TR	30.2614	39.8403	A	Quitta 1987; CalPal
1813	Bln-2024			4200	45		charcoal		881	Demircihöyük	E2; K9.343	settlement	TR	30.2614	39.8403	A	Weninger 1987; Calpal; TAY Project
1814	Bln-2025			4155	40		charcoal		881	Demircihöyük	E2; K9.Z65	settlement	TR	30.2614	39.8403	A	Weninger 1987; Calpal; TAY Project
1815	Bln-2026			4150	50		charcoal		881	Demircihöyük	E2; K9.346	settlement	TR	30.2614	39.8403	A	Weninger 1987; Calpal; TAY Project
1816	Bln-2027			4170	50		charcoal		881	Demircihöyük	H; L9.123	settlement	TR	30.2614	39.8403	A	Weninger 1987; Calpal; TAY Project
1817	Bln-2028			3425	40		charcoal		881	Demircihöyük	MBA; K11.280A	settlement	TR	30.2614	39.8403	A	Weninger 1987; Calpal; TAY Project
1818	Bln-2029			3210	40		charcoal		881	Demircihöyük	MBA; K11.314A	settlement	TR	30.2614	39.8403	A	Weninger 1987; Calpal; TAY Project
1819	Bln-2043			4160	60		charcoal		881	Demircihöyük	H; L9.123	settlement	TR	30.2614	39.8403	A	Weninger 1987; Calpal; TAY Project
1820	Bln-2044			4180	55		charcoal		881	Demircihöyük	E2; K9.346	settlement	TR	30.2614	39.8403	A	Weninger 1987; Calpal; TAY Project
1821	Bln-2045			4075	45		charcoal		881	Demircihöyük	E2; K9.Z65	settlement	TR	30.2614	39.8403	A	Weninger 1987; Calpal; TAY Project
1822	Bln-2141			4145	60		grain	Triticum monococcum	881	Demircihöyük	E1/2; L9.P17.165	settlement	TR	30.2614	39.8403	A	Weninger 1987; Calpal; TAY Project
1823	Bln-2204			4060	45		charcoal		881	Demircihöyük	E1/2; I9.Z466	settlement	TR	30.2614	39.8403	A	Weninger 1987; Calpal; TAY Project
1824	Bln-2205			4045	45		charcoal		881	Demircihöyük	E1/2; FG8.334A	settlement	TR	30.2614	39.8403	A	Weninger 1987; Calpal; TAY Project
1825	Bln-2206			4085	50		charcoal		881	Demircihöyük	E1/2; F8.81	settlement	TR	30.2614	39.8403	A	Weninger 1987; Calpal; TAY Project
1826	Bln-2207			4045	50		charcoal		881	Demircihöyük	F1; I9.Z384	settlement	TR	30.2614	39.8403	A	Weninger 1987; Calpal; TAY Project
1827	Bln-2208		DateConflict	4110	45		charcoal		881	Demircihöyük	K8.1227	settlement	TR	30.2614	39.8403	A	Weninger 1987; Calpal; TAY Project	Problem: 4140+-40 in TAY Project
1828	Bln-2209			4180	50		charcoal		881	Demircihöyük	H; K8.1734	settlement	TR	30.2614	39.8403	A	Weninger 1987; Calpal; TAY Project
1829	Bln-2210			4070	45		charcoal		881	Demircihöyük	E1/2; F8.87	settlement	TR	30.2614	39.8403	A	Weninger 1987; Calpal; TAY Project
1830	Bln-2211			4005	45		charcoal		881	Demircihöyük	E1/2; I10.Z655	settlement	TR	30.2614	39.8403	A	Weninger 1987; Calpal; TAY Project
1831	Bln-2212			4040	65		charcoal		881	Demircihöyük	H; K8.1268	settlement	TR	30.2614	39.8403	A	Weninger 1987; Calpal; TAY Project
1832	Bln-2213			3995	45		charcoal		881	Demircihöyük	E1; G8.332	settlement	TR	30.2614	39.8403	A	Weninger 1987; Calpal; TAY Project
1833	Bln-2214			4090	50		charcoal		881	Demircihöyük	E1; K8.140	settlement	TR	30.2614	39.8403	A	Weninger 1987; Calpal; TAY Project
1834	Bln-2218			4220	60				897	Norsuntepe	EBA IIB; Schicht 19	settlement	TR	39.47	38.6189	B	Di Nocera 2000; CalPal; TAY Project; Hinz et al. 2012: http://radon-b.ufg.uni-kiel.de/samples/7291
1835	Bln-2224			4050	50		charcoal		881	Demircihöyük	H	settlement	TR	30.2614	39.8403	A	TAY Project
1836	Bln-2224A			4050	50		charcoal		881	Demircihöyük	L9.123	settlement	TR	30.2614	39.8403	A	Weninger 1987; Calpal
1837	Bln-2228			4040	50		charcoal		881	Demircihöyük	E2; K9.343	settlement	TR	30.2614	39.8403	A	Weninger 1987; Calpal; TAY Project
1838	Bln-2228A			4090	50		charcoal		881	Demircihöyük	E2; K9.343	settlement	TR	30.2614	39.8403	A	Weninger 1987; Calpal; TAY Project
1839	Bln-2229			3950	80		charcoal		881	Demircihöyük	H; L9.123	settlement	TR	30.2614	39.8403	A	Weninger 1987; Calpal; TAY Project
1840	Bln-2230			4060	45		charcoal		881	Demircihöyük	E2; K9.Z65	settlement	TR	30.2614	39.8403	A	Weninger 1987; Calpal; TAY Project
1841	Bln-2231			4025	45		charcoal		881	Demircihöyük	E2; K9.346	settlement	TR	30.2614	39.8403	A	Weninger 1987; Calpal; TAY Project
1842	Bln-2232			4155	45		charcoal		881	Demircihöyük	L; I8.294B	settlement	TR	30.2614	39.8403	A	Weninger 1987; Calpal; TAY Project
1843	Bln-2311			4000	55		charcoal		881	Demircihöyük	E1/2; F8.81	settlement	TR	30.2614	39.8403	A	Weninger 1987; Calpal; TAY Project
1844	Bln-2312			4000	45		charcoal		881	Demircihöyük	E1/2; I10.Z655	settlement	TR	30.2614	39.8403	A	Weninger 1987; Calpal; TAY Project
1845	Bln-2313			4100	60		charcoal		881	Demircihöyük	E1; G8.332	settlement	TR	30.2614	39.8403	A	Weninger 1987; Calpal; TAY Project
1846	Bln-2314			3980	50		charcoal		881	Demircihöyük	L; I8.294B	settlement	TR	30.2614	39.8403	A	Weninger 1987; Calpal; TAY Project
1847	Bln-2355			5140	50				897	Norsuntepe	Chalcolithic; J 19 11111V; Chalc.; Chalc.	settlement	TR	39.47	38.6189	B	Di Nocera 2000; CalPal; Flohr et al. 2016; TAY Project
1848	Bln-2356			4445	30				897	Norsuntepe	EBA I; K 181111	settlement	TR	39.47	38.6189	B	Di Nocera 2000; CalPal; TAY Project; Hinz et al. 2012: http://radon-b.ufg.uni-kiel.de/samples/7293
1849	Bln-2357			2780	45				897	Norsuntepe	FBI?; K 19 II/S/3	settlement	TR	39.47	38.6189	B	Di Nocera 2000; Böhner and Schyle 2006; CalPal; Reingruber and Thissen 2016; Hinz et al. 2012: http://radon-b.ufg.uni-kiel.de/samples/7252
1850	Bln-2358			4145	45				897	Norsuntepe	EBA IIB; Schicht 19	settlement	TR	39.47	38.6189	B	Di Nocera 2000; CalPal; TAY Project; Hinz et al. 2012: http://radon-b.ufg.uni-kiel.de/samples/7290
1851	Bln-2359			3850	50				897	Norsuntepe	EBA IIIA; R21d Fundl.8 ithosraum 2, Pithos	settlement	TR	39.47	38.6189	B	Di Nocera 2000; CalPal; TAY Project; Hinz et al. 2012: http://radon-b.ufg.uni-kiel.de/samples/7277
1852	Bln-2360			3970	50				897	Norsuntepe	EBA IIIA; R 22/8, Raum 3	settlement	TR	39.47	38.6189	B	Di Nocera 2000; CalPal; TAY Project; Hinz et al. 2012: http://radon-b.ufg.uni-kiel.de/samples/7288
1853	Bln-2361			3875	45				897	Norsuntepe	EBA IIIA; S21c	settlement	TR	39.47	38.6189	B	Di Nocera 2000; CalPal; TAY Project; Hinz et al. 2012: http://radon-b.ufg.uni-kiel.de/samples/7280
1854	Bln-2362			3945	50				897	Norsuntepe	EBA IIIB; Q 19d, Abhub 2	settlement	TR	39.47	38.6189	B	Di Nocera 2000; CalPal; TAY Project; Hinz et al. 2012: http://radon-b.ufg.uni-kiel.de/samples/7285
1855	Bln-2363			3880	45				897	Norsuntepe	EBA IIIB; Q 196, R A/011. 3	settlement	TR	39.47	38.6189	B	Di Nocera 2000; CalPal; TAY Project; Hinz et al. 2012: http://radon-b.ufg.uni-kiel.de/samples/7281
1856	Bln-2364			3950	40				897	Norsuntepe	EBA IIIB; Q I9d. Abhub 4	settlement	TR	39.47	38.6189	B	Di Nocera 2000; CalPal; TAY Project; Hinz et al. 2012: http://radon-b.ufg.uni-kiel.de/samples/7286
1857	Bln-2365			3800	45				897	Norsuntepe	EBA IIIB; R 19c, R.E. Gef513 T1, Niv. 852,15 in	settlement	TR	39.47	38.6189	B	Di Nocera 2000; CalPal; TAY Project; Hinz et al. 2012: http://radon-b.ufg.uni-kiel.de/samples/7272
1858	Bln-2366			3840	55				897	Norsuntepe	EBA IIIB; R 20, RD/1 Niv. 853,00 u	settlement	TR	39.47	38.6189	B	Di Nocera 2000; CalPal; TAY Project; Hinz et al. 2012: http://radon-b.ufg.uni-kiel.de/samples/7275
1859	Bln-2367		DateConflict	3850	100				897	Norsuntepe	R 20/6 RB, Pithos 13	settlement	TR	39.47	38.6189	B	Di Nocera 2000; CalPal; Böhner and Schyle 2006; TAY Project; Hinz et al. 2012: http://radon-b.ufg.uni-kiel.de/samples/7278	Problem: date also given as 3580+/-100 (probably typo in web report) in Böhner and Schyle 2006
1860	Bln-2390			2775	80				897	Norsuntepe		settlement	TR	39.47	38.6189	B	Böhner and Schyle 2006; CalPal; Reingruber and Thissen 2016; Hinz et al. 2012: http://radon-b.ufg.uni-kiel.de/samples/7250
1861	Bln-2393			4040	45		charcoal		881	Demircihöyük	H; L9.123; L9.123	settlement	TR	30.2614	39.8403	A	Böhner and Schyle 2006; CalPal; Weninger 1987
1862	Bln-2397			4080	75		charcoal		881	Demircihöyük	M; K8.379	settlement	TR	30.2614	39.8403	A	Weninger 1987; Calpal; TAY Project
1863	Bln-2400			3990	45		charcoal		881	Demircihöyük	H; K8.1227	settlement	TR	30.2614	39.8403	A	Weninger 1987; Calpal; TAY Project
1864	Bln-2401			4145	50		charcoal		881	Demircihöyük	H; K8.1734	settlement	TR	30.2614	39.8403	A	Weninger 1987; Calpal; TAY Project
1865	Bln-2404			4020	45		charcoal		881	Demircihöyük	E2; K9.343	settlement	TR	30.2614	39.8403	A	Weninger 1987; Calpal; TAY Project
1866	Bln-2405			4100	55		charcoal		881	Demircihöyük	E1; G8.332	settlement	TR	30.2614	39.8403	A	Weninger 1987; Calpal; TAY Project
1867	Bln-2406			4020	55		charcoal		881	Demircihöyük	E1; K8.140	settlement	TR	30.2614	39.8403	A	Weninger 1987; Calpal; TAY Project
1868	Bln-2407			4150	50		charcoal		881	Demircihöyük	E1/2; I10.Z655	settlement	TR	30.2614	39.8403	A	Weninger 1987; Calpal; TAY Project
1869	Bln-2409			3395	50				897	Norsuntepe	MB	settlement	TR	39.47	38.6189	B	Böhner and Schyle 2006; CalPal; Hinz et al. 2012: http://radon-b.ufg.uni-kiel.de/samples/7256
1870	Bln-2410			3445	50				897	Norsuntepe	MB	settlement	TR	39.47	38.6189	B	Böhner and Schyle 2006; CalPal; Hinz et al. 2012: http://radon-b.ufg.uni-kiel.de/samples/7258
1871	Bln-2411			2920	50				897	Norsuntepe	MB, Hethitisch?	settlement	TR	39.47	38.6189	B	Böhner and Schyle 2006; CalPal; Hinz et al. 2012: http://radon-b.ufg.uni-kiel.de/samples/7254
1872	Bln-2412			2780	60				897	Norsuntepe	SB/MB	settlement	TR	39.47	38.6189	B	Böhner and Schyle 2006; CalPal; Hinz et al. 2012: http://radon-b.ufg.uni-kiel.de/samples/7251
1873	Bln-2413			2785	55				897	Norsuntepe	SBII	settlement	TR	39.47	38.6189	B	Böhner and Schyle 2006; CalPal; Hinz et al. 2012: http://radon-b.ufg.uni-kiel.de/samples/7253
1874	Bln-2414			3740	50				897	Norsuntepe	EBA IIIB; 0 19cld Niv.850 24 01	settlement	TR	39.47	38.6189	B	Di Nocera 2000; CalPal; TAY Project
1875	Bln-2415			3780	80				897	Norsuntepe	Q 20 (6), Niv. 851,14, Raum B	settlement	TR	39.47	38.6189	B	Di Nocera 2000; CalPal; TAY Project; Hinz et al. 2012: http://radon-b.ufg.uni-kiel.de/samples/7270
1876	Bln-2416			3760	55				897	Norsuntepe	EBA IIIB; R 21, Rd, ii. Fb	settlement	TR	39.47	38.6189	B	Di Nocera 2000; CalPal; TAY Project; Hinz et al. 2012: http://radon-b.ufg.uni-kiel.de/samples/7269
1877	Bln-2419			4080	50		charcoal		881	Demircihöyük	H; K8.1734	settlement	TR	30.2614	39.8403	A	Weninger 1987; Calpal; TAY Project
1878	Bln-2421			4070	70		charcoal		881	Demircihöyük	K2; K8.766	settlement	TR	30.2614	39.8403	A	Weninger 1987; Calpal; TAY Project
1879	Bln-2435			4180	50		wood (twigs)	Salix	881	Demircihöyük	H; L9.P3.133A	settlement	TR	30.2614	39.8403	A	Weninger 1987; Calpal; TAY Project
1880	Bln-2436			4095	50		seed	Lens culinaris	881	Demircihöyük	H; L9.P3.133B	settlement	TR	30.2614	39.8403	A	Weninger 1987; Calpal; TAY Project
1881	Bln-2437			4250	60		seed	Pisum	881	Demircihöyük	H; K9.P14.255	settlement	TR	30.2614	39.8403	A	Weninger 1987; Calpal; TAY Project
1882	Bln-2438			4095	60		grain	Hordeum vulgare	881	Demircihöyük	K9.P15.256	settlement	TR	30.2614	39.8403	A	Weninger 1987; Calpal; TAY Project
1883	Bln-2439			4140	45		seed	Lens culinaris	881	Demircihöyük	H; L8.P4.186	settlement	TR	30.2614	39.8403	A	Weninger 1987; Calpal; TAY Project
1884	Bln-2440			4160	70		grain	Cerealia	881	Demircihöyük	E1; I9.P5.225	settlement	TR	30.2614	39.8403	A	Weninger 1987; Calpal; TAY Project
1885	Bln-2456			4035	60		grain	Cerealia	881	Demircihöyük	H; L8.P5.187	settlement	TR	30.2614	39.8403	A	Weninger 1987; Calpal; TAY Project
1886	Bln-2458			4080	50		grain	Cerealia	881	Demircihöyük	H; K9.P13.254	settlement	TR	30.2614	39.8403	A	Weninger 1987; Calpal; TAY Project
1887	Bln-2473			4088	65		grain	Hordeum vulgare	881	Demircihöyük	H; K9.P15.256	settlement	TR	30.2614	39.8403	A	Weninger 1987; Calpal; TAY Project
1888	Bln-2476			4000	70		seeds	Lens culinaris	881	Demircihöyük	L8.P4.186; phase H(6)	settlement	TR	30.2614	39.8403	A	Böhner and Schyle 2006; CalPal; Hinz et al. 2012: http://radon-b.ufg.uni-kiel.de/samples/7220
1889	Bln-2525			4630	50				916	Ikiztepe	Ikiztepe I/II	settlement	TR	35.871	41.6144	A	Özbakan 1985; Erdoğu 2003; TAY Project; CalPal; Flohr et al. 2016
1890	Bln-2526			5470	60		wood		916	Ikiztepe	Ikiztepe I/II; I/II	settlement	TR	35.871	41.6144	A	Özbakan 1985; Erdoğu 2003; TAY Project; CalPal; Flohr et al. 2016
1891	Bln-2526a			5420	70		wood		916	Ikiztepe	Phase IIB (Phase 4)	settlement	TR	35.871	41.6144	A	Alkım 1983; Reingruber and Thissen 2016
1892	Bln-2614			3740	50				897	Norsuntepe	FBIIIB	settlement	TR	39.47	38.6189	B	Böhner and Schyle 2006; CalPal; Reingruber and Thissen 2016; Hinz et al. 2012: http://radon-b.ufg.uni-kiel.de/samples/7266
1893	Bln-2623			5350	150				897	Norsuntepe	Chalcolithic; K I 8 1/11s; Chalc.; Chalc.	settlement	TR	39.47	38.6189	B	Di Nocera 2000; CalPal; Flohr et al. 2016; TAY Project
1894	Bln-2625			5490	60				897	Norsuntepe	Chalcolithic; J 18 III/IV; Chalc.; Chalc.	settlement	TR	39.47	38.6189	B	Di Nocera 2000; CalPal; Flohr et al. 2016; TAY Project
1895	Bln-2626			4120	70				897	Norsuntepe	EBA IIA; Schicht 22	settlement	TR	39.47	38.6189	B	Di Nocera 2000; CalPal; TAY Project; Hinz et al. 2012: http://radon-b.ufg.uni-kiel.de/samples/7289
1896	Bln-2627			3910	50				897	Norsuntepe	EBA IIB; Schicht 19	settlement	TR	39.47	38.6189	B	Di Nocera 2000; CalPal; TAY Project; Hinz et al. 2012: http://radon-b.ufg.uni-kiel.de/samples/7283
1897	Bln-2628			3940	60				897	Norsuntepe	EBA IIIA; Schicht 12	settlement	TR	39.47	38.6189	B	Di Nocera 2000; CalPal; TAY Project; Hinz et al. 2012: http://radon-b.ufg.uni-kiel.de/samples/7284
1898	Bln-2630			3440	50				897	Norsuntepe	SB?	settlement	TR	39.47	38.6189	B	Böhner and Schyle 2006; CalPal; Hinz et al. 2012: http://radon-b.ufg.uni-kiel.de/samples/7257
1899	Bln-2631			3750	60				897	Norsuntepe	SB?	settlement	TR	39.47	38.6189	B	Böhner and Schyle 2006; CalPal; Hinz et al. 2012: http://radon-b.ufg.uni-kiel.de/samples/7267
1900	Bln-2632			3050	60				897	Norsuntepe	Hethitisch?	settlement	TR	39.47	38.6189	B	Böhner and Schyle 2006; CalPal; Hinz et al. 2012: http://radon-b.ufg.uni-kiel.de/samples/7255
1901	Bln-2641			3810	60				897	Norsuntepe	EBA IIIA; S 21a, Fundl, 9 R6	settlement	TR	39.47	38.6189	B	Di Nocera 2000; CalPal; TAY Project; Hinz et al. 2012: http://radon-b.ufg.uni-kiel.de/samples/7273
1902	Bln-2642			3760	50				897	Norsuntepe	EBA IIIB; R 21c, Rd Fund1.6b, RI , Abhub 6	settlement	TR	39.47	38.6189	B	Di Nocera 2000; CalPal; TAY Project; Hinz et al. 2012: http://radon-b.ufg.uni-kiel.de/samples/7268
1903	Bln-2643			3730	50				897	Norsuntepe	EBA IIIB; R 22d, R4, FS], Plaster	settlement	TR	39.47	38.6189	B	Di Nocera 2000; CalPal; TAY Project; Hinz et al. 2012: http://radon-b.ufg.uni-kiel.de/samples/7265
1904	Bln-2644			3730	80				897	Norsuntepe	EBA IIIB; R 22/d, R4	settlement	TR	39.47	38.6189	B	Di Nocera 2000; CalPal; TAY Project; Hinz et al. 2012: http://radon-b.ufg.uni-kiel.de/samples/7264
1905	Bln-2645			3690	50				897	Norsuntepe	EBA IIIB; R 22/d U. Ofenpodest	settlement	TR	39.47	38.6189	B	Di Nocera 2000; CalPal; TAY Project; Hinz et al. 2012: http://radon-b.ufg.uni-kiel.de/samples/7261
1906	Bln-2646			3810	50				897	Norsuntepe	EBA IIIB; P 21a, Fund1.6	settlement	TR	39.47	38.6189	B	Di Nocera 2000; CalPal; TAY Project; Hinz et al. 2012: http://radon-b.ufg.uni-kiel.de/samples/7274
1907	Bln-2647			3840	50				897	Norsuntepe	EBA IIIB; P 21a, Fundl. fi, Abhub 10	settlement	TR	39.47	38.6189	B	Di Nocera 2000; CalPal; TAY Project; Hinz et al. 2012: http://radon-b.ufg.uni-kiel.de/samples/7276
1908	Bln-2648			3710	60				897	Norsuntepe	EBA IIIB; P 21a, RD Abhub 10	settlement	TR	39.47	38.6189	B	Di Nocera 2000; CalPal; TAY Project; Hinz et al. 2012: http://radon-b.ufg.uni-kiel.de/samples/7263
1909	Bln-2649			3650	60				897	Norsuntepe	EBA III; P 2Ia/c, RC 1 Icin ii. Fb.	settlement	TR	39.47	38.6189	B	Di Nocera 2000; CalPal; TAY Project; Hinz et al. 2012: http://radon-b.ufg.uni-kiel.de/samples/7260
1910	Bln-2680			3800	60				897	Norsuntepe	EBA III; Schicht 11	settlement	TR	39.47	38.6189	B	Di Nocera 2000; CalPal; TAY Project; Hinz et al. 2012: http://radon-b.ufg.uni-kiel.de/samples/7271
1911	Bln-2730			4470	50		charcoal		770	Hassek Höyük	Uruk	settlement	TR	38.92	37.7472	B	Böhner and Schyle 2006; CalPal; Hinz et al. 2012: http://radon-b.ufg.uni-kiel.de/samples/7245
1912	Bln-2731			4390	50		charcoal		770	Hassek Höyük	Uruk	settlement	TR	38.92	37.7472	B	Böhner and Schyle 2006; CalPal; Hinz et al. 2012: http://radon-b.ufg.uni-kiel.de/samples/7240
1913	Bln-2732			4400	60		seed		770	Hassek Höyük	Uruk	settlement	TR	38.92	37.7472	B	Böhner and Schyle 2006; CalPal; Hinz et al. 2012: http://radon-b.ufg.uni-kiel.de/samples/7241
1914	Bln-2733			4030	60		seed		770	Hassek Höyük	FBZ I;FBZ I	settlement	TR	38.92	37.7472	B	Di Nocera 2000; Böhner and Schyle 2006; CalPal; Hinz et al. 2012: http://radon-b.ufg.uni-kiel.de/samples/7238
1915	Bln-2735			5010	80		charcoal		15776	Ra's al-Hamra 5		settlement	OM	58.481545	23.628406	A	CalPal; Biagi et al. 1984
1916	Bln-2736			4650	50		charcoal		15776	Ra's al-Hamra 5		settlement	OM	58.481545	23.628406	A	CalPal; Biagi 1994
1917	Bln-2737			4740	60		charcoal		15776	Ra's al-Hamra 5		settlement	OM	58.481545	23.628406	A	CalPal; Biagi 1994
1918	Bln-2738			4860	60		charcoal		15776	Ra's al-Hamra 5		settlement	OM	58.481545	23.628406	A	CalPal; Biagi 1994
1919	Bln-2739			3550	60		charcoal		15777	Ra's al-Hamra 10		settlement	OM	58.481056	23.629182	A	Biagi et al. 1984; CalPal; Hinz et al. 2012: http://radon-b.ufg.uni-kiel.de/samples/7178
1920	Bln-2740			1810	50		charcoal		15777	Ra's al-Hamra 10		settlement	OM	58.481056	23.629182	A	CalPal; Biagi et al. 1984; Biagi 1994
1921	Bln-2741			2050	50		charcoal		15777	Ra's al-Hamra 10		settlement	OM	58.481056	23.629182	A	Biagi 1994; CalPal; Hinz et al. 2012: http://radon-b.ufg.uni-kiel.de/samples/7177
1922	Bln-2751A			4260	80				3347	Besik-Yassitepe		settlement	TR	26.1509	39.9152	A	Korfmann and Kromer 1993
1923	Bln-3140			4760	100		charcoal	Avicennia marina	15777	Ra's al-Hamra 10		settlement	OM	58.481056	23.629182	A	CalPal; Biagi 1994
1924	Bln-3141			5030	60		charcoal	Avicennia marina	15776	Ra's al-Hamra 5		settlement	OM	58.481545	23.628406	A	CalPal; Biagi 1994; Biagi and Nisbet 1989
1925	Bln-3143			4880	60		charcoal	Avicennia marina	15776	Ra's al-Hamra 5		settlement	OM	58.481545	23.628406	A	CalPal; Biagi 1994; Biagi and Nisbet 1989
1926	Bln-3144			4900	50		charcoal	Avicennia marina	15776	Ra's al-Hamra 5		settlement	OM	58.481545	23.628406	A	CalPal; Biagi 1994; Biagi and Nisbet 1989
1927	Bln-3145			4750	60		charcoal	Avicennia marina	15776	Ra's al-Hamra 5		settlement	OM	58.481545	23.628406	A	CalPal; Biagi 1994; Biagi and Nisbet 1989
1928	Bln-3146			4800	60		charcoal	Avicennia marina	15776	Ra's al-Hamra 5		settlement	OM	58.481545	23.628406	A	CalPal; Biagi 1994; Biagi and Nisbet 1989
1929	Bln-3147			4920	60		charcoal	Avicennia marina	15776	Ra's al-Hamra 5		settlement	OM	58.481545	23.628406	A	CalPal; Biagi 1994
1930	Bln-3148			4990	50		charcoal	Avicennia marina	15776	Ra's al-Hamra 5		settlement	OM	58.481545	23.628406	A	CalPal; Biagi 1994
1931	Bln-3149			5480	60		charcoal	Avicennia marina	15776	Ra's al-Hamra 5		settlement	OM	58.481545	23.628406	A	CalPal; Biagi 1994; Biagi and Nisbet 1989
1932	Bln-3150			4750	60		charcoal	Avicennia	15776	Ra's al-Hamra 5		settlement	OM	58.481545	23.628406	A	CalPal; Biagi 1994
1933	Bln-3150A			4850	60		charcoal		15776	Ra's al-Hamra 5		settlement	OM	58.481545	23.628406	A	CalPal; Biagi 1994
1934	Bln-3151			4760	60		charcoal		15776	Ra's al-Hamra 5		settlement	OM	58.481545	23.628406	A	CalPal; Biagi 1994
1935	Bln-3152			4900	60		charcoal		15776	Ra's al-Hamra 5		settlement	OM	58.481545	23.628406	A	CalPal; Biagi 1994
1936	Bln-3153			4730	60		charcoal	Avicennia marina	15776	Ra's al-Hamra 5		settlement	OM	58.481545	23.628406	A	CalPal; Biagi 1994
1937	Bln-3153A			4770	60		charcoal	Avicennia marina	15776	Ra's al-Hamra 5		settlement	OM	58.481545	23.628406	A	CalPal; Biagi 1994
1938	Bln-3154			4870	60		charcoal	Avicennia marina	15776	Ra's al-Hamra 5		settlement	OM	58.481545	23.628406	A	CalPal; Biagi 1994
1939	Bln-3155			4910	50		charcoal	Avicennia marina	15776	Ra's al-Hamra 5		settlement	OM	58.481545	23.628406	A	CalPal; Biagi 1994
1940	Bln-3156			4920	60		charcoal		15776	Ra's al-Hamra 5		settlement	OM	58.481545	23.628406	A	CalPal; Biagi 1994
1941	Bln-3157			4840	60		charcoal		15776	Ra's al-Hamra 5		settlement	OM	58.481545	23.628406	A	CalPal; Biagi 1994
1942	Bln-3168			4840	60		charcoal	Avicennia marina	15776	Ra's al-Hamra 5		settlement	OM	58.481545	23.628406	A	CalPal; Biagi 1994; Biagi and Nisbet 1989
1943	Bln-3393/I			5190	60				15776	Ra's al-Hamra 5		settlement	OM	58.481545	23.628406	A	CalPal
1944	Bln-3393/II			5200	50				15776	Ra's al-Hamra 5		settlement	OM	58.481545	23.628406	A	CalPal
1945	Bln-3394/I			5090	60	1.6			15776	Ra's al-Hamra 5		settlement	OM	58.481545	23.628406	A	CalPal
1946	Bln-3394/II			5200	50				15776	Ra's al-Hamra 5		settlement	OM	58.481545	23.628406	A	CalPal
1947	Bln-3396			6080	60		bone	Pisces	15776	Ra's al-Hamra 5		settlement	OM	58.481545	23.628406	A	CalPal; Biagi 1994
1948	Bln-3398			5070	50		charcoal	Avicennia marina	15776	Ra's al-Hamra 5		settlement	OM	58.481545	23.628406	A	CalPal; Biagi 1994
1949	Bln-3399			5130	60		charcoal	Avicennia marina	15776	Ra's al-Hamra 5		settlement	OM	58.481545	23.628406	A	CalPal; Biagi 1994
1950	Bln-3400			5090	60		charcoal	Avicennia marina	15776	Ra's al-Hamra 5		settlement	OM	58.481545	23.628406	A	CalPal; Biagi 1994
1951	Bln-3401			4940	60		charcoal	Avicennia marina	15776	Ra's al-Hamra 5		settlement	OM	58.481545	23.628406	A	CalPal; Biagi 1994
1952	Bln-3402			4900	60		charcoal	Avicennia marina	15776	Ra's al-Hamra 5		settlement	OM	58.481545	23.628406	A	CalPal; Biagi 1994
1953	Bln-3403			4820	60		charcoal	Avicennia marina	15776	Ra's al-Hamra 5		settlement	OM	58.481545	23.628406	A	CalPal; Biagi 1994
1954	Bln-3404			4990	50		charcoal	Avicennia marina	15776	Ra's al-Hamra 5		settlement	OM	58.481545	23.628406	A	CalPal; Biagi 1994
1955	Bln-3405			5110	60		charcoal	Avicennia marina	15776	Ra's al-Hamra 5		settlement	OM	58.481545	23.628406	A	CalPal; Biagi 1994
1956	Bln-3406			5050	50		charcoal	Avicennia marina	15776	Ra's al-Hamra 5		settlement	OM	58.481545	23.628406	A	CalPal; Biagi 1994
1957	Bln-3407			4860	50		charcoal	Avicennia marina	15776	Ra's al-Hamra 5		settlement	OM	58.481545	23.628406	A	CalPal; Biagi 1994
1958	Bln-3632/I			6240	70				15791	Ra's al-Hamra 6		settlement	OM	58.481925	23.623402	A	CalPal
1959	Bln-3632/II			6310	60				15791	Ra's al-Hamra 6		settlement	OM	58.481925	23.623402	A	CalPal
1960	Bln-3633/I			6140	60				15791	Ra's al-Hamra 6		settlement	OM	58.481925	23.623402	A	CalPal
1961	Bln-3633/II			6279	60				15791	Ra's al-Hamra 6		settlement	OM	58.481925	23.623402	A	CalPal
1962	Bln-3634/I			6130	60				15791	Ra's al-Hamra 6		settlement	OM	58.481925	23.623402	A	CalPal
1963	Bln-3634/II			6250	60				15791	Ra's al-Hamra 6		settlement	OM	58.481925	23.623402	A	CalPal
1964	Bln-3635/I			6230	70				15791	Ra's al-Hamra 6		settlement	OM	58.481925	23.623402	A	CalPal
1965	Bln-3635/II			6140	70				15791	Ra's al-Hamra 6		settlement	OM	58.481925	23.623402	A	CalPal
1966	Bln-3636/I			5750	60				15791	Ra's al-Hamra 6		settlement	OM	58.481925	23.623402	A	CalPal
1967	Bln-3636/II			5890	60				15791	Ra's al-Hamra 6		settlement	OM	58.481925	23.623402	A	CalPal
1968	Bln-3637/I			6420	80				15791	Ra's al-Hamra 6		settlement	OM	58.481925	23.623402	A	CalPal
1969	Bln-3637/II			6530	80				15791	Ra's al-Hamra 6		settlement	OM	58.481925	23.623402	A	CalPal
1970	Bln-3638/I			6360	60				15791	Ra's al-Hamra 6		settlement	OM	58.481925	23.623402	A	CalPal
1971	Bln-3638/II			6290	60				15791	Ra's al-Hamra 6		settlement	OM	58.481925	23.623402	A	CalPal
1972	Bln-3639/I			6340	60				15791	Ra's al-Hamra 6		settlement	OM	58.481925	23.623402	A	CalPal
1973	Bln-3639/II			6240	60				15791	Ra's al-Hamra 6		settlement	OM	58.481925	23.623402	A	CalPal
1974	Bln-3640/I			5830	80				15791	Ra's al-Hamra 6		settlement	OM	58.481925	23.623402	A	CalPal
1975	Bln-3640/II			5930	80				15791	Ra's al-Hamra 6		settlement	OM	58.481925	23.623402	A	CalPal
1976	Bln-3641/I			5980	60				15791	Ra's al-Hamra 6		settlement	OM	58.481925	23.623402	A	CalPal
1977	Bln-3641/II			5950	60				15791	Ra's al-Hamra 6		settlement	OM	58.481925	23.623402	A	CalPal
1978	Bln-3880			4330	50				16364	Habuba Kabira		settlement	SY	38.060833	36.150278	A	Di Nocera 2000
1979	Bln-3881			4400	50				16364	Habuba Kabira		settlement	SY	38.060833	36.150278	A	Kohlmeyer 1993
1980	Bln-3886			4480	60				16364	Habuba Kabira		settlement	SY	38.060833	36.150278	A	Kohlmeyer 1993
1981	Bln-4315			5970	80		charcoal	Avicennia marina	15791	Ra's al-Hamra 6		settlement	OM	58.481925	23.623402	A	CalPal; Biagi 1994
1982	Bln-4316			5750	60		charcoal	Ziziphus	15791	Ra's al-Hamra 6		settlement	OM	58.481925	23.623402	A	CalPal; Biagi 1994
1983	Bln-4441			1950	40		charcoal		303389	Ma'rib	temple, sacred compund	settlement	YE	45.313321	15.467498	A	Görsdorf and Vogt 2001b
1984	Bln-4442			1915	40		charcoal		303389	Ma'rib	temple, sacred compund	settlement	YE	45.313321	15.467498	A	Görsdorf and Vogt 2001b
1985	Bln-4444			2265	40		charcoal		303389	Ma'rib	temple, sacred compund	settlement	YE	45.313321	15.467498	A	Görsdorf and Vogt 2001b
1986	Bln-4445			2385	40		charcoal		303389	Ma'rib	temple, sacred compund	settlement	YE	45.313321	15.467498	A	Görsdorf and Vogt 2001b
1987	Bln-4446			2360	40		charcoal		303389	Ma'rib	temple, sacred compund	settlement	YE	45.313321	15.467498	A	Görsdorf and Vogt 2001b
1988	Bln-4447			1920	40		charcoal		303389	Ma'rib	temple, sacred compund	settlement	YE	45.313321	15.467498	A	Görsdorf and Vogt 2001b
1989	Bln-4448			1865	40		charcoal		303389	Ma'rib	temple, sacred compund	settlement	YE	45.313321	15.467498	A	Görsdorf and Vogt 2001b
1990	Bln-4449			1715	40		charcoal		303389	Ma'rib	temple, sacred compund	settlement	YE	45.313321	15.467498	A	Görsdorf and Vogt 2001b
1991	Bln-4459			1695	40		charcoal		303389	Ma'rib	temple, sacred compund	settlement	YE	45.313321	15.467498	A	Görsdorf and Vogt 2001b
1992	Bln-4460			1670	40		charcoal		303389	Ma'rib	temple, sacred compund	settlement	YE	45.313321	15.467498	A	Görsdorf and Vogt 2001b
1993	Bln-4474			2215	55		charcoal		303389	Ma'rib	temple, sacred compund	settlement	YE	45.313321	15.467498	A	Görsdorf and Vogt 2001b
1994	Bln-4475			2235	40		charcoal		303389	Ma'rib	temple, sacred compund	settlement	YE	45.313321	15.467498	A	Görsdorf and Vogt 2001b
1995	Bln-4476			1660	45		charcoal		303389	Ma'rib	temple, sacred compund	settlement	YE	45.313321	15.467498	A	Görsdorf and Vogt 2001b
1996	Bln-4523			4339	45		wood		12945	Khirbat az Zayraqun	F1.1:2b-2c?; HZ91-620	settlement	JO	35.9333	32.5833	A	Genz 2002
1997	Bln-4524			4362	46		wood		12945	Khirbat az Zayraqun	F1.1:2b-2c?; HZ91-696	settlement	JO	35.9333	32.5833	A	Genz 2002
1998	Bln-4525			4758	43		wood		12945	Khirbat az Zayraqun	F0.1:2c1-2a1; HZ91-74	settlement	JO	35.9333	32.5833	A	Genz 2002
1999	Bln-4593			2060	45		charcoal		303389	Ma'rib	temple, sacred compund	settlement	YE	45.313321	15.467498	A	Görsdorf and Vogt 2001b
[truncated: 9,073 more rows]
