# Supplementary material for: Frequent disturbances enhanced the resilience of past human populations
Source: Nature. 2024 May 1;629(8013):837–42. doi: 10.1038/s41586-024-07354-8 (PMC11111401; doi:10.1038/s41586-024-07354-8)
Supplement: Supplementary file 15 — Radiocarbon data for Southeastern Norway. [file 41586_2024_7354_MOESM15_ESM.csv]

	LAB.REF	C14.AGE	C14.STANDARD.ERROR	COUNTY	MUNICIPALITY	COUNTRY	C14.MATERIAL.NAME	SITE.NAME	SITE.ID	C14.CONTEXT.NAME	C14.TAXON.NAME	LATITUDE	LONGITUDE	Age	Error	SiteID
1	Lus-12369	1545	35	Oslo	Oslo	Norway	Cerealia	Alfaset gravlund	1	Posthole	Cerealia sp.	59.930618	10.852657	1545	35	1
2	TRa-990	1460	25	Akershus	Skedsmo	Norway	Cerealia	Asak nedre	2	Posthole	Hordeum vulgare	59.987949	11.104316	1460	25	2
3	TRa-989	1610	25	Akershus	Skedsmo	Norway	Cerealia	Asak nedre	2	Posthole	Hordeum vulgare	59.987949	11.104316	1610	25	2
4	TRa-2041	2090	30	Østfold	Askim	Norway	Cerealia	Askim prestegård, hus 2	3	Posthole	Cerealia sp.	59.589997	11.159103	2090	30	3
5	TRa-2036	2096	30	Østfold	Askim	Norway	Cerealia	Askim prestegård, hus 1	3	Posthole	Hordeum vulgare	59.589997	11.159103	2096	30	3
6	TRa-2042	2115	35	Østfold	Askim	Norway	Cerealia	Askim prestegård, hus 1	3	Posthole	Hordeum vulgare	59.589997	11.159103	2115	35	3
7	TRa-2035	2120	35	Østfold	Askim	Norway	Cerealia	Askim prestegård, hus 1	3	Posthole	Hordeum vulgare	59.589997	11.159103	2120	35	3
8	TRa-2044	2175	35	Østfold	Askim	Norway	Cerealia	Askim prestegård	3	Posthole	Hordeum vulgare	59.589997	11.159103	2175	35	3
9	TRa-2043	2180	30	Østfold	Askim	Norway	Cerealia	Askim prestegård	3	Posthole	Hordeum vulgare	59.589997	11.159103	2180	30	3
10	TRa-2037	2205	30	Østfold	Askim	Norway	Cerealia	Askim prestegård, hus 1	3	Posthole	Hordeum vulgare	59.589997	11.159103	2205	30	3
11	TRa-2039	2225	30	Østfold	Askim	Norway	Cerealia	Askim prestegård, hus 2	3	Posthole	Hordeum vulgare	59.589997	11.159103	2225	30	3
12	TRa-2038	2230	30	Østfold	Askim	Norway	Cerealia	Askim prestegård, hus 1	3	Posthole	Hordeum vulgare	59.589997	11.159103	2230	30	3
13	TUa-7753	1505	30	Vestfold	Tønsberg	Norway	Cerealia	Basebergveien	4	Cultural layer	Hordeum vulgare	59.297662	10.450301	1505	30	4
14	TUa-7352	1565	35	Vestfold	Tønsberg	Norway	Cerealia	Basebergveien	4	Cordwood bridgeway	Hordeum vulgare	59.297662	10.450301	1565	35	4
15	TUa-5666	1610	35	Østfold	Sarpsborg	Norway	Cerealia	Bjørnstad	5	Hearth	Cerealia sp.	59.30193	11.05379	1610	35	5
16	TUa-5660	1735	40	Østfold	Sarpsborg	Norway	Cerealia	Bjørnstad	5	Grave	Cerealia sp.	59.30193	11.05379	1735	40	5
17	TUa-5662	2675	40	Østfold	Sarpsborg	Norway	Cerealia	Bjørnstad	5	Pit	Cerealia sp.	59.30193	11.05379	2675	40	5
18	TUa-5663	3610	40	Østfold	Sarpsborg	Norway	Cerealia	Bjørnstad	5	Field	Cerealia sp.	59.30193	11.05379	3610	40	5
19	TUa-5619	1725	40	Østfold	Sarpsborg	Norway	Cerealia	Bjørnstad	5	NA	Hordeum vulgare	59.30193	11.05379	1725	40	5
20	TUa-5620	1785	45	Østfold	Sarpsborg	Norway	Cerealia	Bjørnstad	5	Posthole	Hordeum vulgare	59.30193	11.05379	1785	45	5
21	TUa-5618	3635	80	Østfold	Sarpsborg	Norway	Cerealia	Bjørnstad	5	Cooking pit	Hordeum vulgare	59.30193	11.05379	3635	80	5
22	TUa-4476	2350	40	Østfold	Råde	Norway	Cerealia	Borge Vestre	6	Posthole	Avena sp.	59.347479	10.919085	2350	40	6
23	TUa-4641	2390	45	Østfold	Råde	Norway	Cerealia	Borge Vestre	6	Posthole	Avena sp.	59.347479	10.919085	2390	45	6
24	TUa-4474	2185	40	Østfold	Råde	Norway	Cerealia	Borge Vestre	6	Posthole	Cerealia sp.	59.347479	10.919085	2185	40	6
25	TUa-4632	2265	45	Østfold	Råde	Norway	Cerealia	Borge Vestre	6	Posthole	Cerealia sp.	59.347479	10.919085	2265	45	6
26	TUa-4473	2320	40	Østfold	Råde	Norway	Cerealia	Borge Vestre	6	Posthole	Cerealia sp.	59.347479	10.919085	2320	40	6
27	TUa-5610	2440	45	Østfold	Råde	Norway	Cerealia	Borge Vestre	6	Posthole	Cerealia sp.	59.347479	10.919085	2440	45	6
28	TUa-4640	2465	50	Østfold	Råde	Norway	Cerealia	Borge Vestre	6	Posthole	Cerealia sp.	59.347479	10.919085	2465	50	6
29	TUa-4631	2495	35	Østfold	Råde	Norway	Cerealia	Borge Vestre	6	Posthole	Cerealia sp.	59.347479	10.919085	2495	35	6
30	TUa-4628	2520	55	Østfold	Råde	Norway	Cerealia	Borge Vestre	6	Posthole	Cerealia sp.	59.347479	10.919085	2520	55	6
31	TUa-4470	2080	40	Østfold	Råde	Norway	Cerealia	Borge Vestre	6	Wall ditch	Hordeum vulgare	59.347479	10.919085	2080	40	6
32	TUa-4472	2125	40	Østfold	Råde	Norway	Cerealia	Borge Vestre	6	Posthole	Hordeum vulgare	59.347479	10.919085	2125	40	6
33	TUa-4471	2165	40	Østfold	Råde	Norway	Cerealia	Borge Vestre	6	Posthole	Hordeum vulgare	59.347479	10.919085	2165	40	6
34	TUa-5231	2300	35	Østfold	Råde	Norway	Cerealia	Borge Vestre	6	Posthole	Hordeum vulgare	59.347479	10.919085	2300	35	6
35	TUa-4477	2360	40	Østfold	Råde	Norway	Cerealia	Borge Vestre	6	Posthole	Hordeum vulgare	59.347479	10.919085	2360	40	6
36	TUa-4634	2500	45	Østfold	Råde	Norway	Cerealia	Borge Vestre	6	Posthole	Hordeum vulgare	59.347479	10.919085	2500	45	6
37	TUa-5233	2610	40	Østfold	Råde	Norway	Cerealia	Borge Vestre	6	Hearth	Hordeum vulgare	59.347479	10.919085	2610	40	6
38	TUa-4633	3680	50	Østfold	Råde	Norway	Cerealia	Borge Vestre	6	Posthole	Hordeum vulgare	59.347479	10.919085	3680	50	6
39	TUa-4475	2370	40	Østfold	Råde	Norway	Cerealia	Borge Vestre	6	Pit	Hordeum vulgare Var. vulgare	59.347479	10.919085	2370	40	6
40	TUa-5236	2900	30	Østfold	Råde	Norway	Cerealia	Borge Vestre	6	Posthole	Hordeum vulgare Var. vulgare	59.347479	10.919085	2900	30	6
41	TUa-5611	2415	40	Østfold	Råde	Norway	Cerealia	Borge Vestre	6	Posthole	Triticum	59.347479	10.919085	2415	40	6
42	TRa-1363	2020	35	Vestfold	Sandefjord	Norway	Cerealia	Borge østre 22	7	Production area	Cerealia sp.	59.345744	10.921648	2020	35	7
43	UBA-18528	3356	30	Vestfold	Sandefjord	Norway	Cerealia	Borge østre 22	7	NA	Cerealia sp.	59.345744	10.921648	3356	30	7
44	TRa-1367	1870	30	Vestfold	Sandefjord	Norway	Cerealia	Borge østre 22	7	NA	Hordeum vulgare	59.345744	10.921648	1870	30	7
45	TRa-1366	2305	30	Vestfold	Sandefjord	Norway	Cerealia	Borge østre 22	7	Cultivation layer	Hordeum vulgare	59.345744	10.921648	2305	30	7
46	UBA-18158	2609	34	Vestfold	Sandefjord	Norway	Cerealia	Borge østre 22	7	NA	Hordeum vulgare	59.345744	10.921648	2609	34	7
47	TRa-1369	2805	30	Vestfold	Sandefjord	Norway	Cerealia	Borge østre 22	7	Pit	Triticum	59.345744	10.921648	2805	30	7
48	UBA-18527	2875	34	Vestfold	Sandefjord	Norway	Cerealia	Borge østre 22	7	NA	Triticum	59.345744	10.921648	2875	34	7
49	Beta-217322	1540	40	Akershus	Sørum	Norway	Cerealia	Borgen	8	Posthole	Cerealia sp.	60.018194	11.291382	1540	40	8
50	Beta-217325	1630	40	Akershus	Sørum	Norway	Cerealia	Borgen	8	Posthole	Cerealia sp.	60.018194	11.291382	1630	40	8
51	Beta-217324	1660	40	Akershus	Sørum	Norway	Cerealia	Borgen	8	Posthole	Cerealia sp.	60.018194	11.291382	1660	40	8
52	Beta-217323	2250	40	Akershus	Sørum	Norway	Cerealia	Borgen	8	Posthole	Cerealia sp.	60.018194	11.291382	2250	40	8
53	TUa-6234	2245	45	Østfold	Sarpsborg	Norway	Cerealia	Borgen mellom	9	Posthole	Hordeum vulgare	59.263918	11.150376	2245	45	9
54	TUa-6231	2315	65	Østfold	Sarpsborg	Norway	Cerealia	Borgen mellom	9	Posthole	Hordeum vulgare	59.263918	11.150376	2315	65	9
55	TUa-6229	2280	50	Østfold	Sarpsborg	Norway	Cerealia	Borgen mellom	9	Posthole	Triticum	59.263918	11.150376	2280	50	9
56	TUa-3182	1956	63	Buskerud	Ringerike	Norway	Cerealia	Bråten	10	Wall ditch	Cerealia sp.	60.172062	10.222895	1956	63	10
57	TUa-3181	2209	68	Buskerud	Ringerike	Norway	Cerealia	Bråten	10	Posthole	Hordeum vulgare	60.172062	10.222895	2209	68	10
58	TUa-3180	2088	70	Buskerud	Ringerike	Norway	Cerealia	Bråten	10	Posthole	Triticum sp.	60.172062	10.222895	2088	70	10
59	TUa-5000	1540	35	Østfold	Sarpsborg	Norway	Cerealia	Bustgård	11	Posthole	Cerealia sp.	59.211853	11.164182	1540	35	11
60	TUa-5687	1715	45	Østfold	Sarpsborg	Norway	Cerealia	Bustgård	11	Posthole	Cerealia sp.	59.211853	11.164182	1715	45	11
61	TUa-5001	1860	35	Østfold	Sarpsborg	Norway	Cerealia	Bustgård	11	Posthole	Cerealia sp.	59.211853	11.164182	1860	35	11
62	TUa-5679	2210	40	Østfold	Sarpsborg	Norway	Cerealia	Bustgård	11	Hearth	Cerealia sp.	59.211853	11.164182	2210	40	11
63	TUa-5686	1585	45	Østfold	Sarpsborg	Norway	Cerealia	Bustgård	11	Hearth	Hordeum vulgare	59.211853	11.164182	1585	45	11
64	TUa-5627	1825	35	Østfold	Sarpsborg	Norway	Cerealia	Bustgård	11	Posthole	Hordeum vulgare	59.211853	11.164182	1825	35	11
65	TUa-5628	1855	40	Østfold	Sarpsborg	Norway	Cerealia	Bustgård	11	Posthole	Hordeum vulgare	59.211853	11.164182	1855	40	11
66	TUa-5681	1530	40	Østfold	Sarpsborg	Norway	Cerealia	Bustgård	11	Posthole	Hordeum vulgare Var. vulgare	59.211853	11.164182	1530	40	11
67	TUa-5625	1540	35	Østfold	Sarpsborg	Norway	Cerealia	Bustgård	11	Posthole	Hordeum vulgare Var. vulgare	59.211853	11.164182	1540	35	11
68	TUa-5626	1565	35	Østfold	Sarpsborg	Norway	Cerealia	Bustgård	11	Posthole	Hordeum vulgare Var. vulgare	59.211853	11.164182	1565	35	11
69	TUa-5682	1595	40	Østfold	Sarpsborg	Norway	Cerealia	Bustgård	11	Hearth	Hordeum vulgare Var. vulgare	59.211853	11.164182	1595	40	11
70	Ua-63959	2287	32	Østfold	Rygge	Norway	Cerealia	Dilling, 216873	12	Posthole	Avena sativa	59.402146	10.692127	2287	32	12
71	Ua-63963	1555	30	Østfold	Rygge	Norway	Cerealia	Dilling, 216873	12	Posthole	Cerealia sp.	59.402146	10.692127	1555	30	12
72	Ua-63964	1696	30	Østfold	Rygge	Norway	Cerealia	Dilling, 216873	12	Posthole	Cerealia sp.	59.402146	10.692127	1696	30	12
73	Ua-63961	2374	31	Østfold	Rygge	Norway	Cerealia	Dilling, 216873	12	Posthole	Cerealia sp.	59.402146	10.692127	2374	31	12
74	Beta-552306	1620	30	Østfold	Rygge	Norway	Cerealia	Dilling, 216873	12	Posthole	Hordeum vulgare	NA	NA	1620	30	12
75	Ua-63962	1557	30	Østfold	Rygge	Norway	Cerealia	Dilling, 216873	12	Posthole	Hordeum vulgare Var. nudum	59.402146	10.692127	1557	30	12
76	Ua-63966	1541	30	Østfold	Rygge	Norway	Cerealia	Dilling, 216873	12	Posthole	Hordeum vulgare Var. vulgare	59.402146	10.692127	1541	30	12
77	Ua-63967	1542	30	Østfold	Rygge	Norway	Cerealia	Dilling, 216873	12	Posthole	Hordeum vulgare Var. vulgare	59.402146	10.692127	1542	30	12
78	Ua-63965	1594	30	Østfold	Rygge	Norway	Cerealia	Dilling, 216873	12	Posthole	Hordeum vulgare Var. vulgare	59.402146	10.692127	1594	30	12
79	Ua-63960	2353	32	Østfold	Rygge	Norway	Cerealia	Dilling, 216873	12	Posthole	Hordeum vulgare Var. vulgare	59.402146	10.692127	2353	32	12
80	Ua-63958	2287	32	Østfold	Rygge	Norway	Cerealia	Dilling, 216873	12	Posthole	Triticum dicoccum/spelta	59.402146	10.692127	2287	32	12
81	Ua-64168	2028	31	Østfold	Rygge	Norway	Cerealia	Dilling, 216874	13	Oven	Avena sativa	59.39822	10.698446	2028	31	13
82	Ua-58598	1957	31	Østfold	Rygge	Norway	Cerealia	Dilling, 216874	13	Posthole	Avena sp.	59.39822	10.698446	1957	31	13
83	Ua-58597	2036	57	Østfold	Rygge	Norway	Cerealia	Dilling, 216874	13	Posthole	Avena sp.	59.39822	10.698446	2036	57	13
84	Ua_65107	1967	30	Østfold	Rygge	Norway	Cerealia	Dilling, 216874	13	Sunken lane	Cerealia	59.39822	10.698446	1967	30	13
85	Ua_65111	2149	30	Østfold	Rygge	Norway	Cerealia	Dilling, 216874	13	Posthole	Cerealia	59.39822	10.698446	2149	30	13
86	Ua_65103	2051	30	Østfold	Rygge	Norway	Cerealia	Dilling, 216874	13	Posthole	Cerealia fragmenta	59.39822	10.698446	2051	30	13
87	Ua_65110	2057	30	Østfold	Rygge	Norway	Cerealia	Dilling, 216874	13	Posthole	Cerealia fragmenta	59.39822	10.698446	2057	30	13
88	Lus-13977	1320	40	Østfold	Rygge	Norway	Cerealia	Dilling, 216874	13	Posthole	Cerealia sp.	59.39822	10.698446	1320	40	13
89	Ua-58566	1540	31	Østfold	Rygge	Norway	Cerealia	Dilling, 216874	13	Posthole	Cerealia sp.	59.39822	10.698446	1540	31	13
90	Ua-58608	1680	31	Østfold	Rygge	Norway	Cerealia	Dilling, 216874	13	Posthole	Cerealia sp.	59.39822	10.698446	1680	31	13
91	Ua-58582	1691	29	Østfold	Rygge	Norway	Cerealia	Dilling, 216874	13	Posthole	Cerealia sp.	59.39822	10.698446	1691	29	13
92	Ua-58606	1717	32	Østfold	Rygge	Norway	Cerealia	Dilling, 216874	13	Posthole	Cerealia sp.	59.39822	10.698446	1717	32	13
93	Ua-58592	1749	31	Østfold	Rygge	Norway	Cerealia	Dilling, 216874	13	Posthole	Cerealia sp.	59.39822	10.698446	1749	31	13
94	Lus-13976	1755	40	Østfold	Rygge	Norway	Cerealia	Dilling, 216874	13	Posthole	Cerealia sp.	59.39822	10.698446	1755	40	13
95	Ua-58607	1775	31	Østfold	Rygge	Norway	Cerealia	Dilling, 216874	13	Posthole	Cerealia sp.	59.39822	10.698446	1775	31	13
96	Ua-58627	1876	27	Østfold	Rygge	Norway	Cerealia	Dilling, 216874	13	Furnace	Cerealia sp.	59.39822	10.698446	1876	27	13
97	Ua-64179	1880	34	Østfold	Rygge	Norway	Cerealia	Dilling, 216874	13	Posthole	Cerealia sp.	59.39822	10.698446	1880	34	13
98	Ua-58605	1884	83	Østfold	Rygge	Norway	Cerealia	Dilling, 216874	13	Posthole	Cerealia sp.	59.39822	10.698446	1884	83	13
99	Ua-58567	1893	31	Østfold	Rygge	Norway	Cerealia	Dilling, 216874	13	Posthole	Cerealia sp.	59.39822	10.698446	1893	31	13
100	Ua-58609	1893	30	Østfold	Rygge	Norway	Cerealia	Dilling, 216874	13	Posthole	Cerealia sp.	59.39822	10.698446	1893	30	13
101	Ua-58573	1896	31	Østfold	Rygge	Norway	Cerealia	Dilling, 216874	13	Posthole	Cerealia sp.	59.39822	10.698446	1896	31	13
102	Ua-58630	1900	28	Østfold	Rygge	Norway	Cerealia	Dilling, 216874	13	Posthole	Cerealia sp.	59.39822	10.698446	1900	28	13
103	Ua-64160	1905	31	Østfold	Rygge	Norway	Cerealia	Dilling, 216874	13	Posthole	Cerealia sp.	59.39822	10.698446	1905	31	13
104	Ua-58643	1906	29	Østfold	Rygge	Norway	Cerealia	Dilling, 216874	13	Posthole	Cerealia sp.	59.39822	10.698446	1906	29	13
105	Lus-13980	1910	40	Østfold	Rygge	Norway	Cerealia	Dilling, 216874	13	Posthole	Cerealia sp.	59.39822	10.698446	1910	40	13
106	Ua-58615	1910	31	Østfold	Rygge	Norway	Cerealia	Dilling, 216874	13	Posthole	Cerealia sp.	59.39822	10.698446	1910	31	13
107	Ua-58593	1916	30	Østfold	Rygge	Norway	Cerealia	Dilling, 216874	13	Posthole	Cerealia sp.	59.39822	10.698446	1916	30	13
108	Ua-58625	1918	57	Østfold	Rygge	Norway	Cerealia	Dilling, 216874	13	Posthole	Cerealia sp.	59.39822	10.698446	1918	57	13
109	Lus-13969	1920	40	Østfold	Rygge	Norway	Cerealia	Dilling, 216874	13	Posthole	Cerealia sp.	59.39822	10.698446	1920	40	13
110	Ua-58584	1929	30	Østfold	Rygge	Norway	Cerealia	Dilling, 216874	13	Posthole	Cerealia sp.	59.39822	10.698446	1929	30	13
111	Lus-13981	1940	40	Østfold	Rygge	Norway	Cerealia	Dilling, 216874	13	Posthole	Cerealia sp.	59.39822	10.698446	1940	40	13
112	Ua-64186	1947	31	Østfold	Rygge	Norway	Cerealia	Dilling, 216874	13	Posthole	Cerealia sp.	59.39822	10.698446	1947	31	13
113	Ua-58639	1949	28	Østfold	Rygge	Norway	Cerealia	Dilling, 216874	13	Posthole	Cerealia sp.	59.39822	10.698446	1949	28	13
114	Lus-13974	1955	40	Østfold	Rygge	Norway	Cerealia	Dilling, 216874	13	Posthole	Cerealia sp.	59.39822	10.698446	1955	40	13
115	Ua-58628	1962	28	Østfold	Rygge	Norway	Cerealia	Dilling, 216874	13	Posthole	Cerealia sp.	59.39822	10.698446	1962	28	13
116	Ua-64171	1962	32	Østfold	Rygge	Norway	Cerealia	Dilling, 216874	13	Hearth	Cerealia sp.	59.39822	10.698446	1962	32	13
117	Ua-58614	1971	30	Østfold	Rygge	Norway	Cerealia	Dilling, 216874	13	Posthole	Cerealia sp.	59.39822	10.698446	1971	30	13
118	Ua-58642	1978	28	Østfold	Rygge	Norway	Cerealia	Dilling, 216874	13	Posthole	Cerealia sp.	59.39822	10.698446	1978	28	13
119	Ua-58602	1979	31	Østfold	Rygge	Norway	Cerealia	Dilling, 216874	13	Posthole	Cerealia sp.	59.39822	10.698446	1979	31	13
120	Ua-64175	1980	32	Østfold	Rygge	Norway	Cerealia	Dilling, 216874	13	Posthole	Cerealia sp.	59.39822	10.698446	1980	32	13
121	Ua-58583	1983	30	Østfold	Rygge	Norway	Cerealia	Dilling, 216874	13	Posthole	Cerealia sp.	59.39822	10.698446	1983	30	13
122	Beta-524956	1990	30	Østfold	Rygge	Norway	Cerealia	Dilling, 216874	13	Pit house	Cerealia sp.	59.39822	10.698446	1990	30	13
123	Lus-13967	1995	40	Østfold	Rygge	Norway	Cerealia	Dilling, 216874	13	Posthole	Cerealia sp.	59.39822	10.698446	1995	40	13
124	Ua-64190	1995	32	Østfold	Rygge	Norway	Cerealia	Dilling, 216874	13	Posthole	Cerealia sp.	59.39822	10.698446	1995	32	13
125	Ua-58632	2006	28	Østfold	Rygge	Norway	Cerealia	Dilling, 216874	13	Posthole	Cerealia sp.	59.39822	10.698446	2006	28	13
126	Ua-58634	2017	28	Østfold	Rygge	Norway	Cerealia	Dilling, 216874	13	Posthole	Cerealia sp.	59.39822	10.698446	2017	28	13
127	Beta-524941	2020	30	Østfold	Rygge	Norway	Cerealia	Dilling, 216874	13	Posthole	Cerealia sp.	59.39822	10.698446	2020	30	13
128	Ua-58640	2021	28	Østfold	Rygge	Norway	Cerealia	Dilling, 216874	13	Posthole	Cerealia sp.	59.39822	10.698446	2021	28	13
129	Lus-13965	2035	40	Østfold	Rygge	Norway	Cerealia	Dilling, 216874	13	Posthole	Cerealia sp.	59.39822	10.698446	2035	40	13
130	Lus-13979	2035	40	Østfold	Rygge	Norway	Cerealia	Dilling, 216874	13	Posthole	Cerealia sp.	59.39822	10.698446	2035	40	13
131	Ua-64187	2035	32	Østfold	Rygge	Norway	Cerealia	Dilling, 216874	13	Posthole	Cerealia sp.	59.39822	10.698446	2035	32	13
132	Lus-13975	2040	40	Østfold	Rygge	Norway	Cerealia	Dilling, 216874	13	Posthole	Cerealia sp.	59.39822	10.698446	2040	40	13
133	Ua-58629	2052	28	Østfold	Rygge	Norway	Cerealia	Dilling, 216874	13	Posthole	Cerealia sp.	59.39822	10.698446	2052	28	13
134	Ua-58589	2056	37	Østfold	Rygge	Norway	Cerealia	Dilling, 216874	13	Posthole	Cerealia sp.	59.39822	10.698446	2056	37	13
135	Ua-64172	2057	31	Østfold	Rygge	Norway	Cerealia	Dilling, 216874	13	Wall ditch	Cerealia sp.	59.39822	10.698446	2057	31	13
136	Ua-64167	2058	32	Østfold	Rygge	Norway	Cerealia	Dilling, 216874	13	Oven	Cerealia sp.	59.39822	10.698446	2058	32	13
137	Beta-524937	2060	30	Østfold	Rygge	Norway	Cerealia	Dilling, 216874	13	Posthole	Cerealia sp.	59.39822	10.698446	2060	30	13
138	Ua-58633	2061	28	Østfold	Rygge	Norway	Cerealia	Dilling, 216874	13	Posthole	Cerealia sp.	59.39822	10.698446	2061	28	13
139	Lus-13956	2065	40	Østfold	Rygge	Norway	Cerealia	Dilling, 216874	13	Posthole	Cerealia sp.	59.39822	10.698446	2065	40	13
140	Ua-64158	2067	31	Østfold	Rygge	Norway	Cerealia	Dilling, 216874	13	Posthole	Cerealia sp.	59.39822	10.698446	2067	31	13
141	Lus-13978	2070	40	Østfold	Rygge	Norway	Cerealia	Dilling, 216874	13	Posthole	Cerealia sp.	59.39822	10.698446	2070	40	13
142	Ua-64189	2073	30	Østfold	Rygge	Norway	Cerealia	Dilling, 216874	13	Posthole	Cerealia sp.	59.39822	10.698446	2073	30	13
143	Ua-58617	2076	30	Østfold	Rygge	Norway	Cerealia	Dilling, 216874	13	Posthole	Cerealia sp.	59.39822	10.698446	2076	30	13
144	Beta-524954	2080	30	Østfold	Rygge	Norway	Cerealia	Dilling, 216874	13	Oven	Cerealia sp.	59.39822	10.698446	2080	30	13
145	Ua-64157	2083	31	Østfold	Rygge	Norway	Cerealia	Dilling, 216874	13	Posthole	Cerealia sp.	59.39822	10.698446	2083	31	13
146	Ua-64166	2084	31	Østfold	Rygge	Norway	Cerealia	Dilling, 216874	13	Oven	Cerealia sp.	59.39822	10.698446	2084	31	13
147	Ua-64185	2085	31	Østfold	Rygge	Norway	Cerealia	Dilling, 216874	13	Posthole	Cerealia sp.	59.39822	10.698446	2085	31	13
148	Ua-58565	2088	31	Østfold	Rygge	Norway	Cerealia	Dilling, 216874	13	Wall ditch	Cerealia sp.	59.39822	10.698446	2088	31	13
149	Lus-13962	2090	40	Østfold	Rygge	Norway	Cerealia	Dilling, 216874	13	Posthole	Cerealia sp.	59.39822	10.698446	2090	40	13
150	Lus-13963	2090	40	Østfold	Rygge	Norway	Cerealia	Dilling, 216874	13	Posthole	Cerealia sp.	59.39822	10.698446	2090	40	13
151	Lus-13968	2090	40	Østfold	Rygge	Norway	Cerealia	Dilling, 216874	13	Posthole	Cerealia sp.	59.39822	10.698446	2090	40	13
152	Ua-58641	2099	28	Østfold	Rygge	Norway	Cerealia	Dilling, 216874	13	Posthole	Cerealia sp.	59.39822	10.698446	2099	28	13
153	Beta-524946	2100	30	Østfold	Rygge	Norway	Cerealia	Dilling, 216874	13	Posthole	Cerealia sp.	59.39822	10.698446	2100	30	13
154	Lus-13960	2100	40	Østfold	Rygge	Norway	Cerealia	Dilling, 216874	13	Posthole	Cerealia sp.	59.39822	10.698446	2100	40	13
155	Ua-64159	2104	31	Østfold	Rygge	Norway	Cerealia	Dilling, 216874	13	Posthole	Cerealia sp.	59.39822	10.698446	2104	31	13
156	Ua-64165	2105	31	Østfold	Rygge	Norway	Cerealia	Dilling, 216874	13	Posthole	Cerealia sp.	59.39822	10.698446	2105	31	13
157	Ua-58613	2107	30	Østfold	Rygge	Norway	Cerealia	Dilling, 216874	13	Posthole	Cerealia sp.	59.39822	10.698446	2107	30	13
158	Lus-13961	2110	40	Østfold	Rygge	Norway	Cerealia	Dilling, 216874	13	Posthole	Cerealia sp.	59.39822	10.698446	2110	40	13
159	Ua-58577	2114	37	Østfold	Rygge	Norway	Cerealia	Dilling, 216874	13	Posthole	Cerealia sp.	59.39822	10.698446	2114	37	13
160	Beta-524939	2120	30	Østfold	Rygge	Norway	Cerealia	Dilling, 216874	13	Posthole	Cerealia sp.	59.39822	10.698446	2120	30	13
161	Ua-64173	2121	31	Østfold	Rygge	Norway	Cerealia	Dilling, 216874	13	Posthole	Cerealia sp.	59.39822	10.698446	2121	31	13
162	Ua-64174	2123	31	Østfold	Rygge	Norway	Cerealia	Dilling, 216874	13	Posthole	Cerealia sp.	59.39822	10.698446	2123	31	13
163	Ua-64154	2124	31	Østfold	Rygge	Norway	Cerealia	Dilling, 216874	13	Posthole	Cerealia sp.	59.39822	10.698446	2124	31	13
164	Ua-64156	2126	31	Østfold	Rygge	Norway	Cerealia	Dilling, 216874	13	Posthole	Cerealia sp.	59.39822	10.698446	2126	31	13
165	Beta-524929	2140	30	Østfold	Rygge	Norway	Cerealia	Dilling, 216874	13	Posthole	Cerealia sp.	59.39822	10.698446	2140	30	13
166	Lus-13959	2145	40	Østfold	Rygge	Norway	Cerealia	Dilling, 216874	13	Posthole	Cerealia sp.	59.39822	10.698446	2145	40	13
167	Ua-58579	2145	32	Østfold	Rygge	Norway	Cerealia	Dilling, 216874	13	Posthole	Cerealia sp.	59.39822	10.698446	2145	32	13
168	Beta-524938	2150	30	Østfold	Rygge	Norway	Cerealia	Dilling, 216874	13	Posthole	Cerealia sp.	59.39822	10.698446	2150	30	13
169	Beta-524953	2160	30	Østfold	Rygge	Norway	Cerealia	Dilling, 216874	13	Posthole	Cerealia sp.	59.39822	10.698446	2160	30	13
170	Lus-13972	2160	40	Østfold	Rygge	Norway	Cerealia	Dilling, 216874	13	Posthole	Cerealia sp.	59.39822	10.698446	2160	40	13
171	Beta-524943	2170	30	Østfold	Rygge	Norway	Cerealia	Dilling, 216874	13	Posthole	Cerealia sp.	59.39822	10.698446	2170	30	13
172	Beta-524950	2170	40	Østfold	Rygge	Norway	Cerealia	Dilling, 216874	13	Posthole	Cerealia sp.	59.39822	10.698446	2170	40	13
173	Ua-58574	2191	34	Østfold	Rygge	Norway	Cerealia	Dilling, 216874	13	Posthole	Cerealia sp.	59.39822	10.698446	2191	34	13
174	Lus-13973	2195	40	Østfold	Rygge	Norway	Cerealia	Dilling, 216874	13	Posthole	Cerealia sp.	59.39822	10.698446	2195	40	13
175	Ua-58616	2202	30	Østfold	Rygge	Norway	Cerealia	Dilling, 216874	13	Posthole	Cerealia sp.	59.39822	10.698446	2202	30	13
176	Beta-524944	2220	30	Østfold	Rygge	Norway	Cerealia	Dilling, 216874	13	Posthole	Cerealia sp.	59.39822	10.698446	2220	30	13
177	Ua-58564	2225	31	Østfold	Rygge	Norway	Cerealia	Dilling, 216874	13	Posthole	Cerealia sp.	59.39822	10.698446	2225	31	13
178	Ua-58576	2225	31	Østfold	Rygge	Norway	Cerealia	Dilling, 216874	13	Posthole	Cerealia sp.	59.39822	10.698446	2225	31	13
179	Ua-58580	2522	30	Østfold	Rygge	Norway	Cerealia	Dilling, 216874	13	Wall ditch	Cerealia sp.	59.39822	10.698446	2522	30	13
180	Beta-525224	3330	30	Østfold	Rygge	Norway	Cerealia	Dilling, 216874	13	Posthole	Cerealia sp.	59.39822	10.698446	3330	30	13
181	Beta-525253	2090	30	Østfold	Rygge	Norway	Cerealia	Dilling, 216874	13	Oven	cf. Hordeum vulgare	59.39822	10.698446	2090	30	13
182	Ua-58568	1426	164	Østfold	Rygge	Norway	Cerealia	Dilling, 216874	13	Wall ditch	Hordeum vulgare	59.39822	10.698446	1426	164	13
183	Lus-13955	1825	40	Østfold	Rygge	Norway	Cerealia	Dilling, 216874	13	Posthole	Hordeum vulgare	59.39822	10.698446	1825	40	13
184	Ua-58586	1867	31	Østfold	Rygge	Norway	Cerealia	Dilling, 216874	13	Posthole	Hordeum vulgare	59.39822	10.698446	1867	31	13
185	Ua-58624	1869	28	Østfold	Rygge	Norway	Cerealia	Dilling, 216874	13	Posthole	Hordeum vulgare	59.39822	10.698446	1869	28	13
186	Ua-58581	1871	30	Østfold	Rygge	Norway	Cerealia	Dilling, 216874	13	Posthole	Hordeum vulgare	59.39822	10.698446	1871	30	13
187	Ua-58590	1884	30	Østfold	Rygge	Norway	Cerealia	Dilling, 216874	13	Posthole	Hordeum vulgare	59.39822	10.698446	1884	30	13
188	Ua-58620	1889	28	Østfold	Rygge	Norway	Cerealia	Dilling, 216874	13	Posthole	Hordeum vulgare	59.39822	10.698446	1889	28	13
189	Ua-58587	1896	30	Østfold	Rygge	Norway	Cerealia	Dilling, 216874	13	Posthole	Hordeum vulgare	59.39822	10.698446	1896	30	13
190	Ua-58570	1897	32	Østfold	Rygge	Norway	Cerealia	Dilling, 216874	13	Posthole	Hordeum vulgare	59.39822	10.698446	1897	32	13
191	Ua-58591	1901	30	Østfold	Rygge	Norway	Cerealia	Dilling, 216874	13	Posthole	Hordeum vulgare	59.39822	10.698446	1901	30	13
192	Ua-58619	1905	29	Østfold	Rygge	Norway	Cerealia	Dilling, 216874	13	Furnace	Hordeum vulgare	59.39822	10.698446	1905	29	13
193	Ua-58604	1917	30	Østfold	Rygge	Norway	Cerealia	Dilling, 216874	13	Posthole	Hordeum vulgare	59.39822	10.698446	1917	30	13
194	Ua-58588	1928	30	Østfold	Rygge	Norway	Cerealia	Dilling, 216874	13	Posthole	Hordeum vulgare	59.39822	10.698446	1928	30	13
195	Ua-64152	1965	30	Østfold	Rygge	Norway	Cerealia	Dilling, 216874	13	Posthole	Hordeum vulgare	59.39822	10.698446	1965	30	13
196	Ua-64177	1983	31	Østfold	Rygge	Norway	Cerealia	Dilling, 216874	13	Posthole	Hordeum vulgare	59.39822	10.698446	1983	31	13
197	Ua-58596	1987	31	Østfold	Rygge	Norway	Cerealia	Dilling, 216874	13	Posthole	Hordeum vulgare	59.39822	10.698446	1987	31	13
198	Lus-14360	1990	40	Østfold	Rygge	Norway	Cerealia	Dilling, 216874	13	Posthole	Hordeum vulgare	59.39822	10.698446	1990	40	13
199	Ua-64181	1999	31	Østfold	Rygge	Norway	Cerealia	Dilling, 216874	13	Posthole	Hordeum vulgare	59.39822	10.698446	1999	31	13
200	Ua-58631	2010	27	Østfold	Rygge	Norway	Cerealia	Dilling, 216874	13	Posthole	Hordeum vulgare	59.39822	10.698446	2010	27	13
201	Ua-58585	2022	30	Østfold	Rygge	Norway	Cerealia	Dilling, 216874	13	Posthole	Hordeum vulgare	59.39822	10.698446	2022	30	13
202	Lus-13966	2025	40	Østfold	Rygge	Norway	Cerealia	Dilling, 216874	13	Posthole	Hordeum vulgare	59.39822	10.698446	2025	40	13
203	Ua-64178	2027	30	Østfold	Rygge	Norway	Cerealia	Dilling, 216874	13	Posthole	Hordeum vulgare	59.39822	10.698446	2027	30	13
204	Beta-524947	2040	30	Østfold	Rygge	Norway	Cerealia	Dilling, 216874	13	Posthole	Hordeum vulgare	59.39822	10.698446	2040	30	13
205	Ua-64188	2047	31	Østfold	Rygge	Norway	Cerealia	Dilling, 216874	13	Posthole	Hordeum vulgare	59.39822	10.698446	2047	31	13
206	Ua-64176	2053	31	Østfold	Rygge	Norway	Cerealia	Dilling, 216874	13	Posthole	Hordeum vulgare	59.39822	10.698446	2053	31	13
207	Lus-13957	2075	40	Østfold	Rygge	Norway	Cerealia	Dilling, 216874	13	Posthole	Hordeum vulgare	59.39822	10.698446	2075	40	13
208	Lus-13964	2085	40	Østfold	Rygge	Norway	Cerealia	Dilling, 216874	13	Posthole	Hordeum vulgare	59.39822	10.698446	2085	40	13
209	Ua-64161	2095	31	Østfold	Rygge	Norway	Cerealia	Dilling, 216874	13	Posthole	Hordeum vulgare	59.39822	10.698446	2095	31	13
210	Beta-524936	2100	30	Østfold	Rygge	Norway	Cerealia	Dilling, 216874	13	Posthole	Hordeum vulgare	59.39822	10.698446	2100	30	13
211	Ua-58637	2101	146	Østfold	Rygge	Norway	Cerealia	Dilling, 216874	13	Posthole	Hordeum vulgare	59.39822	10.698446	2101	146	13
212	Ua-58611	2104	30	Østfold	Rygge	Norway	Cerealia	Dilling, 216874	13	Posthole	Hordeum vulgare	59.39822	10.698446	2104	30	13
213	Beta-524958	2110	30	Østfold	Rygge	Norway	Cerealia	Dilling, 216874	13	Posthole	Hordeum vulgare	59.39822	10.698446	2110	30	13
214	Ua-58572	2119	34	Østfold	Rygge	Norway	Cerealia	Dilling, 216874	13	Posthole	Hordeum vulgare	59.39822	10.698446	2119	34	13
215	Ua-58626	2126	85	Østfold	Rygge	Norway	Cerealia	Dilling, 216874	13	Posthole	Hordeum vulgare	59.39822	10.698446	2126	85	13
216	Lus-13958	2130	45	Østfold	Rygge	Norway	Cerealia	Dilling, 216874	13	Posthole	Hordeum vulgare	59.39822	10.698446	2130	45	13
217	Lus-13971	2135	40	Østfold	Rygge	Norway	Cerealia	Dilling, 216874	13	Posthole	Hordeum vulgare	59.39822	10.698446	2135	40	13
218	Ua-64153	2145	31	Østfold	Rygge	Norway	Cerealia	Dilling, 216874	13	Posthole	Hordeum vulgare	59.39822	10.698446	2145	31	13
219	Ua-58612	2163	30	Østfold	Rygge	Norway	Cerealia	Dilling, 216874	13	Wall ditch	Hordeum vulgare	59.39822	10.698446	2163	30	13
220	Beta-524927	2170	30	Østfold	Rygge	Norway	Cerealia	Dilling, 216874	13	Floor layer	Hordeum vulgare	59.39822	10.698446	2170	30	13
221	Ua-58569	2170	185	Østfold	Rygge	Norway	Cerealia	Dilling, 216874	13	Furnace	Hordeum vulgare	59.39822	10.698446	2170	185	13
222	Ua_65101	2173	30	Østfold	Rygge	Norway	Cerealia	Dilling, 216874	13	Cultivation layer	Hordeum vulgare	59.39822	10.698446	2173	30	13
223	Ua-58575	2173	32	Østfold	Rygge	Norway	Cerealia	Dilling, 216874	13	Posthole	Hordeum vulgare	59.39822	10.698446	2173	32	13
224	Beta-524959	2190	30	Østfold	Rygge	Norway	Cerealia	Dilling, 216874	13	Pit	Hordeum vulgare	59.39822	10.698446	2190	30	13
225	Beta-524942	2210	30	Østfold	Rygge	Norway	Cerealia	Dilling, 216874	13	Wall ditch	Hordeum vulgare	59.39822	10.698446	2210	30	13
226	Ua-64155	2238	31	Østfold	Rygge	Norway	Cerealia	Dilling, 216874	13	Posthole	Hordeum vulgare	59.39822	10.698446	2238	31	13
227	Ua-64180	2269	31	Østfold	Rygge	Norway	Cerealia	Dilling, 216874	13	Posthole	Hordeum vulgare	59.39822	10.698446	2269	31	13
228	Beta-524940	2320	30	Østfold	Rygge	Norway	Cerealia	Dilling, 216874	13	Posthole	Hordeum vulgare	59.39822	10.698446	2320	30	13
229	Beta-524932	2390	30	Østfold	Rygge	Norway	Cerealia	Dilling, 216874	13	Posthole	Hordeum vulgare	59.39822	10.698446	2390	30	13
230	Ua-58638	3142	36	Østfold	Rygge	Norway	Cerealia	Dilling, 216874	13	Posthole	Hordeum vulgare	59.39822	10.698446	3142	36	13
231	Ua-64182	1903	31	Østfold	Rygge	Norway	Cerealia	Dilling, 216874	13	Posthole	Hordeum vulgare	59.39822	10.698446	1903	31	13
232	Ua-58600	1982	38	Østfold	Rygge	Norway	Cerealia	Dilling, 216874	13	Posthole	Hordeum vulgare Var. nudum	59.39822	10.698446	1982	38	13
233	Ua-58635	1998	28	Østfold	Rygge	Norway	Cerealia	Dilling, 216874	13	Posthole	Hordeum vulgare Var. nudum	59.39822	10.698446	1998	28	13
234	Beta-524957	2000	30	Østfold	Rygge	Norway	Cerealia	Dilling, 216874	13	Posthole	Hordeum vulgare Var. nudum	59.39822	10.698446	2000	30	13
235	Beta-524928	2060	30	Østfold	Rygge	Norway	Cerealia	Dilling, 216874	13	Posthole	Hordeum vulgare Var. nudum	59.39822	10.698446	2060	30	13
236	Ua-64162	2081	31	Østfold	Rygge	Norway	Cerealia	Dilling, 216874	13	Posthole	Hordeum vulgare Var. nudum	59.39822	10.698446	2081	31	13
237	Ua-58571	2084	32	Østfold	Rygge	Norway	Cerealia	Dilling, 216874	13	Posthole	Hordeum vulgare Var. nudum	59.39822	10.698446	2084	32	13
238	Beta-524930	2100	30	Østfold	Rygge	Norway	Cerealia	Dilling, 216874	13	Posthole	Hordeum vulgare Var. nudum	59.39822	10.698446	2100	30	13
239	Beta-524951	2160	30	Østfold	Rygge	Norway	Cerealia	Dilling, 216874	13	Posthole	Hordeum vulgare Var. nudum	59.39822	10.698446	2160	30	13
240	Ua-64163	2257	31	Østfold	Rygge	Norway	Cerealia	Dilling, 216874	13	Posthole	Hordeum vulgare Var. nudum	59.39822	10.698446	2257	31	13
241	Ua-58621	1844	28	Østfold	Rygge	Norway	Cerealia	Dilling, 216874	13	Posthole	Hordeum vulgare Var. vulgare	59.39822	10.698446	1844	28	13
242	Ua-64184	1847	30	Østfold	Rygge	Norway	Cerealia	Dilling, 216874	13	Posthole	Hordeum vulgare Var. vulgare	59.39822	10.698446	1847	30	13
243	Ua-64183	1859	30	Østfold	Rygge	Norway	Cerealia	Dilling, 216874	13	Posthole	Hordeum vulgare Var. vulgare	59.39822	10.698446	1859	30	13
244	Ua-58618	1866	28	Østfold	Rygge	Norway	Cerealia	Dilling, 216874	13	Posthole	Hordeum vulgare Var. vulgare	59.39822	10.698446	1866	28	13
245	Ua-63970	1870	30	Østfold	Rygge	Norway	Cerealia	Dilling, 216874	13	Oven	Hordeum vulgare Var. vulgare	59.39822	10.698446	1870	30	13
246	Ua-58622	1871	28	Østfold	Rygge	Norway	Cerealia	Dilling, 216874	13	Posthole	Hordeum vulgare Var. vulgare	59.39822	10.698446	1871	28	13
247	Ua-58603	1928	31	Østfold	Rygge	Norway	Cerealia	Dilling, 216874	13	Posthole	Hordeum vulgare Var. vulgare	59.39822	10.698446	1928	31	13
248	Ua-58601	1931	31	Østfold	Rygge	Norway	Cerealia	Dilling, 216874	13	Posthole	Hordeum vulgare Var. vulgare	59.39822	10.698446	1931	31	13
249	Ua-58599	1944	31	Østfold	Rygge	Norway	Cerealia	Dilling, 216874	13	Posthole	Hordeum vulgare Var. vulgare	59.39822	10.698446	1944	31	13
250	Ua-58623	1952	28	Østfold	Rygge	Norway	Cerealia	Dilling, 216874	13	Posthole	Hordeum vulgare Var. vulgare	59.39822	10.698446	1952	28	13
251	Ua-64170	2028	30	Østfold	Rygge	Norway	Cerealia	Dilling, 216874	13	Oven	Hordeum vulgare Var. vulgare	59.39822	10.698446	2028	30	13
252	Ua_65108	2041	30	Østfold	Rygge	Norway	Cerealia	Dilling, 216874	13	Posthole	Hordeum vulgare var. Vulgare	59.39822	10.698446	2041	30	13
253	Ua-64169	2053	32	Østfold	Rygge	Norway	Cerealia	Dilling, 216874	13	Hearth	Hordeum vulgare Var. vulgare	59.39822	10.698446	2053	32	13
254	Ua_65109	2072	30	Østfold	Rygge	Norway	Cerealia	Dilling, 216874	13	Posthole	Hordeum vulgare var. Vulgare	59.39822	10.698446	2072	30	13
255	Ua-63969	2081	31	Østfold	Rygge	Norway	Cerealia	Dilling, 216874	13	Posthole	Hordeum vulgare Var. vulgare	59.39822	10.698446	2081	31	13
256	Ua-64164	2114	31	Østfold	Rygge	Norway	Cerealia	Dilling, 216874	13	Posthole	Hordeum vulgare Var. vulgare	59.39822	10.698446	2114	31	13
257	Beta-524933	2120	30	Østfold	Rygge	Norway	Cerealia	Dilling, 216874	13	Posthole	Hordeum vulgare Var. vulgare	59.39822	10.698446	2120	30	13
258	Ua-64151	2124	30	Østfold	Rygge	Norway	Cerealia	Dilling, 216874	13	Posthole	Hordeum vulgare Var. vulgare	59.39822	10.698446	2124	30	13
259	Ua-64150	2131	31	Østfold	Rygge	Norway	Cerealia	Dilling, 216874	13	Posthole	Hordeum vulgare Var. vulgare	59.39822	10.698446	2131	31	13
260	Beta-524952	2140	30	Østfold	Rygge	Norway	Cerealia	Dilling, 216874	13	Hearth	Hordeum vulgare Var. vulgare	59.39822	10.698446	2140	30	13
261	Beta-524955	2140	30	Østfold	Rygge	Norway	Cerealia	Dilling, 216874	13	Pit house	Hordeum vulgare Var. vulgare	59.39822	10.698446	2140	30	13
262	Lus-13970	2155	40	Østfold	Rygge	Norway	Cerealia	Dilling, 216874	13	Posthole	Hordeum vulgare Var. vulgare	59.39822	10.698446	2155	40	13
263	Beta-524934	2170	30	Østfold	Rygge	Norway	Cerealia	Dilling, 216874	13	Posthole	Hordeum vulgare Var. vulgare	59.39822	10.698446	2170	30	13
264	Beta-552330	2170	30	Østfold	Rygge	Norway	Cerealia	Dilling, 216874	13	Posthole	Hordeum vulgare var. Vulgare	59.39822	10.698446	2170	30	13
265	Beta-524945	2210	30	Østfold	Rygge	Norway	Cerealia	Dilling, 216874	13	Posthole	Hordeum vulgare Var. vulgare	59.39822	10.698446	2210	30	13
266	Ua-58636	2688	29	Østfold	Rygge	Norway	Cerealia	Dilling, 216874	13	Posthole	Hordeum vulgare Var. vulgare	59.39822	10.698446	2688	29	13
267	Ua-58594	1705	35	Østfold	Rygge	Norway	Cerealia	Dilling, 216874	13	Posthole	Secale cereale	59.39822	10.698446	1705	35	13
268	Beta-524949	2110	30	Østfold	Rygge	Norway	Cerealia	Dilling, 216874	13	Posthole	Triticum dicoccum/spelta	59.39822	10.698446	2110	30	13
269	Beta-524931	2120	30	Østfold	Rygge	Norway	Cerealia	Dilling, 216874	13	Wall ditch	Triticum dicoccum/spelta	59.39822	10.698446	2120	30	13
270	Ua-58610	2178	31	Østfold	Rygge	Norway	Cerealia	Dilling, 216874	13	Wall ditch	Triticum dicoccum/spelta	59.39822	10.698446	2178	31	13
271	Ua-58578	2181	32	Østfold	Rygge	Norway	Cerealia	Dilling, 216874	13	Posthole	Triticum dicoccum/spelta	59.39822	10.698446	2181	32	13
272	Ua_65105	2071	30	Østfold	Rygge	Norway	Cerealia	Dilling, 216874	13	Posthole	Triticum dicoccum_spelta	59.39822	10.698446	2071	30	13
273	Ua_65102	2113	30	Østfold	Rygge	Norway	Cerealia	Dilling, 216874	13	Posthole	Triticum dicoccum_spelta	59.39822	10.698446	2113	30	13
274	Ua_65104	2130	43	Østfold	Rygge	Norway	Cerealia	Dilling, 216874	13	Posthole	Triticum dicoccum_spelta	59.39822	10.698446	2130	43	13
275	Ua_65106	2136	30	Østfold	Rygge	Norway	Cerealia	Dilling, 216874	13	Posthole	Triticum sp.	59.39822	10.698446	2136	30	13
276	Ua-63968	2140	31	Østfold	Rygge	Norway	Cerealia	Dilling, 243276	14	Posthole	Hordeum vulgare	59.397208	10.698471	2140	31	14
277	Ua-59540	1034	28	Akershus	Nes	Norway	Cerealia	Drognes	15	Posthole	Cerealia sp.	60.0031	11.031983	1034	28	15
278	Ua-59538	1123	32	Akershus	Nes	Norway	Cerealia	Drognes	15	Posthole	Cerealia sp.	60.0031	11.031983	1123	32	15
279	Ua-59539	1143	29	Akershus	Nes	Norway	Cerealia	Drognes	15	Posthole	Cerealia sp.	60.0031	11.031983	1143	29	15
280	Ua-59544	1257	28	Akershus	Nes	Norway	Cerealia	Drognes	15	Posthole	Cerealia sp.	60.0031	11.031983	1257	28	15
281	Ua-59541	1133	28	Akershus	Nes	Norway	Cerealia	Drognes	15	Posthole	Hordeum vulgare	60.0031	11.031983	1133	28	15
282	Ua-59543	1187	29	Akershus	Nes	Norway	Cerealia	Drognes	15	Posthole	Hordeum vulgare	60.0031	11.031983	1187	29	15
283	Ua-59542	2354	29	Akershus	Nes	Norway	Cerealia	Drognes	15	Posthole	Hordeum vulgare	60.0031	11.031983	2354	29	15
284	Ua-59545	1537	28	Akershus	Nes	Norway	Cerealia	Drognes	15	Posthole	Hordeum vulgare Var. vulgare	60.0031	11.031983	1537	28	15
285	Ua-59537	1520	28	Akershus	Nes	Norway	Cerealia	Drognes	15	Posthole	Triticum diccocum	60.0031	11.031983	1520	28	15
286	TRa-1344	1995	25	Vestfold	Stokke	Norway	Cerealia	Åmot øvre, E18 lok.11	17	Wall ditch	Cerealia sp.	59.275941	10.304225	1995	25	17
287	UBA-17534	1970	40	Vestfold	Sandefjord	Norway	Cerealia	Åmot øvre, E18 lok.11	17	Posthole	Hordeum vulgare	59.275941	10.304225	1970	40	17
288	UBA-17538	1983	40	Vestfold	Sandefjord	Norway	Cerealia	Åmot øvre, E18 lok.11	17	Waste pit	Hordeum vulgare	59.275941	10.304225	1983	40	17
289	TRa-1371	2325	45	Vestfold	Sandefjord	Norway	Cerealia	Hørdalen, E18 lok.50	18	Pit	Cerealia sp.	59.208061	10.238885	2325	45	18
290	TRa-1372	2245	30	Vestfold	Sandefjord	Norway	Cerealia	Hørdalen, E18 lok.50	18	Posthole	Hordeum vulgare	59.208061	10.238885	2245	30	18
291	TRa-1373	2355	45	Vestfold	Sandefjord	Norway	Cerealia	Hørdalen, E18 lok.50	18	Posthole	Hordeum vulgare	59.208061	10.238885	2355	45	18
292	UBA-18851	2080	23	Vestfold	Sandefjord	Norway	Cerealia	Hørdalsåsen, E18 lok.51	19	NA	Hordeum vulgare	59.20785	10.23345	2080	23	19
293	TRa-1374	2100	30	Vestfold	Sandefjord	Norway	Cerealia	Hørdalsåsen, E18 lok.51	19	Cultivation layer	Hordeum vulgare	59.20785	10.23345	2100	30	19
294	UBA-17823	2145	24	Vestfold	Sandefjord	Norway	Cerealia	Hørdalsåsen, E18 lok.51	19	Cultivation layer	Triticum sp.	59.20785	10.23345	2145	24	19
295	UBA-17540	2448	26	Vestfold	Sandefjord	Norway	Cerealia	Fevang, E18 lok.54	20	NA	Cerealia sp.	59.203068	10.227517	2448	26	20
296	UBA-18210	2793	34	Vestfold	Sandefjord	Norway	Cerealia	Elgesem, E18 lok.75	21	Hearth	Hordeum vulgare	59.137212	10.160127	2793	34	21
297	TRa-1340	1585	25	Vestfold	Stokke	Norway	Cerealia	Jarslberg, E18 lok.9	22	Posthole	Cerealia sp.	59.287302	10.332846	1585	25	22
298	TRa-1342	1625	25	Vestfold	Stokke	Norway	Cerealia	Jarslberg, E18 lok.9	22	Grave	Hordeum vulgare	59.287302	10.332846	1625	25	22
299	UBA-17472	2097	20	Vestfold	Stokke	Norway	Cerealia	Steinsrud, E18 lok.90	23	Stone construction	Hordeum vulgare	59.2201	10.249205	2097	20	23
300	UBA-17473	2149	21	Vestfold	Stokke	Norway	Cerealia	Steinsrud, E18 lok.90	23	Grave	Hordeum vulgare	59.2201	10.249205	2149	21	23
301	UBA-17474	2078	19	Vestfold	Stokke	Norway	Cerealia	Rørkoll, E18 lok.95	24	Cooking pit	Hordeum vulgare	59.212683	10.246374	2078	19	24
302	Ua-55523	2375	28	Østfold	Eidsberg	Norway	Cerealia	Eidsberg fengsel	25	Cooking pit	Hordeum vulgare Var. nudum	59.568166	11.328926	2375	28	25
303	TUa-6515	1650	30	Vestfold	Sandefjord	Norway	Cerealia	Elgesem Lok. 46	26	Posthole	Hordeum vulgare	59.135535	10.15595	1650	30	26
304	TUa-6514	1780	30	Vestfold	Sandefjord	Norway	Cerealia	Elgesem Lok. 46	26	Posthole	Hordeum vulgare	59.135535	10.15595	1780	30	26
305	TRa-2396	2215	30	Hedmark	Sør-Odal	Norway	Cerealia	Fulu store lok. 4	27	Pit	Cerealia sp.	60.209436	11.891653	2215	30	27
306	TRa-2394	2320	30	Hedmark	Sør-Odal	Norway	Cerealia	Fulu store lok. 4	27	Pit	Hordeum vulgare Var. nudum	60.209436	11.891653	2320	30	27
307	Lus-14271	1725	40	Østfold	Spydeberg	Norway	Cerealia	Fv. 202 Hovin skole-Granodden	28	Posthole	Hordeum vulgare	59.63911	11.087793	1725	40	28
308	Lus-14281	2185	40	Østfold	Spydeberg	Norway	Cerealia	Fv. 202 Hovin skole-Granodden	28	Pit	Hordeum vulgare	59.63911	11.087793	2185	40	28
309	Lus-14278	2195	40	Østfold	Spydeberg	Norway	Cerealia	Fv. 202 Hovin skole-Granodden	28	Pit	Hordeum vulgare	59.63911	11.087793	2195	40	28
310	Ua-48109	1208	31	Oppland	Østre-Toten	Norway	Cerealia	FV.33 Langsletta-Totenviken	29	Posthole	Hordeum vulgare	60.644662	11.018847	1208	31	29
311	Ua-48103	1324	30	Oppland	Østre-Toten	Norway	Cerealia	FV.33 Langsletta-Totenviken	29	Cultural layer	Hordeum vulgare	60.644662	11.018847	1324	30	29
312	Ua-48132	1501	30	Oppland	Østre-Toten	Norway	Cerealia	FV.33 Langsletta-Totenviken	29	Posthole	Hordeum vulgare	60.644662	11.018847	1501	30	29
313	Ua-48121	2062	91	Oppland	Østre-Toten	Norway	Cerealia	FV.33 Langsletta-Totenviken	29	Posthole	Hordeum vulgare	60.644662	11.018847	2062	91	29
314	T-10906	509	42	Vestfold	Tønsberg	Norway	Cerealia	Fyllpå	30	Cultural layer	Hordeum vulgare	59.314908	10.367257	509	42	30
315	Lus-12942	2110	50	Akershus	Ullensaker	Norway	Cerealia	Garder Østre	31	Posthole	Hordeum vulgare	60.196837	11.067137	2110	50	31
316	Lus-12945	1595	50	Akershus	Ullensaker	Norway	Cerealia	Garder Østre	31	Posthole	Secale cereale	60.196837	11.067137	1595	50	31
317	Ua-50885	1633	30	Østfold	Marker	Norway	Cerealia	Gjølsjøødegården	32	Posthole	Hordeum vulgare	59.478626	11.73854	1633	30	32
318	TRa-171	2525	35	Østfold	Fredrikstad	Norway	Cerealia	Glemmen, lok 1, hus 1	33	Wall ditch	Cerealia sp.	59.240084	10.978488	2525	35	33
319	TUa-7843	1545	35	Buskerud	Hole	Norway	Cerealia	Gomnesødegården	34	Posthole	Cerealia sp.	60.0766	10.17705	1545	35	34
320	TRa-2338	2295	40	Østfold	Rygge	Norway	Cerealia	Grinden av Gon	35	Posthole	Cerealia sp.	59.375461	10.763078	2295	40	35
321	Ua-46536	1699	30	Oppland	Sør-Fron	Norway	Cereal	Grytting 1	36	Posthole	Avena sp.	61.569751	9.895807	1699	30	36
322	Ua-46537	1517	30	Oppland	Sør-Fron	Norway	Cerealia	Grytting 1	36	Posthole	Cerealia sp.	61.569751	9.895807	1517	30	36
323	Ua-46535	1561	32	Oppland	Sør-Fron	Norway	Cerealia	Grytting 1	36	Posthole	Cerealia sp.	61.569751	9.895807	1561	32	36
324	Ua-46534	1624	31	Oppland	Sør-Fron	Norway	Cerealia	Grytting 1	36	Posthole	Cerealia sp.	61.569751	9.895807	1624	31	36
325	Ua-46107	1757	30	Oppland	Sør-Fron	Norway	Cerealia	Grytting 1	36	Posthole	Hordeum vulgare	61.569751	9.895807	1757	30	36
326	TRa-1361	1060	35	Vestfold	Tønsberg	Norway	Cerealia	Hesby 13	37	Pit	Cerealia sp.	59.283431	10.312788	1060	35	37
327	TRa-1362	1900	30	Vestfold	Tønsberg	Norway	Cerealia	Hesby 13	37	Posthole	Cerealia sp.	59.283431	10.312788	1900	30	37
328	UBA-17853	1806	27	Vestfold	Tønsberg	Norway	Cerealia	Hesby 13	37	Stone construction	Hordeum vulgare	59.283431	10.312788	1806	27	37
329	UBA-17842	1871	26	Vestfold	Tønsberg	Norway	Cerealia	Hesby 13	37	Cultural layer	Hordeum vulgare	59.283431	10.312788	1871	26	37
330	UBA-17847	1874	24	Vestfold	Tønsberg	Norway	Cerealia	Hesby 13	37	Cooking pit	Hordeum vulgare	59.283431	10.312788	1874	24	37
331	TUa-1615	1538	63	Akershus	Nannestad	Norway	Cerealia	Hol Østre	38	Posthole	Cerealia sp.	60.246589	11.02161	1538	63	38
332	TUa-1614	1573	64	Akershus	Nannestad	Norway	Cerealia	Hol Østre	38	Posthole	Cerealia sp.	60.246589	11.02161	1573	64	38
333	TUa-1613	1590	61	Akershus	Nannestad	Norway	Cerealia	Hol Østre	38	Posthole	Hordeum vulgare	60.246589	11.02161	1590	61	38
334	UBA-24151	871	28	Akershus	Ullensaker	Norway	Cerealia	Holen	39	Posthole	Cerealia sp.	60.149431	11.153649	871	28	39
335	UBA-24145	896	31	Akershus	Ullensaker	Norway	Cerealia	Holen	39	Posthole	Cerealia sp.	60.149431	11.153649	896	31	39
336	Ua-46751	2031	30	Akershus	Skedsmo	Norway	Cerealia	Husebyjordet	40	Posthole	Cerealia sp.	60.0031	11.031983	2031	30	40
337	Ua-46757	3279	31	Akershus	Skedsmo	Norway	Cerealia	Husebyjordet	40	Posthole	Cerealia sp.	60.0031	11.031983	3279	31	40
338	Ua-46749	3379	31	Akershus	Skedsmo	Norway	Cerealia	Husebyjordet	40	Posthole	Cerealia sp.	60.0031	11.031983	3379	31	40
339	Ua-46748	3410	31	Akershus	Skedsmo	Norway	Cerealia	Husebyjordet	40	Posthole	Cerealia sp.	60.0031	11.031983	3410	31	40
340	Ua-46759	3410	32	Akershus	Skedsmo	Norway	Cerealia	Husebyjordet	40	Posthole	Cerealia sp.	60.0031	11.031983	3410	32	40
341	Ua-46758	3437	33	Akershus	Skedsmo	Norway	Cerealia	Husebyjordet	40	Posthole	Cerealia sp.	60.0031	11.031983	3437	33	40
342	Ua-46756	3467	33	Akershus	Skedsmo	Norway	Cerealia	Husebyjordet	40	Posthole	Cerealia sp.	60.0031	11.031983	3467	33	40
343	Ua-46752	3489	42	Akershus	Skedsmo	Norway	Cerealia	Husebyjordet	40	Posthole	Cerealia sp.	60.0031	11.031983	3489	42	40
344	Ua-46745	3360	31	Akershus	Skedsmo	Norway	Cerealia	Husebyjordet	40	Posthole	Hordeum vulgare	60.0031	11.031983	3360	31	40
345	Ua-46746	3403	31	Akershus	Skedsmo	Norway	Cerealia	Husebyjordet	40	Posthole	Hordeum vulgare	60.0031	11.031983	3403	31	40
346	Ua-46750	3412	30	Akershus	Skedsmo	Norway	Cerealia	Husebyjordet	40	Posthole	Hordeum vulgare	60.0031	11.031983	3412	30	40
347	Ua-46747	3513	31	Akershus	Skedsmo	Norway	Cerealia	Husebyjordet	40	Posthole	Hordeum vulgare Var. nudum	60.0031	11.031983	3513	31	40
348	Ua-46753	3229	31	Akershus	Skedsmo	Norway	Cerealia	Husebyjordet	40	Posthole	Triticum dicoccum	60.0031	11.031983	3229	31	40
349	Ua-53563	1609	29	Buskerud	Ringerike	Norway	Cerealia	Hønenkrysset	41	Posthole	Avena sp.	60.135518	10.274034	1609	29	41
350	Ua-53564	1996	29	Buskerud	Ringerike	Norway	Cerealia	Hønenkrysset	41	Posthole	Cerealia sp.	60.135518	10.274034	1996	29	41
351	Ua-53565	2221	31	Buskerud	Ringerike	Norway	Cerealia	Hønenkrysset	41	Posthole	Hordeum vulgare	60.135518	10.274034	2221	31	41
352	Ua-53945	1218	29	Vestfold	Larvik	Norway	Cerealia	Kaupangveien 224	42	Hearth	Hordeum vulgare	59.033717	10.103677	1218	29	42
353	Ua-53944	1211	29	Vestfold	Larvik	Norway	Cerealia	Kaupangveien 224	42	Posthole	Hordeum vulgare Var. vulgare	59.033717	10.103677	1211	29	42
354	Ua-50539	811	30	Vest-Agder	Farsund	Norway	Cerealia	Kloppan	43	Posthole	Cerealia sp.	58.109301	6.636448	811	30	43
355	Ua-50527	1541	30	Vest-Agder	Farsund	Norway	Cerealia	Kloppan	43	Posthole	Cerealia sp.	58.109301	6.636448	1541	30	43
356	Ua-50530	2101	30	Vest-Agder	Farsund	Norway	Cerealia	Kloppan	43	Posthole	Cerealia sp.	58.109301	6.636448	2101	30	43
357	Ua-50536	2115	30	Vest-Agder	Farsund	Norway	Cerealia	Kloppan	43	Posthole	Cerealia sp.	58.109301	6.636448	2115	30	43
358	Ua-50543	2145	34	Vest-Agder	Farsund	Norway	Cerealia	Kloppan	43	Posthole	Cerealia sp.	58.109301	6.636448	2145	34	43
359	Ua-50524	2170	33	Vest-Agder	Farsund	Norway	Cerealia	Kloppan	43	Activity area	Cerealia sp.	58.109301	6.636448	2170	33	43
360	Ua-50526	2176	30	Vest-Agder	Farsund	Norway	Cerealia	Kloppan	43	Posthole	Cerealia sp.	58.109301	6.636448	2176	30	43
361	Ua-50529	2005	30	Vest-Agder	Farsund	Norway	Cerealia	Kloppan	43	Activity area	Hordeum vulgare	58.109301	6.636448	2005	30	43
362	Ua-50537	2127	31	Vest-Agder	Farsund	Norway	Cerealia	Kloppan	43	Posthole	Hordeum vulgare	58.109301	6.636448	2127	31	43
363	Ua-50532	2234	30	Vest-Agder	Farsund	Norway	Cerealia	Kloppan	43	Pit	Hordeum vulgare	58.109301	6.636448	2234	30	43
364	Ua-50534	2315	33	Vest-Agder	Farsund	Norway	Cerealia	Kloppan	43	Oven	Hordeum vulgare	58.109301	6.636448	2315	33	43
365	Ua-50533	2115	32	Vest-Agder	Farsund	Norway	Cerealia	Kloppan	43	Oven	Hordeum vulgare Var. nudum	58.109301	6.636448	2115	32	43
366	UBA-24048	2191	31	Østfold	Hobøl	Norway	Cerealia	Knappstad/Riggesum	44	Posthole	Hordeum vulgare	59.625369	10.986343	2191	31	44
367	Ua-52874	3431	28	Aust-Agder	Tvedestrand	Norway	Cerealia	Kvastad A2	45	Cultivation layer	Avena sp.	58.567988	8.899421	3431	28	45
368	Ua-52877	3470	29	Aust-Agder	Tvedestrand	Norway	Cerealia	Kvastad A2	45	Hearth	Avena sp.	58.567988	8.899421	3470	29	45
369	Ua-52876	3477	28	Aust-Agder	Tvedestrand	Norway	Cerealia	Kvastad A2	45	Hearth	Avena sp.	58.567988	8.899421	3477	28	45
370	Ua-52875	3464	28	Aust-Agder	Tvedestrand	Norway	Cerealia	Kvastad A2	45	Hearth	Hordeum vulgare Var. nudum	58.567988	8.899421	3464	28	45
371	Ua-52925	4551	56	Aust-Agder	Tvedestrand	Norway	Cerealia	Kvastad A2	45	Hearth	Hordeum vulgare Var. nudum	58.567988	8.899421	4551	56	45
372	Ua-52926	4351	55	Aust-Agder	Tvedestrand	Norway	Cerealia	Kvastad A2	45	Hearth	Triticum dicoccum	58.567988	8.899421	4351	55	45
373	TUa-4501	2245	40	Østfold	Halden	Norway	Cerealia	Langkas 1	46	Posthole	Cerealia sp.	59.110206	11.258164	2245	40	46
374	TUa-4500	2260	45	Østfold	Halden	Norway	Cerealia	Langkas 1	46	Posthole	Cerealia sp.	59.110206	11.258164	2260	45	46
375	TUa-4499	2225	45	Østfold	Halden	Norway	Cerealia	Langkas 1	46	Posthole	Hordeum vulgare	59.110206	11.258164	2225	45	46
376	TRa-2392	1710	30	Hedmark	Sør-Odal	Norway	Cerealia	Leikvang lok. 2	47	Posthole	Cerealia sp.	60.235203	11.820349	1710	30	47
377	TRa-2385	2280	45	Hedmark	Sør-Odal	Norway	Cerealia	Leikvang lok. 2	47	Posthole	Cerealia sp.	60.235203	11.820349	2280	45	47
378	TRa-2388	2365	55	Hedmark	Sør-Odal	Norway	Cerealia	Leikvang lok. 2	47	Posthole	Cerealia sp.	60.235203	11.820349	2365	55	47
379	TRa-2391	2015	30	Hedmark	Sør-Odal	Norway	Cerealia	Leikvang lok. 2	47	Posthole	Hordeum vulgare	60.235203	11.820349	2015	30	47
380	TRa-2387	2290	40	Hedmark	Sør-Odal	Norway	Cerealia	Leikvang lok. 2	47	Posthole	Hordeum vulgare	60.235203	11.820349	2290	40	47
381	TRa-2389	2305	40	Hedmark	Sør-Odal	Norway	Cerealia	Leikvang lok. 2	47	Posthole	Hordeum vulgare	60.235203	11.820349	2305	40	47
382	Lus-13433	2090	40	Østfold	Eidsberg	Norway	Cerealia	Lekum	48	Grave	Hordeum vulgare	59.525247	11.252125	2090	40	48
383	Lus-13158	1595	45	Hedmark	Stange	Norway	Cerealia	Ljøstad Øst 296/1	49	Posthole	Cerealia sp.	60.724511	11.22969	1595	45	49
384	Lus-13165	1680	45	Hedmark	Stange	Norway	Cerealia	Ljøstad Øst 296/1	49	Posthole	Cerealia sp.	60.724511	11.22969	1680	45	49
385	Lus-13162	1720	45	Hedmark	Stange	Norway	Cerealia	Ljøstad Øst 296/1	49	Posthole	Cerealia sp.	60.724511	11.22969	1720	45	49
386	Lus-13160	1880	45	Hedmark	Stange	Norway	Cerealia	Ljøstad Øst 296/1	49	Posthole	Cerealia sp.	60.724511	11.22969	1880	45	49
387	Lus-13163	2170	45	Hedmark	Stange	Norway	Cerealia	Ljøstad Øst 296/1	49	Posthole	Cerealia sp.	60.724511	11.22969	2170	45	49
388	TRa-2560	1210	25	Akershus	Ullensaker	Norway	Cerealia	Ljøgot	49	Grave	Hordeum vulgare	60.14735	11.134286	1210	25	49
389	Lus-13159	1520	45	Hedmark	Stange	Norway	Cerealia	Ljøstad Øst 296/1	49	Posthole	Hordeum vulgare	60.724511	11.22969	1520	45	49
390	Lus-13144	2095	40	Hedmark	Stange	Norway	Cerealia	Ljøstad Vest 293/1	49	Clearance cairn	Hordeum vulgare	60.724511	11.22969	2095	40	49
391	Lus-13161	1235	45	Hedmark	Stange	Norway	Cerealia	Ljøstad Øst 296/1	49	Posthole	Triticum sp.	60.724511	11.22969	1235	45	49
392	TUa-4469	2380	50	Østfold	Råde	Norway	Cerealia	Lundeby	50	Pit	Hordeum vulgare	59.346002	10.904932	2380	50	50
393	TUa-5700	1900	55	Østfold	Råde	Norway	Cerealia	Missingen	51	Wall ditch	Cerealia sp.	59.337338	10.932665	1900	55	51
394	TUa-4997	2275	40	Østfold	Råde	Norway	Cerealia	Missingen	51	Plough marks	Cerealia sp.	59.337338	10.932665	2275	40	51
395	TUa-5693	1785	45	Østfold	Råde	Norway	Cerealia	Missingen	51	Posthole	Hordeum vulgare	59.337338	10.932665	1785	45	51
396	TUa-5695	1815	50	Østfold	Råde	Norway	Cerealia	Missingen	51	Posthole	Hordeum vulgare	59.337338	10.932665	1815	50	51
397	TUa-5698	1885	60	Østfold	Råde	Norway	Cerealia	Missingen	51	Posthole	Hordeum vulgare	59.337338	10.932665	1885	60	51
398	TUa-5692	1900	45	Østfold	Råde	Norway	Cerealia	Missingen	51	Posthole	Hordeum vulgare	59.337338	10.932665	1900	45	51
399	TUa-4993	1950	35	Østfold	Råde	Norway	Cerealia	Missingen	51	Posthole	Hordeum vulgare	59.337338	10.932665	1950	35	51
400	TUa-4995	2070	40	Østfold	Råde	Norway	Cerealia	Missingen	51	Posthole	Hordeum vulgare	59.337338	10.932665	2070	40	51
401	TUa-5697	2145	45	Østfold	Råde	Norway	Cerealia	Missingen	51	Plough marks	Hordeum vulgare	59.337338	10.932665	2145	45	51
402	TUa-5699	2145	45	Østfold	Råde	Norway	Cerealia	Missingen	51	Ditch	Hordeum vulgare	59.337338	10.932665	2145	45	51
403	TUa-5694	2160	45	Østfold	Råde	Norway	Cerealia	Missingen	51	Posthole	Hordeum vulgare	59.337338	10.932665	2160	45	51
404	TUa-5696	2160	45	Østfold	Råde	Norway	Cerealia	Missingen	51	Posthole	Hordeum vulgare	59.337338	10.932665	2160	45	51
405	TUa-4992	2430	40	Østfold	Råde	Norway	Cerealia	Missingen	51	Posthole	Hordeum vulgare	59.337338	10.932665	2430	40	51
406	TUa-4994	2465	50	Østfold	Råde	Norway	Cerealia	Missingen	51	Posthole	Hordeum vulgare	59.337338	10.932665	2465	50	51
407	TUa-4998	2155	40	Østfold	Fredrikstad	Norway	Cerealia	Molteberg 23	52	Ceramic vessel found in posthole	Cerealia sp.	59.246294	11.120234	2155	40	52
408	TUa-5621	2775	35	Østfold	Fredrikstad	Norway	Cerealia	Molteberg 23	52	Cooking pit	Cerealia sp.	59.246294	11.120234	2775	35	52
409	TUa-4999	3605	55	Østfold	Fredrikstad	Norway	Cerealia	Molteberg 23	52	Posthole	Cerealia sp.	59.246294	11.120234	3605	55	52
410	TUa-5623	1685	35	Østfold	Fredrikstad	Norway	Cerealia	Molteberg 23	52	Pit	Hordeum vulgare	59.246294	11.120234	1685	35	52
411	TUa-5622	1790	35	Østfold	Fredrikstad	Norway	Cerealia	Molteberg 23	52	Cultural layer	Hordeum vulgare	59.246294	11.120234	1790	35	52
412	TUa-5712	2290	45	Østfold	Fredrikstad	Norway	Cerealia	Molteberg 23	52	Ditch	Hordeum vulgare	59.246294	11.120234	2290	45	52
413	LuS-14301	2040	40	Akershus	Sørum	Norway	Cerealia	Monsrud	53	Posthole	Cerealia sp.	60.019892	11.201657	2040	40	53
414	LuS-14299	2110	40	Akershus	Sørum	Norway	Cerealia	Monsrud	53	Posthole	Cerealia sp.	60.019892	11.201657	2110	40	53
415	LuS-14305	2150	35	Akershus	Sørum	Norway	Cerealia	Monsrud	53	Posthole	Cerealia sp.	60.019892	11.201657	2150	35	53
416	LuS-14294	2160	40	Akershus	Sørum	Norway	Cerealia	Monsrud	53	Posthole	Cerealia sp.	60.019892	11.201657	2160	40	53
417	LuS-14293	2060	35	Akershus	Sørum	Norway	Cerealia	Monsrud	53	Posthole	Hordeum vulgare	60.019892	11.201657	2060	35	53
418	LuS-14306	2110	35	Akershus	Sørum	Norway	Cerealia	Monsrud	53	Posthole	Hordeum vulgare	60.019892	11.201657	2110	35	53
419	LuS-14300	2155	35	Akershus	Sørum	Norway	Cerealia	Monsrud	53	Posthole	Hordeum vulgare	60.019892	11.201657	2155	35	53
420	LuS-14302	2135	40	Akershus	Sørum	Norway	Cerealia	Monsrud	53	Posthole	Hordeum vulgare Var. vulgare	60.019892	11.201657	2135	40	53
421	LuS-14296	2115	40	Akershus	Sørum	Norway	Cerealia	Monsrud	53	Posthole	Triticum sp.	60.019892	11.201657	2115	40	53
422	Lus-13252	2005	40	Telemark	Skien	Norway	Cerealia	Mælagata	54	Cooking pit	Hordeum vulgare	59.228556	9.586297	2005	40	54
423	Beta-238363	3250	40	Vestfold	Larvik	Norway	Cerealia	Nordby, Lok. 1	55	Posthole	Cerealia sp.	59.087078	10.061695	3250	40	55
424	TUa-6511	1805	35	Vestfold	Larvik	Norway	Cerealia	Nordby, Lok. 1	55	Posthole	Hordeum vulgare	59.087078	10.061695	1805	35	55
425	TUa-6518	3465	35	Vestfold	Larvik	Norway	Cerealia	Nordby, Lok. 1	55	Posthole	Hordeum vulgare	59.087078	10.061695	3465	35	55
426	TUa-6516	3550	35	Vestfold	Larvik	Norway	Cerealia	Nordby, Lok. 1	55	Posthole	Hordeum vulgare	59.087078	10.061695	3550	35	55
427	TUa-6517	3555	35	Vestfold	Larvik	Norway	Cerealia	Nordby, Lok. 1	55	Posthole	Hordeum vulgare	59.087078	10.061695	3555	35	55
428	TUa-6730	2550	35	Vestfold	Larvik	Norway	Cerealia	Nordby, Lok. 52	56	NA	Cerealia sp.	59.086832	10.060637	2550	35	56
429	Ua-49180	1590	32	Telemark	Seljord	Norway	Cerealia	Nordgaarden	57	Posthole	Hordeum vulgare	59.476224	8.614407	1590	32	57
430	Ua-49185	1626	32	Telemark	Seljord	Norway	Cerealia	Nordgaarden	57	Posthole	Hordeum vulgare	59.476224	8.614407	1626	32	57
431	Ua-49186	1626	32	Telemark	Seljord	Norway	Cerealia	Nordgaarden	57	Posthole	Hordeum vulgare	59.476224	8.614407	1626	32	57
432	Ua-49184	1634	32	Telemark	Seljord	Norway	Cerealia	Nordgaarden	57	Posthole	Hordeum vulgare	59.476224	8.614407	1634	32	57
433	Ua-49181	1668	32	Telemark	Seljord	Norway	Cerealia	Nordgaarden	57	Posthole	Hordeum vulgare	59.476224	8.614407	1668	32	57
434	Ua-49183	1771	32	Telemark	Seljord	Norway	Cerealia	Nordgaarden	57	Posthole	Hordeum vulgare	59.476224	8.614407	1771	32	57
435	Ua-49182	2145	32	Telemark	Seljord	Norway	Cerealia	Nordgaarden	57	Posthole	Hordeum vulgare	59.476224	8.614407	2145	32	57
436	TUa-6601	2070	30	Akershus	Ås	Norway	Cerealia	Nordre Moer	58	Posthole	Cerealia sp.	59.656836	10.793755	2070	30	58
437	Beta-251520	2420	40	Akershus	Ås	Norway	Cerealia	Nordre Moer	58	Posthole	Cerealia sp.	59.656836	10.793755	2420	40	58
438	TUa-6598	1850	30	Akershus	Ås	Norway	Cerealia	Nordre Moer	58	Posthole	Hordeum vulgare	59.656836	10.793755	1850	30	58
439	TUa-7376	2275	40	Vest-Agder	Søgne	Norway	Cerealia	Oftenes	59	Posthole	Cerealia sp.	58.073581	7.760312	2275	40	59
440	TUa-7375	2300	40	Vest-Agder	Søgne	Norway	Cerealia	Oftenes	59	Posthole	Hordeum vulgare Var. vulgare	58.073581	7.760312	2300	40	59
441	TUa-6933	2383	41	Østfold	Sarpsborg	Norway	Cerealia	Opstad	60	Settlement site	Hordeum vulgare	59.293785	11.056979	2383	41	60
442	TUa-6934	2307	40	Østfold	Sarpsborg	Norway	Cerealia	Opstad	60	Settlement site	Triticum	59.293785	11.056979	2307	40	60
443	TUa-6553	1480	45	Vestfold	Larvik	Norway	Cerealia	Ringdal Lok. 13	61	Posthole	Cerealia sp.	59.112361	10.116518	1480	45	61
444	TUa-6199	1485	45	Vestfold	Larvik	Norway	Cerealia	Ringdal Lok. 13	61	Wall ditch	Cerealia sp.	59.112361	10.116518	1485	45	61
445	TUa-6194	1490	40	Vestfold	Larvik	Norway	Cerealia	Ringdal Lok. 13	61	Posthole	Cerealia sp.	59.112361	10.116518	1490	40	61
446	Beta-238364	1590	40	Vestfold	Larvik	Norway	Cerealia	Ringdal Lok. 13	61	Posthole	Cerealia sp.	59.112361	10.116518	1590	40	61
447	TUa-6650	1630	35	Vestfold	Larvik	Norway	Cerealia	Ringdal Lok. 13	61	Posthole	Cerealia sp.	59.112361	10.116518	1630	35	61
448	TUa-6546	1635	45	Vestfold	Larvik	Norway	Cerealia	Ringdal Lok. 13	61	Posthole	Cerealia sp.	59.112361	10.116518	1635	45	61
449	TUa-6651	1645	35	Vestfold	Larvik	Norway	Cerealia	Ringdal Lok. 13	61	Posthole	Cerealia sp.	59.112361	10.116518	1645	35	61
450	TUa-6548	1685	45	Vestfold	Larvik	Norway	Cerealia	Ringdal Lok. 13	61	Wall ditch	Cerealia sp.	59.112361	10.116518	1685	45	61
451	TUa-6547	1710	35	Vestfold	Larvik	Norway	Cerealia	Ringdal Lok. 13	61	Posthole	Cerealia sp.	59.112361	10.116518	1710	35	61
452	TUa-6521	1445	40	Vestfold	Larvik	Norway	Cerealia	Ringdal Lok. 13	61	Posthole	Hordeum vulgare	59.112361	10.116518	1445	40	61
453	TUa-6195	1465	40	Vestfold	Larvik	Norway	Cerealia	Ringdal Lok. 13	61	Posthole	Hordeum vulgare	59.112361	10.116518	1465	40	61
454	Beta-234331	1550	40	Vestfold	Sandefjord	Norway	Cerealia	Ringdal Lok. 13	61	Posthole	Hordeum vulgare	59.112361	10.116518	1550	40	61
455	TUa-6196	1610	45	Vestfold	Larvik	Norway	Cerealia	Ringdal Lok. 13	61	Posthole	Hordeum vulgare	59.112361	10.116518	1610	45	61
456	TUa-6198	1620	45	Vestfold	Larvik	Norway	Cerealia	Ringdal Lok. 13	61	Wall ditch	Hordeum vulgare	59.112361	10.116518	1620	45	61
457	TUa-6549	1650	30	Vestfold	Larvik	Norway	Cerealia	Ringdal Lok. 13	61	Pit	Hordeum vulgare	59.112361	10.116518	1650	30	61
458	TUa-6519	1655	45	Vestfold	Larvik	Norway	Cerealia	Ringdal Lok. 13	61	Floor layer	Hordeum vulgare	59.112361	10.116518	1655	45	61
459	TUa-6552	1690	45	Vestfold	Larvik	Norway	Cerealia	Ringdal Lok. 13	61	Posthole	Hordeum vulgare	59.112361	10.116518	1690	45	61
460	TUa-6654	1705	40	Vestfold	Larvik	Norway	Cerealia	Ringdal Lok. 13	61	Posthole	Hordeum vulgare	59.112361	10.116518	1705	40	61
461	Ua-53698	2235	29	Telemark	Skien	Norway	Cerealia	Rising søndre	62	Posthole	Hordeum vulgare	59.225173	9.600659	2235	29	62
462	Ua-53694	2199	29	Telemark	Skien	Norway	Cerealia	Rising søndre	62	Posthole	Triticum sp.	59.225173	9.600659	2199	29	62
463	Beta-374252	2920	30	Vest-Agder	Lyngdal	Norway	Cerealia	Rom vestre	63	Posthole	Cerealia sp.	58.156452	7.105	2920	30	63
464	Beta-234338	1610	40	Vestfold	Sandefjord	Norway	Cerealia	Rødbøl Lok. 19	64	Posthole	Cerealia sp.	59.100983	10.095523	1610	40	64
465	Beta-234337	1650	40	Vestfold	Sandefjord	Norway	Cerealia	Rødbøl Lok. 19	64	Posthole	Cerealia sp.	59.100983	10.095523	1650	40	64
466	Beta-234334	1680	40	Vestfold	Sandefjord	Norway	Cerealia	Rødbøl Lok. 19	64	Posthole	Cerealia sp.	59.100983	10.095523	1680	40	64
467	TUa-5866	1910	45	Vestfold	Sandefjord	Norway	Cerealia	Rødbøl Lok. 19	64	Posthole	Hordeum vulgare	59.100983	10.095523	1910	45	64
468	Beta-234341	1740	40	Vestfold	Sandefjord	Norway	Cerealia	Rødbøl Lok. 27	65	Posthole	Cerealia sp.	59.102888	10.100032	1740	40	65
469	Beta-234339	1580	40	Vestfold	Sandefjord	Norway	Cerealia	Rødbøl Lok. 27	65	Posthole	Hordeum vulgare	59.102888	10.100032	1580	40	65
470	Beta-234340	1590	40	Vestfold	Sandefjord	Norway	Cerealia	Rødbøl Lok. 27	65	Posthole	Hordeum vulgare	59.102888	10.100032	1590	40	65
471	TUa-1764	1745	98	Østfold	Rygge	Norway	Cerealia	Rør søndre	66	Posthole	Cerealia sp.	59.375438	10.763132	1745	98	66
472	TUa-1733	1784	95	Østfold	Rygge	Norway	Cerealia	Rør søndre	66	Posthole	Cerealia sp.	59.375438	10.763132	1784	95	66
473	TUa-1730	1841	68	Østfold	Rygge	Norway	Cerealia	Rør søndre	66	Posthole	Cerealia sp.	59.375438	10.763132	1841	68	66
474	TUa-1732	1914	67	Østfold	Rygge	Norway	Cerealia	Rør søndre	66	Wall ditch	Hordeum vulgare	59.375438	10.763132	1914	67	66
475	TUa-1729	3155	88	Østfold	Rygge	Norway	Cerealia	Rør søndre	66	Cultural layer	Hordeum vulgare	59.375438	10.763132	3155	88	66
476	TUa-1728	3076	68	Østfold	Rygge	Norway	Cerealia	Rør søndre	66	Cultural layer	Triticum	59.375438	10.763132	3076	68	66
477	Ua-53602	1143	28	Aust-Agder	Valle	Norway	Cerealia	Sandnes 2	67	Posthole	Avena sp.	59.161635	7.532981	1143	28	67
478	Ua-53596	1199	28	Aust-Agder	Valle	Norway	Cerealia	Sandnes 2	67	Posthole	Avena sp.	59.161635	7.532981	1199	28	67
479	Ua-53599	1106	28	Aust-Agder	Valle	Norway	Cerealia	Sandnes 2	67	Posthole	Cerealia sp.	59.161635	7.532981	1106	28	67
480	Ua-53597	1108	28	Aust-Agder	Valle	Norway	Cerealia	Sandnes 2	67	Cultivation layer	Cerealia sp.	59.161635	7.532981	1108	28	67
481	Ua-53595	1182	28	Aust-Agder	Valle	Norway	Cerealia	Sandnes 2	67	Posthole	Cerealia sp.	59.161635	7.532981	1182	28	67
482	Ua-53600	1209	30	Aust-Agder	Valle	Norway	Cerealia	Sandnes 2	67	Posthole	Cerealia sp.	59.161635	7.532981	1209	30	67
483	Ua-53603	1145	28	Aust-Agder	Valle	Norway	Cerealia	Sandnes 2	67	Posthole	Hordeum vulgare	59.161635	7.532981	1145	28	67
484	Ua-53598	1184	28	Aust-Agder	Valle	Norway	Cerealia	Sandnes 2	67	Cultivation layer	Hordeum vulgare	59.161635	7.532981	1184	28	67
485	Ua-53601	1144	28	Aust-Agder	Valle	Norway	Cerealia	Sandnes 2	67	Posthole	Hordeum vulgare Var. nudum	59.161635	7.532981	1144	28	67
486	TUa-6731	970	35	Vestfold	Sandefjord	Norway	Cerealia	Seierstad Lok. 22	68	NA	Hordeum vulgare	59.098799	10.093237	970	35	68
487	Beta-234342	2160	40	Vestfold	Sandefjord	Norway	Cerealia	Seierstad lok. 22	68	Posthole	Hordeum vulgare	59.098799	10.093237	2160	40	68
488	TUa-6732	2225	40	Vestfold	Sandefjord	Norway	Cerealia	Seierstad Lok. 22	68	NA	Hordeum vulgare	59.098799	10.093237	2225	40	68
489	Ua-46704	1171	30	Akershus	Skedsmo	Norway	Cerealia	Skedsmovollen	69	Posthole	Hordeum vulgare	59.992526	11.04561	1171	30	69
490	Ua-46720	3629	31	Akershus	Skedsmo	Norway	Cerealia	Skedsmovollen	69	Posthole	Hordeum vulgare	59.992526	11.04561	3629	31	69
491	Ua-46709	3263	35	Akershus	Skedsmo	Norway	Cerealia	Skedsmovollen	69	Posthole	Triticum	59.992526	11.04561	3263	35	69
492	TRa-1011	1260	30	Akershus	Nesodden	Norway	Cerealia	Skoklefall	70	Cultivation layer	Cerealia sp.	59.84569	10.667335	1260	30	70
493	TUa-5624	1900	35	Østfold	Sarpsborg	Norway	Cerealia	Solberg	71	Posthole	Cerealia sp.	59.213692	11.163112	1900	35	71
494	TUa-5675	2015	40	Østfold	Sarpsborg	Norway	Cerealia	Solberg	71	Hearth	Cerealia sp.	59.213692	11.163112	2015	40	71
495	TUa-5674	2125	40	Østfold	Sarpsborg	Norway	Cerealia	Solberg	71	Posthole	Cerealia sp.	59.213692	11.163112	2125	40	71
496	TUa-5672	2170	40	Østfold	Sarpsborg	Norway	Cerealia	Solberg	71	Posthole	Cerealia sp.	59.213692	11.163112	2170	40	71
497	TUa-5844	2860	40	Østfold	Sarpsborg	Norway	Cerealia	Solberg	71	Posthole	Cerealia sp.	59.213692	11.163112	2860	40	71
498	TUa-5845	2875	40	Østfold	Sarpsborg	Norway	Cerealia	Solberg	71	Posthole	Cerealia sp.	59.213692	11.163112	2875	40	71
499	Lus-13358	1530	40	Telemark	Skien	Norway	Cerealia	Solum/Prestegården 203/1	72	Posthole	Cerealia sp.	59.176029	9.553103	1530	40	72
500	Lus-13361	1545	40	Telemark	Skien	Norway	Cerealia	Solum/Prestegården 203/1	72	Posthole	Cerealia sp.	59.176029	9.553103	1545	40	72
501	Lus-13347	1565	40	Telemark	Skien	Norway	Cerealia	Solum/Prestegården 203/1	72	Forge pit	Cerealia sp.	59.176029	9.553103	1565	40	72
502	Lus-13351	1565	40	Telemark	Skien	Norway	Cerealia	Solum/Prestegården 203/1	72	Posthole	Cerealia sp.	59.176029	9.553103	1565	40	72
503	Lus-13355	1570	40	Telemark	Skien	Norway	Cerealia	Solum/Prestegården 203/1	72	Posthole	Cerealia sp.	59.176029	9.553103	1570	40	72
504	Lus-13357	1575	40	Telemark	Skien	Norway	Cerealia	Solum/Prestegården 203/1	72	Posthole	Cerealia sp.	59.176029	9.553103	1575	40	72
505	Lus-13360	1550	40	Telemark	Skien	Norway	Cerealia	Solum/Prestegården 203/1	72	Posthole	Hordeum vulgare	59.176029	9.553103	1550	40	72
506	Lus-13354	1560	40	Telemark	Skien	Norway	Cerealia	Solum/Prestegården 203/1	72	Posthole	Hordeum vulgare	59.176029	9.553103	1560	40	72
507	Lus-13343	1570	40	Telemark	Skien	Norway	Cerealia	Solum/Prestegården 203/1	72	Hearth	Hordeum vulgare	59.176029	9.553103	1570	40	72
508	Lus-13362	1570	40	Telemark	Skien	Norway	Cerealia	Solum/Prestegården 203/1	72	Posthole	Hordeum vulgare	59.176029	9.553103	1570	40	72
509	Lus-13356	1570	40	Telemark	Skien	Norway	Cerealia	Solum/Prestegården 203/1	72	Posthole	Hordeum vulgare Var. vulgare	59.176029	9.553103	1570	40	72
510	Lus-13348	1575	40	Telemark	Skien	Norway	Cerealia	Solum/Prestegården 203/1	72	Posthole	Hordeum vulgare Var. vulgare	59.176029	9.553103	1575	40	72
511	Lus-13352	1580	45	Telemark	Skien	Norway	Cerealia	Solum/Prestegården 203/1	72	Posthole	Hordeum vulgare Var. vulgare	59.176029	9.553103	1580	45	72
512	Lus-13353	1580	40	Telemark	Skien	Norway	Cerealia	Solum/Prestegården 203/1	72	Posthole	Hordeum vulgare Var. vulgare	59.176029	9.553103	1580	40	72
513	Lus-13359	1580	40	Telemark	Skien	Norway	Cerealia	Solum/Prestegården 203/1	72	Posthole	Hordeum vulgare Var. vulgare	59.176029	9.553103	1580	40	72
514	Lus-13350	1635	40	Telemark	Skien	Norway	Cerealia	Solum/Prestegården 203/1	72	Posthole	Secale cereale	59.176029	9.553103	1635	40	72
515	TUa-4099	3535	40	Østfold	Halden	Norway	Cerealia	Stensrød	73	Posthole	Cerealia sp.	59.104996	11.253452	3535	40	73
516	TUa-4100	3720	50	Østfold	Halden	Norway	Cerealia	Stensrød	73	Posthole	Cerealia sp.	59.104996	11.253452	3720	50	73
517	TUa-4503	3490	45	Østfold	Halden	Norway	Cerealia	Stensrød	73	Posthole	Hordeum vulgare	59.104996	11.253452	3490	45	73
518	TUa-4504	3455	45	Østfold	Halden	Norway	Cerealia	Stensrød	73	Posthole	Triticum	59.104996	11.253452	3455	45	73
519	TUa-4502	3505	45	Østfold	Halden	Norway	Cerealia	Stensrød	73	Posthole	Triticum	59.104996	11.253452	3505	45	73
520	Lus-14075	1570	35	Hedmark	Elverum	Norway	Cerealia	Storhov 51/1	74	Posthole	Hordeum vulgare	60.818806	11.619671	1570	35	74
521	TUa-4624	2475	40	Østfold	Råde	Norway	Cerealia	Strømshaug	75	Pit	Cerealia sp.	59.354992	10.87471	2475	40	75
522	TUa-4622	2505	50	Østfold	Råde	Norway	Cerealia	Strømshaug	75	Posthole	Cerealia sp.	59.354992	10.87471	2505	50	75
523	TUa-4623	2570	45	Østfold	Råde	Norway	Cerealia	Strømshaug	75	Posthole	Cerealia sp.	59.354992	10.87471	2570	45	75
524	TUa-4620	2730	40	Østfold	Råde	Norway	Cerealia	Strømshaug	75	Posthole	Cerealia sp.	59.354992	10.87471	2730	40	75
525	TUa-4616	2900	40	Østfold	Råde	Norway	Cerealia	Strømshaug	75	Pit	Cerealia sp.	59.354992	10.87471	2900	40	75
526	TUa-4614	3340	50	Østfold	Råde	Norway	Cerealia	Strømshaug	75	Cultural layer	Cerealia sp.	59.354992	10.87471	3340	50	75
527	TUa-4615	3370	70	Østfold	Råde	Norway	Cerealia	Strømshaug	75	Cultural layer	Cerealia sp.	59.354992	10.87471	3370	70	75
528	TUa-4621	2505	35	Østfold	Råde	Norway	Cerealia	Strømshaug	75	Posthole	Hordeum vulgare	59.354992	10.87471	2505	35	75
529	TUa-4617	2830	35	Østfold	Råde	Norway	Cerealia	Strømshaug	75	Pit	Hordeum vulgare	59.354992	10.87471	2830	35	75
530	TUa-4618	3085	40	Østfold	Råde	Norway	Cerealia	Strømshaug	75	Pit	Hordeum vulgare	59.354992	10.87471	3085	40	75
531	TUa-4619	3165	40	Østfold	Råde	Norway	Cerealia	Strømshaug	75	Pit	Hordeum vulgare	59.354992	10.87471	3165	40	75
532	TUa-4468	2765	95	Østfold	Råde	Norway	Cerealia	Strømshaug	75	Posthole	Triticum	59.354992	10.87471	2765	95	75
533	Lus-13232	1695	40	Vest-Agder	Kristiansand	Norway	Cerealia	Tobienborg, 44/225	76	Posthole	Avena sativa	58.157646	8.015083	1695	40	76
534	Lus-13224	1065	40	Vest-Agder	Kristiansand	Norway	Cerealia	Tobienborg, 44/225	76	Posthole	Cerealia sp.	58.157646	8.015083	1065	40	76
535	Lus-13219	1070	40	Vest-Agder	Kristiansand	Norway	Cerealia	Tobienborg, 44/225	76	Posthole	Cerealia sp.	58.157646	8.015083	1070	40	76
536	Lus-13229	1095	40	Vest-Agder	Kristiansand	Norway	Cerealia	Tobienborg, 44/225	76	Posthole	Cerealia sp.	58.157646	8.015083	1095	40	76
537	Lus-13223	1120	40	Vest-Agder	Kristiansand	Norway	Cerealia	Tobienborg, 44/225	76	Posthole	Cerealia sp.	58.157646	8.015083	1120	40	76
538	Lus-13231	1125	40	Vest-Agder	Kristiansand	Norway	Cerealia	Tobienborg, 44/225	76	Posthole	Cerealia sp.	58.157646	8.015083	1125	40	76
539	Lus-13233	1180	40	Vest-Agder	Kristiansand	Norway	Cerealia	Tobienborg, 44/225	76	Posthole	Cerealia sp.	58.157646	8.015083	1180	40	76
540	Lus-13222	1205	40	Vest-Agder	Kristiansand	Norway	Cerealia	Tobienborg, 44/225	76	Pit	Cerealia sp.	58.157646	8.015083	1205	40	76
541	Lus-13221	3420	40	Vest-Agder	Kristiansand	Norway	Cerealia	Tobienborg, 44/225	76	Posthole	Cerealia sp.	58.157646	8.015083	3420	40	76
542	Lus-13226	1070	40	Vest-Agder	Kristiansand	Norway	Cerealia	Tobienborg, 44/225	76	Posthole	Hordeum vulgare	58.157646	8.015083	1070	40	76
543	Lus-13220	1085	40	Vest-Agder	Kristiansand	Norway	Cerealia	Tobienborg, 44/225	76	Posthole	Hordeum vulgare	58.157646	8.015083	1085	40	76
544	Lus-13234	1085	40	Vest-Agder	Kristiansand	Norway	Cerealia	Tobienborg, 44/225	76	Posthole	Hordeum vulgare	58.157646	8.015083	1085	40	76
545	Lus-13228	1095	40	Vest-Agder	Kristiansand	Norway	Cerealia	Tobienborg, 44/225	76	Posthole	Hordeum vulgare	58.157646	8.015083	1095	40	76
546	Lus-13227	1125	40	Vest-Agder	Kristiansand	Norway	Cerealia	Tobienborg, 44/225	76	Posthole	Hordeum vulgare	58.157646	8.015083	1125	40	76
547	Lus-13218	1140	40	Vest-Agder	Kristiansand	Norway	Cerealia	Tobienborg, 44/225	76	Cultural layer	Hordeum vulgare	58.157646	8.015083	1140	40	76
548	Lus-13230	1260	40	Vest-Agder	Kristiansand	Norway	Cerealia	Tobienborg, 44/225	76	Pit	Hordeum vulgare	58.157646	8.015083	1260	40	76
549	Lus-13225	1135	40	Vest-Agder	Kristiansand	Norway	Cerealia	Tobienborg, 44/225	76	Posthole	Triticum sp.	58.157646	8.015083	1135	40	76
550	TUa-3918	3630	40	Østfold	Halden	Norway	Cerealia	Torpum 9a	77	Posthole	Hordeum vulgare	59.097609	11.249988	3630	40	77
551	Lus-14226	930	40	Østfold	Eidsberg	Norway	Cerealia	Trømborg kirkegård	78	Posthole	Hordeum vulgare	59.506711	11.358996	930	40	78
552	TUa-5617	2210	40	Østfold	Sarpsborg	Norway	Cerealia	Utne	79	Field	Hordeum vulgare	59.317539	10.979209	2210	40	79
553	TUa-2427	2050	70	Buskerud	Ringerike	Norway	Cerealia	Veien hus I	80	Posthole	Cerealia sp.	60.17202	10.223084	2050	70	80
554	TUa-3184	2100	65	Buskerud	Ringerike	Norway	Cerealia	Veien hus V	80	Posthole	Cerealia sp.	60.17202	10.223084	2100	65	80
555	TUa-2428	2110	70	Buskerud	Ringerike	Norway	Cerealia	Veien hus I	80	Posthole	Cerealia sp.	60.17202	10.223084	2110	70	80
556	TUa-3183	2215	70	Buskerud	Ringerike	Norway	Cerealia	Veien hus V	80	Posthole	Cerealia sp.	60.17202	10.223084	2215	70	80
557	TRa-958	1685	30	Hedmark	Stange	Norway	Cerealia	Vevla lok. 1	81	Posthole	Cerealia sp.	60.751154	11.160678	1685	30	81
558	TRa-956	1850	30	Hedmark	Stange	Norway	Cerealia	Vevla lok. 1	81	Posthole	Cerealia sp.	60.751154	11.160678	1850	30	81
559	TRa-957	1970	45	Hedmark	Stange	Norway	Cerealia	Vevla lok. 1	81	Posthole	Cerealia sp.	60.751154	11.160678	1970	45	81
560	TUa-8071	3450	30	Akershus	Bærum	Norway	Cerealia	Vøien 1	82	Pit	Hordeum vulgare	59.910724	10.485284	3450	30	82
561	TUa-8070	3455	35	Akershus	Bærum	Norway	Cerealia	Vøien 1	82	Pit	Hordeum vulgare	59.910724	10.485284	3455	35	82
562	TUa-8072	3455	30	Akershus	Bærum	Norway	Cerealia	Vøien 1	82	Pit	Hordeum vulgare	59.910724	10.485284	3455	30	82
563	TUa-8076	1510	35	Akershus	Bærum	Norway	Cerealia	Vøien 2	83	Posthole	Avena sp.	59.915852	10.489261	1510	35	83
564	TUa-8083	1635	30	Akershus	Bærum	Norway	Cerealia	Vøien 2	83	Posthole	Cerealia sp.	59.915852	10.489261	1635	30	83
565	TUa-8073	2270	35	Akershus	Bærum	Norway	Cerealia	Vøien 2	83	Posthole	Cerealia sp.	59.915852	10.489261	2270	35	83
566	TUa-8077	1505	35	Akershus	Bærum	Norway	Cerealia	Vøien 2	83	Posthole	Hordeum vulgare	59.915852	10.489261	1505	35	83
567	TUa-8075	1535	30	Akershus	Bærum	Norway	Cerealia	Vøien 2	83	Posthole	Hordeum vulgare	59.915852	10.489261	1535	30	83
568	TUa-8080	1555	35	Akershus	Bærum	Norway	Cerealia	Vøien 2	83	Pit	Hordeum vulgare	59.915852	10.489261	1555	35	83
569	TUa-8082	1585	30	Akershus	Bærum	Norway	Cerealia	Vøien 2	83	Posthole	Hordeum vulgare	59.915852	10.489261	1585	30	83
570	TUa-8074	1605	35	Akershus	Bærum	Norway	Cerealia	Vøien 2	83	Posthole	Hordeum vulgare	59.915852	10.489261	1605	35	83
571	TUa-8078	1655	35	Akershus	Bærum	Norway	Cerealia	Vøien 2	83	Posthole	Hordeum vulgare	59.915852	10.489261	1655	35	83
572	TUa-8079	1755	30	Akershus	Bærum	Norway	Cerealia	Vøien 2	83	Posthole	Hordeum vulgare	59.915852	10.489261	1755	30	83
573	TUa-8069	1830	30	Akershus	Bærum	Norway	Cerealia	Vøien 2	83	Cultivation layer	Hordeum vulgare	59.915852	10.489261	1830	30	83
574	TUa-8081	1585	35	Akershus	Bærum	Norway	Cerealia	Vøien 2	83	Pit	Triticum	59.915852	10.489261	1585	35	83
575	TUa-4996	2575	40	Østfold		Norway	Cerealia	Årum Øvre	84	Posthole	Cerealia sp.	59.246541	11.104257	2575	40	84
576	LuS-14847	3025	40	Vestfold	Larvik	Norway	Cerealia	Eidstein	85	Cooking pit	Hordeum vulgare	58.986806	9.90102	3025	40	85
577	LuS-14852	3035	40	Vestfold	Larvik	Norway	Cerealia	Eidstein	85	Pit	Hordeum vulgare	58.986806	9.90102	3035	40	85
578	LuS-14853	3035	40	Vestfold	Larvik	Norway	Cerealia	Eidstein	85	Cooking pit	Hordeum vulgare	58.986806	9.90102	3035	40	85
579	LuS-14851	3050	40	Vestfold	Larvik	Norway	Cerealia	Eidstein	85	Cooking pit	Hordeum vulgare	58.986806	9.90102	3050	40	85
580	Lus-15968	3115	40	Vestfold	Larvik	Norway	Cerealia	Løveskogen	85	Arable field	Hordeum vulgare	59.05673	10.140801	3115	40	85
581	Lus-15988	3475	40	Vestfold	Larvik	Norway	Cerealia	Løveskogen	85	Post hole?	Triticum aestivum s ae./T. turgidum s d.	59.05673	10.140801	3475	40	85
582	LuS-14848	3005	40	Vestfold	Larvik	Norway	Cerealia	Eidstein	85	Cooking pit	Triticum turgidum	58.986806	9.90102	3005	40	85
583	LuS-14846	3040	40	Vestfold	Larvik	Norway	Cerealia	Eidstein	85	Cooking pit	Triticum turgidum	58.986806	9.90102	3040	40	85
584	LuS-14849	3060	40	Vestfold	Larvik	Norway	Cerealia	Eidstein	85	Cooking pit	Triticum turgidum	58.986806	9.90102	3060	40	85
585	LuS-14850	3070	40	Vestfold	Larvik	Norway	Cerealia	Eidstein	85	Cooking pit	Triticum turgidum	58.986806	9.90102	3070	40	85
586	Lus-15964	3420	40	Vestfold	Larvik	Norway	Cerealia	Løveskogen	85	Posthole	Triticum vulgare	59.05673	10.140801	3420	40	85
587	LuS-14687	855	55	Oppland	Østre Toten	Norway	Cerealia	Kolbu kirke	86	Brewing stone layer	Cerealia sp.	60.629943	10.772661	855	55	86
588	LuS-15183	2195	35	Akershus	Nannestad	Norway	Cerealia	Steinsgård ridesenter	87	Pit	Hordeum vulgare	60.256965	11.081573	2195	35	87
589	Lus-16060	2680	30	Østfold	Rakkestad	Norway	Cerealia	Rud vestre	88	Culture layer	Hordeum vulgare	59.366581	11.256778	2680	30	88
590	Lus-16058	3635	35	Østfold	Rakkestad	Norway	Cerealia	Rud vestre	88	Culture layer	Triticum	59.366581	11.256778	3635	35	88
591	Lus-16493	1620	35	Akershus	Asker	Norway	Cerealia	Høn Landås	89	Posthole	Cerealia	59.840489	10.447929	1620	35	89
592	Lus-16492	1580	35	Akershus	Asker	Norway	Cerealia	Høn Landås	89	Posthole	Cerealia	59.840489	10.447929	1580	35	89
593	Lus-16494	1530	40	Akershus	Asker	Norway	Cerealia	Høn Landås	89	Posthole	Hordeum vulgare	59.840489	10.447929	1530	40	89
594	Lus-16490	1545	35	Akershus	Asker	Norway	Cerealia	Høn Landås	89	Posthole	Hordeum vulgare	59.840489	10.447929	1545	35	89
595	Lus-16491	1580	35	Akershus	Asker	Norway	Cerealia	Høn Landås	89	Posthole	Hordeum vulgare	59.840489	10.447929	1580	35	89
596	Lus-16488	1570	35	Akershus	Asker	Norway	Cerealia	Høn Landås	89	Posthole	Triticum vulgare	59.840489	10.447929	1570	35	89
597	Lus-16489	1610	35	Akershus	Asker	Norway	Cerealia	Høn Landås	89	Posthole	Triticum vulgare	59.840489	10.447929	1610	35	89
598	Lus-16325	235	30	Østfold	Sarpsborg	Norway	Cerealia	Opstad vest	90	Posthole	Avena sp	59.283987	11.034808	235	30	90
599	Lus-16324	1950	35	Østfold	Sarpsborg	Norway	Cerealia	Opstad vest	90	Posthole	Hordeum vulgare cf nudum	59.283987	11.034808	1950	35	90
600	Lus-16323	1955	35	Østfold	Sarpsborg	Norway	Cerealia	Opstad vest	90	Posthole	Hordeum vulgare cf nudum	59.283987	11.034808	1955	35	90
601	Lus-16326	3495	35	Østfold	Sarpsborg	Norway	Cerealia	Opstad vest	90	Posthole	Hordeum vulgare cf nudum	59.283987	11.034808	3495	35	90
602	Lus-16321	3500	35	Østfold	Sarpsborg	Norway	Cerealia	Opstad vest	90	Posthole	Hordeum vulgare cf nudum	59.283987	11.034808	3500	35	90
603	Lus-16317	3515	40	Østfold	Sarpsborg	Norway	Cerealia	Opstad vest	90	Posthole	Hordeum vulgare cf nudum	59.283987	11.034808	3515	40	90
604	Lus-16322	3520	35	Østfold	Sarpsborg	Norway	Cerealia	Opstad vest	90	Posthole	Hordeum vulgare cf nudum	59.283987	11.034808	3520	35	90
605	Lus-16319	3530	35	Østfold	Sarpsborg	Norway	Cerealia	Opstad vest	90	Posthole	Hordeum vulgare cf nudum	59.283987	11.034808	3530	35	90
606	Lus-16320	3555	30	Østfold	Sarpsborg	Norway	Cerealia	Opstad vest	90	Posthole	Hordeum vulgare cf nudum	59.283987	11.034808	3555	30	90
607	Lus-16315	1955	35	Østfold	Sarpsborg	Norway	Cerealia	Opstad vest	90	Culture layer in EBA house	Triticum vulgare	59.283987	11.034808	1955	35	90
608	Lus-16318	3500	35	Østfold	Sarpsborg	Norway	Cerealia	Opstad vest	90	Posthole or pit	Triticum vulgare	59.283987	11.034808	3500	35	90
609	Lus-16316	3530	40	Østfold	Sarpsborg	Norway	Cerealia	Opstad vest	90	Posthole	Triticum vulgare	59.283987	11.034808	3530	40	90
610	Lus-16614	1490	35	Akershus	Sørum	Norway	Cerealia	Bingenveien	91	Posthole	Cerealia indet.	60.005574	11.233787	1490	35	91
611	Lus-16616	2060	35	Akershus	Sørum	Norway	Cerealia	Bingenveien	91	Posthole	Cerealia indet.	60.005574	11.233787	2060	35	91
612	Lus-16612	905	30	Akershus	Sørum	Norway	Cerealia	Bingenveien	91	Posthole	Hordeum vulgare	60.005574	11.233787	905	30	91
613	Lus-16617	1065	30	Akershus	Sørum	Norway	Cerealia	Bingenveien	91	Posthole	Hordeum vulgare	60.005574	11.233787	1065	30	91
614	Lus-16615	1730	35	Akershus	Sørum	Norway	Cerealia	Bingenveien	91	Posthole	Hordeum vulgare	60.005574	11.233787	1730	35	91
615	Lus-16618	2095	35	Akershus	Sørum	Norway	Cerealia	Bingenveien	91	Posthole	Hordeum vulgare	60.005574	11.233787	2095	35	91
616	Lus-16613	930	30	Akershus	Sørum	Norway	Cerealia	Bingenveien	91	Posthole	Secale cereale	60.005574	11.233787	930	30	91
617	Lus-16611	885	35	Akershus	Sørum	Norway	Cerealia	Bingenveien	91	Cultural layer with fire-cracked stones	Triticum aestivo/compactum	60.005574	11.233787	885	35	91
