# Supplementary material for: Frequent disturbances enhanced the resilience of past human populations
Source: Nature. 2024 May 1;629(8013):837–42. doi: 10.1038/s41586-024-07354-8 (PMC11111401; doi:10.1038/s41586-024-07354-8)
Supplement: Supplementary file 16 — Radiocarbon data for South Africa (GCFR). [file 41586_2024_7354_MOESM16_ESM.csv]

UniqID	LabID	Age	Error	Material	Taxa	d13C	Method	old	old2	Lon	Lat	LocAccuracy	Period	SiteID	SiteName	Country	Province	Continent	Source
1	Pta-4955	2000	70	charcoal				18.6	18.6	18.6	-32.517	2			Faraoskop	South Africa		Africa	SARD
2	Pta-5283	2000	50	bone				18.6	18.6	18.6	-32.517	2			Faraoskop	South Africa		Africa	SARD
5	Pta-4376	2010	50	bone	Homo sapiens		conventional 14C	18.441	18.441	18.441	-33.732	2			Melkbosstrand burials	South Africa	Western Cape	Africa	SARD
6	OxA-2055-46	2011	30	bone	Homo sapiens		AMS	18.4559	18.4559	18.4559	-33.7087	2			Melkbosstrand burials	South Africa	Western Cape	Africa	SARD
7	GX-1686	2020	95	charcoal				19.383	19.383	19.383	-34.533	2			Die Kelders	South Africa		Africa	SARD
10	Pta-2309	2050	50	bone		-11.8		18.865	18.865	18.865	-34.156	2			Gordon's Bay	South Africa		Africa	SARD
11	OxA-24257	2052	34	bone		-18.6		17.064	17.064	17.064	-29.689	2			Sandkop 2005/074	South Africa		Africa	SARD
12	Beta-433874	2060	30	bone	Homo sapiens		AMS	18.4399	18.4399	18.4399	-33.73	2			Melkbosstrand burials	South Africa	Western Cape	Africa	SARD
13	AA-2116	2065	105	bone				22.617	22.617	22.617	-33.933	2			Oakhurst	South Africa		Africa	SARD
15	Pta-1363	2085	35	charcoal				23.378	23.378	23.378	-34.101	2			Nelson Bay Cave	South Africa		Africa	SARD
16	Pta-4965	2090	60	bone				18.6	18.6	18.6	-32.517	2			Faraoskop	South Africa		Africa	SARD
17	Pta-3659	2090	50	charcoal		-20.4		18.317	18.317	18.317	-32.338	2			Mike Taylor's Midden	South Africa		Africa	SARD
18	Pta-5384	2100	45	charcoal		-15.5		18.336	18.336	18.336	-32.476	2			Soutkloof 5b	South Africa		Africa	SARD
20	Pta-5611	2100	20					18.318	18.318	18.318	-32.317	2			Elands Bay Cave	South Africa		Africa	SARD
21	OxA-3862	2105	65	bone		-14.1		17.272	17.272	17.272	-30.294	2			Spoeg River Cave	South Africa		Africa	SARD
22	Pta-5284	2110	70	bone				18.6	18.6	18.6	-32.517	2			Faraoskop	South Africa		Africa	SARD
24	Pta-9069	2120	60	bone	Homo sapiens		conventional 14C	18.441	18.441	18.441	-33.732	2			Melkbosstrand burials	South Africa	Western Cape	Africa	SARD
25	Pta-1804	2125	60					26.383	26.383	26.383	-33.15	2			Uniondale	South Africa		Africa	SARD
26	Pta-5281	2130	60	bone				18.6	18.6	18.6	-32.517	2			Faraoskop	South Africa		Africa	SARD
27	Pta-1803	2130	60					26.383	26.383	26.383	-33.15	2			Uniondale	South Africa		Africa	SARD
28	Pta-3641	2130	50	charcoal		-22.2		18.317	18.317	18.317	-32.338	2			Mike Taylor's Midden	South Africa		Africa	SARD
29	Pta-4967	2130	45	bone				18.6	18.6	18.6	-32.517	2			Faraoskop	South Africa		Africa	SARD
30	OxA-24256	2132	27	bone		-14.9		17.064	17.064	17.064	-29.689	2			Sandkop 2005/074	South Africa		Africa	SARD
31	OxA-2056-47	2140	29	bone	Homo sapiens		AMS	18.441	18.441	18.441	-33.732	2			Melkbosstrand burials	South Africa	Western Cape	Africa	SARD
32	Pta-4964	2150	70	bone				18.6	18.6	18.6	-32.517	2			Faraoskop	South Africa		Africa	SARD
35	OxA-2055-44	2161	30	bone	Homo sapiens		AMS	18.441	18.441	18.441	-33.732	2			Melkbosstrand burials	South Africa	Western Cape	Africa	SARD
36	Pta-4201	2170	60	bone	Homo sapiens		conventional 14C	18.441	18.441	18.441	-33.732	2			Melkbosstrand burials	South Africa	Western Cape	Africa	SARD
38	OxA-22976	2172	25	bone		-16.8		17.071	17.071	17.071	-29.686	2			Sandkop 2001/025	South Africa		Africa	SARD
39	OxA-24553	2176	27	bone		-18.9		17.361	17.361	17.361	-30.469	2			Mitchell's Bay 2005/001E	South Africa		Africa	SARD
41	Pta-4081	2190	60	charcoal		-20.6		18.314	18.314	18.314	-32.164	2			Grootrif B	South Africa		Africa	SARD
42	OxA-24552	2190	27	bone		-19.6		17.361	17.361	17.361	-30.469	2			Mitchell's Bay 2005/001E	South Africa		Africa	SARD
43	Pta-6136	2200	60	charcoal		-20.7		18.333	18.333	18.333	-32.162	2			Steenbokfontein	South Africa		Africa	SARD
44	Pta-6424	2200	50	charcoal		-22.5		18.333	18.333	18.333	-32.162	2			Steenbokfontein	South Africa		Africa	SARD
45	UBA-9939	2202	32			-13.4		17.36	17.36	17.36	-30.468	2			Mitchell's Bay 2005/005A	South Africa		Africa	SARD
48	OxA-453	2230	100	bone				18.883	18.883	18.883	-32.2	2			Clanwilliam	South Africa		Africa	SARD
50	GaK-1540	2270	100	charcoal				26.142	26.142	26.142	-33.325	2			Wilton Large Rock Shelter	South Africa		Africa	SARD
51	UGAMS-2802	2270	40	bone		-13		17.94	17.94	17.94	-33.009	2			Diaz Street Midden	South Africa		Africa	SARD
56	Pta-4075	2290	50	charcoal		-22		18.314	18.314	18.314	-32.164	2			Grootrif D	South Africa		Africa	SARD
57	OxA-V-2056-40	2295	28	bone	Homo sapiens		AMS	18.441	18.441	18.441	-33.732	2			Melkbosstrand burials	South Africa	Western Cape	Africa	SARD
58	Pta-4098	2320	70	charcoal		-20.2		18.314	18.314	18.314	-32.164	2			Grootrif B	South Africa		Africa	SARD
59	UGAMS-9708	2320	25			0.8		17.071	17.071	17.071	-29.686	2			Sandkop 2001/025	South Africa		Africa	SARD
62	UGAMS-2804	2340	30	bone		-12.6		17.94	17.94	17.94	-33.009	2			Diaz Street Midden	South Africa		Africa	SARD
63	GX-13180	2355	85	bone	Homo sapiens		AMS	18.441	18.441	18.441	-33.732	2			Melkbosstrand burials	South Africa	Western Cape	Africa	SARD
65	Pta-6498	2360	45	bone		-19.9		18.333	18.333	18.333	-32.162	2			Steenbokfontein	South Africa		Africa	SARD
66	Pta-4055	2380	60	charcoal		-19		18.312	18.312	18.312	-32.167	2			Grootrif G	South Africa		Africa	SARD
68	OxA-455	2400	100	bone				18.417	18.417	18.417	-32.35	2			Verloren Vlei	South Africa		Africa	SARD
71	Pta-7200	2400	25			-16.9		17.272	17.272	17.272	-30.294	2			Spoeg River Cave	South Africa		Africa	SARD
72	UGAMS-6608	2420	30			1		17.064	17.064	17.064	-29.686	2			Sandkop 2005/084	South Africa		Africa	SARD
73	UGAMS-3062	2420	25	bone		-11.9		17.94	17.94	17.94	-33.009	2			Diaz Street Midden	South Africa		Africa	SARD
75	OxA-6219	2445	50	bone				18.333	18.333	18.333	-32.162	2			Steenbokfontein	South Africa		Africa	SARD
76	Pta-2921	2450	60	charcoal				23.378	23.378	23.378	-34.101	2			Nelson Bay Cave	South Africa		Africa	SARD
77	Pta-4614	2450	60					24.917	24.917	24.917	-33.967	2			Kabeljous River Shelter	South Africa		Africa	SARD
80	Pta-4047	2460	60	charcoal		-20.9		18.328	18.328	18.328	-32.21	2			Kreefbaai C	South Africa		Africa	SARD
81	GX-23455	2460	50	bone	Homo sapiens		AMS	18.441	18.441	18.441	-33.732	2			Melkbosstrand burials	South Africa	Western Cape	Africa	SARD
82	Pta-3207	2460	50	charcoal		-23.5		18.317	18.317	18.317	-32.338	2			Mike Taylor's Midden	South Africa		Africa	SARD
83	Pta-6219	2460	50	charcoal		-22.1		18.309	18.309	18.309	-32.134	2			Malkoppan	South Africa		Africa	SARD
84	Pta-3313	2470	60	charcoal		-19.6		18.328	18.328	18.328	-32.21	2			Kreefbaai C	South Africa		Africa	SARD
85	Pta-4085	2470	60	charcoal		-22		18.314	18.314	18.314	-32.164	2			Grootrif D	South Africa		Africa	SARD
86	UGAMS-2803	2470	40	bone		-12.4		17.94	17.94	17.94	-33.009	2			Diaz Street Midden	South Africa		Africa	SARD
87	Pta-3589	2490	60	charcoal		-21.5		18.328	18.328	18.328	-32.21	2			Kreefbaai C	South Africa		Africa	SARD
89	GX-23871	2490	50	bone	Homo sapiens		AMS	18.441	18.441	18.441	-33.732	2			Melkbosstrand burials	South Africa	Western Cape	Africa	SARD
90	Pta-4293	2490	50	bone	Homo sapiens		conventional 14C	18.44	18.44	18.44	-33.7281	2			Melkbosstrand burials	South Africa	Western Cape	Africa	SARD
91	Pta-6505	2490	50	plant remains		-20.7		18.333	18.333	18.333	-32.162	2			Steenbokfontein	South Africa		Africa	SARD
94	Pta-4954	2510	60	charcoal				18.6	18.6	18.6	-32.517	2			Faraoskop	South Africa		Africa	SARD
95	Pta-7015	2510	50	wood				18.333	18.333	18.333	-32.162	2			Steenbokfontein	South Africa		Africa	SARD
97	OxA-22973	2523	27	bone		-17.1		17.248	17.248	17.248	-30.235	2			Koingnaas 2005/135A	South Africa		Africa	SARD
99	GrN-5715	2540	50	charcoal				23.378	23.378	23.378	-34.101	2			Nelson Bay Cave	South Africa		Africa	SARD
100	Pta-4083	2540	50	charcoal		-23.4		18.314	18.314	18.314	-32.164	2			Grootrif D	South Africa		Africa	SARD
101	Pta-4046	2550	50	charcoal		-20.7		18.328	18.328	18.328	-32.21	2			Kreefbaai C	South Africa		Africa	SARD
102	GX-32524	2560	60			0.9		17.361	17.361	17.361	-30.469	2			Mitchell's Bay 2005/005A	South Africa		Africa	SARD
103	AA-89910	2560	49	bone		-19.2		18.601	18.601	18.601	-31.526	2			Reception Shelter	South Africa		Africa	SARD
104	Pta-4022	2570	60	charcoal		-23.8		18.333	18.333	18.333	-32.317	2			Public Resort 1	South Africa		Africa	SARD
105	Pta-3970b	2570	60					24.917	24.917	24.917	-33.967	2			Kabeljous River Mouth	South Africa		Africa	SARD
106	OxA-2056-46	2573	31	bone	Homo sapiens		AMS	18.441	18.441	18.441	-33.732	2			Melkbosstrand burials	South Africa	Western Cape	Africa	SARD
107	OxA-22983	2578	25	charcoal		-22.9		18.601	18.601	18.601	-31.526	2			Reception Shelter	South Africa		Africa	SARD
109	GaK-3878	2620	100	charcoal				19.383	19.383	19.383	-34.533	2			Die Kelders	South Africa		Africa	SARD
110	GX-32525	2620	70			1.2		17.36	17.36	17.36	-30.468	2			Mitchell's Bay 2005/005A	South Africa		Africa	SARD
111	Pta-5602	2640	60			-23		18.333	18.333	18.333	-32.339	2			Pancho's Kitchen Midden	South Africa		Africa	SARD
112	OxA-24556	2641	29	bone		-18.5		17.361	17.361	17.361	-30.464	2			Mitchell's Bay 2005/059	South Africa		Africa	SARD
113	Gx-14816	2670	80	bone				18.417	18.417	18.417	-32.35	2			Verloren Vlei	South Africa		Africa	SARD
114	UGAMS-6607	2670	30			-0.3		16.874	16.874	16.874	-29.246	2			Port Nolloth 2009/001	South Africa		Africa	SARD
115	Pta-4060	2680	60	charcoal		-25		18.314	18.314	18.314	-32.164	2			Grootrif D	South Africa		Africa	SARD
116	Pta-6134	2690	60	charcoal		-23		18.333	18.333	18.333	-32.162	2			Steenbokfontein	South Africa		Africa	SARD
117	OxA-22971	2695	26	bone		-18.1		17.25	17.25	17.25	-30.235	2			Koingnaas 2005/040	South Africa		Africa	SARD
118	Pta-4068	2700	60	charcoal		-22.1		18.314	18.314	18.314	-32.164	2			Grootrif B	South Africa		Africa	SARD
119	GrN-4372	2700	40	charcoal				18.865	18.865	18.865	-34.156	2			Gordon's Bay	South Africa		Africa	SARD
120	Pta-5617	2720	60	bone		-14.8		17.583	17.583	17.583	-30.833	2			Groenriviermond	South Africa		Africa	SARD
121	UGAMS-8871	2740	25			0.6		17.064	17.064	17.064	-29.689	2			Sandkop 2005/096B	South Africa		Africa	SARD
124	Pta-2869	2780	50	bone				19.467	19.467	19.467	-34.583	2			Byneskranskop 3	South Africa		Africa	SARD
125	OxA-24554	2796	27	bone		-17.5		17.361	17.361	17.361	-30.469	2			Mitchell's Bay 2005/001E	South Africa		Africa	SARD
126	Pta-3720	2820	50	charcoal		-21		18.317	18.317	18.317	-32.338	2			Mike Taylor's Midden	South Africa		Africa	SARD
127	Pta-6221	2830	60	charcoal		-20.1		18.314	18.314	18.314	-32.164	2			Grootrif D	South Africa		Africa	SARD
128	GX-32534	2860	60			0.1		17.314	17.314	17.314	-30.388	2			Mitchell's Bay 2005/016	South Africa		Africa	SARD
129	Pta-706	2870	90					25.283	25.283	25.283	-33.317	2			Melkhoutboom	South Africa		Africa	SARD
131	Pta-929	2880	50	bone		-11.5		18.154	18.154	18.154	-33.35	2			Ysterfontein	South Africa		Africa	SARD
132	Pta-4066	2890	40					24.8	24.8	24.8	-34.133	2			Goedgeloof C1/M1	South Africa		Africa	SARD
133	Pta-5920	2910	60	charcoal		-21.5		18.322	18.322	18.322	-32.326	2			Eagle Cave	South Africa		Africa	SARD
134	Pta-6265	2920	60			-22.7		18.316	18.316	18.316	-32.317	2			Elands Bay Open	South Africa		Africa	SARD
135	GrN-5702	2925	35	charcoal				23.378	23.378	23.378	-34.101	2			Nelson Bay Cave	South Africa		Africa	SARD
138	Pta-5990	2940	20			-23.7		18.333	18.333	18.333	-32.339	2			Pancho's Kitchen Midden	South Africa		Africa	SARD
139	GaK-4339	2950	115	plant remains				18.318	18.318	18.318	-32.317	2			Elands Bay Cave	South Africa		Africa	SARD
140	Pta-1485	2950	80	charcoal				23.378	23.378	23.378	-34.101	2			Nelson Bay Cave	South Africa		Africa	SARD
141	Pta-8445	2960	60	bone	Homo sapiens		conventional 14C	18.4559	18.4559	18.4559	-33.7087	2			Melkbosstrand burials	South Africa	Western Cape	Africa	SARD
142	Pta-8807	2970	60	bone	Homo sapiens		conventional 14C	18.4426	18.4426	18.4426	-33.7308	2			Melkbosstrand burials	South Africa	Western Cape	Africa	SARD
143	Pta-2913	2970	60	charcoal				23.378	23.378	23.378	-34.101	2			Nelson Bay Cave	South Africa		Africa	SARD
144	Pta-4033	2970	60	charcoal		-21.5		18.336	18.336	18.336	-32.322	2			Spring Cave	South Africa		Africa	SARD
145	GrN-4373	2980	60	charcoal				18.865	18.865	18.865	-34.156	2			Gordon's Bay	South Africa		Africa	SARD
146	OxA-22972	2993	27	bone		-17.4		17.25	17.25	17.25	-30.235	2			Koingnaas 2005/050	South Africa		Africa	SARD
148	Pta-2920	3020	35	charcoal				23.378	23.378	23.378	-34.101	2			Nelson Bay Cave	South Africa		Africa	SARD
149	Pta-4607	3060	60	charcoal				17.983	17.983	17.983	-32.917	2			Witklip	South Africa		Africa	SARD
150	Pta-5923	3060	60			-24.2		18.333	18.333	18.333	-32.339	2			Pancho's Kitchen Midden	South Africa		Africa	SARD
154	GX-32535	3140	60			1.1		17.314	17.314	17.314	-30.388	2			Mitchell's Bay 2005/016	South Africa		Africa	SARD
159	Pta-3095	3190	60	charcoal				23.378	23.378	23.378	-34.101	2			Nelson Bay Cave	South Africa		Africa	SARD
160	Pta-4045	3190	60	charcoal		-22.2		18.328	18.328	18.328	-32.21	2			Kreefbaai C	South Africa		Africa	SARD
161	Pta-2969	3190	50	bone				19.467	19.467	19.467	-34.583	2			Byneskranskop 3	South Africa		Africa	SARD
162	Pta-8752	3200	35	bone	Homo sapiens		conventional 14C	18.4426	18.4426	18.4426	-33.7309	2			Melkbosstrand burials	South Africa	Western Cape	Africa	SARD
163	GrN-4374	3220	55	charcoal				18.865	18.865	18.865	-34.156	2			Gordon's Bay	South Africa		Africa	SARD
164	Pta-928	3220	54	bone	Homo sapiens		conventional 14C	18.441	18.441	18.441	-33.732	2			Melkbosstrand burials	South Africa	Western Cape	Africa	SARD
165	Pta-3097	3270	70	charcoal				23.378	23.378	23.378	-34.101	2			Nelson Bay Cave	South Africa		Africa	SARD
166	Pta-8741	3310	60	bone	Homo sapiens		conventional 14C	18.4426	18.4426	18.4426	-33.7307	2			Melkbosstrand burials	South Africa	Western Cape	Africa	SARD
168	OxA-22984	3327	26	charcoal		-20.5		18.6	18.6	18.6	-31.524	2			Buzz Shelter	South Africa		Africa	SARD
169	OxA-22970	3355	28	bone		-17.7		17.238	17.238	17.238	-30.222	2			Koingnaas 2001/008C	South Africa		Africa	SARD
170	Pta-1569	3400	55					19.467	19.467	19.467	-34.583	2			Byneskranskop 1	South Africa		Africa	SARD
175	Pta-520	3450	55	charcoal				22.617	22.617	22.617	-33.933	2			Oakhurst	South Africa		Africa	SARD
176	Pta-841	3450	50	plant remains				18.318	18.318	18.318	-32.317	2			Elands Bay Cave	South Africa		Africa	SARD
177	Pta-4027	3510	60	charcoal		-19.3		18.336	18.336	18.336	-32.322	2			Spring Cave	South Africa		Africa	SARD
180	Pta-687	3510	45	plant remains				18.318	18.318	18.318	-32.317	2			Elands Bay Cave	South Africa		Africa	SARD
181	Pta-3604	3520	60	charcoal		-21.1		18.399	18.399	18.399	-32.341	2			Tortoise Cave	South Africa		Africa	SARD
182	Pta-6754	3520	50			-16		17.272	17.272	17.272	-30.294	2			Spoeg River Cave	South Africa		Africa	SARD
183	Pta-1642	3540	60	bone		-19.6		20.167	20.167	20.167	-32.067	2			Klipfonteinrand	South Africa		Africa	SARD
185	Pta-5743	3570	60			-24.1		18.333	18.333	18.333	-32.339	2			Pancho's Kitchen Midden	South Africa		Africa	SARD
186	Pta-6987	3580	60			-15.4		17.272	17.272	17.272	-30.294	2			Spoeg River Cave	South Africa		Africa	SARD
187	Pta-5594	3590	60	charcoal				18.318	18.318	18.318	-32.317	2			Elands Bay Cave	South Africa		Africa	SARD
188	UGAMS-5153	3590	30			-13.4		17.276	17.276	17.276	-30.314	2			Hondeklipbaai 2007/035	South Africa		Africa	SARD
189	OxA-32677	3599	28	bone				19.467	19.467	19.467	-34.583	2			Byneskranskop 1	South Africa		Africa	SARD
196	Pta-2267	3750	60	bone				17.063	17.063	17.063	-29.67	2			Buffels River Kleinzee	South Africa		Africa	SARD
199	Pta-1816	3780	85	plant remains				18.318	18.318	18.318	-32.317	2			Elands Bay Cave	South Africa		Africa	SARD
201	Pta-1754	3835	50	bone				18.318	18.318	18.318	-32.317	2			Elands Bay Cave	South Africa		Africa	SARD
202	UW-341	3840	80					21.867	21.867	21.867	-33.667	2			Buffelskloof	South Africa		Africa	SARD
203	OxA-457	3850	80	bone				18.858	18.858	18.858	-32.194	2			Andriesgrond	South Africa		Africa	SARD
206	UGAMS-11683	3890	20	plant remains		-22		18.6	18.6	18.6	-31.524	2			Buzz Shelter	South Africa		Africa	SARD
207	Pta-1571	3900	60					19.467	19.467	19.467	-34.583	2			Byneskranskop 1	South Africa		Africa	SARD
208	Pta-3906	3900	50	charcoal				24.43	24.43	24.43	-34.13	2			Klasies River Cave 5	South Africa		Africa	SARD
209	Pta-5317	3940	60					18.318	18.318	18.318	-32.317	2			Elands Bay Cave	South Africa		Africa	SARD
211	Pta-6420	3990	60	charcoal		-20.9		18.333	18.333	18.333	-32.162	2			Steenbokfontein	South Africa		Africa	SARD
212	Pta-3608a	4020	60	charcoal		-23.5		18.399	18.399	18.399	-32.341	2			Tortoise Cave	South Africa		Africa	SARD
213	OxA-477	4050	100	bone				18.399	18.399	18.399	-32.341	2			Tortoise Cave	South Africa		Africa	SARD
216	Pta-4431	4100	60	bone				22.617	22.617	22.617	-33.933	2			Oakhurst	South Africa		Africa	SARD
217	GX-1378	4110	105	charcoal				24.43	24.43	24.43	-34.13	2			Klasies River Cave 5	South Africa		Africa	SARD
218	Pta-5805	4160	60					18.318	18.318	18.318	-32.317	2			Elands Bay Cave	South Africa		Africa	SARD
219	Pta-7550	4160	60					24.767	24.767	24.767	-34.117	2			St Francis Bay	South Africa		Africa	SARD
221	OxA-22986	4185	31	charcoal		-24.6		18.6	18.6	18.6	-31.524	2			Buzz Shelter	South Africa		Africa	SARD
222	Pta-3608b	4190	60	charcoal		-23.3		18.399	18.399	18.399	-32.341	2			Tortoise Cave	South Africa		Africa	SARD
223	Pta-6220	4230	60	charcoal		-21.9		18.309	18.309	18.309	-32.134	2			Malkoppan	South Africa		Africa	SARD
225	Pta-3605	4330	50	charcoal		-23.9		18.399	18.399	18.399	-32.341	2			Tortoise Cave	South Africa		Africa	SARD
226	Pta-5313	4370	60					18.318	18.318	18.318	-32.317	2			Elands Bay Cave	South Africa		Africa	SARD
227	Pta-4809	4420	60	charcoal				18.6	18.6	18.6	-32.517	2			Faraoskop	South Africa		Africa	SARD
229	Pta-4322	4520	60					26.383	26.383	26.383	-33.15	2			Uniondale	South Africa		Africa	SARD
230	Pta-4449	4530	70	bone				22.617	22.617	22.617	-33.933	2			Oakhurst	South Africa		Africa	SARD
232	AA-89911	4551	54	bone		-17.6		18.6	18.6	18.6	-31.524	2			Buzz Shelter	South Africa		Africa	SARD
234	Pta-7323	4620	70	charcoal				18.333	18.333	18.333	-32.162	2			Steenbokfontein	South Africa		Africa	SARD
238	Pta-6856	4740	50	charcoal				23.417	23.417	23.417	-34.017	2			Matjies River	South Africa		Africa	SARD
240	TO-9531	4820	90	bone				19.467	19.467	19.467	-34.583	2			Byneskranskop 3	South Africa		Africa	SARD
241	I-2565	4860	115	charcoal				26.142	26.142	26.142	-33.325	2			Wilton Large Rock Shelter	South Africa		Africa	SARD
243	OxA-32449	4860	45	bone				23.378	23.378	23.378	-34.101	2			Nelson Bay Cave	South Africa		Africa	SARD
244	Pta-4347	4880	70	bone				22.617	22.617	22.617	-33.933	2			Oakhurst	South Africa		Africa	SARD
245	Pta-4348	4880	70	bone				22.617	22.617	22.617	-33.933	2			Oakhurst	South Africa		Africa	SARD
246	Pta-4467	4900	60	bone				22.617	22.617	22.617	-33.933	2			Oakhurst	South Africa		Africa	SARD
247	OxA-32448	4968	31	bone				23.378	23.378	23.378	-34.101	2			Nelson Bay Cave	South Africa		Africa	SARD
248	Pta-1481	5120	65					21.867	21.867	21.867	-33.667	2			Buffelskloof	South Africa		Africa	SARD
250	Pta-2179	5220	60	charcoal				19.519	19.519	19.519	-32.5	2			Aspoort Cave	South Africa		Africa	SARD
251	OxA-32680	5263	33	bone				19.467	19.467	19.467	-34.583	2			Byneskranskop 1	South Africa		Africa	SARD
253	UCLA-1746-C-1	5310	60					23.417	23.417	23.417	-34.017	2			Matjies River	South Africa		Africa	SARD
254	Pta-3719	5330	60	bone				22.617	22.617	22.617	-33.933	2			Oakhurst	South Africa		Africa	SARD
255	Pta-2286	5355	55	bone				23.083	23.083	23.083	-33.783	2			Kangkara Cave	South Africa		Africa	SARD
256	Pta-6976	5370	70					23.417	23.417	23.417	-34.017	2			Matjies River	South Africa		Africa	SARD
258	GX-32526	5390	70			-0.9		17.36	17.36	17.36	-30.468	2			Mitchell's Bay 2005/005B	South Africa		Africa	SARD
259	Pta-6975	5390	70					23.417	23.417	23.417	-34.017	2			Matjies River	South Africa		Africa	SARD
260	OxA-32678	5428	33	bone				19.467	19.467	19.467	-34.583	2			Byneskranskop 1	South Africa		Africa	SARD
261	Pta-4367	5450	70	bone				22.617	22.617	22.617	-33.933	2			Oakhurst	South Africa		Africa	SARD
262	AA-89912	5452	54	bone		-19.3		18.6	18.6	18.6	-31.524	2			Buzz Shelter	South Africa		Africa	SARD
265	OxA-32681	5589	34	bone				19.467	19.467	19.467	-34.583	2			Byneskranskop 1	South Africa		Africa	SARD
267	OxA-32679	5684	32	bone				19.467	19.467	19.467	-34.583	2			Byneskranskop 1	South Africa		Africa	SARD
270	Pta-4061	5750	80					24.917	24.917	24.917	-33.967	2			Kabeljous River Shelter	South Africa		Africa	SARD
271	Pta-3915	5820	80					24.35	24.35	24.35	-33.667	2			Havens Cave	South Africa		Africa	SARD
272	UW-187	5825	150	sediments				23.378	23.378	23.378	-34.101	2			Nelson Bay Cave	South Africa		Africa	SARD
273	UW-216	5830	115	charcoal				23.378	23.378	23.378	-34.101	2			Nelson Bay Cave	South Africa		Africa	SARD
274	Pta-2915	5860	70	charcoal				23.378	23.378	23.378	-34.101	2			Nelson Bay Cave	South Africa		Africa	SARD
275	OxA-32683	5872	33	bone				19.467	19.467	19.467	-34.583	2			Byneskranskop 1	South Africa		Africa	SARD
276	Pta-2909	5890	70	charcoal				23.378	23.378	23.378	-34.101	2			Nelson Bay Cave	South Africa		Africa	SARD
277	Pta-680	5900	90					25.283	25.283	25.283	-33.317	2			Melkhoutboom	South Africa		Africa	SARD
279	Pta-4426	5990	70	bone				22.617	22.617	22.617	-33.933	2			Oakhurst	South Africa		Africa	SARD
280	UW-176	6020	160	charcoal				23.378	23.378	23.378	-34.101	2			Nelson Bay Cave	South Africa		Africa	SARD
281	OxA-32682	6048	33	bone				19.467	19.467	19.467	-34.583	2			Byneskranskop 1	South Africa		Africa	SARD
282	UW-186	6050	80	sediments				23.378	23.378	23.378	-34.101	2			Nelson Bay Cave	South Africa		Africa	SARD
283	UW-222	6070	125	charcoal				23.378	23.378	23.378	-34.101	2			Nelson Bay Cave	South Africa		Africa	SARD
284	Pta-6808	6070	80	charcoal		-21		18.333	18.333	18.333	-32.162	2			Steenbokfontein	South Africa		Africa	SARD
285	UW-409	6100	140					19.467	19.467	19.467	-34.583	2			Byneskranskop 1	South Africa		Africa	SARD
286	CAMS-113296	6135	40	eggshell				18.348	18.348	18.348	-32.301	2			Dune Field Midden	South Africa		Africa	SARD
287	Pta-3178	6180	70	bone				22.617	22.617	22.617	-33.933	2			Oakhurst	South Africa		Africa	SARD
288	Pta-3917	6190	80					24.35	24.35	24.35	-33.667	2			Havens Cave	South Africa		Africa	SARD
289	Pta-4334	6300	200					26.383	26.383	26.383	-33.15	2			Uniondale	South Africa		Africa	SARD
290	Pta-1772	6370	90					19.467	19.467	19.467	-34.583	2			Byneskranskop 1	South Africa		Africa	SARD
291	UW-306	6400	75					22.183	22.183	22.183	-33.383	2			Boomplaas	South Africa		Africa	SARD
292	Pta-4612	6430	70	other				24.07	24.07	24.07	-33.4	2			Groot Kommandokloof Shelter	South Africa		Africa	SARD
293	Pta-1905	6540	55					19.467	19.467	19.467	-34.583	2			Byneskranskop 1	South Africa		Africa	SARD
294	Pta-2287	6600	75	bone				23.083	23.083	23.083	-33.783	2			Kangkara Cave	South Africa		Africa	SARD
295	Pta-3919	6610	90					24.35	24.35	24.35	-33.667	2			Havens Cave	South Africa		Africa	SARD
296	Pta-6811	6720	25	charcoal				23.417	23.417	23.417	-34.017	2			Matjies River	South Africa		Africa	SARD
298	Pta-2422	6850	145	charcoal				19.519	19.519	19.519	-32.5	2			Aspoort Cave	South Africa		Africa	SARD
301	Pta-668	6980	65					25.283	25.283	25.283	-33.317	2			Melkhoutboom	South Africa		Africa	SARD
302	Pta-6691	7010	80	charcoal				23.417	23.417	23.417	-34.017	2			Matjies River	South Africa		Africa	SARD
305	GrN-4725	7100	45	charcoal				20.167	20.167	20.167	-33.833	2			Montagu Cave	South Africa		Africa	SARD
306	Pta-4354	7120	60	bone				22.617	22.617	22.617	-33.933	2			Oakhurst	South Africa		Africa	SARD
307	OxA-V-2064-52	7295	32					23.417	23.417	23.417	-34.017	2			Matjies River	South Africa		Africa	SARD
308	UW-340	7300	120					21.867	21.867	21.867	-33.667	2			Buffelskloof	South Africa		Africa	SARD
309	UW-234	7300	80					25.283	25.283	25.283	-33.317	2			Melkhoutboom	South Africa		Africa	SARD
310	Pta-2812	7330	100	bone				23.083	23.083	23.083	-33.783	2			Kangkara Cave	South Africa		Africa	SARD
311	Pta-6823	7400	30	charcoal				23.417	23.417	23.417	-34.017	2			Matjies River	South Africa		Africa	SARD
312	Pta-6988	7420	80					23.417	23.417	23.417	-34.017	2			Matjies River	South Africa		Africa	SARD
313	Pta-1841	7460	65					21.867	21.867	21.867	-33.667	2			Buffelskloof	South Africa		Africa	SARD
314	Pta-666	7660	80					25.283	25.283	25.283	-33.317	2			Melkhoutboom	South Africa		Africa	SARD
317	Pta-2347	7750	90					19.467	19.467	19.467	-34.583	2			Byneskranskop 1	South Africa		Africa	SARD
318	Pta-1872	7910	80					18.318	18.318	18.318	-32.317	2			Elands Bay Cave	South Africa		Africa	SARD
319	Pta-377	7910	70	charcoal				22.617	22.617	22.617	-33.933	2			Oakhurst	South Africa		Africa	SARD
320	Pta-6688	7920	100	charcoal				23.417	23.417	23.417	-34.017	2			Matjies River	South Africa		Africa	SARD
321	Pta-7326	7950	80	charcoal				18.333	18.333	18.333	-32.162	2			Steenbokfontein	South Africa		Africa	SARD
322	Pta-1829	8000	95	bone				18.318	18.318	18.318	-32.317	2			Elands Bay Cave	South Africa		Africa	SARD
323	AA-5832	8110	90	eggshell				18.318	18.318	18.318	-32.317	2			Elands Bay Cave	South Africa		Africa	SARD
324	Pta-375	8270	55	charcoal				22.617	22.617	22.617	-33.933	2			Oakhurst	South Africa		Africa	SARD
325	OxA-32450	8281	38	bone				23.378	23.378	23.378	-34.101	2			Nelson Bay Cave	South Africa		Africa	SARD
326	Pta-1871	8340	80					18.318	18.318	18.318	-32.317	2			Elands Bay Cave	South Africa		Africa	SARD
327	Pta-7327	8370	80	charcoal				18.333	18.333	18.333	-32.162	2			Steenbokfontein	South Africa		Africa	SARD
328	OxA-32452	8447	39	bone				23.378	23.378	23.378	-34.101	2			Nelson Bay Cave	South Africa		Africa	SARD
329	OxA-32451	8550	37	bone				23.378	23.378	23.378	-34.101	2			Nelson Bay Cave	South Africa		Africa	SARD
331	Pta-5305	8860	90					18.318	18.318	18.318	-32.317	2			Elands Bay Cave	South Africa		Africa	SARD
332	Pta-410	8950	90	bone				22.617	22.617	22.617	-33.933	2			Oakhurst	South Africa		Africa	SARD
333	Pta-1484	8960	80					21.867	21.867	21.867	-33.667	2			Buffelskloof	South Africa		Africa	SARD
334	Pta-391	8990	80	charcoal				23.378	23.378	23.378	-34.101	2			Nelson Bay Cave	South Africa		Africa	SARD
335	UW-410	9100	135					22.183	22.183	22.183	-33.383	2			Boomplaas	South Africa		Africa	SARD
336	Pta-3724	9100	90	bone				22.617	22.617	22.617	-33.933	2			Oakhurst	South Africa		Africa	SARD
337	Pta-2307	9260	90	bone				23.083	23.083	23.083	-33.783	2			Kangkara Cave	South Africa		Africa	SARD
338	OxA-32453	9325	45	bone				23.378	23.378	23.378	-34.101	2			Nelson Bay Cave	South Africa		Africa	SARD
339	Pta-2250	9420	160	charcoal				19.519	19.519	19.519	-32.5	2			Aspoort Cave	South Africa		Africa	SARD
340	Pta-686	9600	90					18.318	18.318	18.318	-32.317	2			Elands Bay Cave	South Africa		Africa	SARD
341	Pta-6686	9610	170	charcoal				23.417	23.417	23.417	-34.017	2			Matjies River	South Africa		Africa	SARD
342	Pta-5306	9640	90					18.318	18.318	18.318	-32.317	2			Elands Bay Cave	South Africa		Africa	SARD
343	OxA-V-2064-56	9688	36					23.417	23.417	23.417	-34.017	2			Matjies River	South Africa		Africa	SARD
344	Pta-3086	9750	100	bone				18.318	18.318	18.318	-32.317	2			Elands Bay Cave	South Africa		Africa	SARD
345	Pta-1587	9760	85					19.467	19.467	19.467	-34.583	2			Byneskranskop 1	South Africa		Africa	SARD
346	Pta-6937	9790	90	charcoal				23.417	23.417	23.417	-34.017	2			Matjies River	South Africa		Africa	SARD
347	Pta-4620	9790	90					24.35	24.35	24.35	-33.667	2			Havens Cave	South Africa		Africa	SARD
348	OxA-456	9800	160	bone				18.318	18.318	18.318	-32.317	2			Elands Bay Cave	South Africa		Africa	SARD
349	Pta-6936	9890	70	charcoal				23.417	23.417	23.417	-34.017	2			Matjies River	South Africa		Africa	SARD
350	Pta-2481	10000	90					18.318	18.318	18.318	-32.317	2			Elands Bay Cave	South Africa		Africa	SARD
351	OxA-32684	10015	45	bone				19.467	19.467	19.467	-34.583	2			Byneskranskop 1	South Africa		Africa	SARD
353	UW-0193	10090	65	charcoal				18.318	18.318	18.318	-32.317	2			Elands Bay Cave	South Africa		Africa	SARD
354	UCLA-1746-C-2	10100	190					23.417	23.417	23.417	-34.017	2			Matjies River	South Africa		Africa	SARD
355	Pta-6838	10120	40	charcoal				23.417	23.417	23.417	-34.017	2			Matjies River	South Africa		Africa	SARD
356	Pta-392	10150	90	charcoal				23.378	23.378	23.378	-34.101	2			Nelson Bay Cave	South Africa		Africa	SARD
357	OxA-32454	10155	45	bone				23.378	23.378	23.378	-34.101	2			Nelson Bay Cave	South Africa		Africa	SARD
359	UW-164	10180	85	charcoal				23.378	23.378	23.378	-34.101	2			Nelson Bay Cave	South Africa		Africa	SARD
361	OxA-32455	10340	50	bone				23.378	23.378	23.378	-34.101	2			Nelson Bay Cave	South Africa		Africa	SARD
362	UW-411	10425	125					22.183	22.183	22.183	-33.383	2			Boomplaas	South Africa		Africa	SARD
363	AA-6958	10430	80	eggshell				22.183	22.183	22.183	-33.383	2			Boomplaas	South Africa		Africa	SARD
364	OxA-32457	10450	50	bone				23.378	23.378	23.378	-34.101	2			Nelson Bay Cave	South Africa		Africa	SARD
365	Pta-5336	10460	80					18.318	18.318	18.318	-32.317	2			Elands Bay Cave	South Africa		Africa	SARD
366	GaK-1538	10500	190					25.283	25.283	25.283	-33.317	2			Melkhoutboom	South Africa		Africa	SARD
367	OxA-33812	10505	45	charcoal				22.183	22.183	22.183	-33.383	2			Boomplaas	South Africa		Africa	SARD
368	UW-178	10540	110	sediments				23.378	23.378	23.378	-34.101	2			Nelson Bay Cave	South Africa		Africa	SARD
369	Pta-5361	10560	100					18.318	18.318	18.318	-32.317	2			Elands Bay Cave	South Africa		Africa	SARD
370	UW-218	10600	150	charcoal				23.378	23.378	23.378	-34.101	2			Nelson Bay Cave	South Africa		Africa	SARD
371	Pta-6758	10620	100					18.318	18.318	18.318	-32.317	2			Elands Bay Cave	South Africa		Africa	SARD
372	Pta-0732	10640	110					18.318	18.318	18.318	-32.317	2			Elands Bay Cave	South Africa		Africa	SARD
373	Pta-5369	10660	100					18.318	18.318	18.318	-32.317	2			Elands Bay Cave	South Africa		Africa	SARD
374	Pta-0737	10700	100					18.318	18.318	18.318	-32.317	2			Elands Bay Cave	South Africa		Africa	SARD
375	Pta-4816	10810	100	charcoal				18.6	18.6	18.6	-32.517	2			Faraoskop	South Africa		Africa	SARD
376	AA-5833	10840	70					18.318	18.318	18.318	-32.317	2			Elands Bay Cave	South Africa		Africa	SARD
377	OxA-478	10860	180	bone				18.318	18.318	18.318	-32.317	2			Elands Bay Cave	South Africa		Africa	SARD
378	UW-0192	11070	140	charcoal				18.318	18.318	18.318	-32.317	2			Elands Bay Cave	South Africa		Africa	SARD
379	Pta- 6756	11370	110					18.318	18.318	18.318	-32.317	2			Elands Bay Cave	South Africa		Africa	SARD
380	AA-5834	11415	80					18.318	18.318	18.318	-32.317	2			Elands Bay Cave	South Africa		Africa	SARD
381	UW-162	11505	110	charcoal				23.378	23.378	23.378	-34.101	2			Nelson Bay Cave	South Africa		Africa	SARD
382	Pta-4817	11550	120	charcoal				18.6	18.6	18.6	-32.517	2			Faraoskop	South Africa		Africa	SARD
383	D-AMS-001836	11723	52					20.167	20.167	20.167	-32.067	2			Klipfonteinrand	South Africa		Africa	SARD
384	Pta-1805	11875	115					21.867	21.867	21.867	-33.667	2			Buffelskloof	South Africa		Africa	SARD
385	UW-177	11950	150	charcoal				23.378	23.378	23.378	-34.101	2			Nelson Bay Cave	South Africa		Africa	SARD
386	Pta-1828	12060	105	charcoal				22.183	22.183	22.183	-33.383	2			Boomplaas	South Africa		Africa	SARD
387	OxA-32606	12155	55	bone				23.378	23.378	23.378	-34.101	2			Nelson Bay Cave	South Africa		Africa	SARD
388	OxA-32685	12250	55	bone				19.467	19.467	19.467	-34.583	2			Byneskranskop 1	South Africa		Africa	SARD
389	D-AMS-002439	12303	41					20.167	20.167	20.167	-32.067	2			Klipfonteinrand	South Africa		Africa	SARD
390	Pta-782	12330	130	charcoal				23.083	23.083	23.083	-33.783	2			Kangkara Cave	South Africa		Africa	SARD
391	OxA-32456	12425	55	bone				23.378	23.378	23.378	-34.101	2			Nelson Bay Cave	South Africa		Africa	SARD
392	UW-412	12480	130	charcoal				22.183	22.183	22.183	-33.383	2			Boomplaas	South Africa		Africa	SARD
393	OxA-33813	12635	50	charcoal				22.183	22.183	22.183	-33.383	2			Boomplaas	South Africa		Africa	SARD
394	OxA-22985	12770	50	charcoal		-23.1		18.6	18.6	18.6	-31.524	2			Buzz Shelter	South Africa		Africa	SARD
395	OxA-24722	12955	50	charcoal		-23.3		18.6	18.6	18.6	-31.524	2			Buzz Shelter	South Africa		Africa	SARD
396	OxA-33814	12985	55	charcoal				22.183	22.183	22.183	-33.383	2			Boomplaas	South Africa		Africa	SARD
397	Pta- 6757	13020	130					18.318	18.318	18.318	-32.317	2			Elands Bay Cave	South Africa		Africa	SARD
398	Pta-2259	13210	55	geological carbonate				22.183	22.183	22.183	-33.383	2			Boomplaas	South Africa		Africa	SARD
399	Pta- 6761	13260	120					18.318	18.318	18.318	-32.317	2			Elands Bay Cave	South Africa		Africa	SARD
400	D-AMS-003797	13439	56					20.167	20.167	20.167	-32.067	2			Klipfonteinrand	South Africa		Africa	SARD
401	OxA-32686	13565	60	bone				19.467	19.467	19.467	-34.583	2			Byneskranskop 1	South Africa		Africa	SARD
402	D-AMS-003798	13584	58					20.167	20.167	20.167	-32.067	2			Klipfonteinrand	South Africa		Africa	SARD
403	Pta- 4321	13600	140					18.318	18.318	18.318	-32.317	2			Elands Bay Cave	South Africa		Africa	SARD
404	D-AMS-001837	13722	49					20.167	20.167	20.167	-32.067	2			Klipfonteinrand	South Africa		Africa	SARD
405	OxA-32687	13945	65	bone				19.467	19.467	19.467	-34.583	2			Byneskranskop 1	South Africa		Africa	SARD
406	D-AMS-002440a	14121	61					20.167	20.167	20.167	-32.067	2			Klipfonteinrand	South Africa		Africa	SARD
407	UBA-17610	14400	70					17.078	17.078	17.078	-28.863	2			Spitzkloof A	South Africa		Africa	SARD
408	D-AMS-003799	14656	55					20.167	20.167	20.167	-32.067	2			Klipfonteinrand	South Africa		Africa	SARD
409	D-AMS-001838	14706	65					20.167	20.167	20.167	-32.067	2			Klipfonteinrand	South Africa		Africa	SARD
410	OxA-32458	14715	65	bone				23.378	23.378	23.378	-34.101	2			Nelson Bay Cave	South Africa		Africa	SARD
411	UBA-17611	15200	50					17.078	17.078	17.078	-28.863	2			Spitzkloof A	South Africa		Africa	SARD
412	D-AMS-002440b	15306	65					20.167	20.167	20.167	-32.067	2			Klipfonteinrand	South Africa		Africa	SARD
413	D-AMS-002441	15342	65					20.167	20.167	20.167	-32.067	2			Klipfonteinrand	South Africa		Africa	SARD
414	UW-233	15400	120					25.283	25.283	25.283	-33.317	2			Melkhoutboom	South Africa		Africa	SARD
415	GifA-13001/SacA-31983	15830	60	charcoal				18.318	18.318	18.318	-32.317	2			Elands Bay Cave	South Africa		Africa	SARD
416	D-AMS-003800	15871	59					20.167	20.167	20.167	-32.067	2			Klipfonteinrand	South Africa		Africa	SARD
417	GifA-13002/SacA-31984	15970	60	charcoal				18.318	18.318	18.318	-32.317	2			Elands Bay Cave	South Africa		Africa	SARD
418	UBA-17612	16250	60					17.078	17.078	17.078	-28.863	2			Spitzkloof A	South Africa		Africa	SARD
419	Pta-4822	16500	160	charcoal				18.6	18.6	18.6	-32.517	2			Faraoskop	South Africa		Africa	SARD
420	UW-224	17600	195	sediments				23.378	23.378	23.378	-34.101	2			Nelson Bay Cave	South Africa		Africa	SARD
421	OxA-33817	17640	80	charcoal				22.183	22.183	22.183	-33.383	2			Boomplaas	South Africa		Africa	SARD
422	Pta- 5308	17800	180	charcoal				18.318	18.318	18.318	-32.317	2			Elands Bay Cave	South Africa		Africa	SARD
423	Pta-3283	17830	180	charcoal				22.183	22.183	22.183	-33.383	2			Boomplaas	South Africa		Africa	SARD
424	AA-6959	17830	125	eggshell				22.183	22.183	22.183	-33.383	2			Boomplaas	South Africa		Africa	SARD
425	OxA-33816	17930	90	charcoal				22.183	22.183	22.183	-33.383	2			Boomplaas	South Africa		Africa	SARD
426	OxA-33815	17935	80	charcoal				22.183	22.183	22.183	-33.383	2			Boomplaas	South Africa		Africa	SARD
427	D-AMS-001839	18232	71					20.167	20.167	20.167	-32.067	2			Klipfonteinrand	South Africa		Africa	SARD
428	OxA-32607	18450	100	bone				23.378	23.378	23.378	-34.101	2			Nelson Bay Cave	South Africa		Africa	SARD
429	GrN-5884	18660	110	eggshell				23.378	23.378	23.378	-34.101	2			Nelson Bay Cave	South Africa		Africa	SARD
430	Wk-20241	18664	103					18.9	18.9	18.9	-33.167	2			Klein Kliphuis	South Africa		Africa	SARD
431	GifA-13004/SacA-31986	18720	90	charcoal				18.318	18.318	18.318	-32.317	2			Elands Bay Cave	South Africa		Africa	SARD
432	GifA-13006/SacA-31988	18780	90	charcoal				18.318	18.318	18.318	-32.317	2			Elands Bay Cave	South Africa		Africa	SARD
433	GifA-13007/SacA-31989	19100	90	charcoal				18.318	18.318	18.318	-32.317	2			Elands Bay Cave	South Africa		Africa	SARD
434	OxA-32608	19110	110	bone				23.378	23.378	23.378	-34.101	2			Nelson Bay Cave	South Africa		Africa	SARD
435	GifA-13003/SacA-31985	19120	90	charcoal				18.318	18.318	18.318	-32.317	2			Elands Bay Cave	South Africa		Africa	SARD
436	UBA-17613	19550	60					17.078	17.078	17.078	-28.863	2			Spitzkloof A	South Africa		Africa	SARD
437	UBA-17615	19550	60					17.078	17.078	17.078	-28.863	2			Spitzkloof A	South Africa		Africa	SARD
438	UBA-17614	19750	80					17.078	17.078	17.078	-28.863	2			Spitzkloof A	South Africa		Africa	SARD
439	GifA-13008/SacA-31990	19960	100	charcoal				18.318	18.318	18.318	-32.317	2			Elands Bay Cave	South Africa		Africa	SARD
440	Pta-2298	21070	180	geological carbonate				22.183	22.183	22.183	-33.383	2			Boomplaas	South Africa		Africa	SARD
441	Pta-1810	21220	195	charcoal				22.183	22.183	22.183	-33.383	2			Boomplaas	South Africa		Africa	SARD
442	AA-6957	21240	190	eggshell				22.183	22.183	22.183	-33.383	2			Boomplaas	South Africa		Africa	SARD
443	AA-6956	21310	170	eggshell				22.183	22.183	22.183	-33.383	2			Boomplaas	South Africa		Africa	SARD
444	AA-89908	21900	120					18.601	18.601	18.601	-31.526	2			Reception Shelter	South Africa		Africa	SARD
445	GrN-4726	23200	180	charcoal				20.167	20.167	20.167	-33.833	2			Montagu Cave	South Africa		Africa	SARD
447	Pta-5452	330	45	charcoal		-19.7		-28.5833	17.0833	17.0833	-28.5833				/hei-/khomas			Africa	SARD
448	Pta-5458	420	50	charcoal		-22.3		-28.5833	17.0833	17.0833	-28.5833				/hei-/khomas			Africa	SARD
449	Pta-5530	1980	80	charred bone		-19.7		-28.5833	17.0833	17.0833	-28.5833				/hei-/khomas			Africa	SARD
450	UBA-9945	649	20	charcoal		-17.3		-29.97	17.193	17.193	-29.97				AK2006/006			Africa	SARD
452	Pta-2182	690	30	charcoal		null		-32.5003	19.5189	19.5189	-32.5003				Aspoort Cave			Africa	SARD
455	Pta-3512	800	50	charcoal		-21.7		-30.3667	17.8333	17.8333	-30.3667				Bethelsklip			Africa	SARD
456	Pta-4741	360	40	charcoal		-22.9		-30.3667	17.8333	17.8333	-30.3667				Bethelsklip			Africa	SARD
457	OxA-4543	1960	50	bone	Ovis aries	-12.6		-34.4	21.2167	21.2167	-34.4				Blombos Cave			Africa	SARD
458	OxA-4544	1880	55	bone	Ovis aries	-12.9		-34.4	21.2167	21.2167	-34.4				Blombos Cave			Africa	SARD
459	Pta-6184	290	20	charcoal		null		-34.4	21.2167	21.2167	-34.4				Blombos Cave			Africa	SARD
460	Pta-6185	1840	50	charcoal		null		-34.4	21.2167	21.2167	-34.4				Blombos Cave			Africa	SARD
461	Wk-25554	1995	43	charcoal		null		-34.4	21.2167	21.2167	-34.4				Blombos Cave			Africa	SARD
463	Pta-6187	480	45	charcoal		null		-34.4	21.2167	21.2167	-34.4				Blombosfontein 9			Africa	SARD
465	GX-21189	33320	2630	eggshell	Struthio camelus	-6.9		-28.7683	16.5769	16.5769	-28.7683				Boegoeberg 1			Africa	SARD
466	GX-21190	34990	3110	eggshell	Struthio camelus	-6.7		-28.7683	16.5769	16.5769	-28.7683				Boegoeberg 1			Africa	SARD
467	GX-21191	37220	5010	eggshell	Struthio camelus	-7.9		-28.7683	16.5769	16.5769	-28.7683				Boegoeberg 1			Africa	SARD
468	Pta-6956	44200	1200	eggshell	Struthio camelus	-7.2		-28.7683	16.5769	16.5769	-28.7683				Boegoeberg 1			Africa	SARD
469	Beta-33543	32890	990	eggshell	Struthio camelus	null		-33.3833	22.1833	22.1833	-33.3833				Boomplaas			Africa	SARD
470	OxA-33818	34270	360	charcoal		null		-33.3833	22.1833	22.1833	-33.3833				Boomplaas			Africa	SARD
471	OxA-33819	34860	390	charcoal		null		-33.3833	22.1833	22.1833	-33.3833				Boomplaas			Africa	SARD
472	Pta-1811	37400	1370			null		-33.3833	22.1833	22.1833	-33.3833				Boomplaas			Africa	SARD
473	Pta-2219	33920	770	charcoal		null		-33.3833	22.1833	22.1833	-33.3833				Boomplaas			Africa	SARD
474	Pta-2220	34670	350	charcoal		null		-33.3833	22.1833	22.1833	-33.3833				Boomplaas			Africa	SARD
475	Pta-2268	26670	280			null		-33.3833	22.1833	22.1833	-33.3833				Boomplaas			Africa	SARD
476	Pta-2274	32670	240	charcoal		null		-33.3833	22.1833	22.1833	-33.3833				Boomplaas			Africa	SARD
477	Pta-2302	31680	550			null		-33.3833	22.1833	22.1833	-33.3833				Boomplaas			Africa	SARD
478	Pta-3899	13220	250	charcoal		null		-33.3833	22.1833	22.1833	-33.3833				Boomplaas			Africa	SARD
479	UW-300	21110	420	charcoal		null		-33.3833	22.1833	22.1833	-33.3833				Boomplaas			Africa	SARD
480	UW-301	14200	240	charcoal		null		-33.3833	22.1833	22.1833	-33.3833				Boomplaas			Africa	SARD
481	UW-304	32400	700	charcoal		null		-33.3833	22.1833	22.1833	-33.3833				Boomplaas			Africa	SARD
482	UW-307	1510	75			null		-33.3833	22.1833	22.1833	-33.3833				Boomplaas			Africa	SARD
483	UW-336	1955	65			null		-33.3833	22.1833	22.1833	-33.3833				Boomplaas			Africa	SARD
484	UW-337	1630	50			null		-33.3833	22.1833	22.1833	-33.3833				Boomplaas			Africa	SARD
485	UW-338	1700	50			null		-33.3833	22.1833	22.1833	-33.3833				Boomplaas			Africa	SARD
486	UW-410	9100	135			null		-33.3833	22.1833	22.1833	-33.3833				Boomplaas			Africa	SARD
487	Pta-4023	640	50	charcoal		-23.4		-32.3175	18.3161	18.3161	-32.3175				Borrow Pit Midden			Africa	SARD
489	Pta-1807	22575	270			null		-33.6667	21.8667	21.8667	-33.6667				Buffelskloof			Africa	SARD
490	UW-339	22800	850			null		-33.6667	21.8667	21.8667	-33.6667				Buffelskloof			Africa	SARD
491	OxA-22877	324	22	plant remains		-27.84		-31.5236	18.6003	18.6003	-31.5236				Buzz Shelter			Africa	SARD
492	OxA-24515	1921	25	bone	Chersina angulata	-20.708		-31.5236	18.6003	18.6003	-31.5236				Buzz Shelter (VR005)			Africa	SARD
493	OxA-25352	1646	25	bone	Chersina angulata	-20.913		-31.5236	18.6003	18.6003	-31.5236				Buzz Shelter (VR005)			Africa	SARD
494	I-7948	12730	185	charcoal		null		-34.5833	19.4667	19.4667	-34.5833				Byneskranskop 1			Africa	SARD
495	OxA-32675	1891	27	bone		null		-34.5833	19.4667	19.4667	-34.5833				Byneskranskop 1			Africa	SARD
496	OxA-3863	1370	60	bone	Ovis aries	-16.7		-34.5833	19.4667	19.4667	-34.5833				Byneskranskop 1			Africa	SARD
497	Pta-1571	3900	60			null		-34.5833	19.4667	19.4667	-34.5833				Byneskranskop 1			Africa	SARD
498	Pta-1587	9760	85			null		-34.5833	19.4667	19.4667	-34.5833				Byneskranskop 1			Africa	SARD
499	Pta-1772	6370	90			null		-34.5833	19.4667	19.4667	-34.5833				Byneskranskop 1			Africa	SARD
500	Pta-1864	255	50			null		-34.5833	19.4667	19.4667	-34.5833				Byneskranskop 1			Africa	SARD
501	Pta-1865	1880	50			null		-34.5833	19.4667	19.4667	-34.5833				Byneskranskop 1			Africa	SARD
502	Pta-1866	535	50			null		-34.5833	19.4667	19.4667	-34.5833				Byneskranskop 1			Africa	SARD
503	Pta-1905	6540	55			null		-34.5833	19.4667	19.4667	-34.5833				Byneskranskop 1			Africa	SARD
504	Pta-2347	7750	90			null		-34.5833	19.4667	19.4667	-34.5833				Byneskranskop 1			Africa	SARD
505	UW-409	6100	140			null		-34.5833	19.4667	19.4667	-34.5833				Byneskranskop 1			Africa	SARD
506	OxA-452	250	90	bone	Homo sapiens	null		-32.2	18.8833	18.8833	-32.2				Clanwilliam			Africa	SARD
507	OxA-454	440	80	bone	Homo sapiens	null		-32.2	18.8833	18.8833	-32.2				Clanwilliam			Africa	SARD
508	OxA-458	270	100	bone	Homo sapiens	null		-32.2	18.8833	18.8833	-32.2				Clanwilliam			Africa	SARD
509	Pta-4020	390	40	charcoal		-22.4		-32.3097	18.3417	18.3417	-32.3097				Connie's Limpet Bar			Africa	SARD
510	Pta-125	380	45	charcoal		null		-32.0833	18.8667	18.8667	-32.0833				De Hangen			Africa	SARD
511	Pta-126	350	50	charcoal		null		-32.0833	18.8667	18.8667	-32.0833				De Hangen			Africa	SARD
512	Pta-127	1850	50	charcoal		null		-32.0833	18.8667	18.8667	-32.0833				De Hangen			Africa	SARD
514	Pta-168	485	45	charcoal		null		-32.0833	18.8667	18.8667	-32.0833				De Hangen			Africa	SARD
515	Pta-346	390	45	plant remains		null		-32.0833	18.8667	18.8667	-32.0833				De Hangen			Africa	SARD
516	GaK-3877	1650	90	charcoal		null		-34.5333	19.3833	19.3833	-34.5333				Die Kelders			Africa	SARD
517	GaK-3955	1600	120	charcoal		null		-34.5333	19.3833	19.3833	-34.5333				Die Kelders			Africa	SARD
518	GaK-3956	1590	80	charcoal		null		-34.5333	19.3833	19.3833	-34.5333				Die Kelders			Africa	SARD
519	GX-1685	1465	100	charcoal		null		-34.5333	19.3833	19.3833	-34.5333				Die Kelders			Africa	SARD
520	GX-1687	1960	95	charcoal		null		-34.5333	19.3833	19.3833	-34.5333				Die Kelders			Africa	SARD
521	GX-1688	1960	85	charcoal		null		-34.5333	19.3833	19.3833	-34.5333				Die Kelders			Africa	SARD
522	OxA-3860	1325	60	bone	Ovis aries	-17.3		-34.5333	19.3833	19.3833	-34.5333				Die Kelders			Africa	SARD
523	OxA-3861	1290	60	bone	Ovis aries	-16.6		-34.5333	19.3833	19.3833	-34.5333				Die Kelders			Africa	SARD
524	UW-291	1570	55	charcoal		null		-34.5333	19.3833	19.3833	-34.5333				Die Kelders			Africa	SARD
525	OxA-24078	712	24	charcoal	Unidentified shrub	-25.589		-29.5985	17.0305	17.0305	-29.5985				DP2004/010			Africa	SARD
526	GX-32060	1020	60			1.6		-29.5997	17.0494	17.0494	-29.5997				Dreyer's Pan 2004/014			Africa	SARD
527	UBA-9943	665	21	bone		-17.4		-29.5997	17.0494	17.0494	-29.5997				Dreyer's Pan 2004/014			Africa	SARD
528	Pta-1581	1700	50	charcoal		null		-32.7333	17.9167	17.9167	-32.7333				Duiker Eiland			Africa	SARD
529	Pta-4799	710	45	charcoal		null		-32.3011	18.3483	18.3483	-32.3011				Dune Field Midden			Africa	SARD
531	Pta-4802	680	50	charcoal		null		-32.3011	18.3483	18.3483	-32.3011				Dune Field Midden			Africa	SARD
532	Pta-4807	510	40	charcoal		null		-32.3011	18.3483	18.3483	-32.3011				Dune Field Midden			Africa	SARD
534	Pta-5061	580	50	charcoal		null		-32.3011	18.3483	18.3483	-32.3011				Dune Field Midden			Africa	SARD
535	Pta-5062	640	40	charcoal		null		-32.3011	18.3483	18.3483	-32.3011				Dune Field Midden			Africa	SARD
538	Pta-5276	620	50	charcoal		null		-32.3011	18.3483	18.3483	-32.3011				Dune Field Midden			Africa	SARD
539	Pta-5277	600	40	charcoal		null		-32.3011	18.3483	18.3483	-32.3011				Dune Field Midden			Africa	SARD
540	Pta-5280	650	50	charcoal		null		-32.3011	18.3483	18.3483	-32.3011				Dune Field Midden			Africa	SARD
544	Pta-6337	640	20	charcoal		null		-32.3011	18.3483	18.3483	-32.3011				Dune Field Midden			Africa	SARD
545	Pta-6721	690	50	charcoal		null		-32.3011	18.3483	18.3483	-32.3011				Dune Field Midden			Africa	SARD
546	Pta-6730	570	50	charcoal		null		-32.3011	18.3483	18.3483	-32.3011				Dune Field Midden			Africa	SARD
553	Pta-7889	590	50	charcoal		null		-32.3011	18.3483	18.3483	-32.3011				Dune Field Midden			Africa	SARD
554	Pta-7894	640	40	charcoal		null		-32.3011	18.3483	18.3483	-32.3011				Dune Field Midden			Africa	SARD
555	Pta-7897	630	35	charcoal		null		-32.3011	18.3483	18.3483	-32.3011				Dune Field Midden			Africa	SARD
556	Pta-3564	1830	60	charcoal		null		-32.9333	26.5	26.5	-32.9333				Edgehill			Africa	SARD
557	GaK 4338	12450	280			null		-32.3174	18.3178	18.3178	-32.3174				Elands Bay Cave			Africa	SARD
558	GaK-4335	1120	85			null		-32.3174	18.3178	18.3178	-32.3174				Elands Bay Cave			Africa	SARD
560	GaK-4337	1520	80			null		-32.3174	18.3178	18.3178	-32.3174				Elands Bay Cave			Africa	SARD
561	GifA-13009/SacA-31991	33270	430	charcoal		null		-32.3174	18.3178	18.3178	-32.3174				Elands Bay Cave			Africa	SARD
562	Pta-1596	42800	1900	charcoal		null		-32.3174	18.3178	18.3178	-32.3174				Elands Bay Cave			Africa	SARD
563	Pta-1597	20180	220	charcoal		null		-32.3174	18.3178	18.3178	-32.3174				Elands Bay Cave			Africa	SARD
564	Pta-1815	320	70			null		-32.3174	18.3178	18.3178	-32.3174				Elands Bay Cave			Africa	SARD
566	Pta-4321	13600	140			null		-32.3174	18.3178	18.3178	-32.3174				Elands Bay Cave			Africa	SARD
567	Pta-5304	20500	240	charcoal		null		-32.3174	18.3178	18.3178	-32.3174				Elands Bay Cave			Africa	SARD
568	Pta-5308	17800	180	charcoal		null		-32.3174	18.3178	18.3178	-32.3174				Elands Bay Cave			Africa	SARD
569	Pta-5311	41700	1700	charcoal		null		-32.3174	18.3178	18.3178	-32.3174				Elands Bay Cave			Africa	SARD
572	Pta-5595	1310	40			null		-32.3174	18.3178	18.3178	-32.3174				Elands Bay Cave			Africa	SARD
573	Pta-6756	11370	110			null		-32.3174	18.3178	18.3178	-32.3174				Elands Bay Cave			Africa	SARD
574	Pta-6757	13020	130			null		-32.3174	18.3178	18.3178	-32.3174				Elands Bay Cave			Africa	SARD
575	Pta-6761	13260	120			null		-32.3174	18.3178	18.3178	-32.3174				Elands Bay Cave			Africa	SARD
576	Pta-2460	590	50			-23.8		-32.3169	18.316	18.316	-32.3169				Elands Bay Open			Africa	SARD
577	Pta-2465	705	45			-21.1		-32.3169	18.316	18.316	-32.3169				Elands Bay Open			Africa	SARD
578	Pta-2469	1470	50			-22.3		-32.3169	18.316	18.316	-32.3169				Elands Bay Open			Africa	SARD
579	Pta-2569	1470	50			null		-32.3169	18.316	18.316	-32.3169				Elands Bay Open			Africa	SARD
580	Pta-4811	670	50	plant remains		null		-32.5167	18.6	18.6	-32.5167				Faraoskop			Africa	SARD
581	Pta-4070	690	40	charcoal		-19		-32.1667	18.3122	18.3122	-32.1667				Grootrif G			Africa	SARD
582	Pta-4018	990	60	charcoal		-21.7		-32.3167	18.3	18.3	-32.3167				Hail Storm Midden			Africa	SARD
583	Pta-4262a	910	40	charcoal		-21.9		-32.3167	18.3	18.3	-32.3167				Hail Storm Midden			Africa	SARD
584	Pta-3917	6190	80			null		-33.6667	24.35	24.35	-33.6667				Havens Cave			Africa	SARD
585	Pta-4610	1280	50			null		-33.6667	24.35	24.35	-33.6667				Havens Cave			Africa	SARD
586	UGAMS-5252	340	30			-16.2		-30.3142	17.2769	17.2769	-30.3142				Hondeklipbaai 2007/007			Africa	SARD
587	Pta-3970a	1560	40			null		-33.9667	24.9167	24.9167	-33.9667				Kabeljous River Mouth			Africa	SARD
588	Pta-2286	5355	55	bone		null		-33.7833	23.0833	23.0833	-33.7833				Kangkara Cave			Africa	SARD
589	Pta-2287	6600	75	bone		null		-33.7833	23.0833	23.0833	-33.7833				Kangkara Cave			Africa	SARD
590	Pta-2307	9260	90	bone		null		-33.7833	23.0833	23.0833	-33.7833				Kangkara Cave			Africa	SARD
591	Pta-2812	7330	100	bone		null		-33.7833	23.0833	23.0833	-33.7833				Kangkara Cave			Africa	SARD
592	OxA-22934	1219	23	eggshell	Struthio camelus	-7.25		-29.5014	17.0553	17.0553	-29.5014				Kareedoringvlei 2001/012			Africa	SARD
594	OxA-3864	1630	60	bone	Ovis aries	-19.4		-32.7333	17.9333	17.9333	-32.7333				Kasteelberg A			Africa	SARD
595	OxA-3865	1430	55	bone	Ovis aries	-17.5		-32.7333	17.9333	17.9333	-32.7333				Kasteelberg A			Africa	SARD
596	Pta-3461	1790	40			null		-32.7333	17.9333	17.9333	-32.7333				Kasteelberg A			Africa	SARD
597	Pta-3711	1860	60			null		-32.7333	17.9333	17.9333	-32.7333				Kasteelberg A			Africa	SARD
601	Pta-3737	190	40			null		-32.7333	17.9333	17.9333	-32.7333				Kasteelberg B			Africa	SARD
602	Pta-3742	920	40			null		-32.7333	17.9333	17.9333	-32.7333				Kasteelberg B			Africa	SARD
603	Pta-3747	880	50			null		-32.7333	17.9333	17.9333	-32.7333				Kasteelberg B			Africa	SARD
604	Pta-3787	910	50			null		-32.7333	17.9333	17.9333	-32.7333				Kasteelberg B			Africa	SARD
605	Pta-3994	1200	45			null		-32.7333	17.9333	17.9333	-32.7333				Kasteelberg B			Africa	SARD
606	Pta-3995	1300	60			null		-32.7333	17.9333	17.9333	-32.7333				Kasteelberg B			Africa	SARD
607	Pta-3998	1220	45			null		-32.7333	17.9333	17.9333	-32.7333				Kasteelberg B			Africa	SARD
622	Pta-4671	1990	50	charcoal		null		-33.1667	18.9	18.9	-33.1667				Klein Kliphuis			Africa	SARD
623	Pta-4672	1230	50	charcoal		null		-33.1667	18.9	18.9	-33.1667				Klein Kliphuis			Africa	SARD
624	Pta-4685	32300	1400	charcoal		null		-33.1667	18.9	18.9	-33.1667				Klein Kliphuis			Africa	SARD
625	OxA-24516	607	24	bone	Raphicerus campestris	-15.005		-30.2228	17.2399	17.2399	-30.2228				KN2001/009			Africa	SARD
626	OxA-24517	262	23	bone	Chersina angulata	-17.961		-30.2389	17.2533	17.2533	-30.2389				KN2005/067			Africa	SARD
627	OxA-24518	321	23	bone	Chersina angulata	-18.894		-30.2389	17.2533	17.2533	-30.2389				KN2005/067			Africa	SARD
628	OxA-24519	891	23	bone	Chersina angulata	-18.341		-30.2389	17.2533	17.2533	-30.2389				KN2005/067			Africa	SARD
629	OxA-24520	339	24	bone	Chersina angulata	-17.889		-30.2389	17.2533	17.2533	-30.2389				KN2005/067			Africa	SARD
630	OxA-24521	354	23	bone	Chersina angulata	-19.248		-30.2389	17.2533	17.2533	-30.2389				KN2005/067			Africa	SARD
631	OxA-24522	355	24	bone	Chersina angulata	-19.899		-30.2389	17.2533	17.2533	-30.2389				KN2005/067			Africa	SARD
632	OxA-22977	1579	24	charcoal		-7.25		-30.2361	17.2503	17.2503	-30.2361				Koingnaas 2004/012			Africa	SARD
633	OxA-22930	973	24	bone	Chersina�angulata	-18.41		-30.2358	17.2494	17.2494	-30.2358				Koingnaas 2004/015E			Africa	SARD
634	OxA-22933	1625	25	bone	Bos taurus	-15.753		-30.235	17.25	17.25	-30.235				Koingnaas 2005/041			Africa	SARD
635	OxA-22979	1631	23	charcoal		-14.15		-30.235	17.25	17.25	-30.235				Koingnaas 2005/041			Africa	SARD
636	OxA-22932	1598	25	bone	Chersina�angulata	-16.558		-30.2369	17.2497	17.2497	-30.2369				Koingnaas 2005/054			Africa	SARD
637	OxA-22931	368	23	bone	Chersina�angulata	-17.52		-30.0847	17.2481	17.2481	-30.0847				Koingnaas 2005/135B			Africa	SARD
638	OxA-25346	701	23	bone	Chersina angulata	-18.69		-31.2425	18.0516	18.0516	-31.2425				Komkans 2 (KK002)			Africa	SARD
639	OxA-25347	334	23	bone	Chersina angulata	-20.045		-31.2425	18.0516	18.0516	-31.2425				Komkans 2 (KK002)			Africa	SARD
640	OxA-25348	175	23	bone	Chersina angulata	-18.993		-31.2425	18.0516	18.0516	-31.2425				Komkans 2 (KK002)			Africa	SARD
641	OxA-25349	1462	24	bone	Chersina angulata	-18.651		-31.2425	18.0516	18.0516	-31.2425				Komkans 2 (KK002)			Africa	SARD
642	OxA-25350	932	24	bone	Chersina angulata	-18.297		-31.2425	18.0516	18.0516	-31.2425				Komkans 2 (KK002)			Africa	SARD
643	OxA-25351	644	23	bone	Chersina angulata	-18.711		-31.2425	18.0516	18.0516	-31.2425				Komkans 2 (KK002)			Africa	SARD
644	Pta-5517	970	50	charcoal		null		-33.1333	17.9833	17.9833	-33.1333				Kreeftebaai (Posberg Reserve)			Africa	SARD
646	UBA-9941	1524	22	bone	Chersina�angulata	-20.4		-30.3778	17.3083	17.3083	-30.3778				Langklip 2001/013			Africa	SARD
649	UBA-9940	707	37	bone	Oryx gazella	-16.8		-30.3694	17.3006	17.3006	-30.3694				Langklip 2004/011			Africa	SARD
650	OxA-22980	924	22	charcoal		-15.45		-30.3697	17.3003	17.3003	-30.3697				Langklip 2004/011B			Africa	SARD
651	OxA-24557	394	24	bone	Raphicerus campestris	-18.074		-30.3609	17.2936	17.2936	-30.3609				LK2001/015			Africa	SARD
652	OxA-24558	420	24	bone	Chersina angulata	-18.809		-30.3609	17.2936	17.2936	-30.3609				LK2001/015			Africa	SARD
653	OxA-24559	403	24	bone	Raphicerus campestris	-14.311		-30.3609	17.2936	17.2936	-30.3609				LK2001/015			Africa	SARD
654	OxA-24560	401	22	bone	Chersina angulata	-19.695		-30.3609	17.2936	17.2936	-30.3609				LK2001/015			Africa	SARD
655	OxA-24561	442	24	bone	Chersina angulata	-19.794		-30.3609	17.2936	17.2936	-30.3609				LK2001/015			Africa	SARD
656	OxA-24562	398	25	bone	Chersina angulata	-18.924		-30.3609	17.2936	17.2936	-30.3609				LK2001/015			Africa	SARD
657	L-336E	7750	300	charcoal		null		-34.0167	23.4167	23.4167	-34.0167				Matjies River			Africa	SARD
658	L-336F	5400	250			null		-34.0167	23.4167	23.4167	-34.0167				Matjies River			Africa	SARD
659	L-336G	10500	400	charcoal		null		-34.0167	23.4167	23.4167	-34.0167				Matjies River			Africa	SARD
660	L-336H	11250	400	charcoal		null		-34.0167	23.4167	23.4167	-34.0167				Matjies River			Africa	SARD
661	OxA-V-2064-52	7295	32			null		-34.0167	23.4167	23.4167	-34.0167				Matjies River			Africa	SARD
662	OxA-V-2064-56	9688	36			null		-34.0167	23.4167	23.4167	-34.0167				Matjies River			Africa	SARD
663	Pta-6686	9610	170	charcoal		null		-34.0167	23.4167	23.4167	-34.0167				Matjies River			Africa	SARD
664	Pta-6687	7900	340	charcoal		null		-34.0167	23.4167	23.4167	-34.0167				Matjies River			Africa	SARD
665	Pta-6688	7920	100	charcoal		null		-34.0167	23.4167	23.4167	-34.0167				Matjies River			Africa	SARD
666	Pta-6691	7010	80	charcoal		null		-34.0167	23.4167	23.4167	-34.0167				Matjies River			Africa	SARD
667	Pta-6702	10660	280	charcoal		null		-34.0167	23.4167	23.4167	-34.0167				Matjies River			Africa	SARD
668	Pta-6811	6720	25	charcoal		null		-34.0167	23.4167	23.4167	-34.0167				Matjies River			Africa	SARD
670	Pta-6823	7400	30	charcoal		null		-34.0167	23.4167	23.4167	-34.0167				Matjies River			Africa	SARD
672	Pta-6838	10120	40	charcoal		null		-34.0167	23.4167	23.4167	-34.0167				Matjies River			Africa	SARD
673	Pta-6856	4740	50	charcoal		null		-34.0167	23.4167	23.4167	-34.0167				Matjies River			Africa	SARD
676	Pta-6936	9890	70	charcoal		null		-34.0167	23.4167	23.4167	-34.0167				Matjies River			Africa	SARD
677	Pta-6937	9790	90	charcoal		null		-34.0167	23.4167	23.4167	-34.0167				Matjies River			Africa	SARD
679	Pta-6975	5390	70			null		-34.0167	23.4167	23.4167	-34.0167				Matjies River			Africa	SARD
680	Pta-6976	5370	70			null		-34.0167	23.4167	23.4167	-34.0167				Matjies River			Africa	SARD
681	UCLA-1746-C-1	5310	60			null		-34.0167	23.4167	23.4167	-34.0167				Matjies River			Africa	SARD
682	UCLA-1746-C-2	10100	190			null		-34.0167	23.4167	23.4167	-34.0167				Matjies River			Africa	SARD
683	OxA-24555	717	25	bone	Chersina angulata	-19.054		-30.4647	17.3613	17.3613	-30.4647				MB2005/013			Africa	SARD
684	OxA-24626	680	25	bone	Chersina angulata	-20.161		-30.4654	17.3612	17.3612	-30.4654				MB2005/028A			Africa	SARD
688	Pta-666	7660	80			null		-33.3167	25.2833	25.2833	-33.3167				Melkhoutboom			Africa	SARD
689	Pta-668	6980	65			null		-33.3167	25.2833	25.2833	-33.3167				Melkhoutboom			Africa	SARD
690	Pta-680	5900	90			null		-33.3167	25.2833	25.2833	-33.3167				Melkhoutboom			Africa	SARD
691	Pta-3640	1780	60	charcoal		-21.1		-32.3375	18.3167	18.3167	-32.3375				Mike Taylor's Midden			Africa	SARD
694	OxA-22978	650	22			-15.77		-30.465	17.3617	17.3617	-30.465				Mitchell's Bay 2005/027			Africa	SARD
695	GX-32521	850	60			-2.2		-30.4608	17.3644	17.3644	-30.4608				Mitchell's Bay 2005/119			Africa	SARD
696	GrN-4728	45900	2100	charcoal		null		-33.8333	20.1667	20.1667	-33.8333				Montagu Cave			Africa	SARD
697	GrN-5703	1930	60	charcoal		null		-34.1014	23.3784	23.3784	-34.1014				Nelson Bay Cave			Africa	SARD
698	I-6515	11080	260	charcoal		null		-34.1014	23.3784	23.3784	-34.1014				Nelson Bay Cave			Africa	SARD
699	I-6516	16700	240	charcoal		null		-34.1014	23.3784	23.3784	-34.1014				Nelson Bay Cave			Africa	SARD
700	Pta-1360	1500	35	charcoal		null		-34.1014	23.3784	23.3784	-34.1014				Nelson Bay Cave			Africa	SARD
701	Pta-1361	455	30	charcoal		null		-34.1014	23.3784	23.3784	-34.1014				Nelson Bay Cave			Africa	SARD
702	Pta-2909	5890	70	charcoal		null		-34.1014	23.3784	23.3784	-34.1014				Nelson Bay Cave			Africa	SARD
703	Pta-2915	5860	70	charcoal		null		-34.1014	23.3784	23.3784	-34.1014				Nelson Bay Cave			Africa	SARD
704	Pta-2933	5320	220	charcoal		null		-34.1014	23.3784	23.3784	-34.1014				Nelson Bay Cave			Africa	SARD
705	Pta-3361	850	50	charcoal		null		-34.1014	23.3784	23.3784	-34.1014				Nelson Bay Cave			Africa	SARD
706	Pta-3362	650	50	charcoal		null		-34.1014	23.3784	23.3784	-34.1014				Nelson Bay Cave			Africa	SARD
707	Pta-391	8990	80	charcoal		null		-34.1014	23.3784	23.3784	-34.1014				Nelson Bay Cave			Africa	SARD
708	Pta-392	10150	90	charcoal		null		-34.1014	23.3784	23.3784	-34.1014				Nelson Bay Cave			Africa	SARD
709	Q-1085	10256	210	charcoal		null		-34.1014	23.3784	23.3784	-34.1014				Nelson Bay Cave			Africa	SARD
710	UW-162	11505	110	charcoal		null		-34.1014	23.3784	23.3784	-34.1014				Nelson Bay Cave			Africa	SARD
711	UW-164	10180	85	charcoal		null		-34.1014	23.3784	23.3784	-34.1014				Nelson Bay Cave			Africa	SARD
712	UW-175	18100	550	sediment		null		-34.1014	23.3784	23.3784	-34.1014				Nelson Bay Cave			Africa	SARD
713	UW-176	6020	160	charcoal		null		-34.1014	23.3784	23.3784	-34.1014				Nelson Bay Cave			Africa	SARD
714	UW-181	8070	240	other		null		-34.1014	23.3784	23.3784	-34.1014				Nelson Bay Cave			Africa	SARD
716	UW-186	6050	80	sediment		null		-34.1014	23.3784	23.3784	-34.1014				Nelson Bay Cave			Africa	SARD
717	UW-187	5825	150	sediment		null		-34.1014	23.3784	23.3784	-34.1014				Nelson Bay Cave			Africa	SARD
718	UW-216	5830	115	charcoal		null		-34.1014	23.3784	23.3784	-34.1014				Nelson Bay Cave			Africa	SARD
720	UW-223	24100	660	sediment		null		-34.1014	23.3784	23.3784	-34.1014				Nelson Bay Cave			Africa	SARD
721	UW-290	22400	340	sediment		null		-34.1014	23.3784	23.3784	-34.1014				Nelson Bay Cave			Africa	SARD
722	Pta-6203b	270	45	plant remains		null		-30.2	17.9	17.9	-30.2				Niekerksfontein			Africa	SARD
723	Pta-5364	350	50	plant remains		null		-30.2	17.9	17.9	-30.2				Niekerksfontein 64			Africa	SARD
724	Beta-230589	310	40			-18.5		-30.2	17.9	17.9	-30.2				Niekerksfontein 74			Africa	SARD
726	AA-2115	4830	250	bone	Homo sapiens	null		-33.9333	22.6167	22.6167	-33.9333				Oakhurst			Africa	SARD
727	AA-2117	4995	215	bone	Homo sapiens	null		-33.9333	22.6167	22.6167	-33.9333				Oakhurst			Africa	SARD
728	AA-2119	4870	210	bone	Homo sapiens	null		-33.9333	22.6167	22.6167	-33.9333				Oakhurst			Africa	SARD
729	Pta-520	3450	55	charcoal		null		-33.9333	22.6167	22.6167	-33.9333				Oakhurst			Africa	SARD
730	Pta-5605	570	20			-24.2		-32.3394	18.3333	18.3333	-32.3394				Pancho's Kitchen Midden			Africa	SARD
731	Pta-5921	880	50			-23.8		-32.3394	18.3333	18.3333	-32.3394				Pancho's Kitchen Midden			Africa	SARD
732	Pta-1615	870	50	charcoal		null		-32.8071	17.8837	17.8837	-32.8071				Paternoster Midden			Africa	SARD
733	Pta-1616	855	45	charcoal		null		-32.8071	17.8837	17.8837	-32.8071				Paternoster Midden			Africa	SARD
734	Pta-1637	1000	70	bone	Chersina�angulata	null		-32.8071	17.8837	17.8837	-32.8071				Paternoster Midden			Africa	SARD
735	Pta-5478	1050	60	charcoal		null		-33.1011	18.0008	18.0008	-33.1011				Posberg Reserve: Drie Susters			Africa	SARD
736	AA-98830	17700	590			null		-32.55	19.25	19.25	-32.55				Putslaagte 8			Africa	SARD
737	AA-98833	33170	560			null		-32.55	19.25	19.25	-32.55				Putslaagte 8			Africa	SARD
738	AA-99784	18500	280			null		-32.55	19.25	19.25	-32.55				Putslaagte 8			Africa	SARD
739	AA-89907	679	44			-10.1		-31.5261	18.6011	18.6011	-31.5261				Reception Shelter			Africa	SARD
740	AA-89909	828	44	bone	Chersina�angulata	-22.2		-31.5261	18.6011	18.6011	-31.5261				Reception Shelter			Africa	SARD
741	OxA-22876	622	21	wood		-19.86		-31.5261	18.6011	18.6011	-31.5261				Reception Shelter			Africa	SARD
742	OxA-22982	474	22	charcoal		-22.91		-31.5261	18.6011	18.6011	-31.5261				Reception Shelter			Africa	SARD
743	OxA-24513	589	23	bone	Chersina angulata	-22.164		-31.5261	18.6011	18.6011	-31.5261				Reception Shelter (VR001)			Africa	SARD
744	OxA-24514	394	23	bone	Chersina angulata	-20.9		-31.5261	18.6011	18.6011	-31.5261				Reception Shelter (VR001)			Africa	SARD
745	OxA-25353	1897	25	bone	Chersina angulata	-19.379		-31.5261	18.6011	18.6011	-31.5261				Reception Shelter (VR001)			Africa	SARD
746	OxA-25354	1840	26	bone	Bos taurus	-16.078		-31.5261	18.6011	18.6011	-31.5261				Reception Shelter (VR001)			Africa	SARD
748	Pta-2005	955	50	bone	Homo sapiens	-14.6		-33.0373	17.9142	17.9142	-33.0373				Saldanha			Africa	SARD
749	Pta-9099	430	45	bone	Antidorcas marsupialis	-15.8		-29.6825	17.0631	17.0631	-29.6825				Sandkop 2001/026			Africa	SARD
750	Pta-9105	420	45	bone	Antidorcas marsupialis	-16.3		-29.6825	17.0631	17.0631	-29.6825				Sandkop 2001/026			Africa	SARD
751	Pta-9214	370	45	bone	Antidorcas marsupialis	-16.6		-29.6825	17.0631	17.0631	-29.6825				Sandkop 2001/026			Africa	SARD
752	OxA-22981	400	22	charcoal		-21.34		-29.6886	17.0636	17.0636	-29.6886				Sandkop 2005/057A			Africa	SARD
753	OxA-22974	611	23	bone	Chersina�angulata	-18.22		-29.6889	17.0642	17.0642	-29.6889				Sandkop 2005/096A			Africa	SARD
754	OxA-22975	654	23	bone	Chersina�angulata	-18.23		-29.6889	17.0642	17.0642	-29.6889				Sandkop 2005/096A			Africa	SARD
755	Pta-6340	450	35	charcoal		-24.4		-32.3667	18.3667	18.3667	-32.3667				Scorpion Shelter			Africa	SARD
756	Pta-6480	1040	50	charcoal		-24.3		-32.3667	18.3667	18.3667	-32.3667				Scorpion Shelter			Africa	SARD
757	SR-82	1190	100			null		-33.7333	24.7833	24.7833	-33.7333				Scott's Cave			Africa	SARD
758	Y-1425	360	80			null		-33.7333	24.7833	24.7833	-33.7333				Scott's Cave			Africa	SARD
762	OxA-24523	570	25	bone	Chersina angulata	-19.542		-29.6868	17.0657	17.0657	-29.6868				SK2001/024(a)			Africa	SARD
763	OxA-24524	606	25	bone	Chersina angulata	-18.983		-29.6833	17.0642	17.0642	-29.6833				SK2001/039			Africa	SARD
764	OxA-24525	609	25	bone	Chersina angulata	-19.034		-29.6833	17.0642	17.0642	-29.6833				SK2001/039			Africa	SARD
765	OxA-24550	389	24	bone	Unidentified bovid	-15.515		-29.6872	17.0649	17.0649	-29.6872				SK2005/095			Africa	SARD
766	OxA-24551	468	25	bone	Chersina angulata	-18.381		-29.6872	17.0649	17.0649	-29.6872				SK2005/095			Africa	SARD
767	OxA-24076	425	24	charcoal	Unidentified shrub	-22.286		-29.6777	17.0569	17.0569	-29.6777				SK2006/006			Africa	SARD
768	OxA-24077	377	24	charcoal	Unidentified shrub	-18.532		-29.6777	17.0569	17.0569	-29.6777				SK2006/006			Africa	SARD
769	OxA-25329	401	25	charcoal	unknown shrub	-23.441		-29.6777	17.0569	17.0569	-29.6777				SK2006/006			Africa	SARD
770	UGAMS-10296	940	25			null		-32	18.3167	18.3167	-32				Soutpansklipheuwel028			Africa	SARD
772	UGAMS-8565	1160	30			null		-32	18.3167	18.3167	-32				Soutpansklipheuwel051			Africa	SARD
774	UBA-17609	14350	10			null		-28.8631	17.0775	17.0775	-28.8631				Spitzkloof A			Africa	SARD
776	UBA-17617	52150	800			null		-28.8631	17.0775	17.0775	-28.8631				Spitzkloof A			Africa	SARD
777	UBA-17618	51550	850			null		-28.8631	17.0775	17.0775	-28.8631				Spitzkloof A			Africa	SARD
778	D-AMS-005181	718	23			null		-28.8631	17.0775	17.0775	-28.8631				Spitzkloof B			Africa	SARD
779	D-AMS-005182	1473	27			null		-28.8631	17.0775	17.0775	-28.8631				Spitzkloof B			Africa	SARD
780	GrA-0930	1490	50	bone	Ovis aries	null		-30.2944	17.2722	17.2722	-30.2944				Spoeg River Cave			Africa	SARD
781	GrA-9027	1260	50	bone	Ovis aries	null		-30.2944	17.2722	17.2722	-30.2944				Spoeg River Cave			Africa	SARD
782	GrA-9028	1900	50	bone	Ovis aries	null		-30.2944	17.2722	17.2722	-30.2944				Spoeg River Cave			Africa	SARD
783	GrA-9029	1890	50	bone	Ovis aries	null		-30.2944	17.2722	17.2722	-30.2944				Spoeg River Cave			Africa	SARD
784	GrA-9032	1900	50	bone	Ovis aries	null		-30.2944	17.2722	17.2722	-30.2944				Spoeg River Cave			Africa	SARD
785	Pta-4745	1920	40			-21		-30.2944	17.2722	17.2722	-30.2944				Spoeg River Cave			Africa	SARD
786	Pta-4753	1390	50			-23.2		-30.2944	17.2722	17.2722	-30.2944				Spoeg River Cave			Africa	SARD
787	Pta-6749	1930	50			-17.9		-30.2944	17.2722	17.2722	-30.2944				Spoeg River Cave			Africa	SARD
788	Pta-6750	1450	50			-17		-30.2944	17.2722	17.2722	-30.2944				Spoeg River Cave			Africa	SARD
789	Pta-4035	1150	50	charcoal		-19.4		-32.3222	18.3364	18.3364	-32.3222				Spring Cave			Africa	SARD
790	Pta-4042	840	50	charcoal		-16.6		-32.3222	18.3364	18.3364	-32.3222				Spring Cave			Africa	SARD
791	Pta-4062	460	40	charcoal		-18.3		-32.3222	18.3364	18.3364	-32.3222				Spring Cave			Africa	SARD
792	Pta-9311	1770	50			null		-34.1167	24.7667	24.7667	-34.1167				St Francis Bay			Africa	SARD
793	Pta-3309	1580	50	charcoal		-24		-32.3408	18.3989	18.3989	-32.3408				Tortoise Cave			Africa	SARD
794	Pta-3310	1620	50	charcoal		-23.5		-32.3408	18.3989	18.3989	-32.3408				Tortoise Cave			Africa	SARD
795	Pta-3311	1610	50	charcoal		-23.5		-32.3408	18.3989	18.3989	-32.3408				Tortoise Cave			Africa	SARD
796	Pta-3312	1680	50	charcoal		-23.4		-32.3408	18.3989	18.3989	-32.3408				Tortoise Cave			Africa	SARD
797	Pta-3600	760	50	plant remains		-23.3		-32.3408	18.3989	18.3989	-32.3408				Tortoise Cave			Africa	SARD
798	Pta-5615	1780	50	charcoal		-23.9		-32.3408	18.3989	18.3989	-32.3408				Tortoise Cave			Africa	SARD
799	Pta-5616	1800	60	charcoal		-23.7		-32.3408	18.3989	18.3989	-32.3408				Tortoise Cave			Africa	SARD
800	Pta-5817	1590	50	charcoal		-24.1		-32.3408	18.3989	18.3989	-32.3408				Tortoise Cave			Africa	SARD
801	Pta-5855	1660	45	charcoal		-24.2		-32.3408	18.3989	18.3989	-32.3408				Tortoise Cave			Africa	SARD
803	D-AMS-004516	1829	27	charcoal		null		-31.5261	18.6011	18.6011	-31.5261				Varsche Rivier 003			Africa	SARD
804	D-AMS-004517	1930	28	charcoal		null		-31.5261	18.6011	18.6011	-31.5261				Varsche Rivier 003			Africa	SARD
805	D-AMS-004518	1962	30	charcoal		null		-31.5261	18.6011	18.6011	-31.5261				Varsche Rivier 003			Africa	SARD
806	UGAMS-11684	220	20	plant remains		-22		-31.5261	18.6011	18.6011	-31.5261				Varsche Rivier 003			Africa	SARD
807	UGAMS-11685	1410	20	Bone		-21.4		-31.5261	18.6011	18.6011	-31.5261				Varsche Rivier 003			Africa	SARD
808	Gx-14815	940	70	bone	Homo sapiens	null		-32.35	18.4167	18.4167	-32.35				Verloren Vlei			Africa	SARD
809	Pta-5527	420	40	charcoal		null		-33.2333	19.4	19.4	-33.2333				Voelvlei			Africa	SARD
810	Pta-5547	373	21	charcoal		null		-33.2333	19.4	19.4	-33.2333				Voelvlei			Africa	SARD
811	Pta-5551	1920	50	charcoal		null		-33.2333	19.4	19.4	-33.2333				Voelvlei			Africa	SARD
812	Pta-4405	1000	50	bone	Homo sapiens	null		-31.5333	18.3167	18.3167	-31.5333				Watterbakke, Lutzville			Africa	SARD
813	GaK-1541	8260	720	charcoal		null		-33.325	26.1417	26.1417	-33.325				Wilton Large Rock Shelter			Africa	SARD
814	Pta-4608	1380	50	charcoal		null		-32.9167	17.9833	17.9833	-32.9167				Witklip			Africa	SARD
815	Pta-4609	1860	50	charcoal		null		-32.9167	17.9833	17.9833	-32.9167				Witklip			Africa	SARD
816	Pta-5467	330	45	charcoal		null		-32.9167	17.9833	17.9833	-32.9167				Witklip			Africa	SARD
817	Pta-5469	500	50	charcoal		null		-32.9167	17.9833	17.9833	-32.9167				Witklip			Africa	SARD
818	Pta-926	1490	55	bone	Homo sapiens	-14.5		-33.3502	18.1543	18.1543	-33.3502				Ysterfontein			Africa	SARD
