# Supplementary material for: Frequent disturbances enhanced the resilience of past human populations
Source: Nature. 2024 May 1;629(8013):837–42. doi: 10.1038/s41586-024-07354-8 (PMC11111401; doi:10.1038/s41586-024-07354-8)
Supplement: Supplementary file 17 — Radiocarbon data for South Africa (SRZ). [file 41586_2024_7354_MOESM17_ESM.csv]

UniqID	LabID	Age	Error	Material	Taxa	d13C	Method	old	old2	Lon	Lat	LocAccuracy	Period	SiteID	SiteName	Country	Province	Continent	Source
1	Pta-9048	2000	70	charcoal				28.763	28.763	28.763	-29.736	2			Likoaeng	Lesotho		Africa	SARD
2	Pta-506	2010	50	charcoal				31.983	31.983	31.983	-27.017	2			Border Cave	South Africa		Africa	SARD
3	Pta-7876	2020	60	charcoal				28.763	28.763	28.763	-29.736	2			Likoaeng	Lesotho		Africa	SARD
5	Pta-4134	2030	45	charcoal				30.717	30.717	30.717	-29.85	2			Shongweni North	South Africa		Africa	SARD
6	Pta-4764	2050	50	eggshell				20.553	20.553	20.553	-28.434	2			Biesje Poort 2	South Africa		Africa	SARD
7	Pta-7098	2060	45	charcoal				28.763	28.763	28.763	-29.736	2			Likoaeng	Lesotho		Africa	SARD
8	Pta-3108	2070	50	charcoal				30.377	30.377	30.377	-30.687	2			Borchers Shelter	South Africa		Africa	SARD
9	Pta-7870	2100	80	charcoal				28.763	28.763	28.763	-29.736	2			Likoaeng	Lesotho		Africa	SARD
10	GrA-13564	2100	50	plant remains				24.7	24.7	24.7	-31.5	2			Boundary Shelter	South Africa		Africa	SARD
11	Pta-5800	2110	50	bone				30.869	30.869	30.869	-30.072	2			Doonside	South Africa		Africa	SARD
12	Pta-6873	2120	80	charcoal				23.555	23.555	23.555	-27.846	2			Wonderwerk	South Africa		Africa	SARD
13	Beta-236644	2130	40	charcoal		-24.8		28.826	28.826	28.826	-23.268	2			Leholamogoa	South Africa		Africa	SARD
14	Beta-236645	2160	60	charcoal		-25.6		28.826	28.826	28.826	-23.268	2			Leholamogoa	South Africa		Africa	SARD
15	Pta-2971	2160	50	charcoal				29.316	29.316	29.316	-29.021	2			Clarke's Shelter	South Africa		Africa	SARD
16	Pta-838	2160	40	charcoal				29.427	29.427	29.427	-29.656	2			Good Hope Shelter	South Africa		Africa	SARD
17	Pta-8609	2180	45	charcoal				29.188	29.188	29.188	-22.265	2			Balerno Main Shelter	South Africa		Africa	SARD
18	Pta-5772	2190	50	bone				31.286	31.286	31.286	-29.453	2			Tinley Manor	South Africa		Africa	SARD
19	Pta-7117	2240	60	charcoal				27.5	27.5	27.5	-29.25	2			Rose Cottage Cave	South Africa		Africa	SARD
20	Pta-1711	2250	80	charcoal				27.817	27.817	27.817	-31.317	2			Bonawe	South Africa		Africa	SARD
21	Pta-1763	2250	65			-24.2		24.633	24.633	24.633	-27.617	2			Powerhouse Cave	South Africa		Africa	SARD
22	Pta-7994	2250	40	charcoal				29.183	29.183	29.183	-22.25	2			Balerno Shelter 3	South Africa		Africa	SARD
23	Pta-2727	2260	50	geological carbonate		0.2		23.555	23.555	23.555	-27.846	2			Wonderwerk	South Africa		Africa	SARD
24	Pta-6542	2260	50					30.467	30.467	30.467	-28.317	2			Mzinyashana Shelter	South Africa		Africa	SARD
25	Pta-7996	2270	50	charcoal				29.183	29.183	29.183	-22.25	2			Balerno Shelter 3	South Africa		Africa	SARD
26	Pta-4868	2280	50	charcoal				29.39	29.39	29.39	-29.048	2			Mhlwazini Cave	South Africa		Africa	SARD
27	GX-665	2285	115					25.5	25.5	25.5	-30.633	2			Riversmead	South Africa		Africa	SARD
28	SMU-1853	2292	120	charcoal				25.05	25.05	25.05	-31.133	2			Blydefontein	South Africa		Africa	SARD
29	OZD-450	2310	70	other				29.603	29.603	29.603	-29.33	2			Highmoor 1	South Africa		Africa	SARD
30	Pta-3426	2310	60	charcoal		-24.4		23.555	23.555	23.555	-27.846	2			Wonderwerk	South Africa		Africa	SARD
31	Beta-265300	2320	50	charcoal				27.283	27.283	27.283	-26.85	2			Holkrans	South Africa		Africa	SARD
32	Pta-292	2330	60	charcoal				29.058	29.058	29.058	-29.999	2			Belleview	South Africa		Africa	SARD
33	Pta-2733	2350	50	geological carbonate		-0.6		23.555	23.555	23.555	-27.846	2			Wonderwerk	South Africa		Africa	SARD
34	SMU-1931	2353	122	charcoal				25.05	25.05	25.05	-31.133	2			Meerkat Shelter	South Africa		Africa	SARD
35	OZD-449	2360	70	other				29.567	29.567	29.567	-29.313	2			Main Caves North	South Africa		Africa	SARD
36	Pta-7755	2370	45	eggshell				20.85	20.85	20.85	-28.067	2			Bloubos 7	South Africa		Africa	SARD
37	Pta-3247	2380	50	charcoal				29.316	29.316	29.316	-29.021	2			Clarke's Shelter	South Africa		Africa	SARD
38	Pta-2452	2390	60	charcoal		-24		24.633	24.633	24.633	-27.617	2			Equus Cave	South Africa		Africa	SARD
39	Pta-7101	2390	60	charcoal				28.763	28.763	28.763	-29.736	2			Likoaeng	Lesotho		Africa	SARD
40	Pta-4511	2390	50	eggshell				22.433	22.433	22.433	-27.65	2			Meerlust 1	South Africa		Africa	SARD
41	Pta-4309	2450	60					21.495	21.495	21.495	-30.495	2			Jagt Pan 7	South Africa		Africa	SARD
42	Pta-4678	2470	45	charcoal				28.383	28.383	28.383	-30.983	2			Strathalan A	South Africa		Africa	SARD
43	Pta-3443	2480	60	charcoal				29.937	29.937	29.937	-28.147	2			Nkupe Shelter	South Africa		Africa	SARD
44	Pta-4653	2520	60	eggshell				21.533	21.533	21.533	-30.217	2			Springbokoog 13	South Africa		Africa	SARD
45	Pta-7232	2520	50	charcoal				30.181	30.181	30.181	-28.794	2			iNkolimahashi Shelter	South Africa		Africa	SARD
46	GX-724	2530	105					25.5	25.5	25.5	-30.633	2			Riversmead	South Africa		Africa	SARD
47	OxA-V-2064-55	2532	26	bone				32.065	32.065	32.065	-28.82	2			Richards Bay	South Africa		Africa	SARD
48	GrA-23236	2555	45	bone				28.763	28.763	28.763	-29.736	2			Likoaeng	Lesotho		Africa	SARD
49	Pta-5045	2570	60	charcoal				29.39	29.39	29.39	-29.048	2			Mhlwazini Cave	South Africa		Africa	SARD
50	Pta-309	2610	50	charcoal				29.058	29.058	29.058	-29.999	2			Belleview	South Africa		Africa	SARD
51	Pta-6700	2630	60					30.467	30.467	30.467	-28.317	2			Mzinyashana Shelter	South Africa		Africa	SARD
52	Pta-4205	2630	50	eggshell				21.533	21.533	21.533	-30.217	2			Springbokoog 5	South Africa		Africa	SARD
53	Pta-9067	2640	70	bone				28.763	28.763	28.763	-29.736	2			Likoaeng North	Lesotho		Africa	SARD
54	Pta-5349	2640	60	charcoal				30.444	30.444	30.444	-28.914	2			KwaThwaleyakhe	South Africa		Africa	SARD
55	GX-723	2645	95					25.5	25.5	25.5	-30.633	2			Riversmead	South Africa		Africa	SARD
56	Pta-7093	2650	60	charcoal				28.763	28.763	28.763	-29.736	2			Likoaeng	Lesotho		Africa	SARD
57	Pta-6106	2700	60	bone				28.496	28.496	28.496	-28.753	2			Liphofung	Lesotho		Africa	SARD
58	Pta-4664	2710	50	eggshell				21.533	21.533	21.533	-30.217	2			Springbokoog 13	South Africa		Africa	SARD
59	D-AMS-1231	2728	32	bone				25.05	25.05	25.05	-31.133	2			Blydefontein	South Africa		Africa	SARD
60	Pta-4193	2730	60					21.495	21.495	21.495	-30.495	2			Jagt Pan 7	South Africa		Africa	SARD
61	OZD-448	2760	75	other				29.567	29.567	29.567	-29.313	2			Main Caves North	South Africa		Africa	SARD
62	Pta-4876	2760	50	charcoal				29.39	29.39	29.39	-29.048	2			Mhlwazini Cave	South Africa		Africa	SARD
63	OZD-451	2770	75	other				29.603	29.603	29.603	-29.33	2			Highmoor 1	South Africa		Africa	SARD
64	Pta-4154	2790	60	eggshell				20.15	20.15	20.15	-30.783	2			Breek Been Kolk 1	South Africa		Africa	SARD
65	OxA-27365	2791	25	bone		-18.6		25.05	25.05	25.05	-31.133	2			Blydefontein	South Africa		Africa	SARD
66	Pta-2870	2800	60	charcoal		-25		20.967	20.967	20.967	-28.65	2			Zoovoorbij	South Africa		Africa	SARD
67	Pta-2977	2810	60	charcoal				28.948	28.948	28.948	-28.492	2			Diamond Shelter	South Africa		Africa	SARD
68	GrA-23233	2810	45	bone				28.763	28.763	28.763	-29.736	2			Likoaeng	Lesotho		Africa	SARD
69	Pta-3497	2830	60	charcoal				27.817	27.817	27.817	-31.317	2			Bonawe	South Africa		Africa	SARD
70	Pta-4215	2840	60	charcoal				30.75	30.75	30.75	-29.8	2			Umhlatuzana	South Africa		Africa	SARD
71	Pta-6708	2840	60					30.467	30.467	30.467	-28.317	2			Mzinyashana Shelter	South Africa		Africa	SARD
72	Pta-6787	2850	60	charcoal				27.438	27.438	27.438	-29.236	2			De Hoop	South Africa		Africa	SARD
73	GrA-23239	2860	45	charcoal				28.763	28.763	28.763	-29.736	2			Likoaeng	Lesotho		Africa	SARD
74	Pta-2871	2860	45	charcoal		-25.3		20.967	20.967	20.967	-28.65	2			Zoovoorbij	South Africa		Africa	SARD
75	Pta-2888	2860	45	charcoal		-24.4		20.967	20.967	20.967	-28.65	2			Zoovoorbij	South Africa		Africa	SARD
76	GrN-5023	2860	35	charcoal				31.059	31.059	31.059	-26.162	2			Castle Quarry	Eswatini		Africa	SARD
77	GrA-26178	2875	35	bone				28.763	28.763	28.763	-29.736	2			Likoaeng	Lesotho		Africa	SARD
78	OZD-447	2900	80	other				29.567	29.567	29.567	-29.313	2			Main Caves North	South Africa		Africa	SARD
79	Pta-2543	2910	60	charcoal		-24.9		23.555	23.555	23.555	-27.846	2			Wonderwerk	South Africa		Africa	SARD
80	Pta-2729	2930	60	geological carbonate		-0.9		23.555	23.555	23.555	-27.846	2			Wonderwerk	South Africa		Africa	SARD
81	Pta-6539	2930	20					30.467	30.467	30.467	-28.317	2			Mzinyashana Shelter	South Africa		Africa	SARD
82	Pta-5803	2940	50	bone				31.229	31.229	31.229	-29.52	2			Ballito Bay	South Africa		Africa	SARD
83	Pta-3499	2960	60	charcoal				27.817	27.817	27.817	-31.317	2			Bonawe	South Africa		Africa	SARD
84	Pta-8654	2960	60					29.148	29.148	29.148	-22.233	2			Tshisiku Shelter	South Africa		Africa	SARD
85	Pta-2974	3020	60	charcoal				28.948	28.948	28.948	-28.492	2			Diamond Shelter	South Africa		Africa	SARD
86	Pta-7254	3020	60	charcoal				27.567	27.567	27.567	-28.633	2			Twyfelpoort	South Africa		Africa	SARD
87	Pta-3450	3040	50	bone				27.783	27.783	27.783	-31	2			Ravenscraig	South Africa		Africa	SARD
88	OxA-22966	3047	27	charcoal				28.75	28.75	28.75	-29.95	2			Melikane	Lesotho		Africa	SARD
89	Pta-2139	3060	40	eggshell		-8.8		23.555	23.555	23.555	-27.846	2			Wonderwerk	South Africa		Africa	SARD
90	SR-142	3090	100	charcoal				25.05	25.05	25.05	-31.133	2			Blydefontein	South Africa		Africa	SARD
91	Pta-1065	3110	60	charcoal		-23.9		23.903	23.903	23.903	-28.652	2			Dikbosch 1	South Africa		Africa	SARD
92	Pta-5963	3110	60			-12.5		17.283	17.283	17.283	-28.311	2			Die Toon	South Africa		Africa	SARD
93	GrA-23535	3110	50	charcoal				28.763	28.763	28.763	-29.736	2			Likoaeng	Lesotho		Africa	SARD
94	OxA-22838	3112	25	charcoal				28.75	28.75	28.75	-29.95	2			Melikane	Lesotho		Africa	SARD
95	Pta-4516	3120	140					21.4	21.4	21.4	-30.4	2			Jagt Pan 1	South Africa		Africa	SARD
96	Pta-7234	3130	100	charcoal				30.181	30.181	30.181	-28.794	2			iNkolimahashi Shelter	South Africa		Africa	SARD
97	SMU-1849	3135	33	charcoal				25.05	25.05	25.05	-31.133	2			Blydefontein	South Africa		Africa	SARD
98	Pta-3269	3190	60	charcoal				29.937	29.937	29.937	-28.147	2			Nkupe Shelter	South Africa		Africa	SARD
99	Pta-5360	3200	60	charcoal				30.444	30.444	30.444	-28.914	2			KwaThwaleyakhe	South Africa		Africa	SARD
100	Pta-7245	3210	50	charcoal				27.567	27.567	27.567	-28.633	2			Twyfelpoort	South Africa		Africa	SARD
101	SR-160	3270	115	charcoal				25.5	25.5	25.5	-30.633	2			Zaayfontein	South Africa		Africa	SARD
102	TX-5632	3270	70	charcoal				31.9	31.9	31.9	-27.3	2			Nyonyane	Eswatini		Africa	SARD
103	Pta-293	3280	60	charcoal				29.058	29.058	29.058	-29.999	2			Belleview	South Africa		Africa	SARD
104	GX-32065	3330	70	charcoal		-24.6		16.887	16.887	16.887	-28.181	2			Jakkalsberg L	South Africa		Africa	SARD
105	GrA-23232	3355	45	charcoal				28.763	28.763	28.763	-29.736	2			Likoaeng	Lesotho		Africa	SARD
106	Pta-3110	3360	110	bone				30.377	30.377	30.377	-30.687	2			Borchers Shelter	South Africa		Africa	SARD
107	Pta-2728	3360	60	geological carbonate		1		23.555	23.555	23.555	-27.846	2			Wonderwerk	South Africa		Africa	SARD
108	Pta-5454	3370	80	charcoal				27.635	27.635	27.635	-30.4	2			Masitise	Lesotho		Africa	SARD
109	Pta-681	3380	60	bone		-10.9		24.167	24.167	24.167	-29.033	2			Weltevreden near Plooysburg	South Africa		Africa	SARD
110	Pta-2893	3440	60	charcoal		-23.8		20.967	20.967	20.967	-28.65	2			Zoovoorbij	South Africa		Africa	SARD
111	Pta-5930	3540	60	charcoal				27.233	27.233	27.233	-28.85	2			Mauermanshoek	South Africa		Africa	SARD
112	Pta-6244	3560	60	charcoal				30.424	30.424	30.424	-28.344	2			Maqonqo Shelter	South Africa		Africa	SARD
113	Pta-563	3570	50					25.572	25.572	25.572	-31.664	2			Highlands Rock Shelter	South Africa		Africa	SARD
114	Y-1998	3590	120	bone				31.053	31.053	31.053	-26.433	2			Emambeni Shelter	Eswatini		Africa	SARD
115	Pta-6785	3620	60	charcoal				27.438	27.438	27.438	-29.236	2			De Hoop	South Africa		Africa	SARD
116	SR-152	3650	120	charcoal				25.05	25.05	25.05	-31.133	2			Blydefontein	South Africa		Africa	SARD
117	Pta-1508	3680	60			-23.3		24.633	24.633	24.633	-27.617	2			Powerhouse Cave	South Africa		Africa	SARD
118	OZD-453	3720	100	other				30.424	30.424	30.424	-28.344	2			Maqonqo Shelter	South Africa		Africa	SARD
119	Pta-3563	3730	60	charcoal				27.983	27.983	27.983	-25.683	2			Jubilee Shelter	South Africa		Africa	SARD
120	Pta-5351	3810	60	charcoal				30.444	30.444	30.444	-28.914	2			KwaThwaleyakhe	South Africa		Africa	SARD
121	Pta-5960	3840	60			-23.6		17.283	17.283	17.283	-28.311	2			Die Toon	South Africa		Africa	SARD
122	Pta-4135	3840	50	plant remains				30.717	30.717	30.717	-29.85	2			Shongweni North	South Africa		Africa	SARD
123	Pta-3764	3850	60	charcoal				30.383	30.383	30.383	-28.467	2			Sikhanyisweni	South Africa		Africa	SARD
124	Pta-823	3870	60	charcoal				30.717	30.717	30.717	-29.85	2			Shongweni South	South Africa		Africa	SARD
125	GX-1294	3935	180	charcoal				25.5	25.5	25.5	-30.633	2			Zaayfontein	South Africa		Africa	SARD
126	Pta-3275	3950	70	charcoal				29.937	29.937	29.937	-28.147	2			Nkupe Shelter	South Africa		Africa	SARD
127	Y-1829	3970	120	charcoal				31.059	31.059	31.059	-26.162	2			Castle Quarry	Eswatini		Africa	SARD
128	Pta-2785	3990	60	charcoal		-24		23.555	23.555	23.555	-27.846	2			Wonderwerk	South Africa		Africa	SARD
129	Pta-1061	4000	60	plant remains				30.717	30.717	30.717	-29.85	2			Shongweni South	South Africa		Africa	SARD
130	Pta-6540	4010	60					30.467	30.467	30.467	-28.317	2			Mzinyashana Shelter	South Africa		Africa	SARD
131	SMU-1851	4066	55	charcoal				25.05	25.05	25.05	-31.133	2			Blydefontein	South Africa		Africa	SARD
132	Pta-6245	4080	25	charcoal				30.424	30.424	30.424	-28.344	2			Maqonqo Shelter	South Africa		Africa	SARD
133	Pta-2889	4140	75	charcoal		-24.4		20.967	20.967	20.967	-28.65	2			Zoovoorbij	South Africa		Africa	SARD
134	Pta-6256	4140	60	charcoal				30.424	30.424	30.424	-28.344	2			Maqonqo Shelter	South Africa		Africa	SARD
135	Pta-6535	4170	130					30.467	30.467	30.467	-28.317	2			Mzinyashana Shelter	South Africa		Africa	SARD
136	OxA-30568	4207	30	charcoal		-27.1		23.555	23.555	23.555	-27.846	2			Wonderwerk	South Africa		Africa	SARD
137	Pta-2541	4240	60			-23.9		23.555	23.555	23.555	-27.846	2			Wonderwerk	South Africa		Africa	SARD
138	SMU-1852	4286	149	charcoal				25.05	25.05	25.05	-31.133	2			Blydefontein	South Africa		Africa	SARD
139	Pta-5900	4300	20	charcoal				30.424	30.424	30.424	-28.344	2			Maqonqo Shelter	South Africa		Africa	SARD
140	Pta-3245	4330	60					29.906	29.906	29.906	-29.13	2			Gehle Shelter	South Africa		Africa	SARD
141	Pta-6109	4390	70	bone				28.496	28.496	28.496	-28.753	2			Liphofung	Lesotho		Africa	SARD
142	Pta-3505	4390	70	charcoal				29.687	29.687	29.687	-28.17	2			Mgede Shelter	South Africa		Africa	SARD
143	OxA-30567	4427	29	charcoal		-25.5		23.555	23.555	23.555	-27.846	2			Wonderwerk	South Africa		Africa	SARD
144	Pta-4785	4440	60	eggshell				21.533	21.533	21.533	-30.217	2			Springbokoog 20	South Africa		Africa	SARD
145	OxA-30566	4459	30	charcoal		-22.8		23.555	23.555	23.555	-27.846	2			Wonderwerk	South Africa		Africa	SARD
146	Pta-536	4500	60					25.572	25.572	25.572	-31.664	2			Highlands Rock Shelter	South Africa		Africa	SARD
147	Pta-8496	4500	50					16.885	16.885	16.885	-28.181	2			Jakkalsberg N	South Africa		Africa	SARD
148	Pta-3276	4590	70	charcoal				29.937	29.937	29.937	-28.147	2			Nkupe Shelter	South Africa		Africa	SARD
149	Pta-4091	4630	60	eggshell				21.533	21.533	21.533	-30.217	2			Springbokoog 1	South Africa		Africa	SARD
150	Pta-6251	4640	70	charcoal				30.424	30.424	30.424	-28.344	2			Maqonqo Shelter	South Africa		Africa	SARD
151	Pta-2448	4710	65	charcoal		-23.8		24.613	24.613	24.613	-27.661	2			Little Witkrans	South Africa		Africa	SARD
152	Pta-5898	4790	60	charcoal				30.424	30.424	30.424	-28.344	2			Maqonqo Shelter	South Africa		Africa	SARD
153	Pta-7075	4790	50	charcoal				28.101	28.101	28.101	-29.457	2			Lithakong	Lesotho		Africa	SARD
154	GX-32754	4860	40	eggshell				16.885	16.885	16.885	-28.181	2			Jakkalsberg N	South Africa		Africa	SARD
155	OxA-30639	4887	33	charcoal		-23.9		23.555	23.555	23.555	-27.846	2			Wonderwerk	South Africa		Africa	SARD
156	Pta-2797	4890	70			-23.9		23.555	23.555	23.555	-27.846	2			Wonderwerk	South Africa		Africa	SARD
157	Pta-3246	4900	60	charcoal				28.948	28.948	28.948	-28.492	2			Diamond Shelter	South Africa		Africa	SARD
158	Pta-6255	4960	70	charcoal				30.424	30.424	30.424	-28.344	2			Maqonqo Shelter	South Africa		Africa	SARD
160	Pta-2789	5060	60	eggshell		-6.5		24.633	24.633	24.633	-27.617	2			Equus Cave	South Africa		Africa	SARD
161	OxA-31897	5063	30	charcoal		-23.6		23.555	23.555	23.555	-27.846	2			Wonderwerk	South Africa		Africa	SARD
162	OxA-4068	5080	80	bone				27.767	27.767	27.767	-29.467	2			Tloutle	Lesotho		Africa	SARD
163	Pta-2544	5180	70			-23.4		23.555	23.555	23.555	-27.846	2			Wonderwerk	South Africa		Africa	SARD
164	OxA-30638	5340	33	charcoal		-23.3		23.555	23.555	23.555	-27.846	2			Wonderwerk	South Africa		Africa	SARD
165	Pta-8652	5440	60					29.148	29.148	29.148	-22.233	2			Tshisiku Shelter	South Africa		Africa	SARD
166	Pta-2791	5460	70	eggshell		-6.2		24.633	24.633	24.633	-27.617	2			Equus Cave	South Africa		Africa	SARD
167	OxA-30640	5627	33	charcoal		-23.5		23.555	23.555	23.555	-27.846	2			Wonderwerk	South Africa		Africa	SARD
168	Pta-4223	5630	170	eggshell				23.8	23.8	23.8	-30.383	2			Wilde Als Put 2	South Africa		Africa	SARD
169	Pta-6253	5680	70	charcoal				30.424	30.424	30.424	-28.344	2			Maqonqo Shelter	South Africa		Africa	SARD
170	Pta-3585	5690	70					29.906	29.906	29.906	-29.13	2			Gehle Shelter	South Africa		Africa	SARD
171	OxA-30641	5771	34	charcoal		-24.8		23.555	23.555	23.555	-27.846	2			Wonderwerk	South Africa		Africa	SARD
172	Pta-3427	5800	70			-22.8		23.555	23.555	23.555	-27.846	2			Wonderwerk	South Africa		Africa	SARD
173	Wk-34787	5870	25	bone				28.75	28.75	28.75	-29.75	2			Sehonghong	Lesotho		Africa	SARD
174	Y-1714	5890	80	charcoal				31.033	31.033	31.033	-26.2	2			Banda Cave	Eswatini		Africa	SARD
175	Pta-5794	5900	110	bone				31.229	31.229	31.229	-29.52	2			Ballito Bay	South Africa		Africa	SARD
176	OxA-30642	5915	34	charcoal		-22.6		23.555	23.555	23.555	-27.846	2			Wonderwerk	South Africa		Africa	SARD
177	Pta-2140	5930	50	eggshell		-7.7		23.555	23.555	23.555	-27.846	2			Wonderwerk	South Africa		Africa	SARD
178	Pta-6154	5950	70					28.75	28.75	28.75	-29.75	2			Sehonghong	Lesotho		Africa	SARD
179	Pta-2545	5970	70	charcoal		-23.3		23.555	23.555	23.555	-27.846	2			Wonderwerk	South Africa		Africa	SARD
180	Pta-5934	5970	70	charcoal				27.5	27.5	27.5	-29.25	2			Rose Cottage Cave	South Africa		Africa	SARD
181	UCI-209041	6015	15	charcoal			AMS	26.85	26.85	26.85	-31.567	2			Grassridge	South Africa	Eastern Cape	Africa	SARD
182	UCI-209042	6040	15	charcoal			AMS	26.85	26.85	26.85	-31.567	2			Grassridge	South Africa	Eastern Cape	Africa	SARD
183	UCI-209043	6085	15	charcoal			AMS	26.85	26.85	26.85	-31.567	2			Grassridge	South Africa	Eastern Cape	Africa	SARD
184	Pta-2970	6090	80					26.85	26.85	26.85	-31.567	2			Grassridge	South Africa		Africa	SARD
185	UCI-209044	6100	15	charcoal			AMS	26.85	26.85	26.85	-31.567	2			Grassridge	South Africa	Eastern Cape	Africa	SARD
186	Pta-5158	6140	100	charcoal				27.767	27.767	27.767	-29.467	2			Tloutle	Lesotho		Africa	SARD
187	CAMS-170784	6200	35	charcoal			AMS	26.85	26.85	26.85	-31.567	2			Grassridge	South Africa	Eastern Cape	Africa	SARD
188	Pta-2550	6270	40	charcoal				27.767	27.767	27.767	-31.15	2			Colwinton	South Africa		Africa	SARD
189	Pta-2713	6280	70					26.85	26.85	26.85	-31.567	2			Grassridge	South Africa		Africa	SARD
190	Pta-6258	6300	80	charcoal				30.424	30.424	30.424	-28.344	2			Maqonqo Shelter	South Africa		Africa	SARD
191	Pta-2952	6300	60					26.85	26.85	26.85	-31.567	2			Grassridge	South Africa		Africa	SARD
192	Pta-1530	6350	70	eggshell		-8.3		25.433	25.433	25.433	-29.117	2			Voigtspost 1	South Africa		Africa	SARD
193	UCI-209045	6355	25	charcoal			AMS	26.85	26.85	26.85	-31.567	2			Grassridge	South Africa	Eastern Cape	Africa	SARD
194	Beta-532052	6360	30	charcoal			AMS	26.85	26.85	26.85	-31.567	2			Grassridge	South Africa	Eastern Cape	Africa	SARD
195	Beta-532051	6470	30	charcoal			AMS	26.85	26.85	26.85	-31.567	2			Grassridge	South Africa	Eastern Cape	Africa	SARD
196	TX-5624	6540	100	snail				31.967	31.967	31.967	-26.3	2			Siphiso	Eswatini		Africa	SARD
197	Pta-3508	6550	70	charcoal				29.687	29.687	29.687	-28.17	2			Mgede Shelter	South Africa		Africa	SARD
198	Pta-3455	6650	80	charcoal				29.937	29.937	29.937	-28.147	2			Nkupe Shelter	South Africa		Africa	SARD
199	TX-5625	6670	90	eggshell				31.967	31.967	31.967	-26.3	2			Siphiso	Eswatini		Africa	SARD
200	TX-5623	6680	160	eggshell				31.967	31.967	31.967	-26.3	2			Siphiso	Eswatini		Africa	SARD
201	Pta-371	6750	70	charcoal				31.167	31.167	31.167	-26.333	2			Cauldwell Shelter	Eswatini		Africa	SARD
202	Pta-8709	6750	60					29.148	29.148	29.148	-22.233	2			Tshisiku Shelter	South Africa		Africa	SARD
203	Pta-3425	6840	80	charcoal		-24		23.555	23.555	23.555	-27.846	2			Wonderwerk	South Africa		Africa	SARD
204	Pta-2949	6850	100					26.85	26.85	26.85	-31.567	2			Grassridge	South Africa		Africa	SARD
205	GrN-5299	6850	45	charcoal				27.5	27.5	27.5	-29.25	2			Rose Cottage Cave	South Africa		Africa	SARD
206	TX-5626	6860	110	snail				31.967	31.967	31.967	-26.3	2			Siphiso	Eswatini		Africa	SARD
207	Q-3174	6870	60					28.75	28.75	28.75	-29.75	2			Sehonghong	Lesotho		Africa	SARD
208	Pta-2719	6890	80					26.85	26.85	26.85	-31.567	2			Grassridge	South Africa		Africa	SARD
209	Pta-5162	6910	80	charcoal				27.767	27.767	27.767	-29.467	2			Tloutle	Lesotho		Africa	SARD
210	Pta-6083	7010	70					28.75	28.75	28.75	-29.75	2			Sehonghong	Lesotho		Africa	SARD
211	Pta-6280	7090	80					28.75	28.75	28.75	-29.75	2			Sehonghong	Lesotho		Africa	SARD
212	Pta-6278	7150	80					28.75	28.75	28.75	-29.75	2			Sehonghong	Lesotho		Africa	SARD
213	Pta-112	7200	70	charred bone				30.65	30.65	30.65	-24.6	2			Heuningsneskrans	South Africa		Africa	SARD
214	Pta-6072	7210	80					28.75	28.75	28.75	-29.75	2			Sehonghong	Lesotho		Africa	SARD
215	Pta-6113	7230	140	bone				28.496	28.496	28.496	-28.753	2			Liphofung	Lesotho		Africa	SARD
216	Pta-5171	7230	80	charcoal				27.767	27.767	27.767	-29.467	2			Tloutle	Lesotho		Africa	SARD
217	TX-5627	7300	100	snail				31.967	31.967	31.967	-26.3	2			Siphiso	Eswatini		Africa	SARD
218	Pta-8591	7350	80	eggshell				29.188	29.188	29.188	-22.265	2			Balerno Main Shelter	South Africa		Africa	SARD
219	BETA-442148	7380	30	charcoal		-26.7	AMS	29.824	29.824	29.824	-31.434	2			Waterfall Bluff	South Africa	Eastern Cape	Africa	SARD
220	Pta-2798	7430	60	charcoal		-23.3		23.555	23.555	23.555	-27.846	2			Wonderwerk	South Africa		Africa	SARD
221	Pta-6260	7460	140	charcoal				30.424	30.424	30.424	-28.344	2			Maqonqo Shelter	South Africa		Africa	SARD
222	Pta-2490	7470	70	charcoal		-5.2		24.613	24.613	24.613	-27.661	2			Little Witkrans	South Africa		Africa	SARD
223	Pta-2495	7480	80	eggshell		-5.2		24.633	24.633	24.633	-27.617	2			Equus Cave	South Africa		Africa	SARD
224	BETA-442149	7550	30	charcoal		-25.1	AMS	29.824	29.824	29.824	-31.434	2			Waterfall Bluff	South Africa	Eastern Cape	Africa	SARD
225	Pta-3533	7600	80	bone				31.967	31.967	31.967	-26.3	2			Siphiso	Eswatini		Africa	SARD
226	Pta-6783	7630	80	charcoal				27.5	27.5	27.5	-29.25	2			Rose Cottage Cave	South Africa		Africa	SARD
227	Pta-1480	7670	55	charcoal				29.427	29.427	29.427	-29.656	2			Good Hope Shelter	South Africa		Africa	SARD
228	Pta-359	7670	50	charcoal				29.058	29.058	29.058	-29.999	2			Belleview	South Africa		Africa	SARD
229	Pta-3366	8000	80	eggshell		8		23.555	23.555	23.555	-27.846	2			Wonderwerk	South Africa		Africa	SARD
230	Pta-3411	8010	60	charcoal		-24.5		23.903	23.903	23.903	-28.652	2			Dikbosch 1	South Africa		Africa	SARD
231	Pta-1709	8040	100	charcoal				27.817	27.817	27.817	-31.317	2			Bonawe	South Africa		Africa	SARD
232	TX-5633	8080	160	charcoal				31.9	31.9	31.9	-27.3	2			Nyonyane	Eswatini		Africa	SARD
233	Pta-3204	8100	80					28.183	28.183	28.183	-31.217	2			Te Vrede	South Africa		Africa	SARD
234	Pta-7122	8160	70	charcoal				27.5	27.5	27.5	-29.25	2			Rose Cottage Cave	South Africa		Africa	SARD
235	Pta-7287	8350	70	charcoal				27.5	27.5	27.5	-29.25	2			Rose Cottage Cave	South Africa		Africa	SARD
236	Pta-5191	8370	80	charcoal				27.8	27.8	27.8	-29.333	2			Ha Makotoko	Lesotho		Africa	SARD
237	Pta-5600	8380	70	charcoal				27.5	27.5	27.5	-29.25	2			Rose Cottage Cave	South Africa		Africa	SARD
238	OxA-27311	8595	45	charcoal				27.8	27.8	27.8	-29.333	2			Ha Makotoko	Lesotho		Africa	SARD
239	Pta-5560	8614	38	charcoal				27.5	27.5	27.5	-29.25	2			Rose Cottage Cave	South Africa		Africa	SARD
240	Pta-2076	8640	100	charcoal				27.5	27.5	27.5	-29.25	2			Rose Cottage Cave	South Africa		Africa	SARD
241	Pta-6259	8670	140	charcoal				30.424	30.424	30.424	-28.344	2			Maqonqo Shelter	South Africa		Africa	SARD
242	Pta-5172	8680	70	charcoal				27.767	27.767	27.767	-29.467	2			Tloutle	Lesotho		Africa	SARD
243	UGAMS-8974	8690	30	charcoal				27.817	27.817	27.817	-29.317	2			Ntloana TEcoana	Lesotho		Africa	SARD
244	Pta-3540	8700	120	bone				31.967	31.967	31.967	-26.3	2			Siphiso	Eswatini		Africa	SARD
245	UGAMS-11597	8710	30	charcoal				27.8	27.8	27.8	-29.333	2			Ha Makotoko	Lesotho		Africa	SARD
246	Pta-5238	8780	30	charcoal				27.817	27.817	27.817	-29.317	2			Ntloana TEcoana	Lesotho		Africa	SARD
247	UGAMS-8977	8790	30	charcoal				27.817	27.817	27.817	-29.317	2			Ntloana TEcoana	Lesotho		Africa	SARD
248	OxA-32158	8802	39	charcoal				27.817	27.817	27.817	-29.317	2			Ntloana TEcoana	Lesotho		Africa	SARD
249	OxA-32161	8820	40	charcoal				27.817	27.817	27.817	-29.317	2			Ntloana TEcoana	Lesotho		Africa	SARD
250	TX-5630	8860	180	eggshell				31.967	31.967	31.967	-26.3	2			Siphiso	Eswatini		Africa	SARD
251	Beta-477097	8860	30	charcoal			AMS	30.243	30.243	30.243	-25.959	2			Iron Pig Rock Shelter	South Africa	Mpumalanga	Africa	SARD
252	TX-5634	8880	140	charcoal				31.9	31.9	31.9	-27.3	2			Nyonyane	Eswatini		Africa	SARD
253	LJ-3199	8880	100	eggshell				30.65	30.65	30.65	-24.6	2			Heuningsneskrans	South Africa		Africa	SARD
254	OxA-X-2460-48	8905	70	charcoal				27.817	27.817	27.817	-29.317	2			Ntloana TEcoana	Lesotho		Africa	SARD
255	OxA-32160	8945	45	charcoal				27.817	27.817	27.817	-29.317	2			Ntloana TEcoana	Lesotho		Africa	SARD
256	Pta-5192	8950	80	charcoal				27.8	27.8	27.8	-29.333	2			Ha Makotoko	Lesotho		Africa	SARD
257	Pta-3439	9030	90	eggshell		8		23.555	23.555	23.555	-27.846	2			Wonderwerk	South Africa		Africa	SARD
258	Pta-1273	9100	90					27.25	27.25	27.25	-25.75	2			Kruger Cave	South Africa		Africa	SARD
259	OxA-27312	9115	40	charcoal				27.8	27.8	27.8	-29.333	2			Ha Makotoko	Lesotho		Africa	SARD
260	Pta-2546	9130	90	charcoal		-23.2		23.555	23.555	23.555	-27.846	2			Wonderwerk	South Africa		Africa	SARD
261	UGAMS-8976	9150	30	charcoal				27.817	27.817	27.817	-29.317	2			Ntloana TEcoana	Lesotho		Africa	SARD
262	Beta-477093	9170	30	charcoal			AMS	30.243	30.243	30.243	-25.959	2			Iron Pig Rock Shelter	South Africa	Mpumalanga	Africa	SARD
263	Pta-4307	9180	90	charcoal				30.75	30.75	30.75	-29.8	2			Umhlatuzana	South Africa		Africa	SARD
264	OxA-27313	9215	45	charcoal				27.8	27.8	27.8	-29.333	2			Ha Makotoko	Lesotho		Africa	SARD
265	UGAMS-11599	9220	30	charcoal				27.8	27.8	27.8	-29.333	2			Ha Makotoko	Lesotho		Africa	SARD
266	LJ-3198	9230	100	eggshell				30.65	30.65	30.65	-24.6	2			Heuningsneskrans	South Africa		Africa	SARD
267	Pta-5599	9250	70	charcoal				27.5	27.5	27.5	-29.25	2			Rose Cottage Cave	South Africa		Africa	SARD
268	Pta-6368	9280	45					28.75	28.75	28.75	-29.75	2			Sehonghong	Lesotho		Africa	SARD
269	Pta-5204	9290	90	charcoal				27.8	27.8	27.8	-29.333	2			Ha Makotoko	Lesotho		Africa	SARD
270	TX-5635	9310	90	charcoal				31.9	31.9	31.9	-27.3	2			Nyonyane	Eswatini		Africa	SARD
271	UGAMS-8985	9320	30	charcoal				27.8	27.8	27.8	-29.333	2			Ha Makotoko	Lesotho		Africa	SARD
272	OxA-26230	9335	30	charcoal				27.817	27.817	27.817	-29.317	2			Ntloana TEcoana	Lesotho		Africa	SARD
273	Pta-7228	9340	80	charcoal				27.5	27.5	27.5	-29.25	2			Rose Cottage Cave	South Africa		Africa	SARD
274	TX-5629	9360	190	eggshell				31.967	31.967	31.967	-26.3	2			Siphiso	Eswatini		Africa	SARD
275	Y-1996	9370	160	bone				31.967	31.967	31.967	-26.3	2			Siphiso	Eswatini		Africa	SARD
276	TX-5628	9380	90	snail				31.967	31.967	31.967	-26.3	2			Siphiso	Eswatini		Africa	SARD
277	OxA-7876	9400	100	sediments		-18.3		25.05	25.05	25.05	-31.13	2			Blydefontein	South Africa		Africa	SARD
278	Pta-5237	9420	110	charcoal				27.817	27.817	27.817	-29.317	2			Ntloana TEcoana	Lesotho		Africa	SARD
279	UGAMS-8975	9420	30	charcoal				27.817	27.817	27.817	-29.317	2			Ntloana TEcoana	Lesotho		Africa	SARD
280	OxA-26231	9505	55	charcoal				27.817	27.817	27.817	-29.317	2			Ntloana TEcoana	Lesotho		Africa	SARD
281	GrN-4854	9510	55					30.633	30.633	30.633	-24.583	2			Bushman Rock Shelter	South Africa		Africa	SARD
282	BETA-442146	9520	30	charcoal		-28.4	AMS	29.824	29.824	29.824	-31.434	2			Waterfall Bluff	South Africa	Eastern Cape	Africa	SARD
283	UGAMS-8978	9530	30	charcoal				27.817	27.817	27.817	-29.317	2			Ntloana TEcoana	Lesotho		Africa	SARD
284	BETA-461585	9540	30	charcoal		-24.3	AMS	29.824	29.824	29.824	-31.434	2			Waterfall Bluff	South Africa	Eastern Cape	Africa	SARD
285	BETA-469053	9550	30	charcoal		-24	AMS	29.824	29.824	29.824	-31.434	2			Waterfall Bluff	South Africa	Eastern Cape	Africa	SARD
286	Pta-7275	9560	70	charcoal				27.5	27.5	27.5	-29.25	2			Rose Cottage Cave	South Africa		Africa	SARD
287	OxA-32159	9560	45	charcoal				27.817	27.817	27.817	-29.317	2			Ntloana TEcoana	Lesotho		Africa	SARD
288	GrN-5874	9570	55					30.633	30.633	30.633	-24.583	2			Bushman Rock Shelter	South Africa		Africa	SARD
289	UGAMS-8980	9570	30	charcoal				27.817	27.817	27.817	-29.317	2			Ntloana TEcoana	Lesotho		Africa	SARD
290	Y-1323	9630	200	charcoal				27.618	27.618	27.618	-25.884	2			Uitkomst Cave	South Africa		Africa	SARD
291	Y-1713	9640	80	charcoal				31.033	31.033	31.033	-26.2	2			Lion Cavern	Eswatini		Africa	SARD
292	BETA-442147	9640	30	charcoal		-25.1	AMS	29.824	29.824	29.824	-31.434	2			Waterfall Bluff	South Africa	Eastern Cape	Africa	SARD
293	BETA-469052	9640	30	charcoal		-24.8	AMS	29.824	29.824	29.824	-31.434	2			Waterfall Bluff	South Africa	Eastern Cape	Africa	SARD
294	UGAMS-8979	9650	30	charcoal				27.817	27.817	27.817	-29.317	2			Ntloana TEcoana	Lesotho		Africa	SARD
295	BETA-461584	9680	30	charcoal		-25.6	AMS	29.824	29.824	29.824	-31.434	2			Waterfall Bluff	South Africa	Eastern Cape	Africa	SARD
296	Pta-5207	9690	120	charcoal				27.817	27.817	27.817	-29.317	2			Ntloana TEcoana	Lesotho		Africa	SARD
297	Pta-3782	9700	100	charcoal				30.383	30.383	30.383	-28.467	2			Sikhanyisweni	South Africa		Africa	SARD
298	Pta-6057	9740	140					28.75	28.75	28.75	-29.75	2			Sehonghong	Lesotho		Africa	SARD
299	Pta-2852	9760	120	charcoal		-23.8		23.555	23.555	23.555	-27.846	2			Wonderwerk	South Africa		Africa	SARD
300	Pta-099	9780	85	charcoal				30.65	30.65	30.65	-24.6	2			Heuningsneskrans	South Africa		Africa	SARD
301	Pta-4631	9870	90	charcoal				30.75	30.75	30.75	-29.8	2			Umhlatuzana	South Africa		Africa	SARD
302	GrN-4813	9940	80					30.633	30.633	30.633	-24.583	2			Bushman Rock Shelter	South Africa		Africa	SARD
303	Pta-5205	9970	90	charcoal				27.8	27.8	27.8	-29.333	2			Ha Makotoko	Lesotho		Africa	SARD
304	Pta-3203	10000	120					28.183	28.183	28.183	-31.217	2			Te Vrede	South Africa		Africa	SARD
305	Pta-3780	10000	100	charcoal				30.383	30.383	30.383	-28.467	2			Sikhanyisweni	South Africa		Africa	SARD
306	Pta-1125	10000	100					26.067	26.067	26.067	-28.767	2			Florisbad	South Africa		Africa	SARD
307	Pta-3194	10000	80	charcoal				27.783	27.783	27.783	-31	2			Ravenscraig	South Africa		Africa	SARD
308	Pta-2790	10000	70	charcoal		-22.7		23.555	23.555	23.555	-27.846	2			Wonderwerk	South Africa		Africa	SARD
309	TX-5782	10050	160	snail				31.967	31.967	31.967	-26.3	2			Siphiso	Eswatini		Africa	SARD
310	UGAMS-8986	10060	30	charcoal				27.8	27.8	27.8	-29.333	2			Ha Makotoko	Lesotho		Africa	SARD
311	Pta-6884	10080	100	charcoal				23.555	23.555	23.555	-27.846	2			Wonderwerk	South Africa		Africa	SARD
312	Pta-6872	10120	120	charcoal				23.555	23.555	23.555	-27.846	2			Wonderwerk	South Africa		Africa	SARD
313	Pta-6871	10120	100	charcoal				23.555	23.555	23.555	-27.846	2			Wonderwerk	South Africa		Africa	SARD
314	CAMS-170783	10125	50	charcoal			AMS	26.85	26.85	26.85	-31.567	2			Grassridge	South Africa	Eastern Cape	Africa	SARD
315	OxA-27315	10125	45	charcoal				27.8	27.8	27.8	-29.333	2			Ha Makotoko	Lesotho		Africa	SARD
316	OxA-27314	10135	45	charcoal				27.8	27.8	27.8	-29.333	2			Ha Makotoko	Lesotho		Africa	SARD
317	Pta-1272	10150	90	charcoal				27.25	27.25	27.25	-25.75	2			Kruger Cave	South Africa		Africa	SARD
318	OxA-27316	10190	45	charcoal				27.8	27.8	27.8	-29.333	2			Ha Makotoko	Lesotho		Africa	SARD
319	Pta-3451	10200	100	bone				27.783	27.783	27.783	-31	2			Ravenscraig	South Africa		Africa	SARD
320	Pta-5208	10200	100	charcoal				27.817	27.817	27.817	-29.317	2			Ntloana TEcoana	Lesotho		Africa	SARD
321	Pta-2786	10200	90	charcoal		-22.6		23.555	23.555	23.555	-27.846	2			Wonderwerk	South Africa		Africa	SARD
322	Pta-114	10430	150	charred bone				30.65	30.65	30.65	-24.6	2			Heuningsneskrans	South Africa		Africa	SARD
323	Pta-8137	10490	110	charcoal				31.083	31.083	31.083	-29.5	2			Sibudu Cave	South Africa		Africa	SARD
324	Beta-522532	10850	30	charcoal			AMS	30.243	30.243	30.243	-25.959	2			Iron Pig Rock Shelter	South Africa	Mpumalanga	Africa	SARD
325	Pta-8639	11040	90	eggshell				29.188	29.188	29.188	-22.265	2			Balerno Main Shelter	South Africa		Africa	SARD
326	Y-1324	11250	200					27.618	27.618	27.618	-25.884	2			Uitkomst Cave	South Africa		Africa	SARD
327	Pta-3422	11350	100	plant remains		-15.7		23.555	23.555	23.555	-27.846	2			Wonderwerk	South Africa		Africa	SARD
328	BETA-516054	11680	40	charcoal		-24.9	AMS	29.824	29.824	29.824	-31.434	2			Waterfall Bluff	South Africa	Eastern Cape	Africa	SARD
329	Pta-3643	11700	110					26.067	26.067	26.067	-28.767	2			Florisbad	South Africa		Africa	SARD
330	OxA-X-2460-49	11830	90	charcoal				27.817	27.817	27.817	-29.317	2			Ntloana TEcoana	Lesotho		Africa	SARD
331	OxA-8530	11850	150	sediments		-21.6		25.05	25.05	25.05	-31.133	2			Blydefontein	South Africa		Africa	SARD
332	Pta-682	11870	130					30.717	30.717	30.717	-29.85	2			Shongweni South	South Africa		Africa	SARD
333	OxA-32926	12010	50	charcoal				28.75	28.75	28.75	-29.75	2			Sehonghong	Lesotho		Africa	SARD
334	GrN-4814	12090	95	charcoal				30.633	30.633	30.633	-24.583	2			Bushman Rock Shelter	South Africa		Africa	SARD
335	Pta-5236	12110	120	charcoal				27.817	27.817	27.817	-29.317	2			Ntloana TEcoana	Lesotho		Africa	SARD
336	GrN-4815	12160	95	charcoal				30.633	30.633	30.633	-24.583	2			Bushman Rock Shelter	South Africa		Africa	SARD
337	Pta-6282	12180	110					28.75	28.75	28.75	-29.75	2			Sehonghong	Lesotho		Africa	SARD
338	LJ-3150	12260	110					30.65	30.65	30.65	-24.6	2			Heuningsneskrans	South Africa		Africa	SARD
339	Beta-477094	12300	40	charcoal			AMS	30.243	30.243	30.243	-25.959	2			Iron Pig Rock Shelter	South Africa	Mpumalanga	Africa	SARD
340	Pta-1175	12310	120	charcoal				30.633	30.633	30.633	-24.583	2			Bushman Rock Shelter	South Africa		Africa	SARD
341	UGAMS-8982	12330	30	charcoal				27.817	27.817	27.817	-29.317	2			Ntloana TEcoana	Lesotho		Africa	SARD
342	OxA-32925	12355	50	charcoal				28.75	28.75	28.75	-29.75	2			Sehonghong	Lesotho		Africa	SARD
343	Pta-2141	12380	100	eggshell		10		23.555	23.555	23.555	-27.846	2			Wonderwerk	South Africa		Africa	SARD
344	Pta-3441	12400	180	eggshell		9		23.555	23.555	23.555	-27.846	2			Wonderwerk	South Africa		Africa	SARD
345	Pta-6062	12410	45					28.75	28.75	28.75	-29.75	2			Sehonghong	Lesotho		Africa	SARD
346	OxA-32924	12420	50	charcoal				28.75	28.75	28.75	-29.75	2			Sehonghong	Lesotho		Africa	SARD
347	GrN-5873	12470	145					30.633	30.633	30.633	-24.583	2			Bushman Rock Shelter	South Africa		Africa	SARD
348	Pta-1176	12470	120	charcoal				30.633	30.633	30.633	-24.583	2			Bushman Rock Shelter	South Africa		Africa	SARD
349	Pta-6058	12470	100					28.75	28.75	28.75	-29.75	2			Sehonghong	Lesotho		Africa	SARD
350	Pta-1067	12500	100	charcoal		-24.1		23.903	23.903	23.903	-28.652	2			Dikbosch 1	South Africa		Africa	SARD
351	GrN-4816	12510	105	charcoal				30.633	30.633	30.633	-24.583	2			Bushman Rock Shelter	South Africa		Africa	SARD
352	UGAMS-11594	12580	35	charcoal				27.8	27.8	27.8	-29.333	2			Ha Makotoko	Lesotho		Africa	SARD
353	Pta-5593	12690	120	charcoal				27.5	27.5	27.5	-29.25	2			Rose Cottage Cave	South Africa		Africa	SARD
354	Pta-1177	12800	75	charcoal				30.633	30.633	30.633	-24.583	2			Bushman Rock Shelter	South Africa		Africa	SARD
355	UGAMS-8981	12800	30	charcoal				27.817	27.817	27.817	-29.317	2			Ntloana TEcoana	Lesotho		Africa	SARD
356	OxA-32923	12870	55	charcoal				28.75	28.75	28.75	-29.75	2			Sehonghong	Lesotho		Africa	SARD
357	Pta-1178	12950	40	charcoal				30.633	30.633	30.633	-24.583	2			Bushman Rock Shelter	South Africa		Africa	SARD
358	OxA-32922	12960	55	charcoal				28.75	28.75	28.75	-29.75	2			Sehonghong	Lesotho		Africa	SARD
359	Pta-884	13000	140					28.75	28.75	28.75	-29.75	2			Sehonghong	Lesotho		Africa	SARD
360	Beta-522531	13150	40	charcoal			AMS	30.243	30.243	30.243	-25.959	2			Iron Pig Rock Shelter	South Africa	Mpumalanga	Africa	SARD
361	Q-3172	13200	150					28.75	28.75	28.75	-29.75	2			Sehonghong	Lesotho		Africa	SARD
362	Pta-1200	13200	125	charcoal		-23.7		23.903	23.903	23.903	-28.652	2			Dikbosch 1	South Africa		Africa	SARD
363	Pta-721	13300	150	charcoal				31.983	31.983	31.983	-27.017	2			Border Cave	South Africa		Africa	SARD
364	Pta-5601	13360	150	charcoal				27.5	27.5	27.5	-29.25	2			Rose Cottage Cave	South Africa		Africa	SARD
365	Pta- 4226	13400	120	charcoal				30.75	30.75	30.75	-29.8	2			Umhlatuzana	South Africa		Africa	SARD
366	Pta-1288	13500	120	charcoal		-24.1		23.903	23.903	23.903	-28.652	2			Dikbosch 1	South Africa		Africa	SARD
367	Beta-522530	13580	40	charcoal			AMS	30.243	30.243	30.243	-25.959	2			Iron Pig Rock Shelter	South Africa	Mpumalanga	Africa	SARD
368	Pta-4115	13600	140	charcoal				30.717	30.717	30.717	-29.85	2			Shongweni North	South Africa		Africa	SARD
369	Beta-522529	13730	40	charcoal			AMS	30.243	30.243	30.243	-25.959	2			Iron Pig Rock Shelter	South Africa	Mpumalanga	Africa	SARD
370	Pta-1068	13800	130	charcoal		-23.6		23.903	23.903	23.903	-28.652	2			Dikbosch 1	South Africa		Africa	SARD
371	Pta-7290	14320	120	charcoal				27.5	27.5	27.5	-29.25	2			Rose Cottage Cave	South Africa		Africa	SARD
372	Pta-882	14760	130					30.717	30.717	30.717	-29.85	2			Shongweni South	South Africa		Africa	SARD
373	Pta-6060	15700	150					28.75	28.75	28.75	-29.75	2			Sehonghong	Lesotho		Africa	SARD
374	Pta-6195	15700	40	charcoal				27.5	27.5	27.5	-29.25	2			Rose Cottage Cave	South Africa		Africa	SARD
375	Pta-4409	16300	160					24.633	24.633	24.633	-27.617	2			Equus Cave	South Africa		Africa	SARD
376	Pta-7390	17800	180	charcoal				27.5	27.5	27.5	-29.25	2			Rose Cottage Cave	South Africa		Africa	SARD
377	BETA-461583	17840	50	charcoal		-27.7	AMS	29.824	29.824	29.824	-31.434	2			Waterfall Bluff	South Africa	Eastern Cape	Africa	SARD
378	BETA-461582	18690	60	charcoal		-29.1	AMS	29.824	29.824	29.824	-31.434	2			Waterfall Bluff	South Africa	Eastern Cape	Africa	SARD
379	BETA-469051	18980	50	charcoal		-29.5	AMS	29.824	29.824	29.824	-31.434	2			Waterfall Bluff	South Africa	Eastern Cape	Africa	SARD
380	Pta-6281	19400	200					28.75	28.75	28.75	-29.75	2			Sehonghong	Lesotho		Africa	SARD
381	OxA-23028	20000	190	charcoal				28.75	28.75	28.75	-29.95	2			Melikane	Lesotho		Africa	SARD
382	Pta-1406	20000	170	charcoal				28.75	28.75	28.75	-29.95	2			Melikane	Lesotho		Africa	SARD
383	OxA-32917	20100	90	charcoal				28.75	28.75	28.75	-29.75	2			Sehonghong	Lesotho		Africa	SARD
384	Pta-1407	20200	150	charcoal				28.75	28.75	28.75	-29.95	2			Melikane	Lesotho		Africa	SARD
385	Pta-6077	20200	100					28.75	28.75	28.75	-29.75	2			Sehonghong	Lesotho		Africa	SARD
386	OxA-32920	20270	100	charcoal				28.75	28.75	28.75	-29.75	2			Sehonghong	Lesotho		Africa	SARD
387	OxA-32919	20290	90	charcoal				28.75	28.75	28.75	-29.75	2			Sehonghong	Lesotho		Africa	SARD
388	OxA-23173	20420	90	charcoal				31.983	31.983	31.983	-27.017	2			Border Cave	South Africa		Africa	SARD
389	OxA-32918	20460	100	charcoal				28.75	28.75	28.75	-29.75	2			Sehonghong	Lesotho		Africa	SARD
390	OxA-32921	20600	100	charcoal				28.75	28.75	28.75	-29.75	2			Sehonghong	Lesotho		Africa	SARD
391	GrN-5314	22850	160	charcoal				31.167	31.167	31.167	-26.283	2			Sibebe	Eswatini		Africa	SARD
392	Pta-4874	23100	100	plant remains				28.383	28.383	28.383	-30.983	2			Strathalan B	South Africa		Africa	SARD
393	Pta-4869	23200	200	plant remains				28.383	28.383	28.383	-30.983	2			Strathalan B	South Africa		Africa	SARD
394	Pta-1417	23400	200	charcoal				27.5	27.5	27.5	-29.25	2			Rose Cottage Cave	South Africa		Africa	SARD
395	UCI-209046	24170	190	charcoal			AMS	26.85	26.85	26.85	-31.567	2			Grassridge	South Africa	Eastern Cape	Africa	SARD
396	OxA-27689	25330	130	charcoal				28.75	28.75	28.75	-29.75	2			Sehonghong	Lesotho		Africa	SARD
397	OxA-32915	25510	150	charcoal				28.75	28.75	28.75	-29.75	2			Sehonghong	Lesotho		Africa	SARD
398	OxA-32914	25870	160	charcoal				28.75	28.75	28.75	-29.75	2			Sehonghong	Lesotho		Africa	SARD
399	BETA-461581	26330	100	charcoal		-24.9	AMS	29.824	29.824	29.824	-31.434	2			Waterfall Bluff	South Africa	Eastern Cape	Africa	SARD
400	OxA-27690	28650	200	charcoal				28.75	28.75	28.75	-29.75	2			Sehonghong	Lesotho		Africa	SARD
401	OxA-27694	28800	190	charcoal				28.75	28.75	28.75	-29.75	2			Sehonghong	Lesotho		Africa	SARD
402	GrA-19670	28880	170	bone				31.083	31.083	31.083	-29.5	2			Sibudu Cave	South Africa		Africa	SARD
403	OxA-27691	29120	190	charcoal				28.75	28.75	28.75	-29.75	2			Sehonghong	Lesotho		Africa	SARD
404	OxA-27692	29170	190	charcoal				28.75	28.75	28.75	-29.75	2			Sehonghong	Lesotho		Africa	SARD
405	OxA-27693	29200	200	charcoal				28.75	28.75	28.75	-29.75	2			Sehonghong	Lesotho		Africa	SARD
406	Pta-7763	30800	200	charcoal				27.5	27.5	27.5	-29.25	2			Rose Cottage Cave	South Africa		Africa	SARD
407	Pta-7805	30800	200	charcoal				27.5	27.5	27.5	-29.25	2			Rose Cottage Cave	South Africa		Africa	SARD
408	Pta-2905	360	50	bone	Homo sapiens	null		-28.5083	20.61	20.61	-28.5083				Abrahamsdam			Africa	SARD
409	Pta-1933	1200	50	charcoal		null		-28.4667	16.6833	16.6833	-28.4667				Arrisdrift			Africa	SARD
410	Pta-1945	1250	130	other		null		-28.4667	16.6833	16.6833	-28.4667				Arrisdrift			Africa	SARD
411	Pta-2089	1300	50	eggshell	Struthio camelus	null		-28.4667	16.6833	16.6833	-28.4667				Arrisdrift			Africa	SARD
412	Pta-2136	1280	40	eggshell	Struthio camelus	null		-28.4667	16.6833	16.6833	-28.4667				Arrisdrift			Africa	SARD
414	Pta-2901	210	40	bone	Homo sapiens	null		-28.5333	20.2333	20.2333	-28.5333				Augrabies			Africa	SARD
415	Pta-2908	180	70	bone	Homo sapiens	null		-28.5333	20.2333	20.2333	-28.5333				Augrabies			Africa	SARD
416	Pta-3847	760	40	charcoal		-23.8		-28.5333	20.2333	20.2333	-28.5333				Augrabies			Africa	SARD
417	Pta-7972	240	15	charcoal		null		-22.265	29.1881	29.1881	-22.265				Balerno Main Shelter			Africa	SARD
418	Pta-8603	1340	40	charcoal		null		-22.265	29.1881	29.1881	-22.265				Balerno Main Shelter			Africa	SARD
419	Pta-8604	325	15	charcoal		null		-22.265	29.1881	29.1881	-22.265				Balerno Main Shelter			Africa	SARD
420	Pta-8614	1100	60	charcoal		null		-22.265	29.1881	29.1881	-22.265				Balerno Main Shelter			Africa	SARD
421	Pta-7995	1650	50	charcoal		null		-22.25	29.1833	29.1833	-22.25				Balerno Shelter 3			Africa	SARD
422	Pta-7997	1920	45	charcoal		null		-22.25	29.1833	29.1833	-22.25				Balerno Shelter 3			Africa	SARD
423	Pta-5796	1980	20	bone	Homo sapiens	null		-29.5196	31.2291	31.2291	-29.5196				Ballito Bay			Africa	SARD
424	Pta-6108	940	20	bone	Homo sapiens	null		-29.5196	31.2291	31.2291	-29.5196				Ballito Bay			Africa	SARD
425	GrN-5021	1650	40	charcoal		null		-26.2	31.0333	31.0333	-26.2				Banda Cave			Africa	SARD
426	OZD-446	1060	65	other		null		-29.319	29.5672	29.5672	-29.319				Barnes Shelter			Africa	SARD
427	Pta-4451	210	30	charcoal		null		-27.3	23.3333	23.3333	-27.3				Batlharos 1			Africa	SARD
428	Pta-5947	850	50	charcoal		null		-23.117	28.974	28.974	-23.117				Beauley			Africa	SARD
429	Pta-5948	1120	50	charcoal		null		-23.117	28.974	28.974	-23.117				Beauley			Africa	SARD
430	Pta-5951	1135	50	wood		null		-23.117	28.974	28.974	-23.117				Beauley			Africa	SARD
431	Pta-291	1590	60	charcoal		null		-29.9988	29.0585	29.0585	-29.9988				Belleview			Africa	SARD
432	Pta-448	820	35	charcoal		null		-29.9988	29.0585	29.0585	-29.9988				Belleview			Africa	SARD
433	Pta-449	1030	50	charcoal		null		-29.9988	29.0585	29.0585	-29.9988				Belleview			Africa	SARD
434	Pta-4772	1390	70	eggshell	Struthio camelus	null		-28.4336	20.5525	20.5525	-28.4336				Biesje Poort 2			Africa	SARD
435	Pta-5578	1550	50	charcoal		null		-28.4339	20.5531	20.5531	-28.4339				Biesje Poort 2			Africa	SARD
436	Pta-9505	310	50	charcoal		null		-28.4339	20.5531	20.5531	-28.4339				Biesje Poort 2			Africa	SARD
437	Pta-9506	930	40	charcoal		null		-28.4339	20.5531	20.5531	-28.4339				Biesje Poort 2			Africa	SARD
438	Pta-9569	1580	40	charcoal		null		-28.4339	20.5531	20.5531	-28.4339				Biesje Poort 2			Africa	SARD
439	Pta-3417	450	40	eggshell	Struthio camelus	null		-31.4667	23.2167	23.2167	-31.4667				Biesjesfontein 1			Africa	SARD
440	Pta-3359	510	40	eggshell	Struthio camelus	null		-29.8	18.9833	18.9833	-29.8				Bitterputs 1			Africa	SARD
441	Pta-2849	370	30	charcoal		null		-24.8148	27.7901	27.7901	-24.8148				Blaauwbank Donga (RU 7/78)			Africa	SARD
442	Pta-162	900	40	charcoal		null		-29.6915	31.064	31.064	-29.6915				Blackburn Ridge			Africa	SARD
443	Pta-2833	260	45	charcoal		null		-28.3028	23.1167	23.1167	-28.3028				Blinkklipkop			Africa	SARD
444	Pta-2835	1150	40	charcoal		null		-28.3028	23.1167	23.1167	-28.3028				Blinkklipkop			Africa	SARD
445	Pta-2839	280	50	charcoal		null		-28.3028	23.1167	23.1167	-28.3028				Blinkklipkop			Africa	SARD
446	Pta-2840	1160	50	charcoal		null		-28.3028	23.1167	23.1167	-28.3028				Blinkklipkop			Africa	SARD
447	Pta-2841	80	35	plant remains		null		-28.3028	23.1167	23.1167	-28.3028				Blinkklipkop			Africa	SARD
448	Pta-3419	830	45	charcoal		null		-28.3028	23.1167	23.1167	-28.3028				Blinkklipkop			Africa	SARD
449	Pta-7492	355	15	charcoal		null		-28.355	16.8067	16.8067	-28.355				Bloeddrift 23			Africa	SARD
450	Pta-8497	350	30	charcoal		-24.4		-28.355	16.8067	16.8067	-28.355				Bloeddrift 32			Africa	SARD
451	Pta-8498	370	35	charcoal		-24.8		-28.355	16.8067	16.8067	-28.355				Bloeddrift 32			Africa	SARD
452	Pta-7381	1810	45	eggshell	Struthio camelus	null		-28.1333	20.8	20.8	-28.1333				Bloubos 5			Africa	SARD
453	Pta-7730	340	50	eggshell	Struthio camelus	null		-28.0667	20.85	20.85	-28.0667				Bloubos 7			Africa	SARD
454	D-AMS-1227	556	24	bone		null		-31.1333	25.05	25.05	-31.1333				Blydefontein			Africa	SARD
455	D-AMS-1228	1238	28	bone		null		-31.1333	25.05	25.05	-31.1333				Blydefontein			Africa	SARD
456	D-AMS-1229	819	30	bone		null		-31.1333	25.05	25.05	-31.1333				Blydefontein			Africa	SARD
457	D-AMS-1230	758	29	bone		null		-31.1333	25.05	25.05	-31.1333				Blydefontein			Africa	SARD
458	GrA-15192	1810	50	plant remains		null		-31.1333	25.05	25.05	-31.1333				Blydefontein			Africa	SARD
459	GrA-15193	785	50	plant remains		null		-31.1333	25.05	25.05	-31.1333				Blydefontein			Africa	SARD
460	GrA-15194	1025	50	plant remains		null		-31.1333	25.05	25.05	-31.1333				Blydefontein			Africa	SARD
461	GrA-15195	1505	50	plant remains		null		-31.1333	25.05	25.05	-31.1333				Blydefontein			Africa	SARD
462	OxA-27366	1097	24	bone		-18.3		-31.1333	25.05	25.05	-31.1333				Blydefontein			Africa	SARD
463	SMU-1823	8541	417	charcoal		null		-31.1333	25.05	25.05	-31.1333				Blydefontein			Africa	SARD
464	SMU-1850	1305	31	charcoal		null		-31.1333	25.05	25.05	-31.1333				Blydefontein			Africa	SARD
465	SMU-1901	4101	273	charcoal		null		-31.1333	25.05	25.05	-31.1333				Blydefontein			Africa	SARD
466	SMU-1902	844	119	charcoal		null		-31.1333	25.05	25.05	-31.1333				Blydefontein			Africa	SARD
467	SMU-1925	1255	109	charcoal		null		-31.1333	25.05	25.05	-31.1333				Blydefontein			Africa	SARD
468	SR-132	1980	120	charcoal		null		-31.1333	25.05	25.05	-31.1333				Blydefontein			Africa	SARD
469	Pta-7273	330	40	charcoal		null		-22.3167	29.2833	29.2833	-22.3167				Blyklip			Africa	SARD
470	Pta-7280	340	45	charcoal		null		-22.3167	29.2833	29.2833	-22.3167				Blyklip			Africa	SARD
471	Pta-6166	150	30	plant remains		null		-30.3667	25	25	-30.3667				Bokfontein 56			Africa	SARD
472	Pta-4872	120	50	charcoal		null		-28.4711	20.1125	20.1125	-28.4711				Bokvasmaak 3			Africa	SARD
474	Pta-4873	160	70	potsherd		null		-28.5	20.2333	20.2333	-28.5				Bokvasmaak 4			Africa	SARD
475	Pta-4877	1620	35	eggshell	Struthio camelus	null		-28.5	20.2333	20.2333	-28.5				Bokvasmaak 4			Africa	SARD
476	Pta-5413	90	45	charcoal		null		-30.04	28.24	28.24	-30.04				Bolahla			Africa	SARD
477	Pta-5549	910	45	charcoal		null		-30.04	28.24	28.24	-30.04				Bolahla			Africa	SARD
478	Pta-3107	100	50	charcoal		null		-30.6867	30.3773	30.3773	-30.6867				Borchers Shelter			Africa	SARD
479	ANUA-15805	46000	1150	charcoal		null		-27.0167	31.9833	31.9833	-27.0167				Border Cave			Africa	SARD
480	ANUA-15813	50380	2380	charcoal		null		-27.0167	31.9833	31.9833	-27.0167				Border Cave			Africa	SARD
481	ANUA-15814	48730	1360	charcoal		null		-27.0167	31.9833	31.9833	-27.0167				Border Cave			Africa	SARD
482	ANUA-16304	55410	2210	charcoal		null		-27.0167	31.9833	31.9833	-27.0167				Border Cave			Africa	SARD
483	ANUA-16305	53510	1870	charcoal		null		-27.0167	31.9833	31.9833	-27.0167				Border Cave			Africa	SARD
484	ANUA-17302	43880	1040	charcoal		null		-27.0167	31.9833	31.9833	-27.0167				Border Cave			Africa	SARD
485	ANUA-17303	55250	2270	charcoal		null		-27.0167	31.9833	31.9833	-27.0167				Border Cave			Africa	SARD
486	ANUA-17304	38540	850	charcoal		null		-27.0167	31.9833	31.9833	-27.0167				Border Cave			Africa	SARD
487	ANUA-17305	48940	1740	charcoal		null		-27.0167	31.9833	31.9833	-27.0167				Border Cave			Africa	SARD
488	ANUA-17306	48030	1360	charcoal		null		-27.0167	31.9833	31.9833	-27.0167				Border Cave			Africa	SARD
489	ANUA-17307	41640	940	charcoal		null		-27.0167	31.9833	31.9833	-27.0167				Border Cave			Africa	SARD
490	ANUA-17308	46880	1290	charcoal		null		-27.0167	31.9833	31.9833	-27.0167				Border Cave			Africa	SARD
491	ANUA-17504	49840	1580	charcoal		null		-27.0167	31.9833	31.9833	-27.0167				Border Cave			Africa	SARD
492	ANUA-17505	57910	2950	charcoal		null		-27.0167	31.9833	31.9833	-27.0167				Border Cave			Africa	SARD
493	ANUA-18626	58240	2640	charcoal		null		-27.0167	31.9833	31.9833	-27.0167				Border Cave			Africa	SARD
494	ANUA-19010	57490	2820	charcoal		null		-27.0167	31.9833	31.9833	-27.0167				Border Cave			Africa	SARD
495	KIA-44423	38020	1240	eggshell	Struthio camelus	null		-27.0167	31.9833	31.9833	-27.0167				Border Cave			Africa	SARD
496	LJ-2892	33000	2000	charcoal		null		-27.0167	31.9833	31.9833	-27.0167				Border Cave			Africa	SARD
497	OxA-23172	34940	370	wood		null		-27.0167	31.9833	31.9833	-27.0167				Border Cave			Africa	SARD
498	OxA-X-2418-47	35750	500	other		-28.617		-27.0167	31.9833	31.9833	-27.0167				Border Cave			Africa	SARD
499	OxA-X-2455-52	35410	360	other		null		-27.0167	31.9833	31.9833	-27.0167				Border Cave			Africa	SARD
500	Pta-1190	45000	0	plant remains		null		-27.0167	31.9833	31.9833	-27.0167				Border Cave			Africa	SARD
502	Pta-1274	47200	0	charcoal		null		-27.0167	31.9833	31.9833	-27.0167				Border Cave			Africa	SARD
504	Pta-1318	480	45	bone	Homo sapiens	null		-27.0167	31.9833	31.9833	-27.0167				Border Cave			Africa	SARD
505	Pta-1728	90	105	plant remains	maize cob	null		-27.0167	31.9833	31.9833	-27.0167				Border Cave			Africa	SARD
506	Pta-421	36000	1000	charcoal		null		-27.0167	31.9833	31.9833	-27.0167				Border Cave			Africa	SARD
507	Pta-422	36800	1000	charcoal		null		-27.0167	31.9833	31.9833	-27.0167				Border Cave			Africa	SARD
508	Pta-423	36100	900	charcoal		null		-27.0167	31.9833	31.9833	-27.0167				Border Cave			Africa	SARD
509	Pta-424	35700	1100	charcoal		null		-27.0167	31.9833	31.9833	-27.0167				Border Cave			Africa	SARD
510	Pta-433	36100	900	charcoal		null		-27.0167	31.9833	31.9833	-27.0167				Border Cave			Africa	SARD
511	Pta-446	37500	1200	charcoal		null		-27.0167	31.9833	31.9833	-27.0167				Border Cave			Africa	SARD
515	Pta-4697	38300	1400	charcoal		null		-27.0167	31.9833	31.9833	-27.0167				Border Cave			Africa	SARD
516	Pta-4700	34800	930	charcoal		null		-27.0167	31.9833	31.9833	-27.0167				Border Cave			Africa	SARD
517	Pta-4706	35400	960	charcoal		null		-27.0167	31.9833	31.9833	-27.0167				Border Cave			Africa	SARD
518	Pta-4710	38900	1200	charcoal		null		-27.0167	31.9833	31.9833	-27.0167				Border Cave			Africa	SARD
519	Pta-4711	38200	1100	charcoal		null		-27.0167	31.9833	31.9833	-27.0167				Border Cave			Africa	SARD
520	Pta-4744	39000	1200	charcoal		null		-27.0167	31.9833	31.9833	-27.0167				Border Cave			Africa	SARD
521	Pta-4758	38500	1200	charcoal		null		-27.0167	31.9833	31.9833	-27.0167				Border Cave			Africa	SARD
522	Pta-4775	39200	1000	charcoal		null		-27.0167	31.9833	31.9833	-27.0167				Border Cave			Africa	SARD
523	Pta-4776	38900	1000	charcoal		null		-27.0167	31.9833	31.9833	-27.0167				Border Cave			Africa	SARD
524	Pta-4778	37900	1500	charcoal		null		-27.0167	31.9833	31.9833	-27.0167				Border Cave			Africa	SARD
525	Pta-4779	38700	1200	charcoal		null		-27.0167	31.9833	31.9833	-27.0167				Border Cave			Africa	SARD
526	Pta-4784	36700	1200	charcoal		null		-27.0167	31.9833	31.9833	-27.0167				Border Cave			Africa	SARD
527	Pta-4789	24300	350	charcoal		null		-27.0167	31.9833	31.9833	-27.0167				Border Cave			Africa	SARD
528	Pta-4793	39300	1950	charcoal		null		-27.0167	31.9833	31.9833	-27.0167				Border Cave			Africa	SARD
529	Pta-4856	38700	1300	charcoal		null		-27.0167	31.9833	31.9833	-27.0167				Border Cave			Africa	SARD
530	Pta-4875	37700	590	charcoal		null		-27.0167	31.9833	31.9833	-27.0167				Border Cave			Africa	SARD
532	Pta-4880	39800	620	charcoal		null		-27.0167	31.9833	31.9833	-27.0167				Border Cave			Africa	SARD
534	Pta-4903	38300	1400	charcoal		null		-27.0167	31.9833	31.9833	-27.0167				Border Cave			Africa	SARD
535	Pta-4984	20700	250	charcoal		null		-27.0167	31.9833	31.9833	-27.0167				Border Cave			Africa	SARD
536	Pta-4986	27400	250	charcoal		null		-27.0167	31.9833	31.9833	-27.0167				Border Cave			Africa	SARD
537	Pta-5015	37900	1300	charcoal		null		-27.0167	31.9833	31.9833	-27.0167				Border Cave			Africa	SARD
538	Pta-703	500	45	plant remains		null		-27.0167	31.9833	31.9833	-27.0167				Border Cave			Africa	SARD
539	Pta-704	38600	1500	charcoal		null		-27.0167	31.9833	31.9833	-27.0167				Border Cave			Africa	SARD
540	Pta-715	440	60	plant remains		null		-27.0167	31.9833	31.9833	-27.0167				Border Cave			Africa	SARD
541	Pta-719	42000	3000	charcoal		null		-27.0167	31.9833	31.9833	-27.0167				Border Cave			Africa	SARD
542	Pta-777	340	45	bone	Homo sapiens	null		-27.0167	31.9833	31.9833	-27.0167				Border Cave			Africa	SARD
543	Pta-870	170	45	plant remains		null		-27.0167	31.9833	31.9833	-27.0167				Border Cave			Africa	SARD
545	Pta-877	45400	0	charcoal		null		-27.0167	31.9833	31.9833	-27.0167				Border Cave			Africa	SARD
546	Pta-4265	520	50	eggshell	Struthio camelus	null		-30.7833	20.15	20.15	-30.7833				Breek Been Kolk 3			Africa	SARD
547	Pta-4314	800	50	eggshell	Struthio camelus	null		-30.7833	20.15	20.15	-30.7833				Breek Been Kolk 4			Africa	SARD
548	Pta-4262	570	50	eggshell	Struthio camelus	null		-30.7833	20.15	20.15	-30.7833				Breek Been Kolk 5			Africa	SARD
549	Fra-82	1450	100	charcoal		null		-25.7693	27.8354	27.8354	-25.7693				Broederstroom			Africa	SARD
550	Fra-84	290	100	charcoal		null		-25.7693	27.8354	27.8354	-25.7693				Broederstroom			Africa	SARD
551	Fra-85	1360	100	charcoal		null		-25.7693	27.8354	27.8354	-25.7693				Broederstroom			Africa	SARD
552	Fra-88	1320	100	charcoal		null		-25.7693	27.8354	27.8354	-25.7693				Broederstroom			Africa	SARD
553	KN-2641	1350	80	charcoal		null		-25.7693	27.8354	27.8354	-25.7693				Broederstroom			Africa	SARD
554	KN-2642	330	50	charcoal		null		-25.7693	27.8354	27.8354	-25.7693				Broederstroom			Africa	SARD
555	KN-2643	1600	50	charcoal		null		-25.7693	27.8354	27.8354	-25.7693				Broederstroom			Africa	SARD
556	KN-2644	1570	65	charcoal		null		-25.7693	27.8354	27.8354	-25.7693				Broederstroom			Africa	SARD
557	Pta-1343	1300	40	bone		null		-25.7693	27.8354	27.8354	-25.7693				Broederstroom			Africa	SARD
558	Pta-1375	1540	40	charcoal		null		-25.7693	27.8354	27.8354	-25.7693				Broederstroom			Africa	SARD
559	Pta-1384	1220	40	bone		null		-25.7693	27.8354	27.8354	-25.7693				Broederstroom			Africa	SARD
560	RL-351	1520	110	charcoal		null		-25.7693	27.8354	27.8354	-25.7693				Broederstroom			Africa	SARD
561	UCLA-1791A	1460	50	charcoal		null		-25.7693	27.8354	27.8354	-25.7693				Broederstroom			Africa	SARD
562	UCLA-1791B	1490	50	charcoal		null		-25.7693	27.8354	27.8354	-25.7693				Broederstroom			Africa	SARD
563	Wits-1474	1335	60			null		-25.7693	27.8354	27.8354	-25.7693				Broederstroom			Africa	SARD
564	Wits-870	1440	50	charcoal		null		-25.7693	27.8354	27.8354	-25.7693				Broederstroom			Africa	SARD
565	Pta-1641	170	50			null		-26.7956	27.3686	27.3686	-26.7956				Buffelshoek			Africa	SARD
566	Pta-1643	155	45			null		-26.7956	27.3686	27.3686	-26.7956				Buffelshoek			Africa	SARD
567	Pta-2166	350	30			null		-26.7956	27.3686	27.3686	-26.7956				Buffelshoek			Africa	SARD
568	Pta-2168	130	70			null		-26.7956	27.3686	27.3686	-26.7956				Buffelshoek			Africa	SARD
569	Pta-2170	140	40			null		-26.7956	27.3686	27.3686	-26.7956				Buffelshoek			Africa	SARD
570	Pta-2172	160	40			null		-26.7956	27.3686	27.3686	-26.7956				Buffelshoek			Africa	SARD
571	Pta-2366	110	50			null		-26.7956	27.3686	27.3686	-26.7956				Buffelshoek			Africa	SARD
572	Pta-2380	300	50			null		-26.7956	27.3686	27.3686	-26.7956				Buffelshoek			Africa	SARD
573	Pta-5149	370	50	plant remains		null		-30.3667	25	25	-30.3667				Buitensfontein 84			Africa	SARD
574	Pta-6156	480	60	plant remains		null		-30.3667	25	25	-30.3667				Buitensfontein 95			Africa	SARD
575	Pta-6204	240	40	plant remains		null		-30.3667	25	25	-30.3667				Buitensfontein 95			Africa	SARD
576	Pta-1196	170	50	charcoal		-24.8		-28.8	23.7167	23.7167	-28.8				Burchell's Shelter			Africa	SARD
577	Pta-8949	1320	50	charcoal		null		-24.6824	30.3228	30.3228	-24.6824				Burgersfort			Africa	SARD
578	Pta-1242	23900	320	charcoal		null		-24.5833	30.6333	30.6333	-24.5833				Bushman Rock Shelter			Africa	SARD
579	UCLA-1755 B	27400	1600	bone		null		-24.5833	30.6333	30.6333	-24.5833				Bushman Rock Shelter			Africa	SARD
580	ETH-5127	395	55	charcoal		null		-24.8032	27.7668	27.7668	-24.8032				Camp Workings (Rooiberg Valley			Africa	SARD
581	GrN-5138	435	45	wood		null		-24.8032	27.7668	27.7668	-24.8032				Camp Workings (Rooiberg Valley			Africa	SARD
582	Beta-254604	110	40	charcoal		null		-28.5167	24.5333	24.5333	-28.5167				Canteen Kopje			Africa	SARD
583	Beta-254605	420	40	charcoal		null		-28.5167	24.5333	24.5333	-28.5167				Canteen Kopje			Africa	SARD
584	Beta-262991	210	40	eggshell	Struthio camelus	null		-28.5167	24.5333	24.5333	-28.5167				Canteen Kopje			Africa	SARD
585	Beta-262992	200	40	eggshell	Struthio camelus	null		-28.5167	24.5333	24.5333	-28.5167				Canteen Kopje			Africa	SARD
586	GrN-5022	1535	30	charcoal		null		-26.1946	31.0418	31.0418	-26.1946				Castle Cavern			Africa	SARD
587	GrN-5315	1550	30	charcoal		null		-26.1946	31.0418	31.0418	-26.1946				Castle Cavern			Africa	SARD
588	Y-1712	1550	60	charcoal		null		-26.1946	31.0418	31.0418	-26.1946				Castle Cavern			Africa	SARD
589	Y-1995	1430	100	charcoal		null		-26.1946	31.0418	31.0418	-26.1946				Castle Cavern			Africa	SARD
590	Pta-5244	110	50	charcoal		null		-29.8625	30.9469	30.9469	-29.8625				Cato Manor (furnace)			Africa	SARD
591	Wits-1383	3870	50			null		-25.6833	27.9833	27.9833	-25.6833				Cave James			Africa	SARD
593	Wits-1743	7840	170			null		-25.683	27.983	27.983	-25.683				Cave James			Africa	SARD
594	Wits-1744	6130	110			null		-25.6833	27.9833	27.9833	-25.6833				Cave James			Africa	SARD
595	Wits-1747	6740	270			null		-25.683	27.983	27.983	-25.683				Cave James			Africa	SARD
596	OZB-13OU	420	30	plant remains		null		-29.0208	29.3161	29.3161	-29.0208				Clarke's Shelter			Africa	SARD
597	Pta-2973	1580	50	charcoal		null		-29.0208	29.3161	29.3161	-29.0208				Clarke's Shelter			Africa	SARD
598	Pta-5092	650	50	wood		null		-29.4597	29.7958	29.7958	-29.4597				Collingham Shelter			Africa	SARD
599	Pta-5096	1800	50	charcoal		null		-29.4597	29.7958	29.7958	-29.4597				Collingham Shelter			Africa	SARD
600	Pta-5098	1830	50	wood		null		-29.4597	29.7958	29.7958	-29.4597				Collingham Shelter			Africa	SARD
601	Pta-5101	1880	45	charcoal		null		-29.4597	29.7958	29.7958	-29.4597				Collingham Shelter			Africa	SARD
602	Pta-5265	1810	60	charcoal		null		-29.4597	29.7958	29.7958	-29.4597				Collingham Shelter			Africa	SARD
603	Pta-5274	1770	50	charcoal		null		-29.4597	29.7958	29.7958	-29.4597				Collingham Shelter			Africa	SARD
604	Pta-5408	1260	50	charcoal		null		-29.4597	29.7958	29.7958	-29.4597				Collingham Shelter			Africa	SARD
605	Pta-2547	70	40	charcoal		null		-31.15	27.7667	27.7667	-31.15				Colwinton			Africa	SARD
606	Pta-2549	1890	45	charcoal		null		-31.15	27.7667	27.7667	-31.15				Colwinton			Africa	SARD
607	Pta-2608	920	50	charcoal		null		-31.15	27.7667	27.7667	-31.15				Colwinton			Africa	SARD
608	Beta-230584	1080	40	plant remains		-16.6		-31.45	24.3167	24.3167	-31.45				Cypherwater 13			Africa	SARD
609	Pta-5502	330	60	plant remains		null		-31.45	24.3167	24.3167	-31.45				Cypherwater 52			Africa	SARD
610	Pta-6203a	200	35	plant remains		null		-30.3667	25	25	-30.3667				Dassiesfontein 99			Africa	SARD
611	Pta-3412	1570	40	charcoal		-23.7		-28.6522	23.9025	23.9025	-28.6522				Dikbosch 1			Africa	SARD
612	Pta-3413	1720	40	charcoal		-24.8		-28.6522	23.9025	23.9025	-28.6522				Dikbosch 1			Africa	SARD
613	Pta-1507	570	45	charcoal		-25.3		-28.65	23.9	23.9	-28.65				Dikbosch 2			Africa	SARD
614	Pta-3444	110	60			null		-27.0858	23.9239	23.9239	-27.0858				Dithakong			Africa	SARD
615	Pta-3462	230	40			null		-27.0858	23.9239	23.9239	-27.0858				Dithakong			Africa	SARD
616	Pta-3466	220	40			null		-27.0858	23.9239	23.9239	-27.0858				Dithakong			Africa	SARD
617	Pta-186	1120	40			null		-28.3	23.0833	23.0833	-28.3				Doornfontein			Africa	SARD
618	Pta-187	1120	40			null		-28.3	23.0833	23.0833	-28.3				Doornfontein			Africa	SARD
619	Pta-3089	130	80	bone	Bos/ Syncerus	null		-28.3	23.0833	23.0833	-28.3				Doornfontein			Africa	SARD
620	Pta-4138	340	45	charcoal		null		-28.6133	26.9619	26.9619	-28.6133				Doornpoort			Africa	SARD
621	Pta-4161	160	45	plant remains		null		-28.6133	26.9619	26.9619	-28.6133				Doornpoort			Africa	SARD
622	Pta-4166	90	45	charcoal		null		-28.6133	26.9619	26.9619	-28.6133				Doornpoort			Africa	SARD
623	Pta-3088	410	50	bone	Homo sapiens	null		-29.6817	23.0567	23.0567	-29.6817				Douglas			Africa	SARD
624	Pta-9331	330	45	bone	Homo sapiens	-12.02		-29.0167	24.2167	24.2167	-29.0167				Driekopseiland			Africa	SARD
625	Pta-1381	1775	40	charcoal		null		-28.7667	29.3	29.3	-28.7667				Driel Shelter			Africa	SARD
626	Pta-2396	400	120	charcoal		null		-29.1233	20.26	20.26	-29.1233				Dro�grond B			Africa	SARD
627	Pta-5789	780	50	bone	Homo sapiens	null		-29.9261	31.009	31.009	-29.9261				Durban Bluff			Africa	SARD
628	Pta-5798	480	50	bone	Homo sapiens	null		-30.0515	30.8871	30.8871	-30.0515				Durban, King�s View			Africa	SARD
629	Pta-5969	160	20	wood		null		-22.8667	30.15	30.15	-22.8667				Dzata			Africa	SARD
630	Pta-5971	200	40	wood		null		-22.8667	30.15	30.15	-22.8667				Dzata			Africa	SARD
631	Pta-5972	120	45	plant remains	cereals	null		-22.8667	30.15	30.15	-22.8667				Dzata			Africa	SARD
632	Wits-1599	260	70			null		-22.8667	30.15	30.15	-22.8667				Dzata			Africa	SARD
633	Wits-1665	290	50			null		-22.8667	30.15	30.15	-22.8667				Dzata			Africa	SARD
634	Wits-1668	320	40			null		-22.8667	30.15	30.15	-22.8667				Dzata			Africa	SARD
635	Pta-7279	850	50	charcoal		null		-22.3167	29.2833	29.2833	-22.3167				Edmondsburg			Africa	SARD
636	Pta-7450	1040	40	charcoal		null		-22.3167	29.2833	29.2833	-22.3167				Edmondsburg			Africa	SARD
637	Pta-1522	850	50			null		-23.7667	30.6333	30.6333	-23.7667				Eiland			Africa	SARD
638	Pta-1524	1680	40	charcoal		null		-23.7667	30.6333	30.6333	-23.7667				Eiland			Africa	SARD
639	Pta-1607	1560	30	charcoal		null		-23.7667	30.6333	30.6333	-23.7667				Eiland			Africa	SARD
640	Pta-1608	1630	30	charcoal		null		-23.7667	30.6333	30.6333	-23.7667				Eiland			Africa	SARD
641	Pta-1668	1000	55			null		-23.7667	30.6333	30.6333	-23.7667				Eiland			Africa	SARD
642	Pta-1745	825	50			null		-23.7667	30.6333	30.6333	-23.7667				Eiland			Africa	SARD
643	Wits-764	1460	40	charcoal		null		-23.7667	30.6333	30.6333	-23.7667				Eiland			Africa	SARD
644	AA-77933	243	32	charcoal		null		-24.7109	27.699	27.699	-24.7109				Elandsberg ledge			Africa	SARD
645	AA-77934	373	32	charcoal		null		-24.7109	27.699	27.699	-24.7109				Elandsberg ledge			Africa	SARD
646	Pta-2879	1050	60	charcoal		null		-29.7028	31.1006	31.1006	-29.7028				Emberton Way			Africa	SARD
647	Pta-2880	1130	40	charcoal		null		-29.7028	31.1006	31.1006	-29.7028				Emberton Way			Africa	SARD
648	Pta-2881	1270	60	charcoal		null		-29.7028	31.1006	31.1006	-29.7028				Emberton Way			Africa	SARD
649	Pta-1847	1650	50	charcoal		null		-28.1823	32.5106	32.5106	-28.1823				Enkwazini			Africa	SARD
650	Pta-1848	160	45	charcoal		null		-28.1823	32.5106	32.5106	-28.1823				Enkwazini			Africa	SARD
651	Pta-1977	1540	60	charcoal		null		-28.1823	32.5106	32.5106	-28.1823				Enkwazini			Africa	SARD
652	Pta-2485	300	50	charcoal		null		-28.1823	32.5106	32.5106	-28.1823				Enkwazini			Africa	SARD
653	Pta-2537	90	50	charcoal		null		-28.1823	32.5106	32.5106	-28.1823				Enkwazini			Africa	SARD
655	Pta-4051/57	10800	270	bone		-13.7		-27.6167	24.6333	24.6333	-27.6167				Equus Cave			Africa	SARD
656	Wits-2408	190	70	charcoal		null		-25.45	29.67	29.67	-25.45				Esikhunjini			Africa	SARD
657	Wits-2409	30	70	charcoal		null		-25.45	29.67	29.67	-25.45				Esikhunjini			Africa	SARD
658	Wits-2410	180	70	charcoal		null		-25.45	29.67	29.67	-25.45				Esikhunjini			Africa	SARD
659	OZB-127U	330	90	plant remains		null		-29.0467	29.3571	29.3571	-29.0467				Esikolweni			Africa	SARD
660	Pta-3581	330	45	charcoal		null		-28.8425	30.1659	30.1659	-28.8425				eSinhlonhlweni			Africa	SARD
661	Pta-3584	170	50	charcoal		null		-28.8425	30.1659	30.1659	-28.8425				eSinhlonhlweni			Africa	SARD
662	Wits-780	390	50	charcoal		null		-24.15	29.1667	29.1667	-24.15				Ficus			Africa	SARD
663	Wits-781	1080	40	charcoal		null		-24.15	29.1667	29.1667	-24.15				Ficus			Africa	SARD
664	Wits-782	1400	40	charcoal		null		-24.15	29.1667	29.1667	-24.15				Ficus			Africa	SARD
665	Wits-787	460	50	charcoal		null		-24.15	29.1667	29.1667	-24.15				Ficus			Africa	SARD
666	Wits-888	1115	50	charcoal		null		-24.15	29.1667	29.1667	-24.15				Ficus			Africa	SARD
667	Wits-1463	500	80			null		-25.5	28.6	28.6	-25.5				Fort Troje			Africa	SARD
668	Pta-5943	360	50	plant remains		null		-30.3667	25	25	-30.3667				Geelbekfontein 69			Africa	SARD
669	Pta-3242	1280	50	charcoal		null		-29.1297	29.9061	29.9061	-29.1297				Gehle Shelter			Africa	SARD
670	Pta-3243/-1381	750	50	charcoal		null		-29.1297	29.9061	29.9061	-29.1297				Gehle Shelter			Africa	SARD
671	Pta-3245	4330	60			null		-29.1297	29.9061	29.9061	-29.1297				Gehle Shelter			Africa	SARD
672	GX-1295	235	80	charcoal		null		-30.6333	25.5	25.5	-30.6333				Glen Elliott Shelter			Africa	SARD
673	Pta-3401	540	180	plant remains		-14.8		-30.6333	25.05	25.05	-30.6333				Glen Elliott Shelter			Africa	SARD
674	Pta-3402/75	1120	70	plant remains		-19.3		-30.6333	25.05	25.05	-30.6333				Glen Elliott Shelter			Africa	SARD
675	SR-121	90	90	charcoal		null		-30.6333	25.5	25.5	-30.6333				Glen Elliott Shelter			Africa	SARD
676	Pta-5213	600	50			null		-24.1	28.4667	28.4667	-24.1				Goergap 113 KR			Africa	SARD
677	Pta-5507	720	50			null		-24.1	28.4667	28.4667	-24.1				Goergap 113 KR			Africa	SARD
678	Pta-5508	900	50			null		-24.1	28.4667	28.4667	-24.1				Goergap 113 KR			Africa	SARD
679	Pta-5510	540	50			null		-24.1	28.4667	28.4667	-24.1				Goergap 113 KR			Africa	SARD
680	Pta-5511	380	50			null		-24.1	28.4667	28.4667	-24.1				Goergap 113 KR			Africa	SARD
681	Pta-5512	740	50			null		-24.1	28.4667	28.4667	-24.1				Goergap 113 KR			Africa	SARD
682	Pta-5653	250	50			null		-24.1	28.4667	28.4667	-24.1				Goergap 113 KR			Africa	SARD
683	Pta-1480	7670	55	charcoal		null		-29.6561	29.4272	29.4272	-29.6561				Good Hope Shelter			Africa	SARD
684	Pta-4274	430	40	eggshell	Struthio camelus	null		-30.0333	18.6125	18.6125	-30.0333				Goubees 1			Africa	SARD
685	Pta-4320	670	50	eggshell	Struthio camelus	null		-30.0333	18.6125	18.6125	-30.0333				Goubees 4			Africa	SARD
686	Pta-4276	480	50	eggshell	Struthio camelus	null		-30.0333	18.6125	18.6125	-30.0333				Goubees 5			Africa	SARD
687	Pta-2714	36380	870	charcoal		null		-31.5667	26.85	26.85	-31.5667				Grassridge			Africa	SARD
688	Pta-4191	480	40	eggshell	Struthio camelus	null		-30.4	21.4	21.4	-30.4				Groot Kolk 1			Africa	SARD
689	Pta-360	310	50			-23.1		-28.55	21.75	21.75	-28.55				Grootdrink 4			Africa	SARD
690	OxA-27317	39450	700	charcoal		-26.505		-29.3333	27.8	27.8	-29.3333				Ha Makotoko			Africa	SARD
691	OxA-27318	52200	0	charcoal		-26.071		-29.3333	27.8	27.8	-29.3333				Ha Makotoko			Africa	SARD
692	OxA-X-2470-48	390	70	other		-24.069		-29.3333	27.8	27.8	-29.3333				Ha Makotoko			Africa	SARD
693	OxA-X-2470-49	300	65	other		-24.327		-29.3333	27.8	27.8	-29.3333				Ha Makotoko			Africa	SARD
694	OxA-X-2495-27	470	90	other		-22.937		-29.3333	27.8	27.8	-29.3333				Ha Makotoko			Africa	SARD
695	OxA-X-2555-26	575	75	other		-22.9137		-29.3333	27.8	27.8	-29.3333				Ha Makotoko			Africa	SARD
696	OxA-X-2555-39	410	130	other		-25.3926		-29.3333	27.8	27.8	-29.3333				Ha Makotoko			Africa	SARD
697	OxA-X-2555-40	760	120	other		-24.5748		-29.3333	27.8	27.8	-29.3333				Ha Makotoko			Africa	SARD
698	Pta-5191	8370	80	charcoal		null		-29.3333	27.8	27.8	-29.3333				Ha Makotoko			Africa	SARD
699	Pta-5192	8950	80	charcoal		null		-29.3333	27.8	27.8	-29.3333				Ha Makotoko			Africa	SARD
700	Pta-5204	9290	90	charcoal		null		-29.3333	27.8	27.8	-29.3333				Ha Makotoko			Africa	SARD
701	UGAMS-11595 �	25470	70	charcoal		null		-29.3333	27.8	27.8	-29.3333				Ha Makotoko			Africa	SARD
702	UGAMS-11596	39620	210	charcoal		null		-29.3333	27.8	27.8	-29.3333				Ha Makotoko			Africa	SARD
703	UGAMS-11598 �	28690	90	charcoal		null		-29.3333	27.8	27.8	-29.3333				Ha Makotoko			Africa	SARD
704	UGAMS-8988	40100	230	charcoal		null		-29.3333	27.8	27.8	-29.3333				Ha Makotoko			Africa	SARD
705	Pta-741	38800	2200	charcoal		null		-29.85	29.05	29.05	-29.85				Ha Soloja			Africa	SARD
707	Pta-771	42500	2500	charcoal		null		-29.85	29.05	29.05	-29.85				Ha Soloja			Africa	SARD
708	Pta-936	45000	2600	charcoal		null		-29.85	29.05	29.05	-29.85				Ha Soloja			Africa	SARD
709	CAMS-61147	300	40	bone	Bos taurus	null		-31.5333	24.2167	24.2167	-31.5333				Haaskraal Shelter			Africa	SARD
710	GrA-13541	1970	50	plant remains		-20.9		-31.5333	24.2167	24.2167	-31.5333				Haaskraal Shelter			Africa	SARD
711	GrA-13542	1570	50	plant remains		-17.9		-31.5333	24.2167	24.2167	-31.5333				Haaskraal Shelter			Africa	SARD
712	GrA-13557	1920	130	plant remains		-23.1		-31.5333	24.2167	24.2167	-31.5333				Haaskraal Shelter			Africa	SARD
713	HSK-1	1180	70	charcoal		null		-31.5333	24.2167	24.2167	-31.5333				Haaskraal Shelter			Africa	SARD
714	OxA-4394	410	65	bone		-9		-31.5333	24.2167	24.2167	-31.5333				Haaskraal Shelter			Africa	SARD
715	OxA-4395	515	65	bone	Bos taurus	-13.5		-31.5333	24.2167	24.2167	-31.5333				Haaskraal Shelter			Africa	SARD
716	Pta-6029	250	70	plant remains		null		-31.5333	24.2167	24.2167	-31.5333				Haaskraal Shelter			Africa	SARD
717	SMU-1635	1850	45	charcoal		-24.2		-31.5333	24.2167	24.2167	-31.5333				Haaskraal Shelter			Africa	SARD
718	SMU-1636	545	45	charcoal		-24		-31.5333	24.2167	24.2167	-31.5333				Haaskraal Shelter			Africa	SARD
719	SMU-1637	295	40			-24		-31.5333	24.2167	24.2167	-31.5333				Haaskraal Shelter			Africa	SARD
720	SMU-1639	170	40			-24.1		-31.5333	24.2167	24.2167	-31.5333				Haaskraal Shelter			Africa	SARD
721	SMU-1789	1880	70	charcoal		-24.7		-31.5333	24.2167	24.2167	-31.5333				Haaskraal Shelter			Africa	SARD
722	SMU-1790	1140	60	charcoal		-24.8		-31.5333	24.2167	24.2167	-31.5333				Haaskraal Shelter			Africa	SARD
723	Pta-2414	1480	50	charcoal		null		-23.0347	29.719	29.719	-23.0347				Happy Rest			Africa	SARD
724	Pta-2421	1600	50	charcoal		null		-23.0347	29.719	29.719	-23.0347				Happy Rest			Africa	SARD
725	Pta-5506	240	60	plant remains		null		-30.3667	25	25	-30.3667				Hartebeesfontein			Africa	SARD
726	Pta-1849	200	50	bone	Homo sapiens	null		-28.9533	18.1033	18.1033	-28.9533				Henkries			Africa	SARD
727	LJ-3135	19320	240	eggshell	Struthio camelus	null		-24.6	30.65	30.65	-24.6				Heuningsneskrans			Africa	SARD
728	LJ-3136	19980	260	eggshell	Struthio camelus	null		-24.6	30.65	30.65	-24.6				Heuningsneskrans			Africa	SARD
729	LJ-3137	20510	270	eggshell	Struthio camelus	null		-24.6	30.65	30.65	-24.6				Heuningsneskrans			Africa	SARD
730	LJ-3138	23400	500	eggshell	Struthio camelus	null		-24.6	30.65	30.65	-24.6				Heuningsneskrans			Africa	SARD
731	Pta-100	13100	110			null		-24.6	30.65	30.65	-24.6				Heuningsneskrans			Africa	SARD
732	Pta-101	24630	300	charred bone		null		-24.6	30.65	30.65	-24.6				Heuningsneskrans			Africa	SARD
733	Pta-3458	220	45			null		-26.1833	23.1833	23.1833	-26.1833				Heuningvlei 2			Africa	SARD
734	Beta-230585	320	40			-19.9		-32.6167	21.8	21.8	-32.6167				Heydon 43			Africa	SARD
735	Pta-537	38840	480			null		-31.6639	25.5722	25.5722	-31.6639				Highlands Rock Shelter			Africa	SARD
736	Pta-564	38900	1200			null		-31.6639	25.5722	25.5722	-31.6639				Highlands Rock Shelter			Africa	SARD
737	Pta-2445	90	50	charcoal		null		-28.1139	32.0889	32.0889	-28.1139				Hluhluwe			Africa	SARD
738	Pta-2446	160	40	charcoal		null		-28.1139	32.0889	32.0889	-28.1139				Hluhluwe			Africa	SARD
739	Pta-8852	90	40	bone	Homo sapiens	null		-25.6124	27.9692	27.9692	-25.6124				Hoekfontein			Africa	SARD
740	Pta-8855	90	50	bone	Homo sapiens	null		-25.6124	27.9692	27.9692	-25.6124				Hoekfontein			Africa	SARD
741	Pta-8856	140	50	bone	Homo sapiens	null		-25.6124	27.9692	27.9692	-25.6124				Hoekfontein			Africa	SARD
742	Pta-8857	120	50	bone	Homo sapiens	null		-25.6124	27.9692	27.9692	-25.6124				Hoekfontein			Africa	SARD
743	Pta-8858	240	50	bone	Homo sapiens	null		-25.6124	27.9692	27.9692	-25.6124				Hoekfontein			Africa	SARD
744	Pta-8861	50	70	bone	Homo sapiens	null		-25.6124	27.9692	27.9692	-25.6124				Hoekfontein			Africa	SARD
745	Pta-8864	390	50	bone	Homo sapiens	null		-25.6124	27.9692	27.9692	-25.6124				Hoekfontein			Africa	SARD
746	Pta-8866	40	45	bone	Homo sapiens	null		-25.6124	27.9692	27.9692	-25.6124				Hoekfontein			Africa	SARD
747	Pta-8870	40	50	bone	Homo sapiens	null		-25.6124	27.9692	27.9692	-25.6124				Hoekfontein			Africa	SARD
748	Beta-265301	190	40	charcoal		null		-26.85	27.2834	27.2834	-26.85				Holkrans			Africa	SARD
749	Beta-284940	270	40	charcoal		null		-26.85	27.2834	27.2834	-26.85				Holkrans			Africa	SARD
750	Beta-284941	1830	40	charcoal		null		-26.85	27.2834	27.2834	-26.85				Holkrans			Africa	SARD
751	Beta-287473	1080	40	charcoal		null		-26.85	27.2834	27.2834	-26.85				Holkrans			Africa	SARD
752	Beta-287474	140	40	charcoal		null		-26.85	27.2834	27.2834	-26.85				Holkrans			Africa	SARD
753	Beta-304269	970	40	charcoal		null		-26.85	27.2834	27.2834	-26.85				Holkrans			Africa	SARD
754	Beta-304270	900	40	charcoal		null		-26.85	27.2834	27.2834	-26.85				Holkrans			Africa	SARD
755	Beta-304271	760	40	charcoal		null		-26.85	27.2834	27.2834	-26.85				Holkrans			Africa	SARD
756	Beta-304272	60	40	charcoal		null		-26.85	27.2834	27.2834	-26.85				Holkrans			Africa	SARD
757	Beta-304273	1430	40	charcoal		null		-26.85	27.2834	27.2834	-26.85				Holkrans			Africa	SARD
758	Pta-5411	260	45	charcoal		null		-28.734	28.4757	28.4757	-28.734				Hololo Crossing			Africa	SARD
759	Pta-5412	330	100			null		-28.734	28.4757	28.4757	-28.734				Hololo Crossing			Africa	SARD
760	Wits-1565	4400	100			null		-26.35	28.8333	28.8333	-26.35				Hope Hill Shelter			Africa	SARD
761	Pta-1902	190	40	bone	Homo sapiens	null		-28.095	17.1717	17.1717	-28.095				Hot Fish			Africa	SARD
762	Pta-1652	620	50	charcoal		null		-22.4306	29.2569	29.2569	-22.4306				Icon			Africa	SARD
763	Wits-1598	440	30			null		-25.45	27.53	27.53	-25.45				Ifafi 35/85			Africa	SARD
764	Pta-6968	1980	50	bone	Homo sapiens	null		-30.1186	30.8489	30.8489	-30.1186				Illovo Beach			Africa	SARD
765	Pta-5492	1580	50	charcoal		null		-29.7533	30.9142	30.9142	-29.7533				Inanda Quarry			Africa	SARD
766	Pta-7227	360	45	charcoal		null		-28.7942	30.1806	30.1806	-28.7942				iNkolimahashi Shelter			Africa	SARD
767	Pta-7229	1170	50	charcoal		null		-28.7942	30.1806	30.1806	-28.7942				iNkolimahashi Shelter			Africa	SARD
768	Pta-7230	1580	50	charcoal		null		-28.7942	30.1806	30.1806	-28.7942				iNkolimahashi Shelter			Africa	SARD
769	Pta-7231	1600	50	charcoal		null		-28.7942	30.1806	30.1806	-28.7942				iNkolimahashi Shelter			Africa	SARD
770	Pta-7384	1990	60	charcoal		null		-28.7942	30.1806	30.1806	-28.7942				iNkolimahashi Shelter			Africa	SARD
771	Pta-7459	550	45	charcoal		null		-28.7942	30.1806	30.1806	-28.7942				iNkolimahashi Shelter			Africa	SARD
772	Pta-4086	520	50			null		-30.4	21.4	21.4	-30.4				Jagt Pan 1			Africa	SARD
773	Pta-4087	540	50			null		-30.4	21.4	21.4	-30.4				Jagt Pan 4			Africa	SARD
774	Pta-4300	1610	50			null		-30.495	21.4947	21.4947	-30.495				Jagt Pan 7			Africa	SARD
775	Pta-5958	1330	60			-23.2		-28.1806	16.8875	16.8875	-28.1806				Jakkalsberg A			Africa	SARD
776	Pta-6100	1300	25			-23.5		-28.1806	16.8875	16.8875	-28.1806				Jakkalsberg A			Africa	SARD
777	Pta-8494	1250	50			-23.5		-28.1806	16.8875	16.8875	-28.1806				Jakkalsberg A			Africa	SARD
778	Pta-6101	1380	50			-23.3		-28.1806	16.8875	16.8875	-28.1806				Jakkalsberg B			Africa	SARD
779	Pta-6122	1420	25			-23.8		-28.1806	16.8875	16.8875	-28.1806				Jakkalsberg B			Africa	SARD
780	GX-32761	660	100	charcoal		-24.4		-28.1822	16.8822	16.8822	-28.1822				Jakkalsberg K			Africa	SARD
781	OxA-24528	358	26	bone	Raphicerus campestris	-13.719		-28.1822	16.8822	16.8822	-28.1822				Jakkalsberg K			Africa	SARD
782	GX-32760	1740	75	eggshell	Struthio camelus	-6.1		-28.1808	16.8869	16.8869	-28.1808				Jakkalsberg M			Africa	SARD
783	Pta-8496	4500	50			null		-28.1807	16.8854	16.8854	-28.1807				Jakkalsberg N			Africa	SARD
784	Pta-8492	310	15			-21.4		-28.1819	16.8825	16.8825	-28.1819				Jakkalsberg O			Africa	SARD
785	Pta-8493	303	50			-26.1		-28.1819	16.8825	16.8825	-28.1819				Jakkalsberg O			Africa	SARD
786	Pta-8495	1340	50			-25.5		-28.1819	16.8825	16.8825	-28.1819				Jakkalsberg O			Africa	SARD
787	Pta-8500	720	50			-25.3		-28.1819	16.8825	16.8825	-28.1819				Jakkalsberg O			Africa	SARD
788	Pta-3563	3730	60	charcoal		null		-25.6833	27.9833	27.9833	-25.6833				Jubilee Shelter			Africa	SARD
789	Wits-1214	3100	150	charcoal		null		-25.6833	27.9833	27.9833	-25.6833				Jubilee Shelter			Africa	SARD
790	Wits-1381	1550	40	charcoal		null		-25.6833	27.9833	27.9833	-25.6833				Jubilee Shelter			Africa	SARD
791	Wits-1382	4090	80	charcoal		null		-25.6833	27.9833	27.9833	-25.6833				Jubilee Shelter			Africa	SARD
792	Wits-1398	1840	50	charcoal		null		-25.6833	27.9833	27.9833	-25.6833				Jubilee Shelter			Africa	SARD
793	Wits-1399	1350	20	charcoal		null		-25.6833	27.9833	27.9833	-25.6833				Jubilee Shelter			Africa	SARD
794	Wits-1436	8500	240	charcoal		null		-25.6833	27.9833	27.9833	-25.6833				Jubilee Shelter			Africa	SARD
795	Wits-1449	3250	60	charcoal		null		-25.6833	27.9833	27.9833	-25.6833				Jubilee Shelter			Africa	SARD
796	Wits-1450	5250	129	charcoal		null		-25.6833	27.9833	27.9833	-25.6833				Jubilee Shelter			Africa	SARD
797	Wits-1462	6490	200	charcoal		null		-25.6833	27.9833	27.9833	-25.6833				Jubilee Shelter			Africa	SARD
798	Pta-010	100	50	bone	Homo sapiens	null		-22.2167	29.3833	29.3833	-22.2167				K2, Greefswald			Africa	SARD
799	Pta-0304	880	40	charcoal		null		-22.2167	29.3833	29.3833	-22.2167				K2, Greefswald			Africa	SARD
800	Pta-0305	890	50	charcoal		null		-22.2167	29.3833	29.3833	-22.2167				K2, Greefswald			Africa	SARD
801	Pta-0306	850	50	charcoal		null		-22.2167	29.3833	29.3833	-22.2167				K2, Greefswald			Africa	SARD
802	Pta-0307	930	45	charcoal		null		-22.2167	29.3833	29.3833	-22.2167				K2, Greefswald			Africa	SARD
803	Pta-1157	950	40	plant remains	cereal	null		-22.2167	29.3833	29.3833	-22.2167				K2, Greefswald			Africa	SARD
804	Pta-1214	980	40	charcoal		null		-22.2167	29.3833	29.3833	-22.2167				K2, Greefswald			Africa	SARD
805	Pta-1215	970	50	charcoal		null		-22.2167	29.3833	29.3833	-22.2167				K2, Greefswald			Africa	SARD
806	Pta-1226	950	50	charcoal		null		-22.2167	29.3833	29.3833	-22.2167				K2, Greefswald			Africa	SARD
807	Pta-2051	970	40	bone		null		-22.2167	29.3833	29.3833	-22.2167				K2, Greefswald			Africa	SARD
808	Pta-6064	880	50	bone		null		-22.2167	29.3833	29.3833	-22.2167				K2, Greefswald			Africa	SARD
809	Pta-6073	920	50	bone		null		-22.2167	29.3833	29.3833	-22.2167				K2, Greefswald			Africa	SARD
810	Pta-6080	940	50	bone		null		-22.2167	29.3833	29.3833	-22.2167				K2, Greefswald			Africa	SARD
811	Pta-6097	120	60	bone	Homo sapiens	null		-22.2167	29.3833	29.3833	-22.2167				K2, Greefswald			Africa	SARD
812	Pta-6570	760	50	bone		null		-22.2167	29.3833	29.3833	-22.2167				K2, Greefswald			Africa	SARD
813	Pta-6576	1010	50	bone		null		-22.2167	29.3833	29.3833	-22.2167				K2, Greefswald			Africa	SARD
814	Pta-6680	1250	40	bone	Homo sapiens	null		-22.2167	29.3833	29.3833	-22.2167				K2, Greefswald			Africa	SARD
815	GrN-5137	203	44	charcoal		null		-25.6265	26.0954	26.0954	-25.6265				Kaditshwene 13/66 (Vergenoegd			Africa	SARD
816	GrN-5307	138	30	charcoal		null		-25.6265	26.0954	26.0954	-25.6265				Kaditshwene 13/66 (Vergenoegd			Africa	SARD
817	GrN-5338	216	33	charcoal		null		-25.6265	26.0954	26.0954	-25.6265				Kaditshwene 13/66 (Vergenoegd			Africa	SARD
818	GrN-5339	137	32	charcoal		null		-25.6265	26.0954	26.0954	-25.6265				Kaditshwene 13/66 (Vergenoegd			Africa	SARD
819	Wits-1466	155	90	charcoal		null		-25.6265	26.0954	26.0954	-25.6265				Kaditshwene 13/66 (Vergenoegd			Africa	SARD
820	Pta-5293	180	20	charcoal		null		-25.3569	26.1676	26.1676	-25.3569				Kaditshwene second central cou			Africa	SARD
821	Pta-5296	200	20	charcoal		null		-25.3569	26.1676	26.1676	-25.3569				Kaditshwene second central cou			Africa	SARD
822	Pta-5870	180	45	charcoal		null		-25.3569	26.1676	26.1676	-25.3569				Kaditshwene second central cou			Africa	SARD
823	Pta-7033	200	40	charcoal		null		-25.3569	26.1676	26.1676	-25.3569				Kaditshwene second central cou			Africa	SARD
824	Pta-7039	160	50	charcoal		null		-25.3569	26.1676	26.1676	-25.3569				Kaditshwene second central cou			Africa	SARD
825	Pta-7046	220	45	charcoal		null		-25.3569	26.1676	26.1676	-25.3569				Kaditshwene second central cou			Africa	SARD
826	Pta-8085	80	50	charcoal		null		-26.6803	31.4919	31.4919	-26.6803				KaGwebu 2631CB20			Africa	SARD
827	Pta-8079	80	40	charcoal		null		-26.6803	31.4919	31.4919	-26.6803				KaGwebu 2631CB21a			Africa	SARD
829	Pta-8082	130	45	charcoal		null		-26.665	31.4533	31.4533	-26.665				KaGwebu 2631CB27			Africa	SARD
830	Pta-8083	160	45	charcoal		null		-26.6831	31.4892	31.4892	-26.6831				KaGwebu 2631CB32			Africa	SARD
831	Pta-8078	120	50	charcoal		null		-26.68	31.4856	31.4856	-26.68				KaGwebu 2631CB43			Africa	SARD
832	Pta-8084	95	20	charcoal		null		-26.7047	31.5656	31.5656	-26.7047				KaGwebu 2631DA2			Africa	SARD
833	Pta-8076	210	20	charcoal		null		-26.6881	31.5611	31.5611	-26.6881				KaGwebu 2631DA3			Africa	SARD
834	Pta-4272	440	50			null		-30.05	18.5333	18.5333	-30.05				Kamiebees 1			Africa	SARD
835	I-13040	26930	750			null		-27.65	23	23	-27.65				Kathu Pan 5			Africa	SARD
836	Pta-3566	27500	530			null		-27.65	23	23	-27.65				Kathu Pan 5			Africa	SARD
837	Pta-3586	19800	280			null		-27.65	23	23	-27.65				Kathu Pan 5			Africa	SARD
838	Pta-3591	32100	750			null		-27.65	23	23	-27.65				Kathu Pan 5			Africa	SARD
839	Pta-2907	150	40	bone	Homo sapiens	null		-28.6833	20.5	20.5	-28.6833				Keikarieseiland			Africa	SARD
840	Pta-338	720	45			null		-23.9591	31.0906	31.0906	-23.9591				Kgopolwe (Phalaborwa)			Africa	SARD
841	Pta-339	80	45			null		-23.9591	31.0906	31.0906	-23.9591				Kgopolwe (Phalaborwa)			Africa	SARD
842	Pta-566	680	45	bone	Homo sapiens	null		-23.9591	31.0906	31.0906	-23.9591				Kgopolwe (Phalaborwa)			Africa	SARD
843	Y-1637	910	60			null		-23.9591	31.0906	31.0906	-23.9591				Kgopolwe (Phalaborwa)			Africa	SARD
844	Y-1638	960	80			null		-23.9591	31.0906	31.0906	-23.9591				Kgopolwe (Phalaborwa)			Africa	SARD
845	Y-1639	850	60			null		-23.9591	31.0906	31.0906	-23.9591				Kgopolwe (Phalaborwa)			Africa	SARD
846	Y-1657	520	60	charcoal		null		-23.9591	31.0906	31.0906	-23.9591				Kgopolwe (Phalaborwa)			Africa	SARD
847	Y-1658	280	60	charcoal		null		-23.9591	31.0906	31.0906	-23.9591				Kgopolwe (Phalaborwa)			Africa	SARD
848	Y-1662	820	80			null		-23.9591	31.0906	31.0906	-23.9591				Kgopolwe (Phalaborwa)			Africa	SARD
849	Pta-3093	570	60			null		-29.2667	24.75	24.75	-29.2667				Khartoum near Jacobsdal			Africa	SARD
850	Pta-717	170	50			null		-29.2667	24.75	24.75	-29.2667				Khartoum near Jacobsdal			Africa	SARD
851	Pta-1168	1630	45	charcoal		null		-22.9167	29.9167	29.9167	-22.9167				Klein Afrika			Africa	SARD
852	Pta-1320	1430	40	charcoal		null		-22.9167	29.9167	29.9167	-22.9167				Klein Afrika			Africa	SARD
853	Pta-1321	1450	45	charcoal		null		-22.9167	29.9167	29.9167	-22.9167				Klein Afrika			Africa	SARD
854	Pta-2415	1540	50	charcoal		null		-22.9167	29.9167	29.9167	-22.9167				Klein Afrika			Africa	SARD
855	Pta-2420	1410	50	charcoal		null		-22.9167	29.9167	29.9167	-22.9167				Klein Afrika			Africa	SARD
856	Pta-277	260	50	iron		null		-22.9167	29.9167	29.9167	-22.9167				Klein Afrika			Africa	SARD
857	GrN-4796	195	45	charcoal		null		-26.1833	28.0333	28.0333	-26.1833				Klipriviersberg			Africa	SARD
858	GrN-4926	180	50	charcoal		null		-26.1833	28.0333	28.0333	-26.1833				Klipriviersberg			Africa	SARD
859	GrN-4927	105	50	charcoal		null		-26.1833	28.0333	28.0333	-26.1833				Klipriviersberg			Africa	SARD
860	Pta-136	227	46			null		-26.1833	28.0333	28.0333	-26.1833				Klipriviersberg			Africa	SARD
861	Wits-1322	270	100			null		-26.1833	28.0333	28.0333	-26.1833				Klipriviersberg			Africa	SARD
862	Pta-2894	390	50	bone	Homo sapiens	null		-29.3833	24.9833	24.9833	-29.3833				Koffiefontein			Africa	SARD
863	Beta-230586	690	40	plant remains		-18.3		-30.3667	25	25	-30.3667				Kookfontein 5			Africa	SARD
864	Pta-8077	880	50	charcoal		null		-26.6817	31.4894	31.4894	-26.6817				Kotha�s Field			Africa	SARD
865	Pta-8182	660	80	charcoal		null		-26.6817	31.4894	31.4894	-26.6817				Kotha�s Field			Africa	SARD
866	Pta-4218	450	40	eggshell	Struthio camelus	null		-30.2	21.1167	21.1167	-30.2				Kranskop West 1			Africa	SARD
867	Pta-6578	580	40	bone		null		-22.5167	30.2	30.2	-22.5167				Kromdraai			Africa	SARD
868	Pta-6755	625	20	bone		null		-22.5167	30.2	30.2	-22.5167				Kromdraai			Africa	SARD
869	Pta-6760	690	50	bone		null		-22.5167	30.2	30.2	-22.5167				Kromdraai			Africa	SARD
870	Pta-6773	810	50	bone		null		-22.5167	30.2	30.2	-22.5167				Kromdraai			Africa	SARD
871	KRU-1	5400	160			null		-25.75	27.25	27.25	-25.75				Kruger Cave			Africa	SARD
872	KRU-10	10310	150			null		-25.75	27.25	27.25	-25.75				Kruger Cave			Africa	SARD
873	KRU-11	10430	150			null		-25.75	27.25	27.25	-25.75				Kruger Cave			Africa	SARD
874	KRU-2	6600	110			null		-25.75	27.25	27.25	-25.75				Kruger Cave			Africa	SARD
875	KRU-3	6620	120			null		-25.75	27.25	27.25	-25.75				Kruger Cave			Africa	SARD
876	KRU-4	6690	100			null		-25.75	27.25	27.25	-25.75				Kruger Cave			Africa	SARD
877	KRU-5	6760	100			null		-25.75	27.25	27.25	-25.75				Kruger Cave			Africa	SARD
878	KRU-6	7500	60			null		-25.75	27.25	27.25	-25.75				Kruger Cave			Africa	SARD
879	KRU-7	9090	90			null		-25.75	27.25	27.25	-25.75				Kruger Cave			Africa	SARD
880	KRU-8	9590	130			null		-25.75	27.25	27.25	-25.75				Kruger Cave			Africa	SARD
881	KRU-9	9780	110			null		-25.75	27.25	27.25	-25.75				Kruger Cave			Africa	SARD
882	Pta-1884	310	50	bone	Homo sapiens	null		-32.8517	21.9567	21.9567	-32.8517				Kruidfontein nr Prince Albert			Africa	SARD
883	Pta-5865	1250	40	charcoal		null		-32.429	27.83	27.83	-32.429				Kulubele			Africa	SARD
884	Pta-6982	1270	50	charcoal		null		-32.429	27.83	27.83	-32.429				Kulubele			Africa	SARD
885	Wits-1918	1395	60	charcoal		null		-29.6786	30.8362	30.8362	-29.6786				KwaGandaganda			Africa	SARD
886	Wits-1919	1245	60	charcoal		null		-29.6786	30.8362	30.8362	-29.6786				KwaGandaganda			Africa	SARD
887	Wits-1920	1080	60	charcoal		null		-29.6786	30.8362	30.8362	-29.6786				KwaGandaganda			Africa	SARD
888	Wits-1937	1260	60	charcoal		null		-29.6786	30.8362	30.8362	-29.6786				KwaGandaganda			Africa	SARD
889	Wits-1938	1315	60	charcoal		null		-29.6786	30.8362	30.8362	-29.6786				KwaGandaganda			Africa	SARD
890	Pta-5350	1290	50	charcoal		null		-28.9136	30.4436	30.4436	-28.9136				KwaThwaleyakhe			Africa	SARD
892	LSS-1	1130	50	charcoal		null		-31.45	24.65	24.65	-31.45				Lame Sheep Shelter			Africa	SARD
893	Pta-6302	1350	50	charcoal		null		-31.45	24.65	24.65	-31.45				Lame Sheep Shelter			Africa	SARD
894	Pta-3346	1620	50	charcoal		null		-26.2833	31.1667	31.1667	-26.2833				Langubehla			Africa	SARD
895	Pta-3347	1950	50	charcoal		null		-26.2833	31.1667	31.1667	-26.2833				Langubehla			Africa	SARD
896	Pta-3348	42700	2600	charcoal		null		-26.2833	31.1667	31.1667	-26.2833				Langubehla			Africa	SARD
897	Pta-3349	31400	780	charcoal		null		-26.2833	31.1667	31.1667	-26.2833				Langubehla			Africa	SARD
898	Pta-8772	1300	50	charcoal		null		-24.5703	30.1596	30.1596	-24.5703				Lebalelo			Africa	SARD
899	Beta-230587	850	40	plant remains		-17.4		-30.9833	22.05	22.05	-30.9833				Leeufontein 122			Africa	SARD
900	Pta-6023	260	60	plant remains		null		-30.9833	22.05	22.05	-30.9833				Leeufontein 192			Africa	SARD
901	Pta-6022	200	40	plant remains		null		-30.9833	22.05	22.05	-30.9833				Leeufontein 23			Africa	SARD
902	Pta-4278	300	50	eggshell	Struthio camelus	null		-29.8667	18.5	18.5	-29.8667				Leeuklip Se Kop Cave			Africa	SARD
903	Beta-236646	210	40	charcoal		-23.3		-23.2678	28.8256	28.8256	-23.2678				Leholamogoa			Africa	SARD
904	Beta-236647	290	40	charcoal		-24.1		-23.2678	28.8256	28.8256	-23.2678				Leholamogoa			Africa	SARD
905	Wits-2009	4860	100	eggshell	Struthio camelus	null		-29.1167	27.25	27.25	-29.1167				Leliehoek			Africa	SARD
906	Wits-2010	5210	100	eggshell	Struthio camelus	null		-29.1167	27.25	27.25	-29.1167				Leliehoek			Africa	SARD
907	GrA-9011	890	40	charcoal		null		-22.218	29.3643	29.3643	-22.218				Leokwe Hill			Africa	SARD
908	Pta-7443	1000	60	charcoal		null		-22.218	29.3643	29.3643	-22.218				Leokwe Hill			Africa	SARD
909	Pta-7444	940	60	charcoal		null		-22.218	29.3643	29.3643	-22.218				Leokwe Hill			Africa	SARD
910	Pta-7445	60	40	charcoal		null		-22.218	29.3643	29.3643	-22.218				Leokwe Hill			Africa	SARD
911	Pta-7448	120	45	charcoal		null		-22.218	29.3643	29.3643	-22.218				Leokwe Hill			Africa	SARD
912	Pta-7449	980	50	charcoal		null		-22.218	29.3643	29.3643	-22.218				Leokwe Hill			Africa	SARD
913	Pta-7517	940	50	charcoal		null		-22.218	29.3643	29.3643	-22.218				Leokwe Hill			Africa	SARD
914	Pta-7563	880	25	wood		null		-22.218	29.3643	29.3643	-22.218				Leokwe Hill			Africa	SARD
915	Pta-7578	890	20	wood		null		-22.218	29.3643	29.3643	-22.218				Leokwe Hill			Africa	SARD
916	Pta-7665	950	50	wood		null		-22.218	29.3643	29.3643	-22.218				Leokwe Hill			Africa	SARD
917	Pta-7669	910	40	wood		null		-22.218	29.3643	29.3643	-22.218				Leokwe Hill			Africa	SARD
918	Pta-5362	200	45	plant remains		null		-30.3667	25	25	-30.3667				Leopards Vlei 27			Africa	SARD
919	GrA-23237	1285	40	bone	Ovis aries	null		-29.7356	28.7631	28.7631	-29.7356				Likoaeng			Africa	SARD
920	GrA-26831	1290	30	iron		null		-29.7356	28.7631	28.7631	-29.7356				Likoaeng			Africa	SARD
921	Pta-7092	1850	40	charcoal		null		-29.7356	28.7631	28.7631	-29.7356				Likoaeng			Africa	SARD
922	Pta-7097	1850	15	charcoal		null		-29.7356	28.7631	28.7631	-29.7356				Likoaeng			Africa	SARD
923	Pta-7865	1830	15	charcoal		null		-29.7356	28.7631	28.7631	-29.7356				Likoaeng			Africa	SARD
924	Pta-7877	1310	80	charcoal		null		-29.7356	28.7631	28.7631	-29.7356				Likoaeng			Africa	SARD
925	Pta-1621	1620	50			null		-28.5503	24.0022	24.0022	-28.5503				Limerock 1			Africa	SARD
926	Pta-1759	1430	50			null		-28.5503	24.0022	24.0022	-28.5503				Limerock 2			Africa	SARD
927	Pta-2095	1720	40			null		-28.5503	24.0022	24.0022	-28.5503				Limerock 2			Africa	SARD
928	GrN-5020	28130	260	charcoal		null		-26.2	31.0333	31.0333	-26.2				Lion Cavern			Africa	SARD
929	GrN-5313	43200	0	charcoal		null		-26.2	31.0333	31.0333	-26.2				Lion Cavern			Africa	SARD
930	Y-1827	22280	400	charcoal		null		-26.2	31.0333	31.0333	-26.2				Lion Cavern			Africa	SARD
931	Pta-7072	510	40	charcoal		null		-29.4567	28.1013	28.1013	-29.4567				Lithakong			Africa	SARD
932	Pta-7077	890	35	charcoal		null		-29.4567	28.1013	28.1013	-29.4567				Lithakong			Africa	SARD
933	Pta-2447	1490	40	charcoal		-24.6		-27.6611	24.6125	24.6125	-27.6611				Little Witkrans			Africa	SARD
934	Pta-3418	1830	50	charcoal		-24.4		-27.6611	24.6125	24.6125	-27.6611				Little Witkrans			Africa	SARD
935	GrN-4215	160	30	charcoal		null		-23.9591	31.0906	31.0906	-23.9591				Lolwe Mine (Phalaborwa)			Africa	SARD
936	Y-1635	950	60	charcoal		null		-23.9591	31.0906	31.0906	-23.9591				Lolwe Mine (Phalaborwa)			Africa	SARD
937	Y-1636	1180	80	charcoal		null		-23.9591	31.0906	31.0906	-23.9591				Lolwe Mine (Phalaborwa)			Africa	SARD
938	Beta-11113	1240	70	charcoal		null		-32.2	28.75	28.75	-32.2				Lujojozi 3027			Africa	SARD
939	Beta-11114	1480	100	charcoal		null		-32.2	28.75	28.75	-32.2				Lujojozi 3027			Africa	SARD
940	Pta-1634	1410	50	charcoal		null		-25.1056	30.4944	30.4944	-25.1056				Lydenburg Heads			Africa	SARD
941	Pta-328	1460	50	charcoal		null		-25.1056	30.4944	30.4944	-25.1056				Lydenburg Heads			Africa	SARD
942	Pta-1699a	115	50	charcoal		null		-28.6811	29.9795	29.9795	-28.6811				Mabhija			Africa	SARD
943	Pta-3248	480	45	charcoal		null		-22.7333	29.6167	29.6167	-22.7333				Machemma Ruins			Africa	SARD
944	Pta-3749	150	50	wood		null		-22.7333	29.6167	29.6167	-22.7333				Machemma Ruins			Africa	SARD
945	Pta-3761	370	45	charcoal		null		-22.7333	29.6167	29.6167	-22.7333				Machemma Ruins			Africa	SARD
946	Pta-4076	550	50	charcoal		null		-22.7333	29.6167	29.6167	-22.7333				Machemma Ruins			Africa	SARD
947	Pta-4078	380	40	charcoal		null		-22.7333	29.6167	29.6167	-22.7333				Machemma Ruins			Africa	SARD
948	Pta-2874	1360	50	charcoal		null		-28.9832	30.3956	30.3956	-28.9832				Magogo			Africa	SARD
949	Pta-2875	1190	50	charcoal		null		-28.9832	30.3956	30.3956	-28.9832				Magogo			Africa	SARD
950	Pta-5291	330	20	charcoal		null		-25.5543	26.2817	26.2817	-25.5543				Magozastad			Africa	SARD
951	Pta-5416	400	50	charcoal		null		-25.5543	26.2817	26.2817	-25.5543				Magozastad			Africa	SARD
952	Pta-5649	280	40	charcoal		null		-25.5543	26.2817	26.2817	-25.5543				Magozastad			Africa	SARD
953	Pta-5650	210	40	charcoal		null		-25.5543	26.2817	26.2817	-25.5543				Magozastad			Africa	SARD
954	Pta-5784	230	45	charcoal		null		-25.5543	26.2817	26.2817	-25.5543				Magozastad			Africa	SARD
955	Pta-5785	240	45	charcoal		null		-25.5543	26.2817	26.2817	-25.5543				Magozastad			Africa	SARD
956	Pta-7285	300	50	charcoal		null		-25.5543	26.2817	26.2817	-25.5543				Magozastad			Africa	SARD
957	Pta-7533	570	50			null		-26.0639	31.2495	31.2495	-26.0639				Maguga Dam			Africa	SARD
958	Pta-6149	500	25	charcoal		null		-22.4875	31.0583	31.0583	-22.4875				Makahane			Africa	SARD
959	Pta-6151	710	45	charcoal		null		-22.4875	31.0583	31.0583	-22.4875				Makahane			Africa	SARD
960	Pta-6152	790	50	charcoal		null		-22.4875	31.0583	31.0583	-22.4875				Makahane			Africa	SARD
961	Pta-6153	900	50	charcoal		null		-22.4875	31.0583	31.0583	-22.4875				Makahane			Africa	SARD
962	Pta-6310	840	50	charcoal		null		-22.4875	31.0583	31.0583	-22.4875				Makahane			Africa	SARD
963	Pta-6312	910	40	charcoal		null		-22.4875	31.0583	31.0583	-22.4875				Makahane			Africa	SARD
964	Pta-6313	910	40	charcoal		null		-22.4875	31.0583	31.0583	-22.4875				Makahane			Africa	SARD
965	Pta-1122	140	60	plant remains		null		-27.914	27.9108	27.9108	-27.914				Makgwareng OO1			Africa	SARD
966	Pta-1123	230	50	plant remains		null		-27.914	27.9108	27.9108	-27.914				Makgwareng OO1			Africa	SARD
967	Pta-133	70	50	charcoal		null		-27.914	27.9108	27.9108	-27.914				Makgwareng OO1			Africa	SARD
968	Pta-134	140	50	plant remains		null		-27.914	27.9108	27.9108	-27.914				Makgwareng OO1			Africa	SARD
970	Pta-4093	1390	50	charcoal		null		-28.9431	31.0472	31.0472	-28.9431				Mamba Confluence			Africa	SARD
971	Pta-4114	1300	50	bone		null		-28.9431	31.0472	31.0472	-28.9431				Mamba Confluence			Africa	SARD
972	Pta-4132	1290	50	bone		null		-28.9431	31.0472	31.0472	-28.9431				Mamba Confluence			Africa	SARD
973	Pta-4137	1300	50	bone		null		-28.9431	31.0472	31.0472	-28.9431				Mamba Confluence			Africa	SARD
974	Pta-4164	1170	60	bone		null		-28.9431	31.0472	31.0472	-28.9431				Mamba Confluence			Africa	SARD
975	Pta-0768	1030	50	charcoal		null		-22.2084	29.3727	29.3727	-22.2084				Mapungubwe			Africa	SARD
976	Pta-1145	880	40	charcoal		null		-22.2084	29.3727	29.3727	-22.2084				Mapungubwe			Africa	SARD
977	Pta-1156	860	40	charcoal		null		-22.2084	29.3727	29.3727	-22.2084				Mapungubwe			Africa	SARD
978	Pta-1158	850	50	charcoal		null		-22.2084	29.3727	29.3727	-22.2084				Mapungubwe			Africa	SARD
979	Pta-1159	840	40	charcoal		null		-22.2084	29.3727	29.3727	-22.2084				Mapungubwe			Africa	SARD
980	Pta-1209	770	50	charcoal		null		-22.2084	29.3727	29.3727	-22.2084				Mapungubwe			Africa	SARD
981	Pta-2023	930	40	wood		null		-22.2084	29.3727	29.3727	-22.2084				Mapungubwe			Africa	SARD
982	Pta-2024	1030	40	wood		null		-22.2084	29.3727	29.3727	-22.2084				Mapungubwe			Africa	SARD
983	Pta-3480	770	40	bone	Homo sapiens	null		-22.2084	29.3727	29.3727	-22.2084				Mapungubwe			Africa	SARD
984	Pta-3489	850	40	bone	Homo sapiens	null		-22.2084	29.3727	29.3727	-22.2084				Mapungubwe			Africa	SARD
985	Pta-372	880	45	plant remains	cereal	null		-22.2084	29.3727	29.3727	-22.2084				Mapungubwe			Africa	SARD
986	Pta-437	810	45	charcoal		null		-22.2084	29.3727	29.3727	-22.2084				Mapungubwe			Africa	SARD
987	Pta-438	820	60	charcoal		null		-22.2084	29.3727	29.3727	-22.2084				Mapungubwe			Africa	SARD
988	Pta-439	840	50	charcoal		null		-22.2084	29.3727	29.3727	-22.2084				Mapungubwe			Africa	SARD
989	Pta-6692	720	40	charcoal		null		-22.2084	29.3727	29.3727	-22.2084				Mapungubwe			Africa	SARD
990	Pta-752	790	50	charcoal		null		-22.2084	29.3727	29.3727	-22.2084				Mapungubwe			Africa	SARD
991	Pta-766	860	40	charcoal		null		-22.2084	29.3727	29.3727	-22.2084				Mapungubwe			Africa	SARD
992	Pta-5898	4790	60	charcoal		null		-28.3436	30.4244	30.4244	-28.3436				Maqonqo Shelter			Africa	SARD
993	Pta-5900	4300	20	charcoal		null		-28.3436	30.4244	30.4244	-28.3436				Maqonqo Shelter			Africa	SARD
994	Pta-6244	3560	60	charcoal		null		-28.3436	30.4244	30.4244	-28.3436				Maqonqo Shelter			Africa	SARD
995	Pta-6245	4080	25	charcoal		null		-28.3436	30.4244	30.4244	-28.3436				Maqonqo Shelter			Africa	SARD
996	Pta-6251	4640	70	charcoal		null		-28.3436	30.4244	30.4244	-28.3436				Maqonqo Shelter			Africa	SARD
997	Pta-6253	5680	70	charcoal		null		-28.3436	30.4244	30.4244	-28.3436				Maqonqo Shelter			Africa	SARD
998	Pta-6255	4960	70	charcoal		null		-28.3436	30.4244	30.4244	-28.3436				Maqonqo Shelter			Africa	SARD
999	Pta-6256	4140	60	charcoal		null		-28.3436	30.4244	30.4244	-28.3436				Maqonqo Shelter			Africa	SARD
1000	Pta-6258	6300	80	charcoal		null		-28.3436	30.4244	30.4244	-28.3436				Maqonqo Shelter			Africa	SARD
1001	Pta-6260	7460	140	charcoal		null		-28.3436	30.4244	30.4244	-28.3436				Maqonqo Shelter			Africa	SARD
1002	Pta-6311	560	60	charcoal		null		-22.6	31.1833	31.1833	-22.6				Matjigwili			Africa	SARD
1003	Pta-5929	200	50	charcoal		null		-28.85	27.2333	27.2333	-28.85				Mauermanshoek			Africa	SARD
1004	Pta-6301	1700	20	charcoal		null		-28.85	27.2333	27.2333	-28.85				Mauermanshoek			Africa	SARD
1005	Pta-3678	1520	50	charcoal		null		-28.7556	30.3742	30.3742	-28.7556				Mbabane Shelter			Africa	SARD
1006	Pta-3680	1310	50	charcoal		null		-28.7556	30.3742	30.3742	-28.7556				Mbabane Shelter			Africa	SARD
1007	Pta-3684	500	50	charcoal		null		-28.7556	30.3742	30.3742	-28.7556				Mbabane Shelter			Africa	SARD
1008	Pta-3848	470	40	charcoal		null		-28.7556	30.3742	30.3742	-28.7556				Mbabane Shelter			Africa	SARD
1009	SMU-1898	1102	62	charcoal		null		-31.1333	25.05	25.05	-31.1333				Meerkat Shelter			Africa	SARD
1010	SMU-1899	979	70	charcoal		null		-31.1333	25.05	25.05	-31.1333				Meerkat Shelter			Africa	SARD
1011	Pta-4438	750	45			null		-27.65	22.4333	22.4333	-27.65				Meerlust 1			Africa	SARD
1012	Pta-4507	190	40			null		-27.65	22.4333	22.4333	-27.65				Meerlust 1			Africa	SARD
1013	Pta-4433	180	50	eggshell	Struthio camelus	null		-28.2833	22.55	22.55	-28.2833				Meidekop 1			Africa	SARD
1014	OxA-22791	33950	700	charcoal		-25.494		-29.95	28.75	28.75	-29.95				Melikane			Africa	SARD
1015	OxA-22792	34000	700	charcoal		-27.204		-29.95	28.75	28.75	-29.95				Melikane			Africa	SARD
1016	OxA-22793	42600	1600	charcoal		-23.248		-29.95	28.75	28.75	-29.95				Melikane			Africa	SARD
1017	OxA-22794	37900	750	charcoal		-23.775		-29.95	28.75	28.75	-29.95				Melikane			Africa	SARD
1018	OxA-22837	445	22	charcoal		-24.767		-29.95	28.75	28.75	-29.95				Melikane			Africa	SARD
1019	OxA-22839	34190	390	charcoal		-24.931		-29.95	28.75	28.75	-29.95				Melikane			Africa	SARD
1020	OxA-22963	333	23	charcoal		-25.041		-29.95	28.75	28.75	-29.95				Melikane			Africa	SARD
1021	OxA-22964	35600	450	charcoal		-23.841		-29.95	28.75	28.75	-29.95				Melikane			Africa	SARD
1022	OxA-22965	254	22	charcoal		-24.184		-29.95	28.75	28.75	-29.95				Melikane			Africa	SARD
1023	OxA-22967	207	22	charcoal		-22.787		-29.95	28.75	28.75	-29.95				Melikane			Africa	SARD
1024	OxA-22968	270	22	charcoal		-25.424		-29.95	28.75	28.75	-29.95				Melikane			Africa	SARD
1025	OxA-23029	34200	750	charcoal		-25.7		-29.95	28.75	28.75	-29.95				Melikane			Africa	SARD
1026	OxA-23030	33200	1200	charcoal		-27.486		-29.95	28.75	28.75	-29.95				Melikane			Africa	SARD
1027	OxA-23031	34150	650	charcoal		-26.044		-29.95	28.75	28.75	-29.95				Melikane			Africa	SARD
1028	OxA-23032	35400	900	charcoal		-25.408		-29.95	28.75	28.75	-29.95				Melikane			Africa	SARD
1029	OxA-23040	32040	370	charcoal		-23.468		-29.95	28.75	28.75	-29.95				Melikane			Africa	SARD
1030	Pta-1330	42300	2100	charcoal		null		-29.95	28.75	28.75	-29.95				Melikane			Africa	SARD
1031	Pta-1331	35800	920	charcoal		null		-29.95	28.75	28.75	-29.95				Melikane			Africa	SARD
1032	Pta-1364	1440	40	charcoal		null		-29.95	28.75	28.75	-29.95				Melikane			Africa	SARD
1033	Pta-1367	19700	150	charcoal		null		-29.95	28.75	28.75	-29.95				Melikane			Africa	SARD
1034	Pta-1369	33800	960	charcoal		null		-29.95	28.75	28.75	-29.95				Melikane			Africa	SARD
1035	Pta-1370	40200	1650	charcoal		null		-29.95	28.75	28.75	-29.95				Melikane			Africa	SARD
1036	Pta-1371	30400	560	charcoal		null		-29.95	28.75	28.75	-29.95				Melikane			Africa	SARD
1037	Pta-1372	37000	1050	charcoal		null		-29.95	28.75	28.75	-29.95				Melikane			Africa	SARD
1038	Pta-1408	33100	600	charcoal		null		-29.95	28.75	28.75	-29.95				Melikane			Africa	SARD
1039	Pta-1534	42000	1700	charcoal		null		-29.95	28.75	28.75	-29.95				Melikane			Africa	SARD
1040	Pta-4496	530	45			null		-29.0281	21.0136	21.0136	-29.0281				Melkboom 1			Africa	SARD
1041	Pta-9514	410	60			null		-29.0281	21.0136	21.0136	-29.0281				Melkboom 1			Africa	SARD
1042	Pta-5129	250	50			null		-23.8556	28.3125	28.3125	-23.8556				Melora Hill			Africa	SARD
1043	Y-1338	890	50	charcoal		null		-26.1684	28.0041	28.0041	-26.1684				Melville Koppies			Africa	SARD
1044	Pta-3505	4390	70	charcoal		null		-28.17	29.6872	29.6872	-28.17				Mgede Shelter			Africa	SARD
1045	Pta-3665	820	50	charcoal		null		-28.17	29.6872	29.6872	-28.17				Mgede Shelter			Africa	SARD
1046	Pta-3669	120	45	charcoal		null		-28.17	29.6872	29.6872	-28.17				Mgede Shelter			Africa	SARD
1047	Pta-1698	180	45	plant remains	maize cob	null		-28.7167	29.3944	29.3944	-28.7167				Mgoduyanuka			Africa	SARD
1048	Pta-3268	1080	70	charcoal		null		-29.7028	31.1006	31.1006	-29.7028				Mhlanga Lagoon			Africa	SARD
1049	Pta-5780	20	45	bone	Homo sapiens	null		-29.7028	31.1006	31.1006	-29.7028				Mhlanga Lagoon			Africa	SARD
1050	Pta-2878	1400	50	charcoal		null		-29.0108	30.4123	30.4123	-29.0108				Mhlopeni			Africa	SARD
1051	Pta-5480	290	70	charcoal		null		-29.0108	30.4123	30.4123	-29.0108				Mhlopeni			Africa	SARD
1052	Pta-4850	320	40	charcoal		null		-29.0478	29.3897	29.3897	-29.0478				Mhlwazini Cave			Africa	SARD
1053	Pta-4864	580	50	charcoal		null		-29.0478	29.3897	29.3897	-29.0478				Mhlwazini Cave			Africa	SARD
1054	Pta-5102	190	45	plant remains	maize cob	null		-29.0478	29.3897	29.3897	-29.0478				Mhlwazini Cave			Africa	SARD
1055	Pta-2844	440	45	plant remains		null		-30.3667	25	25	-30.3667				Middle Mount 100			Africa	SARD
1056	Pta-2846	580	50	plant remains		null		-30.3667	25	25	-30.3667				Middle Mount 100			Africa	SARD
1057	Pta-5942	600	40	plant remains		null		-30.3667	25	25	-30.3667				Middle Mount 100			Africa	SARD
1058	Pta-6306	1200	50	charcoal		null		-23.2412	28.9301	28.9301	-23.2412				Millbank 1A			Africa	SARD
1059	Pta-6307	1190	50	charcoal		null		-23.2412	28.9301	28.9301	-23.2412				Millbank 1A			Africa	SARD
1060	Pta-6309	1290	50	charcoal		null		-23.2412	28.9301	28.9301	-23.2412				Millbank 1A			Africa	SARD
1061	Pta-7468	1250	50	charcoal		null		-23.2412	28.94	28.94	-23.2412				Millbank 1A			Africa	SARD
1062	Pta-7478	1170	40	charcoal		null		-23.2412	28.94	28.94	-23.2412				Millbank 1B			Africa	SARD
1063	Pta-7480	1190	45	charcoal		null		-23.2412	28.94	28.94	-23.2412				Millbank 1B			Africa	SARD
1064	Pta-7465	385	20	charcoal		null		-23.2412	28.9301	28.9301	-23.2412				Millbank 325LR (2328BB5 (TM3))			Africa	SARD
1065	Pta-7471	270	45	charcoal		null		-23.2412	28.9301	28.9301	-23.2412				Millbank 325LR (2328BB5 (TM3))			Africa	SARD
1066	Pta-7473	260	50	charcoal		null		-23.2412	28.9301	28.9301	-23.2412				Millbank 325LR (2328BB5 (TM3))			Africa	SARD
1067	Pta-7476	180	45	charcoal		null		-23.25	28.9301	28.9301	-23.25				Millbank 325LR (2328BB5 (TM3))			Africa	SARD
1068	Pta-7825	185	20	charcoal		null		-25.5592	27.3645	27.3645	-25.5592				Mmatsetshele MMA004			Africa	SARD
1069	Pta-7831	180	45	charcoal		null		-25.5592	27.3645	27.3645	-25.5592				Mmatsetshele MMA004			Africa	SARD
1070	Pta-7836	170	45	charcoal		null		-25.5592	27.3645	27.3645	-25.5592				Mmatsetshele MMA004			Africa	SARD
1071	Pta-7837	160	35	charcoal		null		-25.5592	27.3645	27.3645	-25.5592				Mmatsetshele MMA004			Africa	SARD
1072	Pta-7849	120	50	charcoal		null		-25.5592	27.3645	27.3645	-25.5592				Mmatsetshele MMA004			Africa	SARD
1073	Pta-7850	200	50	charcoal		null		-25.5592	27.3645	27.3645	-25.5592				Mmatsetshele MMA004			Africa	SARD
1074	Pta-7851	115	20	charcoal		null		-25.5592	27.3645	27.3645	-25.5592				Mmatsetshele MMA004			Africa	SARD
1075	Pta-5380	410	50	plant remains		null		-30.3667	25	25	-30.3667				Modderfontein 12			Africa	SARD
1076	Beta-230588	400	40			-19.1		-30.3667	25	25	-30.3667				Modderfontein 8			Africa	SARD
1077	Beta-79883	880	130	charcoal		null		-24.6503	26.21	26.21	-24.6503				Modipe 92.3			Africa	SARD
1078	Beta-79884	260	50	charcoal		null		-24.6503	26.2001	26.2001	-24.6503				Modipe 93.2			Africa	SARD
1079	Beta-76689	80	50	charcoal		null		-24.66	26.2001	26.2001	-24.66				Modipe Base 94.1			Africa	SARD
1080	Beta-76690	260	60	charcoal		null		-24.66	26.2001	26.2001	-24.66				Modipe Base 94.1			Africa	SARD
1081	Beta-76691	430	50	charcoal		null		-24.66	26.2001	26.2001	-24.66				Modipe Base 94.1			Africa	SARD
1082	Beta-76693	240	50	charcoal		null		-24.66	26.19	26.19	-24.66				Modipe Hill 94.2			Africa	SARD
1083	Beta-76694	320	50	charcoal		null		-24.66	26.19	26.19	-24.66				Modipe Hill 94.2			Africa	SARD
1084	Beta-76695	300	50	charcoal		null		-24.66	26.19	26.19	-24.66				Modipe Hill 94.2			Africa	SARD
1085	Beta-76696	420	50	charcoal		null		-24.66	26.19	26.19	-24.66				Modipe Hill 94.2			Africa	SARD
1086	Pta-4208	1410	50			null		-30.5	21.5167	21.5167	-30.5				Moffys Dam 2			Africa	SARD
1087	Pta-849	750	50	charcoal		null		-29.0732	29.8085	29.8085	-29.0732				Moor Park			Africa	SARD
1088	Pta-850	660	50	charcoal		null		-29.0732	29.8085	29.8085	-29.0732				Moor Park			Africa	SARD
1089	Pta-853	600	50	charcoal		null		-29.0732	29.8085	29.8085	-29.0732				Moor Park			Africa	SARD
1090	Pta-8872	1250	25	charcoal		null		-24.6319	30.2261	30.2261	-24.6319				Mototolong			Africa	SARD
1091	Pta-8906	1400	20	charcoal		null		-24.6319	30.2261	30.2261	-24.6319				Mototolong			Africa	SARD
1092	Pta-9981	1250	35	charcoal		null		-24.6319	30.2261	30.2261	-24.6319				Mototolong			Africa	SARD
1093	Pta-2527	980	50	charcoal		null		-30.2891	30.7362	30.7362	-30.2891				Mpambanyoni			Africa	SARD
1094	Pta-2528	930	50	charcoal		null		-30.2891	30.7362	30.7362	-30.2891				Mpambanyoni			Africa	SARD
1095	Pta-2534	885	50	charcoal		null		-30.2891	30.7362	30.7362	-30.2891				Mpambanyoni			Africa	SARD
1096	Pta-2019	1340	60			null		-32.0748	29.0619	29.0619	-32.0748				Mpame			Africa	SARD
1097	Pta-4900	1340	60			null		-31.8085	28.7603	28.7603	-31.8085				Mqanduli			Africa	SARD
1098	Pta-4917	1330	50			null		-31.8085	28.7603	28.7603	-31.8085				Mqanduli			Africa	SARD
1099	Pta-2195	1310	40	charcoal		null		-28.7556	30.146	30.146	-28.7556				Msuluzi Confluence			Africa	SARD
1100	Pta-2197	1370	30	charcoal		null		-28.7556	30.146	30.146	-28.7556				Msuluzi Confluence			Africa	SARD
1102	Pta-6328	240	50	charcoal		null		-28.7666	28.4631	28.4631	-28.7666				Muela ('Muela)			Africa	SARD
1103	Pta-6329	730	50	charcoal		null		-28.7666	28.4631	28.4631	-28.7666				Muela ('Muela)			Africa	SARD
1104	Pta-6332	360	45	charcoal		null		-28.7666	28.4631	28.4631	-28.7666				Muela ('Muela)			Africa	SARD
1105	Pta-6335	30	45	charcoal		null		-28.7666	28.4631	28.4631	-28.7666				Muela ('Muela)			Africa	SARD
1106	Pta-344	1150	50			-25.2		-27.6333	25.5833	25.5833	-27.6333				Munro Site, Oppermansdrift			Africa	SARD
1107	Pta-345	280	40			-24.9		-27.6333	25.5833	25.5833	-27.6333				Munro Site, Oppermansdrift			Africa	SARD
1108	Pta-87	850	60	bone	Homo sapiens	null		-27.6333	25.5833	25.5833	-27.6333				Munro Site, Oppermansdrift			Africa	SARD
1109	Pta-6538	970	50			null		-28.3167	30.4667	30.4667	-28.3167				Mzinyashana Shelter			Africa	SARD
1110	Pta-6540	4010	60			null		-28.3167	30.4667	30.4667	-28.3167				Mzinyashana Shelter			Africa	SARD
1111	Pta-6541	790	50			null		-28.3167	30.4667	30.4667	-28.3167				Mzinyashana Shelter			Africa	SARD
1112	Pta-6543	1520	20			null		-28.3167	30.4667	30.4667	-28.3167				Mzinyashana Shelter			Africa	SARD
1113	Pta-6715	660	50			null		-28.3167	30.4667	30.4667	-28.3167				Mzinyashana Shelter			Africa	SARD
1114	Pta-6966	1750	50			null		-28.3167	30.4667	30.4667	-28.3167				Mzinyashana Shelter			Africa	SARD
1115	Pta-1980	1670	40	charcoal		null		-29.7335	31.0541	31.0541	-29.7335				Mzonjani			Africa	SARD
1116	Pta-267	785	36			null		-23.9591	31.0906	31.0906	-23.9591				Nagome (Phalaborwa)			Africa	SARD
1118	Pta-289	200	50			null		-23.9591	31.0906	31.0906	-23.9591				Nagome (Phalaborwa)			Africa	SARD
1119	Pta-567	110	40			null		-23.9591	31.0906	31.0906	-23.9591				Nagome (Phalaborwa)			Africa	SARD
1120	Pta-568	690	45			null		-23.9591	31.0906	31.0906	-23.9591				Nagome (Phalaborwa)			Africa	SARD
1121	Wits-1917	1275	60	charcoal		null		-29.6678	30.8558	30.8558	-29.6678				Nanda			Africa	SARD
1122	Pta-4506	1650	50			null		-29.4333	22.4167	22.4167	-29.4333				Nauga 1			Africa	SARD
1123	Pta-2388	1220	50	charcoal		null		-28.8974	31.0311	31.0311	-28.8974				Ndondondwane			Africa	SARD
1124	Pta-2389	1190	50	charcoal		null		-28.8974	31.0311	31.0311	-28.8974				Ndondondwane			Africa	SARD
1125	Pta-002	1320	40	charcoal		null		-26.8743	32.2572	32.2572	-26.8743				Ndumu			Africa	SARD
1126	Pta-5138	310	50			null		-23.8833	28.0833	28.0833	-23.8833				New Belgium			Africa	SARD
1127	Pta-5790	220	45			null		-23.8833	28.0833	28.0833	-23.8833				New Belgium			Africa	SARD
1129	Pta-3275	3950	70	charcoal		null		-28.1467	29.9367	29.9367	-28.1467				Nkupe Shelter			Africa	SARD
1130	Pta-3276	4590	70	charcoal		null		-28.1467	29.9367	29.9367	-28.1467				Nkupe Shelter			Africa	SARD
1131	Pta-3460	5760	70	charcoal		null		-28.1467	29.9367	29.9367	-28.1467				Nkupe Shelter			Africa	SARD
1132	Pta-3423	130	45	bone		null		-28.5833	24.6333	24.6333	-28.5833				Nooitgedacht 1			Africa	SARD
1133	Pta-6160	210	50	plant remains		null		-30.3667	25	25	-30.3667				Nooitgedacht 4			Africa	SARD
1134	Pta-3367	400	40			null		-27.45	24.6333	24.6333	-27.45				Norlim 5			Africa	SARD
1135	Pta-3421	390	40			null		-27.45	24.6333	24.6333	-27.45				Norlim 5			Africa	SARD
1136	Pta-4890	400	50	bone	Homo sapiens	null		-27.55	24.7667	24.7667	-27.55				Northern Lime Quarry, Taung			Africa	SARD
1137	Pta-1770	60	50	charcoal		null		-28.3177	30.8679	30.8679	-28.3177				Nqabeni			Africa	SARD
1138	Pta-5207	9690	120	charcoal		null		-29.3167	27.8167	27.8167	-29.3167				Ntloana T�oana			Africa	SARD
1139	Pta-5208	10200	100	charcoal		null		-29.3167	27.8167	27.8167	-29.3167				Ntloana T�oana			Africa	SARD
1140	Pta-5237	9420	110	charcoal		null		-29.3167	27.8167	27.8167	-29.3167				Ntloana T�oana			Africa	SARD
1141	Pta-5238	8780	30	charcoal		null		-29.3167	27.8167	27.8167	-29.3167				Ntloana T�oana			Africa	SARD
1142	UGAMS-8973	650	20	charcoal		null		-29.3167	27.8167	27.8167	-29.3167				Ntloana T�oana			Africa	SARD
1143	Pta-1057	1100	50	charcoal		null		-28.9597	30.4084	30.4084	-28.9597				Ntshekane			Africa	SARD
1144	Pta-1058	1150	45	charcoal		null		-28.9597	30.4084	30.4084	-28.9597				Ntshekane			Africa	SARD
1145	Pta-4684	1290	50	charcoal		null		-31.0667	29.2	29.2	-31.0667				Ntsitsana			Africa	SARD
1146	Pta-4687	1180	50	charcoal		null		-31.0667	29.2	29.2	-31.0667				Ntsitsana			Africa	SARD
1147	Pta-4695	1180	50	charcoal		null		-31.0667	29.2	29.2	-31.0667				Ntsitsana			Africa	SARD
1148	TX-5636	10080	430	charcoal		null		-26.15	31.4	31.4	-26.15				Nyonyane			Africa	SARD
1149	TX-5637	10970	430	charcoal		null		-26.15	31.4	31.4	-26.15				Nyonyane			Africa	SARD
1150	Pta-247	110	50	bone	Homo sapiens	null		-29.3	24.95	24.95	-29.3				OFD1			Africa	SARD
1151	Pta-248	380	50	bone	Homo sapiens	null		-29.3	24.95	24.95	-29.3				OFD1			Africa	SARD
1152	Pta-964	290	45			null		-29.3	24.95	24.95	-29.3				OFD1			Africa	SARD
1153	GrN-5304	255	20	charcoal		null		-25.87	27.33	27.33	-25.87				Olifantspoort 20/71			Africa	SARD
1154	GrN-5305	180	50	charcoal		null		-25.87	27.33	27.33	-25.87				Olifantspoort 20/71			Africa	SARD
1155	GrN-5306	100	20	charcoal		null		-25.87	27.33	27.33	-25.87				Olifantspoort 20/71			Africa	SARD
1156	RL-186	400	110	charcoal		null		-25.87	27.33	27.33	-25.87				Olifantspoort 20/71			Africa	SARD
1157	RL-187	330	90	charcoal		null		-25.87	27.33	27.33	-25.87				Olifantspoort 20/71			Africa	SARD
1158	RL-189	250	90	charcoal		null		-25.87	27.33	27.33	-25.87				Olifantspoort 20/71			Africa	SARD
1159	RL-201	510	90	charcoal		null		-25.85	27.33	27.33	-25.85				Olifantspoort 20/71			Africa	SARD
1160	RL-199	710	120	charcoal		null		-25.87	27.33	27.33	-25.87				Olifantspoort 29/72			Africa	SARD
1161	RL-243	440	90	charcoal		null		-25.87	27.33	27.33	-25.87				Olifantspoort 29/72			Africa	SARD
1162	RL-244	350	90	charcoal		null		-25.87	27.33	27.33	-25.87				Olifantspoort 29/72			Africa	SARD
1163	RL-203	480	80	charcoal		null		-25.8575	27.3217	27.3217	-25.8575				Olifantspoort 61/71			Africa	SARD
1164	RL-202	360	90	charcoal		null		-25.87	27.3217	27.3217	-25.87				Olifantspoort 62/71			Africa	SARD
1165	Wits-2002	2790	70			null		-29.1	27.3667	27.3667	-29.1				Orange Springs			Africa	SARD
1166	Pta-5148	410	70	plant remains		null		-30.3667	25	25	-30.3667				Paardevlei 233			Africa	SARD
1167	Beta-230590	590	40			-16.6		-30.3667	25	25	-30.3667				Perdefontein 90			Africa	SARD
1168	Pta-4520	1430	80			null		-30.0333	23.8833	23.8833	-30.0333				Pienaars Pan 1			Africa	SARD
1169	Pta-8360	810	50	bone	Homo sapiens	null		-29.7278	28.7928	28.7928	-29.7278				Pitsaneng			Africa	SARD
1170	Pta-8941	840	40	charcoal		null		-29.7278	28.7928	28.7928	-29.7278				Pitsaneng			Africa	SARD
1171	Pta-1635	1315	50	charcoal		null		-25.3333	31.0667	31.0667	-25.3333				Plaston			Africa	SARD
1172	Pta-3488	320	50			null		-25.8333	23.5	23.5	-25.8333				Pomfret 1			Africa	SARD
1173	Pta-1818	840	50	charcoal		null		-22.2333	29.1667	29.1667	-22.2333				Pont Drift			Africa	SARD
1174	Pta-1959	1140	50	charcoal		null		-22.2333	29.1667	29.1667	-22.2333				Pont Drift			Africa	SARD
1175	Pta-1961	1110	50	charcoal		null		-22.2333	29.1667	29.1667	-22.2333				Pont Drift			Africa	SARD
1176	Pta-7923	250	45	bone	Homo sapiens	null		-29.3833	24.9833	24.9833	-29.3833				Poortjie			Africa	SARD
1177	Pta-3142	460	45	charcoal		null		-31	27.7833	27.7833	-31				Ravenscraig			Africa	SARD
1178	AA-77931	192	35	charcoal		null		-24.6775	27.9289	27.9289	-24.6775				Rhenosterkloof 1 (RU101/78)			Africa	SARD
1179	Beta-336278	250	30	charcoal		null		-24.6775	27.9289	27.9289	-24.6775				Rhenosterkloof 1 (RU101/78)			Africa	SARD
1180	Pta-2847	310	40	charcoal		null		-24.6775	27.9289	27.9289	-24.6775				Rhenosterkloof 1 (RU101/78)			Africa	SARD
1181	Beta-333838	340	30	charcoal		null		-24.6718	27.9291	27.9291	-24.6718				Rhenosterkloof 2			Africa	SARD
1182	Beta-336279	140	30	charcoal		null		-24.6718	27.9291	27.9291	-24.6718				Rhenosterkloof 2			Africa	SARD
1183	Pta-7311	1520	40	charcoal		null		-24.6992	27.2957	27.2957	-24.6992				Rhino Andalusite mine			Africa	SARD
1184	Pta-9543	400	10	charcoal		null		-24.6992	27.2957	27.2957	-24.6992				Rhino Andalusite mine			Africa	SARD
1185	Pta-9545	530	25	charcoal		null		-24.6992	27.2957	27.2957	-24.6992				Rhino Andalusite mine			Africa	SARD
1186	Pta-9546	1550	80	charcoal		null		-24.6992	27.2957	27.2957	-24.6992				Rhino Andalusite mine			Africa	SARD
1187	Pta-9547	320	40	charcoal		null		-24.6992	27.2957	27.2957	-24.6992				Rhino Andalusite mine			Africa	SARD
1188	Pta-7591	1540	50	charcoal		null		-25.4367	30.9689	30.9689	-25.4367				Riverside, Nelspruit			Africa	SARD
1189	Pta-7654	390	60	bone	Homo sapiens	null		-25.4367	30.9689	30.9689	-25.4367				Riverside, Nelspruit			Africa	SARD
1190	Pta-7670	1070	40	charcoal		null		-25.4367	30.9689	30.9689	-25.4367				Riverside, Nelspruit			Africa	SARD
1191	Pta-3437	930	110			null		-28.5167	24.7	24.7	-28.5167				Riverton			Africa	SARD
1192	Pta-3594	1150	50			null		-30.2	20.8667	20.8667	-30.2				Roode Zyn Puts 2			Africa	SARD
1193	Pta-3954	1150	50			null		-30.2	20.8667	20.8667	-30.2				Roode Zyn Puts 2			Africa	SARD
1194	Pta-4071	570	40			null		-30.2	20.8667	20.8667	-30.2				Roode Zyn Puts 3			Africa	SARD
1195	Pta-4080	600	50			null		-30.2	20.8667	20.8667	-30.2				Roode Zyn Puts 5			Africa	SARD
1196	OxA-3386	415	65	charcoal		null		-27.0333	27.3667	27.3667	-27.0333				Rooikrans			Africa	SARD
1197	Pta-5761	100	45	plant remains		null		-27.0333	27.3667	27.3667	-27.0333				Rooikrans			Africa	SARD
1198	Pta-5762	100	60	plant remains		null		-27.0333	27.3667	27.3667	-27.0333				Rooikrans			Africa	SARD
1199	Wits-2003	6150	100	bone		null		-27.0333	27.3667	27.3667	-27.0333				Rooikrans			Africa	SARD
1200	Wits-2005	3740	280	bone		null		-27.0333	27.3667	27.3667	-27.0333				Rooikrans			Africa	SARD
1201	Pta-2845	280	50	charcoal		null		-24.8106	27.7052	27.7052	-24.8106				Rooikrans (RU131/78)			Africa	SARD
1202	Pta-5931	1290	50	charcoal		null		-28.8167	27.7	27.7	-28.8167				Roosfontein			Africa	SARD
1203	Pta-5932	1920	60	charcoal		null		-28.8167	27.7	27.7	-28.8167				Roosfontein			Africa	SARD
1204	GrN-5298	1100	30	charcoal		null		-29.25	27.5	27.5	-29.25				Rose Cottage Cave			Africa	SARD
1205	GrN-5300	25640	220	charcoal		null		-29.25	27.5	27.5	-29.25				Rose Cottage Cave			Africa	SARD
1206	Pta-0001	36100	2000	charcoal		null		-29.25	27.5	27.5	-29.25				Rose Cottage Cave			Africa	SARD
1207	Pta-0211	29430	520	charcoal		null		-29.25	27.5	27.5	-29.25				Rose Cottage Cave			Africa	SARD
1212	Pta-1416	22700	240	charcoal		null		-29.25	27.5	27.5	-29.25				Rose Cottage Cave			Africa	SARD
1213	Pta-350	610	50	potsherd		null		-29.25	27.5	27.5	-29.25				Rose Cottage Cave			Africa	SARD
1214	Pta-5560	8614	38	charcoal		null		-29.25	27.5	27.5	-29.25				Rose Cottage Cave			Africa	SARD
1215	Pta-5592	31300	900	charcoal		null		-29.25	27.5	27.5	-29.25				Rose Cottage Cave			Africa	SARD
1216	Pta-5596	27200	350	charcoal		null		-29.25	27.5	27.5	-29.25				Rose Cottage Cave			Africa	SARD
1217	Pta-5598	20600	250	charcoal		null		-29.25	27.5	27.5	-29.25				Rose Cottage Cave			Africa	SARD
1218	Pta-5600	8380	70	charcoal		null		-29.25	27.5	27.5	-29.25				Rose Cottage Cave			Africa	SARD
1219	Pta-5622	680	50	charcoal		null		-29.25	27.5	27.5	-29.25				Rose Cottage Cave			Africa	SARD
1220	Pta-5934	5970	70	charcoal		null		-29.25	27.5	27.5	-29.25				Rose Cottage Cave			Africa	SARD
1221	Pta-6202	27800	1700	charcoal		null		-29.25	27.5	27.5	-29.25				Rose Cottage Cave			Africa	SARD
1222	Pta-6303	26900	550	charcoal		null		-29.25	27.5	27.5	-29.25				Rose Cottage Cave			Africa	SARD
1223	Pta-6788	500	50	potsherd		null		-29.25	27.5	27.5	-29.25				Rose Cottage Cave			Africa	SARD
1224	Pta-7122	8160	70	charcoal		null		-29.25	27.5	27.5	-29.25				Rose Cottage Cave			Africa	SARD
1225	Pta-7126	27700	480	charcoal		null		-29.25	27.5	27.5	-29.25				Rose Cottage Cave			Africa	SARD
1226	Pta-7184	28800	450	charcoal		null		-29.25	27.5	27.5	-29.25				Rose Cottage Cave			Africa	SARD
1227	Pta-7289	19600	220	charcoal		null		-29.25	27.5	27.5	-29.25				Rose Cottage Cave			Africa	SARD
1228	Pta-7796	32900	910	charcoal		null		-29.25	27.5	27.5	-29.25				Rose Cottage Cave			Africa	SARD
1230	Pta-6579	510	50	bone		null		-22.2	29.3667	29.3667	-22.2				Samaria			Africa	SARD
1231	Pta-1819	1110	50	wood		null		-22.1833	29.4333	29.4333	-22.1833				Schroda			Africa	SARD
1232	Pta-1967	1160	50	charcoal		null		-22.1833	29.4333	29.4333	-22.1833				Schroda			Africa	SARD
1233	Pta-7650	1060	20	charcoal		null		-22.1833	29.4333	29.4333	-22.1833				Schroda			Africa	SARD
1234	pta-7659	1030	45	charcoal		null		-22.1833	29.4333	29.4333	-22.1833				Schroda			Africa	SARD
1235	Pta-7664	1140	45	charcoal		null		-22.1833	29.4333	29.4333	-22.1833				Schroda			Africa	SARD
1236	Pta-7666	1170	20	charcoal		null		-22.1833	29.4333	29.4333	-22.1833				Schroda			Africa	SARD
1237	Pta-5127	700	40			null		-24.1333	28.45	28.45	-24.1333				Schurfpoort 112 KR			Africa	SARD
1238	Pta-5132	860	50			null		-24.1333	28.45	28.45	-24.1333				Schurfpoort 112 KR			Africa	SARD
1239	Pta-5133	840	50			null		-24.1333	28.45	28.45	-24.1333				Schurfpoort 112 KR			Africa	SARD
1240	OxA-27695	30910	250	charcoal		null		-29.75	28.75	28.75	-29.75				Sehonghong			Africa	SARD
1241	OxA-27696	30710	240	charcoal		null		-29.75	28.75	28.75	-29.75				Sehonghong			Africa	SARD
1242	Pta-6059	20500	230			null		-29.75	28.75	28.75	-29.75				Sehonghong			Africa	SARD
1243	Pta-6063	1710	20			null		-29.75	28.75	28.75	-29.75				Sehonghong			Africa	SARD
1244	Pta-6065	11090	230			null		-29.75	28.75	28.75	-29.75				Sehonghong			Africa	SARD
1245	Pta-6072	7210	80			null		-29.75	28.75	28.75	-29.75				Sehonghong			Africa	SARD
1246	Pta-6083	7010	70			null		-29.75	28.75	28.75	-29.75				Sehonghong			Africa	SARD
1247	Pta-6084	1240	50			null		-29.75	28.75	28.75	-29.75				Sehonghong			Africa	SARD
1248	Pta-6268	26000	430			null		-29.75	28.75	28.75	-29.75				Sehonghong			Africa	SARD
1249	Pta-6271	25100	300			null		-29.75	28.75	28.75	-29.75				Sehonghong			Africa	SARD
1250	Pta-6278	7150	80			null		-29.75	28.75	28.75	-29.75				Sehonghong			Africa	SARD
1251	Pta-6280	7090	80			null		-29.75	28.75	28.75	-29.75				Sehonghong			Africa	SARD
1252	Pta-6368	9280	45			null		-29.75	28.75	28.75	-29.75				Sehonghong			Africa	SARD
1253	Pta-785	32150	770	charcoal		null		-29.75	28.75	28.75	-29.75				Sehonghong			Africa	SARD
1254	Pta-787	30900	550	charcoal		null		-29.75	28.75	28.75	-29.75				Sehonghong			Africa	SARD
1255	Pta-789	20900	270			null		-29.75	28.75	28.75	-29.75				Sehonghong			Africa	SARD
1256	Pta-885	1400	50			null		-29.75	28.75	28.75	-29.75				Sehonghong			Africa	SARD
1257	Pta-918	19860	220			null		-29.75	28.75	28.75	-29.75				Sehonghong			Africa	SARD
1258	Pta-919	20240	230			null		-29.75	28.75	28.75	-29.75				Sehonghong			Africa	SARD
1259	Q-1452	17820	270			null		-29.75	28.75	28.75	-29.75				Sehonghong			Africa	SARD
1260	Q-3173	12800	250			null		-29.75	28.75	28.75	-29.75				Sehonghong			Africa	SARD
1261	Q-3174	6870	60			null		-29.75	28.75	28.75	-29.75				Sehonghong			Africa	SARD
1262	Q-3175	12250	300			null		-29.75	28.75	28.75	-29.75				Sehonghong			Africa	SARD
1263	Q-3176	12200	250			null		-29.75	28.75	28.75	-29.75				Sehonghong			Africa	SARD
1264	Wk-34784	1201	25	bone		null		-29.75	28.75	28.75	-29.75				Sehonghong			Africa	SARD
1265	Wk-34785	1132	25	bone		null		-29.75	28.75	28.75	-29.75				Sehonghong			Africa	SARD
1266	Wk-34786	1132	25	bone		null		-29.75	28.75	28.75	-29.75				Sehonghong			Africa	SARD
1267	Pta-4443	890	50			null		-23.9591	31.0906	31.0906	-23.9591				Shankare (Phalaborwa)			Africa	SARD
1268	Y-1766	290	80			null		-23.9591	31.0906	31.0906	-23.9591				Shankare (Phalaborwa)			Africa	SARD
1269	Y-1769	90	60			null		-23.9591	31.0906	31.0906	-23.9591				Shankare (Phalaborwa)			Africa	SARD
1270	Beta-11111	200	70	charcoal		null		-32.2862	28.5512	28.5512	-32.2862				Shixini 3013			Africa	SARD
1271	Pta-2601	670	40	charcoal		null		-29.85	30.7167	30.7167	-29.85				Shongweni North			Africa	SARD
1272	Pta-2602	950	50	Wood		null		-29.85	30.7167	30.7167	-29.85				Shongweni North			Africa	SARD
1273	Pta-3858	29400	580	charcoal		null		-29.85	30.7167	30.7167	-29.85				Shongweni North			Africa	SARD
1274	Pta-3864	13800	240	charcoal		null		-29.85	30.7167	30.7167	-29.85				Shongweni North			Africa	SARD
1275	Pta-4133	25200	570	charcoal		null		-29.85	30.7167	30.7167	-29.85				Shongweni North			Africa	SARD
1276	Pta-4159	1490	50	charcoal		null		-29.85	30.7167	30.7167	-29.85				Shongweni North			Africa	SARD
1277	Pta-1059	1120	50	plant remains		null		-29.85	30.7167	30.7167	-29.85				Shongweni South			Africa	SARD
1278	Pta-1060	700	60	plant remains	Sorghum	null		-29.85	30.7167	30.7167	-29.85				Shongweni South			Africa	SARD
1279	Pta-1766	1200	50	plant remains		null		-29.85	30.7167	30.7167	-29.85				Shongweni South			Africa	SARD
1280	Pta-1837	1060	45	plant remains		null		-29.85	30.7167	30.7167	-29.85				Shongweni South			Africa	SARD
1281	Pta-1948	940	135	plant remains	Cultivated plants	null		-29.85	30.7167	30.7167	-29.85				Shongweni South			Africa	SARD
1282	Pta-1951	1100	70	plant remains	Pennisetum heads	null		-29.85	30.7167	30.7167	-29.85				Shongweni South			Africa	SARD
1283	Pta-4040	1960	60	plant remains	Sclerocarya birrea (marul	null		-29.85	30.7167	30.7167	-29.85				Shongweni South			Africa	SARD
1284	Pta-821	1770	60	charcoal		null		-29.85	30.7167	30.7167	-29.85				Shongweni South			Africa	SARD
1285	Pta-966	22990	310			null		-29.85	30.7167	30.7167	-29.85				Shongweni South			Africa	SARD
1286	Pta-3765	26000	420	charcoal		null		-29.5	31.0833	31.0833	-29.5				Sibudu Cave			Africa	SARD
1287	Pta-3767	24200	290	charcoal		null		-29.5	31.0833	31.0833	-29.5				Sibudu Cave			Africa	SARD
1289	Pta-8015	960	25	charcoal		null		-29.5	31.0833	31.0833	-29.5				Sibudu Cave			Africa	SARD
1290	Pta-8017	42300	1300	charcoal		null		-29.5	31.0833	31.0833	-29.5				Sibudu Cave			Africa	SARD
1291	Pta-8022	24800	370	charcoal		null		-29.5	31.0833	31.0833	-29.5				Sibudu Cave			Africa	SARD
1294	Pta-8142	34300	2000	charcoal		null		-29.5	31.0833	31.0833	-29.5				Sibudu Cave			Africa	SARD
1295	Pta-9196	1030	40	charcoal		null		-29.5	31.0833	31.0833	-29.5				Sibudu Cave			Africa	SARD
1296	Pta-9202	970	50	charcoal		null		-29.5	31.0833	31.0833	-29.5				Sibudu Cave			Africa	SARD
1297	Pta-2090	860	35			null		-23.8833	30.2	30.2	-23.8833				Silver Leaves			Africa	SARD
1298	Pta-2360	1700	50			null		-23.8833	30.2	30.2	-23.8833				Silver Leaves			Africa	SARD
1299	Pta-2459	1700	40			null		-23.8833	30.2	30.2	-23.8833				Silver Leaves			Africa	SARD
1300	Pta-901	1680	55			null		-23.8833	30.2	30.2	-23.8833				Silver Leaves			Africa	SARD
1301	Pta-911	850	50			null		-23.8833	30.2	30.2	-23.8833				Silver Leaves			Africa	SARD
1302	Pta-914	1620	50			null		-23.8833	30.2	30.2	-23.8833				Silver Leaves			Africa	SARD
1303	Pta-8080	130	40	charcoal		null		-26.15	31.8667	31.8667	-26.15				Simunye			Africa	SARD
1305	Pta-004	9570	450	bone		null		-26.3	31.9667	31.9667	-26.3				Siphiso			Africa	SARD
1306	TX-5619	1940	370	bone		null		-26.3	31.9667	31.9667	-26.3				Siphiso			Africa	SARD
1307	TX-5620	1970	390	bone		null		-26.3	31.9667	31.9667	-26.3				Siphiso			Africa	SARD
1308	TX-5621	5710	280	bone		null		-26.3	31.9667	31.9667	-26.3				Siphiso			Africa	SARD
1309	TX-5622	350	60	charcoal		null		-26.3	31.9667	31.9667	-26.3				Siphiso			Africa	SARD
1310	TX-5783	11990	270	snail		null		-26.3	31.9667	31.9667	-26.3				Siphiso			Africa	SARD
1311	TX-5784	13420	360	bone		null		-26.3	31.9667	31.9667	-26.3				Siphiso			Africa	SARD
1312	TZ-5631	11820	300	snail		null		-26.3	31.9667	31.9667	-26.3				Siphiso			Africa	SARD
1313	Beta-230591	780	40			-18.7		-30.3667	25	25	-30.3667				Skanskraal 77			Africa	SARD
1314	Pta-3715	820	45			null		-22.1852	29.5431	29.5431	-22.1852				Skutwater			Africa	SARD
1315	Pta-3734	830	40			null		-22.1852	29.5431	29.5431	-22.1852				Skutwater			Africa	SARD
1316	AA-77929	141	32	charcoal		null		-24.7578	27.7494	27.7494	-24.7578				Smelterskop			Africa	SARD
1317	AA-77935	124	32	charcoal		null		-24.7578	27.7494	27.7494	-24.7578				Smelterskop			Africa	SARD
1318	AA-77936	211	32	charcoal		null		-24.7578	27.7494	27.7494	-24.7578				Smelterskop			Africa	SARD
1319	AA-77937	225	32	charcoal		null		-24.7578	27.7494	27.7494	-24.7578				Smelterskop			Africa	SARD
1320	AA-77938	264	32	charcoal		null		-24.7578	27.7494	27.7494	-24.7578				Smelterskop			Africa	SARD
1321	AA-77939	160	32	charcoal		null		-24.7578	27.7494	27.7494	-24.7578				Smelterskop			Africa	SARD
1322	AA-77940	237	32	charcoal		null		-24.7578	27.7494	27.7494	-24.7578				Smelterskop			Africa	SARD
1323	Pta-2850	190	30	charcoal		null		-24.7578	27.7494	27.7494	-24.7578				Smelterskop			Africa	SARD
1324	Pta-5940	510	50	plant remains		null		-31.6333	24.35	24.35	-31.6333				Sneeukuil 69			Africa	SARD
1325	Pta-4202	620	50	eggshell	Struthio camelus	null		-30.2167	21.5333	21.5333	-30.2167				Springbokoog 10			Africa	SARD
1326	Pta-4794	410	45	eggshell	Struthio camelus	null		-30.2167	21.5333	21.5333	-30.2167				Springbokoog 11			Africa	SARD
1327	Pta-4329	300	45	eggshell	Struthio camelus	null		-30.2167	21.5333	21.5333	-30.2167				Springbokoog 12			Africa	SARD
1328	Pta-4790	1670	50	eggshell	Struthio camelus	null		-30.2167	21.5333	21.5333	-30.2167				Springbokoog 18			Africa	SARD
1329	Pta-6790	1670	50	eggshell	Struthio camelus	null		-30.2167	21.5333	21.5333	-30.2167				Springbokoog 18			Africa	SARD
1330	Pta-4099	580	50	eggshell	Struthio camelus	null		-30.2167	21.5333	21.5333	-30.2167				Springbokoog 2			Africa	SARD
1331	Pta-4103	1270	50	eggshell	Struthio camelus	null		-30.2167	21.5333	21.5333	-30.2167				Springbokoog 4			Africa	SARD
1332	Pta-4327	870	50	eggshell	Struthio camelus	null		-30.2167	21.5333	21.5333	-30.2167				Springbokoog 5			Africa	SARD
1333	Pta-4345	330	140	plant remains		null		-30.2167	21.5333	21.5333	-30.2167				Springbokoog 5			Africa	SARD
1334	Pta-4375	370	45	eggshell	Struthio camelus	null		-30.2167	21.5333	21.5333	-30.2167				Springbokoog 5			Africa	SARD
1335	Pta-4378	360	50	plant remains		null		-30.2167	21.5333	21.5333	-30.2167				Springbokoog 5			Africa	SARD
1336	Pta-4206	590	50	eggshell	Struthio camelus	null		-30.2167	21.5333	21.5333	-30.2167				Springbokoog 6			Africa	SARD
1337	Pta-4203	670	50	eggshell	Struthio camelus	null		-30.2167	21.5333	21.5333	-30.2167				Springbokoog 7			Africa	SARD
1338	Pta-4328	910	50	charcoal		null		-22.6	29.3667	29.3667	-22.6				Stayt Farm			Africa	SARD
1339	Pta-4363	820	50	bone		null		-22.6	29.3667	29.3667	-22.6				Stayt Farm			Africa	SARD
1340	Pta-4634	9400	900	charcoal		null		-30.9832	28.3826	28.3826	-30.9832				Strathalan A			Africa	SARD
1341	Pta-7144	300	40	plant remains	Sorghum	null		-30.9832	28.3826	28.3826	-30.9832				Strathalan A			Africa	SARD
1342	Pta-4642	27600	420	charcoal		null		-30.9833	28.3833	28.3833	-30.9833				Strathalan B			Africa	SARD
1343	Pta-4644	25700	400	charcoal		null		-30.9833	28.3833	28.3833	-30.9833				Strathalan B			Africa	SARD
1344	Pta-4858	22500	230	charcoal		null		-30.9833	28.3833	28.3833	-30.9833				Strathalan B			Africa	SARD
1345	Pta-4931	24200	640	plant remains		null		-30.9833	28.3833	28.3833	-30.9833				Strathalan B			Africa	SARD
1346	Pta-4944	20900	350	plant remains		null		-30.9833	28.3833	28.3833	-30.9833				Strathalan B			Africa	SARD
1347	Pta-5040	26900	450	charcoal		null		-30.9833	28.3833	28.3833	-30.9833				Strathalan B			Africa	SARD
1348	Pta-5059	22800	530	plant remains		null		-30.9833	28.3833	28.3833	-30.9833				Strathalan B			Africa	SARD
1349	Pta-5569	29250	260	charcoal		null		-30.9833	28.3833	28.3833	-30.9833				Strathalan B			Africa	SARD
1350	Wits-1501	1390	70			null		-25.7802	27.8746	27.8746	-25.7802				Strauss			Africa	SARD
1351	Wits-1531	1410	110			null		-25.7802	27.8746	27.8746	-25.7802				Strauss			Africa	SARD
1352	Pta-5273	100	40	bone	Homo sapiens	null		-30.75	25.7933	25.7933	-30.75				Suurbergspruit nr Venterstad			Africa	SARD
1353	Pta-3357	1130	45	eggshell	Struthio camelus	null		-29.85	19	19	-29.85				Suurwater 1			Africa	SARD
1354	Pta-4106	670	50	eggshell	Struthio camelus	null		-30.2	20.8667	20.8667	-30.2				Swartkop 1			Africa	SARD
1355	Wits-2004	860	60			null		-29.05	27.6167	27.6167	-29.05				Tandjiesberg			Africa	SARD
1356	Wits-1437	900	110			null		-23.2055	29.9151	29.9151	-23.2055				Tavhatshena			Africa	SARD
1357	Wits-1453	660	80			null		-23.2055	29.9151	29.9151	-23.2055				Tavhatshena			Africa	SARD
1358	Wits-1549	370	80			null		-23.2055	29.9151	29.9151	-23.2055				Tavhatshena			Africa	SARD
1359	Beta-333839	300	30	charcoal		null		-24.6604	27.7427	27.7427	-24.6604				Tembi 1			Africa	SARD
1360	Pta-8299	190	40	eggshell	Struthio camelus	null		-29.4167	24.0333	24.0333	-29.4167				Thomas' Farm, Hopetown			Africa	SARD
1361	Pta-5769	110	45	bone	Homo sapiens	null		-29.5229	31.2273	31.2273	-29.5229				Thompsons Bay			Africa	SARD
1362	Pta-5658	420	50	charcoal		null		-22.4306	31.1944	31.1944	-22.4306				Thula Mela			Africa	SARD
1363	Pta-5659	390	50	charcoal		null		-22.4306	31.1944	31.1944	-22.4306				Thula Mela			Africa	SARD
1364	Pta-5676	370	50	charcoal		null		-22.4306	31.1944	31.1944	-22.4306				Thula Mela			Africa	SARD
1365	Pta-6079	480	30	charcoal		null		-22.4306	31.1944	31.1944	-22.4306				Thula Mela			Africa	SARD
1366	Pta-6086	350	45	charcoal		null		-22.4306	31.1944	31.1944	-22.4306				Thula Mela			Africa	SARD
1367	Pta-6089	360	50	charcoal		null		-22.4306	31.1944	31.1944	-22.4306				Thula Mela			Africa	SARD
1368	Pta-6824	550	50	charcoal		null		-22.4306	31.1944	31.1944	-22.4306				Thula Mela			Africa	SARD
1369	Pta-7102	590	40	charcoal		null		-22.4306	31.1944	31.1944	-22.4306				Thula Mela			Africa	SARD
1370	Pta-7103	390	35	charcoal		null		-22.4306	31.1944	31.1944	-22.4306				Thula Mela			Africa	SARD
1371	Pta-7105	560	35	charcoal		null		-22.4306	31.1944	31.1944	-22.4306				Thula Mela			Africa	SARD
1372	Pta-7106	820	40	charcoal		null		-22.4306	31.1944	31.1944	-22.4306				Thula Mela			Africa	SARD
1373	Pta-7107	530	30	charcoal		null		-22.4306	31.1944	31.1944	-22.4306				Thula Mela			Africa	SARD
1374	Pta-7243	520	40	bone	Homo sapiens	null		-22.4306	31.1944	31.1944	-22.4306				Thula Mela			Africa	SARD
1375	Pta-7276	370	40	bone	Homo sapiens	null		-22.4306	31.1944	31.1944	-22.4306				Thula Mela			Africa	SARD
1376	Pta-7304	450	50	charcoal		null		-22.4306	31.1944	31.1944	-22.4306				Thula Mela			Africa	SARD
1377	Pta-7305	600	50	charcoal		null		-22.4306	31.1944	31.1944	-22.4306				Thula Mela			Africa	SARD
1378	Pta-7307	650	45	charcoal		null		-22.4306	31.1944	31.1944	-22.4306				Thula Mela			Africa	SARD
1379	Pta-7310	590	60	charcoal		null		-22.4306	31.1944	31.1944	-22.4306				Thula Mela			Africa	SARD
1380	Pta-6126	530	45	bone	Homo sapiens	null		-29.4529	31.2855	31.2855	-29.4529				Tinley Manor			Africa	SARD
1381	OxA-4069	715	65	bone		-17.5		-29.4667	27.7667	27.7667	-29.4667				Tloutle			Africa	SARD
1382	OxA-4070	375	65	bone		-4.5		-29.4667	27.7667	27.7667	-29.4667				Tloutle			Africa	SARD
1383	Pta-5158	6140	100	charcoal		null		-29.4667	27.7667	27.7667	-29.4667				Tloutle			Africa	SARD
1384	Pta-5162	6910	80	charcoal		null		-29.4667	27.7667	27.7667	-29.4667				Tloutle			Africa	SARD
1385	Pta-3094	210	45	bone	Homo sapiens	null		-28.7333	24.7667	24.7667	-28.7333				Transvaal Road, Kimberley			Africa	SARD
1386	Pta-2350	330	50	bone	Homo sapiens	null		-31.7983	23.0533	23.0533	-31.7983				Travalia nr Three Sisters			Africa	SARD
1387	Pta-7247	480	40	charcoal		null		-22.8333	30.15	30.15	-22.8333				Tshiendeulu			Africa	SARD
1388	Pta-7249	320	40	wood		null		-22.8333	30.15	30.15	-22.8333				Tshiendeulu			Africa	SARD
1389	Pta-7251	440	40	charcoal		null		-22.8333	30.15	30.15	-22.8333				Tshiendeulu			Africa	SARD
1390	Pta-7252	500	40	charcoal		null		-22.8333	30.15	30.15	-22.8333				Tshiendeulu			Africa	SARD
1391	Pta-7429	350	50	charcoal		null		-22.8333	30.15	30.15	-22.8333				Tshiendeulu			Africa	SARD
1392	Pta-7430	630	50	charcoal		null		-22.8333	30.15	30.15	-22.8333				Tshiendeulu			Africa	SARD
1393	Pta-7554	350	20	charcoal		null		-22.8333	30.15	30.15	-22.8333				Tshiendeulu			Africa	SARD
1394	Pta-7580	350	40	charcoal		null		-22.8333	30.15	30.15	-22.8333				Tshiendeulu			Africa	SARD
1395	Pta-7587	300	40	wood		null		-22.8333	30.15	30.15	-22.8333				Tshiendeulu			Africa	SARD
1396	Pta-7657	360	40	charcoal		null		-22.8333	30.15	30.15	-22.8333				Tshiendeulu			Africa	SARD
1397	Pta-7663	350	50	charcoal		null		-22.8333	30.15	30.15	-22.8333				Tshiendeulu			Africa	SARD
1398	Pta-8652	5440	60			null		-22.2333	29.1478	29.1478	-22.2333				Tshisiku Shelter			Africa	SARD
1399	Pta-6171	1880	50	charcoal		null		-28.6333	27.5667	27.5667	-28.6333				Twyfelpoort			Africa	SARD
1400	BM-unknown	9844	200			null		-25.8841	27.6176	27.6176	-25.8841				Uitkomst Cave			Africa	SARD
1401	Y-1323B	300	80	wood		null		-25.8841	27.6176	27.6176	-25.8841				Uitkomst Cave			Africa	SARD
1402	Pta-2824	200	50	charcoal		null		-30.2681	30.6861	30.6861	-30.2681				Umbeli Belli			Africa	SARD
1403	Pta-2825	1140	50	charcoal		null		-30.2681	30.6861	30.6861	-30.2681				Umbeli Belli			Africa	SARD
1404	Pta-163	250	35	charcoal		null		-29.7232	31.0898	31.0898	-29.7232				Umhlanga Rocks			Africa	SARD
1405	Pta-4226	13400	120	charcoal		null		-29.8	30.75	30.75	-29.8				Umhlatuzana			Africa	SARD
1406	Pta-4228	30100	1800	charcoal		null		-29.8	30.75	30.75	-29.8				Umhlatuzana			Africa	SARD
1407	Pta-4235	35000	1000	charcoal		null		-29.8	30.75	30.75	-29.8				Umhlatuzana			Africa	SARD
1408	Pta-4288	34400	1000	charcoal		null		-29.8	30.75	30.75	-29.8				Umhlatuzana			Africa	SARD
1409	Pta-4331	35100	830	charcoal		null		-29.8	30.75	30.75	-29.8				Umhlatuzana			Africa	SARD
1410	Pta-4333	46000	1500	charcoal		null		-29.8	30.75	30.75	-29.8				Umhlatuzana			Africa	SARD
1411	Pta-4366	37100	1100	charcoal		null		-29.8	30.75	30.75	-29.8				Umhlatuzana			Africa	SARD
1412	Pta-4389	27800	780	charcoal		null		-29.8	30.75	30.75	-29.8				Umhlatuzana			Africa	SARD
1413	Pta-4663	35300	930	charcoal		null		-29.8	30.75	30.75	-29.8				Umhlatuzana			Africa	SARD
1414	Pta-5944	140	40	plant remains		null		-26.8833	22.05	22.05	-26.8833				Van Zyls Rus 25			Africa	SARD
1415	Pta-4124	730	45	eggshell	Struthio camelus	null		-30.5	20.2667	20.2667	-30.5				Varskans 2			Africa	SARD
1416	Pta-6157	450	50	plant remains		null		-28.4	20.6333	20.6333	-28.4				Vergelegen			Africa	SARD
1417	Pta-6031	270	100	plant remains		null		-28.4	20.6333	20.6333	-28.4				Vergelegen 179			Africa	SARD
1418	Pta-2843	320	40	plant remains		null		-30.3667	25	25	-30.3667				Vinkelfontein 4			Africa	SARD
1419	Beta-230592	980	40	plant remains		-23.6		-28.55	22.9667	22.9667	-28.55				Vlakplaas 128			Africa	SARD
1420	Pta-9504	150	45	charcoal		null		-31.0225	22.3133	22.3133	-31.0225				Vlermuisgat			Africa	SARD
1421	Pta-9510	480	50	charcoal		null		-31.0225	22.3133	22.3133	-31.0225				Vlermuisgat			Africa	SARD
1422	Pta-9511	430	60	charcoal		null		-31.0225	22.3133	22.3133	-31.0225				Vlermuisgat			Africa	SARD
1423	Pta-1357	70	60	bone	Homo sapiens	-11.5		-28.7833	23.7167	23.7167	-28.7833				Voelfontein,Campbell			Africa	SARD
1424	Pta-1483	1220	50	eggshell	Struthio camelus	-6.7		-29.1167	35.4333	35.4333	-29.1167				Voigtspost 0			Africa	SARD
1425	VST-1	560	70	charcoal		null		-28.6833	23.4667	23.4667	-28.6833				Volstruisfontein			Africa	SARD
1426	Pta-6161	400	80	plant remains		null		-28.6833	23.4667	23.4667	-28.6833				Volstruisfontein 499			Africa	SARD
1427	Beta-230593	280	40	plant remains		-21.9		-28.6833	23.4667	23.4667	-28.6833				Volstruisfontein 95			Africa	SARD
1428	Pta-5941	940	100	plant remains		null		-28.6833	23.4667	23.4667	-28.6833				Volstruisfontein 95			Africa	SARD
1429	Pta-6033	240	50	plant remains		null		-28.6833	23.4667	23.4667	-28.6833				Volstruisfontein 95			Africa	SARD
1430	GrA-13560	1890	50	potsherd		null		-31.3333	24.1667	24.1667	-31.3333				Volstruisfontein Shelter			Africa	SARD
1431	Pta-3109	350	45	eggshell	Struthio camelus	null		-29.3	24.75	24.75	-29.3				Waterval West 3, Jacobsdal			Africa	SARD
1432	GrN-4797	230	40	charcoal		null		-26.1833	28.0333	28.0333	-26.1833				Waterval, Johannesburg			Africa	SARD
1433	Pta-548	240	50	bone	Homo sapiens	null		-25.7806	27.8974	27.8974	-25.7806				Welgegund			Africa	SARD
1434	Beta-230594	300	40	plant remains		-19.4		-28.9333	21.1833	21.1833	-28.9333				Welgelegen 20			Africa	SARD
1435	Pta-6201	350	45	plant remains		null		-28.9333	21.1833	21.1833	-28.9333				Welgelegen 208			Africa	SARD
1436	Pta-2898	890	50	bone	Homo sapiens	null		-29.0333	24.1667	24.1667	-29.0333				Weltevreden			Africa	SARD
1437	Pta-3409	500	35			null		-29.0333	24.1667	24.1667	-29.0333				Weltevreden			Africa	SARD
1438	OZD-452	1930	65	other		null		-29.3233	29.5674	29.5674	-29.3233				White Elephant			Africa	SARD
1439	Pta-1673	85	50	bone	Homo sapiens	null		-26.45	29.15	29.15	-26.45				Wildebeestfontein			Africa	SARD
1440	Pta-1674	120	50	bone		null		-26.45	29.15	29.15	-26.45				Wildebeestfontein			Africa	SARD
1441	Pta-3526	1790	60	charred bone		null		-28.6667	24.65	24.65	-28.6667				Wildebeestkuil 2			Africa	SARD
1442	Pta-4592	1230	80	charred bone		null		-28.6667	24.65	24.65	-28.6667				Wildebeestkuil 2			Africa	SARD
1443	Pta-4486	360	50	eggshell	Struthio camelus	null		-28.5333	22.4833	22.4833	-28.5333				Witsand			Africa	SARD
1444	Pta-4491	120	60	eggshell	Struthio camelus	null		-28.5333	22.4833	22.4833	-28.5333				Witsand			Africa	SARD
1445	Pta-7534	300	50	charcoal	Acacia�sp.	null		-24.7682	26.1829	26.1829	-24.7682				Wonderboom			Africa	SARD
1446	Pta-2542	1890	50	charcoal		-21.6		-27.8458	23.5553	23.5553	-27.8458				Wonderwerk			Africa	SARD
1447	Pta-2779	1210	50	charcoal		-24.4		-27.8458	23.5553	23.5553	-27.8458				Wonderwerk			Africa	SARD
1448	Pta-4094	1290	50	charcoal		null		-28.9069	31.0306	31.0306	-28.9069				Wosi			Africa	SARD
1449	Pta-4095	1270	60	charcoal		null		-28.9069	31.0306	31.0306	-28.9069				Wosi			Africa	SARD
1450	Pta-4100	1460	50	charcoal		null		-28.9069	31.0306	31.0306	-28.9069				Wosi			Africa	SARD
1451	Pta-4104	1430	60	charcoal		null		-28.9069	31.0306	31.0306	-28.9069				Wosi			Africa	SARD
1452	Gx-666	730	75	charcoal		null		-30.6333	25.5	25.5	-30.6333				Zaayfontein			Africa	SARD
1453	Pta-3392	320	50	plant remains		-16.2		-30.6333	25.5	25.5	-30.6333				Zaayfontein			Africa	SARD
1454	Pta-3393	1050	60	plant remains		-15.2		-30.6333	25.5	25.5	-30.6333				Zaayfontein			Africa	SARD
1455	SR-133	430	95	charcoal		null		-30.6333	25.5	25.5	-30.6333				Zaayfontein			Africa	SARD
1456	Pta-6667	130	30	bone	Homo sapiens	null		-25.604	27.8015	27.8015	-25.604				ZK001 (Mabyanamatshwaana)			Africa	SARD
1457	Pta-6676	110	45	charcoal		null		-25.604	27.8015	27.8015	-25.604				ZK001 (Mabyanamatshwaana)			Africa	SARD
1458	Pta-6677	220	50	charcoal		null		-25.604	27.8015	27.8015	-25.604				ZK001 (Mabyanamatshwaana)			Africa	SARD
1459	Pta-6678	180	45	charcoal		null		-25.604	27.8015	27.8015	-25.604				ZK001 (Mabyanamatshwaana)			Africa	SARD
1460	Pta-6679	190	45	charcoal		null		-25.604	27.8015	27.8015	-25.604				ZK001 (Mabyanamatshwaana)			Africa	SARD
1461	Pta-6681	210	30	charcoal		null		-25.604	27.8015	27.8015	-25.604				ZK001 (Mabyanamatshwaana)			Africa	SARD
1462	Pta-6682	190	50	charcoal		null		-25.604	27.8015	27.8015	-25.604				ZK001 (Mabyanamatshwaana)			Africa	SARD
1463	Pta-6684	170	20	charcoal		null		-25.604	27.8015	27.8015	-25.604				ZK001 (Mabyanamatshwaana)			Africa	SARD
1464	Pta-6685	170	45	charcoal		null		-25.604	27.8015	27.8015	-25.604				ZK001 (Mabyanamatshwaana)			Africa	SARD
1465	Pta-6689	90	25	charcoal		null		-25.604	27.8015	27.8015	-25.604				ZK001 (Mabyanamatshwaana)			Africa	SARD
1466	Pta-6207	350	30	plant remains		null		-32.5833	22.4333	22.4333	-32.5833				Zoetvlei 304			Africa	SARD
