# Supplementary material for: Frequent disturbances enhanced the resilience of past human populations
Source: Nature. 2024 May 1;629(8013):837–42. doi: 10.1038/s41586-024-07354-8 (PMC11111401; doi:10.1038/s41586-024-07354-8)
Supplement: Supplementary file 18 — Radiocarbon data for Tropical Lowlands. [file 41586_2024_7354_MOESM18_ESM.csv]

UniqID	Lat	Lon	SiteName	LabCode	Age	Error	Material	Reference
300518	4.65	-59.666667	Kurupukari Falls	Beta-96854	2660	70	plant	Lathrap 1970
301028	5.673333	-67.288829	Culebra	Beta-22640	1450	90		Barse 2000
301029	5.673333	-67.288829	Culebra	Beta-22637	1220	70		Barse 2000
101880	11.2471466	-60.67041527	Golden Grove (TOB-13)	Beta-172209	1180	40	faunal material	Steadman and Jones 2006
101881	11.2471466	-60.67041527	Golden Grove (TOB-13)	Beta-172210	1110	40	faunal material	Steadman and Jones 2006
101882	11.2471466	-60.67041527	Golden Grove (TOB-13)	Beta-153149	900	40	faunal material	Steadman and Stokes 2002
101883	11.2471466	-60.67041527	Golden Grove (TOB-13)	Beta-153150	1170	40	faunal material	Steadman and Stokes 2002
101884	11.2471466	-60.67041527	Golden Grove (TOB-13)	Beta-172211	1700	40	faunal material	Steadman and Jones 2006
101890	11.2471466	-60.67041527	Great Courtland Bay (TOB-23)	Beta-129264	550	40	charcoal/charred material	Boomert 2000
101891	11.2471466	-60.67041527	Great Courtland Bay (TOB-23)	Beta-129262	590	40	charcoal/charred material	Boomert 2000
101892	11.2471466	-60.67041527	Great Courtland Bay (TOB-23)	Beta-129265	600	50	charcoal/charred material	Boomert 2000
101893	11.2471466	-60.67041527	Lovers' Retreat (TOB-69)	Y-1336	1300	120	charcoal/charred material	Rouse 1963:table C
101894	11.2471466	-60.67041527	Lovers' Retreat (TOB-69)	Beta-4905	760	105	charcoal/charred material	Boomert 2000
101895	11.2471466	-60.67041527	Lovers' Retreat (TOB-69)	Beta-221319	810	40	human bone/teeth	Reid-personal communications
101896	11.2471466	-60.67041527	Lovers' Retreat (TOB-69)	Beta-221320	810	40	human bone/teeth	Reid-personal communications
101897	11.2471466	-60.67041527	Lovers' Retreat (TOB-69)	Beta-221321	850	40	human bone/teeth	Reid-personal communications
101900	11.2471466	-60.67041527	Milford 1 (TOB-3)	Beta-153151	2700	40	faunal material	Steadman and Stokes 2002
101901	11.2471466	-60.67041527	Milford 1 (TOB-3)	Beta-153936	1750	40	faunal material	Steadman and Stokes 2002
101904	10.4218595	-61.29393693	Atagual (VIC-30)	Beta-4903	1680	115	charcoal/charred material	Boomert 2000
101905	10.4218595	-61.29393693	Atagual (VIC-30)	Beta-4904	1350	85	charcoal/charred material	Boomert 2000
101906	10.4218595	-61.29393693	Atagual (VIC-30)	I-10766	540	75	charcoal/charred material	Harris-pers comm. In Boomert 2000
101907	10.4218595	-61.29393693	Atagual (VIC-30)	Beta-4898	1040	260	charcoal/charred material	Boomert 2000
101908	10.4218595	-61.29393693	Atagual (VIC-30)	Beta-4899	1755	150	charcoal/charred material	Boomert 2000
101909	10.4218595	-61.29393693	Atagual (VIC-30)	Beta-4900	1145	65	charcoal/charred material	Boomert 2000
101910	10.4218595	-61.29393693	Atagual (VIC-30)	Beta-4901	1300	110	charcoal/charred material	Boomert 2000
101911	10.4218595	-61.29393693	Atagual (VIC-30)	Beta-4902	1805	90	charcoal/charred material	Boomert 2000
101912	10.4218595	-61.29393693	Banwari Trace (SPA-28)	UGa-14932	4770	25	charcoal/charred material	Tankersley et al. 2018
101913	10.4218595	-61.29393693	Banwari Trace (SPA-28)	UGa-14458	6100	25	charcoal/charred material	Tankersley et al.2018
101914	10.4218595	-61.29393693	Banwari Trace (SPA-28)	UGa-14459	6370	25	charcoal/charred material	Tankersley et al.2018
101915	10.4218595	-61.29393693	Banwari Trace (SPA-28)	UGa-14460	7030	25	charcoal/charred material	Tankersley et al.2018
101916	10.4218595	-61.29393693	Banwari Trace (SPA-28)	UGa-14457	5300	25	faunal material	Tankersley et al.2018
101917	10.4218595	-61.29393693	Banwari Trace (SPA-28)	IVIC-891	6190	100	charcoal/charred material	Tamers 1973:309i310
101918	10.4218595	-61.29393693	Banwari Trace (SPA-28)	IVIC-889	6780	70	charcoal/charred material	Tamers 1973:309i310
101919	10.4218595	-61.29393693	Banwari Trace (SPA-28)	IVIC-888	7180	80	charcoal/charred material	Tamers 1973:309i310
101920	10.4218595	-61.29393693	Banwari Trace (SPA-28)	IVIC-783	5650	100	charcoal/charred material	Tamers 1973:309i310
101921	10.4218595	-61.29393693	Banwari Trace (SPA-28)	IVIC-887	6170	90	charcoal/charred material	Tamers 1973:309i310
101922	10.4218595	-61.29393693	Banwari Trace (SPA-28)	IVIC-890	6100	90	charcoal/charred material	Tamers 1973:309i310
101923	10.4218595	-61.29393693	Batiment Crase 1 (SPA-26)	Beta-6808	650	50	charcoal/charred material	Boomert 2000
101925	10.4218595	-61.29393693	Blanchisseuse (SGEi8)	Beta-189113	1570	40	charcoal/charred material	Reid-personal communications
101926	10.4218595	-61.29393693	Blanchisseuse (SGEi8)	Beta-196706	1650	40	charcoal/charred material	Reid-personal communications
101927	10.4218595	-61.29393693	Blanchisseuse (SGEi8)	Beta-196707	740	40	charcoal/charred material	Reid-personal communications
101928	10.4218595	-61.29393693	Blanchisseuse (SGEi8)	Beta-196708	1920	40	charcoal/charred material	Reid-personal communications
101929	10.4218595	-61.29393693	Blanchisseuse (SGEi8)	Beta-196709	1880	40	charcoal/charred material	Reid-personal communications
101930	10.4218595	-61.29393693	Blanchisseuse (SGEi8)	Beta-134571	1720	50	charcoal/charred material	Steadman and Stokes 2002
101931	10.4218595	-61.29393693	Cedros (SPA-1)	IVIC-642	2140	70	charcoal/charred material	Olsen 1974-Boomert 2000
101932	10.4218595	-61.29393693	Cedros (SPA-1)	IVIC-643	1850	80	charcoal/charred material	Olsen 1974-Boomert 2000
101933	10.4218595	-61.29393693	Guayaguayare (MAY-16)	IVIC-785	1260	100	charcoal/charred material	Rouse et al. 1978
101934	10.4218595	-61.29393693	Guayaguayare (MAY-16)	IVIC-786	1720	90	charcoal/charred material	Rouse et al. 1978
101935	10.4218595	-61.29393693	Cedros swamp	AA-82470	2490	40	sediment	Farrell et al. 2018
101936	10.4218595	-61.29393693	Cedros swamp	AA-82469	4280	40	sediment	Farrell et al. 2018
101937	10.4218595	-61.29393693	Clairboy (SGE-44)	ISGS-A2628	1210	15	charcoal/charred material	Lopinot and Ray 2018
101938	10.4218595	-61.29393693	Clairboy (SGE-44)	ISGS-A2629	410	20	charcoal/charred material	Lopinot and Ray 2018
101942	10.4218595	-61.29393693	Icacos (SPA-7)	Beta-6807	1130	50	charcoal/charred material	Boomert 1985-table 6
101943	10.4218595	-61.29393693	La Reconnaissance (SGE-34B)	Beta-296726	1210	30	charcoal/charred material	Lopinot and Ray 2018
101944	10.4218595	-61.29393693	La Reconnaissance (SGE-34B)	Beta-296724	1490	30	charcoal/charred material	Lopinot and Ray 2018
101945	10.4218595	-61.29393693	La Reconnaissance (SGE-34B)	Beta-296723	1400	30	charcoal/charred material	Lopinot and Ray 2018
101946	10.4218595	-61.29393693	Hernandez (SGEi43)	ISGS-A2630	385	20	charcoal/charred material	Lopinot and Ray 2018
101947	10.4218595	-61.29393693	Manzanilla	GrA-13865	1590	40	charcoal/charred material	Nieweg and Dorst 2001; Delsol and Grouard 2016
101948	10.4218595	-61.29393693	Manzanilla	GrA-13867	1220	40	charcoal/charred material	Nieweg and Dorst 2001-Delsol and Grouard 2016
101949	10.4218595	-61.29393693	Manzanilla	Beta-193442	630	40	human bone/teeth	Healy et al. 2013
101950	10.4218595	-61.29393693	Manzanilla	Beta-193443	620	40	human bone/teeth	Healy et al. 2013
101951	10.4218595	-61.29393693	Maracas Swamp	BGS-2396	2930	80	sediment	Ramcharan 2004
101952	10.4218595	-61.29393693	Maracas Swamp	Beta-124614	3960	60	sediment	Ramcharan 2004
101953	10.4218595	-61.29393693	Maracas Swamp	Beta-124615	5880	60	sediment	Ramcharan 2004
101954	10.4218595	-61.29393693	Nariva Swamp	Beta-379162	1750	30	plant material	Siegel et al. 2015
101955	10.4218595	-61.29393693	Nariva Swamp	Beta-378825	3220	30	sediment	Siegel et al. 2015
101956	10.4218595	-61.29393693	Nariva Swamp	Beta-382069	3260	30	sediment	Siegel et al. 2015
101957	10.4218595	-61.29393693	Nariva Swamp	AA-82679	3260	50	wood	Farrell et al. 2018
101958	10.4218595	-61.29393693	Nariva Swamp	Beta-343381	2480	30	wood	Farrell et al. 2018
101959	10.4218595	-61.29393693	Nariva Swamp	AA-84719	3990	35	wood	Farrell et al. 2018
101960	10.4218595	-61.29393693	Nariva Swamp	AA-85865	3280	45	wood	Farrell et al. 2018
101961	10.4218595	-61.29393693	Nariva Swamp Raphael	GrN-9097	1360	50	sediment	Ramcharan 2004
101962	10.4218595	-61.29393693	Nariva Swamp Sand Hill West	GrN-9094	2720	55	sediment	Ramcharan 2004
101963	10.4218595	-61.29393693	Nariva Swamp Sand Hill West	GrN-9326	4790	70	sediment	Ramcharan 2004
101964	10.4218595	-61.29393693	Nariva Swamp Sand Hill West	GrN-9095	5260	70	sediment	Ramcharan 2004
101965	10.4218595	-61.29393693	Nariva Swamp Trough	GrN-9327	555	45	sediment	Ramcharan 2004
101966	10.4218595	-61.29393693	Nariva Swamp Trough	GrN-9096	4250	70	sediment	Ramcharan 2004
101967	10.4218595	-61.29393693	Ortoire	Y-260-1	2750	130	charcoal/charred material	Rouse et al 1978:457
101968	10.4218595	-61.29393693	Ortoire	Y-260-2	2760	130	bulk carbon	Boomert 2000
101969	10.4218595	-61.29393693	Oropuche Lagoon-St. John	Beta-378826	820	30	sediment	Farrell et al. 2018
101970	10.4218595	-61.29393693	Oropuche Lagoon-St. John	AA-77388	4790	40	sediment	Farrell et al. 2018
101971	10.4218595	-61.29393693	Palo Seco (SPA-30)	IVIC-638	2130	80	charcoal/charred material	Rouse et al. 1978:table 13.4
101972	10.4218595	-61.29393693	Palo Seco (SPA-30)	IVIC-639	1480	70	charcoal/charred material	Rouse et al. 1978:table 13.4
101973	10.4218595	-61.29393693	Palo Seco (SPA-30)	IVIC-641	2060	70	charcoal/charred material	Rouse et al. 1978:table 13.4
101974	10.4218595	-61.29393693	Palo Seco (SPA-30)	IVIC-640	1990	70	charcoal/charred material	Rouse et al. 1978:table 13.4
101975	10.4218595	-61.29393693	Pitch Lake	OxA-19174	1538	29	plant material	Ostapkowicz et al. 2011
101977	10.4218595	-61.29393693	Poonah Road	I-6444	2120	135	charcoal/charred material	Boomert 2000
101978	10.4218595	-61.29393693	St. John (SPA-11)	UGa-12303	6890	30	charcoal/charred material	Pagin-Jiminez et al. 2015
101979	10.4218595	-61.29393693	St. John (SPA-11)	ARC-1153	6866	50	bulk sample	Boomert 2000
102135	10.4218595	-61.29393693	Pitch Lake	OxA-X-2590-53	2222	27	human bone/teeth	Brock et al. 2017
102136	10.4218595	-61.29393693	Pitch Lake	OxA-31970	4106	30	Wood	Brock et al. 2017
102137	10.4218595	-61.29393693	Pitch Lake	OxA-31972	4472	32	Wood	Brock et al. 2017
102138	10.4218595	-61.29393693	Pitch Lake	OxA-32980	4472	32	Wood	Brock et al. 2017
300004	-2.4204	-54.7154	Aldeia (PA01037)	Beta-283903	1800	40	?	Gomes 2011 cited in Neves et al. 2013, pp. 142, table 1
300005	5.1667512	-52.6850197	Bois Diable	OBDY-794	510	40	?	Rostain 1994a: 224 in Van der Bel, 2014, pp.81
300006	-2.7006456	-54.9034487	Bom Futuro	Ris?©-112307	1771	20	?	Stenborg et al. 2014, pp.153, table 1
300007	-2.7006456	-54.9034487	Bom Futuro	Ris?©-112308	1521	50	?	Stenborg et al. 2014, pp.153, table 1
300025	4.9009	-52.3043	Poncel (97309.106)	Poz-44824	1635	30	?	Van den Bel et al. 2013; Gassies and Mestre cited in Van den Bel 2014, pp. 83
300030	4.9342247	-52.5747701	Sainte-Agathe	OBDY-796	380	35	?	Rostain 1994a: 224 in Van der Bel, 2014, pp.81
300037	-2.065682	-54.168949	Caverna da Pedra Pintada	GX-19524B	10510	60	A. microcarpa seed	Roosevelt 2000
300038	-2.065682	-54.168949	Caverna da Pedra Pintada	GX-19541	10490	80	A. microcarpa seed	Roosevelt 2000
300039	-2.065682	-54.168949	Caverna da Pedra Pintada	GX-19537	10470	70	A. microcarpa seed	Roosevelt 2000
300040	-2.065682	-54.168949	Caverna da Pedra Pintada	GX-19529	10420	70	A. microcarpa seed	Roosevelt 2000
300041	-2.065682	-54.168949	Caverna da Pedra Pintada	GX-19538	10410	60	A. microcarpa seed	Roosevelt 2000
300042	-2.065682	-54.168949	Caverna da Pedra Pintada	GX-17400	10392	78	A. microcarpa seed	Roosevelt 2000
300043	-2.065682	-54.168949	Caverna da Pedra Pintada	Beta-75003	10390	70	A. microcarpa seed	Roosevelt 2000
300044	-2.065682	-54.168949	Caverna da Pedra Pintada	GX-19524A	10380	60	A. microcarpa seed	Roosevelt 2000
300045	-2.065682	-54.168949	Caverna da Pedra Pintada	GX-19531A	10370	60	A. microcarpa seed	Roosevelt 2000
300046	-2.065682	-54.168949	Caverna da Pedra Pintada	GX-19536	10350	70	A. microcarpa seed	Roosevelt 2000
300047	-2.065682	-54.168949	Caverna da Pedra Pintada	Beta-75006	10320	70	A. microcarpa seed	Roosevelt 2000
300048	-2.065682	-54.168949	Caverna da Pedra Pintada	GX-19527	10290	70	A. microcarpa seed	Roosevelt 2000
300049	-2.065682	-54.168949	Caverna da Pedra Pintada	GX-19529B	10250	70	A. microcarpa seed	Roosevelt 2000
300050	-2.065682	-54.168949	Caverna da Pedra Pintada	Beta-75001	10230	60	A. microcarpa seed	Roosevelt 2000
300051	-2.065682	-54.168949	Caverna da Pedra Pintada	GX-19534	10190	50	A. microcarpa seed	Roosevelt 2000
300052	-2.065682	-54.168949	Caverna da Pedra Pintada	GX-19531B	10180	60	A. microcarpa seed	Roosevelt 2000
300053	-2.065682	-54.168949	Caverna da Pedra Pintada	GX-19528	10120	70	A. microcarpa seed	Roosevelt 2000
300054	-2.065682	-54.168949	Caverna da Pedra Pintada	GX-19532A	10110	60	A. microcarpa seed	Roosevelt 2000
300055	-2.065682	-54.168949	Caverna da Pedra Pintada	GX-19523	10000	60	A. microcarpa seed	Roosevelt 2000
300056	-2.065682	-54.168949	Caverna da Pedra Pintada	GX-17413	11145	135	A. microcarpa seeds	Roosevelt 2000
300057	-2.065682	-54.168949	Caverna da Pedra Pintada	GX-17422	10305	275	A. microcarpa seeds	Roosevelt 2000
300058	-2.065682	-54.168949	Caverna da Pedra Pintada	GX-17421	10275	275	A. microcarpa seeds	Roosevelt 2000
300059	-2.065682	-54.168949	Caverna da Pedra Pintada	Beta-75009	10330	60	A. spectabilis seed	Roosevelt 2000
300060	-2.065682	-54.168949	Caverna da Pedra Pintada	GX-17406	11110	310	A. vulgare seeds	Roosevelt 2000
300061	-2.065682	-54.168949	Caverna da Pedra Pintada	GX-17414	10875	295	A. vulgare seeds	Roosevelt 2000
300062	-2.065682	-54.168949	Caverna da Pedra Pintada	GX-17420	10655	285	A. vulgare seeds	Roosevelt 2000
300064	-2.065682	-54.168949	Caverna da Pedra Pintada	NZA-9897	10261	62	achua endocarp	Roosevelt 2000
300065	-2.065682	-54.168949	Caverna da Pedra Pintada	GX-17407	10905	295	Astrocaryum vulgare seeds	Roosevelt 2000
300066	-2.065682	-54.168949	Caverna da Pedra Pintada	Beta-76953	10560	60	Attalea microcarpa seed	Roosevelt 2000
300090	-4.090476	-63.122502	Coari	P-370	1187	48	Cauxi	Evans & Meggers 1962 - American Antiquity
300094	5.8	-54.400003	Barbakoeba	GrN-7936	975	50	charcoal	Williams 2003:392 in Eriksen, L. 2011, pp. 141
300097	-2.7006456	-54.9034487	Bom Futuro	Beta-324178	1450	50	charcoal	Stenborg et al. 2014, pp.153, table 1
300098	-2.7006456	-54.9034487	Bom Futuro	Ua-46304	1395	55	charcoal	Stenborg et al. 2014, pp.153, table 1
300099	-2.7006456	-54.9034487	Bom Futuro	Ua-46305	1310	50	charcoal	Stenborg et al. 2014, pp.153, table 1
300100	-2.7006456	-54.9034487	Bom Futuro	Ua-46306	1300	120	charcoal	Stenborg et al. 2014, pp.153, table 1
300101	-2.7006456	-54.9034487	Bom Futuro	Ris?©-132304	550	30	charcoal	Stenborg 2016, pp. 125 (table 4)
300102	-2.7006456	-54.9034487	Bom Futuro	Ris?©-132306	500	30	charcoal	Stenborg 2016, pp. 125 (table 4)
300103	-2.7006456	-54.9034487	Bom Futuro	Ris?©-132307	500	30	charcoal	Stenborg 2016, pp. 125 (table 4)
300104	-2.7006456	-54.9034487	Bom Futuro	Ris?©-132309	500	30	charcoal	Stenborg 2016, pp. 125 (table 4)
300105	-2.7006456	-54.9034487	Bom Futuro	Ris?©-132308	450	30	charcoal	Stenborg 2016, pp. 125 (table 4)
300106	-2.7006456	-54.9034487	Bom Futuro	Ris?©-132302	420	30	charcoal	Stenborg 2016, pp. 125 (table 4)
300107	-2.7006456	-54.9034487	Bom Futuro	Ris?©-132305	410	30	charcoal	Stenborg 2016, pp. 125 (table 4)
300108	-2.7006456	-54.9034487	Bom Futuro	Ris?©-132301	370	20	charcoal	Stenborg 2016, pp. 125 (table 4)
300109	-3.9108	-70.528204	Caballococha	N-311	1150	110	charcoal	Eriksen, L. 2011, pp. 37; Bolian 1972
300123	5.452818	-53.765868	Carriere du Plateau des Ananas Plateau des Mines	KIA-26154	6201	30	charcoal	Mestre 2005
300124	5.452818	-53.765868	Carriere du Plateau des Ananas Plateau des Mines	ETH-30438	6190	60	charcoal	Mestre 2005
300125	5.452818	-53.765868	Carriere du Plateau des Ananas Plateau des Mines	KIA-26153	6181	27	charcoal	Mestre 2005
300126	5.452818	-53.765868	Carriere du Plateau des Ananas Plateau des Mines	KIA-26155	6096	30	charcoal	Mestre 2005
300133	-2.065682	-54.168949	Caverna da Pedra Pintada	GX-19526B	10570	70	charcoal	Roosevelt 2000
300134	-2.065682	-54.168949	Caverna da Pedra Pintada	GX-19526A	10480	70	charcoal	Roosevelt 2000
300135	-2.065682	-54.168949	Caverna da Pedra Pintada	Beta-76952	10450	60	charcoal	Roosevelt 2000
300136	-2.065682	-54.168949	Caverna da Pedra Pintada	GX-19540	10390	60	charcoal	Roosevelt 2000
300137	-2.065682	-54.168949	Caverna da Pedra Pintada	GX-19525	10370	70	charcoal	Roosevelt 2000
300138	-2.065682	-54.168949	Caverna da Pedra Pintada	GX-19533	10360	60	charcoal	Roosevelt 2000
300139	-2.065682	-54.168949	Caverna da Pedra Pintada	Beta-76954	10360	50	charcoal	Roosevelt 2000
300140	-2.065682	-54.168949	Caverna da Pedra Pintada	GX-19525A	10330	70	charcoal	Roosevelt 2000
300141	-2.065682	-54.168949	Caverna da Pedra Pintada	GX-19535	10310	70	charcoal	Roosevelt 2000
300142	-2.065682	-54.168949	Caverna da Pedra Pintada	Beta-75004	10300	60	charcoal	Roosevelt 2000
300143	-2.065682	-54.168949	Caverna da Pedra Pintada	Beta-75007	10290	80	charcoal	Roosevelt 2000
300144	-2.065682	-54.168949	Caverna da Pedra Pintada	Beta-75008	10280	70	charcoal	Roosevelt 2000
300145	-2.065682	-54.168949	Caverna da Pedra Pintada	GX-19530A	10260	70	charcoal	Roosevelt 2000
300146	-2.065682	-54.168949	Caverna da Pedra Pintada	GX-19535B	10210	70	charcoal	Roosevelt 2000
300147	-2.065682	-54.168949	Caverna da Pedra Pintada	GX-19530B	10210	60	charcoal	Roosevelt 2000
300153	-3.2462544	-55.5770371	Cedro	Beta-324192	550	30	charcoal	Stenborg 2016, pp. 25 (table 3)
300225	-3.285223	-55.030885	Iru?anga	Beta-324179	1220	30	charcoal	Stenborg 2016, pp. 25 (table 3)
300276	-0.845212	-49.877314	M-1	Beta-160716	1300	40	charcoal	Schaan, D.P. 2004, pp. 201 (table 3)
300277	-0.845212	-49.877314	M-1	Beta-134538	1290	60	charcoal	Schaan, D.P. 2004, pp. 201 (table 3)
300278	-0.845212	-49.877314	M-1	Beta-160717	1140	60	charcoal	Schaan, D.P. 2004, pp. 201 (table 3)
300279	-0.845212	-49.877314	M-1	Beta-134537	1140	40	charcoal	Schaan, D.P. 2004, pp. 201 (table 3)
300281	-0.845212	-49.877314	M-17	Beta-180942	1200	60	charcoal	Schaan, D.P. 2004, pp. 259 (table 5)
300282	-0.845212	-49.877314	M-17	Beta-185013	1190	40	charcoal	Schaan, D.P. 2004, pp. 259 (table 5)
300283	-0.845212	-49.877314	M-17	Beta-188991	1060	40	charcoal	Schaan, D.P. 2004, pp. 259 (table 5)
300307	-2.746769	-60.430558	Nueva Esperanza	N-312	1180	105	charcoal	Eriksen, L. 2011, pp. 37
300308	-3.130308	-59.939284	Paredao	GrN-4329	1080	70	Charcoal	Hilbert 1968
300309	-3.130308	-59.939284	Paredao	GrN-4330	1070	70	Charcoal	Hilbert 1968
300321	4.9009	-52.3043	Poncel (97309.106)	Poz-44819	1035	35	charcoal	Van den Bel 2014, Figure 4
300322	4.9009	-52.3043	Poncel (97309.106)	Poz-25851	985	20	charcoal	Van den Bel 2014, Figure 4
300323	4.9009	-52.3043	Poncel (97309.106)	Poz-44831	965	30	charcoal	Van den Bel 2014, Figure 4
300324	4.9009	-52.3043	Poncel (97309.106)	Poz-44832	895	35	charcoal	Van den Bel 2014, Figure 4
300325	4.9009	-52.3043	Poncel (97309.106)	Poz-44830	895	30	charcoal	Van den Bel 2014, Figure 4
300326	4.9009	-52.3043	Poncel (97309.106)	Poz-44834	895	30	charcoal	Van den Bel 2014, Figure 4
300327	4.9009	-52.3043	Poncel (97309.106)	Poz-44822	770	40	charcoal	Van den Bel 2014, Figure 4
300328	4.9009	-52.3043	Poncel (97309.106)	Poz-44820	685	30	charcoal	Van den Bel 2014, Figure 4
300329	-0.781258	-47.136285	Ponta da Pedras PA-SA-06	SI-1030	4500	90	Charcoal	Imazio de Sileira & Schann 2010-EIAA1 pp. 40-43
300330	-0.781258	-47.136285	Ponta da Pedras PA-SA-06	SI-1031	4090	95	Charcoal	Imazio de Sileira & Schann 2010-EIAA1 pp. 40-43
300331	-3.64	-70.59	Rio Loreto-Yacu. Sitio 11 Tra-11	I-6072	1335	125	charcoal	Bolian 1972 cited in Morcote-Rios, G. & Leon Sicard, T. 2012, pp. 47 (table 2)
300332	-3.64	-70.59	Rio Loreto-Yacu. Sitio 11 Tra-11	I-6083	1250	130	charcoal	Bolian 1972 cited in Morcote-Rios, G. & Leon Sicard, T. 2012, pp. 47 (table 2)
300341	5.48511	-53.21784	Sable Blanc	Lyon-4957	990	30	charcoal	McKey et al. 2010,PNAS, SI,
300342	5.48511	-53.21784	Sable Blanc	Lyon-4956	955	30	charcoal	McKey et al. 2010,PNAS, SI,
300343	5.48511	-53.21784	Sable Blanc	Lyon-4958	925	30	charcoal	McKey et al. 2010,PNAS, SI,
300344	5.48511	-53.21784	Sable Blanc	Lyon-4960b	920	30	charcoal	McKey et al. 2010,PNAS, SI,
300345	5.48511	-53.21784	Sable Blanc	Lyon-4959	900	30	charcoal	McKey et al. 2010,PNAS, SI,
300346	5.48511	-53.21784	Sable Blanc	Lyon-4960a	880	30	charcoal	McKey et al. 2010,PNAS, SI,
300347	5.48511	-53.21784	Sable Blanc	Lyon-4961	825	30	charcoal	McKey et al. 2010,PNAS, SI,
300413	5.321639	-52.866073	Sitio Eva 2	ETH-31229	5125	50	charcoal	Van den Bel 2010
300414	5.321639	-52.866073	Sitio Eva 2	KIA-26019	3025	20	charcoal	Van den Bel 2010
300443	4.9009	-52.3043	Poncel (97309.106)	Poz-44835	675	30	charcoal, hearth	Van den Bel 2014, Figure 4
300444	4.9009	-52.3043	Poncel (97309.106)	Poz-44821	655	30	charcoal, pit	Van den Bel 2014, Figure 4
300445	4.9009	-52.3043	Poncel (97309.106)	Poz-44823	655	25	charcoal, pit	Van den Bel 2014, Figure 4
300446	4.9009	-52.3043	Poncel (97309.106)	Poz-44817	645	30	charcoal, post hole	Reimer at al. 2004 in Van den Bel 2014, Figure 4
300447	4.9009	-52.3043	Poncel (97309.106)	Poz-44828	675	30	charcoal, waste pit	Van den Bel 2014, Figure 4
300489	-3.462241	-69.8820518	Maicura	Beta-185964	1050	60	charred organic material	Morcote Rios 2008,pp. 81 (table 2)
300490	-3.462241	-69.8820518	Maicura	Beta-185962	1000	70	charred organic material	Morcote Rios 2008,pp. 81 (table 2)
300491	-3.462241	-69.8820518	Maicura	Beta-185963	980	60	charred organic material	Morcote Rios 2008,pp. 81 (table 2)
300492	-3.043254	-69.131169	Om?®	Beta-188565	1350	40	charred organic material	Morcote Rios 2008,pp. 81 (table 3)
300493	-3.043254	-69.131169	Om?®	Beta-188564	670	50	charred organic material	Morcote Rios 2008,pp. 81 (table 3)
300494	-3.64	-70.59	Rio Loreto-Yacu. Sitio 11 Tra-11	I-5778	1025	90	charred organic material	Boilan 1971, 1972
300495	-3.64	-70.59	Rio Loreto-Yacu. Sitio 11 Tra-11	I-5774	760	90	charred organic material	Boilan 1971, 1972
300496	-4.130702	-69.922027	Takana	Beta-228148	1230	40	charred organic material	Morcote-Rios & Leon Sicard 2012:48
300505	-2.065682	-54.168949	Caverna da Pedra Pintada	NZA-9898	10683	80	jutai seed	Roosevelt 2000
300513	-2.065682	-54.168949	Caverna da Pedra Pintada	Beta-75002	10260	60	palm seed	Roosevelt1996
300523	-2.045	-54.1445	Caverna da Pedra Pintada	Beta-76955	10210	60	plant	Roosevelt et al. 1996
300542	8.2114308	-60.9223076	Barambina Mound	SI-5743	5460	65	shell	Williams 1992
300543	8.2114308	-60.9223076	Barambina Mound	SI-5741	5065	70	shell	Williams 1992
300544	8.2114308	-60.9223076	Barambina Mound	SI-5742	4525	75	shell	Williams 1992
300545	7.430922	-58.677216	Haimarakabra	Beta-51590	5250	30	shell	Williams 2004
300546	8.183333	-59.816667	Hosororo Creek	SI-6637A	3690	90	shell	Williams 1992
300547	8.183333	-59.816667	Hososoro Creek Site	Beta-2007	3550	65	shell	Williams 1992
300548	8.183333	-59.816667	Hosororo Creek	SI-6639	3390	55	shell	Williams 1992
300549	8.183333	-59.816667	Hosororo Creek	SI-6639A	3385	85	shell	Williams 1992
300550	8.183333	-59.816667	Hosororo Creek	SI-6640	3385	60	shell	Williams 1992
300551	8.183333	-59.816667	Hosororo Creek	SI-6638B	3115	65	shell	Williams 1992
300553	-0.861533	-46.868674	Porto da Mina (PA-SA-05)	SI-2545	4965	80	Shell	Roosevelt,1995
300554	8.141984	-59.767979	Quartz Island	Beta-41946	2030	70	shell	Williams 2004
300568	8.109356	-59.570225	Wyva Creek	Beta-264970	6340	50	shell	Williams 2004
300573	8.2114308	-60.9223076	Barambina Mound	SI-4333	5965	50	shell temper	Williams 1981: 15-16 in Gasson 2002, pp. 287
300574	8.2114308	-60.9223076	Barambina Mound	SI-4334	4115	50	shell temper	Williams 1981: 15-16 in Gasson 2002, pp. 287
300656	-2.065682	-54.168949	Caverna da Pedra Pintada	GX-19539	10470	70	wood	Roosevelt et al. 1996
300708	-3.095278	-60.365556	Acutuba (AM-IR-02)	Beta-90721	6850	100		CAP
300709	-3.095278	-60.365556	Acutuba (AM-IR-02)	Beta-90722	2910	70		PAC
300711	-3.095278	-60.365556	Acutuba (AM-IR-02)	Beta-178910	2280	100		PAC
300712	-3.095278	-60.365556	Acutuba (AM-IR-02)	Beta-202677	2110	70		PAC
300713	-3.095278	-60.365556	Acutuba (AM-IR-02)	Beta-202675	2030	40		PAC
300716	-3.095278	-60.365556	Acutuba (AM-IR-02)	Beta-178909	1610	90		PAC
300718	-3.095278	-60.365556	Acutuba (AM-IR-02)	Beta-178908	1590	40		PAC
300721	-3.095278	-60.365556	Acutuba (AM-IR-02)	Beta-202676	1110	70		PAC
300723	-3.095278	-60.365556	Acutuba (AM-IR-02)	Beta-97257	1030	100		PAC
300745	8.21374	-59.799691	Akawabi	Beta-32187	4020	80		Williams n.d. in Plew, M.G. 2005, pp. 7
300776	-3.198335	-60.334728	Antonio Galo AM-IR-72	Beta-297118	1710	30		Moraes 2013:230
300777	-3.198335	-60.334728	Antonio Galo AM-IR-72	Beta-297119	1640	30		Moraes 2013:230
300778	-3.198335	-60.334728	Antonio Galo AM-IR-72	Beta-297121	1500	30		Moraes 2013:230
300798	-1.714324	-56.409444	Aviso PA-OR-117	Beta-190281	2930	50		Guapindaia, V. L. C. 2008:121
300799	-1.714324	-56.409444	Aviso PA-OR-117	Beta-190282	2210	50		Guapindaia, V. L. C. 2008:121
300800	-1.714324	-56.409444	Aviso PA-OR-117	Beta-190283	2020	60		Guapindaia, V. L. C. 2008:121
300801	-1.714324	-56.409444	Aviso PA-OR-117	Beta-190284	550	40		Guapindaia, V. L. C. 2008:121
300822	8.2114308	-60.9223076	Barambina Mound	SI-5075	6885	85		Williams, 1996; 1998 cited in Plew, M.G. 2005, pp. 7
300850	-8.843572	-63.973938	Boa Vista	Beta-294081	8120	50		Zuse, S. 2014:179
300853	-1.420245	-56.446408	Boa Vista PA-OR-63	Beta-232417	7230	50		Guapindaia 2008
300854	-1.420245	-56.446408	Boa Vista PA-OR-63	Beta-232413	4180	70		Guapindaia, V. L. C. 2008:171
300855	-1.420245	-56.446408	Boa Vista PA-OR-63	Hann-7452	3280	45		Hilbert & Hilbert 1980:9
300856	-1.420245	-56.446408	Boa Vista PA-OR-63	Hann-7453	2950	130		Hilbert & Hilbert 1980:9
300860	-1.420245	-56.446408	Boa Vista PA-OR-63	Beta-231422	1990	70		Guapindaia, V. L. C. 2008:171
300865	-1.420245	-56.446408	Boa Vista PA-OR-63	Beta-231416	1770	40		Guapindaia 2008
300868	-1.420245	-56.446408	Boa Vista PA-OR-63	Beta-190277	850	80		Guapindaia 2008
300870	-1.420245	-56.446408	Boa Vista PA-OR-63	Beta-190280	630	100		Guapindaia, V. L. C. 2008:171
300871	-1.420245	-56.446408	Boa Vista PA-OR-63	Beta-190278	610	40		Guapindaia 2008
300872	-1.420245	-56.446408	Boa Vista PA-OR-63	Beta-190279	610	40		Guapindaia 2008
300878	-3.119075	-58.548294	Bom Socorro AM-IT-35	Beta-420255	470	30		Stampanioni 2016Filipo, pagina 106
300886	-3.195	-59.83	Bom Sucesso	L-198A	2050	120		Stenberg 1960
300924	4.560746	-52.213179	Camp Caiman	Kia-26023	4435	35		van der Bel, en Direction Regionale de Afaire Culturelle Guyane, service regional de l'archeologie, bilan scientifique 2004-5
300925	4.560746	-52.213179	Camp Caiman	ACR-1954	1120	40		van der Bel, en Direction Regionale de Afaire Culturelle Guyane, service regional de l'archeologie, bilan scientifique 2004-5
300965	-3.080806	-58.573691	Caretas AM-IT-31	Beta-361818	1170	30		Stampanioni 2016Filipo, pagina 106
300966	-3.080806	-58.573691	Caretas AM-IT-31	Beta-361819	1110	30		Stampanioni 2016Filipo, pagina 106
300970	-2.065682	-54.168949	Caverna da Pedra Pintada	Beta-75005	10450	60		Roosevelt1996
300987	-1.7732	-56.501004	Cipoal do Araticum PA-OR-127	Beta-330926	4080	30		Guapindaia, V. L. C. and Fonseca Jr. J. A. 2013 Boletim Goeldi:669
300988	-1.7732	-56.501004	Cipoal do Araticum PA-OR-127	Beta-330925	4050	30		Guapindaia, V. L. C. and Fonseca Jr. J. A. 2013 Boletim Goeldi:669
300989	-1.7732	-56.501004	Cipoal do Araticum PA-OR-127	Beta-330927	4040	30		Guapindaia, V. L. C. and Fonseca Jr. J. A. 2013 Boletim Goeldi:669
300990	-1.7732	-56.501004	Cipoal do Araticum PA-OR-127	Beta-281110	2250	70		Guapindaia, V. L. C. and Fonseca Jr. J. A. 2013 Boletim Goeldi:659
300991	-1.7732	-56.501004	Cipoal do Araticum PA-OR-127	Beta-281108	1930	40		Guapindaia, V. L. C. and Fonseca Jr. J. A. 2013 Boletim Goeldi:669
300992	-1.7732	-56.501004	Cipoal do Araticum PA-OR-127	Beta-330928	1820	30		Guapindaia, V. L. C. and Fonseca Jr. J. A. 2013 Boletim Goeldi:669
300993	-1.7732	-56.501004	Cipoal do Araticum PA-OR-127	Beta-330921	1720	30		Guapindaia, V. L. C. and Fonseca Jr. J. A. 2013 Boletim Goeldi:669
300994	-1.7732	-56.501004	Cipoal do Araticum PA-OR-127	Beta-330923	1660	30		Guapindaia, V. L. C. and Fonseca Jr. J. A. 2013 Boletim Goeldi:669
300995	-1.7732	-56.501004	Cipoal do Araticum PA-OR-127	Beta-330929	1550	30		Guapindaia, V. L. C. and Fonseca Jr. J. A. 2013 Boletim Goeldi:669
300996	-1.7732	-56.501004	Cipoal do Araticum PA-OR-127	Beta-330941	1530	30		Guapindaia, V. L. C. and Fonseca Jr. J. A. 2013 Boletim Goeldi:669
300997	-1.7732	-56.501004	Cipoal do Araticum PA-OR-127	Beta-281106	1450	60		Guapindaia, V. L. C. and Fonseca Jr. J. A. 2013 Boletim Goeldi:669
300998	-1.7732	-56.501004	Cipoal do Araticum PA-OR-127	Beta-330939	1420	30		Guapindaia, V. L. C. and Fonseca Jr. J. A. 2013 Boletim Goeldi:669
300999	-1.7732	-56.501004	Cipoal do Araticum PA-OR-127	Beta-330940	1360	30		Guapindaia, V. L. C. and Fonseca Jr. J. A. 2013 Boletim Goeldi:669
301000	-1.7732	-56.501004	Cipoal do Araticum PA-OR-127	Beta-330934	1120	30		Guapindaia, V. L. C. and Fonseca Jr. J. A. 2013 Boletim Goeldi:669
301001	-1.7732	-56.501004	Cipoal do Araticum PA-OR-127	Beta-330920	990	30		Guapindaia, V. L. C. and Fonseca Jr. J. A. 2013 Boletim Goeldi:672
301002	-1.7732	-56.501004	Cipoal do Araticum PA-OR-127	Beta-330937	650	30		Guapindaia, V. L. C. and Fonseca Jr. J. A. 2013 Boletim Goeldi:669
301003	-1.7732	-56.501004	Cipoal do Araticum PA-OR-127	Beta-330919	530	30		Guapindaia, V. L. C. and Fonseca Jr. J. A. 2013 Boletim Goeldi:672
301011	-4.090476	-63.122502	Coari	SI-33	1170	65		Hilbert
301018	-3.36275	-64.67111	Conjunto Vilas	Beta-406674	1620	30		Belleti 2015:Anexo IV
301019	-3.36275	-64.67111	Conjunto Vilas	Beta-406675	1610	30		Belleti 2015:Anexo IV
301020	-3.36275	-64.67111	Conjunto Vilas	Beta-406676	1050	30		Belleti 2015:Anexo IV
301030	-5.682148	-61.261061	CURRALINHO AM-MC-25	SI-5376	1065	90		Simoes & Machado 1987
301031	-5.61792	-60.9888	CURRALINHO AM-MC-29	SI-5378	1110	60		Sim?Áes & Lopes 1987
301045	-3.208333	-60.18	Dona Stella AM-IR-32	Beta-202678	9460	50		PAC
301046	-3.208333	-60.18	Dona Stella AM-IR-32	Beta-178912	7700	50		PAC
301047	-3.208333	-60.18	Dona Stella AM-IR-32	Beta-178911	7650	40		PAC
301048	-3.208333	-60.18	Dona Stella AM-IR-32	Beta-242435	7500	50		COSTA, F. W. S. 2009:104
301049	-3.208333	-60.18	Dona Stella AM-IR-32	Beta-202680	5560	40		PAC
301050	-3.208333	-60.18	Dona Stella AM-IR-32	Beta-178913	5240	40		PAC
301051	-3.208333	-60.18	Dona Stella AM-IR-32	Beta-202679	4500	40		PAC
301052	-3.208333	-60.18	Dona Stella AM-IR-32	Beta-242437	1750	40		COSTA, F. W. S. 2009:104
301092	-4.18172	-59.31309	Flechal AM-MC-37	SI-4277	7320	100		Moraes 2013:235
301094	-1.304151	-62.243903	Floresta	Beta-297130	1580	30		LIMA, MARJORIE 2014:69
301095	-1.304151	-62.243903	Floresta	Beta-297129	1560	30		LIMA, MARJORIE 2014:69
301104	-8.6013	-63.806692	Garbin	Beta-260334	7740	50		Zuse, S. 2014:179
301105	-8.6013	-63.806692	Garbin	Beta-294088	6050	40		Zuse, S. 2014:179
301106	-8.6013	-63.806692	Garbin	Beta-294089	6050	40		Zuse, S. 2014:179
301107	-8.6013	-63.806692	Garbin	Beta-260333	4910	100		Zuse, S. 2014:179
301112	-1.854629	-56.527955	Greig II	Beta-322899	2500	30		Magalhaes et al 2016:322-326
301113	-1.854629	-56.527955	Greig II	Beta-256015	1730	40		Magalhaes et al 2016:322-326
301114	-1.854629	-56.527955	Greig II	Beta-322898	1720	30		Magalhaes et al 2016:322-326
301115	-1.854629	-56.527955	Greig II	Beta-322893	1580	30		Magalhaes et al 2016:322-326
301116	-1.854629	-56.527955	Greig II	Beta-322897	1580	30		Magalhaes et al 2016:322-326
301117	-1.854629	-56.527955	Greig II	Beta-322896	1470	30		Magalhaes et al 2016:322-326
301118	-1.854629	-56.527955	Greig II	Beta-322895	690	30		Magalhaes et al 2016:322-326
301119	-1.854629	-56.527955	Greig II	Beta-322901	690	30		Magalhaes et al 2016:322-326
301120	-1.854629	-56.527955	Greig II	Beta-322894	570	30		Magalhaes et al 2016:322-326
301121	-1.854629	-56.527955	Greig II	Beta-32900	560	30		Magalhaes et al 2016:322-326
301122	-1.854629	-56.527955	Greig II	Beta-256014	350	40		Magalhaes et al 2016:322-326
301186	8.21374	-59.799691	Haimarakabra	Beta-57590	5250	130		Williams 2004 cited in Plew, M.G. 2005, pp. 7
301189	-3.279384	-60.201359	Hatahara	WK-16222	2269	42		PAC
301195	-3.279384	-60.201359	Hatahara	WK-16224	1191	38		PAC
301199	-3.279384	-60.201359	Hatahara	WK-16223	1105	37		PAC
301202	-3.279384	-60.201359	Hatahara	Beta-178917	1060	40		PAC
301206	-3.279384	-60.201359	Hatahara	Beta-178971	1000	40		PAC
301210	-3.279384	-60.201359	Hatahara	Beta-202681	960	60		PAC
301213	-3.279384	-60.201359	Hatahara	Beta-178918	940	40		PAC
301221	8.187805	-59.783968	Hosororo Creek	SI-6638	3975	45		Williams 1998 cited in Plew, M.G. 2005, pp. 7
301222	8.187805	-59.783968	Hososoro Creek Site	Beta-20007	3550	65		Williams 1998 cited in Plew, M.G. 2005, pp. 7
301223	8.187805	-59.783968	Hosororo Creek	SI-6637	3350	50		Williams 1998 cited in Plew, M.G. 2005, pp. 7
301268	-8.80523	-63.948633	Ilha Santo Antonio	Beta-260332	990	40		Zuse, S. 2014:179
301280	-3.222821	-60.120194	Jacuruxi	Beta-242442	1580	40		LIMA, H. P. 2008:130
301281	-3.222821	-60.120194	Jacuruxi	Beta-242441	1500	40		LIMA, H. P. 2008:130
301287	7.316064	-58.663902	Kabakaburi	Beta-32188	5340	100		Williams 1998 cited in Plew, M.G. 2005, pp. 7
301304	-1.359054	-62.122976	Lago das Pombas	Beta-297132	1740	30		LIMA, MARJORIE 2014:79
301305	-1.359054	-62.122976	Lago das Pombas	Beta-323285	1140	30		LIMA, MARJORIE 2014:79
301319	-3.230036	-60.273117	Lago Grande	Beta-178928	1240	40		PAC
301339	-3.283374	-60.116007	Laguinho	Beta-258146	1400	40		Castro, M. W. M. 2009:125-126
301340	-3.283374	-60.116007	Laguinho	Beta-258145	1060	40		Castro, M. W. M. 2009:125-126
301341	-3.283374	-60.116007	Laguinho	Beta-258147	1030	40		Castro, M. W. M. 2009:125-127
301347	-3.025857	-60.189416	Livramento AM-MC-34	SI-4274	5155	85		Moraes 2013:235
301348	-3.300803	-60.626776	Manacapuru	P-409	1525	58		Hilbert 1968
301373	-6.98741	-62.810516	Monense AM-MC-21	SI-4279?	545	60		Moraes 2013:15
301420	-8.6367	-63.630974	Nova Vida	Beta-288152	430	40		Almeida, F. O. 2013:162
301424	5.3141887	-57.3488045	Orealla	Beta-41949	1080	60		Williams 1998 cited in Plew, M.G. 2005, pp. 7
301426	-3.1875	-60.344722	Oswaldo	Beta-143622	2120	40		PAC
301427	-3.1875	-60.344722	Oswaldo	Beta-143621	1980	80		PAC
301428	-3.1875	-60.344722	Oswaldo	Beta-143624	1740	30		PAC
301429	-3.1875	-60.344722	Oswaldo	Beta-143611	1730	90		PAC
301450	-0.626917	-49.536723	PA-JO-14	GX-16063	1060	50		Roosevelt 1991
301451	-0.626917	-49.536723	PA-JO-21	SI-202	2020	280		Meggers & Danon 1988
301452	-0.626917	-49.536723	PA-JO-21	SI-199	1260	200		Meggers & Danon 1988
301453	-0.626917	-49.536723	PA-JO-21	GX-16075	1255	165		Roosevelt 1991
301455	-0.626917	-49.536723	PA-JO-26	SI-385	2930	200		Meggers & Danon 1988
301456	-0.626917	-49.536723	PA-JO-36	SI-386	1470	200		Meggers & Danon 1988
301457	-0.626917	-49.536723	PA-JO-36	SI-387	1370	200		Meggers & Danon 1988
301458	-3.130308	-59.939284	Paredao	GrN-4328	2400	75		Hilbert 1968; Meggers 1977
301463	-3.0833	-58.568993	Pedra Chata AM-IT-30	Beta-420231	2130	30		Stampanioni 2016Filipo, pagina 106
301484	7.432576	-58.609869	Piraka	Beta-27055	7280	100		Williams 1998 cited in Plew, M.G. 2005, pp. 7
301487	-1.960211	-56.729742	Poco	Hann-8028	2155	155		Hilbert & Hilbert 1980
301491	-1.960211	-56.729742	Poco	PN-8028	1745	115		Hilbert & Hilbert 1979
301511	-2.429843	-54.711403	Porto PA-ST-42	PSTM-006	3260	30		Alves, D. T 2012:186
301512	-2.429843	-54.711403	Porto PA-ST-42	PSTM-004	3060	30		Alves, D. T 2012:186
301513	-2.417532	-54.739678	Porto PA-ST-42	WK-6836	2912	56		Quinn 2014:147
301514	-2.429843	-54.711403	Porto PA-ST-42	PSTM-001	2900	30		Alves, D. T 2012:186
301515	-2.417532	-54.739678	Porto PA-ST-42	WK-6834	2270	63		Quinn 2014:147
301516	-2.429843	-54.711403	Porto PA-ST-42	PSTM-002	960	30		Alves, D. T 2012:186
301517	-2.417532	-54.739678	Porto PA-ST-42	WK-6844	664	57		Quinn 2014:147
301518	-2.417532	-54.739678	Porto PA-ST-42	WK-6837	652	56		Quinn 2014:147
301519	-2.417532	-54.739678	Porto PA-ST-42	WK-6843	650	59		Quinn 2014:147
301520	-2.417532	-54.739678	Porto PA-ST-42	WK-6839	586	56		Quinn 2014:147
301521	-2.417532	-54.739678	Porto PA-ST-42	WK-6833	583	57		Quinn 2014:147
301522	-2.417532	-54.739678	Porto PA-ST-42	WK-6840	537	58		Quinn 2014:147
301523	-2.417532	-54.739678	Porto PA-ST-42	WK-6846	512	59		Quinn 2014:147
301524	-2.417532	-54.739678	Porto PA-ST-42	WK-6845	455	63		Quinn 2014:147
301526	-2.417532	-54.739678	Porto PA-ST-42	WK-6841	425	56		Quinn 2014:147
301527	-2.417532	-54.739678	Porto PA-ST-42	WK-6842	418	59		Quinn 2014:147
301528	-2.417532	-54.739678	Porto PA-ST-42	WK-6838	413	56		Quinn 2014:147
301538	-1.105468	-49.613895	Rio Branco PA-JO-50	Beta-146214	530	100		Schaan, D. P. 2004:113
301539	-1.65	-61.55	Rio Unini	Beta-106436	610	50		PAC
301577	-2.807589	-58.242031	Sanabani AM-IT-05	N-2356	1010	85		Simoes & Machado 1987
301578	-2.807589	-58.242031	Sanabani AM-IT-05	SI-2356	1010	85		Simoes & Machado 1987
301579	-2.807589	-58.242031	Sanabani AM-IT-05	N-2355	995	80		Simoes & Machado 1987
301580	-2.807589	-58.242031	Sanabani AM-IT-05	SI-2355	995	80		Simoes & Machado 1987
301583	-2.832477	-58.19916	Sanabani AM-IT-09	N-2354	1740	65		Simoes & Machado 1987
301595	-8.657261	-63.925637	S?úo Domingos	Beta-294097	360	30		Zuse, S. 2014:180
301599	-2.638267	-64.604566	Sao Miguel do Cacau	Beta-383583	2700	30		Gomes2015:82
301617	-3.524348	-64.97162	Sitio Bom jesus?	Beta-406673	1560	30		Belleti 2015:Anexo IV
301618	5.1653404	-52.6684895	Sitio Eva 2	Eth-31228	5550	55		Jeremie, en Direction Regionale de Afaire Culturelle Guyane, service regional de l'archeologie, bilan scientifique 2004-5
301619	5.1653404	-52.6684895	Sitio Eva 2	Kia-31229	5215	50		Jeremie, en Direction Regionale de Afaire Culturelle Guyane, service regional de l'archeologie, bilan scientifique 2004-5
301620	5.1653404	-52.6684895	Sitio Eva 2	Kia-27630	3690	25		Jeremie, en Direction Regionale de Afaire Culturelle Guyane, service regional de l'archeologie, bilan scientifique 2004-5
301627	-8.830418	-63.374771	SitioNN_Fase_Jamari	Beta-22764b	2130	140		Miller 1992
301629	-8.830418	-63.374771	SitioNN_Fase_Jamari	Beta-51276	470	70		Miller 1992
301631	-8.830418	-63.374771	SitioNN_Fase_Pacatuba	Beta-2758	6090	130		Miller 1992
301632	-8.830418	-63.374771	SitioNN_Fase_Pacatuba RO-PV-35	Beta-27017	5210	70		Miller 1992
301649	-8.864919	-64.05996	Teot??nio	Beta-323282	3170	30		Almeida, F. O. 2013:206
301654	-2.79973	-55.191365	Terra Preta (Parau?í) PA00797	Beta-186959	1840	50		Gomes 2005
301655	-2.79973	-55.191365	Terra Preta (Parau?í) PA00797	Beta-178443	1320	60		Gomes 2005
301656	-2.79973	-55.191365	Terra Preta (Parau?í) PA00797	Beta-178442	1220	60		Gomes 2005
301657	-2.79973	-55.191365	Terra Preta (Parau?í) PA00797	Beta-178444	910	60		Gomes 2005
301664	-2.175823	-56.104461	Terra Preta 2	Beta-Unrep	8140	80		Panachuk, L. 2011:82 / Jucilene Amorim Costa 2008 - Diss mestrado
301665	-2.175823	-56.104461	Terra Preta 2	Beta-221030	690	40		Panachuk, L. 2011:82 / Jucilene Amorim Costa 2008 - Diss mestrado
301695	-3.58	-61.38	Vila Nova II	Beta-297133	1970	30		Tamanaha 2012:129
301696	-8.859821	-64.025904	Vista Alegre I	Beta-294102	8740	50		Zuse, S. 2014:180
301700	7.5160713	-58.7042817	Waiwaru Market	Beta-27649	2150	70		Williams 1998 cited in Plew, M.G. 2005, pp. 7
500003	-2.038508005	-59.41609613	AM-UR-32	Beta-48280	1060	50	N/A	MILLER, Eurico T. et al. Arqueologia nos empreendimentos hidreletricos da Eletronorte: resultados preliminares. Brasília: Eletronorte, 1992.
500005	-4.368576	-59.569217	Borba	Beta-297124	600	30	Animal bone (burned bone organics collagen extraction: with alkali)	MORAES, C. P. Amazônia Ano 1000: territorialidade e conflito no tempo das chefias regionais. Tese de doutorado. Sao Paulo: MAE/USP, 2013.
500006	-4.839076212	-59.90993352	Traipu	Beta-297123	280	30	Caraipe from ceramics (bulk sherd organics)	MORAES, C. P. Amazônia Ano 1000: territorialidade e conflito no tempo das chefias regionais. Tese de doutorado. Sao Paulo: MAE/USP, 2013.
500012	-3.095248949	-60.36567908	Acutuba (AM-IR-02)	Beta-109180	710	80	Charcoal	TAMANAHA, Eduardo Kazuo. Ocupaçao polícroma no baixo e medio rio Solimões, estado do Amazonas. 2012. Tese de Doutorado. Universidade de Sao Paulo.
500014	-3.095248949	-60.36567908	Acutuba (AM-IR-02)	Beta-109184	670	60	Charcoal	TAMANAHA, Eduardo Kazuo. Ocupaçao polícroma no baixo e medio rio Solimões, estado do Amazonas. 2012. Tese de Doutorado. Universidade de Sao Paulo.
500015	-3.095248949	-60.36567908	Acutuba (AM-IR-02)	Beta-109178	600	80	Charcoal	TAMANAHA, Eduardo Kazuo. Ocupaçao polícroma no baixo e medio rio Solimões, estado do Amazonas. 2012. Tese de Doutorado. Universidade de Sao Paulo.
500016	-3.095248949	-60.36567908	Acutuba (AM-IR-02)	Beta-109181	520	80	Charcoal	TAMANAHA, Eduardo Kazuo. Ocupaçao polícroma no baixo e medio rio Solimões, estado do Amazonas. 2012. Tese de Doutorado. Universidade de Sao Paulo.
500017	-3.095248949	-60.36567908	Acutuba (AM-IR-02)	Beta-109183	510	70	Charcoal	TAMANAHA, Eduardo Kazuo. Ocupaçao polícroma no baixo e medio rio Solimões, estado do Amazonas. 2012. Tese de Doutorado. Universidade de Sao Paulo.
500019	-3.095248949	-60.36567908	Acutuba (AM-IR-02)	Beta-90009	980	60	Caraipe from ceramics (bulk sherd organics)	TAMANAHA, Eduardo Kazuo. Ocupaçao polícroma no baixo e medio rio Solimões, estado do Amazonas. 2012. Tese de Doutorado. Universidade de Sao Paulo.
500022	-2.479461036	-60.77588322	Santa Rosa	SI-2751	1125	90	N/A	SIMÕES, M. et al. Revista de Arqueologia 4 (1). Belem: Museu Paraense Emílio Goeldi, 1987.
500025	-1.573746	-61.553866	Vila Nova II	Beta-408880	730	30	Caraipe from ceramics (bulk sherd organics)	LOPES, Rafael de Almeida. DE TIARAS E COBRAS: UM ESTUDO ARQUEOLÓGICO COMPARATIVO SOBRE A PRESENÇA E DISPERSÃO DA TRADIÇÃO POLÍCROMA DA AMAZÔNIA (TPA) ENTRE O MÉDIO RIO SOLIMÕES E O MÉDIO-BAIXO RIO NEGRO (AM).
500026	-1.573746	-61.553866	Vila Nova II	Beta-408881	620	30	Caraipe from ceramics (bulk sherd organics)	LOPES, Rafael de Almeida. DE TIARAS E COBRAS: UM ESTUDO ARQUEOLÓGICO COMPARATIVO SOBRE A PRESENÇA E DISPERSÃO DA TRADIÇÃO POLÍCROMA DA AMAZÔNIA (TPA) ENTRE O MÉDIO RIO SOLIMÕES E O MÉDIO-BAIXO RIO NEGRO (AM).
500029	-1.394975375	-61.99229624	Engenho Velho	SI-4055	1070	70	N/A	SIMÕES, M. et al. Revista de Arqueologia 4 (1). Belem: Museu Paraense Emílio Goeldi, 1987.
500033	-8.096378	-62.931558	Sao Domingos	Beta-294096	500	30	N/A	ZUSE, S. 2014. Variabilidade Cerâmica e Diversidade Cultural no Alto Madeira. Tese de Doutorado, MAE-USP.
500044	-4.084166717	-63.14055561	Coari 1	P-373	800	47	Caraipe from ceramics	Hilbert, 1968, 156
500051	-4.251999056	-63.72699686	Santa Fe	Beta-242454	1140	40	Charcoal	NEVES, E. G. Serviços de Estudos de Prospecçao, Avaliaçao, Salvamento e Resgate de Patrimônio Arqueológico na Implantaçao de Faixa e Abertura de Valas no Gasoduto Coari-Manaus e no GLPDuto Urucu-Coari. IPHAN. Sao Paulo. 2010.
500052	-4.3007836	-63.85907167	Nova Esperança	Beta-242447	850	40	Charcoal	NEVES, E. G. Serviços de Estudos de Prospecçao, Avaliaçao, Salvamento e Resgate de Patrimônio Arqueológico na Implantaçao de Faixa e Abertura de Valas no Gasoduto Coari-Manaus e no GLPDuto Urucu-Coari. IPHAN. Sao Paulo. 2010.
500053	-4.3007836	-63.85907167	Nova Esperança	Beta-124236	200	50	Charcoal	NEVES, E. G. Serviços de Estudos de Prospecçao, Avaliaçao, Salvamento e Resgate de Patrimônio Arqueológico na Implantaçao de Faixa e Abertura de Valas no Gasoduto Coari-Manaus e no GLPDuto Urucu-Coari. IPHAN. Sao Paulo. 2010.
500056	-8.795722	-63.948811	Campelo	OxA-32996	153	25	N/A	ZUSE, S. 2014. Variabilidade Cerâmica e Diversidade Cultural no Alto Madeira. Tese de Doutorado, MAE-USP.
500057	-8.795722	-63.948811	Campelo	OxA-32997	142	26	N/A	ZUSE, S. 2014. Variabilidade Cerâmica e Diversidade Cultural no Alto Madeira. Tese de Doutorado, MAE-USP.
500059	-8.888889	-64.055557	Teotônio	Beta-323281	1250	30	Charcoal	CNSA-IPHAN-RO / ALMEIDA, F. O. A Tradiçao Polícroma no Alto Rio Madeira. Tese de doutorado. Sao Paulo: MAE-USP, 2013.
500060	-8.888889	-64.055557	Teotônio	Beta-514009	540	30	bulk sherd organics	Kater, not published
500061	-8.888889	-64.055557	Teotônio	Beta-514010	690	30	bulk sherd organics	CNSA-IPHAN-RO / ALMEIDA, F. O. A Tradiçao Polícroma no Alto Rio Madeira. Tese de doutorado. Sao Paulo: MAE-USP, 2013.
500062	-8.888889	-64.055557	Teotônio	OxA-41243-	875	19	Charred seed	CNSA-IPHAN-RO / ALMEIDA, F. O. A Tradiçao Polícroma no Alto Rio Madeira. Tese de doutorado. Sao Paulo: MAE-USP, 2013.
500063	-8.888889	-64.055557	Teotônio	OxA-41242-	900	20	Charred seed	CNSA-IPHAN-RO / ALMEIDA, F. O. A Tradiçao Polícroma no Alto Rio Madeira. Tese de doutorado. Sao Paulo: MAE-USP, 2013.
500064	-8.9739343	-64.0882445	Coraçao	OxA-32999	818	27	N/A	ZUSE, Silvana et al. Tecnologias cerâmicas no alto rio Madeira: síntese, cronologia e perspectivas. Boletim do Museu Paraense Emílio Goeldi. Ciências Humanas, v. 15, 2020.
500065	-8.9446467	-64.1449164	Vista Alegre (do Teotônio)	UW2927-(OSL)	730	90	N/A	ZUSE, Silvana et al. Tecnologias cerâmicas no alto rio Madeira: síntese, cronologia e perspectivas. Boletim do Museu Paraense Emílio Goeldi. Ciências Humanas, v. 15, 2020.
500066	-3.516389	-64.4285	Sao Joao	Beta-449137	1070	30	Caraipe from ceramics (bulk sherd organics)	LOPES, Rafael Cardoso de Almeida. A Tradiçao Polícroma da Amazônia no contexto do medio rio Solimões (AM). 2018.
500067	-3.516389	-64.4285	Sao Joao	Beta-468051	650	30	Caraipe from ceramics (bulk sherd organics)	LOPES, Rafael Cardoso de Almeida. A Tradiçao Polícroma da Amazônia no contexto do medio rio Solimões (AM). 2018.
500068	-3.516389	-64.4285	Sao Joao	Beta-484782	520	30	Charred maize seed	LOPES, Rafael Cardoso de Almeida. A Tradiçao Polícroma da Amazônia no contexto do medio rio Solimões (AM). 2018.
500069	-3.35979	-64.677991	Vilas	Beta-406074	1620	30	Caraipe from ceramics (bulk sherd organics)	BELLETTI, J. S. A arqueologia do Lago Tefe e a expansao polícroma. Dissertaçao de mestrado. Sao Paulo: MAE-USP, 2015.
500070	-3.35979	-64.677991	Vilas	Beta-406075	1610	30	Caraipe from ceramics (bulk sherd organics)	BELLETTI, J. S. A arqueologia do Lago Tefe e a expansao polícroma. Dissertaçao de mestrado. Sao Paulo: MAE-USP, 2015.
500071	-3.35979	-64.677991	Vilas	Beta-406076	1050	30	Caraipe from ceramics (bulk sherd organics)	BELLETTI, J. S. A arqueologia do Lago Tefe e a expansao polícroma. Dissertaçao de mestrado. Sao Paulo: MAE-USP, 2015.
500074	-2.41	-64.7486	Boa Esperanca	Beta-321195	1220	30	Caraipe from ceramics (bulk sherd organics)	COSTA, B. L. S. Levantamento Arqueológico na Reserva de Desenvolvimento Sustentável (RDS) Amana. Estado do Amazonas. Dissertaçao de mestrado. Sao Paulo: MAE-USP, 2012
500077	-3.635231732	-64.9596526	Tauari	Beta-596118	940	30	Charcoal	LOPES, not published
500078	-3.524829335	-64.9723069	Ponta da Castanha	Beta-596115	740	30	Charcoal	LOPES, not published
500079	-3.524829335	-64.9723069	Ponta da Castanha	Beta-596116	370	30	Charcoal	LOPES, not published
500080	-3.524829335	-64.9723069	Ponta da Castanha	Beta-599208	1540	30	Charcoal	LOPES, not published
500105	-3.952790824	-70.16654998	Finca Rivera (14)	I-5777	685	90	Charcoal	BOLIAN, C. Archaeological excavations in the trapecio of amazonas the polychrome tradition. PhD Dissertation: University of Illinois at Urbana Champaing. 1975
600108	5.901322	-56.660835	Hertenrits	GrN-1898	1130	45	Charcoal	Rostain 1994
600110	5.901322	-56.660835	Hertenrits	GrN-1897	1265	60	Wood	Rostain 1994
600122	5.8702	-55.1791	Tingiholo	GrN-4552	970	50	Charcoal	Rostain 1994
600123	5.8702	-55.1791	Tingiholo	GrN-12913	1025	50	Bone	Rostain 1994
600124	5.8702	-55.1791	Tingiholo	GrN-8249	1050	100	Charcoal	Rostain 1994
600125	5.8702	-55.1791	Tingiholo	GrN-8250	1140	90	Charcoal	Rostain 1994
600138	4.940307	-52.299706	Katoury	ARC-2336	690	50		Mestre et al. 2005
600139	4.940307	-52.299706	Katoury	ARC-2272	755	45		Mestre et al. 2005
700001	-2.4433	-54.2802	Taperinha (PA-ST-27)	OxA-1546	7090	80	Freshwater shell	Roosevelt et al. 1991
700002	-2.4433	-54.2802	Taperinha (PA-ST-27)	OxA-1547	7080	80	Freshwater shell	Roosevelt et al. 1991
700003	-2.4433	-54.2802	Taperinha (PA-ST-27)	OxA-1542	7010	90	Freshwater shell	Roosevelt et al. 1991
700004	-2.4433	-54.2802	Taperinha (PA-ST-27)	OxA-1545	7000	80	Freshwater shell	Roosevelt et al. 1991
700005	-2.4433	-54.2802	Taperinha (PA-ST-27)	OxA-1544	6980	80	Charcoal	Roosevelt et al. 1991
700006	-2.4433	-54.2802	Taperinha (PA-ST-27)	OxA-1543	6930	80	Charcoal	Roosevelt et al. 1991
700007	-2.4433	-54.2802	Taperinha (PA-ST-27)	OxA-1760	6880	80	Charcoal	Roosevelt et al. 1991
700008	-2.4433	-54.2802	Taperinha (PA-ST-27)	OxA-1541	6860	100	Charcoal	Roosevelt et al. 1991
700009	-2.4433	-54.2802	Taperinha (PA-ST-27)	OxA-2432	6640	80	Humic/fulvic acids	Roosevelt et al. 1991
700010	-2.4433	-54.2802	Taperinha (PA-ST-27)	OxA-2431	6590	100	Ceramic residue	Roosevelt et al. 1991
700011	-2.4433	-54.2802	Taperinha (PA-ST-27)	OxA-1540	6300	90	Freshwater shell	Roosevelt et al. 1991
700013	-2.4433	-54.2802	Taperinha (PA-ST-27)	GX-12844	5705	80	Freshwater shell	Roosevelt et al. 1991
700016	-0.97	-48	Urua (PA-SA-23)	SI-1034	5570	125	Charcoal	Roosevelt 1995
700019	-0.8347	-47.0079	Porto da Mina (PA-SA-05)	GX-2472	5115	195	Charcoal	SimÃµes 1981
700021	-0.8347	-47.0079	Porto da Mina (PA-SA-05)	SI-1036	5070	95	Charcoal	SimÃµes 1981
700023	-0.8347	-47.0079	Porto da Mina (PA-SA-05)	SI-2546	5050	85	Ceramic temper	SimÃµes 1981
700024	-0.8347	-47.0079	Porto da Mina (PA-SA-05)	SI-1038	5045	95	Charcoal	SimÃµes 1981
700026	-5.4997	-60.4096	Nova Olinda (AM-NA-14)	SI-6573	4965	65		Moraes 2013
700027	7.24	-58.73	Kabakaburi	SI-7019	4890	75	Charcoal	Roosevelt 1995
700029	-5.4997	-60.4096	Nova Olinda (AM-NA-14)	SI-6572	4800	50		Moraes 2013
700031	-5.4997	-60.4096	Nova Olinda (AM-NA-14)	SI-6571	4765	110		Moraes 2013
700035	-0.8347	-47.0079	Porto da Mina (PA-SA-05)	SI-1037	4720	65	Charcoal	SimÃµes 1981
700038	-0.8347	-47.0079	Porto da Mina (PA-SA-05)	SI-1035	4610	55	Charcoal	SimÃµes 1981
700041	-8.8445	-63.9767	Boa Vista	Beta-294080	4470	40		Zuse 2014
700045	-0.8347	-47.0079	Porto da Mina (PA-SA-05)	SI-2544	4380	80	Ceramic temper	SimÃµes 1981
700047	-0.8347	-47.0079	Porto da Mina (PA-SA-05)	GX-2473	4340	235	Charcoal	Gaspar and Silveira 1999
700057	8.2085	-59.8169	Barabina	SI-4332	4115	50	Charcoal	Roosevelt 1995
700065	8.1724	-59.8092	Hosororo Creek	SI-6638A	3975	45	Peat	Roosevelt 1995
700073	-2.4202	-54.7409	Porto (PA-ST-42)	Beta-388953	3830	30		Maezumi et al. 2018
700075	-2.8312	-55.2213	Lago do Jacare 1 (PA00795)	Beta-186952	3800	70		Gomes 2011
700088	-2.8243	-55.2237	Zenobio (PA00796)	Beta-186960	3680	50		Gomes 2011
700091	-0.97	-48	Urua (PA-SA-23)	GX-2475	3665	160	Charcoal	Gaspar and Silveira 1999
700093	-2.8312	-55.2213	Lago do Jacare 1 (PA00795)	Beta-186956	3660	40		Gomes 2011
700094	-2.8312	-55.2213	Lago do Jacare 1 (PA00795)	Beta-186955	3660	70		Gomes 2011
700100	-2.8312	-55.2213	Lago do Jacare 1 (PA00795)	Beta-186957	3600	70		Gomes 2011
700110	-2.4202	-54.7409	Porto (PA-ST-42)	Beta-388955	3530	30		Maezumi et al. 2018
700113	-2.5301	-44.04	Panaquatira (MA00102)	Beta-296879	3490	30	Charcoal	Bandeira 2013
700114	-0.85	-46.93	Ponta das Pedras (PA-SA-06)	GX-2474	3490	195	Charcoal	SimÃµes 1981
700119	8.1724	-59.8092	Hosororo Creek	SI-6639C	3390	55	Peat	Roosevelt 1995
700121	8.1724	-59.8092	Hosororo Creek	SI-6639B	3385	60	Peat	Roosevelt 1995
700125	-2.41	-64.7486	Boa Esperanca	Beta-321193	3320	30	Ceramic temper	Costa 2012
700127	-1.4614	-56.3995	Boa Vista (PA-OR-63)	PN-1752	3280	45		Hilbert and Hilbert 1980
700129	-2.4202	-54.7409	Porto (PA-ST-42)	Beta-322223	3260	30		Alves 2012
700130	-2.8312	-55.2213	Lago do Jacare 1 (PA00795)	Beta-187492	3260	50		Gomes 2011
700131	-8.8655	-64.0611	Teotonio (RO-JP-01)	Beta-482332	3250	30	Ceramic temper	Watling 2018
700136	8.1724	-59.8092	Hosororo Creek	SI-6635	3185	65	Peat	Williams 1992
700137	-2.69	-51.96	Tamandua (PA-AL-18)	Beta-27418	3170	120		Perota 1992
700139	-8.8647	-64.0274	Vista Alegre I	Beta-294100	3140	40		Zuse 2014
700145	-2.4202	-54.7409	Porto (PA-ST-42)	Beta-386143	3070	30		Maezumi et al. 2018
700146	-2.4202	-54.7409	Porto (PA-ST-42)	Beta-322221	3060	30		Alves 2012
700149	-2.4202	-54.7409	Porto (PA-ST-42)	Beta-386145	3050	30		Maezumi et al. 2018
700150	-2.4202	-54.7409	Porto (PA-ST-42)	Beta-388950	3030	30		Maezumi et al. 2018
700151	-2.4202	-54.7409	Porto (PA-ST-42)	Beta-388954	3030	30		Maezumi et al. 2018
700156	-2.4204	-54.7154	Aldeia (PA01037)	Beta-283902	3000	40		Gomes 2011
700164	-1.4614	-56.3995	Boa Vista (PA-OR-63)	PN-1753	2950	130		Hilbert and Hilbert 1980
700172	-2.4202	-54.7409	Porto (PA-ST-42)	Beta-322219	2900	30		Alves 2012
700173	-0.9276	-46.6722	Jabuti (PA-SA-75)	KIA-24922	2900	26	Charcoal	Silveira et al. 2011
700189	-2.4202	-54.7409	Porto (PA-ST-42)	Beta-386138	2820	30		Maezumi et al. 2018
700194	-2.41	-64.7486	Boa Esperanca	Beta-321194	2800	30	Ceramic temper	Costa 2012
700197	-8.8411	-64.0558	Foz do Jatuarana	Beta-294084	2780	40	Charcoal	Zuse 2014
700206	-2.8312	-55.2213	Lago do Jacare 1 (PA00795)	Beta-186958	2740	60		Gomes 2011
700207	-8.8655	-64.0611	Teotonio (RO-JP-01)	SI-3950	2730	75		Miller 1992
700214	-2.41	-64.7486	Boa Esperanca	Beta-321192	2690	20	Ceramic temper	Costa 2012
700217	8.1724	-59.8092	Hosororo Creek	SI-6636	2660	45		Williams 1992
700235	-5.4997	-60.4096	Nova Olinda (AM-NA-14)	SI-6570	2560	55		Moraes 2013
700252	-2.41	-64.7486	Boa Esperanca	Beta-294194	2500	40	Charcoal	Costa 2012
700254	-2.442	-60.732	Terra Preta (PA00797)	Beta-180713	2490	80		Gomes 2011
700260	-5.4997	-60.4096	Nova Olinda (AM-NA-14)	SI-6575	2450	45		Moraes 2013
700271	-2.41	-64.7486	Boa Esperanca	Beta-294195	2410	40	Charcoal	Costa 2012
700280	-2.4204	-54.7154	Aldeia (PA01037)	Beta-248482	2370	60		Gomes 2011
700287	-8.7997	-63.8647	Igapo I	Beta-33456	2340	90		Costa 2016
700288	-5.4997	-60.4096	Nova Olinda (AM-NA-14)	SI-6574	2335	45		Moraes 2013
700290	5.494	-54.03	Pointe Balate (97311.120)	KIA-36135.2	2325	25		Van den Bel 2015
700293	-3.098	-60.371	Acutuba (AM-IR-02)	Beta-97528	2310	140	Charcoal	Heckenberger et al. 1999
700294	-3.2747	-60.2058	Hatahara (AM-IR-13)	Beta-143597	2310	120		Lima et al. 2006
700296	5.6167	-55.1667	Onverdacht	GrN-846	2290	50	Charcoal	Rostain 1994
700305	-2.68	-52.06	Guara I (PA-AL-44)	SI-7146	2255	55	Charcoal	Perota 1992
700313	-2.5177	-44.2719	Vinhais Velho	LACUFF-RJ-12060	2198	93		Bandeira 2012
700315	-2.5545	-44.2114	Maiobinha (MA-SL-04)	LACUFF-RJ	2183	93	Charcoal	Bandeira 2012
700321	4.67	-52.33	Pointe Maripa (97310.011)	UGAMS-4052	2160	30		Gassies and Mestre 2012
700324	-2.5785	-44.2818	Bacanga (MA00108)	Beta-296881	2150	30	Charcoal	Bandeira 2012
700334	-1.4614	-56.3995	Boa Vista (PA-OR-63)	Beta-232423	2120	60		Guapindaia 2008
700340	-0.97	-48	Urua (PA-SA-23)	SI-1033	2105	135	Charcoal	Gaspar and Silveira 1999
700341	-1.4614	-56.3995	Boa Vista (PA-OR-63)	Beta-232424	2100	40		Guapindaia 2008
700346	-2.5545	-44.2114	Maiobinha (MA-SL-04)	SI-4065	2090	80	Charcoal	Bandeira 2012
700350	-8.8647	-64.0274	Vista Alegre I	Beta-294098	2080	30		Zuse 2014
700351	5.494	-54.03	Pointe Balate (97311.120)	POZ-35843	2075	30		Briand 2015
700353	4.22	-51.72	Carbet Mitan (97314.040)	OBDY-653	2070	45	Charcoal	Rostain 1994
700357	4.85	-52.35	Mont Grand Matoury (97307.008)	LY-7784	2055	45		Grouard et al. 1997
700363	-2.4204	-54.7154	Aldeia (PA01037)	Beta-248485	2040	40		Gomes 2011
700364	5.16	-52.65	Wayabo, Site 9	POZ-30852	2035	35		Briand 2011
700371	-2.17	-56.74	Poco	SI-2774	2015	95		Hilbert and Hilbert 1980
700373	-8.8445	-63.9767	Boa Vista	Beta-294079	2010	30		Zuse 2014
700376	-1.4614	-56.3995	Boa Vista (PA-OR-63)	Beta-232420	2000	50		Guapindaia 2008
700382	-1.4614	-56.3995	Boa Vista (PA-OR-63)	Beta-232422	1990	70		Guapindaia 2008
700404	-3.225	-60.251	Lago Grande	Beta-178920	1940	60		Lima et al. 2006
700405	-8.8393	-64.0235	Morro dos Macacos II	Beta-294092	1940	30		Zuse 2014
700411	4.67	-52.33	Pointe Maripa (97310.011)	UGAMS-4050	1930	25		Gassies and Mestre 2012
700420	-4.3258	-59.6845	Vila Gomes	Beta-297126	1910	40	Ceramic temper	Moraes 2013
700421	-1.4614	-56.3995	Boa Vista (PA-OR-63)	Beta-232415	1910	70		Guapindaia 2008
700422	-2.5785	-44.2818	Bacanga (MA00108)	Beta-296880	1910	30	Charcoal	Bandeira 2012
700428	-1.4614	-56.3995	Boa Vista (PA-OR-63)	Beta-232414	1900	60		Guapindaia 2008
700435	-8.8411	-64.0558	Foz do Jatuarana	Beta-294085	1890	30	Charcoal	Zuse 2014
700447	-1.4614	-56.3995	Boa Vista (PA-OR-63)	Beta-232421	1870	40		Guapindaia 2008
700450	-2.5545	-44.2114	Maiobinha (MA-SL-04)	SI-4064	1865	130	Charcoal	Bandeira 2012
700451	-3.29	-60.63	Manacapuru	P-372	1864	58		Lathrap 1970
700454	-2.5785	-44.2818	Bacanga (MA00108)	Beta-296882	1860	30	Charcoal	Bandeira 2012
700463	-1.4614	-56.3995	Boa Vista (PA-OR-63)	Beta-232418	1850	70		Guapindaia 2008
700466	5.8996	-56.5564	Buckleburg 1	GrN-9804	1845	45		Versteeg 1985
700469	-2.17	-56.74	Poco	SI-2776	1840	90		Hilbert and Hilbert 1980
700470	-2.5301	-44.04	Panaquatira (MA00102)	Beta-296878	1840	30	Charcoal	Bandeira 2012
700479	-3.098	-60.371	Acutuba (AM-IR-02)	Beta-109179	1830	80	Charcoal	Heckenberger et al. 1999
700496	-8.8391	-64.0159	Morro dos Macacos I	Beta-294090	1810	40		Zuse 2014
700497	-3.2124	-58.7908	Sucuriju	SI-5096	1810	40		Machado 1991
700504	-3.098	-60.371	Acutuba (AM-IR-02)	Beta-90724	1800	80	Charcoal	Heckenberger et al. 1999
700507	-2.5301	-44.04	Panaquatira (MA00102)	Beta-296876	1800	30	Charcoal	Bandeira 2012
700514	5.31	-52.87	Olga	KIA-26024	1795	25		Van den Bel 2015
700520	4.2	-51.67	Abri Marcel (97314.015)	UGAMS-4056	1790	30		Coutet 2009
700521	-8.6285	-63.6292	Nova Vida	Beta-280928	1790	60	Charcoal	Almeida 2013
700534	-1.4614	-56.3995	Boa Vista (PA-OR-63)	Beta-232416	1770	40		Guapindaia 2008
700537	-2.5301	-44.04	Panaquatira (MA00102)	Beta-296877	1770	30	Charcoal	Bandeira 2012
700552	4.5033	-52.0439	Montagne Favard	LY-7839	1750	45		Mestre 1997
700554	-2.17	-56.74	Poco	PN-8020	1745	115		Hilbert and Hilbert 1980
700560	4.67	-52.33	Pointe Maripa (97310.011)	UGAMS-4048	1740	25		Gassies and Mestre 2012
700566	-2.4936	-44.1108	Paco do Lumiar (MA-SL-08)	LACUFF-RJ-12058	1729	89	Charcoal	Bandeira 2012
700575	-8.6013	-63.806692	Garbin	Beta-260335	1710	40		Zuse 2014
700582	4.67	-52.33	Pointe Maripa (97310.011)	UGAMS-4049	1710	25		Gassies and Mestre 2012
700587	-1.4614	-56.3995	Boa Vista (PA-OR-63)	Beta-231419	1700	40		Guapindaia 2008
700600	-4.3	-59.51	Sapoti (AM-MC-36)	SI-4275	1690	60		Moraes 2013
700602	4.67	-52.33	Pointe Maripa (97310.011)	LY-7696	1685	45		Mestre 1997
700604	10.55	-62.45	Punta de Piedras	Y-1113	1680	80	Charcoal	Rouse and Cruxent 1963
700606	-2.8075	-55.0647	Serra do Maguari I	Beta-433636	1680	30	Charcoal	Alves 2017
700616	-3.1836	-60.3446	Lago do Limao (AM-IR-11)	OxA-15502	1660	28	Ceramic residue	Moraes 2006
700626	-3.1137	-58.5604	Bom Socorro (AM-IT-35)	Beta-410639	1650	30		Bassi 2016
700628	-2.81	-58.24	Invernada	SI-5086	1650	95		SimÃµes and CorrÃªa 1987
700630	-2.69	-51.96	Tamandua (PA-AL-18)	SI-3517	1650	70		Perota 1992
700631	4.22	-51.72	Carbet Mitan (97314.040)	OBDY-650	1650	40	Charcoal	Rostain 1994
700637	-2.4936	-44.1108	Panaquatira (MA00102)	Beta-296875	1640	30	Charcoal	Bandeira 2013
700656	5.494	-54.03	Pointe Balate (97311.120)	POZ-35848	1616	30		Briand 2015
700667	4.67	-52.33	Pointe Maripa (97310.011)	UGAMS-4051	1600	25		Gassies and Mestre 2012
700668	-3.098	-60.371	Acutuba (AM-IR-02)	Beta-106438	1590	60	Charcoal	Heckenberger et al. 1999
700674	-8.3253	-63.5158	Paqueta (RO-PV-09)	SI-3959	1585	70		Miller 1978
700676	-3.2747	-60.2058	Hatahara (AM-IR-13)	Beta-145483	1580	40		Arroyo-Kalin 2009
700679	-1.0892	-49.6247	Sao Benedito (PA-JO-54)	Beta-146220	1580	60	Charcoal	Schaan 2004
700701	-8.8655	-64.0611	Teotonio (RO-JP-01)	Beta-323284	1550	30	Charcoal	Almeida 2013
700702	-3.1137	-58.5604	Bom Socorro	Beta-420444	1550	30		Bassi 2016
700703	-8.8511	-64.0664	Santa Paula (RO-JP-26)	Beta-294095	1550	30		Zuse 2014
700706	-2.4202	-54.7409	Porto (PA-ST-42)	Beta-386144	1550	30		Maezumi et al. 2018
700708	-8.8655	-64.0611	Teotonio (RO-JP-01)	SI-3947	1545	60		Miller 1978
700712	5.282	-52.848	Tania (97312.168)	KIA-26020	1535	25		Van den Bel 2015
700715	-8.8511	-64.0664	Santa Paula (RO-JP-26)	Beta-294093	1530	30		Zuse 2014
700719	-3.29	-60.63	Manacapuru	P-406	1525	58	Ceramic temper	Brochado et al. 1969
700722	-8.8511	-64.0664	Santa Paula (RO-JP-26)	Beta-294094	1520	40		Zuse 2014
700723	-2.41	-64.7486	Boa Esperanca	Beta-294193	1520	30	Charcoal	Costa 2012
700731	5.8702	-55.1791	Tingiholo	GrN-12912	1510	50		Rostain 1994
700742	-2.8938	-58.5754	Sete Irmas do Aneba	Beta-303998	1490	40		Lima et al. 2012
700749	-2.68	-52.06	Guara I (PA-AL-44)	SI-7144	1485	75	Charcoal	Perota 1992
700777	-2.8709	-58.1756	Mucajatuba	Beta-242446	1450	40		Lima et al. 2012
700784	-3.19	-60.3417	Osvaldo (AM-IR-09)	Beta-143615	1440	70	Charcoal	Moraes 2006
700808	-2.5545	-44.2114	Maiobinha (MA-SL-04)	SI-2760	1405	70	Charcoal	Bandeira 2012
700819	-3.2747	-60.2058	Hatahara (AM-IR-13)	Beta-145484	1390	40		Arroyo-Kalin 2009
700820	-8.81	-63.952	Sitio do Brejo	Beta-294082	1390	40		Zuse 2014
700831	-3.0328	-58.5828	Maximini	SI-5091	1380	90		Machado 1991
700841	-3.19	-60.3417	Osvaldo (AM-IR-09)	Beta-143610	1370	40	Charcoal	Moraes 2006
700846	-8.3353	-63.5267	Arco Verde	SI-3958	1365	70		Miller 1978
700852	-3.19	-60.3417	Osvaldo (AM-IR-09)	Beta-143614	1360	50	Charcoal	Moraes 2006
700858	4.85	-52.35	Mont Grand Matoury (97307.008)	LY-7756	1360	50		Grouard et al. 1997
700865	-8.8655	-64.0611	Teotonio (RO-JP-01)	SI-3954	1350	60		Miller 1978
700866	-3.19	-60.3417	Osvaldo (AM-IR-09)	Beta-143616	1350	30	Charcoal	Moraes 2006
700867	-3.19	-60.3417	Osvaldo (AM-IR-09)	Beta-143618	1350	40	Charcoal	Moraes 2006
700868	-3.19	-60.3417	Osvaldo (AM-IR-09)	Beta-143627	1350	40	Charcoal	Moraes 2006
700882	-3.19	-60.3417	Osvaldo (AM-IR-09)	Beta-143617	1340	40	Charcoal	Moraes 2006
700884	4.22	-51.72	Carbet Mitan (97314.040)	UGAMS-4054	1340	25		Coutet 2009
700890	5.8467	-56.9515	Prins Bernhard Polder	GrN-8955	1335	38		Rostain 1994
700898	-3.19	-60.3417	Osvaldo (AM-IR-09)	Beta-143612	1330	40	Charcoal	Moraes 2006
700899	-4.3258	-59.6845	Vila Gomes	Beta-297125	1330	50	Ceramic temper	Moraes 2013
700908	-3.19	-60.3417	Osvaldo (AM-IR-09)	Beta-143619	1320	60	Charcoal	Moraes 2006
700916	5.8996	-56.5564	Buckleburg 1	GrN-9803	1315	55		Versteeg 1985
700917	-1.6	-69.27	Mangueiras	P-538	1315	59		Hilbert 1968
700922	-3.58	-64.47	Caiambe	GrN-4331	1310	60	Charcoal	Hilbert 1962
700923	-3.19	-60.3417	Osvaldo (AM-IR-09)	Beta-143620	1310	40	Charcoal	Moraes 2006
700924	5.8879	-56.6369	Wageningen I	GrN-10301	1310	30		Rostain 1994
700925	5.8667	-54.8667	Commetewane	GrN-1899	1310	45		Rostain 1994
700927	-3.2747	-60.2058	Hatahara (AM-IR-13)	Beta-143599	1300	40	Charcoal	Machado 2005
700928	-4.3258	-59.6845	Vila Gomes	Beta-338694	1300	30	Charcoal	Moraes 2013
700939	-3.19	-60.3417	Osvaldo (AM-IR-09)	Beta-143609	1290	30	Charcoal	Moraes 2006
700940	-3.19	-60.3417	Osvaldo (AM-IR-09)	Beta-143613	1290	40	Charcoal	Moraes 2006
700948	-8.6013	-63.806692	Garbin	Beta-294087	1280	30		Zuse 2014
700949	-1.109	-49.6297	Casinha (PA-JO-52)	Beta-146217	1280	50	Charcoal	Schaan 2004
700963	-3.098	-60.371	Acutuba (AM-IR-02)	Beta-90723	1270	60	Charcoal	Heckenberger et al. 1999
700964	-2.5072	-64.7337	Cacoal do Amana	Beta-294196	1270	30	Charcoal	Santos 2015
700965	-2.5072	-64.7337	Cacoal do Amana	Beta-386834	1270	30	Charcoal	Santos 2015
700973	-3.2124	-58.7908	Sucuriju (AM-IT-41)	SI-5604	1265	90		Machado 1991
700979	-3.225	-60.251	Lago Grande (AM-IR-12)	Beta-143606	1260	40	Charcoal	Neves and Petersen 2006
700980	-3.19	-60.3417	Osvaldo (AM-IR-09)	Beta-143623	1260	30	Charcoal	Moraes 2006
700987	-2.4202	-54.7409	Porto (PA-ST-42)	Beta-386139	1260	30		Maezumi et al. 2018
700991	-2.68	-52.06	Guara II (PA-AL-45)	SI-7150	1255	70	Charcoal	Perota and Botelho 1992
701000	-3.2747	-60.2058	Hatahara (AM-IR-13)	Beta-143584	1250	70	Charcoal	Machado 2005
701001	-3.2747	-60.2058	Hatahara (AM-IR-13)	Beta-143591	1250	80	Charcoal	Machado 2005
701002	-0.8816	-49.3553	Camutins M-17	Beta-179075	1250	60	Charcoal	Schaan 2004
701010	5.8879	-56.6369	Wageningen I	GrN-9061	1245	25		Rostain 1994
701011	-2.5545	-44.2114	Maiobinha (MA-SL-04)	SI-2759	1245	95	Charcoal	Bandeira 2012
701013	-2.6359	-64.5994	Sao Miguel do Cacau	Beta-383585	1240	30	Charcoal	Santos 2015
701015	-8.8647	-64.0274	Vista Alegre I	Beta-294099	1240	30		Zuse 2014
701016	5.8879	-56.6369	Wageningen I	GrN-9359	1240	30		Rostain 1994
701033	-3.098	-60.371	Acutuba (AM-IR-02)	Beta-106437	1230	70	Charcoal	Heckenberger et al. 1999
701034	-2.8709	-58.1756	Pontao	Beta-304001	1230	40		Lima et al. 2012
701035	-2.8709	-58.1756	Pontao	Beta-304003	1230	40		Lima et al. 2012
701038	-3.174	-58.6844	Boca do Xavier (AM-IT-38)	SI-5094	1230	80		Machado 1991
701039	5.8879	-56.6369	Wageningen I	GrN-9060	1230	25		Rostain 1994
701052	-8.8863	-64.7167	Terra Queimada (RO-JP-03)	Beta-230194	1220	40	Charcoal	Zimpel Neto 2008
701053	-3.58	-64.47	Caiambe	GrN-4332	1220	60	Charcoal	Hilbert 1962
701063	-3.199	-60.3383	Antonio Galo (AM-IR-72)	OxA-15505	1216	27	Ceramic temper	Moraes 2006
701071	-0.8789	-48.9461	Teso dos Bichos (PA-JO-21)	GX-16068	1210	50		Roosevelt 1991
701072	-3.2124	-58.7908	Sucuriju (AM-IT-41)	SI-5095	1210	75		Machado 1991
701073	5.7231	-55.9993	Peruvia II	GrN-9361	1210	30		Rostain 1994
701074	5.8879	-56.6369	Wageningen I	GrN-9059	1210	25		Rouse and Allaire 1978
701080	-2.4202	-54.7409	Porto (PA-ST-42)	Beta-388952	1210	30		Maezumi et al. 2018
701090	-2.68	-52.06	Guara II (PA-AL-45)	Beta-21768	1200	80	Charcoal	Perota and Botelho 1992
701100	-2.8075	-55.0647	Serra do Maguari I	Beta-433633	1190	30	Charcoal	Alves 2017
701109	-3.225	-60.251	Lago Grande (AM-IR-12)	Beta-178923	1180	40	Charcoal	Neves and Petersen 2006
701112	5.95	-55.31	Pondo Creek II	GrN-9799	1180	70		Rostain 1994
701117	-3.225	-60.251	Lago Grande (AM-IR-12)	Beta-178924	1170	40	Charcoal	Neves and Petersen 2006
701118	-2.8709	-58.1756	Pontao	Beta-304002	1170	40		Lima et al. 2012
701126	-8.81	-63.952	Sitio do Brejo	Beta-260324	1160	40		Zuse 2014
701127	5.16	-52.65	Wayabo, Site 18 (97304.108)	POZ-30853	1160	30		Briand 2011
701140	-3.3333	-59.75	Careiro	GrN-4412	1150	75	Charcoal	Vogel and Waterbolk 1967
701141	-3.2747	-60.2058	Hatahara (AM-IR-13)	Beta-178916	1150	40	Charcoal	Machado 2005
701142	-3.225	-60.251	Lago Grande (AM-IR-12)	Beta-143603	1150	40	Charcoal	Neves and Petersen 2006
701143	-4	-70.6667	Cushillococha (AMA-2)	N-311	1150	110	Charcoal	Ziolkowski et al. 1994
701148	-3.1079	-58.5817	Boca do Frederico (AM-IT-33)	SI-5092	1145	70		Machado 1991
701149	5.8879	-56.6369	Wageningen I	GrN-9360	1145	30		Rostain 1994
701165	-2.4202	-54.7409	Porto (PA-ST-42)	Beta-386135	1140	30		Maezumi et al. 2018
701167	-2.57	-58.18	Tabocal (AM-UR-07)	SI-5087	1135	75		SimÃµes and CorrÃªa 1987
701171	-3.2747	-60.2058	Hatahara (AM-IR-13)	Beta-145486	1130	40		Arroyo-Kalin 2009
701172	-3.225	-60.251	Lago Grande (AM-IR-12)	Beta-143604	1130	40	Charcoal	Neves and Petersen 2006
701173	-4.3258	-59.6845	Vila Gomes	Beta-338692	1130	30	Charcoal	Moraes 2013
701175	5.9011	-56.6611	Hertenrits	GrN-845c	1130	60		Rostain 1994
701176	4.94	-52.3	Katoury (97302.078)	ETH-27817	1130	50		Mestre et al. 2005
701177	5.5	-55.1667	Hanover	GrN-4414	1130	40	Charcoal	Rostain 1994
701185	-8.81	-63.952	Sitio do Brejo	Beta-260326	1120	40		Zuse 2014
701186	-0.8789	-48.9461	Teso dos Bichos (PA-JO-21)	GX-16076	1120	60		Roosevelt 1991
701188	4.94	-52.3	Katoury (97302.078)	ETH-27818	1120	45		Mestre et al. 2005
701189	4.8652	-52.2546	l'Anse du Mahury (97309.137)	LY-6614	1120	40		Briand 2012
701198	-8.8655	-64.0611	Teotonio (RO-JP-01)	SI-3952	1115	65		Miller 1978
701200	-8.8863	-64.7167	Terra Queimada (RO-JP-03)	Beta-230196	1110	40	Charcoal	Zimpel Neto 2008
701201	-3.2747	-60.2058	Hatahara (AM-IR-13)	Beta-143598	1110	40	Charcoal	Machado 2005
701202	-3.225	-60.251	Lago Grande (AM-IR-12)	Beta-178922	1110	40	Charcoal	Neves and Petersen 2006
701203	-3.225	-60.251	Lago Grande (AM-IR-12)	Beta-178925	1110	40	Charcoal	Neves and Petersen 2006
701204	-3.225	-60.251	Lago Grande (AM-IR-12)	Beta-178927	1110	40	Charcoal	Neves and Petersen 2006
701205	-0.8789	-48.9461	Teso dos Bichos (PA-JO-21)	GX-16069	1110	60		Roosevelt 1991
701212	-3.098	-60.371	Acutuba (AM-IR-02)	Beta-109182	1100	60	Charcoal	Heckenberger et al. 1999
701213	-3.225	-60.251	Lago Grande (AM-IR-12)	Beta-143605	1100	30	Charcoal	Neves and Petersen 2006
701214	-3.19	-60.3417	Osvaldo (AM-IR-09)	Beta-143626	1100	40	Charcoal	Moraes 2006
701223	-4.3258	-59.6845	Vila Gomes	Beta-297127	1090	30	Charcoal	Moraes 2013
701225	4.9086	-52.2718	Saint-Cyr (97309.112)	KIA-33482	1090	35		Van den Bel 2015
701233	-8.7808	-63.9069	Cujubim	SI-3956	1085	70		Miller 1978
701237	-8.8863	-64.7167	Terra Queimada (RO-JP-03)	Beta-230195	1080	40	Charcoal	Zimpel Neto 2008
701239	-0.8789	-48.9461	Teso dos Bichos (PA-JO-21)	GX-16067	1080	50		Roosevelt 1991
701240	-2.41	-64.7486	Boa Esperanca	Beta-321196	1080	30	Ceramic temper	Costa 2012
701249	-0.8789	-48.9461	Teso dos Bichos (PA-JO-21)	GX-10006	1075	290		Roosevelt 1991
701255	-3.2747	-60.2058	Hatahara (AM-IR-13)	Beta-143593	1070	50	Charcoal	Machado 2005
701256	-3.2747	-60.2058	Hatahara (AM-IR-13)	Beta-143596	1070	70	Charcoal	Machado 2005
701283	-2.68	-52.06	Guara II (PA-AL-45)	SI-7147	1060	80	Charcoal	Perota and Botelho 1992
701289	-1.021	-62.468	Cuaru (AM-DE-01)	SI-4057	1050	90		SimÃµes and Kalkmann 1987
701290	-3.225	-60.251	Lago Grande (AM-IR-12)	Beta-143600	1050	40	Charcoal	Neves and Petersen 2006
701292	-1.8	-52.21	PA-AL-43	Beta-17143	1050	50		Perota 1992
701297	-2.68	-52.06	Guara I (PA-AL-44)	SI-7143	1050	60	Charcoal	Perota 1992
701299	-2.8306	-58.1863	Santa Helena	Beta-304004	1050	40		Lima et al. 2012
701306	-8.81	-63.952	Sitio do Brejo	Beta-260323	1040	40		Zuse 2014
701307	-8.81	-63.952	Sitio do Brejo	Beta-260325	1040	60		Zuse 2014
701308	-4.3258	-59.6845	Vila Gomes	Beta-338693	1040	20	Ceramic temper	Moraes 2013
701323	-3.098	-60.371	Acutuba (AM-IR-02)	Beta-97527	1030	100	Charcoal	Heckenberger et al. 1999
701325	-0.8789	-48.9461	Teso dos Bichos (PA-JO-21)	GX-16065	1030	75		Roosevelt 1991
701326	-2.88	-58.42	Amaro	SI-5089	1030	75		SimÃµes and CorrÃªa 1987
701337	-2.8312	-55.2213	Lago do Jacare 1 (PA00795)	Beta-186954	1020	50		Gomes 2011
701353	-3.2747	-60.2058	Hatahara (AM-IR-13)	Beta-143583	1010	80	Charcoal	Machado 2005
701355	2.6203	-51.0098	Rego Grande I (AP-CA-18)	Beta-255790	1010	40		Saldanha and Cabral 2012
701356	-3.1302	-58.634	Anajatuba	SI-5093	1010	185		Machado 1991
701359	5.1985	-52.6944	K-VIII	Beta-254058	1010	40	Soil organic matter	McKey et al. 2010
701360	4.8652	-52.2546	l'Anse du Mahury (97309.137)	LY-6613	1010	30		Briand 2012
701380	-3.2747	-60.2058	Hatahara (AM-IR-13)	Beta-143588	1000	40	Charcoal	Machado 2005
701381	-3.2747	-60.2058	Hatahara (AM-IR-13)	Beta-143589	1000	40	Charcoal	Machado 2005
701382	-3.2747	-60.2058	Hatahara (AM-IR-13)	Beta-143595	1000	40	Charcoal	Prestes-Carneiro et al. 2016
701384	-0.8789	-48.9461	Teso dos Bichos (PA-JO-21)	GX-16071	1000	90		Roosevelt 1991
701386	5.479	-53.204	AM-41	KIA-33862	1000	35		Van den Bel 2015
701389	-2.68	-52.06	Guara II (PA-AL-45)	SI-7148	1000	55	Charcoal	Perota and Botelho 1992
701396	-8.6013	-63.806692	Garbin	Beta-294086	990	30		Zuse 2014
701397	-8.789	-63.941	Ilha de Santo Antonio	Beta-260331	990	40		Costa 2016
701398	-2.6359	-64.5994	Sao Miguel do Cacau	Beta-386836	990	30	Charcoal	Santos 2015
701401	5.4828	-53.2249	Sable Blanc Est (97303.060)	LY-4957	990	30	Charcoal	McKey et al. 2010
701403	4.9009	-52.3043	Poncel (97309.106)	KIA-25851	985	20		Hildebrand 2004
701406	4.21	-51.66	Roches Savane (97308.222)	ETH-49958	985	27		Van den Bel 2015
701410	-1.539	-48.7254	Alunorte (PA-BA-84)	Beta-217584	980	40	Charcoal	Senna 2016
701411	-2.5072	-64.7337	Cacoal do Amana	Beta-383582	980	30	Charcoal	Santos 2015
701412	-3.2747	-60.2058	Hatahara (AM-IR-13)	Beta-242439	980	40	Bone collagen	Prestes-Carneiro et al. 2016
701413	-3.2747	-60.2058	Hatahara (AM-IR-13)	Beta-143585	980	40	Charcoal	Machado 2005
701415	-8.6392	-63.5217	Associacao Calderita	Beta-258149	980	40	Ceramic residue	Almeida 2013
701416	-1.8	-52.21	Primavera I (PA-AL-09)	Beta-17136	980	70		Rocha 2017
701419	5.015	-52.5085	Sainte-Agathe (97305.044)	UGAMS-4567a	980	25		Samuelian 2009
701422	-8.5737	-63.4663	Jacarezinho	Beta-280925	980	40	Ceramic residue	Almeida 2013
701435	-1.7421	-48.7305	Bittencourt (PA-BA-83)	Beta-217581	970	40	Charcoal	Senna 2016
701438	-3.2747	-60.2058	Hatahara (AM-IR-13)	Beta-178914	970	40	Charcoal	Machado 2005
701439	-3.3624	-64.6713	Conjunto Vilas	Beta-386835	970	30	Ceramic temper	Belletti 2015
701440	2.6203	-51.0098	Rego Grande I (AP-CA-18)	Beta-255788	970	40		Saldanha and Cabral 2012
701455	-3.2747	-60.2058	Hatahara (AM-IR-13)	Beta-143586	960	30	Charcoal	Machado 2005
701456	-3.225	-60.251	Lago Grande (AM-IR-12)	Beta-143607	960	30	Charcoal	Neves and Petersen 2006
701457	-3.225	-60.251	Lago Grande (AM-IR-12)	Beta-178921	960	40	Charcoal	Neves and Petersen 2006
701459	-2.4202	-54.7409	Porto (PA-ST-42)	Beta-322202	960	30		Maezumi et al. 2018
701464	-0.8789	-48.9461	Teso dos Bichos (PA-JO-21)	GX-12516	955	195		Roosevelt 1991
701465	-0.8789	-48.9461	Teso dos Bichos (PA-JO-21)	GX-12517	955	220		Roosevelt 1991
701467	5.4828	-53.2249	Sable Blanc Est (97303.060)	LY-4956	955	30	Charcoal	McKey et al. 2010
701476	-3.225	-60.251	Lago Grande (AM-IR-12)	Beta-143602	950	30	Charcoal	Neves and Petersen 2006
701477	-3.225	-60.251	Lago Grande (AM-IR-12)	Beta-143601	950	40	Charcoal	Neves and Petersen 2006
701478	-3.225	-60.251	Lago Grande (AM-IR-12)	Beta-178919	950	60		Neves and Petersen 2006
701479	-8.789	-63.941	Igarape do Engenho	Beta-260330	950	70		Costa 2016
701484	4.85	-52.35	Mont Grand Matoury (97307.008)	LY-7785	950	45		Grouard et al. 1997
701489	4.21	-51.66	Roches Savane (97308.222)	ETH-49959	948	26		Van den Bel 2015
701501	-8.81	-63.952	Sitio do Brejo	Beta-294083	940	30		Zuse 2014
701502	-8.6392	-63.5217	Associacao Calderita	Beta-258151	940	40	Ceramic residue	Almeida 2013
701504	-1.8	-52.21	PA-AL-43	Beta-17142	940	90		Perota 1992
701512	5.8467	-56.9515	Prins Bernhard Polder	GrN-8954	935	50		Rostain 1994
701513	5.16	-52.65	Wayabo, Site 25 (97304.115)	POZ-33045	935	30		Briand 2011
701517	-3.199	-60.3383	Antonio Galo (AM-IR-72)	Beta-297120	930	30	Ceramic temper	Moraes 2013
701519	-0.8789	-48.9461	Teso dos Bichos (PA-JO-21)	GX-12515	930	190		Roosevelt 1991
701520	2.6203	-51.0098	Rego Grande I (AP-CA-18)	Beta-290840	930	30		Saldanha and Cabral 2012
701532	-0.8789	-48.9461	Teso dos Bichos (PA-JO-21)	GX-16070	925	75		Roosevelt 1991
701533	5.4828	-53.2249	Sable Blanc Est (97303.060)	LY-4958	925	30	Charcoal	McKey et al. 2010
701543	-3.2747	-60.2058	Hatahara (AM-IR-13)	Beta-143592	920	40	Charcoal	Machado 2005
701545	-8.8393	-64.0235	Morro dos Macacos II	Beta-294091	920	30		Zuse 2014
701547	-3.9528	-70.1665	Finca Rivera	I-5776	920	90	Charcoal	Bolian 1975
701554	-2.68	-52.06	Guara II (PA-AL-45)	Beta-21769	920	80	Charcoal	Perota and Botelho 1992
701560	-4.3005	-59.5175	Flechal (AM-MC-37)	SI-4278	915	70		Moraes 2013
701567	-3.2747	-60.2058	Hatahara (AM-IR-13)	Beta-178915	910	40	Charcoal	Machado 2005
701570	-2.58	-51.94	Criajo	Beta-17145	910	60		Perota 1992
701571	2.6203	-51.0098	Rego Grande I (AP-CA-18)	Beta-255789	910	40		Saldanha and Cabral 2012
701573	4.5339	-52.1536	Rorota (PK-11)	POZ-42487	910	30		Van den Bel 2015
701577	-2.4936	-44.1108	Paco do Lumiar (MA-SL-08)	LACUFF-RJ-12057	908	77	Charcoal	Bandeira 2012
701579	5.494	-54.03	Pointe Balate (97311.120)	POZ-35844	905	30		Briand 2015
701580	5.16	-52.65	Wayabo, Site 25 (97304.115)	POZ-33044	905	30		Briand 2011
701589	5.4828	-53.2249	Sable Blanc Est (97303.060)	LY-4959	900	30	Charcoal	McKey et al. 2010
701599	4.8652	-52.2546	l'Anse du Mahury (97309.137)	LY-6612	895	30		Briand 2012
701611	-8.81	-63.952	Sitio do Brejo	Beta-260322	890	40		Zuse 2014
701612	-4.3258	-59.6845	Vila Gomes	Beta-297128	890	30	Charcoal	Moraes 2013
701613	-1.109	-49.6297	Casinha (PA-JO-52)	Beta-146216	890	100	Charcoal	Schaan 2004
701615	-2.58	-51.94	Criajo (PA-AL-17)	Beta-17147	890	70		Rocha 2017
701616	-2.7875	-58.2475	Boa Esperanca	SI-2753	890	190		SimÃµes e Machado 1987
701625	5.659	-53.945	Alatou 2 (97361.042)	ETH-41721	885	40		Coutet 2011
701651	-2.68	-52.06	Guara II (PA-AL-45)	SI-7145	870	65	Charcoal	Perota and Botelho 1992
701654	5.659	-53.945	Tukuwali	PA-1945	865	40		Janin 2002
701658	-0.8789	-48.9461	Teso dos Bichos (PA-JO-21)	GX-16064	860	110		Roosevelt 1991
701660	5.16	-52.65	Wayabo, Site 26 (97304.116)	POZ-33046	860	30		Briand 2011
701664	-2.68	-52.06	Guara II (PA-AL-45)	SI-7149	860	55	Charcoal	Perota and Botelho 1992
701665	-8.5737	-63.4663	Jacarezinho	Beta-280927	860	40	Ceramic residue	Almeida 2013
701675	-1.8	-52.21	Primavera I (PA-AL-09)	Beta-17138	850	100		Rocha 2017
701676	-2.8938	-58.5754	Sete Irmas do Aneba	Beta-303997	850	40		Lima et al. 2012
701687	-3.1836	-60.3446	Lago do Limao (AM-IR-11)	OxA-15503	846	27	Ceramic temper	Moraes 2006
701689	-7.5051	-63.0217	Banheiro (AM-MC-02)	SI-4271	845	45		Moraes 2013
701703	-2.68	-52.06	Guara I (PA-AL-44)	SI-7142	840	60	Charcoal	Perota 1992
701708	5.494	-54.03	Pointe Balate (97311.120)	POZ-35846	835	30		Briand 2015
701709	5.494	-54.03	Pointe Balate (97311.120)	KIA-36137	835	35		Van den Bel 2015
701717	-1.8	-52.21	Primavera I (PA-AL-09)	Beta-17140	830	80		Rocha 2017
701721	5.16	-52.65	Wayabo, Site 25 (97304.115)	POZ-30854/5	830	30		Briand 2011
701727	5.494	-54.03	Pointe Balate (97311.120)	POZ-35847	825	30		Briand 2015
701728	5.4828	-53.2249	Sable Blanc Est (97303.060)	LY-4961	825	30	Charcoal	McKey et al. 2010
701737	-3.2124	-58.7908	Sucuriju (AM-IT-41)	SI-5603	815	80		Machado 1991
701738	-8.42	-63.46	Mondego (AM-MC-31)	SI-4272	815	60		Moraes 2013
701750	5.659	-53.945	Alatou 1 (97361.040)	ETH-40724	805	30		Coutet 2011
701758	-1.8	-52.21	Cacarapi II (PA-AL-15)	Beta-17126	800	70		Rocha 2017
701760	-1.8	-52.21	PA-AL-43	Beta-17141	800	80		Rocha 2017
701764	5.494	-54.03	Pointe Balate (97311.120)	KIA-36136	795	25		Van den Bel 2015
701766	-3.098	-60.371	Acutuba (AM-IR-02)	Beta-97529	790	40	Ceramic temper	Heckenberger et al. 1999
701767	-2.58	-51.94	Criajo (PA-AL-17)	Beta-17146	790	80		Rocha 2017
701769	5.8467	-56.9515	Prins Bernhard Polder	GrN-9801	790	25		Rostain 1994
701776	5.79	-57.08	Coroeni Island	GrN-2174	785	50		Rostain 1994
701785	-1.8	-52.21	IndependÃªncia (PA-AL-08)	SI-3515	780	60		Pouguet 2003
701787	5.494	-54.03	Pointe Balate (97311.120)	POZ-35842	780	30		Briand 2015
701791	4.19	-51.67	Piton Remarquable (97314.054)	GIF-7551	780	60	Charcoal	Rostain 1994
701803	-1.8	-52.21	Boa Vista II (PA-AL-13)	Beta-17124	770	80		Rocha 2017
701820	-8.81	-63.952	Sitio do Brejo	Beta-260321	760	40		Zuse 2014
701826	-0.8789	-48.9461	Teso dos Bichos (PA-JO-21)	GX-16066	755	110		Roosevelt 1991
701827	-0.8789	-48.9461	Teso dos Bichos (PA-JO-21)	GX-10005	755	160		Roosevelt 1991
701828	-8.42	-63.46	Mondego (AM-MC-31)	SI-4273	755	60		Moraes 2013
701830	5.7231	-55.9993	Peruvia II	GrN-9800	755	35		Rostain 1994
701838	-4.3258	-59.6845	Vila Gomes	Beta-338695	750	30	Charcoal	Moraes 2013
701839	-2.5072	-64.7337	Cacoal do Amana	Beta-383581	750	30	Ceramic temper	Santos 2015
701840	5.118	-52.6376	Bois Diable (97304.006)	Beta-254054	750	40	Soil organic matter	McKey et al. 2010
701854	-1.8896	-48.6066	Jambuacu (PA-BA-85)	Beta-217586	740	40	Charcoal	Senna 2016
701861	4.85	-52.35	Mont Grand Matoury (97307.008)	LY-7783	740	40		Grouard et al. 1997
701867	-1.1024	-49.6168	Leal (PA-JO-55)	Beta-146221	730	80	Charcoal	Schaan 2004
701868	-1.4457	-61.7379	Nova Vida	SI-4054	730	65		Heckenberger et al. 1999
701894	-8.76	-63.46	Samuel (RO-PV-11)	SI-3960	705	50		Miller 1978
701921	-1.1024	-49.6168	Cacoal (PA-JO-49)	Beta-129412	690	60	Charcoal	Schaan 2004
701922	-3.098	-60.371	Acutuba (AM-IR-02)	Beta-97530	690	40	Ceramic temper	Heckenberger et al. 1999
701923	-1.8	-52.21	Primavera I (PA-AL-09)	Beta-17137	690	70		Rocha 2017
701937	4.5339	-52.1536	Rorota (PK-11)	POZ-42486	685	30		Van den Bel 2015
701958	-0.9	-49.7	Guajara (J-14)	GX-16061	675	165		Roosevelt 1991
701961	5.282	-52.848	Tania (97312.168)	KIA-26021	675	75		Van den Bel 2015
701967	-2.4996	-44.2645	Alto do Calhau	Beta-324856	670	30		CorrÃªa 2014
701971	-3.6302	-62.1097	Monte Sinai	Beta-242445	670	40	Charcoal	Tamanaha 2012
701984	0.13	-51.05	CuriaÃº Mirim I	Beta-433345	660	30		Saldanha 2016
701987	-2.4202	-54.7409	Porto (PA-ST-42)	Beta-386141	660	30		Maezumi et al. 2018
701991	-8.5737	-63.4663	Jacarezinho	Beta-280926	660	40	Ceramic residue	Almeida 2013
702031	-2.4202	-54.7409	Porto (PA-ST-42)	Beta-386134	640	30		Maezumi et al. 2018
702049	-2.4996	-44.2645	Alto do Calhau	Beta-324857	630	30		CorrÃªa 2014
702052	0.13	-51.05	CuriaÃº Mirim I	Beta-433346	630	30		Gambim Jr et al. 2018
702053	-3.2846	-60.1282	Laguinho (AM-IR-46)	Beta-258148	630	40	Ceramic temper	Tamanaha 2012
702063	-7.5173	-63.0171	Crato (AM-MC-01)	SI-4270	625	60		Moraes 2013
702064	-3.1836	-60.3446	Lago do Limao (AM-IR-11)	OxA-15504	625	26	Ceramic temper	Moraes 2006
702065	-1.8992	-61.4307	Vista Alegre	SI-4053	625	50		Heckenberger et al. 1999
702071	-8.6392	-63.5217	Associacao Calderita	Beta-258150	620	40	Ceramic residue	Almeida 2013
702072	-2.58	-51.94	Criajo (PA-AL-17)	Beta-17144	620	70		Rocha 2017
702073	-8.4431	-63.5058	Itapirema	Beta-280924	620	60	Ceramic residue	Almeida 2013
702075	-2.8938	-58.5754	Sete Irmas do Aneba	Beta-303996	620	40		Lima et al. 2012
702091	-2.58	-51.94	Criajo	SI-3513	610	60		Pouguet 2003
702098	-1.8	-52.21	PA-AL-43	SI-7140	610	55		Rocha 2017
702108	8.99	-61.81	Corporito	GX-1615	605	110	Charcoal	Sanoja and Vargas 1978
702142	-8.4431	-63.5058	Itapirema	Beta-280923	590	40	Ceramic residue	Almeida 2013
702147	-2.0676	-54.1644	Coroata (PA-MT-59)	Beta-349952	590	30	Charcoal	Barreto and Nascimento 2012
702148	-2.4202	-54.7409	Porto (PA-ST-42)	Beta-386136	590	30		Maezumi et al. 2018
702155	-1.8	-52.21	Boa Vista II (PA-AL-13)	SI-3509	585	60		Pouguet 2003
702157	4.5339	-52.1536	Rorota (PK-11)	POZ-42484	585	35		Van den Bel 2015
702181	3.9	-51.45	Aldeia KumenÃª	Beta-255792	570	40		Saldanha and Cabral 2012
702182	-3.2747	-60.2058	Hatahara (AM-IR-13)	Beta-143587	570	40	Charcoal	Machado 2005
702212	-1.1024	-49.6168	Cacoal (PA-JO-49)	Beta-129417	550	40	Charcoal	Schaan 2004
702213	-0.8789	-48.9461	Teso dos Bichos (PA-JO-21)	SI-200	550	500		Roosevelt 1991
702218	-2.17	-56.74	Poco	SI-2775	550	100		Hilbert and Hilbert 1980
702219	-2.68	-52.06	Guara I (PA-AL-44)	Beta-17125	550	80	Charcoal	Perota and Botelho 1992
702221	-6.9959	-62.8151	Monense (AM-MC-49)	SI-4284	545	60	Human bone	Moraes 2013
702223	-0.97	-48	Urua (PA-SA-23)	SI-1032	545	70	Charcoal	Gaspar and Silveira 1999
702230	-8.4431	-63.5058	Itapirema	Beta-280922	540	40	Ceramic residue	Almeida 2013
702233	5.015	-52.5085	Sainte-Agathe (97305.044)	UGAMS-4568	540	25		Samuelian 2009
702249	-2.58	-51.94	Criajo	SI-3514	530	60		Pouguet 2003
702250	4.17	-51.71	Trou Reliquaire (97308.010)	Paris-413	530	60	Charcoal	Rostain 1994
702259	-0.8789	-48.9461	Teso dos Bichos (PA-JO-21)	GX-10004	525	385		Roosevelt 1991
702272	-1.8	-52.21	Cacarapi II (PA-AL-15)	SI-3512	520	55		Pouguet 2003
702273	-3.1512	-58.4392	Jauary	Beta-304000	520	40		Lima et al. 2012
702274	-3.4686	-58.7464	Cinco Irmaos	Beta-420230	520	30		Bassi 2016
702275	5.69	-55.68	Blauwgrond II	GrN-2173	520	50		Rostain 1994
702306	5.015	-52.5085	Sainte-Agathe (97305.044)	UGAMS-4567b	505	80		Samuelian 2009
702312	-8.7808	-63.9069	Cujubim	SI-3957	500	60		Miller 1978
702313	-5.6187	-60.9903	Curralinho	SI-5377	500	55		SimÃµes and Lopes 1987
702316	-2.4202	-54.7409	Porto (PA-ST-42)	Beta-386140	500	30		Maezumi et al. 2018
702334	-8.777	-63.928	Novo Engenho Velho	Beta-260339	490	50		Zuse 2014
702335	-3.6356	-64.9605	Tauary	Beta-386838	490	30	Ceramic temper	Belletti 2015
702338	-2.4202	-54.7409	Porto (PA-ST-42)	Beta-386148	490	30		Maezumi et al. 2018
702342	-2.8306	-58.1863	Santa Helena	Beta-304005	490	30		Lima et al. 2012
702353	-8.6013	-63.806692	Garbin	Beta-260336	480	40		Zuse 2014
702371	-3.1137	-58.5604	Bom Socorro (AM-IT-35)	Beta-420229	470	30		Bassi 2016
702373	-2.8075	-55.0647	Serra do Maguari I	Beta-433637	470	30	Charcoal	Alves 2017
702385	-2.4202	-54.7409	Porto (PA-ST-42)	Beta-386142	460	30		Maezumi et al. 2018
702390	5.7035	-54.6989	Morico Creek	GrN-2321	455	65		Rostain 1994
702398	-3.1137	-58.5604	Bom Socorro (AM-IT-35)	Beta-420225	450	30	Charcoal	Bassi 2016
702416	5.3509	-53.6691	AngoulÃªme (97306.003)	LY-4949	440	30		Gassies and Dauphin 2013
702417	5.7387	-54.0102	Christiaankondre	GrN-4241	440	50		Rostain 1994
702420	-3.9528	-70.1665	Finca Rivera	I-5773	435	90	Charcoal	Bolian 1975
702428	-2.8075	-55.0647	Serra do Maguari I	Beta-433632	430	30	Charcoal	Alves 2017
702429	-8.6285	-63.6292	Nova Vida	Beta-258152	430	40	Ceramic residue	Almeida 2013
702441	-1.1024	-49.6168	Cacoal (PA-JO-49)	Beta-129411	420	60	Charcoal	Schaan 2004
702442	-3.1512	-58.4392	Jauary	Beta-303999	420	40		Lima et al. 2012
702443	-3.1137	-58.5604	Bom Socorro (AM-IT-35)	Beta-420226	420	30	Seed	Bassi 2016
702446	5.494	-54.03	Pointe Balate (97311.120)	POZ-35840	420	30		Briand 2015
702454	4.85	-52.35	Mont Grand Matoury (97307.008)	LY-7757	415	45		Grouard et al. 1997
702463	5.6	-54.24	Bigiston	GrN-4240	410	60		Rostain 1994
702464	-2.4202	-54.7409	Porto (PA-ST-42)	Beta-386146	410	30		Maezumi et al. 2018
702466	5.282	-52.848	Tania (97312.168)	KIA-26022	410	20		Van den Bel 2015
702469	-2.4486	-60.7406	Terra Preta	SI-2752	405	60		Heckenberger et al. 1999
702479	-3.1137	-58.5604	Bom Socorro (AM-IT-35)	Beta-420445	400	30		Bassi 2016
702481	-2.4202	-54.7409	Porto (PA-ST-42)	Beta-386147	400	30		Maezumi et al. 2018
702482	-2.4202	-54.7409	Porto (PA-ST-42)	Beta-388951	400	30		Maezumi et al. 2018
702488	4.5339	-52.1536	Rorota (PK-11)	POZ-42485	395	30		Van den Bel 2015
702489	5.16	-52.65	Wayabo, Site 1 (97304.091)	POZ-30850	395	30		Briand 2011
702503	-2.4486	-60.7406	Terra Preta	SI-4052	390	95		Heckenberger et al. 1999
702506	-2.8075	-55.0647	Serra do Maguari I	Beta-433630	390	30	Charcoal	Alves 2017
702507	-2.8075	-55.0647	Serra do Maguari I	Beta-433631	390	30	Charcoal	Alves 2017
702510	-2.4202	-54.7409	Porto (PA-ST-42)	WK-6832	386	62		Quinn 2004
702518	-3.1137	-58.5604	Bom Socorro (AM-IT-35)	Beta-410640	380	30		Bassi 2016
702520	-2.4202	-54.7409	Porto (PA-ST-42)	WK-6835	380	64		Quinn 2004
702521	-2.8075	-55.0647	Serra do Maguari I	Beta-433629	380	30	Charcoal	Alves 2017
702541	-1.1024	-49.6168	Cacoal (PA-JO-49)	Beta-129410	370	40	Charcoal	Schaan 2004
702542	-8.78	-63.93	Campelo	Beta-260327	370	40		Zuse 2014
702543	-3.1137	-58.5604	Bom Socorro (AM-IT-35)	Beta-421498	370	30		Bassi 2016
702544	-1.8	-52.21	Boa Vista II (PA-AL-13)	SI-3507	365	60		Perota 1992
702559	0.13	-51.05	CuriaÃº Mirim I	Beta-433347	360	30		Gambim Jr et al. 2018
702562	4.85	-52.35	Mont Grand Matoury (97307.008)	LY-7786	360	45		Grouard et al. 1997
702575	-1.1024	-49.6168	Cacoal (PA-JO-49)	Beta-129414	350	80	Seed	Schaan 2004
702576	-3.2747	-60.2058	Hatahara (AM-IR-13)	Beta-143582	350	40	Charcoal	Machado 2005
702577	-3.1137	-58.5604	Bom Socorro (AM-IT-35)	Beta-420227	350	30	Charcoal	Bassi 2016
702599	-2.9432	-58.5157	Tauaquera	Beta-304006	340	30		Lima et al. 2012
702611	-1.1068	-49.6247	Vista Alegre (PA-JO-53)	Beta-146219	330	100	Charcoal	Schaan 2004
702612	-2.8075	-55.0647	Serra do Maguari I	Beta-433635	330	30	Charcoal	Alves 2017
702614	5.494	-54.03	Pointe Balate (97311.120)	KIA-36134.2	325	25		Briand 2015
702621	-3.6356	-64.9605	Tauary	Beta-386837	320	30	Ceramic temper	Belletti 2015
702622	4.2028	-51.6549	Trou AGAE (97314.033)	UGAMS-4055	320	25		Coutet 2009
702631	4.2028	-51.6549	Trou AGAE (97314.033)	OBDY-732	310	100	Charcoal	Rostain 1994
702644	-1.8	-52.21	Primavera I (PA-AL-09)	Beta-17139	300	60		Perota 1992
702645	2.6203	-51.0098	Rego Grande I (AP-CA-18)	Beta-290839	300	30		Saldanha and Cabral 2012
702651	-2.6408	-54.8161	Amapa	Beta-324176	300	30		Schaan 2016
702652	-2.8075	-55.0647	Serra do Maguari I	Beta-433634	300	30	Charcoal	Alves 2017
702659	-2.8075	-55.0647	Serra do Maguari I	Beta-433628	290	30	Charcoal	Alves 2017
702667	-4.3	-59.51	Capoeira (AM-MC-38)	SI-4279	280	60		Moraes 2013
702679	4.8902	-52.3035	Glycerias (97309.035)	OBDY-727	260	50	Charcoal	Rostain 1994
702686	2.6203	-51.0098	Rego Grande I (AP-CA-18)	Beta-290841	250	30		Saldanha and Cabral 2012
702693	-1.1024	-49.6168	Cacoal (PA-JO-49)	Beta-129415	240	40	Charcoal	Schaan 2004
702695	-2.6403	-54.7811	Cedro	Beta-324193	240	30		Schaan 2016
702696	4.39	-51.99	Mapaou (97301.086)	OBDY-728	240	50	Charcoal	Rostain 1994
702699	-8.7828	-63.9136	Candelaria	SI-3961	235	60		Miller 1978
702718	4.85	-52.35	Mont Grand Matoury (97307.008)	LY-7782	220	40		Grouard et al. 1997
702727	4.5339	-52.1536	Rorota (PK-11)	POZ-42515	205	25		Van den Bel 2015
702733	4.93	-52.31	Lycee Profesionnel (97309.035)	KIA-33044	195	20		Van den Bel 2015
702735	5.494	-54.03	Pointe Balate (97311.120)	POZ-35841	195	30		Briand 2015
702742	-3.199	-60.3383	Antonio Galo (AM-IR-72)	Beta-297122	190	30	Ceramic temper	Moraes 2013
702755	-1.7421	-48.7305	Bittencourt (PA-BA-83)	Beta-217578	170	60	Charcoal	Senna 2016
702757	4.94	-52.3	Route de Montabo (97302.001)	OBDY-523	170	170	Charcoal	Rostain 1994
702758	-4.3005	-59.5175	Flechal (AM-MC-37)	SI-4276	170	70		Moraes 2013
702762	-1.8896	-48.6066	Jambuacu (PA-BA-85)	Beta-217585	150	60	Charcoal	Senna 2016
702765	-1.8	-52.21	Primavera II (PA-AL-10)	SI-3506	145	55		Pouguet 2003
702771	5.659	-53.945	Alatou 3 (97361.042)	ETH-41722	130	35		Coutet 2011
702772	5.494	-54.03	Pointe Balate (97311.120)	POZ-35845	130	30		Briand 2015
702773	-1.8	-52.21	Primavera II (PA-AL-10)	SI-3505	125	60		Pouguet 2003
702780	-1.539	-48.7254	Alunorte (PA-BA-84)	Beta-217582	110	40	Charcoal	Senna 2016
702783	-1.8	-52.21	Boa Vista II (PA-AL-13)	SI-3508	105	55		Pouguet 2003
702790	4.8902	-52.3035	Glycerias (97309.035)	OBDY-717	80	70	Charcoal	Rostain 1994
702792	5.494	-54.03	Pointe Balate (97311.120)	KIA-36134.1	55	35		Van den Bel 2015
801664	-3.279384	-60.201359	Hatahara	Beta-145485	2650	40		PAC
801813	-3.2	-60.3275	Dona Stella	Beta-179911	7670	40	charcoal	Costa F. Arqueologia das campinaramas do baixo rio Negro: em busca dos pre-ceramistas nos areais da Amazonia Central. PhD thesis University of Sao Paulo Brazil.
804054	-2.065682	-54.168949	Caverna da Pedra Pintada	GX-17415	7580	215	seed	Prufer 1981
300008	-1.01107	-77.403047	Chullumbo OIVB1-04	Beta-115896	880	40	?	Sanchez Mosquera, A.M. & Merino Ramirez, Y. 2013
300009	-1.01107	-77.403047	Chullumbo OIVB1-04	Beta-115897	590	40	?	Sanchez Mosquera, A.M. & Merino Ramirez, Y. 2013
300012	-0.8854295	-77.2632184	Grefa 2 OIIIF3-23	Beta-128711	1870	40	?	Sanchez Mosquera, A.M. & Merino Ramirez, Y. 2013
300013	-0.8854295	-77.2632184	Grefa 2 OIIIF3-23	Beta-128710	650	60	?	Sanchez Mosquera, A.M. & Merino Ramirez, Y. 2013
300014	-0.8854295	-77.2632184	Grefa 3 OIIIF3-22	Beta-128709	910	40	?	Sanchez Mosquera, A.M. & Merino Ramirez, Y. 2013
300018	-1.01107	-77.403047	Lumu OIIIF3-02	Beta-109204	1070	40	?	Sanchez Mosquera, A.M. & Merino Ramirez, Y. 2013
300019	-0.8854295	-77.2632184	Lumu OIIIF3-02	Beta-110339	930	100	?	Sanchez Mosquera, A.M. & Merino Ramirez, Y. 2013
300020	-0.8854295	-77.2632184	Lumu OIIIF3-02	Beta-110338	730	60	?	Sanchez Mosquera, A.M. & Merino Ramirez, Y. 2013
300022	-1.014147	-77.403341	Paranarumi OIVB1-12	Beta-115902	2800	40	?	Sanchez Mosquera, A.M. & Merino Ramirez, Y. 2013
300023	-1.014147	-77.403341	Paranarumi OIVB1-12	Beta-115903	1730	40	?	Sanchez Mosquera, A.M. & Merino Ramirez, Y. 2013
300024	-0.660353	-72.083087	Pena Roja	Beta-64602	8710	110	?	Mora 2003, citing Llanos 1997
300031	-1.01107	-77.403047	San Isidro OIVB1-13	Beta-115904	940	40	?	Sanchez Mosquera, A.M. & Merino Ramirez, Y. 2013
300033	-1.023237	-77.42847	Timbela OIVB1-11	Beta-115901	2730	100	?	Sanchez Mosquera, A.M. & Merino Ramirez, Y. 2013
300034	-1.023237	-77.42847	Timbela OIVB1-11	Beta-115900	640	40	?	Sanchez Mosquera, A.M. & Merino Ramirez, Y. 2013
300035	-1.006174	-77.419697	Yuralpa OIVB1-03	Beta-109206	3050	50	?	Sanchez Mosquera, A.M. & Merino Ramirez, Y. 2013
300036	-1.006174	-77.419697	Yuralpa OIVB1-03	Beta-109205	710	50	?	Sanchez Mosquera, A.M. & Merino Ramirez, Y. 2013
300067	-0.615693	-72.386972	Araracuara Ara-25	Beta-6950	1160	50	black earth	Andrade 1986
300072	-9.873509	-67.534081	Fazenda Colorada	Beta-377101	5760	30	Bulk charcoal	Watling, J. 2014, pp.166 (Table 6.2)
300073	-9.873509	-67.534081	Fazenda Colorada	Beta-377102	5300	30	Bulk charcoal	Watling, J. 2014, pp.166 (Table 6.2)
300074	-9.873509	-67.534081	Fazenda Colorada	Beta-377103	3390	30	Bulk charcoal	Watling, J. 2014, pp.166 (Table 6.2)
300075	-9.936076	-67.50418	Jac?? Sa 1	OxA-29506	5230	29	Bulk charcoal	Watling, J. 2014, pp.166 (Table 6.2)
300076	-9.936076	-67.50418	Jac?? Sa 1	Beta-355558	3690	30	Bulk charcoal	Watling, J. 2014, pp.166 (Table 6.2)
300077	-9.936076	-67.50418	Jac?? Sa 1	OxA-29507	2432	25	Bulk charcoal	Watling, J. 2014, pp.166 (Table 6.2)
300078	-9.936076	-67.50418	Jac?? Sa 1	Beta-355557	1560	30	Bulk charcoal	Watling, J. 2014, pp.166 (Table 6.2)
300079	-9.936076	-67.50418	Jac?? Sa 2	OxA-29508	6984	33	Bulk charcoal	Watling, J. 2014, pp.166 (Table 6.2)
300080	-9.936076	-67.50418	Jac?? Sa 2	OxA-29509	3728	27	Bulk charcoal	Watling, J. 2014, pp.166 (Table 6.2)
300081	-9.936076	-67.50418	Jac?? Sa 2	OxA-29510	605	23	Bulk charcoal	Watling, J. 2014, pp.166 (Table 6.2)
300082	-9.936076	-67.50418	Jac?? Sa 3	OxA-29511	2694	26	Bulk charcoal	Watling, J. 2014, pp.166 (Table 6.2)
300083	-9.936076	-67.50418	Jac?? Sa 3	OxA-29694	2344	30	Bulk charcoal	Watling, J. 2014, pp.166 (Table 6.2)
300084	-9.936076	-67.50418	Jac?? Sa 4	OxA-296465	2901	28	Bulk charcoal	Watling, J. 2014, pp.166 (Table 6.2)
300085	-9.936076	-67.50418	Jac?? Sa 4	OxA-29513	2487	25	Bulk charcoal	Watling, J. 2014, pp.166 (Table 6.2)
300086	-9.936076	-67.50418	Jac?? Sa 4	OxA-29466	708	25	Bulk charcoal	Watling, J. 2014, pp.166 (Table 6.2)
300087	-9.936076	-67.50418	Jac?? Sa 5	OxA-29467	5731	32	Bulk charcoal	Watling, J. 2014, pp.166 (Table 6.2)
300088	-9.936076	-67.50418	Jac?? Sa 5	OxA-29468	4350	50	Bulk charcoal	Watling, J. 2014, pp.166 (Table 6.2)
300089	-9.936076	-67.50418	Jac?? Sa 5	OxA-29469	1783	25	Bulk charcoal	Watling, J. 2014, pp.166 (Table 6.2)
300227	-8.15	-74.39	Jose's Hill (UCA-34)	N-313	1860	110	charcoal	Eriksen, L. 2011, pp. 20
300231	-11.0366864	-66.1385107	Las Piedras	Hela-566	665	40	charcoal	P?rssinen & Korpisaari 2003, pp.71
300232	-11.0366864	-66.1385107	Las Piedras	Hela-564	490	40	charcoal	P?rssinen & Korpisaari 2003, pp.71
300233	-11.0366864	-66.1385107	Las Piedras	Hela-567	435	40	charcoal	P?rssinen & Korpisaari 2003, pp.71
300234	-11.0366864	-66.1385107	Las Piedras	Hela-565	360	40	charcoal	P?rssinen & Korpisaari 2003, pp.71
300235	-14.8844	-64.4875	Loma Salvatierra (BE-CE-02)	KIA-31856	1623	30	charcoal	Jaimes Betancourt. C. 2012, p. 130 (Fig. 76)
300236	-14.8844	-64.4875	Loma Salvatierra (BE-CE-02)	KIA-32720	1489	27	charcoal	Jaimes Betancourt. C. 2012, p. 130 (Fig. 76)
300237	-14.8844	-64.4875	Loma Salvatierra (BE-CE-02)	Bln-5945	1389	30	charcoal	Jaimes Betancourt. C. 2012, p. 130 (Fig. 76)
300238	-14.8844	-64.4875	Loma Salvatierra (BE-CE-02)	KIA-31854	1350	20	charcoal	Jaimes Betancourt. C. 2012, p. 130 (Fig. 76)
300239	-14.8844	-64.4875	Loma Salvatierra (BE-CE-02)	KIA-31855	1341	24	charcoal	Jaimes Betancourt. C. 2012, p. 130 (Fig. 76)
300240	-14.8844	-64.4875	Loma Salvatierra (BE-CE-02)	Bln-5860	1337	39	charcoal	Jaimes Betancourt. C. 2012, p. 130 (Fig. 76)
300243	-14.8844	-64.4875	Loma Salvatierra (BE-CE-02)	Bln-5861	1311	26	charcoal	Jaimes Betancourt. C. 2012, p. 130 (Fig. 76)
300245	-14.8844	-64.4875	Loma Salvatierra (BE-CE-02)	Erl-8016	1278	53	charcoal	Jaimes Betancourt. C. 2012, p. 130 (Fig. 76)
300246	-14.8844	-64.4875	Loma Salvatierra (BE-CE-02)	Erl-8014	1275	46	charcoal	Jaimes Betancourt. C. 2012, p. 130 (Fig. 76)
300247	-14.8844	-64.4875	Loma Salvatierra (BE-CE-02)	Bln-5947	1275	39	charcoal	Jaimes Betancourt. C. 2012, p. 130 (Fig. 76)
300249	-14.8844	-64.4875	Loma Salvatierra (BE-CE-02)	KIA-32718	1239	31	charcoal	Jaimes Betancourt. C. 2012, p. 130 (Fig. 76)
300253	-14.8844	-64.4875	Loma Salvatierra (BE-CE-02)	KIA-32719	1201	24	charcoal	Jaimes Betancourt. C. 2012, p. 130 (Fig. 76)
300254	-14.8844	-64.4875	Loma Salvatierra (BE-CE-02)	KIA-31858	1156	25	charcoal	Jaimes Betancourt. C. 2012, p. 130 (Fig. 76)
300256	-14.8844	-64.4875	Loma Salvatierra (BE-CE-02)	Erl-8012	1044	44	charcoal	Jaimes Betancourt. C. 2012, p. 130 (Fig. 76)
300257	-14.8844	-64.4875	Loma Salvatierra (BE-CE-02)	KIA-31859	1041	20	charcoal	Jaimes Betancourt. C. 2012, p. 130 (Fig. 76)
300258	-14.8844	-64.4875	Loma Salvatierra (BE-CE-02)	Erl-8013	1030	44	charcoal	Jaimes Betancourt. C. 2012, p. 130 (Fig. 76)
300260	-14.8844	-64.4875	Loma Salvatierra (BE-CE-02)	Erl-8015	985	45	charcoal	Jaimes Betancourt. C. 2012, p. 130 (Fig. 76)
300262	-14.8844	-64.4875	Loma Salvatierra (BE-CE-02)	KIA-31857	956	25	charcoal	Jaimes Betancourt. C. 2012, p. 130 (Fig. 76)
300263	-14.8844	-64.4875	Loma Salvatierra (BE-CE-02)	KIA-32717	948	25	charcoal	Jaimes Betancourt. C. 2012, p. 130 (Fig. 76)
300314	-0.660353	-72.083087	Pena Roja	Beta-332854	8720	40	Charcoal	Morcote-Rios, Aceituno Bocanegra & Leon Sicard 2014 pp. 43, Table 3
300315	-0.660353	-72.083087	Pena Roja	GrN-14997	1900	30	Charcoal	Herrera et al. 1987 cited in Morcote-Rios, Aceituno Bocanegra & Leon Sicard 2014 pp. 43, Table 1
300316	-0.660353	-72.083087	Pena Roja	GrN-14994	1895	30	Charcoal	Herrera et al. 1987 cited in Morcote-Rios, Aceituno Bocanegra & Leon Sicard 2014 pp. 43, Table 1
300317	-0.660353	-72.083087	Pena Roja	Beta-21893	1100	90	Charcoal	Herrera et al. 1987 cited in Morcote-Rios, Aceituno Bocanegra & Leon Sicard 2014 pp. 43, Table 1
300318	-0.660353	-72.083087	Pena Roja	GrN-14991	755	30	Charcoal	Herrera et al. 1987 cited in Morcote-Rios, Aceituno Bocanegra & Leon Sicard 2014 pp. 43, Table 1
300319	-0.660353	-72.083087	Pena Roja	GrN-14996	510	40	Charcoal	Herrera et al. 1987 cited in Morcote-Rios, Aceituno Bocanegra & Leon Sicard 2014 pp. 43, Table 1
300406	-11.2968186	-73.0267882	Shahuaya	GX-2617	1630	100	charcoal	Raymond, J.S., DeBoer, W.R. & Roe, P.G., 1975, pp. 115
300407	-15.975299	-65.555585	Sitio Cerro	AA-30383	1475	55	charcoal	Walker, J. 2004, pp. 74 (table 10)
300408	-15.975299	-65.555585	Sitio Cerro	Beta-117220	610	70	charcoal	Walker, J. 2004, pp. 74 (table 10)
300409	-15.975299	-65.555585	Sitio Cerro	AA-30392	600	45	charcoal	Walker, J. 2004, pp. 74 (table 10)
300410	-15.975299	-65.555585	Sitio Cerro	AA-30389	570	45	charcoal	Walker, J. 2004, pp. 74 (table 10)
300411	-15.975299	-65.555585	Sitio Cerro	AA-30388	535	45	charcoal	Walker, J. 2004, pp. 74 (table 10)
300412	-15.975299	-65.555585	Sitio Cerro	Beta-117218	480	50	charcoal	Walker, J. 2004, pp. 74 (table 10)
300415	-16.092978	-65.544331	Sitio San Juan	AA-30387	5825	70	charcoal	Walker, J. 2004, pp. 74 (table 10)
300416	-16.092978	-65.544331	Sitio San Juan	Beta-117222	5740	40	charcoal	Walker, J. 2004, pp. 74 (table 10)
300417	-16.092978	-65.544331	Sitio San Juan	Beta-117223	1560	50	charcoal	Walker, J. 2004, pp. 74 (table 10)
300418	-16.092978	-65.544331	Sitio San Juan	AA-30385	1560	45	charcoal	Walker, J. 2004, pp. 74 (table 10)
300419	-16.092978	-65.544331	Sitio San Juan	AA-30386	1550	45	charcoal	Walker, J. 2004, pp. 74 (table 10)
300420	-16.092978	-65.544331	Sitio San Juan	AA-30384	1530	45	charcoal	Walker, J. 2004, pp. 74 (table 10)
300421	-14.788163	-64.644784	SM1	Poz-36135	9420	50	charcoal	Lombardo et al 2013
300422	-14.788163	-64.644784	SM1	Poz-36136	5800	35	charcoal	Lombardo et al 2013
300423	-14.788163	-64.644784	SM1	Poz-22902	5520	40	charcoal	Lombardo et al 2013
300424	-14.788163	-64.644784	SM1	Poz-24634	5505	35	charcoal	Lombardo et al 2013
300425	-14.788163	-64.644784	SM1	Poz-58856	4480	40	charcoal	Lombardo et al 2013
300426	-14.788163	-64.644784	SM1	Poz-28855	4415	35	charcoal	Lombardo et al 2013
300427	-15.166254	-65.042352	SM2	Poz-38852	5500	40	charcoal	Lombardo et al 2013
300428	-15.166254	-65.042352	SM2	Poz-38850	4770	60	charcoal	Lombardo et al 2013
300429	-14.727075	-64.67637	SM3	Poz-38866	7790	80	charcoal	Lombardo et al 2013
300430	-10.203958	-73.993124	Sonochenea	GX-2615	830	100	charcoal	Raymond, J.S., DeBoer, W.R. & Roe, P.G., 1975, pp. 59
300439	-16.979053	-65.434786	Valle Ibirza	GX-17570	2810	70	charcoal	Ziolkowski et al 1994
300440	-16.979053	-65.434786	Valle Ibirza	GX-17571	2475	70	charcoal	Ziolkowski et al 1994
300441	-16.979053	-65.434786	Valle Ibirza	GX-17569	2430	65	charcoal	Ziolkowski et al 1994
300448	0.7435316	-72.7410162	Abrigo de Bernardo	GrN-19716	1065	50	charred organic material	van der Hammen & Casta??o 1988; Casta??o & van der Hammen 2005
300449	0.7435316	-72.7410162	Abrigo de Bernardo	GrN-19714	1005	20	charred organic material	van der Hammen & Casta??o 1988; Casta??o & van der Hammen 2005
300450	0.7435316	-72.7410162	Abrigo de Gary	GrN-19713	1180	20	charred organic material	van der Hammen & Casta??o 1988; Casta??o & van der Hammen 2005
300451	0.7435316	-72.7410162	Abrigo de la Selva	GrN-19704	1190	20	charred organic material	van der Hammen & Casta??o 1988; Casta??o & van der Hammen 2005
300452	0.7435316	-72.7410162	Abrigo de la Selva	GrN-19703	880	50	charred organic material	van der Hammen & Casta??o 1988; Casta??o & van der Hammen 2005
300453	0.7435316	-72.7410162	Abrigo de la Selva	GrN-19717	875	20	charred organic material	van der Hammen & Casta??o 1988; Casta??o & van der Hammen 2005
300454	0.7435316	-72.7410162	Abrigo del Arco I	GrN-19515	8150	40	charred organic material	van der Hammen & Casta??o 1988; Casta??o & van der Hammen 2005
300455	0.7435316	-72.7410162	Abrigo del Arco I	GrA-18724	5320	70	charred organic material	van der Hammen & Casta??o 1988; Casta??o & van der Hammen 2005
300456	0.7435316	-72.7410162	Abrigo del Arco I	GrN-19570	650	20	charred organic material	van der Hammen & Casta??o 1988; Casta??o & van der Hammen 2005
300457	0.7435316	-72.7410162	Abrigo del Arco I	GrN-19514	600	40	charred organic material	van der Hammen & Casta??o 1988; Casta??o & van der Hammen 2005
300458	0.7435316	-72.7410162	Abrigo del Arco II	GrN-19707	5560	70	charred organic material	van der Hammen & Casta??o 1988; Casta??o & van der Hammen 2005
300459	0.7435316	-72.7410162	Abrigo del Arco II	GrN-19719	1435	55	charred organic material	van der Hammen & Casta??o 1988; Casta??o & van der Hammen 2005
300460	0.7435316	-72.7410162	Abrigo del Arco II	GrN-19706	1375	40	charred organic material	van der Hammen & Casta??o 1988; Casta??o & van der Hammen 2005
300461	0.7435316	-72.7410162	Abrigo del Arco II	GrN-19718	805	30	charred organic material	van der Hammen & Casta??o 1988; Casta??o & van der Hammen 2005
300462	0.7435316	-72.7410162	Abrigo del Arco II	GrA-828	695	35	charred organic material	van der Hammen & Casta??o 1988; Casta??o & van der Hammen 2005
300463	1.3739	-72.9608	Abrigo del Valle de las Piramides	GrN-2668	4700	60	charred organic material	Casta??o & van der Hammen 2005 in Casta??o & van der Hammen 2005 (eds)
300464	1.3739	-72.9608	Abrigo del Valle de las Piramides	GrA-2664	2710	60	charred organic material	Casta??o & van der Hammen 2005 in Casta??o & van der Hammen 2005 (eds)
300465	1.3739	-72.9608	Abrigo del Valle de las Piramides	GrN-19522	2520	45	charred organic material	Casta??o & van der Hammen 2005 in Casta??o & van der Hammen 2005 (eds)
300466	1.3739	-72.9608	Abrigo del Valle de las Piramides	GrN-19521	2370	90	charred organic material	Casta??o & van der Hammen 2005 in Casta??o & van der Hammen 2005 (eds)
300467	1.3739	-72.9608	Abrigo del Valle de las Piramides	GrN-19809	2300	65	charred organic material	Casta??o & van der Hammen 2005 in Casta??o & van der Hammen 2005 (eds)
300468	1.3739	-72.9608	Abrigo del Valle de las Piramides	GrN-19523	1640	45	charred organic material	Casta??o & van der Hammen 2005 in Casta??o & van der Hammen 2005 (eds)
300469	1.3739	-72.9608	Abrigo del Valle de las Piramides	GrN-19575	1615	30	charred organic material	Casta??o & van der Hammen 2005 in Casta??o & van der Hammen 2005 (eds)
300470	1.3739	-72.9608	Abrigo del Valle de las Piramides	GrN-19574	1550	70	charred organic material	Casta??o & van der Hammen 2005 in Casta??o & van der Hammen 2005 (eds)
300471	1.3739	-72.9608	Abrigo del Valle de las Piramides	GrN-19519	800	60	charred organic material	Casta??o & van der Hammen 2005 in Casta??o & van der Hammen 2005 (eds)
300472	1.3739	-72.9608	Abrigo del Valle de las Piramides	GrN-19809	520	15	charred organic material	Casta??o & van der Hammen 2005 in Casta??o & van der Hammen 2005 (eds)
300473	-13.717043	-65.461946	La Estancita	Beta-342116	6920	40	charred organic material	Morales Chocano 2014, pp. 277 (fig.5)
300474	-13.717043	-65.461946	La Estancita	Beta-342112	1300	30	charred organic material	Morales Chocano 2014, pp. 277 (fig.5)
300475	-13.717043	-65.461946	La Estancita	Beta-342111	1190	30	charred organic material	Morales Chocano 2014, pp. 277 (fig.5)
300476	-13.717043	-65.461946	La Estancita	Beta-342113	1150	30	charred organic material	Morales Chocano 2014, pp. 277 (fig.5)
300477	-13.717043	-65.461946	La Estancita	Beta-342110	1130	30	charred organic material	Morales Chocano 2014, pp. 277 (fig.5)
300478	-13.717043	-65.461946	La Estancita	Beta-342114	1120	30	charred organic material	Morales Chocano 2014, pp. 277 (fig.5)
300479	-13.717043	-65.461946	La Estancita	Beta-342109	1010	30	charred organic material	Morales Chocano 2014, pp. 277 (fig.5)
300480	-13.717043	-65.461946	La Estancita	Beta-342120	680	30	charred organic material	Morales Chocano 2014, pp. 277 (fig.5)
300481	-13.717043	-65.461946	La Estancita	Beta-342121	660	30	charred organic material	Morales Chocano 2014, pp. 277 (fig.5)
300482	-13.717043	-65.461946	La Estancita	Beta-342119	650	30	charred organic material	Morales Chocano 2014, pp. 277 (fig.5)
300483	-13.717043	-65.461946	La Estancita	Beta-342117	560	30	charred organic material	Morales Chocano 2014, pp. 277 (fig.5)
300484	-13.717043	-65.461946	La Estancita	Beta-342118	560	30	charred organic material	Morales Chocano 2014, pp. 277 (fig.5)
300485	-13.717043	-65.461946	La Estancita	Beta-342122	550	30	charred organic material	Morales Chocano 2014, pp. 277 (fig.5)
300486	-1.344721	-69.586101	La Pedrera y Raudal de Puerto Cordoba	SI-6374	1110	40	charred organic material	Reichel & von Hildebrand 1974;1980;1982; von Hildebrand & Reichel 1987
300487	-1.344721	-69.586101	La Pedrera y Raudal de Puerto Cordoba	SI-6375	560	75	charred organic material	Reichel & von Hildebrand 1974;1980;1982; von Hildebrand & Reichel 1985
300488	-1.344721	-69.586101	La Pedrera y Raudal de Puerto Cordoba	GrN-8459	560	21	charred organic material	Reichel & von Hildebrand 1974;1980;1982; von Hildebrand & Reichel 1985
300497	-8.8593	-74.3136	Caimito (TAM-2)	Y-1544	630	60	charred seeds	Lathrap1970:146
300501	-0.660353	-72.083087	Pena Roja	Beta-361094	400	30	Food crust on pottery	Morcote-Rios, Aceituno Bocanegra & Leon Sicard 2014 pp. 43, Table 4
300502	-0.660353	-72.083087	Pena Roja	Beta-361091	330	30	Food crust on pottery	Morcote-Rios, Aceituno Bocanegra & Leon Sicard 2014 pp. 43, Table 4
300506	-0.615693	-72.386972	Araracuara Ara-25	Beta-6949	2740	70	latosol B horizon	Andrade 1986:56
300511	-0.79	-75.66	Chacra Alfaro	SI-330	1440	70	organic material from pottery	Evans & Meggers 1968 cited in Chaumeil, Espinosa de Rivero & Cornejo Chaparro 2011, pp. 130
300512	-0.832901	-75.532346	Puerto Miranda N-P-10	SI-300	2000	90	organic temper from pottery	Evans & Meggers 1968 cited in Chaumeil, Espinosa de Rivero & Cornejo Chaparro 2011, pp. 130
300529	2.6083737	-72.8270004	Guayabero	GrN-16669	7250	10	preceramico	Correal, Pineros y van der hammen 1990:249 (Caldasia)
300530	2.6083737	-72.8270004	Guayabero	GrN-16667	3660	35	preceramico	Correal, Pineros y van der hammen 1990:249 (Caldasia)
300531	2.6083737	-72.8270004	Guayabero	GrN-16668	3500	80	preceramico	Correal, Pineros y van der hammen 1990:249 (Caldasia)
300532	0.7435316	-72.7410162	Abrigo del Arco I	Col-798	5560	70	preceramico, fogon	van der Hammen & Casta??o 1988; Casta??o & van der Hammen 2005
300533	0.7435316	-72.7410162	Abrigo del Arco I	Col-841	5320	70	preceramico, fogon	van der Hammen & Casta??o 1988; Casta??o & van der Hammen 2005
300536	-0.660353	-72.083087	Pena Roja	Beta-332853	8800	40	Seed (O. bataua)	Morcote-Rios, Aceituno Bocanegra & Leon Sicard 2014 pp. 43, Table 3
300537	-0.660353	-72.083087	Pena Roja	Beta-332852	8730	50	Seed (O. bataua)	Morcote-Rios, Aceituno Bocanegra & Leon Sicard 2014 pp. 43, Table 3
300538	-0.660353	-72.083087	Pena Roja	Beta-361093	8710	40	Seed (O. bataua)	Morcote-Rios, Aceituno Bocanegra & Leon Sicard 2014 pp. 43, Table 4
300539	-0.660353	-72.083087	Pena Roja	Beta-361092	8460	40	Seed (O. bataua)	Morcote-Rios, Aceituno Bocanegra & Leon Sicard 2014 pp. 43, Table 4
300540	-0.660353	-72.083087	Pena Roja	Beta-361090	8210	40	Seed (O. bataua)	Morcote-Rios, Aceituno Bocanegra & Leon Sicard 2014 pp. 43, Table 4
300541	-0.660353	-72.083087	Pena Roja	Beta-332851	520	30	Seed (O. bataua)	Morcote-Rios, Aceituno Bocanegra & Leon Sicard 2014 pp. 43, Table 3
300556	-14.788163	-64.644784	SM1	Poz-34231	5520	40	shell	Lombardo et al 2013
300557	-14.788163	-64.644784	SM1	Poz-34232	5460	40	shell	Lombardo et al 2013
300558	-14.788163	-64.644784	SM1	Poz-24633	5360	40	shell	Lombardo et al 2013
300559	-14.788163	-64.644784	SM1	Poz-34230	4945	35	shell	Lombardo et al 2013
300560	-14.788163	-64.644784	SM1	Poz-34229	3895	35	shell	Lombardo et al 2013
300561	-14.788163	-64.644784	SM1	Poz-28854	3830	50	shell	Lombardo et al 2013
300562	-15.166254	-65.042352	SM2	Poz-38851	5380	40	shell	Lombardo et al 2013
300563	-15.166254	-65.042352	SM2	Poz-38853	4950	40	shell	Lombardo et al 2013
300564	-14.727075	-64.67637	SM3	Poz-38865	7860	50	shell	Lombardo et al 2013
300565	-14.727075	-64.67637	SM3	Poz-38862	5140	40	shell	Lombardo et al 2013
300582	-14.788163	-64.644784	SM1	Poz-34301	9270	60	soil	Lombardo et al 2013
300583	-1.055643	-77.583929	Aeropuerto de Tena	Beta-271183	2580	40	soil organic matter	Sanchez Mosquera, A.M. & Merino Ramirez, Y. 2013
300584	-1.059584	-77.574641	Aeropuerto de Tena	Beta-271188	1360	40	soil organic matter	Sanchez Mosquera, A.M. & Merino Ramirez, Y. 2013
300585	-1.059584	-77.574641	Aeropuerto de Tena	Beta-271187	1280	40	soil organic matter	Sanchez Mosquera, A.M. & Merino Ramirez, Y. 2013
300586	-1.060637	-77.594978	Aeropuerto de Tena	Beta-268451	1270	40	soil organic matter	Sanchez Mosquera, A.M. & Merino Ramirez, Y. 2013
300587	-1.06046	-77.567338	Aeropuerto de Tena	Beta-271186	1210	40	soil organic matter	Sanchez Mosquera, A.M. & Merino Ramirez, Y. 2013
300588	-1.059584	-77.574641	Aeropuerto de Tena	Beta-271184	1140	40	soil organic matter	Sanchez Mosquera, A.M. & Merino Ramirez, Y. 2013
300589	-1.055643	-77.583929	Aeropuerto de Tena	Beta-268446	1120	40	soil organic matter	Sanchez Mosquera, A.M. & Merino Ramirez, Y. 2013
300590	-1.06046	-77.567338	Aeropuerto de Tena	Beta-271182	990	40	soil organic matter	Sanchez Mosquera, A.M. & Merino Ramirez, Y. 2013
300591	-1.059584	-77.574641	Aeropuerto de Tena	Beta-271185	960	40	soil organic matter	Sanchez Mosquera, A.M. & Merino Ramirez, Y. 2013
300592	-1.055643	-77.583929	Aeropuerto de Tena	Beta-268448	920	40	soil organic matter	Sanchez Mosquera, A.M. & Merino Ramirez, Y. 2013
300593	-1.059584	-77.574641	Aeropuerto de Tena	Beta-268449	900	40	soil organic matter	Sanchez Mosquera, A.M. & Merino Ramirez, Y. 2013
300594	-1.05616	-77.59383	Aeropuerto de Tena	Beta-268450	830	40	soil organic matter	Sanchez Mosquera, A.M. & Merino Ramirez, Y. 2013
300595	-1.059584	-77.574641	Aeropuerto de Tena	Beta-268447	830	40	soil organic matter	Sanchez Mosquera, A.M. & Merino Ramirez, Y. 2013
300662	-0.585613	-72.399927	Abeja	GrN-16969	1320	30		Mora et al. 1991
300665	-0.585613	-72.399927	Abeja	GrN-14987	4645	40		Herrera et al. 1992:104
300666	-0.585613	-72.399927	Abeja	GrN-13733	4330	45		Mora et al. 1991
300667	-0.585613	-72.399927	Abeja	GrN-16970	1565	35		Mora et al. 1991
300668	-0.585613	-72.399927	Abeja	GX-15750	1415	75		Mora et al. 1991
300669	-0.585613	-72.399927	Abeja	GrN-16971	1330	30		Mora et al. 1991
300782	-0.615693	-72.386972	Araracuara Ara-15	IAN-113	1800	85		Herrera et al 1981
300783	-0.615693	-72.386972	Araracuara Ara-15	Beta-1509	1480	95		Herrera et al 1981
300784	-0.615693	-72.386972	Araracuara Ara-15	Beta-1505	1420	70		Herrera et al 1981
300785	-0.615693	-72.386972	Araracuara Ara-15	Beta-1507	1145	80		Herrera et al 1981
300786	-0.615693	-72.386972	Araracuara Ara-15	Beta-1508	1120	65		Herrera et al 1981
300787	-0.615693	-72.386972	Araracuara Ara-15	Beta-1506	705	60		Herrera et al 1981
300788	-0.615693	-72.386972	Araracuara Ara-21	Beta-1503	1815	105		Herrera et al 1981
300789	-0.615693	-72.386972	Araracuara Ara-22	Beta-1504	1690	55		Herrera et al 1981
300791	-0.615693	-72.386972	Araracuara Puerto Arturo 1.1	Beta-21890	1640	70		Mora et al 1991
301017	-2.78	-71.38	Col. Am Leticia: Santa Sof?¡a. Sitio 15	I-5775	910	30		Bolian 1975
301056	-5.2046645	-74.7385663	El Zapotal	Beta-202922	1490	80		Morales Chocano 2010k, EIAA1:383
301057	-5.2046645	-74.7385663	El Zapotal	Beta-202925	1350	60		Morales Chocano 2010k, EIAA1:383
301058	-5.2046645	-74.7385663	El Zapotal	Beta-202923	1300	70		Morales Chocano 2010k, EIAA1:383
301071	-10.975759	-66.017297	Estancia Giese	Hela-707	10355	80		Saunaluoma 2010, Amazonica
301183	2.6083737	-72.8270004	Guayabero	GrN-16666	2335	20		Correal, Pineros y van der hammen 1990:249 (Caldasia)
301185	-8.854408	-74.308231	Guillermo's house TAM-1	N-310	575	105		Yamasaki et 1l 1968, RIKEN NATURAL RADIOCARBON MEASUREMENTS IV Radiocarbon 10,No.2, 1968,P.3-345
301257	-2.528552	-77.186624	Huasaga	I-9159	4000	100		Athens 1986
301258	-2.528552	-77.186624	Huasaga	I-9157	819	90		Athens 1986
301444	-2.779991	-71.380778	Otros Sitios	I-6008	1790	65		Bolian 1975
301466	-0.660353	-72.083087	Pena Roja	Beta-52964	9250	140		Mora 2003
301467	-0.660353	-72.083087	Pena Roja	Beta-52963	9160	90		Mora 2003
301468	-0.660353	-72.083087	Pena Roja	GX-17395	9125	250		Mora 2003
301469	-0.660353	-72.083087	Pena Roja	Beta-64601	8510	110		Mora 2003
301470	-0.660353	-72.083087	Pena Roja	UCR-3419	8090	60		Mora et al 1991
301471	-0.660353	-72.083087	Pena Roja	Beta-21892	1400	80		Mora 2003
301472	-0.660353	-72.083087	Pena Roja	GrN-14992	1365	30		Mora 2003
301474	-0.660353	-72.083087	Pena Roja	Beta-21891	840	60		Mora 2003
301479	-0.660353	-72.083087	Pena Roja	GrN-14999	385	30		Mora 2003
301531	-2.54924	-77.407197	Puempuentsa	Beta-22015	1910	100		Athens 1986
301534	-10.34412	-67.651382	Ramal do Capatar?í	Beta-288234	3310	40		Saunaluoma and Schaan 2012:8
301613	-9.959369	-67.496976	Severino Calazans	Ua-37237	3990	40		Saunaluoma and Schaan 2012:8
301614	-9.959369	-67.496976	Severino Calazans	Ua-37238	2915	35		Saunaluoma and Schaan 2012:8
500086	-0.6644154	-72.0942664	Pena Roja	GrN-14993	585	30	N/A	ARROYO-KALIN, Manuel et al. Entre La Pedrera y Araracuara: la arqueología del medio río Caquetá. Revista del Museo de La Plata, v. 4, n. 2, p. 305-330, 2019.
500093	-0.618779792	-72.39515309	ARA 7	Beta-1510	340	50	N/A	ARROYO-KALIN, Manuel et al. Entre La Pedrera y Araracuara: la arqueología del medio río Caquetá. Revista del Museo de La Plata, v. 4, n. 2, p. 305-330, 2019.
500096	-8.854840132	-74.27226455	TAM1	N-310	575	105	N/A	Lathrap, 1970 apud BELLETTI, J. S. A arqueologia do Lago Tefe e a expansao polícroma. Dissertaçao de mestrado. Sao Paulo: MAE-USP, 2015.
500098	-0.928148924	-75.38857112	NP 3	SI-299	470	180	charcoal from ceramics	CABRERO, F. Omaguas - Cataclismo Amazónico. Tese de Doutorado. Universitat Autònoma de Barcelona, 2014. e BELLETTI, J. S. A arqueologia do Lago Tefe e a expansao polícroma. Dissertaçao de mestrado. Sao Paulo: MAE-USP, 2015.
500099	-0.862814009	-75.47685149	NP 2	P-347	782	53	charcoal from ceramics	CABRERO, F. Omaguas - Cataclismo Amazónico. Tese de Doutorado. Universitat Autònoma de Barcelona, 2014. e BELLETTI, J. S. A arqueologia do Lago Tefe e a expansao polícroma. Dissertaçao de mestrado. Sao Paulo: MAE-USP, 2015.
500101	-0.862814009	-75.94768515	NP 2	P-269	771	51	charcoal from ceramics	CABRERO, F. Omaguas - Cataclismo Amazónico. Tese de Doutorado. Universitat Autònoma de Barcelona, 2014. e BELLETTI, J. S. A arqueologia do Lago Tefe e a expansao polícroma. Dissertaçao de mestrado. Sao Paulo: MAE-USP, 2015.
500102	-0.297385209	-76.12510645	Tumali	Beta-288357	960	80	N/A	ARROYO-KALIN, Manuel; RIVAS PANDURO, Santiago. La arqueología del río Napo: noticias recientes y desafíos futuros. Revista del Museo de la Plata, v. 4, 2019.
700055	-2.57	-77.24	Huasaga	ISGS-385	4155	75		Porras 1975
700061	-2.57	-77.24	Huasaga	SI-1-9158	4000	100		Porras 1975
700162	-9.8972	-67.4222	Tequinho	Ua-50103	2964	35	Charcoal	Unpublished
700196	-9.33	-74.43	Iparia	GX-2614	2780	135	Charcoal	Lathrap 1970
700229	-8.15	-74.39	Jose's Hill (UCA-34)	Y-1543	2600	100	Seed	Lathrap 1970
700244	-1	-74.5	Mamepo	LJ-4653	2530	80	Charcoal	Linick 1984
700267	-1	-74.5	Mamepo	LJ-4652	2430	40	Charcoal	Linick 1984
700269	-17.771	-63.1632	Grigota	Bln-5073	2412	38		PrÃ¼mers 2002
700292	-17.771	-63.1632	Grigota	Bln-5072	2315	31		PrÃ¼mers 2002
700301	-10.025	-67.5069	Severino Calazans	Ua-37265	2275	35	Charcoal	Schaan et al. 2012
700329	-1	-74.5	Escuela Vieja	LJ-4873	2140	50	Charcoal	Linick 1984
700336	-10.0777	-67.5754	Fazenda AtlÃ¢ntica	Ua-37253	2110	35	Charcoal	Saunaluoma and Schaan 2012
700358	-10.025	-67.5069	Severino Calazans	Ua-37264	2050	35	Charcoal	Schaan et al. 2012
700361	-11.1333	-66.15	Tumichucua	Ua-24932	2045	65	Charcoal	Saunaluoma 2010
700374	-17.771	-63.1632	Grigota	UtC-8497	2007	32		PrÃ¼mers 2002
700381	-10.3658	-67.7222	Ramal do Capatara	Beta-288233	1990	30	Charcoal	Saunaluoma and Schaan 2012
700391	-9.8972	-67.4222	Tequinho	Ua-50104	1970	35	Charcoal	Unpublished
700394	-9.8972	-67.4222	Tequinho	Ua-48321	1964	40	Charcoal	Saunaluoma et al. 2018
700395	-9.8972	-67.4222	Tequinho	Ua-48322	1963	39	Charcoal	Saunaluoma et al. 2018
700397	-9.8972	-67.4222	Tequinho	Ua-48329	1956	34	Charcoal	Saunaluoma et al. 2018
700403	-11.0236	-66.1561	Chacra Teleria	Ua-24931	1940	40	Charcoal	Saunaluoma 2010
700413	-17.771	-63.1632	Grigota	UtC-8499	1925	43		PrÃ¼mers 2002
700416	-1	-74.5	Bellavista	LJ-4868	1920	60	Charcoal	Linick 1984
700425	-10.0777	-67.5754	Fazenda AtlÃ¢ntica	Ua-37251	1905	35	Charcoal	Saunaluoma and Schaan 2012
700426	-11.1333	-66.15	Tumichucua	Hela-702	1905	40	Charcoal	Saunaluoma 2010
700437	-1	-74.5	Bellavista	LJ-4787	1890	40	Charcoal	Linick 1984
700438	-10.2085	-67.6555	Dois Circulos	Beta-500916	1880	30	Charcoal	Unpublished
700442	-9.8972	-67.4222	Tequinho	Ua-48323	1879	39	Charcoal	Saunaluoma et al. 2018
700449	-9.8753	-67.5342	Fazenda Colorada	Ua-37235	1865	65	Charcoal	Schaan et al. 2012
700458	-10.0777	-67.5754	Fazenda AtlÃ¢ntica	Ua-37252	1855	30	Charcoal	Saunaluoma and Schaan 2012
700461	-10.3658	-67.7222	Ramal do Capatara	Beta-288232	1850	40	Charcoal	Saunaluoma and Schaan 2012
700462	-10.9881	-66.0103	Las Palmeras	Ua-24930	1850	40	Charcoal	Saunaluoma 2010
700465	-0.5747	-72.1129	Paqui	Beta-21889	1850	70		Herrera et al. 1987
700477	-9.732	-67.0611	JK	Beta-294310	1830	30	Charcoal	Saunaluoma and Schaan 2012
700483	-9.8753	-67.5342	Fazenda Colorada	Ua-37256	1820	30	Charcoal	Schaan et al. 2012
700489	-10.9733	-66.0144	Estancia Giese	Hela-708	1815	45	Charcoal	Saunaluoma 2010
700517	-11.0358	-66.1286	El Circulo	Hela-570	1790	75	Ceramic temper	Saunaluoma 2010
700523	-2.3779	-77.0422	Tinajayacu	Lyon-4607	1785	30		Saulieu et al. 2012
700532	-9.8753	-67.5342	Fazenda Colorada	Ua-37567	1775	35	Charcoal	Schaan et al. 2012
700541	-10.0547	-67.6161	Balneario Quinau	Ua-37261	1760	35	Charcoal	Saunaluoma and Schaan 2012
700555	-10.0713	-67.4103	Fazenda Iquiri II	Ua-49945	1741	60	Charcoal	Saunaluoma et al. 2018
700574	-9.732	-67.0611	JK	Beta-294309	1710	30	Charcoal	Saunaluoma and Schaan 2012
700585	-11.0492	-66.285	Candelaria	Ua-24928	1700	40	Charcoal	Saunaluoma 2010
700595	-10.9733	-66.0144	Estancia Giese	Hela-709	1695	40	Charcoal	Saunaluoma 2010
700641	-0.5877	-72.4034	Puerto Arturo	Beta-21894	1640	70		Herrera et al. 1989
700644	-13.7214	-63.7411	Jasiaquiri	Ma-19253	1631	22	Charcoal	Betancourt 2012
700654	-0.54	-76.07	Camino Vecinal Eden	Beta-229393	1620	40		Solorzano 2007
700655	-13.7214	-63.7411	Jasiaquiri	Ma-19254	1619	32	Charcoal	Betancourt 2012
700673	-10.0547	-67.6161	Balneario Quinau	Ua-37260	1585	30	Charcoal	Saunaluoma and Schaan 2012
700684	-10.0547	-67.6161	Balneario Quinau	Ua-37262	1570	35	Charcoal	Saunaluoma and Schaan 2012
700690	-2.3779	-77.0422	Tinajayacu	Lyon-4606	1565	30		Saulieu et al. 2012
700691	-10.0547	-67.6161	Balneario Quinau	Ua-37263	1565	35	Charcoal	Saunaluoma and Schaan 2012
700700	-14.8817	-64.4522	Loma Mendoza	Erl-4789	1557	39		PrÃ¼mers and Jaimes Betancourt 2014
700728	-14.8817	-64.4522	Loma Mendoza	Erl-5613	1512	54		PrÃ¼mers and Jaimes Betancourt 2014
700734	-14.8817	-64.4522	Loma Mendoza	Erl-5604	1508	51		PrÃ¼mers and Jaimes Betancourt 2014
700738	-9.36	-74.44	Shahuaya (SHA-1)	GX-2616	1495	115		Raymond et al. 1975
700747	-9.9608	-67.4983	Jaco Sa	Ua-37259	1485	35	Charcoal	Schaan et al. 2012
700768	-14.8817	-64.4522	Loma Mendoza	Erl-5606	1465	53		PrÃ¼mers and Jaimes Betancourt 2014
700782	-14.8817	-64.4522	Loma Mendoza	Erl-4787	1443	38		PrÃ¼mers and Jaimes Betancourt 2014
700802	-14.8817	-64.4522	Loma Mendoza	Erl-4790	1417	36		PrÃ¼mers and Jaimes Betancourt 2014
700804	-14.8817	-64.4522	Loma Mendoza	Erl-5609	1410	53		PrÃ¼mers and Jaimes Betancourt 2014
700806	-14.8817	-64.4522	Loma Mendoza	Erl-5611	1407	52		PrÃ¼mers and Jaimes Betancourt 2014
700807	-14.8817	-64.4522	Loma Mendoza	Erl-5608	1407	55		PrÃ¼mers and Jaimes Betancourt 2014
700811	-14.93	-64.29	Loma Alta de Casarabe (BE-CE-01)	SI-5371	1400	75		Dougherty and Calandra 1984
700824	-14.8844	-64.4875	Loma Salvatierra (BE-CE-02)	Bln-5945-L	1389	30		PrÃ¼mers and Jaimes Betancourt 2014
700834	-14.8844	-64.4875	Loma Salvatierra (BE-CE-02)	SI-5391	1380	65		Dougherty and Calandra 1984
700835	-1.59	-76.37	Canta 2	Beta-44265	1380	90		Weber 1992
700836	-14.93	-64.29	Loma Alta de Casarabe (BE-CE-01)	SI-5375	1375	60		Dougherty and Calandra 1984
700837	-14.8817	-64.4522	Loma Mendoza	Erl-4786	1371	49		PrÃ¼mers and Jaimes Betancourt 2014
700856	-14.81	-65	Loma Mary (BE-MO-01)	SI-4118	1360	60		Dougherty and Calandra 1984
700860	-14.8817	-64.4522	Loma Mendoza	Erl-5603	1357	51		PrÃ¼mers and Jaimes Betancourt 2014
700861	-14.74	-65.06	Loma Kiusiu (BE-MO-08)	SI-4442	1355	60		Dougherty and Calandra 1984
700876	-14.8817	-64.4522	Loma Mendoza	Erl-5607	1342	60		PrÃ¼mers and Jaimes Betancourt 2014
700880	-9.8753	-67.5342	Fazenda Colorada	Ua-37236	1340	35	Charcoal	Schaan et al. 2012
700883	-0.506	-76.1805	San Roque	Beta-168131	1340	80		Arellano 2009
700887	-14.8817	-64.4522	Loma Mendoza	Erl-5605	1338	51		PrÃ¼mers and Jaimes Betancourt 2014
700891	-14.8844	-64.4875	Loma Salvatierra (BE-CE-02)	KIA-38804	1335	26		PrÃ¼mers and Jaimes Betancourt 2014
700901	-0.5747	-72.1129	Paqui	GrN-14995	1330	35		Nieto 1988
700905	-14.8844	-64.4875	Loma Salvatierra (BE-CE-02)	SI-5393	1325	50		Dougherty and Calandra 1984
700914	-14.8817	-64.4522	Loma Mendoza	Erl-5616	1316	57		PrÃ¼mers and Jaimes Betancourt 2014
700915	-14.8844	-64.4875	Loma Salvatierra (BE-CE-02)	KIA-38803	1316	27		Jaimes Betancourt 2010
700918	-14.93	-64.29	Loma Alta de Casarabe (BE-CE-01)	SI-5372	1315	70		Dougherty and Calandra 1984
700919	-14.8817	-64.4522	Loma Mendoza	Erl-5612	1313	52		PrÃ¼mers and Jaimes Betancourt 2014
700931	-14.8844	-64.4875	Loma Salvatierra (BE-CE-02)	KIA-38805	1300	23		Jaimes Betancourt 2010
700934	-14.8817	-64.4522	Loma Mendoza	Erl-4788	1296	36		PrÃ¼mers and Jaimes Betancourt 2014
700942	-0.506	-76.1805	San Roque	Beta-168133	1290	60		Arellano 2009
700954	-1.61	-77.35	Moretecocha	Beta-44269	1280	140		Weber 1992
700956	-9.8753	-67.5342	Fazenda Colorada	Ua-37255	1275	30	Charcoal	Schaan et al. 2012
700957	-14.8844	-64.4875	Loma Salvatierra (BE-CE-02)	Bln-5947-LI	1275	39		PrÃ¼mers and Jaimes Betancourt 2014
700993	-14.8817	-64.4522	Loma Mendoza	Erl-3207	1254	40		PrÃ¼mers and Jaimes Betancourt 2014
700994	-14.8817	-64.4522	Loma Mendoza	Erl-3205	1253	36		PrÃ¼mers and Jaimes Betancourt 2014
701008	-1	-74.5	Escuela Vieja	LJ-4871	1250	60	Charcoal	Linick 1984
701017	-14.8844	-64.4875	Loma Salvatierra (BE-CE-02)	KIA-38802	1240	28		PrÃ¼mers and Jaimes Betancourt 2014
701023	-14.8817	-64.4522	Loma Mendoza	Erl-5615	1238	53		PrÃ¼mers and Jaimes Betancourt 2014
701027	-14.8817	-64.4522	Loma Mendoza	Erl-5614	1235	53		PrÃ¼mers and Jaimes Betancourt 2014
701029	-14.8817	-64.4522	Loma Mendoza	Erl-3206	1231	38		PrÃ¼mers and Jaimes Betancourt 2014
701041	-14.8844	-64.4875	Loma Salvatierra (BE-CE-02)	KIA-38813	1228	23		Jaimes Betancourt 2010
701046	-14.8844	-64.4875	Loma Salvatierra (BE-CE-02)	KIA-38808	1224	24		Jaimes Betancourt 2010
701047	-14.8844	-64.4875	Loma Salvatierra (BE-CE-02)	KIA-38812	1223	26		Jaimes Betancourt 2010
701067	-2.3307	-77.2124	Pumpuentza	DIC-798	1210	65	Charcoal	Saulieu et al. 2012
701081	-9.9608	-67.4983	Jaco Sa	Ua-37258	1205	30	Charcoal	Schaan et al. 2012
701092	-9.9608	-67.4983	Jaco Sa	Ua-37257	1195	30	Charcoal	Schaan et al. 2012
701105	-14.8817	-64.4522	Loma Mendoza	Erl-3202	1186	66		PrÃ¼mers and Jaimes Betancourt 2014
701110	-8.14	-74.41	Nueva Esperanza (UCA-17)	N-312	1180	105	Charcoal	Lathrap 1970
701113	-1	-74.5	Bellavista	LJ-4870	1180	60	Charcoal	Linick 1984
701161	-8.8593	-74.3136	Caimito (TAM-2)	Y-1545	1140	80		Lathrap 1970
701162	-14.93	-64.29	Loma Alta de Casarabe (BE-CE-01)	SI-5384	1140	90		Dougherty and Calandra 1984
701168	-14.8817	-64.4522	Loma Mendoza	Bln-5327	1134	33		PrÃ¼mers and Jaimes Betancourt 2014
701209	-14.8844	-64.4875	Loma Salvatierra (BE-CE-02)	SI-5394	1105	80		Dougherty and Calandra 1984
701217	-1.61	-77.35	Moretecocha	Beta-44267	1100	160		Weber 1992
701234	-14.895	-65.377	Bermeo	Poz-36133	1085	35	Charcoal	Rodrigues et al. 2015
701246	-14.8817	-64.4522	Loma Mendoza	Bln-5325	1077	28		PrÃ¼mers and Jaimes Betancourt 2014
701270	-14.8817	-64.4522	Loma Mendoza	Bln-5214	1065	29		PrÃ¼mers and Jaimes Betancourt 2014
701281	-14.93	-64.29	Loma Alta de Casarabe (BE-CE-01)	SI-5382	1060	65		Dougherty and Calandra 1984
701282	-14.8844	-64.4875	Loma Salvatierra (BE-CE-02)	KIA-38800	1060	25		PrÃ¼mers and Jaimes Betancourt 2014
701287	-14.93	-64.29	Loma Alta de Casarabe (BE-CE-01)	SI-5870	1055	55		Dougherty and Calandra 1984
701295	-14.8817	-64.4522	Loma Mendoza	Bln-5212	1050	31		PrÃ¼mers and Jaimes Betancourt 2014
701298	-14.825	-66.713	Filones	BE-5699.1.1	1050	30	Soil organic matter	Rodrigues et al. 2015
701303	-14.8817	-64.4522	Loma Mendoza	Erl-3201	1043	43		PrÃ¼mers and Jaimes Betancourt 2014
701311	-14.8844	-64.4875	Loma Salvatierra (BE-CE-02)	SI-5878	1040	45		PrÃ¼mers and Jaimes Betancourt 2014
701315	-14.8817	-64.4522	Loma Mendoza	Bln-5344	1036	39		PrÃ¼mers and Jaimes Betancourt 2014
701317	-14.8844	-64.4875	Loma Salvatierra (BE-CE-02)	SI-5390	1035	95		Dougherty and Calandra 1984
701329	-14.8817	-64.4522	Loma Mendoza	Bln-5211	1030	28		PrÃ¼mers and Jaimes Betancourt 2014
701331	-14.8817	-64.4522	Loma Mendoza	Erl-3208	1026	43		PrÃ¼mers and Jaimes Betancourt 2014
701354	-0.4265	-76.405	Aceipa Palmeras	Beta-168135	1010	50		Arellano 2009
701365	-0.6076	-72.3991	Abeja	GX-15749	1010	110		Mora et al. 1991
701368	-14.8844	-64.4875	Loma Salvatierra (BE-CE-02)	KIA-38810	1007	22		Jaimes Betancourt 2010
701370	-14.8844	-64.4875	Loma Salvatierra (BE-CE-02)	SI-5879	1005	50		Dougherty and Calandra 1984
701429	-14.8817	-64.4522	Loma Mendoza	Erl-3200	973	45		PrÃ¼mers and Jaimes Betancourt 2014
701445	-14.81	-65	Loma Mary (BE-MO-01)	SI-4116	970	80		Dougherty and Calandra 1984
701446	-13.7741	-63.3557	Baures Fishweir	Beta-478379	970	30	Charcoal	Blatrix et al. 2018
701452	-14.8817	-64.4522	Loma Mendoza	Bln-5345	961	24		PrÃ¼mers and Jaimes Betancourt 2014
701461	-10.0581	-67.3085	Sol de Campinas	Beta-408408	960	30	Charcoal	Neves et al. 2016
701462	-14.8844	-64.4875	Loma Salvatierra (BE-CE-02)	KIA-38801	957	23		PrÃ¼mers and Jaimes Betancourt 2014
701469	-14.8817	-64.4522	Loma Mendoza	Erl-3203	953	38		PrÃ¼mers and Jaimes Betancourt 2014
701483	-14.8817	-64.4522	Loma Mendoza	Bln-5326	950	29		PrÃ¼mers and Jaimes Betancourt 2014
701487	-14.8817	-64.4522	Loma Mendoza	Bln-5213	948	29		PrÃ¼mers and Jaimes Betancourt 2014
701490	-14.8844	-64.4875	Loma Salvatierra (BE-CE-02)	KIA-38807	947	21		Jaimes Betancourt 2010
701505	-14.81	-65	Loma Mary (BE-MO-01)	SI-4115	940	70		Dougherty and Calandra 1984
701514	-14.8844	-64.4875	Loma Salvatierra (BE-CE-02)	KIA-38809	932	22		Jaimes Betancourt 2010
701525	-2.3779	-77.0422	Muitzentza	Lyon-4608	930	30	Charcoal	Duche and Saulieu 2009
701553	-14.74	-65.06	Loma Kiusiu (BE-MO-08)	SI-4438	920	70		Dougherty and Calandra 1984
701582	-14.895	-65.377	Bermeo	Poz-36131	905	30	Charcoal	Rodrigues et al. 2015
701591	-14.93	-64.29	Loma Alta de Casarabe (BE-CE-01)	SI-5380	900	70		Dougherty and Calandra 1984
701595	-14.8844	-64.4875	Loma Salvatierra (BE-CE-02)	KIA-38814	896	32		Jaimes Betancourt 2010
701596	-2.57	-77.24	Huasaga	SI-1364	895	65		Porras 1975
701604	-14.74	-65.06	Loma Kiusiu (BE-MO-08)	SI-4437	895	60		Dougherty and Calandra 1984
701614	-1.59	-76.37	Canta 2	Beta-44263	890	90		Weber 1992
701650	-14.74	-65.06	Loma Kiusiu (BE-MO-08)	SI-4440	870	70		Dougherty and Calandra 1984
701711	-14.93	-64.29	Loma Alta de Casarabe (BE-CE-01)	SI-5381	835	70		Dougherty and Calandra 1984
701724	-14.93	-64.29	Loma Alta de Casarabe (BE-CE-01)	SI-5383	830	70		Dougherty and Calandra 1984
701734	-14.74	-65.06	Loma Kiusiu (BE-MO-08)	SI-4439	820	60		Dougherty and Calandra 1984
701735	-14.8844	-64.4875	Loma Salvatierra (BE-CE-02)	SI-5392	820	70		Dougherty and Calandra 1984
701744	-2.57	-77.24	Huasaga	SI-1-9157	810	90	Charcoal	Porras 1975
701798	-0.6076	-72.3991	Abeja	GrN-16968	775	25		Mora et al. 1991
701808	-9.8104	-67.1737	Caboquim	Beta-500928	770	30	Charcoal	Unpublished
701831	-14.93	-64.29	Loma Alta de Casarabe (BE-CE-01)	SI-5385	755	95		Dougherty and Calandra 1984
701836	-9.8753	-67.5342	Fazenda Colorada	Hela-616	750	35	Charcoal	Schaan et al. 2012
701852	-2.57	-77.24	Huasaga	SI-1363	740	95		Porras 1975
701857	0.0794	-76.8623	Lago Agrio	Beta-160843	740	40		Arellano 2009
701858	-15.04	-64.8	Loma Palmasola (BE-CE-06)	SI-4048	740	60		Dougherty and Calandra 1984
701859	-14.8844	-64.4875	Loma Salvatierra (BE-CE-02)	KIA-38811	740	23		Jaimes Betancourt 2010
701860	-9.8104	-67.1737	Caboquim	Beta-500922	740	30	Charcoal	Unpublished
701862	-0.5877	-72.4034	Puerto Arturo	GrN-14998	740	35		Herrera et al. 1989
701865	-0.6511	-72.083	Pena Roja	GrN-14990	735	30		Herrera et al. 1987
701873	-10.0581	-67.3085	Sol de Campinas	Beta-408407	730	30	Charcoal	Neves et al. 2016
701886	-11.0358	-66.1286	El Circulo	Poz-9426	715	30	Charcoal	Saunaluoma 2010
701892	-10.0713	-67.4103	Fazenda Iquiri II	Ua-49946	706	31	Charcoal	Saunaluoma et al. 2018
701908	-14.895	-65.377	Bermeo	Poz-36130	695	30	Charcoal	Rodrigues et al. 2015
701909	-0.6511	-72.083	Pena Roja	GrN-14989	695	30		Herrera et al. 1987
701927	-14.74	-65.06	Loma Kiusiu (BE-MO-08)	SI-4436	690	65		Dougherty and Calandra 1984
701939	-11.0358	-66.1286	El Circulo	Poz-9428	685	30	Charcoal	Saunaluoma 2010
701952	-14.93	-64.29	Loma Alta de Casarabe (BE-CE-01)	SI-5373	680	120		Dougherty and Calandra 1984
701953	-11.0358	-66.1286	El Circulo	Poz-9523	680	30	Charcoal	Saunaluoma 2010
701962	-15.04	-64.8	Loma Palmasola (BE-CE-06)	SI-4113	675	70		Dougherty and Calandra 1984
701973	-7.8333	-74.25	Contamanilla (L-10)	ISGS-272	670	120	Charcoal	Liu et al. 1986
701992	-2.3779	-77.0422	Muitzentza	Lyon-4609	660	30		Duche and Saulieu 2009
701993	-9.8104	-67.1737	Caboquim	Beta-500927	660	30	Charcoal	Unpublished
701994	-11.0358	-66.1286	El Circulo	Poz-9427	660	30	Charcoal	Saunaluoma 2010
701995	-10.0581	-67.3085	Sol de Campinas	Beta-408409	660	30	Charcoal	Neves et al. 2016
702002	-14.8817	-64.4522	Loma Mendoza	Erl-4791	651	34		PrÃ¼mers and Jaimes Betancourt 2014
702015	-11.0358	-66.1286	El Circulo	Poz-9524	650	30	Charcoal	Saunaluoma 2010
702021	-11.0358	-66.1286	El Circulo	Poz-9429	645	30	Seed	Saunaluoma 2010
702036	-14.81	-65	Loma Mary (BE-MO-01)	SI-4114	640	60		Dougherty and Calandra 1984
702038	-9.8104	-67.1737	Caboquim	Beta-500920	640	30	Charcoal	Unpublished
702043	-14.8817	-64.4522	Loma Mendoza	Bln-5210	631	29		PrÃ¼mers and Jaimes Betancourt 2014
702078	-13.7741	-63.3557	Baures Fishweir	Beta-478379	620	30	Soil organic matter	Blatrix et al. 2018
702079	-13.2345	-65.4123	El Cerro	AA-30390	620	40	Charcoal	Walker 2000
702080	-13.2345	-65.4123	El Cerro	AA-30391	620	40	Charcoal	Walker 2000
702081	-9.8953	-67.1792	Fazenda Tocantins	Beta-500911	620	30	Charcoal	Unpublished
702100	-10.2085	-67.6555	Dois Circulos	Beta-500914	610	30	Charcoal	Unpublished
702104	-14.8817	-64.4522	Loma Mendoza	Erl-3199	609	46		PrÃ¼mers and Jaimes Betancourt 2014
702114	-2.57	-77.24	Huasaga	ISGS-384	600	80	Charcoal	Porras 1975
702129	-11.0358	-66.1286	El Circulo	Hela-4585	600	60	Charcoal	Saunaluoma 2010
702133	-14.8844	-64.4875	Loma Salvatierra (BE-CE-02)	KIA-38806	596	22		PrÃ¼mers and Jaimes Betancourt 2014
702160	-14.895	-65.377	Bermeo	Poz-39568	585	30	Charcoal	Rodrigues et al. 2015
702172	-9.8104	-67.1737	Caboquim	Beta-500925	580	30	Charcoal	Unpublished
702174	-0.6511	-72.083	Pena Roja	GrN-14988	580	30		Herrera et al. 1987
702177	-8.8593	-74.3136	TAM-2	N-310	575	105		Lathrap 1970
702186	-10.2085	-67.6555	Dois Circulos	Beta-500919	570	30	Charcoal	Unpublished
702229	-9.8401	-67.1694	Boa Vista	Beta-500913	540	30	Charcoal	Unpublished
702235	-9.8104	-67.1737	Caboquim	Beta-500921	540	30	Charcoal	Unpublished
702255	-10.0581	-67.3085	Sol de Campinas	Beta-408410	530	30	Charcoal	Neves et al. 2016
702278	-10.2085	-67.6555	Dois Circulos	Beta-500918	520	30	Charcoal	Unpublished
702303	-9.8104	-67.1737	Caboquim	Beta-500923	510	30	Charcoal	Unpublished
702318	-7.8333	-74.25	Piyuya (PIY-1)	ISGS-273	500	80	Charcoal	Liu et al. 1986
702321	-10.2085	-67.6555	Dois Circulos	Beta-500917	500	30	Charcoal	Unpublished
702341	-9.8104	-67.1737	Caboquim	Beta-500926	490	30	Charcoal	Unpublished
702356	-10.0713	-67.4103	Fazenda Iquiri II	Ua-49944	476	30	Charcoal	Saunaluoma et al. 2018
702357	-11.1814	-66.1839	Estancia Girasol	Ua-24929	475	35	Charcoal	Saunaluoma 2010
702376	-9.8104	-67.1737	Caboquim	Beta-500924	470	30	Charcoal	Unpublished
702377	-13.2345	-65.4123	El Cerro	Beta-117221	470	90	Charcoal	Walker 2000
702419	-10.0581	-67.3085	Sol de Campinas	Beta-408412	440	30	Charcoal	Neves et al. 2016
702509	-1.59	-76.37	Canta 2	Beta-44262	390	100		Weber 1992
702523	-14.825	-66.713	Filones	BE-5694.1.1	374	30	Soil organic matter	Rodrigues et al. 2015
702600	-13.65	-63.69	Baures Fishweir	OS-17293	335	20	Charcoal	Erickson 2000
702661	-10.0713	-67.4103	Fazenda Iquiri II	Ua-49943	285	31	Charcoal	Saunaluoma et al. 2018
702662	-10.9881	-66.0103	Las Palmeras	Ua-24076	285	35	Charcoal	Saunaluoma 2010
702670	-14.825	-66.713	Filones	BE-5692.1.1	272	30	Soil organic matter	Rodrigues et al. 2015
702688	-13.707	-65.4508	La Estancita	Beta-342115	250	30		Walker 2014
702744	-14.825	-66.713	Filones	BE-5697.1.1	187	17	Soil organic matter	Rodrigues et al. 2015
800217	-4.183389	-72.883338	El Algodonal	AA-37150	1021	39	Camelid fiber textile	Owen and Goldstein 2001
800218	-4.183389	-72.883338	El Algodonal	AA-37154	806	38	Camelid fiber textile	Owen 2005
800219	-4.183389	-72.883338	El Algodonal	AA-37156	1044	39	Camelid fiber textile	Owen 2005
800220	-4.183389	-72.883338	El Algodonal	AA-37158	777	38	Camelid fiber textile	Owen 2005
800908	-14.825	-66.713	El Progreso San Borja	BE-3265.1.1	2590	23	charcoal	Rodrigues et al. 2016:377
800909	-14.825	-66.713	El Progreso San Borja	BE-3266.1.1	2451	30	charcoal	Rodrigues et al. 2016:377
800910	-14.426887	-64.739	Isla FIN3	BE-4250.1.1	8572	48	charcoal	Lombardo et al. 2020:Table ED1
800911	-14.44525	-64.698786	Isla FIN5	BE-4253.1.1	6963	25	Shell	Lombardo et al. 2020:Table ED1
800912	-14.381387	-64.711936	Isla FIN8	BE-4254.1.1	8681	22	charcoal	Lombardo et al. 2020:Table ED1
800913	-14.461887	-64.659193	Isla FIN12	BE-4255.1.1	4092	24	Shell	Lombardo et al. 2020:Table ED1
800914	-14.436565	-64.772352	Isla FIN14	BE-4256.1.1	6552	25	Shell	Lombardo et al. 2020:Table ED1
800915	-14.358654	-64.742803	Isla FIN15	BE-4257.1.1	7997	25	Shell	Lombardo et al. 2020:Table ED1
800916	-13.675453	-62.848849	Isla 490 Lapiz	BE-6153.1.1	3796	33	Shell	Lombardo et al. 2020:Table ED1
800917	-13.699267	-66.065488	Isla 423	BE-6157.1.1	4365	21	Charcoal mixed with sediment	Lombardo et al. 2020:Table ED1
800918	-13.715958	-66.096337	Isla 429	BE-6158.1.1	8028	24	Charcoal mixed with sediment	Lombardo et al. 2020:Table ED1
800919	-13.73039	-66.109032	Isla 421	BE-6159.1.1	5875	127	Charcoal mixed with sediment	Lombardo et al. 2020:Table ED1
800920	-13.696624	-66.080699	Isla 433	BE-6163.1.1	7058	50	charcoal	Lombardo et al. 2020:Table ED1
800921	-14.491776	-64.696794	Isla 502	BE-6164.1.1	4365	110	charcoal	Lombardo et al. 2020:Table ED1
800922	-13.709173	-62.820346	Isla 493 Lapiz	BE-6166.1.1	8920	49	Charcoal mixed with sediment	Lombardo et al. 2020:Table ED1
800923	-13.705137	-66.086872	Isla 434	BE-6167.1.1	7811	57	Charcoal mixed with sediment	Lombardo et al. 2020:Table ED1
800924	-13.703679	-66.035445	Isla 430	BE-6168.1.1	6397	130	Charcoal mixed with sediment	Lombardo et al. 2020:Table ED1
800925	-13.442909	-63.78463	Isla 527	BE-7661.1.1	5337	281	charcoal	Lombardo et al. 2020:Table ED1
800926	-13.44894	-63.814933	Isla 526	BE-7662.1.1	6217	40	charcoal	Lombardo et al. 2020:Table ED1
800927	-14.115805	-66.777616	Isla 575 Hotel Caracoles	BE-7663.1.1	8849	50	charcoal	Lombardo et al. 2020:Table ED1
800928	-13.43808	-63.833632	Isla 536	BE-7664.1.1	4994	37	charcoal	Lombardo et al. 2020:Table ED1
800929	-13.492362	-63.857297	Isla 519	BE-7666.1.1	5647	22	charcoal	Lombardo et al. 2020:Table ED1
800930	-13.66441	-66.008131	Isla 570	BE-7667.1.1	6046	48	charcoal	Lombardo et al. 2020:Table ED1
800931	-13.458431	-63.836521	Isla 535	BE-7668.2.1	6069	51	charcoal	Lombardo et al. 2020:Table ED1
800932	-13.679195	-66.020625	Isla 574	BE-7671.1.1	5516	62	charcoal	Lombardo et al. 2020:Table ED1
800933	-13.663595	-66.011151	Isla 569	BE-7672.1.1	5759	53	charcoal	Lombardo et al. 2020:Table ED1
800934	-13.49099	-63.804663	Isla 530	BE-7673.2.1	2397	20	charcoal	Lombardo et al. 2020:Table ED1
800935	-13.485405	-63.841101	Isla 521	BE-7674.1.1	2346	89	charcoal	Lombardo et al. 2020:Table ED1
800936	-13.663595	-66.011151	Isla 569	BE-7675.1.1	407	19	charcoal	Lombardo et al. 2020:Table ED1
800937	-13.767987	-66.111557	Isla Manechi	BE-8256.1.1	3017	21	charcoal	Lombardo et al. 2020:Table ED1
800938	-13.767987	-66.111557	Isla Manechi	BE-8257.1.1	4324	22	charcoal	Lombardo et al. 2020:Table ED1
800939	-13.767987	-66.111557	Isla Manechi	BE-8258.1.1	4491	23	charcoal	Lombardo et al. 2020:Table ED1
800940	-13.767987	-66.111557	Isla Manechi	BE-8259.1.1	9138	24	charcoal	Lombardo et al. 2020:Table ED1
802831	-4.183389	-72.883338	El Algodonal	Beta-51059	780	60	Camelid fiber textile	Owen 1993
802832	-4.183389	-72.883338	El Algodonal	Beta-51060	880	60	Camelid fiber textile	Owen 1993
802833	-4.183389	-72.883338	El Algodonal	Beta-51061	980	60	Camelid fiber textile	Owen 1993
802834	-4.183389	-72.883338	El Algodonal	Beta-51062	1950	50	Charcoal	Owen 1993
802835	-4.183389	-72.883338	El Algodonal	Beta-51063	2030	60	Plant material	Owen 1993
802836	-4.183389	-72.883338	El Algodonal	Beta-51064	1820	60	Charcoal	Owen 1993
802837	-4.183389	-72.883338	El Algodonal	Beta-51065	970	60	Camelid fiber textile	Owen 1993
802838	-4.183389	-72.883338	El Algodonal	Beta-51066	880	60	Plant material	Owen 1993
802839	-4.183389	-72.883338	El Algodonal	Beta-51067	830	60	Plant material	Owen 1993
802840	-4.183389	-72.883338	El Algodonal	Beta-51068	1100	80	Wood	Owen 1993
803415	-14.8817	-64.4522	Loma Mendoza	Bln-5328	2800	29	charcoal	PrÃ¼mers 2015:84
803421	-14.8844	-64.4875	Loma Salvatierra (BE-CE-02)	Bln-5946-LI	3319	42	charcoal	PrÃ¼mers 2013:385
803664	-14.419898	-64.75695	San Pablo SM4	D-AMS-1737	5476	35	Bulk soil	Capriles et al. 2019:Table S2
803665	-14.419898	-64.75695	San Pablo SM4	D-AMS-1739	6910	30	charcoal	Capriles et al. 2019:Table S2
803666	-14.962993	-64.641722	Isla del Tesoro SM1	D-AMS-1740	5502	30	charcoal	Capriles et al. 2019:Table S2
803667	-14.419898	-64.75695	San Pablo SM4	D-AMS-1741	5490	32	Bulk soil	Capriles et al. 2019:Table S2
803714	-14.8817	-64.4522	Loma Mendoza	Erl-3204	1261	37	charcoal	PrÃ¼mers 2015:84
803719	-14.8817	-64.4522	Loma Mendoza	Erl-4783	1355	38	charcoal	PrÃ¼mers 2015:85
803720	-14.8817	-64.4522	Loma Mendoza	Erl-4784	335	48	charcoal	PrÃ¼mers 2015:85
803721	-14.8817	-64.4522	Loma Mendoza	Erl-4785	1489	54	charcoal	PrÃ¼mers 2015:84
803728	-14.8817	-64.4522	Loma Mendoza	Erl-4792	1275	37	Bone	PrÃ¼mers 2015:85
803736	-14.8817	-64.4522	Loma Mendoza	Erl-5610	2244	54	charcoal	PrÃ¼mers 2015:84
803747	-14.8844	-64.4875	Loma Salvatierra (BE-CE-02)	Erl-8011	2594	49	Bone	PrÃ¼mers 2013:385
804409	-15.51507	-65.114755	Gondunovia	Gd-4821	510	60	charcoal	Ziolkowski et al. 1994:82
804420	-16.008279	-65.274054	Laguna Bolivia	Gd-6627	1100	90	charcoal	Ziolkowski et al. 1994:83
804591	-0.16	-75.59	Pinuna Negra	Gif-4289	2100	90	plant	Linseele V. 2007
804592	0.14	-76.24	Santa Rosa	Gif-4290	2160	90	plant	Goldberg et al. 2016
804835	-11.03583	-66.12861	El Circulo	Hel-4585	600	60	charcoal	Saunaloma 2010:127
805120	-2.3	-77.15	Huasaga	I-9158	4000	100	unknown	Athens 1986
805325	-14.8817	-64.4522	Loma Mendoza	KIA-40609	661	21	charcoal	PrÃ¼mers 2015:85
805807	-13.8056	-63.325	Baures	NOSAMS-17293	335	20	charcoal	Erickson 2000a:193
806144	-14.856368	-64.703121	La Chacra SM3	PSUAMS-1450	6030	30	charcoal	Capriles et al. 2019:Table S2
806145	-14.856368	-64.703121	La Chacra SM3	PSUAMS-1563	6650	30	charcoal	Capriles et al. 2019:Table S2
806146	-14.856368	-64.703121	La Chacra SM3	PSUAMS-1564	7930	30	charcoal	Capriles et al. 2019:Table S2
806147	-14.962993	-64.641722	Isla del Tesoro SM1	PSUAMS-4657	1665	15	charcoal	Capriles et al. 2019:Table S2
806148	-14.962993	-64.641722	Isla del Tesoro SM1	PSUAMS-4658	5565	20	charcoal	Capriles et al. 2019:Table S2
806149	-14.419898	-64.75695	San Pablo SM4	PSUAMS-4659	6665	25	charcoal	Capriles et al. 2019:Table S2
806177	-14.962993	-64.641722	Isla del Tesoro SM1	Poz-28850	4495	35	Shell	Lombardo et al. 2013:4
806180	-14.962993	-64.641722	Isla del Tesoro SM1	Poz-28856	4480	40	charcoal	Lombardo et al. 2013:4
806182	-14.962993	-64.641722	Isla del Tesoro SM1	Poz-34228	345	25	collagen	Lombardo et al. 2013:4
806201	-14.419898	-64.75695	San Pablo SM4	Poz-46396	7700	90	charcoal	Capriles et al. 2019:Table S2
806202	-14.419898	-64.75695	San Pablo SM4	Poz-46397	5190	80	charcoal	Capriles et al. 2019:Table S2
806405	-14.920747	-65.046404	Loma Mary	SI-4119	1705	75	charcoal	Dougherty & Calandra 1984:191
806420	-14.74	-65.06	Loma Kiusiu (BE-MO-08)	SI-4441	1420	60	charcoal	Dougherty & Calandra 1984:191
806454	-14.86992	-64.472542	Loma Alta de Casarabe	SI-5386	1465	60	charcoal	Dougherty & Calandra 1984:191
806455	-14.86992	-64.472542	Loma Alta de Casarabe	SI-5387	1615	70	charcoal	Dougherty & Calandra 1984:191
806472	-14.86992	-64.472542	Loma Alta de Casarabe	SI-5871	1400	75	charcoal	Dougherty & Calandra 1984:191
806473	-14.86992	-64.472542	Loma Alta de Casarabe	SI-5872	1315	70	charcoal	Dougherty & Calandra 1984:191
806474	-14.86992	-64.472542	Loma Alta de Casarabe	SI-5873	680	120	charcoal	Dougherty & Calandra 1984:191
806475	-14.86992	-64.472542	Loma Alta de Casarabe	SI-5875	1375	60	charcoal	Dougherty & Calandra 1984:191
200001	-22.8934	-41.9809	Ilha de Cabo Frio	14-CHRONO-Centre	2219	32	unknown	Tenorio et al 2010
200002	-24.8466	-48.239	Capelinha	A-11236	8500	70	Shell	Eggers et al 2011
200003	-24.8466	-48.239	Capelinha	A-11239	8795	100	Charcoal	Bueno et al 2013
200004	-27.1296	-55.511	Corpus	AA-103647	459	43	Fauna bone (mammal)	Loponte et al. 2016
200005	-26.41	-54.63	Cueva 3 de Mayo	AA-104530	777	49		Loponte et al. 2016
200006	-28.579	-48.9603	Jabuticabeira II	Az-10243	2365	45	Shell	DeBlasis et al 2007
200007	-28.579	-48.9603	Jabuticabeira II	Az-10244	2490	35	Shell	DeBlasis et al 2007
200008	-28.579	-48.9603	Jabuticabeira II	Az-10245	2370	35	Shell	DeBlasis et al 2007
200009	-28.579	-48.9603	Jabuticabeira II	Az-10246	2335	35	Shell	DeBlasis et al 2007
200010	-28.579	-48.9603	Jabuticabeira II	Az-10247	2795	35	Shell	DeBlasis et al 2007
200011	-28.579	-48.9603	Jabuticabeira II	Az-10631	2855	105	Shell	DeBlasis et al 2007
200012	-28.579	-48.9603	Jabuticabeira II	Az-10632	2310	70	Charcoal	DeBlasis et al 2007
200013	-28.579	-48.9603	Jabuticabeira II	Az-10633	2890	55	Shell	DeBlasis et al 2007
200014	-28.579	-48.9603	Jabuticabeira II	Az-10634	2280	80	Charcoal	DeBlasis et al 2007
200015	-28.579	-48.9603	Jabuticabeira II	Az-10635	2180	105	Charcoal	DeBlasis et al 2007
200016	-28.579	-48.9603	Jabuticabeira II	Az-10636	2655	105	Charcoal	DeBlasis et al 2007
200017	-28.579	-48.9603	Jabuticabeira II	Az-10637	2165	75	Charcoal	DeBlasis et al 2007
200018	-28.6157	-48.9149	Encantada 3 (Juventus)	Az-10638	4420	50	Shell	Fish et al 2000
200019	-28.5615	-48.9827	Jabuticabeira	Az-10639	4185	90	Charcoal	DeBlasis et al 2007
200020	-28.5615	-48.9827	Jabuticabeira	Az-10640	3995	85	Charcoal	DeBlasis et al 2007
200021	-28.5615	-48.9827	Jabuticabeira	Az-10641	2655	110	Charcoal	DeBlasis et al 2007
200022	-28.5615	-48.9827	Jabuticabeira	Az-10642	2430	125	Charcoal	DeBlasis et al 2007
200023	-28.5208	-48.9687	Mato Alto 1	Az-10643	2245	60	Charcoal	DeBlasis et al 2007
200024	-28.5208	-48.9687	Mato Alto 1	Az-10644	2535	165	Charcoal	DeBlasis et al 2007
200025	-28.5182	-48.9707	Mato Alto 2	Az-10645	4685	160	Charcoal	DeBlasis et al 2007
200026	-28.5137	-49.0081	Congonhas	Az-10646	2115	50	Charcoal	Deblasis et al 2007
200027	-28.5137	-49.0081	Congonhas	Az-10647	2740	70	Charcoal	Deblasis et al 2007
200028	-28.5137	-49.0081	Congonhas	Az-10648	2705	85	Charcoal	Deblasis et al 2007
200029	-28.5137	-49.0081	Congonhas	Az-10649	2835	95	Charcoal	Deblasis et al 2007
200030	-28.5137	-49.0081	Congonhas	Az-10650	3165	55	Charcoal	Prous & Piazza 1977
200031	-28.5137	-49.0081	Congonhas	Az-10651	3350	85	Charcoal	Deblasis et al 2007
200032	-28.5399	-48.8108	Carnica 1	Az-883-2	3040	50	Shell	De Blasis et al. 2007
200033	-28.5399	-48.8108	Carnica 1	Az-884	2400	110	Charcoal	De Blasis et al. 2007
200034	-28.5399	-48.8108	Carnica 1	Az-912	3310	150	Shell	De Blasis et al. 2007
200035	-28.5399	-48.8108	Carnica 1	Az-914	2550	100	Shell	De Blasis et al. 2007
200036	-28.5399	-48.8108	Carnica 1	Az-917	3210	150	Shell	De Blasis et al. 2007
200037	-28.5399	-48.8108	Carnica 1	Az-918	3350	150	Charcoal	De Blasis et al. 2007
200038	-28.5399	-48.8108	Carnica 1	Az-919	3370	100	Shell	De Blasis et al. 2007
200039	-28.5399	-48.8108	Carnica 1	Az-950	3257	125	Charcoal	De Blasis et al. 2007
200040	-28.5399	-48.8108	Carnica 1	Az-959	2460	110	Shell	De Blasis et al. 2007
200041	-28.579	-48.9603	Jabuticabeira II	Az-9880	2880	75	Charcoal	Gaspar et al 1999
200042	-28.579	-48.9603	Jabuticabeira II	Az-9881	2075	65	Charcoal	DeBlasis et al 2007
200043	-28.579	-48.9603	Jabuticabeira II	Az-9882	2470	55	Charcoal	Gaspar et al 1999
200044	-28.579	-48.9603	Jabuticabeira II	Az-9883	2240	170	Charcoal	DeBlasis et al 2007
200045	-28.579	-48.9603	Jabuticabeira II	Az-9884	1805	65	Charcoal	De Blasis et al. 2007
200046	-28.579	-48.9603	Jabuticabeira II	Az-9885a	1850	40	Charcoal	De Blasis et al. 2007
200047	-28.5362	-48.9624	Morrote	Az-9886	2075	110	Charcoal	DeBlasis et al 2007
200048	-28.5362	-48.9624	Morrote	Az-9887	1975	115	Charcoal	De Blasis et al. 2007
200049	-28.6137	-48.8926	Garopaba do Sul	Az-9888	2840	70	Charcoal	Fish et al 2000
200050	-28.579	-48.9603	Jabuticabeira II	Az-9889	2345	105	Charcoal	DeBlasis et al 2007
200051	-28.579	-48.9603	Jabuticabeira II	Az-9890	2285	45	Charcoal	DeBlasis et al 2007
200052	-28.579	-48.9603	Jabuticabeira II	Az-9891	2295	90	Charcoal	Gaspar et al 1999
200053	-28.579	-48.9603	Jabuticabeira II	Az-9892	1895	185	Charcoal	De Blasis et al. 2007
200054	-28.579	-48.9603	Jabuticabeira II	Az-9893	2210	60	Charcoal	DeBlasis et al 2007
200055	-28.579	-48.9603	Jabuticabeira II	Az-9894	2500	155	Charcoal	DeBlasis et al 2007
200056	-28.579	-48.9603	Jabuticabeira II	Az-9895	2170	95	Charcoal	DeBlasis et al 2007
200057	-28.579	-48.9603	Jabuticabeira II	Az-9896	2170	45	Charcoal	DeBlasis et al 2007
200058	-28.579	-48.9603	Jabuticabeira II	Az-9897	2060	85	Charcoal	Gaspar et al 1999
200059	-28.579	-48.9603	Jabuticabeira II	Az-9898	2270	75	Charcoal	DeBlasis et al 2007
200060	-28.579	-48.9603	Jabuticabeira II	Az-9899	2115	65	Charcoal	DeBlasis et al 2007
200061	-28.579	-48.9603	Jabuticabeira II	Az-9900	1975	95	Charcoal	De Blasis et al. 2007
200063	-7.78923	-35.5813	Abr. Funerario 1	BA-201	2200	80	unknown	Etchevarne 2000
200064	-24.15	-46.9	A196	Ba-231	4636	100	Shell	Martin et al 1984
200065	-25.0833	-48.0167	Pereirinha	Ba-286	3330	125	Shell	Martin et al 1984
200066	-25.0181	-48.0514	Arapira II	Ba-290	4175	100	Shell	Martin et al 1984
200067	-27.67	-48.57	Tapera (SC00335)	Ba-291	4010	110	Shell	Uchoa 1981-82
200068	-27.67	-48.57	Tapera (SC00335)	Ba-291a	3960	90	Soil	Uchoa 1981-82
200069	-24.8514	-47.7514	Ubatuba	Ba-294	3870	100	Shell	Martin et al 1984
200070	-24.6183	-47.7181	Pariquera Acu	Ba-295	5035	140	Shell	Martin et al 1984
200072	-24.1342	-46.9189	Ararau (S-45)	Ba-296	4630	140	Shell	Uchoa 1981-82
200073	-24.0675	-46.8	Rio Branco (S-48)	Ba-297	5970	140	Shell	Uchoa 1981-82
200074	-24.4686	-47.9672	Rio das Pedras III	Ba-300	4710	145	Shell	Martin et al 1984
200075	-25.014722	-47.926667	Cananeia	Ba-302	4300	140	Shell	Martin et al 1984
200076	-24.9833	-47.8833	Boguacuz II	Ba-303	4160	100	Shell	Martin et al 1984
200077	-24.9678	-47.8519	Boguacuz III	Ba-307	3220	90	Shell	Martin et al 1984
200078	-24.6847	-47.6181	Momuna	Ba-308	4790	115	Shell	Martin et al 1984
200079	-24.0003	-46.4339	A229	Ba-328	4520	130	Shell	Martin et al 1984
200080	-24.1358	-46.9	Rio Preto	Ba-331	4635	100	Shell	Uchoa 1981-82
200081	-25.0181	-48.0514	Fosfasa I	Ba-340	3350	135	Shell	Martin et al 1984
200082	-24.4686	-47.9672	Rio das Pedras III	Ba-343	4860	100	Shell	Uchoa 1981-82
200083	-24.6333	-47.7022	Jataituba (S-34)	Ba-346	5240	150	Shell	Uchoa 1981-82
200084	-24.65	-47.4833	Pindu (S-38)	Ba-348	3090	120	Shell	Uchoa 1981-82
200085	-25.0846	-48.0197	Juruvauva	Ba-359	5010	115	Shell	Martin et al 1984
200086	-25.0846	-48.0197	Juruvauva	Ba-359a	4380	100	Shell	Martin et al 1984
200087	-25.0846	-48.0197	Juruvauva	Ba-361	4350	110	Shell	Martin et al 1984
200088	-25.0846	-48.0197	Juruvauva	Ba-361a	4970	110	Shell	Martin et al 1984
200090	-24.8833	-47.885	Vapumauva II	Ba-362	4680	110	Shell	Martin et al 1984
200091	-24.8667	-47.8833	Itapua II	Ba-364	3635	90	Shell	Garcia 1979
200093	-24.8833	-47.8833	Itapua III	Ba-365	5245	125	Shell	Martin et al 1984
200094	-24.8833	-47.885	Vapumauva II	Ba-366	4440	80	Shell	Garcia 1979
200095	-25.05	-48.05	Estaleiro	Ba-367	3490	80	Shell	Garcia 1979
200096	-25.05	-48.0167	Guarapari	Ba-368	2285	45	Shell	Martin et al 1984
200097	-24.9167	-47.8667	Guacici	Ba-370	5110	100	Shell	Martin et al 1984
200098	-23.9027	-46.2048	Maratua (Santos/SP)	Ba-382	3925	145	Wood	Martin et al 1984
200099	-25.014722	-47.926667	Cananeia	Ba-445	3710	140	Wood	Angulo and Lessa 1997
200100	-24.1336	-46.9503	Mundo Novo (S-46)	Ba-446	4575	110	Shell	Uchoa 1981-82
200101	-24.8692	-47.8856	Vapumauva	Ba-55	5080	60	Shell	Martin et al 1984
200102	-25.014722	-47.926667	Cananeia	Ba-630	3780	110	Wood	Angulo and Lessa 1997
200105	-7.9837	-35.0169	PE-86-Cm	BaH-1084-A	225	150		Albuquerque 2008
200106	-8.03	-34.99	PE-93-Cm	BaH-1086-A	510	150		Albuquerque 2008
200107	-8.03	-34.99	PE-95-Cm	BaH-1087-A	785	150		Albuquerque 2008
200110	-8	-35.02	PE-107-Cm	BaH-1255	150	150		Albuquerque 2008
200112	-22.8574	-42.9575	Tambor	Bah-1309	3200	190	unknown	Tenorio 1998
200113	-23.0107	-43.5767	Ze Espinho	Bah-1347	2260	160	shell	Kneip 1987
200114	-22.9732	-43.0245	Itacoatiara I	BaH-1529	2290	170	unknown	Etchevarne 2000
200115	-22.9259	-42.547	Beirada	Bah-1646	4160	180	shell	Marinho et al 2006
200116	-22.9259	-42.547	Beirada	Bah-1647	4300	190	shell	Marinho et al 2006
200117	-22.9259	-42.547	Beirada	Bah-1651	4520	190	shell	Marinho et al 2006
200118	-22.9742	-42.4851	Sambaqui do Moa	Bah-1762	3610	190	bone	Kneip & Machado 1993
200119	-22.9742	-42.4851	Sambaqui do Moa	Bah-1763	3960	200	bone	Kneip & Machado 1993
200120	-22.8873	-42.5808	Pontiha	Bah-1764	2270	190	charcoal	Kneip 1991
200121	-22.9259	-42.547	Beirada	Bah-1765	3800	190	shell	Marinho et al 2006
200124	-25.0846	-48.0197	Juruvauva	Bah-360	4130	100	Shell	Martin et al 1984
200125	-25.0846	-48.0197	Juruvauva	Bah-362	5240	150	Shell	Martin et al 1984
200126	-28.5137	-49.0081	Congonhas	Beck-1972	3270	200		Prous & Piazza 1977
200130	-27.56	-51.67	SC-U-470	Beta-113973	450	70	Charcoal	Monticelli 2007
200134	-12.4038	-37.9295	Sau?pe 8	Beta-118817	390	50		Robrahn-Gonz?lez and Zanettini 2001
200135	-12.4038	-37.9295	Sau?pe 8	Beta-118818	1880	60		Robrahn-Gonz?lez and Zanettini 2001
200136	-10.2876	-36.6354	Sau?pe 10	Beta-128682	770	50		Robrahn-Gonz?lez 2000
200137	-12.43	-37.92	Sau?pe 23	Beta-128683	360	50		Robrahn-Gonz?lez 2000
200140	-28.6749	-50.9358	RS-A-27	Beta-144243	30	50	Charcoal	Schmitz et al. 2002
200141	-28.6749	-50.9358	RS-A-27	Beta-144244	870	50	Charcoal	Schmitz et al. 2002
200142	-28.6749	-50.9358	RS-A-27	Beta-144245	520	60	Charcoal	Schmitz et al. 2002
200143	-28.6749	-50.9358	RS-A-27	Beta-144246	870	60	Charcoal	Schmitz et al. 2002
200144	-28.6749	-50.9358	RS-A-27	Beta-144247	40	60	Charcoal	Schmitz et al. 2002
200147	-22.9549	-44.6522	Ilhote de Leste	Beta-147283	2830	50	charcoal	Tenorio et al 2008
200148	-22.9549	-44.6522	Ilhote de Leste	Beta-147284	3060	40	soil	Tenorio et al 2008
200149	-23.1734	-44.2583	Ponta do Leste	Beta-148615	2880	40	soil	Tenorio et al 2008
200151	-22.6862	-42.046	IBV-IV	Beta-151848	3850	140	charcoal	Gaspar 1998
200152	-22.6862	-42.046	IBV-IV	Beta-151849	3650	40	charcoal	Gaspar 1998
200157	-24.8466	-48.239	Capelinha	Beta-153988	8860	60	Bone	Bueno et al 2013
200190	-23.1452	-45.677	Ca?apava I (SP-PB-Ca.01)	Beta-166255	620	40		Caldarelli 2003
200191	-23.1452	-45.677	Ca?apava I (SP-PB-Ca.01)	Beta-166256	870	40		Caldarelli 2003
200192	-23.1452	-45.677	Ca?apava I (SP-PB-Ca.01)	Beta-166257	660	40		Caldarelli 2003
200193	-23.1452	-45.677	Ca?apava I (SP-PB-Ca.01)	Beta-166258	600	60		Caldarelli 2003
200194	-23.1452	-45.677	Ca?apava I (SP-PB-Ca.01)	Beta-166259	610	50		Caldarelli 2003
200195	-23.1452	-45.677	Ca?apava I (SP-PB-Ca.01)	Beta-166260	590	50		Caldarelli 2003
200213	-24.7947	-48.1113	Pavao II	Beta-178127	3530	70	Shell	Figuti et al 2013
200238	-24.8466	-48.239	Capelinha	Beta-184619	6090	40	Bone	Eggers et al 2011
200239	-24.7461	-47.9644	Tatupeva	Beta-184623	3990	70	Shell	Figuti et al 2013
200240	-27.6618	-51.0229	SC-AG-12	Beta-185442	430	40	Charcoal	De Masi 2005
200241	-27.6618	-51.0229	SC-AG-12	Beta-185443	690	40	Charcoal	De Masi 2005
200242	-27.6618	-51.0229	SC-AG-12	Beta-185444	470	40	Charcoal	De Masi 2005
200243	-28.579	-48.9603	Jabuticabeira II	Beta-188381	2340	50	Bone	DeBlasis et al 2007
200244	-28.579	-48.9603	Jabuticabeira II	Beta-188382	2320	50	Bone	DeBlasis et al 2007
200245	-24.8466	-48.239	Capelinha	Beta-189329	9050	100	Bone	Penin 2005
200246	-25.0441	-48.5725	Alecrim I	Beta-189330	5310	50	Shell	Figuti et al 2013
200247	-24.8466	-48.239	Capelinha	Beta-189331	9250	50	Shell	Bueno et al 2013
200248	-24.8466	-48.239	Capelinha	Beta-189332	5000	70	Shell	Bueno et al 2013
200249	-24.8466	-48.239	Capelinha	Beta-189333	4530	50	Shell	Bueno et al 2013
200250	-24.8466	-48.239	Capelinha	Beta-189334	4500	40	Charcoal	Bueno et al 2013
200251	-25.0814	-48.5684	Laranjal	Beta-189337	6980	90	Shell	Figuti et al 2013
200252	-24.7389	-48.0273	Timbuva	Beta-189339	5740	50	Shell	Figuti et al 2013
200253	-28.6157	-48.9149	Encantada 3 (Juventus)	Beta-189712	740	40	Charcoal	De Blasis et al. 2007
200254	-28.6157	-48.9149	Encantada 3 (Juventus)	Beta-189713	4320	40	Charcoal	DeBlasis et al 2007
200255	-27.6001	-51.1412	SC-AB-04	Beta-190292	400	40	Charcoal	De Masi 2005
200256	-27.6001	-51.1412	SC-AB-04	Beta-190293	370	40	Charcoal	De Masi 2005
200257	-27.615	-51.1199	SC-AB-48	Beta-190294	450	40	Charcoal	De Masi 2005
200258	-27.6378	-51.0195	SC-AB-92	Beta-190296	190	40	Charcoal	De Masi 2005
200259	-27.6361	-51.0173	SC-AB-93	Beta-190297	650	40	Charcoal	De Masi 2005
200260	-27.6361	-51.0173	SC-AB-93	Beta-190298	300	40	Charcoal	De Masi 2005
200261	-27.6361	-51.0173	SC-AB-93	Beta-190299	340	40	Charcoal	De Masi 2005
200262	-27.6361	-51.0173	SC-AB-93	Beta-190300	840	40	Charcoal	De Masi 2005
200263	-27.6361	-51.0173	SC-AB-93	Beta-190301	690	40	Charcoal	De Masi 2005
200264	-27.6317	-51.0202	SC-AB-95	Beta-190302	1230	40	Charcoal	De Masi 2005
200265	-27.6319	-51.0486	SC-AB-96	Beta-190303	360	40	Charcoal	De Masi 2005
200266	-27.6618	-51.0229	SC-AG-12	Beta-190304	600	40	Charcoal	De Masi 2005
200267	-27.6566	-51.0479	SC-AG-18	Beta-190306	180	40	Charcoal	De Masi 2005
200268	-27.6389	-51.0902	SC-AG-76	Beta-190308	1050	40	Charcoal	De Masi 2005
200269	-27.6601	-51.0662	SC-AG-75	Beta-190309	980	40	Charcoal	De Masi 2005
200270	-27.6389	-51.0902	SC-AG-76	Beta-190310	940	40	Charcoal	De Masi 2005
200271	-27.6378	-51.0856	SC-AG-77	Beta-190311	420	40	Charcoal	De Masi 2005
200272	-27.6425	-51.2058	SC-CR-06	Beta-190312	220	40	Charcoal	De Masi 2005
200273	-28.6103	-49.0556	Morro Azul	Beta-190468	4480	60	Shell	DeBlasis et al 2007
200274	-25.1453	-48.0325	Branco	Beta-190991	3750	50	Shell	Calippo 2004
200275	-25.1453	-48.0325	Branco	Beta-190993	4060	50	Shell	Calippo 2004
200276	-25.1453	-48.0325	Branco	Beta-190994	4140	50	Shell	Calippo 2004
200277	-25.1666	-47.9143	Ilha do Cambriu	Beta-190999	4360	60	Shell	Calippo 2004
200278	-25.1666	-47.9143	Ilha do Cambriu	Beta-191000	4340	50	Shell	Calippo 2004
200279	-28.579	-48.9603	Jabuticabeira II	Beta-195239	2070	60	Shell	DeBlasis et al 2007
200280	-28.579	-48.9603	Jabuticabeira II	Beta-195240	2020	40	Charcoal	DeBlasis et al 2007
200281	-28.5914	-48.8306	Santa Marta 1	Beta-195242	3200	60	Shell	DeBlasis et al 2007
200282	-28.5822	-48.8368	Santa Marta 5	Beta-195243	4110	50	Shell	Assuncao 2010
200283	-28.579	-48.9603	Jabuticabeira II	Beta-195249	1970	40	Charcoal	De Blasis et al. 2007
200284	-28.579	-48.9603	Jabuticabeira II	Beta-195250	1950	70	Charcoal	De Blasis et al. 2007
200286	-25.1453	-48.0325	Branco	Beta-199992	3760	50	Shell	Calippo 2004
200287	-22.8829	-42.0001	Malhada	Beta-20017	3050	80	unknown	Dias Jr 1992
200293	-29.3835	-51.596	RS-21/Schmitz	Beta-204345	7800	50		Dias 2012
200294	-23.0046	-42.0033	Usaminas	Beta-205960	3180	40	shell	Tenorio et al 2008
200299	-28.5133	-48.8917	Ribeirao Pequeno	Beta-209704	2390	70	Shell	DeBlasis et al 2007
200300	-28.4414	-48.9603	Capivari I	Beta-209705	3780	40	Shell	DeBlasis et al 2007
200301	-28.407	-49.1115	Canto da Lagoa I	Beta-209706	3370	70	Shell	DeBlasis et al 2007
200302	-28.6033	-49.0215	Jaguaruna 1	Beta-209707	3080	80	Shell	DeBlasis et al 2007
200303	-28.5538	-48.7877	Galheta 1	Beta-209708	3090	70	Shell	DeBlasis et al 2007
200304	-28.5541	-48.7886	Galheta 2	Beta-209709	4400	60	Shell	DeBlasis et al 2007
200305	-28.5831	-49.0013	Porto Viera 1	Beta-209710	3610	70	Shell	DeBlasis et al 2007
200307	-28.3965	-48.9645	Ilhotinha	Beta-209712	5170	60	Shell	Deblasis et al 2007
200312	-23.9979	-50.2003	PR-WB-16	Beta-210871	7170	60		Chmyz et al. 2008
200313	-23.9979	-50.2003	PR-WB-16	Beta-210872	9630	40		Chmyz et al. 2008
200314	-29.4992	-51.3578	RS-217	Beta-211727	1400	40	Carbonized seed	Dias 2012
200316	-28.5999	-48.8374	P. Costao do Ilhote	Beta-211733	980	40	Charcoal	De Blasis et al. 2014
200352	-25.1323	-47.9324	Cambriu Grande	Beta-219093	5620	60	Shell	Calippo 2004
200355	-26.358	-54.5959	PM-01	Beta-221417	480	60	Charcoal	Iriarte et al. 2008
200356	-26.358	-54.5959	PM-01	Beta-221418	760	60	Charcoal	Iriarte et al. 2008
200363	-24.0104	-50.7004	PR-SA-14	Beta-224254	9190	60		Chmyz et al. 2008
200368	-29.5939	-51.7278	RS-TQ-58/Garivaldino	Beta-226135	6760	50		Ribeiro and Ribeiro 1999
200373	-29.5126	-51.7278	RS-C-61/Pilger	Beta-227856	6180	50		Dias 2012
200375	-28.579	-48.9603	Jabuticabeira II	Beta-228506	1540	50	Charcoal	Kneip et al. 2018
200376	-28.579	-48.9603	Jabuticabeira II	Beta-228507	1910	60	Charcoal	Kneip et al. 2018
200377	-29.5126	-51.7278	RS-C-61/Pilger	Beta-229583	8030	50	Charcoal	Bueno et al 2013
200382	-28.5834	-48.8362	Santa Marta 4	Beta-234194	2620	50	Shell	Assuncao 2010
200383	-28.5834	-48.8362	Santa Marta 4	Beta-234195	2530	50	Shell	Assuncao 2010
200384	-28.5822	-48.8368	Santa Marta 5	Beta-234196	2090	50	Shell	Assuncao 2010
200385	-28.5822	-48.8368	Santa Marta 5	Beta-234197	1990	40	Charcoal	Kneip et al. 2018
200386	-28.5595	-49.0988	Rio Caipora	Beta-234198	5410	50	Shell	DeBlasis et al 2007
200387	-28.5595	-49.0988	Rio Caipora	Beta-234199	6590	60	Charcoal	DeBlasis et al 2007
200388	-28.407	-49.11	Canto da Lagoa II	Beta-234200	3500	50	Shell	DeBlasis et al 2007
200389	-28.579	-48.9603	Jabuticabeira II	Beta-234201	1400	40	Human bone	Kneip et al. 2018
200390	-28.5314	-48.7885	Lagoa dos Bichos II	Beta-234204	4070	50	Shell	DeBlasis et al 2007
200391	-23.0046	-42.0033	Usiminas	Beta-235047	2440	40	charcoal	Tenorio et al 2010
200392	-26.358	-54.5959	PM-01	Beta-237105	720	40	Charcoal	Iriarte et al. 2008
200393	-26.358	-54.5959	PM-01	Beta-237106	760	40	Charcoal	Iriarte et al. 2008
200396	-27.6407	-50.5919	SC-CL-56	Beta-242151	830	40	Charcoal	Schmitz et al. 2013
200397	-27.6428	-50.5884	SC-CL-43	Beta-242152	590	40	Charcoal	Schmitz et al. 2013
200398	-27.8271	-51.1934	Patrocinio Firmino Vieira	Beta-242860	340	40	Charcoal	De Souza and Cope 2010
200403	-22.8934	-41.9809	Ilha de Cabo Frio	Beta-243864	2360	40	unknown	Tenorio et al 2010
200404	-20.7346	-42.1582	Corrego do Maranhao (ZM-CR-01)	Beta-245433	650	40		Mageste 2017
200406	-24.0667	-48.6214	Areia Branca 5	Beta-24751	880	60		Araujo 2001
200407	-24.0667	-48.6214	Areia Branca 6	Beta-24752	1430	60		Araujo 2001
200411	-28.5406	-48.8023	Carnica 6	Beta-248568	3800	80	Human bone	Kneip et al. 2018
200414	-28.589	-48.8219	Santa Marta 10	Beta-248571	5240	50	Shell	DeBlasis et al 2007
200415	-28.5367	-48.7904	Lagoa dos Bichos I	Beta-248572	4320	50	Shell	DeBlasis et al 2007
200416	-28.5303	-48.7871	Lagoa dos Bichos III	Beta-248573	4130	50	Shell	DeBlasis et al 2007
200418	-28.5518	-49.0628	Cubiculo I	Beta-248576	3640	50	Shell	DeBlasis et al 2007
200427	-28.5849	-48.8375	Santa Marta 6	Beta-253667	3510	50	Shell	Assuncao 2010
200428	-28.58	-48.82	Santa Marta 8	Beta-253668	1710	40	Human bone	Kneip et al. 2018
200431	-28.5347	-48.7879	Lagoa dos Bichos IV	Beta-253671	2040	50	Shell	DeBlasis et al 2007
200433	-28.5487	-49.0537	Cubiculo II	Beta-253676	3180	50	Shell	DeBlasis et al 2007
200438	-27.6428	-50.5884	SC-CL-43	Beta-256216	470	50	Charcoal	Schmitz et al. 2013
200441	-23.0046	-42.0033	Usiminas	Beta-257908	3060	50	charcoal	Tenorio et al 2010
200442	-25.1686	-47.9914	Cachoeira Mirim	Beta-258663	4630	50	Shell	Calippo 2004
200443	-22.5429	-42.8051	Amourins	Beta-259890	3800	40	charcoal	Pinto 2009
200444	-22.6974	-42.9429	Sampaio I	Beta-259891	3720	40	charcoal	Pinto 2009
200445	-22.6974	-42.9429	Sampaio I	Beta-259892	3730	70	charcoal	Pinto 2009
200446	-22.6974	-42.9429	Sampaio I	Beta-259893	3290	70	charcoal	Pinto 2009
200447	-29.5126	-51.7278	RS-C-61/Pilger	Beta-260455	8430	50	Charcoal	Bueno et al 2013
200448	-29.5126	-51.7278	RS-C-61/Pilger	Beta-260456	8150	50		Dias 2012
200449	-28.584	-48.8228	Santa Marta 3	Beta-262742	4040	50	Shell	Assuncao 2010
200450	-28.624	-48.9157	Encandata 1 (Emideo)	Beta-262743	3930	50		DeBlasis et al 2007
200451	-28.624	-48.9157	Encandata 1 (Emideo)	Beta-262744	4160	50		DeBlasis et al 2007
200457	-28.48	-48.78	Laguna	Beta-262750	1490	40	Charcoal	Kneip et al. 2018
200468	-28.5422	-48.7949	Costa da Lagoa II	Beta-270316	4290	60		Kneip et al. 2018
200469	-28.5595	-49.0988	Rio Caipora	Beta-270317	6290	70		Kneip et al. 2018
200470	-28.5595	-49.0988	Rio Caipora	Beta-270318	5620	40		Kneip et al. 2018
200471	-28.579	-48.9603	Jabuticabeira II	Beta-270319	3400	40		Kneip et al. 2018
200472	-28.579	-48.9603	Jabuticabeira II	Beta-270320	3300	40		Kneip et al. 2018
200473	-28.579	-48.9603	Jabuticabeira II	Beta-270321	3470	50		Kneip et al. 2018
200474	-28.5914	-48.8306	Santa Marta 1	Beta-270322	3800	50		Kneip et al. 2018
200475	-28.6071	-48.8192	Santa Marta 2	Beta-270323	3390	40		Kneip et al. 2018
200476	-28.6071	-48.8192	Santa Marta 2	Beta-270324	4340	50		Kneip et al. 2018
200477	-28.5863	-49.0011	Ilhota da Ponta do Morro	Beta-270325	2460	40		Kneip et al. 2018
200478	-28.61	-49.02	Jaguaruna 2	Beta-270326	5320	60		Kneip et al. 2018
200479	-28.48	-48.78	Encruzo	Beta-270327	2410	50		Kneip et al. 2018
200480	-26.9327	-48.6372	Praia das Laranjeiras II	Beta-270328	2010	50		Kneip et al. 2018
200481	-28.6217	-49.0554	Ponta do Morro I	Beta-270329	2500	50		Kneip et al. 2018
200483	-27.6428	-50.5884	SC-CL-43	Beta-275575	640	40	Charcoal	Schmitz et al. 2013
200484	-27.6416	-50.5926	SC-CL-94	Beta-275576	770	40	Charcoal	Schmitz et al. 2013
200485	-27.6428	-50.5884	SC-CL-43	Beta-275577	2640	40	Charcoal	Schmitz et al. 2013
200488	-28.5367	-48.7728	Ipoa	Beta-276434	4420	50		Kneip et al. 2018
200489	-28.6448	-48.9321	Laranjal I	Beta-276436	4570	60		Kneip et al. 2018
200490	-28.5367	-48.7904	Lagoa dos Bichos I	Beta-276437	4420	50		Kneip et al. 2018
200491	-28.584	-48.8228	Santa Marta 3	Beta-276438	4090	50		Kneip et al. 2018
200492	-28.584	-48.8228	Santa Marta 3	Beta-276439	4040	50		Kneip et al. 2018
200493	-28.584	-48.8228	Santa Marta 3	Beta-276440	4000	50		Kneip et al. 2018
200498	-28.4283	-48.8294	Cabecuda	Beta-280009	3870	40	Human bone	Kneip et al. 2018
200502	-28.61	-49.02	Jaguaruna 3	Beta-280016	3980	50		Kneip et al. 2018
200503	-28.61	-49.02	Jaguaruna 3	Beta-280017	5510	60		Kneip et al. 2018
200504	-28.6417	-49.0166	Riachinho	Beta-280018	3250	50		Kneip et al. 2018
200505	-28.48	-48.78	Formigao	Beta-280019	4690	60		Kneip et al. 2018
200506	-28.48	-48.78	Formigao	Beta-280020	5620	60		Kneip et al. 2018
200513	-28.6852	-49.0358	Arroio Corrente V	Beta-280654	470	40	Charcoal	Milheira and DeBlasis 2011
200514	-28.48	-48.78	Elisa	Beta-280843	3320	40		Kneip et al. 2018
200527	-15.63674	-39.876985	Ãgua Vermelha	Beta-296867	660	30	Human bone	Fernandes 2017
200532	-28.4283	-48.8294	Cabecuda	Beta-297831	2030	30	Human bone	Kneip et al. 2018
200533	-28.4283	-48.8294	Cabecuda	Beta-297832	1990	30	Human bone	Kneip et al. 2018
200534	-28.4283	-48.8294	Cabecuda	Beta-297833	1800	40	Human bone	Kneip et al. 2018
200535	-28.4283	-48.8294	Cabecuda	Beta-297834	2290	30	Human bone	Kneip et al. 2018
200550	-29.5939	-51.7278	RS-TQ-58/Garivaldino	Beta-32183	8290	130	Charcoal	Lima-Ribeiro & Diniz-Filho 2013
200551	-29.2555	-52.1585	RS-T-101	Beta-326926	370	30	Charcoal	Schneider et al. 2017
200552	-29.2885	-52.1195	RS-T-114	Beta-326927	410	30	Charcoal	Schneider et al. 2017
200554	-22.5278	-41.9394	Sambaui de Tarioba	Beta-334569	3780	40	shell	Macario et al 2014
200555	-29.5939	-51.7278	RS-TQ-58/Garivaldino	Beta-33458	8020	150	Charcoal	Lima-Ribeiro & Diniz-Filho 2013
200556	-22.5278	-41.9394	Sambaui de Tarioba	Beta-335464	3720	30	shell	Macario et al 2014
200557	-22.5278	-41.9394	Sambaui de Tarioba	Beta-335465	3860	40	shell	Macario et al 2014
200558	-22.5278	-41.9394	Sambaui de Tarioba	Beta-335466	3670	30	shell	Macario et al 2014
200559	-22.5278	-41.9394	Sambaui de Tarioba	Beta-335467	3660	30	shell	Macario et al 2014
200560	-22.5278	-41.9394	Sambaui de Tarioba	Beta-335468	3810	30	shell	Macario et al 2014
200561	-22.5278	-41.9394	Sambaui de Tarioba	Beta-335470	3910	30	shell	Macario et al 2014
200562	-22.5278	-41.9394	Sambaui de Tarioba	Beta-335471	3740	30	shell	Macario et al 2014
200563	-22.5278	-41.9394	Sambaui de Tarioba	Beta-335472	3620	30	shell	Macario et al 2014
200564	-22.5278	-41.9394	Sambaui de Tarioba	Beta-335473	3810	40	shell	Macario et al 2014
200565	-22.5278	-41.9394	Sambaui de Tarioba	Beta-335474	3820	40	shell	Macario et al 2014
200566	-28.8514	-52.2384	RS-T-123	Beta-343953	1040	30	Charcoal	Wolf et al. 2016
200567	-28.8514	-52.2384	RS-T-123	Beta-343954	940	30	Charcoal	Wolf et al. 2016
200572	-27.6414	-50.5993	SC-CL-46	Beta-351739	580	30	Charcoal	Schmitz et al. 2013
200573	-27.6373	-50.6047	SC-CL-50	Beta-351740	910	30	Charcoal	Schmitz et al. 2013
200574	-27.6372	-50.6064	SC-CL-51	Beta-351741	320	30	Charcoal	Schmitz et al. 2013
200577	-27.6414	-50.5993	SC-CL-46	Beta-357346	510	30	Charcoal	Schmitz et al. 2013
200578	-27.6368	-50.6111	SC-CL-52	Beta-357350	860	30	Charcoal	Schmitz et al. 2013
200579	-27.6414	-50.5993	SC-CL-46	Beta-357351	610	30	Charcoal	Schmitz et al. 2013
200580	-27.6414	-50.5993	SC-CL-46	Beta-357352	910	30	Charcoal	Schmitz et al. 2013
200581	-24.0667	-48.6214	Areia Branca 6	Beta-35824	1530	40		Araujo 2001
200582	-29.2885	-52.1195	RS-T-114	Beta-367375	240	30	Charcoal	Schneider et al. 2017
200583	-24.7276	-48.9874	Bela Vista	Beta-368968	650	30	Charcoal	Almeida et al. 2017
200584	-24.7276	-48.9874	Bela Vista	Beta-368969	550	30	Charcoal	Almeida et al. 2017
200585	-24.7276	-48.9874	Bela Vista	Beta-368970	880	30	Charcoal	Almeida et al. 2017
200586	-24.7297	-48.9841	Alto do Laranjal	Beta-368971	490	30	Charcoal	Almeida et al. 2017
200587	-27.6414	-50.5993	SC-CL-46	Beta-370819	690	30	Charcoal	Schmitz et al. 2016
200588	-27.6368	-50.6111	SC-CL-52	Beta-370820	960	30	Charcoal	Schmitz et al. 2016
200589	-27.6405	-50.5975	SC-CL-45	Beta-370822	360	30	Charcoal	Schmitz et al. 2016
200590	-27.6405	-50.5975	SC-CL-45	Beta-374021	320	30	Charcoal	Schmitz et al. 2016
200591	-28.4283	-48.8294	Cabecuda	Beta-383565	2990	30	Human bone	Kneip et al. 2018
200592	-28.4283	-48.8294	Cabecuda	Beta-383566	3030	30	Human bone	Kneip et al. 2018
200593	-28.4283	-48.8294	Cabecuda	Beta-383567	2920	30	Human bone	Kneip et al. 2018
200594	-28.48	-48.78	Pedra Chata	Beta-383570	2040	30		Kneip et al. 2018
200597	-28.8514	-52.2384	RS-T-123	Beta-385781	970	30	Charcoal	Wolf et al. 2016
200598	-28.8139	-52.2551	RS-T-126	Beta-385782	1140	30	Charcoal	Wolf et al. 2016
200599	-29.2885	-52.1195	RS-T-114	Beta-388512	410	30	Charcoal	Schneider et al. 2017
200600	-29.2885	-52.1195	RS-T-114	Beta-388513	350	30	Charcoal	Schneider et al. 2017
200601	-29.2885	-52.1195	RS-T-114	Beta-388514	260	30	Charcoal	Schneider et al. 2017
200602	-29.2885	-52.1195	RS-T-114	Beta-388515	490	30	Charcoal	Schneider et al. 2017
200609	-27.7199	-49.3926	Tobias Wagner	Beta-410430	330	30	Charcoal	Reis 2015
200610	-27.5966	-50.7219	SC-CL-64	Beta-411918	920	30	Charcoal	Schmitz et al. 2016
200612	-27.6368	-50.6111	SC-CL-52	Beta-411921	920	30	Charcoal	Schmitz et al. 2016
200616	-27.703	-50.775	Valmor Baggio 1 (SC01720)	Beta-414083	520	30	Charcoal	De Souza et al. 2016
200619	-27.703	-50.775	Valmor Baggio 1 (SC01720)	Beta-414086	860	30	Charcoal	De Souza et al. 2016
200621	-27.703	-50.775	Valmor Baggio 1 (SC01720)	Beta-414088	460	30	Charcoal	De Souza et al. 2016
200622	-27.703	-50.775	Valmor Baggio 1 (SC01720)	Beta-414089	630	30	Charcoal	De Souza et al. 2016
200627	-27.703	-50.775	Valmor Baggio 1 (SC01720)	Beta-414095	840	30	Charcoal	De Souza 2018
200632	-29.1361	-51.7418	RS-03	Beta-422490	390	30	Charcoal	Schneider et al. 2017
200633	-28.8858	-52.1026	RS-T-130	Beta-423195	840	30	Charcoal	Wolf et al. 2016
200634	-27.6013	-50.7188	SC-CL-63	Beta-431942	670	30	Charcoal	Schmitz et al. 2016
200653	-27.7186	-50.7957	Valdomiro 2	Beta-460412	120	30	Charcoal	Robinson et al. 2018
200656	-27.6846	-50.8442	Edineia	Beta-460416	390	30	Charcoal	Robinson et al. 2018
200663	-29.17	-52.2	RS-T-132	Beta-512707	100	30	Charcoal	Unpublished
200664	-29.17	-52.2	RS-T-132	Beta-512708	390	30	Charcoal	Unpublished
200666	-28.71	-49.3	Icara (SC-IÃ‡-01)	Beta-72197	1470	60	Charcoal	Schmitz 1996
200667	-22.8198	-42.961	Boca da Barra	Beta-83827	3760	190	charcoal	Gaspar 1991
200668	-22.964	-42.0311	Ponta da Cabeca	Beta-84331	3270	70	charcoal	Tenorio et al 1992
200672	-22.8299	-42.9226	Meio	Beta-84809	5180	80	shell	Tenorio 1998
200676	-22.6936	-42.1163	IBV-II	Beta-94621	2060	60	charcoal	Gaspar 1998
200677	-22.6936	-42.1163	IBV-II	Beta-94622	3670	80	charcoal	Gaspar 1998
200678	-22.6862	-42.046	IBV-IV	Beta-94625	3740	110	charcoal	Gaspar 1998
200679	-22.9798	-42.0288	Condominio do Atalaia	Beta-95559	4120	110	charcoal	Tenorio et al 2008
200680	-22.6811	-42.0522	IBV-III	Beta-95596	2820	200	charcoal	Gaspar 1998
200681	-22.9798	-42.0288	Condominio do Atalaia	Beta-95597	4190	130	charcoal	Tenorio et al 2008
200684	-28.2933	-49.9369	SC-RA-01	CAMS-51673	1280	40	Human bone	De Masi 2001
200685	-28.2933	-49.9369	SC-RA-05	CAMS-51674	1370	40	Human bone	De Masi 2001
200686	-27.07	-49.57	Gruta do Ribeirao Herta	CAMS-53114	1390	50	Human bone	De Masi 2001
200693	-28.5447	-48.7964	Galheta 3	CENA-104	4530	70	Shell	DeBlasis et al 2007
200695	-22.6047	-42.9569	Arapuan	CENA/USP	2800	60	shell	Mendonca & Godoy 2004
200696	-22.6047	-42.9569	Arapuan	CENA/USP	3340	70	shell	Mendonca & Godoy 2004
200697	-22.6047	-42.9569	Arapuan	CENA/USP	3460	70	shell	Mendonca & Godoy 2004
200698	-22.6069	-42.9678	Imenezes	CENA/USP	2600	60	shell	Gaspar 1991
200699	-22.631	-42.9435	Rio das Pedrinhas	CENA/USP	3170	70	shell	Mendonca & Godoy 2004
200700	-22.6414	-42.9757	Sernambetiba	CENA/USP	2160	60	shell	Mendonca & Godoy 2004
200701	-22.6414	-42.9757	Sernambetiba	CENA/USP	2290	60	shell	Mendonca & Godoy 2004
200702	-22.6414	-42.9757	Sernambetiba	CENA/USP	2510	60	shell	Mendonca & Godoy 2004
200703	-25.06	-47.9257	Pereirinha IV	CENA-477	3660	70	Shell	Demartini 2004
200704	-25.06	-47.9257	Pereirinha IV	CENA-478	3700	70	Shell	Demartini 2004
200705	-25.06	-47.9257	Pereirinha IV	CENA-479	3770	70	Shell	Garcia 1979
200709	-25.4234	-48.6732	Ilha das Rosas	Gif-1045	2480	110	Charcoal	Laming-Emperaire 1968
200711	-25.4234	-48.6732	Ilha das Rosas	Gif-1047	3150	110	Shell	Laming-Emperaire 1968
200712	-26.2997	-48.5684	Forte Marechal Luz (Ilhe da Sao Francisco do Sul/SC)	Gif-11038	2320	55	Charcoal	Tenorio 1998
200713	-22.8689	-41.9954	Salinas Peroano	Gif-11042	4490	40	charcoal	Franco & Gaspar 1992
200714	-22.964	-42.0311	Ponta da Cabeca	Gif-11044	2080	40	charcoal	Scheel-Ybert 1998
200716	-22.3844	-52.8688	MS-IV-08	GIF-11218	4230	75		Kashimoto and Martins 2008
200717	-23.9525	-46.1847	Mar Casado	Gif-1194	4400	130	Wood	Martin et al 1984
200718	-7.79157	-35.5579	PE-16	GIF-1255	2266	110	unknown	Etchevarne 2000
200719	-7.7416	-35.552	Cha do Caboclo	GIF-1627	1936	100	N/A	Martin 1999
200720	-7.7416	-35.552	Cha do Caboclo	GIF-1628	257	90	N/A	Martin 1999
200721	-27.1833	-53.75	Itapiranga, Santa Catarina	Gif-2542	8640	180	Charcoal	Laming-Emperaire 1968
200725	-23.55	-49.65	Piraju, Sao Paulo	Gif-2546	3600	120	Charcoal	Laming-Emperaire 1968
200726	-27.1833	-53.75	Itapiranga, Santa Catarina	Gif-2547	7560	160	Charcoal	Laming-Emperaire 1968
200727	-27.1833	-53.75	Itapiranga, Santa Catarina	Gif-2548	7600	160	Charcoal	Laming-Emperaire 1968
200728	-23.166667	-49.35	Almeida	Gif-2730	930	90	charcoal	Delibrias et al. 1986
200729	-23.166667	-49.35	Almeida	Gif-2731	1700	100	charcoal	Delibrias et al. 1986
200735	-20	-44	Fazenda, Minas Gerais, Lagoa Santa	Gif-2738	4670	130	charcoal	Laming-Emperaire 1968
200754	-25.1453	-48.0325	Branco	Gif-3439	4400	110	Soil	Garcia 1979
200764	-25.6747	-48.5082	Guaraguacu	GIF-79	4128	134	Charcoal	Laming-Emperaire 1968
200765	-22.779	-41.9044	Geriba II	GIF-8453	5150	110	unknown	Garcia 1979
200766	-22.8689	-41.9954	Salinas Peroano	Gif-8454	4340	70	charcoal	Franco & Gaspar 1992
200769	-26.2839	-48.7927	Espinheiros II	Gif-9416	2970	60	Charcoal	Afonso and DeBlasis 1994
200770	-26.2997	-48.5684	Forte Marechal Luz (Ilhe da Sao Francisco do Sul/SC)	GifA-98348	5270	80	Charcoal	Tenorio 1998
200773	-23.2867	-49.5139	Brito, Sarutaia	GSY-6250	7020	70		Vialou 1984
200774	-23.2867	-49.5139	Brito, Sarutaia	GSY-6251	4260	60		Vialou 1984
200775	-23.2867	-49.5139	Brito, Sarutaia	GSY-6253	5080	60		Vialou 1984
200776	-23.2867	-49.5139	Brito, Sarutaia	GSY-6254	3920	60		Vialou 1984
200778	-22.9169	-42.5506	Sambaqui de Saquarema	GX-20512	2250	60	soil	Kneip 1997
200779	-22.9169	-42.5506	Sambaqui de Saquarema	GX-20513	3280	60	soil	Kneip 1997
200781	-22.9742	-42.4851	Sambaqui do Moa	GX-31826	3810	50	bone	Marinho et al 2006
200782	-22.779	-41.9044	Geriba II	GYF-8453	5150	110	unknown	Tenorio 1998
200783	-25.4704	-48.4803	Piacaguera	I-4481	4930	100	Wood	Garcia 1979
200784	-24.9047	-48.1207	Batatal I	I-9186	4920	100	Wood	Garcia 1979
200785	-26.9327	-48.6372	Praia das Laranjeiras (Balneario Camburiu/SC)	I-10.893	3815	145		Schmitz & Bitencourt 1996
200786	-24.9167	-47.8667	Guacici	I-10744	4310	105	Shell	Uchoa 1981-82
200787	-24.8833	-47.8833	Itapua III	I-10746	4685	105	Shell	Garcia 1979
200788	-25.1686	-47.9914	Cachoeira Mirim	I-9596	4715	95	Soil	Garcia 1979
200789	-25.0628	-47.9242	Pereirinha III	I-9878	3170	95		Garcia 1979
200791	-28.4387	-48.7719	Caieira	Isotopes-2628	3230	155	Charcoal	Hurt 1974
200792	-28.5399	-48.8108	Carnica 1	Isotopes-2620	3350	110	Shell	De Blasis et al. 2007
200793	-28.4387	-48.7719	Caieira	Isotopes-2624	710	95	Charcoal	De Blasis et al. 2014
200794	-24.5629	-47.7403	Moraes	KIA-15561	5895	45	Bone	Figuti et al 2013
200795	-24.5629	-47.7403	Moraes	KIA-15562	4985	35	Bone	Figuti et al 2013
200797	-24.5629	-47.7403	Moraes	KIA-20843	5420	30	Bone	Figuti et al 2013
200798	-24.5629	-47.7403	Moraes	KIA-20844	4511	32	Bone	Figuti et al 2013
200799	-25.1321	-48.8804	Estreito	KIA-20845	3655	26	Bone	Figuti et al 2013
200800	-25.1321	-48.8804	Estreito	KIA-20846	4124	27	Bone	Figuti et al 2013
200802	-22.5278	-41.9394	Sambaui de Tarioba	LACUFF-12043	3662	64	shell	Macario et al 2014
200803	-22.5278	-41.9394	Sambaui de Tarioba	LACUFF-12045	3692	68	shell	Macario et al 2014
200804	-22.5278	-41.9394	Sambaui de Tarioba	LACUFF-12046	3710	68	shell	Macario et al 2014
200805	-22.5278	-41.9394	Sambaui de Tarioba	LACUFF-12047	3588	65	shell	Macario et al 2014
200806	-22.5278	-41.9394	Sambaui de Tarioba	LACUFF-12048	3662	66	shell	Macario et al 2014
200807	-22.5278	-41.9394	Sambaui de Tarioba	LACUFF-13028	3391	26	shell	Macario et al 2014
200808	-22.5278	-41.9394	Sambaui de Tarioba	LACUFF-13029	3747	62	shell	Macario et al 2014
200809	-22.5278	-41.9394	Sambaui de Tarioba	LACUFF-13030	3567	50	shell	Macario et al 2014
200810	-22.5278	-41.9394	Sambaui de Tarioba	LACUFF-13031	3567	27	shell	Macario et al 2014
200811	-22.5278	-41.9394	Sambaui de Tarioba	LACUFF-13032	3507	22	shell	Macario et al 2014
200812	-22.5278	-41.9394	Sambaui de Tarioba	LACUFF-13033	3743	26	shell	Macario et al 2014
200813	-22.5278	-41.9394	Sambaui de Tarioba	LACUFF-13035	3852	31	shell	Macario et al 2014
200814	-22.5278	-41.9394	Sambaui de Tarioba	LACUFF-13036	3510	36	shell	Macario et al 2014
200815	-22.5278	-41.9394	Sambaui de Tarioba	LACUFF-13037	3473	25	shell	Macario et al 2014
200816	-22.5278	-41.9394	Sambaui de Tarioba	LACUFF-13038	3729	35	shell	Macario et al 2014
200817	-22.5278	-41.9394	Sambaui de Tarioba	LACUFF-13039	3800	49	shell	Macario et al 2014
200818	-22.5278	-41.9394	Sambaui de Tarioba	LACUFF-13040	3533	29	shell	Macario et al 2014
200819	-22.5278	-41.9394	Sambaui de Tarioba	LACUFF-13041	3654	32	shell	Macario et al 2014
200820	-22.5278	-41.9394	Sambaui de Tarioba	LACUFF-13042	3968	31	shell	Macario et al 2014
200821	-22.5278	-41.9394	Sambaui de Tarioba	LACUFF-13043	3979	35	shell	Macario et al 2014
200822	-22.5278	-41.9394	Sambaui de Tarioba	LACUFF-13044	4127	24	shell	Macario et al 2014
200823	-22.5278	-41.9394	Sambaui de Tarioba	LACUFF-13045	3172	33	charcoal	Macario et al 2014
200824	-22.5278	-41.9394	Sambaui de Tarioba	LACUFF-13046	3420	61	charcoal	Macario et al 2014
200825	-22.5278	-41.9394	Sambaui de Tarioba	LACUFF-13047	4043	26	shell	Macario et al 2014
200826	-22.5278	-41.9394	Sambaui de Tarioba	LACUFF-13048	3561	53	charcoal	Macario et al 2014
200829	-28.5399	-48.8108	Carnica 1	Lamont-1164	3400	150	Shell	De Blasis et al. 2007
200830	-28.5399	-48.8108	Carnica 1	Lamont-1164B	3300	150	Shell	De Blasis et al. 2007
200836	-23.4812	-48.267	Camargo	LRA?	1030	85		Pallestrini & Chiara 1978
200837	-26.2997	-48.5684	Forte Marechal Luz (Ilhe da Sao Francisco do Sul/SC)	Ly-8466	3815	50	Charcoal	Tenorio 1998
200838	-26.2997	-48.5684	Forte Marechal Luz (Ilhe da Sao Francisco do Sul/SC)	Ly-8467	4910	55	Charcoal	Tenorio 1998
200845	-7.80323	-35.582964	Pedra do Caboclo 1	MC-1003	8400	200	charcoal	Rapaire and Hugues 1977
200846	-7.8009	-35.5759	Angico N	MC-1007	4650	150	unknown	Rapaire and Hugues 1977
200848	-7.72	-35.5163	Caverna do Nunes	MC-1012	195	75	N/A	Rapaire and Hugues 1977
200849	-7.7416	-35.552	Cha do Caboclo	MC-1013	4460	100	unknown	Rapaire and Hugues 1977
200850	-7.7416	-35.552	Cha do Caboclo	MC-1023	3450	160	unknown	Etchevarne 2000
200853	-7.7416	-35.552	Cha do Caboclo	MC-1027	7125	140	unknown	Rapaire and Hugues 1977
200854	-7.7416	-35.552	Cha do Caboclo	MC-1028	5935	135	unknown	Rapaire and Hugues 1977
200855	-7.7416	-35.552	Cha do Caboclo	MC-1029	2800	95	Charcoal	Rapaire and Hugues 1977
200862	-7.80323	-35.582964	Pedra do Caboclo 3	MC-1036	4515	115	charcoal	Rapaire and Hugues 1977
200863	-7.80323	-35.582964	Pedra do Caboclo 3	MC-1037	6085	120	charcoal	Rapaire and Hugues 1977
200864	-7.80323	-35.582964	Pedra do Caboclo 3	MC-1038	6225	125	charcoal	Rapaire and Hugues 1977
200865	-7.80323	-35.582964	Pedra do Caboclo 3	MC-1039	2620	90	charcoal	Rapaire and Hugues 1977
200866	-7.80323	-35.582964	Pedra do Caboclo 2	MC-1040	2900	95	charcoal	Rapaire and Hugues 1977
200868	-7.7416	-35.552	Cha do Caboclo	MC-1042	8100	135	unknown	Rapaire and Hugues 1977
200869	-7.7416	-35.552	Cha do Caboclo	MC-1043	5540	100	unknown	Rapaire and Hugues 1977
200870	-7.7416	-35.552	Cha do Caboclo	MC-1044	4590	100	unknown	Rapaire and Hugues 1977
200871	-7.7416	-35.552	Cha do Caboclo	MC-1045	6900	135	unknown	Rapaire and Hugues 1977
200872	-7.7416	-35.553	Camara	MC-1047	195	75	N/A	Rapaire and Hugues 1977
200873	-7.80323	-35.582964	Pedra do Caboclo 2	MC-1051	3450	100	charcoal	Rapaire and Hugues 1977
200876	-7.7416	-35.552	Cha do Caboclo	MC-1053	370	95	N/A	Rapaire and Hugues 1977
200877	-7.7416	-35.552	Cha do Caboclo	MC-1054	270	85	N/A	Rapaire and Hugues 1977
200878	-7.7416	-35.552	Cha do Caboclo	MC-1055	7820	150	unknown	Rapaire and Hugues 1977
200879	-7.7416	-35.552	Cha do Caboclo	MC-1056	9520	160	unknown	Rapaire and Hugues 1977
200880	-7.7416	-35.552	Cha do Caboclo	MC-1057	190	90	Charcoal	Rapaire and Hugues 1977
200881	-7.7416	-35.552	Cha do Caboclo	MC-1058	295	85	Charcoal	Rapaire and Hugues 1977
200882	-7.7416	-35.552	Cha do Caboclo	MC-1059	6330	125	unknown	Rapaire and Hugues 1977
200883	-7.7416	-35.552	Cha do Caboclo	MC-1060	7300	140	unknown	Rapaire and Hugues 1977
200884	-7.7416	-35.552	Cha do Caboclo	MC-1061	6600	150	unknown	Rapaire and Hugues 1977
200885	-7.79305	-35.5897	Derbi	MC-1074	1510	150	Charcoal	Rapaire and Hugues 1977
200886	-7.79305	-35.5897	Derbi	MC-1075	730	115	Charcoal	Rapaire and Hugues 1977
200887	-7.79305	-35.5897	Derbi	MC-1076	620	100	Charcoal	Rapaire and Hugues 1977
200888	-7.79305	-35.5897	Derbi	MC-1079	1050	120	Charcoal	Rapaire and Hugues 1977
200889	-7.79305	-35.5897	Derbi	MC-1080	1100	120	Charcoal	Rapaire and Hugues 1977
200890	-7.7416	-35.552	Cha do Caboclo	MC-1081	5600	130	unknown	Etchevarne 2000
200893	-7.7416	-35.552	Cha do Caboclo	MC-1084	3650	115	unknown	Rapaire and Hugues 1977
200894	-7.7416	-35.552	Cha do Caboclo	MC-1086	1995	85	Charcoal	Rapaire and Hugues 1977
200895	-7.7416	-35.552	Cha do Caboclo	MC-1087	6820	190	unknown	Rapaire and Hugues 1977
200896	-7.7416	-35.552	Cha do Caboclo	MC-1088	295	75	N/A	Rapaire and Hugues 1977
200897	-7.8009	-35.5759	Angico 3	MC-7	4758	90	unknown	Etchevarne 2000
200898	-7.7416	-35.552	Cha do Caboclo	MC-7	463	50	N/A	Martin 1999
200899	-7.7416	-35.552	Cha do Caboclo	MC-7	494	80	N/A	Martin 1999
200900	-7.7416	-35.552	Cha do Caboclo	MC-7	556	50	N/A	Martin 1999
200901	-7.7416	-35.552	Cha do Caboclo	MC-7	1040	60	N/A	Martin 1999
200902	-7.7416	-35.552	Cha do Caboclo	MC-7	1148	60	N/A	Martin 1999
200903	-7.7416	-35.552	Cha do Caboclo	MC-7	1256	80	N/A	Martin 1999
200904	-7.7416	-35.552	Cha do Caboclo	MC-7	1324	95	N/A	Martin 1999
200905	-7.7416	-35.552	Cha do Caboclo	MC-7	1560	90	N/A	Martin 1999
200906	-7.7416	-35.552	Cha do Caboclo	MC-7	2086	25	N/A	Martin 1999
200907	-7.7416	-35.552	Cha do Caboclo	MC-7	2884	150	N/A	Martin 1999
200908	-7.7416	-35.552	Cha do Caboclo	MC-7	4954	100	N/A	Martin 1999
200909	-7.8009	-35.5759	Angico 3	MC-8	4769	90	unknown	Etchevarne 2000
200992	-22.7035	-42.1164	IBV-1	Orstom-1069	3210	50	charcoal	Gaspar 1998
200993	-22.7035	-42.1164	IBV-1	Orstom-1073	3410	60	charcoal	Gaspar 1998
[truncated: 2,161 more rows]
