# Supplementary material for: Frequent disturbances enhanced the resilience of past human populations
Source: Nature. 2024 May 1;629(8013):837–42. doi: 10.1038/s41586-024-07354-8 (PMC11111401; doi:10.1038/s41586-024-07354-8)
Supplement: Supplementary file 19 — Radiocarbon data for Utah. [file 41586_2024_7354_MOESM19_ESM.csv]

LabID	Age	Error	Material	Taxa	d13C	Method	Long	Lat	LocAccuracy	Period	SiteID	SiteName	Country	Province	Continent	Source	Reference
A-3313 (3513Ã )	5500	80	CHARCOAL			RADIOMETRIC	-111.8879236	37.28524787	1		42KA2546	Bechan Cave	USA	Utah	North America	UWyo2021	Agenbroad et al 1990 Glen Canyon Quat Studies
A-3391	1250	150	POTTERYRESIDUE			RADIOMETRIC	-113.1310475	40.44881515	1		42TO64	Black Rock Cave	USA	Utah	North America	UWyo2021	Madsen 1983:31
A-3513	5500	80	CHARCOAL		-25	RADIOMETRIC	-111.8879236	37.28524787	1		42KA2546	Bechan Cave	USA	Utah	North America	UWyo2021	Geib Phil R. (1996) Archaic Occupancy of the Glen Canyon Region. In Glen Canyon Revisited edited by Phil R. Geib Anthropological Papers No. 119 University of Utah Press Salt Lake City.
A-3516	2640	50	CHARCOAL		-25	RADIOMETRIC	-111.8879236	37.28524787	1		42KA2546	Bechan Cave	USA	Utah	North America	UWyo2021	Geib Phil R. (1996) Archaic Occupancy of the Glen Canyon Region. In Glen Canyon Revisited edited by Phil R. Geib Anthropological Papers No. 119 University of Utah Press Salt Lake City.
A-495	1510	80	CHARCOAL			RADIOMETRIC	-111.8879236	37.28524787	1		42Ã	Glen Canyon	USA	Utah	North America	UWyo2021	Berry Claudia F. and Michael S. Berry (1986) Chronological and Conceptual Models of the Southwestern Archaic. In Anthropology of the Desert West: Essays in Honor of Jesse D. Jennings edited by C. J. Condie and D. D. Fowler pp. 253-327. Salt Lake City: University of Utah Press.; Haynes et al. 1966: 19
A-848	7740	120	TEXTILE	lining of open twined sandle	12	RADIOMETRIC	-109.8047758	37.62613637	1		42SA19114	Sand Dune Cave (NA-7523)	USA	Utah	North America	UWyo2021	Lindsay et al 1968:96
A-849	7700	120	TEXTILE	Two open twined sandal fragments Stratum V yucca.	-25	RADIOMETRIC	-109.8047758	37.62613637	1		42SA19114	Sand Dune Cave (NA-7523)	USA	Utah	North America	UWyo2021	Lindsay et al 1968:96
A-850	7150	130	TEXTILE	Open twined yucca sandal from Stratum V.	-25	RADIOMETRIC	-109.8047758	37.62613637	1		42SA19114	Sand Dune Cave (NA-7523)	USA	Utah	North America	UWyo2021	Lindsay et al 1968:96
AA-10371	5890	55	TEXTILE	Grass padding of plain weave sandal from aceramic midden deposit. FS19.1 from Feature 9.	-12.1	AMS	-111.8879236	37.28524787	1		42KA443	Hermitage	USA	Utah	North America	UWyo2021	GEIB 1994; Geib 1996 2000; Geib Phil R. (1996) Archaic Occupancy of the Glen Canyon Region. In Glen Canyon Revisited edited by Phil R. Geib Anthropological Papers No. 119 University of Utah Press Salt Lake City.
AA-10372	5665	60	TEXTILE	Plain weave sandal from aceramic midden deposit. Excavated by Lipe (1996). warpfaced plain weave sandal (FS 24) from aceramic midden deposit feature 9.	-25	AMS	-111.8879236	37.28524787	1		42KA443	Hermitage	USA	Utah	North America	UWyo2021	GEIB 1994; Geib 1996 2000; Geib Phil R. (1996) Archaic Occupancy of the Glen Canyon Region. In Glen Canyon Revisited edited by Phil R. Geib Anthropological Papers No. 119 University of Utah Press Salt Lake City.
AA-10373	1735	50	SEEDS	Zea mays	-10	AMS	-111.8879236	37.28524787	1		42KA172	Alvey Shelter	USA	Utah	North America	UWyo2021	Geib 1995 Chapter 10
AA-10374	1755	50	SEEDS	Zea mays cob	-10	AMS	-111.8879236	37.28524787	1		42KA172	Alvey Shelter	USA	Utah	North America	UWyo2021	Geib 1995 Chapter 10
AA-10375	1830	50	SEEDS	Zea mays cob	-10	AMS	-111.8879236	37.28524787	1		42KA172	Alvey Shelter	USA	Utah	North America	UWyo2021	Geib 1995 Chapter 10
AA-10376	3355	50	TEXTILE	plain weave yucca sandal	-25	AMS	-111.8879236	37.28524787	1		42KA433	Benchmark Cave	USA	Utah	North America	UWyo2021	Geib 1995
AA-10378	6890	60	TEXTILE	plain weave yucca sandal	-25	AMS	-112.7846902	39.70276212	1		42JB394	Dust Devil site	USA	Utah	North America	UWyo2021	Geib Phil R. (1996) Archaic Occupancy of the Glen Canyon Region. In Glen Canyon Revisited edited by Phil R. Geib Anthropological Papers No. 119 University of Utah Press Salt Lake City.
AA-10379	6785	60	TEXTILE	plain weave yucca sandal	-25	AMS	-112.7846902	39.70276212	1		42JB394	Dust Devil site	USA	Utah	North America	UWyo2021	GEIB 1994; Geib 1996 2000; Geib Phil R. (1996) Archaic Occupancy of the Glen Canyon Region. In Glen Canyon Revisited edited by Phil R. Geib Anthropological Papers No. 119 University of Utah Press Salt Lake City.
AA-112765	966	31	TEXTILE	Yucca Warps and Wefts twined sandel	-10.4	AMS	-109.8047758	37.62613637	1			Grand Gulch	USA	Utah	North America	UWyo2021	Bellorado 2020-Leaving Footprints in the Ancient Southwest
AA-112766	895	32	TEXTILE	Yucca Warps and Wefts	-10.2	AMS	-109.8047758	37.62613637	1			Grand Gulch	USA	Utah	North America	UWyo2021	Bellorado 2020-Leaving Footprints in the Ancient Southwest
AA-112767	850	21	TEXTILE	Yucca Warps and Wefts	-10.6	AMS	-109.8047758	37.62613637	1			Grand Gulch	USA	Utah	North America	UWyo2021	Bellorado 2020-Leaving Footprints in the Ancient Southwest
AA-112768	839	20	TEXTILE	Yucca Warps and Wefts	-11.8	AMS	-109.8047758	37.62613637	1			Grand Gulch	USA	Utah	North America	UWyo2021	Bellorado 2020-Leaving Footprints in the Ancient Southwest
AA-112769	794	22	TEXTILE	Yucca Warps and Wefts	-11.4	AMS	-109.8047758	37.62613637	1			Grand Gulch	USA	Utah	North America	UWyo2021	Bellorado 2020-Leaving Footprints in the Ancient Southwest
AA-112770	970	22	TEXTILE	Yucca Warps and Wefts	-12.1	AMS	-109.8047758	37.62613637	1			Grand Gulch	USA	Utah	North America	UWyo2021	Bellorado 2020-Leaving Footprints in the Ancient Southwest
AA-112772	965	31	TEXTILE	Yucca Warps and Wefts twined sandel	-10.7	AMS	-109.8047758	37.62613637	1			Allen Canyon	USA	Utah	North America	UWyo2021	Bellorado 2020-Leaving Footprints in the Ancient Southwest
AA-112773	827	28	TEXTILE	Yucca Warps and Wefts	-13.2	AMS	-109.8047758	37.62613637	1			Allen Canyon	USA	Utah	North America	UWyo2021	Bellorado 2020-Leaving Footprints in the Ancient Southwest
AA-112774	981	26	TEXTILE	Yucca Warps and Wefts	-10.4	AMS	-109.8047758	37.62613637	1			Allen Canyon	USA	Utah	North America	UWyo2021	Bellorado 2020-Leaving Footprints in the Ancient Southwest
AA-13003	5810	70	TEXTILE	yucca of warp-faced plain weave sandal	-23.5	AMS	-111.8879236	37.28524787	1		42KA433	Benchmark Cave	USA	Utah	North America	UWyo2021	Geib Phil R. (1996) Archaic Occupancy of the Glen Canyon Region. In Glen Canyon Revisited edited by Phil R. Geib Anthropological Papers No. 119 University of Utah Press Salt Lake City.
AA-13004	3210	55	TEXTILE	yucca of warp-faced plain weave sandal	-23.3	AMS	-111.8879236	37.28524787	1		42KA433	Benchmark Cave	USA	Utah	North America	UWyo2021	Geib Phil R. (1996) Archaic Occupancy of the Glen Canyon Region. In Glen Canyon Revisited edited by Phil R. Geib Anthropological Papers No. 119 University of Utah Press Salt Lake City.
AA-13005	6390	65	TEXTILE	Plain weave sandal from Stratum IVc.	-22	AMS	-110.9038429	38.32448573	1		42WN420	Cowboy Cave	USA	Utah	North America	UWyo2021	Geib Phil R. (1996) Archaic Occupancy of the Glen Canyon Region. In Glen Canyon Revisited edited by Phil R. Geib Anthropological Papers No. 119 University of Utah Press Salt Lake City.
AA-13006	6385	85	TEXTILE	Plain weave sandals from Stratum IVb.	-21.9	AMS	-110.9038429	38.32448573	1		42WN420	Cowboy Cave	USA	Utah	North America	UWyo2021	Geib Phil R. (1996) Archaic Occupancy of the Glen Canyon Region. In Glen Canyon Revisited edited by Phil R. Geib Anthropological Papers No. 119 University of Utah Press Salt Lake City.
AA-13007	6350	85	TEXTILE	Plain weave sandal from Feature 54	-22.9	AMS	-110.9038429	38.32448573	1		42WN421	Jim Walters Cave	USA	Utah	North America	UWyo2021	Geib Phil R. (1996) Archaic Occupancy of the Glen Canyon Region. In Glen Canyon Revisited edited by Phil R. Geib Anthropological Papers No. 119 University of Utah Press Salt Lake City.
AA-20338	4638	94	BONE	Marmota	-20.2	AMS	-113.0819202	41.52113643	1		42BO36	Hogup Cave	USA	Utah	North America	UWyo2021	Martin et al. 2017
AA-20339	4586	94	BONE	Lepus	-19.2	AMS	-113.0819202	41.52113643	1		42BO36	Hogup Cave	USA	Utah	North America	UWyo2021	Martin et al. 2017
AA-20340	6370	111	BONE	Lepus	-18.4	AMS	-113.0819202	41.52113643	1		42BO36	Hogup Cave	USA	Utah	North America	UWyo2021	Martin et al. 2017
AA-20341	6484	117	BONE	Lepus	-19.6	AMS	-113.0819202	41.52113643	1		42BO36	Hogup Cave	USA	Utah	North America	UWyo2021	Martin et al. 2017
AA-20342	4640	95	BONE	Lepus		AMS	-113.1310475	40.44881515	1		42TO13	Danger Cave	USA	Utah	North America	UWyo2021	Rhode and Madsen 1998 Pine Nut Use in the Early Holoceneâ€¦; Mullen 1997 Mammalian Response to Pleistocene/Holocene...
AA-20343	4560	95	BONE	Lepus		AMS	-113.1310475	40.44881515	1		42TO13	Danger Cave	USA	Utah	North America	UWyo2021	Rhode and Madsen 1998 Pine Nut Use in the Early Holoceneâ€¦; Mullen 1997 Mammalian Response to Pleistocene/Holocene...
AA-20344	2150	75	BONE	Lepus		AMS	-113.1310475	40.44881515	1		42TO13	Danger Cave	USA	Utah	North America	UWyo2021	Rhode and Madsen 1998 Pine Nut Use in the Early Holoceneâ€¦; Mullen 1997 Mammalian Response to Pleistocene/Holocene...
AA-20345	2450	75	BONE	Lepus		AMS	-113.1310475	40.44881515	1		42TO13	Danger Cave	USA	Utah	North America	UWyo2021	Rhode and Madsen 1998 Pine Nut Use in the Early Holoceneâ€¦; Mullen 1997 Mammalian Response to Pleistocene/Holocene...
AA-20856	2274	71	BONE	Lepus	-19.4	AMS	-113.0819202	41.52113643	1		42BO36	Hogup Cave	USA	Utah	North America	UWyo2021	Martin et al. 2017
AA-20857	1951	70	BONE	Lepus	-19.8	AMS	-113.0819202	41.52113643	1		42BO36	Hogup Cave	USA	Utah	North America	UWyo2021	Martin et al. 2017
AA-20858	7961	102	BONE	Marmota	-19	AMS	-113.0819202	41.52113643	1		42BO36	Hogup Cave	USA	Utah	North America	UWyo2021	Martin et al. 2017
AA-20859	10600	250	BONE	Lepus		AMS	-113.1310475	40.44881515	1		42TO13	Danger Cave	USA	Utah	North America	UWyo2021	Jennings 1957; Rhode et al 2006; Tamers et al 1964; Madsen and Rhode 1990; filtered per criteria in Goebel et al 2007
AA-21521	1560	85	BONE	Lepus		AMS	-113.1310475	40.44881515	1		42TO13	Danger Cave	USA	Utah	North America	UWyo2021	Rhode and Madsen 1998 Pine Nut Use in the Early Holoceneâ€¦; Mullen 1997 Mammalian Response to Pleistocene/Holocene...
AA-21522	4700	20	BONE	Lepus		AMS	-113.1310475	40.44881515	1		42TO13	Danger Cave	USA	Utah	North America	UWyo2021	Rhode and Madsen 1998 Pine Nut Use in the Early Holoceneâ€¦; Mullen 1997 Mammalian Response to Pleistocene/Holocene...
AA-3623	7410	120	SEEDS	Limber Pine Nut Hull		AMS	-113.1310475	40.44881515	1		42TO13	Danger Cave	USA	Utah	North America	UWyo2021	Jennings 1957; Rhode et al 2006; Tamers et al 1964; Madsen and Rhode 1990; filtered per criteria in Goebel et al 2007
AA-4172	1310	100	SEEDS	bean		AMS	-111.8879236	37.28524787	1		42KA2546	Bechan Cave	USA	Utah	North America	UWyo2021	Agenbroad et al 1990 Glen Canyon Quat Studies
AA-4173	1400	150	SEEDS	squash		AMS	-111.8879236	37.28524787	1		42KA2546	Bechan Cave	USA	Utah	North America	UWyo2021	Agenbroad et al 1990 Glen Canyon Quat Studies
AA-4174	1240	180	SEEDS	Zea mays		RADIOMETRIC	-111.8879236	37.28524787	1		42KA2546	Bechan Cave	USA	Utah	North America	UWyo2021	Agenbroad et al 1990 Glen Canyon Quat Studies
AA-43119	1670	140	LEATHER	Dog Skin	-21.6	AMS	-109.8047758	37.62613637	1		42SA19114	Sand Dune Cave (NA-7523)	USA	Utah	North America	UWyo2021	Geib 2004
AA-43120	1855	50	TEXTILE	Yucca Cordage	-9.1	AMS	-109.8047758	37.62613637	1		42SA19114	Sand Dune Cave (NA-7523)	USA	Utah	North America	UWyo2021	Geib 2004
AA-43121	1790	50	LEATHER	Prairie Dog Skin	-22.5	AMS	-109.8047758	37.62613637	1		42SA19114	Sand Dune Cave (NA-7523)	USA	Utah	North America	UWyo2021	Geib 2004
AA-5223	675	55	CHARCOAL	paint pigment	-25.4	AMS	-111.8879236	37.28524787	1		42KA2739	Ceremonial Cave	USA	Utah	North America	UWyo2021	GEIB & FAIRLEY 1992 p. 164-AMS date -Note: site adjacent to Dios Blancos -divergent range of dates p. 164; Metcalfe 1999.
AA-5224	1600	50	SEEDS	Zea mays kernels	-10.3	AMS	-111.4432102	37.85506482	1		42GA288	Triangle Cave	USA	Utah	North America	UWyo2021	Geib 1993:Table 1
AA-64982	6217	44	TEXTILE	bag Twining		AMS	-113.0819202	41.52113643	1		42BO36	Hogup Cave	USA	Utah	North America	UWyo2021	Adovasio 1970: Figure 96b
AA-64983	8200	51	TEXTILE	bag Twining		AMS	-113.1310475	40.44881515	1		42TO13	Danger Cave	USA	Utah	North America	UWyo2021	Jennings 1957 pg. 260: Table 31 Series 2.; Rudy 1957: Figure 220c; NSM 2005
AA-64984	6586	51	TEXTILE	bag Twining		AMS	-113.1310475	40.44881515	1		42TO13	Danger Cave	USA	Utah	North America	UWyo2021	Jennings 1957pg.240:Figure 220b pg. 241:Figure 221 pg. 260:Table 21. Series 2.; NSM 2005
AA-65793	1150	40	LEATHER			AMS	-109.8047758	37.62613637	1		42SA	Great Gallery	USA	Utah	North America	UWyo2021	Geib and Robins 2008
AA-65794	1190	40	LEATHER	Pouch with Tools		AMS	-109.8047758	37.62613637	1		42SA	Great Gallery	USA	Utah	North America	UWyo2021	Geib and Robins 2008
AA-65795	1130	40	SEEDS			AMS	-109.8047758	37.62613637	1		42SA	Great Gallery	USA	Utah	North America	UWyo2021	Geib and Robins 2008
AA-70978	6760	49	TEXTILE	Bag Twining		AMS	-113.1310475	40.44881515	1		42TO13	Danger Cave	USA	Utah	North America	UWyo2021	Jennings 1957 pg. 260: Table 31 Series 2.; : NSM 2007
AA-70979	6248	56	TEXTILE	Basket Twining		AMS	-113.0819202	41.52113643	1		42BO36	Hogup Cave	USA	Utah	North America	UWyo2021	NSM 2005
AA-74506	6118	43	TEXTILE	basket fragment			-113.1310475	40.44881515	1		42TO13	Danger Cave	USA	Utah	North America	UWyo2021	Madsen pers com. 2020
AA-74507	7519	42	TEXTILE	Basketry		AMS	-110.9038429	38.32448573	1		42WN420	Cowboy Cave	USA	Utah	North America	UWyo2021
AA-74508	7765	47	TEXTILE	Coiled basketry		AMS	-110.9038429	38.32448573	1		42WN420	Cowboy Cave	USA	Utah	North America	UWyo2021	Geib and Jolie:2008; Figure 7
AA-74510	6447	55	TEXTILE	Coiled basketry		AMS	-110.9038429	38.32448573	1		42WN420	Cowboy Cave	USA	Utah	North America	UWyo2021
AA-74511	6404	52	TEXTILE	Coiled basketry		AMS	-110.9038429	38.32448573	1		42WN420	Cowboy Cave	USA	Utah	North America	UWyo2021
AA-74512	7625	40	TEXTILE	Basketry/Cordage		AMS	-110.9038429	38.32448573	1		42WN420	Cowboy Cave	USA	Utah	North America	UWyo2021	Geib and Jolie 2017
AA-74513	3644	42	TEXTILE	Coiled basketry		AMS	-110.9038429	38.32448573	1		42WN420	Cowboy Cave	USA	Utah	North America	UWyo2021
AA-77641	8289	50	TEXTILE	Basketry Twining		AMS	-113.1310475	40.44881515	1		42TO13	Danger Cave	USA	Utah	North America	UWyo2021	Jennings 1957 pg. 260: Table 31 Series 1.
AA-78584	7657	34	FECES			AMS	-110.9038429	38.32448573	1		42WN420	Cowboy Cave	USA	Utah	North America	UWyo2021	Geib and Jolie 2018:210
AA-78585	7641	38	FECES			AMS	-110.9038429	38.32448573	1		42WN420	Cowboy Cave	USA	Utah	North America	UWyo2021	Geib and Jolie 2018:210
AA-78586	7722	47	FECES			AMS	-110.9038429	38.32448573	1		42WN420	Cowboy Cave	USA	Utah	North America	UWyo2021	Geib and Jolie 2018:210
AA-78587	7717	48	FECES			AMS	-110.9038429	38.32448573	1		42WN420	Cowboy Cave	USA	Utah	North America	UWyo2021	Geib and Jolie 2018:210
AA-78588	7646	47	FECES			AMS	-110.9038429	38.32448573	1		42WN420	Cowboy Cave	USA	Utah	North America	UWyo2021	Geib and Jolie 2018:210
AA-78589	7729	34	FECES			AMS	-110.9038429	38.32448573	1		42WN420	Cowboy Cave	USA	Utah	North America	UWyo2021	Geib and Jolie 2018:210
AA-78591	6516	50	FECES			AMS	-110.9038429	38.32448573	1		42WN420	Cowboy Cave	USA	Utah	North America	UWyo2021	Geib and Jolie 2018:210
AA-78592	6472	45	FECES			AMS	-110.9038429	38.32448573	1		42WN420	Cowboy Cave	USA	Utah	North America	UWyo2021	Geib and Jolie 2018:210
AA-78593	6192	44	FECES			AMS	-110.9038429	38.32448573	1		42WN420	Cowboy Cave	USA	Utah	North America	UWyo2021	Geib and Jolie 2018:210
AA-78594	6183	43	FECES			AMS	-110.9038429	38.32448573	1		42WN420	Cowboy Cave	USA	Utah	North America	UWyo2021	Geib and Jolie 2018:210
AA-78595	7652	47	FECES	Homo sapiens		AMS	-110.9038429	38.32448573	1		42WN421	Jim Walters Cave	USA	Utah	North America	UWyo2021	Geib and Jolie 2017
AA-78596	7455	45	FECES	Homo sapiens		AMS	-110.9038429	38.32448573	1		42WN421	Jim Walters Cave	USA	Utah	North America	UWyo2021	Geib and Jolie 2017
AA-78597	7667	47	FECES	Homo sapiens		AMS	-110.9038429	38.32448573	1		42WN421	Jim Walters Cave	USA	Utah	North America	UWyo2021	Geib and Jolie 2017
AA-78631	902	40	TEETH	Dentin		AMS	-111.4432102	37.85506482	1		42GA5863	North Creek Shelter	USA	Utah	North America	UWyo2021	Louderback and Pavlik 2017- Starch granule evidence for the earliest potato use in North America
AA-81138	1211	37	TEXTILE	Basketry	-25		-109.8047758	37.62613637	1		42SA19113	Dust Devil Cave	USA	Utah	North America	UWyo2021	Phil Geib personal communication 2020
AA-81544	1231	36	TEXTILE	Sandal		AMS	-113.5047752	37.28055198	1		42WS4230		USA	Utah	North America	UWyo2021	Yoder 2009- Puebloan plain-weave pointed/rounded-toe sandals
AA-81775	7615	50	TEXTILE	basketry	-23.7	AMS	-109.8047758	37.62613637	1		42SA19113	Dust Devil Cave (NA-7613)	USA	Utah	North America	UWyo2021	Geib and Jolie 2017
AA-81776	2245	38	TEXTILE	Basketry	-23		-109.8047758	37.62613637	1		42SA19113	Dust Devil Cave (NA-7613)	USA	Utah	North America	UWyo2021	Phil Geib personal communication 2020
AA-81777	8630	55	TEXTILE	basketry	-24.6	AMS	-109.8047758	37.62613637	1		42SA19113	Dust Devil Cave (NA-7613)	USA	Utah	North America	UWyo2021	Geib and Jolie 2017
AA-81784	8553	53	FECES	Homo sapiens	-20.2	AMS	-109.8047758	37.62613637	1		42SA19113	Dust Devil Cave (NA-7613)	USA	Utah	North America	UWyo2021	Geib and Jolie 2017
AA-81785	8258	54	FECES	Homo sapiens prickly pear	-20.1	AMS	-109.8047758	37.62613637	1		42SA19113	Dust Devil Cave (NA-7613)	USA	Utah	North America	UWyo2021	Geib and Jolie 2017
AA-81786	7813	51	FECES	Homo sapiens prickly pear	-15.9	AMS	-109.8047758	37.62613637	1		42SA19113	Dust Devil Cave (NA-7613)	USA	Utah	North America	UWyo2021	Geib and Jolie 2017
AA-81787	8967	60	FECES	Homo sapiens pine nut hulls	-20.1	AMS	-109.8047758	37.62613637	1		42SA19113	Dust Devil Cave (NA-7613)	USA	Utah	North America	UWyo2021	Geib and Jolie 2017
AA-81788	8026	55	FECES	Homo sapiens sunflower hulls	-18.5	AMS	-109.8047758	37.62613637	1		42SA19113	Dust Devil Cave (NA-7613)	USA	Utah	North America	UWyo2021	Geib and Jolie 2017
AA-81789	7711	62	FECES	Homo sapiens	-19.1	AMS	-109.8047758	37.62613637	1		42SA19113	Dust Devil Cave (NA-7613)	USA	Utah	North America	UWyo2021	Geib and Jolie 2017
AA-81790	8751	57	FECES	Homo sapiens	-19.9	AMS	-109.8047758	37.62613637	1		42SA19113	Dust Devil Cave (NA-7613)	USA	Utah	North America	UWyo2021	Geib and Jolie 2017
AA-81938	971	35	TEXTILE	Sandals		AMS	-109.8047758	37.62613637	1		42SAÃ	Poncho House (NA-2660)	USA	Utah	North America	UWyo2021	Yoder 2009- Puebloan plain-weave pointed/rounded-toe sandals
AA-82453	1347	37	TEXTILE	Sandal		AMS	-109.8047758	37.62613637	1		42SA3397	Dry Wash Cave (aka 42SA3398 or 3399)	USA	Utah	North America	UWyo2021	Yoder 2009- Puebloan plain-weave pointed/rounded-toe sandals
AA-82695	7885	65	TEXTILE	sandal		AMS	-110.9038429	38.32448573	1		42WN421	Jim Walters Cave	USA	Utah	North America	UWyo2021	Geib and Jolie 2017
AA-82696	6476	56	FECES	Homo sapiens		AMS	-110.9038429	38.32448573	1		42WN420	Cowboy Cave	USA	Utah	North America	UWyo2021	Geib and Jolie 2017
AA-83182	1174	38	TEXTILE	Sandal		AMS			0		42Ã	Canyons of the Colorado	USA	Utah	North America	UWyo2021	Yoder 2009- Puebloan plain-weave pointed/rounded-toe sandals
AA-83183	1273	48	TEXTILE	Sandal		AMS			0		42Ã	Canyons of the Colorado	USA	Utah	North America	UWyo2021	Yoder 2009- Puebloan plain-weave pointed/rounded-toe sandals
AA-8359	753	57	OTHER	Paint Pigment		AMS	-109.8047758	37.62613637	1		42SA1614	All American Man	USA	Utah	North America	UWyo2021	Chaffee et al. 1994:778
AA-8361	575	68	OTHER	Paint Pigment		AMS	-109.8047758	37.62613637	1		42SA1614	All American Man	USA	Utah	North America	UWyo2021	Chaffee et al. 1994:778
AA-83831	1119	28	TEXTILE	Sandal		AMS			0		42Ã	Cottonwood Canyon	USA	Utah	North America	UWyo2021	Yoder 2009- Puebloan plain-weave pointed/rounded-toe sandals
AA-83832	1324	38	TEXTILE	Sandal		AMS			0		42Ã	Cottonwood Canyon	USA	Utah	North America	UWyo2021	Yoder 2009- Puebloan plain-weave pointed/rounded-toe sandals
AA-84184	7837	48	FECES	Homo sapiens prickly pear	-16	AMS	-109.8047758	37.62613637	1		42SA19113	Dust Devil Cave (NA-7613)	USA	Utah	North America	UWyo2021	Geib and Jolie 2017
AA-84185	8955	51	FECES	Homo sapiens	-19.6	AMS	-109.8047758	37.62613637	1		42SA19113	Dust Devil Cave (NA-7613)	USA	Utah	North America	UWyo2021	Geib and Jolie 2017
AA-84948	1839	36	SEEDS	Zea mays		AMS	-109.8047758	37.62613637	1		42SA3714	Turkey Pen Ruin	USA	Utah	North America	UWyo2021	BLAKE AND BENZ 2010
AA-84958	1198	37	CHARCOAL		-20.7	AMS	-110.5888235	39.6482186	1		42CB2316	Little Village Site	USA	Utah	North America	UWyo2021	Barlow 2016-Farming Foraging and Remote Storage
AA-85172	8957	54	FECES	Homo sapiens	-24.3	AMS	-109.8047758	37.62613637	1		42SA19113	Dust Devil Cave (NA-7613)	USA	Utah	North America	UWyo2021	Geib and Jolie 2017
AA-85173	8236	52	FECES	Homo sapiens	-21.3	AMS	-109.8047758	37.62613637	1		42SA19113	Dust Devil Cave (NA-7613)	USA	Utah	North America	UWyo2021	Geib and Jolie 2017
AA-85174	8254	52	FECES	Homo sapiens	-15	AMS	-109.8047758	37.62613637	1		42SA19113	Dust Devil Cave (NA-7613)	USA	Utah	North America	UWyo2021	Geib and Jolie 2017
AA-85175	7939	53	FECES	Homo sapiens (opuntia fiber)	-18.8	AMS	-109.8047758	37.62613637	1		42SA19113	Dust Devil Cave (NA-7613)	USA	Utah	North America	UWyo2021	Geib and Jolie 2017
AA-85176	7691	50	FECES	Homo sapiens	-17.6	AMS	-109.8047758	37.62613637	1		42SA19113	Dust Devil Cave (NA-7613)	USA	Utah	North America	UWyo2021	Geib and Jolie 2017
AA-86147	2148	42	LEATHER	sinew	-17.6	AMS			0		42Ã	Moqui Cave 2	USA	Utah	North America	UWyo2021	Geib 2016
AA-86154	6348	48	TEXTILE	Basketry		AMS	-110.9038429	38.32448573	1		42WN420	Cowboy Cave	USA	Utah	North America	UWyo2021	Geib and Jolie 2017
AA-86155	6422	46	TEXTILE	Basketry		AMS	-110.9038429	38.32448573	1		42WN420	Cowboy Cave	USA	Utah	North America	UWyo2021	Geib and Jolie 2017
AA-86157	6907	47	TEXTILE	Basketry		AMS	-110.9038429	38.32448573	1		42WN420	Cowboy Cave	USA	Utah	North America	UWyo2021	Geib and Jolie 2017
AA-86158	6419	48	TEXTILE	Basketry		AMS	-110.9038429	38.32448573	1		42WN420	Cowboy Cave	USA	Utah	North America	UWyo2021	Geib and Jolie 2017
AA-86159	6395	41	TEXTILE	Basketry		AMS	-110.9038429	38.32448573	1		42WN420	Cowboy Cave	USA	Utah	North America	UWyo2021	Geib and Jolie 2017
AA-8625	3400	65	OTHER	paint from rock art	-26.1	AMS	-110.9038429	38.32448573	1		42WN418	Great Gallery	USA	Utah	North America	UWyo2021	Tipps 1995
AA-87504	1494	37	CHARCOAL		-14	AMS			0		42Ã	Upper Escalante River	USA	Utah	North America	UWyo2021	Hayden Anne E. Reconstructing the Holocene Arroyo History of the Upper Escalante River Southern Utah Using Optically Stimulated Luminescence (OSL) and Radiocarbon Dating (2011). All Graduate Theses and Dissertations. Paper 1105. http://digitalcommons.usu.edu/etd/1105
AA-87852	1956	37	WOOD			AMS	-109.8047758	37.62613637	1		42SA	Cave Ã Kanab	USA	Utah	North America	UWyo2021	Geib 2016
AA-89632	7526	70	TEETH	Dentin		AMS	-111.4432102	37.85506482	1		42GA5863	North Creek Shelter	USA	Utah	North America	UWyo2021	Louderback and Pavlik 2017- Starch granule evidence for the earliest potato use in North America
AA-89633	9556	84	BONE	Collagen		AMS	-111.4432102	37.85506482	1		42GA5863	North Creek Shelter	USA	Utah	North America	UWyo2021	Louderback and Pavlik 2017- Starch granule evidence for the earliest potato use in North America
AA-89634	196	38	BONE	Collagen		AMS	-111.4432102	37.85506482	1		42GA5863	North Creek Shelter	USA	Utah	North America	UWyo2021	Louderback and Pavlik 2017- Starch granule evidence for the earliest potato use in North America
AA-89635	9401	82	TEETH	coll/dent		AMS	-111.4432102	37.85506482	1		42GA5863	North Creek Shelter	USA	Utah	North America	UWyo2021	Louderback and Pavlik 2017- Starch granule evidence for the earliest potato use in North America
AA-89636	8816	78	BONE	collagen		AMS	-111.4432102	37.85506482	1		42GA5863	North Creek Shelter	USA	Utah	North America	UWyo2021	Louderback and Pavlik 2017- Starch granule evidence for the earliest potato use in North America
AA-89637	9406	96	TEETH	Dentin		AMS	-111.4432102	37.85506482	1		42GA5863	North Creek Shelter	USA	Utah	North America	UWyo2021	Louderback and Pavlik 2017- Starch granule evidence for the earliest potato use in North America
AA-89638	9384	91	TEETH	coll/dent		AMS	-111.4432102	37.85506482	1		42GA5863	North Creek Shelter	USA	Utah	North America	UWyo2021	Louderback and Pavlik 2017- Starch granule evidence for the earliest potato use in North America
AA-89639	9736	95	TEETH	Dentin		AMS	-111.4432102	37.85506482	1		42GA5863	North Creek Shelter	USA	Utah	North America	UWyo2021	Louderback and Pavlik 2017- Starch granule evidence for the earliest potato use in North America
AA-89640	9490	92	BONE	collagen		AMS	-111.4432102	37.85506482	1		42GA5863	North Creek Shelter	USA	Utah	North America	UWyo2021	Louderback and Pavlik 2017- Starch granule evidence for the earliest potato use in North America
AA-89641	9237	83	BONE	collagen		AMS	-111.4432102	37.85506482	1		42GA5863	North Creek Shelter	USA	Utah	North America	UWyo2021	Louderback and Pavlik 2017- Starch granule evidence for the earliest potato use in North America
AA-89642	9642	84	BONE	O. hemionus		AMS	-111.4432102	37.85506482	1		42GA5863	North Creek Shelter	USA	Utah	North America	UWyo2021	Louderback and Pavlik 2017- Starch granule evidence for the earliest potato use in North America
AA-89643	9733	84	BONE	O. hemionus collage		AMS	-111.4432102	37.85506482	1		42GA5863	North Creek Shelter	USA	Utah	North America	UWyo2021	Louderback and Pavlik 2017- Starch granule evidence for the earliest potato use in North America
AA-89645	9739	81	BONE	O. hemionus collage		AMS	-111.4432102	37.85506482	1		42GA5863	North Creek Shelter	USA	Utah	North America	UWyo2021	Louderback and Pavlik 2017- Starch granule evidence for the earliest potato use in North America
AA-9116	2100	50	CHARCOAL	paint from rock art	-23.6	AMS	-109.5700352	38.98204332	1		42GR382	Bartlett Flat Pictographs	USA	Utah	North America	UWyo2021	Tipps 1995
AA-9179	2710	70	OTHER	pigment from rock art	-21.1	AMS	-109.8047758	37.62613637	1		42SA20615	White Bird Shelter	USA	Utah	North America	UWyo2021	Tipps 1995:156
AA-99773	2089	38	LEATHER		-20.4		-109.8047758	37.62613637	1		42SAGGG		USA	Utah	North America	UWyo2021	MS Berry Database
Aeon-2599	840	20	SEEDS	cotton seed		AMS	-111.8879236	37.28524787	1		42KA433	Benchmark Cave	USA	Utah	North America	UWyo2021	Bostwick pers com. 2020
Beta-100262	870	80	SEEDS	Zea mays	-13.7		-111.8879236	37.28524787	1		42KA3976	Arroyo Site	USA	Utah	North America	UWyo2021	MCFADDEN 2000A
Beta-101263	1350	70	SEEDS	Zea mays	-11.4		-111.4432102	37.85506482	1		42GA4055		USA	Utah	North America	UWyo2021	JANETSKI ET AL. 2005
Beta-101264	720	70	CHARCOAL				-111.6703411	40.11994769	1		42UT813	Kay's Cabin	USA	Utah	North America	UWyo2021	Janetski 2016 - Fremont Occupation of the Utah Valley Uplands
Beta-101266	300	70	CHARCOAL		-25.4		-111.4432102	37.85506482	1		42GA3954		USA	Utah	North America	UWyo2021	JANETSKI ET AL. 2005
Beta-101267	2180	80	CHARCOAL		-22.7		-111.4432102	37.85506482	1		42GA3987		USA	Utah	North America	UWyo2021	JANETSKI ET AL. 2005
Beta-101268	2120	60	CHARCOAL				-111.4432102	37.85506482	1		42GA4001		USA	Utah	North America	UWyo2021	JANETSKI ET AL. 2005
Beta-101269	1460	60	CHARCOAL	Multiple Types Charcoal	-23.4		-111.4432102	37.85506482	1		42GA4001		USA	Utah	North America	UWyo2021	Richens et al. 1997:221; Janetski et al. 2005:231
Beta-101422	690	40	CHARCOAL				-109.5700352	38.98204332	1		42GR2741	Arches' Numic site	USA	Utah	North America	UWyo2021	NANCY COULAM PERSONAL COMMUNICATION
Beta-101423	2050	60	CHARCOAL				-111.4432102	37.85506482	1		42GA3863	Doll House No. 3	USA	Utah	North America	UWyo2021	Nancy Coulam personal communication
Beta-10158	940	70	CHARCOAL			RADIOMETRIC	-111.8043706	38.74787517	1		42SV1446	Trail Mt. Rockshelter	USA	Utah	North America	UWyo2021	TALBOT ET AL. 1998; JANETSKI et al1985 p. 50; WILDE et al. 1994 p. 185 Fremont gray sherds/pts. SITE 42SV1446
Beta-10160	230	50	CHARCOAL			RADIOMETRIC	-111.8043706	38.74787517	1		42SV1446	Trail Mt. Rockshelter	USA	Utah	North America	UWyo2021	METCALFE 1999; Janetski et al 1985c; Talbot et al 1998: table 81; WILDE et al. 199
Beta-10161	280	60	CHARCOAL				-111.8043706	38.74787517	1		42SV1518	North Cedars Cave	USA	Utah	North America	UWyo2021	TALBOT ET AL. 1998; JANETSKI et al.1985 p. 50; WILDE et al. 1995
Beta-10162	430	80	CHARCOAL				-111.8043706	38.74787517	1		42SV1518	North Cedars Cave	USA	Utah	North America	UWyo2021	TALBOT ET AL. 1998; JANETSKI et al.1985 p. 50; WILDE et al. 1995
Beta-10163	880	70	WOOD	Burned Log			-111.8043706	38.74787517	1		42SV1518	North Cedars Cave	USA	Utah	North America	UWyo2021	TALBOT ET AL. 1998; JANETSKI et al.1985 p. 50; WILDE et al. 1995
Beta-101929	460	40	CHARCOAL	Chenopodiaceae Charcoal		AMS	-111.9235357	40.66741986	1		42SL230	Salt Lake Airport Site	USA	Utah	North America	UWyo2021	ALLISON 2002
Beta-102492	1840	50	SEEDS	Zea mays cob	-9.3		-109.8047758	37.62613637	1		42SA	Desha Cave 1	USA	Utah	North America	UWyo2021	Geib Phil R. and Kimberly Spurr (2000) The Basketmaker II-III Transition on the Rainbow Plateau. In Foundations of Anasazi Culture: The Basketmaker-Pueblo Transition. Edited by Paul F. Reed University of Utah Press Salt Lake City.
Beta-102493	1730	60	SEEDS	Zea mays cob	-9.3		-109.8047758	37.62613637	1		42SA	Desha Cave 1	USA	Utah	North America	UWyo2021	Geib Phil R. and Kimberly Spurr (2000) The Basketmaker II-III Transition on the Rainbow Plateau. In Foundations of Anasazi Culture: The Basketmaker-Pueblo Transition. Edited by Paul F. Reed University of Utah Press Salt Lake City.
Beta-102494	1670	80	WOOD	Juniper Bark	-20.9		-109.8047758	37.62613637	1		42SA	Desha Cave 1	USA	Utah	North America	UWyo2021	Geib Phil R. and Kimberly Spurr (2000) The Basketmaker II-III Transition on the Rainbow Plateau. In Foundations of Anasazi Culture: The Basketmaker-Pueblo Transition. Edited by Paul F. Reed University of Utah Press Salt Lake City.
Beta-102495	1590	70	WOOD	Juniper bark	-22.5		-109.8047758	37.62613637	1		42SA	Desha Cave 2	USA	Utah	North America	UWyo2021	Geib Phil R. and Kimberly Spurr (2000) The Basketmaker II-III Transition on the Rainbow Plateau. In Foundations of Anasazi Culture: The Basketmaker-Pueblo Transition. Edited by Paul F. Reed University of Utah Press Salt Lake City.
Beta-102496	1880	60	WOOD	Juniper bark	-22.8		-109.8047758	37.62613637	1		42SA	Desha Cave 2	USA	Utah	North America	UWyo2021	Geib Phil R. and Kimberly Spurr (2000) The Basketmaker II-III Transition on the Rainbow Plateau. In Foundations of Anasazi Culture: The Basketmaker-Pueblo Transition. Edited by Paul F. Reed University of Utah Press Salt Lake City.
Beta-102672	1140	40	WOOD	Arrow shaft provenience unknown			-113.1310475	40.44881515	1		42TO392	Camels Back Cave	USA	Utah	North America	UWyo2021	Schmitt and Madsen 2005: table 31
Beta-104596	1740	40	SEEDS	Zea mays kernels	-9.7		-111.8879236	37.28524787	1		42KA1168	Cave du Pont	USA	Utah	North America	UWyo2021	Smiley and Robins 1997:Table A.1
Beta-104597	1770	40	SEEDS	Zea mays kernels	-9.4		-111.8879236	37.28524787	1		42KA1168	Cave du Pont	USA	Utah	North America	UWyo2021	Smiley and Robins 1997:Table A.1
Beta-105265	1020	40	CHARCOAL	from burial			-109.5188913	40.12476161	1		42UN1648	Iliff Gardner Burial	USA	Utah	North America	UWyo2021	Spangler 2002 Paradigms and Perspectives revsisted: A class I Overview of Cultural resourcesâ€¦
Beta-105819	370	50	CHARCOAL		-12.8	AMS	-113.5047752	37.28055198	1		42WS2810		USA	Utah	North America	UWyo2021	Talbot and Richens 2009:47
Beta-105820	2460	50	CHARCOAL		-18.9	AMS	-113.5047752	37.28055198	1		42WS2810		USA	Utah	North America	UWyo2021	Talbot and Richens 2009:47
Beta-105821	200	60	CHARCOAL				-113.5047752	37.28055198	1		42WS2814		USA	Utah	North America	UWyo2021	Talbot and Richins 2002
Beta-105822	100	50	CHARCOAL				-113.5047752	37.28055198	1		42WS2820	Dune Complex	USA	Utah	North America	UWyo2021	TALBOT AND RICHINS 2002
Beta-105823	2490	50	CHARCOAL		-13	AMS	-113.5047752	37.28055198	1		42WS2820	Dune Complex	USA	Utah	North America	UWyo2021	Talbot and Richins 2002
Beta-105824	340	80	CHARCOAL		-27.6		-113.5047752	37.28055198	1		42WS2820	Dune Complex	USA	Utah	North America	UWyo2021	Talbot and Richins 2002
Beta-105825	4090	60	CHARCOAL		-21.4	AMS	-113.5047752	37.28055198	1		42WS2820	Dune Complex	USA	Utah	North America	UWyo2021	Talbot and Richins 2002
Beta-105826	3450	50	CHARCOAL		-19.2	AMS	-113.5047752	37.28055198	1		42WS2820	Dune Complex	USA	Utah	North America	UWyo2021	Talbot and Richins 2002
Beta-105827	2980	50	CHARCOAL		-18.1	AMS	-113.5047752	37.28055198	1		42WS2820	Dune Complex	USA	Utah	North America	UWyo2021	Talbot and Richins 2002
Beta-105828	90	40	CHARCOAL		-20.5		-113.5047752	37.28055198	1		42WS2823	Shadow Shelter	USA	Utah	North America	UWyo2021	Talbot and Richins 2002
Beta-105829	90	50	CHARCOAL		-18.6		-113.5047752	37.28055198	1		42WS2827		USA	Utah	North America	UWyo2021	TALBOT AND RICHINS 2002
Beta-105830	1440	80	CHARCOAL		-14.9		-113.5047752	37.28055198	1		42WS2820	Dune Complex	USA	Utah	North America	UWyo2021	Talbot and Richins 2002
Beta-105831	1940	50	CHARCOAL		-23.3	AMS	-113.5047752	37.28055198	1		42WS2820	Dune Complex	USA	Utah	North America	UWyo2021	Talbot and Richins 2002
Beta-105833	4110	60	CHARCOAL			AMS	-113.5047752	37.28055198	1		42WS2820	Dune Complex	USA	Utah	North America	UWyo2021	Talbot and Richins 2002
Beta-106104	1140	60	CHARCOAL				-111.4432102	37.85506482	1		42GA4126		USA	Utah	North America	UWyo2021	MCFADDEN 2000A
Beta-106878	4060	50	CHARCOAL				-113.1310475	40.44881515	1		42TO392	Camels Back Cave	USA	Utah	North America	UWyo2021	Schmitt and Madsen 2005; Schmitt and Madsen 2002
Beta-106879	3630	50	CHARCOAL				-113.1310475	40.44881515	1		42TO392	Camels Back Cave	USA	Utah	North America	UWyo2021	Schmitt and Madsen 2005; Schmitt and Madsen 2002
Beta-106880	4650	40	CHARCOAL				-113.1310475	40.44881515	1		42TO392	Camels Back Cave	USA	Utah	North America	UWyo2021	Schmitt and Madsen 2005; Schmitt and Madsen 2002
Beta-106881	5180	90	CHARCOAL				-113.1310475	40.44881515	1		42TO392	Camels Back Cave	USA	Utah	North America	UWyo2021	Schmitt and Madsen 2005; Schmitt and Madsen 2002
Beta-106882	5630	60	CHARCOAL				-113.1310475	40.44881515	1		42TO392	Camels Back Cave	USA	Utah	North America	UWyo2021	Schmitt and Madsen 2005; Schmitt and Madsen 2002
Beta-107648	1240	80	SEEDS	Zea mays cob	-8.7		-111.4432102	37.85506482	1		42GA4158	Birch Creek Shelter	USA	Utah	North America	UWyo2021
Beta-107649	950	60	SEEDS	Zea mays cob	-10.7		-111.8879236	37.28524787	1		42KA1502		USA	Utah	North America	UWyo2021	MCFADDEN 2000A
Beta-107650	890	60	SEEDS	Zea mays cob	-10.5		-111.8879236	37.28524787	1		42KA4416		USA	Utah	North America	UWyo2021	MCFADDEN 2000A
Beta-107656	1360	70	SEEDS	Zea mays	-9.3		-110.9038429	38.32448573	1		42WN2130	Sleeping Rainbow Granary	USA	Utah	North America	UWyo2021	JANETSKI ET AL. 2005
Beta-107699	1330	40	CHARCOAL			RADIOMETRIC	-109.5078924	40.88732746	1		42DA545	Summit Springs Rockshelter	USA	Utah	North America	UWyo2021	Johnson and Loosle 2002
Beta-107701	600	40	CHARCOAL				-109.5078924	40.88732746	1		42DA599	Dutch John sites	USA	Utah	North America	UWyo2021	PUGH 2000
Beta-107702	2600	40	CHARCOAL			RADIOMETRIC	-109.5078924	40.88732746	1		42DA602		USA	Utah	North America	UWyo2021	LOOSLE AND JOHNSON (EDITORS) 2000
Beta-107703	1530	30	CHARCOAL			RADIOMETRIC	-109.5078924	40.88732746	1		42DA609		USA	Utah	North America	UWyo2021	LOOSLE AND JOHNSON (EDITORS) 2000
Beta-107704	1070	30	CHARCOAL				-109.5078924	40.88732746	1		42DA614	Dutch John sites	USA	Utah	North America	UWyo2021	Loosle and Johnson 2000:107
Beta-107705	3500	70	CHARCOAL			RADIOMETRIC	-109.5078924	40.88732746	1		42DA617	Dutch John sites	USA	Utah	North America	UWyo2021
Beta-107706	70	30	WOOD	piece of lean-to			-109.5078924	40.88732746	1		42DA679	Dutch John sites	USA	Utah	North America	UWyo2021
Beta-107707	1160	40	CHARCOAL				-109.5078924	40.88732746	1		42DA685	Dutch John sites	USA	Utah	North America	UWyo2021	LOOSLE AND JOHNSON (EDITORS) 2000
Beta-107708	1170	40	CHARCOAL				-109.5078924	40.88732746	1		42DA685	Dutch John sites	USA	Utah	North America	UWyo2021	LOOSLE 1999
Beta-107709	1060	30	CHARCOAL				-109.5078924	40.88732746	1		42DA686	Dutch John sites	USA	Utah	North America	UWyo2021	LOOSLE AND JOHNSON (EDITORS) 2000
Beta-107710	6310	60	CHARCOAL			RADIOMETRIC	-109.5078924	40.88732746	1		42DA690	Dutch John sites	USA	Utah	North America	UWyo2021
Beta-107711	4110	40	CHARCOAL			RADIOMETRIC	-109.5078924	40.88732746	1		42DA693	Dutch John sites	USA	Utah	North America	UWyo2021	LOOSLE 1999
Beta-107712	2040	60	CHARCOAL			RADIOMETRIC	-109.5078924	40.88732746	1		42DA696	Dutch John sites	USA	Utah	North America	UWyo2021	LOOSLE 1999
Beta-107713	1820	60	CHARCOAL			RADIOMETRIC	-109.5078924	40.88732746	1		42DA696	Dutch John sites	USA	Utah	North America	UWyo2021	Loosle 1999
Beta-108490	970	60	CHARCOAL	Juniper-Pine Charcoal	-22.6	RADIOMETRIC	-111.4432102	37.85506482	1		42GA2672	Lampstand Ruins	USA	Utah	North America	UWyo2021
Beta-108491	1060	50	CHARCOAL	Juniper Charcoal	-22.1	RADIOMETRIC	-111.4432102	37.85506482	1		42GA2672	Lampstand Ruins	USA	Utah	North America	UWyo2021
Beta-108492	1300	60	CHARCOAL	Multiple Types Charcoal	-20.9	RADIOMETRIC	-111.4432102	37.85506482	1		42GA3749	Lampstand Ruins hillside midden	USA	Utah	North America	UWyo2021
Beta-108493	1220	60	CHARCOAL	Juniper-Pine Charcoal	-22.9	RADIOMETRIC	-111.4432102	37.85506482	1		42GA3749	Lampstand Ruins hillside midden	USA	Utah	North America	UWyo2021
Beta-108494	890	70	CHARCOAL	Juniper-Pine Charcoal	-22.7	RADIOMETRIC	-111.4432102	37.85506482	1		42GA3749	Lampstand Ruins hillside midden	USA	Utah	North America	UWyo2021
Beta-108495	1280	60	CHARCOAL	Juniper-Pine Charcoal	-21.9		-111.4432102	37.85506482	1		42GA3749	Lampstand Ruins hillside midden	USA	Utah	North America	UWyo2021	Baadsgard and Fergusson 1999:19; Baadsgard and Janetski 2005:20
Beta-108496	920	70	CHARCOAL	Juniper-Pine Charcoal	-24.3		-110.9038429	38.32448573	1		42WN1097		USA	Utah	North America	UWyo2021	JANETSKI ET AL. 2005
Beta-108497	400	60	CHARCOAL	juniper	-21.3		-110.9038429	38.32448573	1		42WN2002		USA	Utah	North America	UWyo2021	JANETSKI ET AL. 2005
Beta-108498	1350	60	CHARCOAL	juniper	-20.9		-110.9038429	38.32448573	1		42WN2002		USA	Utah	North America	UWyo2021	JANETSKI ET AL. 2005
Beta-108499	1760	50	CHARCOAL	pine	-22.3		-110.9038429	38.32448573	1		42WN2062		USA	Utah	North America	UWyo2021	JANETSKI ET AL. 2005
Beta-108500	3520	60	CHARCOAL	pine	-22.2		-110.9038429	38.32448573	1		42WN2076		USA	Utah	North America	UWyo2021	JANETSKI ET AL. 2005
Beta-108501	1770	80	WOOD	cercocarpus	-23.2		-110.9038429	38.32448573	1		42WN2046		USA	Utah	North America	UWyo2021	JANETSKI ET AL. 2005
Beta-108502	1590	50	WOOD	pine	-20.9		-110.9038429	38.32448573	1		42WN2047		USA	Utah	North America	UWyo2021	JANETSKI ET AL. 2005
Beta-10900	950	80	CHARCOAL				-111.8043706	38.74787517	1		42SV1686	Five Finger Ridge	USA	Utah	North America	UWyo2021	Talbot and Wilde 1989: table 1; Talbot et al 2000; JANETSKI ET AL 1985; WILDE ET AL. 1994
Beta-10901	750	50	CHARCOAL				-111.8043706	38.74787517	1		42SV1686	Five Finger Ridge	USA	Utah	North America	UWyo2021	Talbot and Wilde 1989: table 1; Talbot et al 2000; JANETSKI ET AL 1985; WILDE ET AL. 1994
Beta-10902	750	50	CHARCOAL				-111.8043706	38.74787517	1		42SV1686	Five Finger Ridge	USA	Utah	North America	UWyo2021	Talbot and Wilde 1989: table 1; Talbot et al 2000; JANETSKI ET AL 1985; WILDE ET AL. 1994
Beta-10903	800	50	CHARCOAL				-111.8043706	38.74787517	1		42SV1686	Five Finger Ridge	USA	Utah	North America	UWyo2021	TALBOT ET AL. 2000; JANETSKI ET AL 1985; WILDE ET AL. 1994 P. 317
Beta-10904	1040	50	CHARCOAL				-111.8043706	38.74787517	1		42SV1686	Five Finger Ridge	USA	Utah	North America	UWyo2021	Talbot and Wilde 1989: table 1; Talbot et al 2000; JANETSKI ET AL 1985; WILDE ET AL. 1994
Beta-10905	990	90	CHARCOAL				-111.8043706	38.74787517	1		42SV1686	Five Finger Ridge	USA	Utah	North America	UWyo2021	Talbot and Wilde 1989: table 1; Talbot et al 2000; JANETSKI ET AL 1985; WILDE ET AL. 1994
Beta-10906	840	70	CHARCOAL				-111.8043706	38.74787517	1		42SV1686	Five Finger Ridge	USA	Utah	North America	UWyo2021	Talbot and Wilde 1989: table 1; Talbot et al 2000; JANETSKI ET AL 1985; WILDE ET AL. 1994
Beta-10907	700	50	CHARCOAL				-111.8043706	38.74787517	1		42SV1686	Five Finger Ridge	USA	Utah	North America	UWyo2021	Talbot and Wilde 1989: table 1; Talbot et al 2000; JANETSKI ET AL 1985; WILDE ET AL. 1994
Beta-10908	900	60	CHARCOAL				-111.8043706	38.74787517	1		42SV1688	Radford's Roost	USA	Utah	North America	UWyo2021	TALBOT ET AL. 1999; JANETSKI et al. 1985 p. 47 WILDE et al. 1994
Beta-109803	1060	50	SEEDS	Zea mays cob	-9.7		-111.8879236	37.28524787	1		42KA1811	Nipple Alcove	USA	Utah	North America	UWyo2021	MCFADDEN 2000A
Beta-109804	1150	40	WOOD	Rabbitbrush Twigs	-24.4		-111.8879236	37.28524787	1		42KA1811	Nipple Alcove	USA	Utah	North America	UWyo2021	McFadden 2000a
Beta-109805	1290	50	WOOD		-25.3		-111.8879236	37.28524787	1		42KA1811	Nipple Alcove	USA	Utah	North America	UWyo2021	McFadden 2000a
Beta-109854	4500	100	SEEDS	Charred Indian Rice Grass		AMS	-113.1310475	40.44881515	1		42TO213	Playa View Dune	USA	Utah	North America	UWyo2021	Simms et al. 1999
Beta-109855	4280	90	SEEDS	Charred Indian Rice Grass		AMS	-113.1310475	40.44881515	1		42TO213	Playa View Dune	USA	Utah	North America	UWyo2021	Simms et al. 1999
Beta-110089	450	60	CHARCOAL		-25		-109.5078924	40.88732746	1		42DA372		USA	Utah	North America	UWyo2021	Spangler 2002 Paradigms and Perspectives revsisted: A class I Overview of Cultural resourcesâ€¦
Beta-110090	1860	50	CHARCOAL		-25	RADIOMETRIC	-109.5078924	40.88732746	1		42DA372	Lodgepole	USA	Utah	North America	UWyo2021
Beta-111634	2000	70	CHARCOAL	many species see comments	-25.7	RADIOMETRIC	-111.8879236	37.28524787	1		42KA4356	Broken Arrow Cave	USA	Utah	North America	UWyo2021	TALBOT ET AL. 1999
Beta-111635	6640	80	CHARCOAL	atriplex	-22.5	AMS	-111.8879236	37.28524787	1		42KA4356	Broken Arrow Cave	USA	Utah	North America	UWyo2021	TALBOT ET AL. 1999
Beta-111636	6660	80	CHARCOAL	atriplex	-11.9	RADIOMETRIC	-111.8879236	37.28524787	1		42KA4356	Broken Arrow Cave	USA	Utah	North America	UWyo2021	TALBOT ET AL. 1999
Beta-111637	7290	70	CHARCOAL	Rabbitbrush Charcoal	-31.3	RADIOMETRIC	-111.8879236	37.28524787	1		42KA4356	Broken Arrow Cave	USA	Utah	North America	UWyo2021	TALBOT ET AL. 1999
Beta-111638	6700	80	OTHER	Linum sp	-13	RADIOMETRIC	-111.8879236	37.28524787	1		42KA4356	Broken Arrow Cave	USA	Utah	North America	UWyo2021	TALBOT ET AL. 1999
Beta-111639	1520	90	CHARCOAL	Rabbitbrush Charcoal	-22.8	AMS	-111.8879236	37.28524787	1		42KA4356	Broken Arrow Cave	USA	Utah	North America	UWyo2021	TALBOT ET AL. 1999
Beta-111747	1150	70	SEEDS	Zea mays cob		AMS	-109.5700352	38.98204332	1		42GR383	Coombs Cave	USA	Utah	North America	UWyo2021	FAWCETT 1999
Beta-111748	1300	40	SEEDS	Zea mays kernel		AMS	-109.5700352	38.98204332	1		42GR383	Coombs Cave	USA	Utah	North America	UWyo2021	FAWCETT 1999
Beta-111749	1350	40	SEEDS	Zea mays kernel		AMS	-109.5700352	38.98204332	1		42GR383	Coombs Cave	USA	Utah	North America	UWyo2021	FAWCETT 1999
Beta-111750	1310	60	SEEDS	Zea mays kernel		AMS	-109.5700352	38.98204332	1		42GR383	Coombs Cave	USA	Utah	North America	UWyo2021	FAWCETT 1999
Beta-111751	1320	40	SEEDS	Zea mays kernel		AMS	-109.5700352	38.98204332	1		42GR383	Coombs Cave	USA	Utah	North America	UWyo2021	FAWCETT 1999
Beta-11233	1290	90	WOOD	Pine Wood			-111.8043706	38.74787517	1		42SV1689	Falling Man Granary	USA	Utah	North America	UWyo2021	Janetski et al 1985c; Talbot et al 1998: table 121
Beta-11234	1040	60	WOOD	Willow Wood			-111.8043706	38.74787517	1		42SV1689	Falling Man Granary	USA	Utah	North America	UWyo2021	Janetski et al 1985c; Talbot et al 1998: table 121
Beta-11235	1220	80	WOOD	Wood Twigs			-111.8043706	38.74787517	1		42SV1691	Coyote Granary	USA	Utah	North America	UWyo2021	Janetski et al 1985c; Talbot et al 1998
Beta-11236	970	90	WOOD	Wood Twigs			-111.8043706	38.74787517	1		42SV1691	Coyote Granary	USA	Utah	North America	UWyo2021	Janetski et al 1985c; Talbot et al 1998
Beta-112580	870	70	SEEDS	Zea mays cob	-13.3		-109.8047758	37.62613637	1		42SA	Bluff Great House	USA	Utah	North America	UWyo2021	Cameron 2002
Beta-112581	850	40	SEEDS	Zea mays cob	-11.3		-109.8047758	37.62613637	1		42SA	Bluff Great House	USA	Utah	North America	UWyo2021	Cameron 2002
Beta-112582	850	40	SEEDS	Zea mays cob	-10.2		-109.8047758	37.62613637	1		42SA	Bluff Great House	USA	Utah	North America	UWyo2021	Cameron 2002
Beta-112583	1190	80	SEEDS	Zea mays cob	-12.6		-109.8047758	37.62613637	1		42SA	Bluff Great House	USA	Utah	North America	UWyo2021	Cameron 2002
Beta-11293	1080	60	CHARCOAL				-111.8043706	38.74787517	1		42SV458	Cave of 100 Hands	USA	Utah	North America	UWyo2021	Janetski et al 1985c; Talbot et al 1998: table 61
Beta-11294	820	100	CHARCOAL				-111.8043706	38.74787517	1		42SV458	Cave of 100 Hands	USA	Utah	North America	UWyo2021	Janetski et al 1985c; Talbot et al 1998: table 61
Beta-11295	1680	60	CHARCOAL				-111.8043706	38.74787517	1		42SV458	Cave of 100 Hands	USA	Utah	North America	UWyo2021	Janetski et al 1985c; Talbot et al 1998: table 61
Beta-11296	1120	50	CHARCOAL				-111.8043706	38.74787517	1		42SV1696	Erosion Shelter	USA	Utah	North America	UWyo2021	TALBOT ET AL. 1998; Janetski et al 1985c
Beta-11297	1080	50	CHARCOAL				-111.8043706	38.74787517	1		42SV1696	Erosion Shelter	USA	Utah	North America	UWyo2021	TALBOT ET AL. 1998
Beta-11298	1880	60	CHARCOAL				-111.8043706	38.74787517	1		42SV1696	Erosion Shelter	USA	Utah	North America	UWyo2021	TALBOT ET AL. 1998
Beta-11299	1750	60	CHARCOAL				-111.8043706	38.74787517	1		42SV1696	Erosion Shelter	USA	Utah	North America	UWyo2021	TALBOT ET AL. 1998; Janetski et al 1985c
Beta-11300	1450	110	CHARCOAL				-111.8043706	38.74787517	1		42SV1696	Erosion Shelter	USA	Utah	North America	UWyo2021	TALBOT ET AL. 1998; Janetski et al 1985c
Beta-11301	1350	120	CHARCOAL				-111.8043706	38.74787517	1		42SV1690	Sheep Shelter	USA	Utah	North America	UWyo2021	Janetski et al 1985c; Talbot et al 1998
Beta-11302	1610	50	CHARCOAL				-111.8043706	38.74787517	1		42SV1690	Sheep Shelter	USA	Utah	North America	UWyo2021	Janetski et al 1985c; Talbot et al 1998
Beta-11303	1910	80	CHARCOAL				-111.8043706	38.74787517	1		42SV1690	Sheep Shelter	USA	Utah	North America	UWyo2021	Janetski et al 1985c; Talbot et al 1998
Beta-11304	1360	190	CHARCOAL				-111.8043706	38.74787517	1		42SV1690	Sheep Shelter	USA	Utah	North America	UWyo2021	Janetski et al 1985c; Talbot et al 1998
Beta-11305	2030	90	CHARCOAL				-111.8043706	38.74787517	1		42SV1690	Sheep Shelter	USA	Utah	North America	UWyo2021	Janetski et al 1985c; Talbot et al 1998
Beta-11306	2840	70	CHARCOAL				-111.8043706	38.74787517	1		42SV1690	Sheep Shelter	USA	Utah	North America	UWyo2021	Janetski et al 1985c; Talbot et al 1998
Beta-11307	3430	70	CHARCOAL				-111.8043706	38.74787517	1		42SV1690	Sheep Shelter	USA	Utah	North America	UWyo2021	Janetski et al 1985c; Talbot et al 1998
Beta-11308	4310	330	CHARCOAL				-111.8043706	38.74787517	1		42SV1690	Sheep Shelter	USA	Utah	North America	UWyo2021	Janetski et al 1985c; Talbot et al 1998
Beta-11309	4480	70	CHARCOAL				-111.8043706	38.74787517	1		42SV1690	Sheep Shelter	USA	Utah	North America	UWyo2021	Janetski et al 1985c; Talbot et al 1998
Beta-11310	3010	160	CHARCOAL				-111.8043706	38.74787517	1		42SV1690	Sheep Shelter	USA	Utah	North America	UWyo2021	Janetski et al 1985c; Talbot et al 1998
Beta-11311	950	100	CHARCOAL				-111.8043706	38.74787517	1		42SV1372	Icicle Bench	USA	Utah	North America	UWyo2021	Janetski et al 1985; Talbot et al 1999
Beta-11312	720	60	CHARCOAL				-111.8043706	38.74787517	1		42SV1372	Icicle Bench	USA	Utah	North America	UWyo2021	Janetski et al 1985; Talbot et al 1999
Beta-11313	840	80	CHARCOAL				-111.8043706	38.74787517	1		42SV1686	Five Finger Ridge	USA	Utah	North America	UWyo2021	Talbot and Wilde 1989: table 1; Talbot et al 2000
Beta-11314	870	50	CHARCOAL				-111.8043706	38.74787517	1		42SV1686	Five Finger Ridge	USA	Utah	North America	UWyo2021	Talbot and Wilde 1989: table 1; Talbot et al 2000
Beta-11315	910	90	CHARCOAL				-111.8043706	38.74787517	1		42SV1686	Five Finger Ridge	USA	Utah	North America	UWyo2021	Talbot and Wilde 1989: table 1; Talbot et al 2000
Beta-11316	1170	50	CHARCOAL				-111.8043706	38.74787517	1		42SV1686	Five Finger Ridge	USA	Utah	North America	UWyo2021	Talbot and Wilde 1989: table 1; Talbot et al 2000
Beta-11317	550	100	CHARCOAL				-111.8043706	38.74787517	1		42SV1686	Five Finger Ridge	USA	Utah	North America	UWyo2021	Talbot and Wilde 1989: table 1; Talbot et al 2000
Beta-11318	810	70	CHARCOAL				-111.8043706	38.74787517	1		42SV1686	Five Finger Ridge	USA	Utah	North America	UWyo2021	Talbot and Wilde 1989: table 1; Talbot et al 2000
Beta-11319	820	70	CHARCOAL				-111.8043706	38.74787517	1		42SV1686	Five Finger Ridge	USA	Utah	North America	UWyo2021	Talbot and Wilde 1989: table 1; Talbot et al 2000
Beta-11320	730	110	CHARCOAL				-111.8043706	38.74787517	1		42SV1686	Five Finger Ridge	USA	Utah	North America	UWyo2021	Talbot and Wilde 1989: table 1; Talbot et al 2000; JANETSKI ET AL 1985; WILDE ET AL. 1994
Beta-11321	850	90	CHARCOAL				-111.8043706	38.74787517	1		42SV1686	Five Finger Ridge	USA	Utah	North America	UWyo2021	Talbot and Wilde 1989: table 1; Talbot et al 2000; JANETSKI ET AL 1985; WILDE ET AL. 1994
Beta-11322	1170	50	CHARCOAL				-111.8043706	38.74787517	1		42SV1686	Five Finger Ridge	USA	Utah	North America	UWyo2021	Talbot and Wilde 1989: table 1; Talbot et al 2000; JANETSKI ET AL 1985; WILDE ET AL. 1994
Beta-11323	1170	60	CHARCOAL				-111.8043706	38.74787517	1		42SV1686	Five Finger Ridge	USA	Utah	North America	UWyo2021	Talbot and Wilde 1989: table 1; Talbot et al 2000; JANETSKI ET AL 1985; WILDE ET AL. 1994
Beta-11324	1440	130	CHARCOAL				-111.8043706	38.74787517	1		42SV1686	Five Finger Ridge	USA	Utah	North America	UWyo2021	Talbot and Wilde 1989: table 1; Talbot et al 2000; JANETSKI ET AL 1985; WILDE ET AL. 1994
Beta-11325	980	70	CHARCOAL				-111.8043706	38.74787517	1		42SV1686	Five Finger Ridge	USA	Utah	North America	UWyo2021	Talbot and Wilde 1989: table 1; Talbot et al 2000; JANETSKI ET AL 1985; WILDE ET AL. 1994
Beta-11326	980	70	CHARCOAL				-111.8043706	38.74787517	1		42SV1686	Five Finger Ridge	USA	Utah	North America	UWyo2021	Talbot and Wilde 1989: table 1; Talbot et al 2000; JANETSKI ET AL 1985; WILDE ET AL. 1994
Beta-11327	730	110	CHARCOAL				-111.8043706	38.74787517	1		42SV1686	Five Finger Ridge	USA	Utah	North America	UWyo2021	Talbot and Wilde 1989: table 1; Talbot et al 2000; JANETSKI ET AL 1985; WILDE ET AL. 1994
Beta-11328	740	50	CHARCOAL				-111.8043706	38.74787517	1		42SV1686	Five Finger Ridge	USA	Utah	North America	UWyo2021	Talbot and Wilde 1989: table 1; Talbot et al 2000; JANETSKI ET AL 1985; WILDE ET AL. 1994
Beta-11329	870	50	CHARCOAL				-111.8043706	38.74787517	1		42SV1686	Five Finger Ridge	USA	Utah	North America	UWyo2021	Talbot and Wilde 1989: table 1; Talbot et al 2000; JANETSKI ET AL 1985; WILDE ET AL. 1994
Beta-11330	1120	50	CHARCOAL				-111.8043706	38.74787517	1		42SV1686	Five Finger Ridge	USA	Utah	North America	UWyo2021	Talbot and Wilde 1989: table 1; Talbot et al 2000; JANETSKI ET AL 1985; WILDE ET AL. 1994
Beta-11331	760	50	CHARCOAL				-111.8043706	38.74787517	1		42SV1686	Five Finger Ridge	USA	Utah	North America	UWyo2021	Talbot and Wilde 1989: table 1; Talbot et al 2000; JANETSKI ET AL 1985; WILDE ET AL. 1994
Beta-11332	860	60	CHARCOAL				-111.8043706	38.74787517	1		42SV1686	Five Finger Ridge	USA	Utah	North America	UWyo2021	Talbot and Wilde 1989: table 1; Talbot et al 2000; JANETSKI ET AL 1985; WILDE ET AL. 1994
Beta-11333	710	50	CHARCOAL				-111.8043706	38.74787517	1		42SV1686	Five Finger Ridge	USA	Utah	North America	UWyo2021	Talbot and Wilde 1989: table 1; Talbot et al 2000; JANETSKI ET AL 1985; WILDE ET AL. 1994
Beta-11334	690	60	CHARCOAL				-111.8043706	38.74787517	1		42SV1686	Five Finger Ridge	USA	Utah	North America	UWyo2021	Talbot and Wilde 1989: table 1; Talbot et al 2000; JANETSKI ET AL 1985; WILDE ET AL. 1994
Beta-11335	990	60	CHARCOAL				-111.8043706	38.74787517	1		42SV1686	Five Finger Ridge	USA	Utah	North America	UWyo2021	Talbot and Wilde 1989: table 1; Talbot et al 2000; JANETSKI ET AL 1985; WILDE ET AL. 1994
Beta-11336	990	80	CHARCOAL				-111.8043706	38.74787517	1		42SV1686	Five Finger Ridge	USA	Utah	North America	UWyo2021	Talbot and Wilde 1989: table 1; Talbot et al 2000; JANETSKI ET AL 1985; WILDE ET AL. 1994
Beta-11337	700	90	CHARCOAL				-111.8043706	38.74787517	1		42SV1686	Five Finger Ridge	USA	Utah	North America	UWyo2021	Talbot and Wilde 1989: table 1; Talbot et al 2000; JANETSKI ET AL 1985; WILDE ET AL. 1994
Beta-11338	930	60	CHARCOAL				-111.8043706	38.74787517	1		42SV1686	Five Finger Ridge	USA	Utah	North America	UWyo2021	Talbot and Wilde 1989: table 1; Talbot et al 2000; JANETSKI ET AL 1985; WILDE ET AL. 1994
Beta-11339	640	60	CHARCOAL				-111.8043706	38.74787517	1		42SV1686	Five Finger Ridge	USA	Utah	North America	UWyo2021	Talbot and Wilde 1989: table 1; Talbot et al 2000; JANETSKI ET AL 1985; WILDE ET AL. 1994
Beta-11340	630	60	CHARCOAL				-111.8043706	38.74787517	1		42SV1686	Five Finger Ridge	USA	Utah	North America	UWyo2021	Talbot and Wilde 1989: table 1; Talbot et al 2000; JANETSKI ET AL 1985; WILDE ET AL. 1994
Beta-11341	690	50	CHARCOAL				-111.8043706	38.74787517	1		42SV1686	Five Finger Ridge	USA	Utah	North America	UWyo2021	Talbot and Wilde 1989: table 1; Talbot et al 2000; JANETSKI ET AL 1985; WILDE ET AL. 1994
Beta-11342	1070	60	CHARCOAL				-111.8043706	38.74787517	1		42SV1686	Five Finger Ridge	USA	Utah	North America	UWyo2021	Talbot and Wilde 1989: table 1; Talbot et al 2000; JANETSKI ET AL 1985; WILDE ET AL. 1994
Beta-11343	810	60	CHARCOAL				-111.8043706	38.74787517	1		42SV1686	Five Finger Ridge	USA	Utah	North America	UWyo2021	Talbot and Wilde 1989: table 1; Talbot et al 2000; JANETSKI ET AL 1985; WILDE ET AL. 1994
Beta-11344	1040	60	CHARCOAL				-111.8043706	38.74787517	1		42SV1686	Five Finger Ridge	USA	Utah	North America	UWyo2021	Talbot and Wilde 1989: table 1; Talbot et al 2000; JANETSKI ET AL 1985; WILDE ET AL. 1994
Beta-11345	640	60	CHARCOAL				-111.8043706	38.74787517	1		42SV1686	Five Finger Ridge	USA	Utah	North America	UWyo2021	Talbot and Wilde 1989: table 1; Talbot et al 2000; JANETSKI ET AL 1985; WILDE ET AL. 1994
Beta-113752	1600	50	CHARCOAL		-27.2		-109.5700352	38.98204332	1		42GR2773		USA	Utah	North America	UWyo2021	Elkins and Montgomery 2004:22
Beta-113753	1640	80	CHARCOAL		-25		-109.5700352	38.98204332	1		42GR2774		USA	Utah	North America	UWyo2021	Elkins and Montgomery 2004:37
Beta-113754	4420	50	CHARCOAL		-25.2		-109.5700352	38.98204332	1		42GR2780	Crystal Geyser Alcove	USA	Utah	North America	UWyo2021	Montgomery and Montgomery 2000:114
Beta-113755	2620	60	SEDIMENT	Bulk Soil	-25		-110.7007218	38.99686915	1		42EM2492		USA	Utah	North America	UWyo2021	State IMACS Form
Beta-1142	1470	115	CHARCOAL		-25	RADIOMETRIC	-111.8879236	37.28524787	1		42KA265	Captains Alcove	USA	Utah	North America	UWyo2021	Tipps 1984
Beta-115187	1200	70	CHARCOAL	Charred Plant Remains			-111.8043706	38.74787517	1		42SV2443	Hysell Site	USA	Utah	North America	UWyo2021	Seddon 2001:195
Beta-11520	520	90	CHARCOAL	Pooled Charcoal			-111.8043706	38.74787517	1		42SV1518	North Cedars Cave	USA	Utah	North America	UWyo2021	Janetski et al 1985c; Talbot et al 1998: table 71
Beta-115675	380	50	CHARCOAL		-25.7	AMS	-112.111272	40.99016568	1		42DV2	Hot Spring	USA	Utah	North America	UWyo2021	BERRY C. 2007
Beta-116186	1000	60	CHARCOAL				-111.8043706	38.74787517	1		42SV2443	Hysell Site	USA	Utah	North America	UWyo2021	Seddon 2001:195
Beta-117753	970	60	CHARCOAL	Rose-Bitterbrush			-111.6703411	40.11994769	1		42UT120	Jay's Place	USA	Utah	North America	UWyo2021	Janetski 2016 - Fremont Occupation of the Utah Valley Uplands
Beta-117938	1200	80	SEEDS	Zea Mays cob	-11.2		-111.4432102	37.85506482	1		42GA3750	Lampstand Granaries	USA	Utah	North America	UWyo2021	MCFADDEN 2000A
Beta-117939	960	60	SEEDS	Zea Mays cob charred	-12.8		-111.4432102	37.85506482	1		42GA2672	Lampstand Ruins	USA	Utah	North America	UWyo2021	Lampstand pueblo
Beta-117940	800	30	SEEDS	Zea mays kernel charred	-10	AMS	-111.8879236	37.28524787	1		42KA3976	Arroyo Site	USA	Utah	North America	UWyo2021	MCFADDEN 2000A
Beta-117941	850	30	SEEDS	Zea mays kernel charred	-9.2	AMS	-111.8879236	37.28524787	1		42KA3976	Arroyo Site	USA	Utah	North America	UWyo2021	MCFADDEN 2000A
Beta-118937	7530	50	CHARCOAL				-113.1310475	40.44881515	1		42TO392	Camels Back Cave	USA	Utah	North America	UWyo2021	Schmitt and Madsen 2002
Beta-118938	6500	50	CHARCOAL				-113.1310475	40.44881515	1		42TO392	Camels Back Cave	USA	Utah	North America	UWyo2021	Schmitt and Madsen 2005
Beta-120365	1760	60	CHARCOAL				-109.8047758	37.62613637	1		42SA23182	Pig Bear Site	USA	Utah	North America	UWyo2021	Fahrni 2011
Beta-120371	1440	60	TEXTILE	Cordage		AMS	-109.8047758	37.62613637	1		42SA5115	Dead Dog	USA	Utah	North America	UWyo2021	State IMACS Form; Spangler et al. 2009:108
Beta-120372	1600	50	TEXTILE	Cordage			-109.8047758	37.62613637	1		42SA4384	Figurine Site	USA	Utah	North America	UWyo2021	Spangler et al. 2009:108
Beta-120375	1790	50	OTHER	Plant Material			-109.8047758	37.62613637	1		42SA4384	Figurine Site	USA	Utah	North America	UWyo2021	Spangler et al. 2009:108
Beta-120986	1210	60	CHARCOAL				-109.5188913	40.12476161	1		42UN2550	Spike Hill	USA	Utah	North America	UWyo2021	Loosle and Horton 2000
Beta-120987	1100	50	CHARCOAL				-109.5188913	40.12476161	1		42UN2550	Spike Hill	USA	Utah	North America	UWyo2021	Spangler 2002 Paradigms and Perspectives revsisted: A class I Overview of Cultural resourcesâ€¦
Beta-121194	1770	50	CHARCOAL			RADIOMETRIC	-109.5078924	40.88732746	1		42DA364	Dutch John sites	USA	Utah	North America	UWyo2021	Loosle and Johnson 2000:37
Beta-121195	1760	60	CHARCOAL			RADIOMETRIC	-109.5078924	40.88732746	1		42DA364	Dutch John sites	USA	Utah	North America	UWyo2021	Loosle and Johnson 2000:37
Beta-121196	1400	50	CHARCOAL			RADIOMETRIC	-109.5078924	40.88732746	1		42DA364	Dutch John sites	USA	Utah	North America	UWyo2021	Loosle and Johnson 2000:37
Beta-121197	1710	60	CHARCOAL			RADIOMETRIC	-109.5078924	40.88732746	1		42DA364	Dutch John sites	USA	Utah	North America	UWyo2021	Loosle and Johnson 2000:37
Beta-121198	1330	60	CHARCOAL			RADIOMETRIC	-109.5078924	40.88732746	1		42DA364	Dutch John sites	USA	Utah	North America	UWyo2021	Loosle and Johnson 2000:37
Beta-121199	1620	60	CHARCOAL				-109.5078924	40.88732746	1		42DA599	Dutch John sites	USA	Utah	North America	UWyo2021	PUGH 2000
Beta-121200	690	60	CHARCOAL				-109.5078924	40.88732746	1		42DA599	Dutch John sites	USA	Utah	North America	UWyo2021	PUGH 2000
Beta-121201	7120	90	CHARCOAL			AMS	-109.5078924	40.88732746	1		42DA599	Dutch John sites	USA	Utah	North America	UWyo2021	PUGH 2000
Beta-121576	1380	80	WOOD	Twig	-27.9		-111.8879236	37.28524787	1		42KA3061		USA	Utah	North America	UWyo2021	MCFADDEN 2000A
Beta-121577	1390	60	SEEDS	Zea mays	-10.5		-111.8879236	37.28524787	1		42KA4535		USA	Utah	North America	UWyo2021	MCFADDEN 2000A
Beta-122103	1040	40	SEEDS	Zea mays cob	-11.3		-109.8047758	37.62613637	1		42SA	Bluff Great House	USA	Utah	North America	UWyo2021	Cameron 2002
Beta-122104	940	60	SEEDS	Zea mays cob	-10.3		-109.8047758	37.62613637	1		42SA	Bluff Great House	USA	Utah	North America	UWyo2021	Cameron 2002
Beta-122105	920	40	SEEDS	Zea mays cob	-10.5		-109.8047758	37.62613637	1		42SA	Bluff Great House	USA	Utah	North America	UWyo2021	Cameron 2002
Beta-122189	1670	50	CHARCOAL		-23.7		-113.5047752	37.28055198	1		42WS2823	Shadow Shelter	USA	Utah	North America	UWyo2021	Talbot and Richins 2002
Beta-122190	2930	50	CHARCOAL		-11.8		-113.5047752	37.28055198	1		42WS2820	Dune Complex	USA	Utah	North America	UWyo2021	Talbot and Richins 2002
Beta-122191	2910	110	CHARCOAL		-13.8		-113.5047752	37.28055198	1		42WS2820	Dune Complex	USA	Utah	North America	UWyo2021	Talbot and Richins 2002
Beta-122192	4350	60	CHARCOAL		-19.2	AMS	-113.5047752	37.28055198	1		42WS2820	Dune Complex	USA	Utah	North America	UWyo2021	Talbot and Richins 2002
Beta-122193	2310	50	SEDIMENT	Stained Soils	-21.8	AMS	-113.5047752	37.28055198	1		42WS2820	Dune Complex	USA	Utah	North America	UWyo2021	Talbot and Richins 2002
Beta-122194	2390	50	SEDIMENT	Organic Fill	-24.1	AMS	-113.5047752	37.28055198	1		42WS2820	Dune Complex	USA	Utah	North America	UWyo2021	Talbot and Richins 2002
Beta-122195	2440	50	CHARCOAL		-13.1		-113.5047752	37.28055198	1		42WS2820	Dune Complex	USA	Utah	North America	UWyo2021	Talbot and Richins 2002
Beta-122196	2540	80	CHARCOAL		-12.6		-113.5047752	37.28055198	1		42WS2820	Dune Complex	USA	Utah	North America	UWyo2021	Talbot and Richins 2002
Beta-122197	2300	70	SEDIMENT	Organic Fill	-22		-113.5047752	37.28055198	1		42WS2820	Dune Complex	USA	Utah	North America	UWyo2021	Talbot and Richins 2002
Beta-122198	2910	70	SEDIMENT	Organic Fill	-12		-113.5047752	37.28055198	1		42WS2820	Dune Complex	USA	Utah	North America	UWyo2021	Talbot and Richins 2002
Beta-122199	2790	70	SEDIMENT	Organic Fill	-13.1		-113.5047752	37.28055198	1		42WS2820	Dune Complex	USA	Utah	North America	UWyo2021	Talbot and Richins 2002
Beta-122200	3660	50	CHARCOAL		-15.7	AMS	-113.5047752	37.28055198	1		42WS2820	Dune Complex	USA	Utah	North America	UWyo2021	Talbot and Richins 2002
Beta-122201	4290	60	CHARCOAL		-19.5		-113.5047752	37.28055198	1		42WS2820	Dune Complex	USA	Utah	North America	UWyo2021	Talbot and Richins 2002
Beta-122202	4870	100	CHARCOAL		-14		-113.5047752	37.28055198	1		42WS2820	Dune Complex	USA	Utah	North America	UWyo2021	Talbot and Richins 2002
Beta-122203	4300	110	SEDIMENT	Stained Soils	-18.4		-113.5047752	37.28055198	1		42WS2820	Dune Complex	USA	Utah	North America	UWyo2021	Talbot and Richins 2002
Beta-122204	4020	50	CHARCOAL		-11.7	AMS	-113.5047752	37.28055198	1		42WS2820	Dune Complex	USA	Utah	North America	UWyo2021	Talbot and Richins 2002
Beta-122205	4160	170	CHARCOAL		-22.8		-113.5047752	37.28055198	1		42WS2820	Dune Complex	USA	Utah	North America	UWyo2021	Talbot and Richins 2002
Beta-122206	3980	40	CHARCOAL		-16.3	AMS	-113.5047752	37.28055198	1		42WS2820	Dune Complex	USA	Utah	North America	UWyo2021	Talbot and Richins 2002
Beta-122207	4160	50	CHARCOAL		-15.8	AMS	-113.5047752	37.28055198	1		42WS2820	Dune Complex	USA	Utah	North America	UWyo2021	Talbot and Richins 2002
Beta-122208	2300	40	SEDIMENT	Stained Soils	-15.3	AMS	-113.5047752	37.28055198	1		42WS2820	Dune Complex	USA	Utah	North America	UWyo2021	Talbot and Richins 2002
Beta-122209	3950	40	CHARCOAL		-15.1	AMS	-113.5047752	37.28055198	1		42WS2820	Dune Complex	USA	Utah	North America	UWyo2021	Talbot and Richins 2002
Beta-122210	3000	70	CHARCOAL		-19		-113.5047752	37.28055198	1		42WS2820	Dune Complex	USA	Utah	North America	UWyo2021	Talbot and Richins 2002
Beta-122211	2970	60	SEDIMENT	Stained Soils	-16.5		-113.5047752	37.28055198	1		42WS2820	Dune Complex	USA	Utah	North America	UWyo2021	Talbot and Richins 2002
Beta-122212	380	40	CHARCOAL		-14.9	AMS	-113.5047752	37.28055198	1		42WS2820	Dune Complex	USA	Utah	North America	UWyo2021	Talbot and Richins 2002
Beta-122214	2920	80	CHARCOAL	Ash	-18		-113.5047752	37.28055198	1		42WS2820	Dune Complex	USA	Utah	North America	UWyo2021	Talbot and Richins 2002
Beta-122215	6680	50	SEDIMENT	Stained Soils	-14.6	AMS	-113.5047752	37.28055198	1		42WS2820	Dune Complex	USA	Utah	North America	UWyo2021	Talbot and Richins 2002
Beta-122216	170	70	CHARCOAL		-12.1		-113.5047752	37.28055198	1		42WS2820	Dune Complex	USA	Utah	North America	UWyo2021	Talbot and Richins 2002
Beta-122217	2910	70	SEDIMENT	Stained Soils	-12.2		-113.5047752	37.28055198	1		42WS2820	Dune Complex	USA	Utah	North America	UWyo2021	Talbot and Richins 2002
Beta-122489	1050	50	SEEDS	Zea Mays	-9.7		-109.5700352	38.98204332	1		42GR2897	Grants Thesis	USA	Utah	North America	UWyo2021	Hovezak and Sesler 1999:56; Fahrni 2004:74-75
Beta-122490	1020	50	SEEDS	Zea Mays	-9.6		-109.5700352	38.98204332	1		42GR2897	Grants Thesis	USA	Utah	North America	UWyo2021	Hovezak and Sesler 1999:56; Fahrni 2004:74-75
Beta-122491	1400	40	CHARCOAL	uniden fruit	-24.5	AMS	-109.8047758	37.62613637	1		42SA24047	Culvert	USA	Utah	North America	UWyo2021	Fahrni 2011
Beta-122492	1670	50	SEEDS	zea mays cupule	-11.4	AMS	-109.8047758	37.62613637	1		42SA24047	Culvert	USA	Utah	North America	UWyo2021	Fahrni 2011
Beta-122569	1880	60	SEEDS	zea mays cupule		AMS	-109.5700352	38.98204332	1		42GR2945	Mountain Boomer	USA	Utah	North America	UWyo2021	Fahrni 2011
Beta-122593	1110	50	TEXTILE	Basketry		AMS	-109.5700352	38.98204332	1		42GR2309	York Basket	USA	Utah	North America	UWyo2021	Hovezak and Sesler 1999:56
Beta-122594	1260	50	TEXTILE	Fiber Cordage		AMS	-109.5700352	38.98204332	1		42GR2946	North Fork Rockshelter	USA	Utah	North America	UWyo2021	Hovezak and Sesler 1999:56; State IMACS Form
Beta-122595	1110	50	TEXTILE	Fiber Cordage		AMS	-109.5700352	38.98204332	1		42GR2946	North Fork Rockshelter	USA	Utah	North America	UWyo2021	Hovezak and Sesler 1999:56; State IMACS Form
Beta-122596	1880	60	SEEDS	Zea Mays	-9.75		-109.5700352	38.98204332	1		42GR2945	Colluvial Rockshelter	USA	Utah	North America	UWyo2021	Hovezak and Sesler 1999:56; Fahrni 2004:68
Beta-122597	1130	50	SEEDS	zea mays kernel	-8.6	AMS	-109.5700352	38.98204332	1		42GR2945	Colluvial Rockshelter	USA	Utah	North America	UWyo2021	Fahrni 2011
Beta-122598	2580	50	CHARCOAL			AMS	-109.5700352	38.98204332	1		42GR2929	White Basketmaker	USA	Utah	North America	UWyo2021	Fahrni 2011
Beta-122769	3650	50	CHARCOAL				-113.1310475	40.44881515	1		42TO392	Camels Back Cave	USA	Utah	North America	UWyo2021	Schmitt and Madsen 2005; Schmitt and Madsen 2002
Beta-122770	4020	70	CHARCOAL				-113.1310475	40.44881515	1		42TO392	Camels Back Cave	USA	Utah	North America	UWyo2021	Schmitt and Madsen 2005; Schmitt and Madsen 2002
Beta-122771	5520	190	CHARCOAL				-113.1310475	40.44881515	1		42TO392	Camels Back Cave	USA	Utah	North America	UWyo2021	Schmitt and Madsen 2005; Schmitt and Madsen 2002
Beta-122772	4650	80	CHARCOAL				-113.1310475	40.44881515	1		42TO392	Camels Back Cave	USA	Utah	North America	UWyo2021	Schmitt and Madsen 2005; Schmitt and Madsen 2002
Beta-122773	4990	100	CHARCOAL				-113.1310475	40.44881515	1		42TO392	Camels Back Cave	USA	Utah	North America	UWyo2021	Schmitt and Madsen 2005; Schmitt and Madsen 2002
Beta-122774	6390	70	CHARCOAL				-113.1310475	40.44881515	1		42TO392	Camels Back Cave	USA	Utah	North America	UWyo2021	Schmitt and Madsen 2005; Schmitt and Madsen 2002
Beta-122775	6430	60	CHARCOAL				-113.1310475	40.44881515	1		42TO392	Camels Back Cave	USA	Utah	North America	UWyo2021	Schmitt and Madsen 2005
Beta-122776	6550	130	CHARCOAL				-113.1310475	40.44881515	1		42TO392	Camels Back Cave	USA	Utah	North America	UWyo2021	Schmitt and Madsen 2005; Schmitt and Madsen 2002
Beta-122777	6650	50	CHARCOAL				-113.1310475	40.44881515	1		42TO392	Camels Back Cave	USA	Utah	North America	UWyo2021	Schmitt and Madsen 2005; Schmitt and Madsen 2002
Beta-122778	7230	160	CHARCOAL				-113.1310475	40.44881515	1		42TO392	Camels Back Cave	USA	Utah	North America	UWyo2021	Schmitt and Madsen 2005; Schmitt and Madsen 2002
Beta-122978	710	70	CHARCOAL	Quercus Charcoal	-24.9		-111.9235357	40.66741986	1		42SL285	South Temple	USA	Utah	North America	UWyo2021	Talbot Baker and Richins 2004
Beta-122979	1080	60	SEEDS	Zea mays	-10.2		-111.9235357	40.66741986	1		42SL285	South Temple	USA	Utah	North America	UWyo2021	Talbot Baker and Richins 2004
Beta-122981	1020	70	CHARCOAL	Artemesia Quercus Zea Mays Rosaceae	-26.5		-111.9235357	40.66741986	1		42SL285	South Temple	USA	Utah	North America	UWyo2021	Talbot et al 2004
Beta-122982	1020	50	CHARCOAL	Crowania Rosa	-25.3		-111.9235357	40.66741986	1		42SL285	South Temple	USA	Utah	North America	UWyo2021	TALBOT BAKER AND RICHINS 2004
Beta-122983	890	60	CHARCOAL	Populus Charcoal	-26.1		-111.9235357	40.66741986	1		42SL285	South Temple	USA	Utah	North America	UWyo2021	Talbot Baker and Richins 2004
Beta-122984	1120	80	CHARCOAL	Crowania Betula Artemesia Salicaceae	-25.4		-111.9235357	40.66741986	1		42SL285	South Temple	USA	Utah	North America	UWyo2021	TALBOT BAKER AND RICHINS 2004
Beta-1232	3760	75	CHARCOAL		-25	RADIOMETRIC	-111.8879236	37.28524787	1		42KA265	Captains Alcove	USA	Utah	North America	UWyo2021	TIPPS 1984; Geib Phil R. (1996) Archaic Occupancy of the Glen Canyon Region. In Glen Canyon Revisited edited by Phil R. Geib Anthropological Papers No. 119 University of Utah Press Salt Lake City.
Beta-124181	970	70	CHARCOAL	Mixed Charcoal	-23.3		-110.9038429	38.32448573	1		42WN2129	Durfey Site	USA	Utah	North America	UWyo2021	Janetski et al. 2005:234; Baadsgard and Janetski 2005:92
Beta-124182	1700	50	SEEDS	Zea mays cob	-11.3	AMS	-110.9038429	38.32448573	1		42WN181		USA	Utah	North America	UWyo2021	JANETSKI ET AL. 2005
Beta-124183	1040	50	CHARCOAL	Mahogany Charcoal	-24.3		-110.9038429	38.32448573	1		42WN2129	Durfey Site	USA	Utah	North America	UWyo2021	Janetski et al. 2005:234; Baadsgard and Janetski 2005:92
Beta-124184	880	40	SEEDS	Zea Mays	-9.9	AMS	-110.9038429	38.32448573	1		42WN1926		USA	Utah	North America	UWyo2021	Janetski et al. 2005:232; Fergusson and Baxter 1999:261
Beta-124185	1500	60	SEEDS	Zea mays cob	-10.3		-110.9038429	38.32448573	1		42WN2258	Basket Alcove	USA	Utah	North America	UWyo2021	JANETSKI ET AL. 2005
Beta-124186	6370	70	CHARCOAL		-26.7		-110.9038429	38.32448573	1		42WN2237		USA	Utah	North America	UWyo2021	JANETSKI ET AL. 2005
Beta-124187	1270	60	SEEDS	Zea mays	-10.6		-110.9038429	38.32448573	1		42WN2278		USA	Utah	North America	UWyo2021	JANETSKI ET AL. 2005
Beta-124188	1390	50	CHARCOAL	Juniper Charcoal	-22.1		-110.9038429	38.32448573	1		42WN2129	Durfey Site	USA	Utah	North America	UWyo2021	Janetski et al. 2005:234; Baadsgard and Janetski 2005:92
Beta-124189	1460	60	WOOD	Juniper Charcoal	-23.1		-111.4432102	37.85506482	1		42GA4441		USA	Utah	North America	UWyo2021	JANETSKI ET AL. 2005
Beta-124190	1470	60	SEEDS	Zea mays	-11.4		-111.4432102	37.85506482	1		42GA448	Morss Cave 27	USA	Utah	North America	UWyo2021	JANETSKI ET AL. 2005
Beta-124191	2290	60	CHARCOAL	pine	-20.1		-110.9038429	38.32448573	1		42WN174		USA	Utah	North America	UWyo2021	JANETSKI ET AL. 2005
Beta-124192	840	50	CHARCOAL		-25		-110.9038429	38.32448573	1		42WN2129	Durfey Site	USA	Utah	North America	UWyo2021	Janetski et al. 2005:234; Baadsgard and Janetski 2005:92
Beta-124468	4100	50	CHARCOAL		-23.6	AMS	-113.5047752	37.28055198	1		42WS2820	Dune Complex	USA	Utah	North America	UWyo2021	Talbot and Richins 2002
Beta-124469	2950	40	SEDIMENT	Stained Soils	-12.2	AMS	-113.5047752	37.28055198	1		42WS2820	Dune Complex	USA	Utah	North America	UWyo2021	Talbot and Richins 2002
Beta-124470	2800	50	CHARCOAL		-18.9	AMS	-113.5047752	37.28055198	1		42WS2820	Dune Complex	USA	Utah	North America	UWyo2021	Talbot and Richins 2002
Beta-124472	2720	60	CHARCOAL		-15.5		-113.5047752	37.28055198	1		42WS2820	Dune Complex	USA	Utah	North America	UWyo2021	Talbot and Richins 2002
Beta-125908	4150	60	CHARCOAL		-25		-111.4432102	37.85506482	1		42GA3800		USA	Utah	North America	UWyo2021
Beta-125909	1070	70	SEEDS	Zea mays cob	-8.4		-111.4432102	37.85506482	1		42GA4507		USA	Utah	North America	UWyo2021
Beta-125910	1220	70	SEEDS	Zea mays cob	-8.5		-111.8879236	37.28524787	1		42KA2031		USA	Utah	North America	UWyo2021
Beta-125911	1450	40	WOOD		-23.6		-111.8879236	37.28524787	1		42KA4280	Park Wash	USA	Utah	North America	UWyo2021	AHLSTROM 2000
Beta-125971	260	50	CHARCOAL		-25		-110.5888235	39.6482186	1		42CB1279	First Canyon Site	USA	Utah	North America	UWyo2021	J. Montgomery and K. Montgomery 1999:59
Beta-125972	640	50	CHARCOAL		-25		-110.5888235	39.6482186	1		42CB1302		USA	Utah	North America	UWyo2021	K. Montgomery and J. Montgomery 1999:11
Beta-12761	2410	100	CHARCOAL				-109.8047758	37.62613637	1		42SA16907		USA	Utah	North America	UWyo2021	BAKER ET AL. 1986
Beta-12762	1000	100	CHARCOAL				-109.8047758	37.62613637	1		42SA16907		USA	Utah	North America	UWyo2021	BAKER ET AL. 1986
Beta-12763	930	60	CHARCOAL				-109.8047758	37.62613637	1		42SA16907		USA	Utah	North America	UWyo2021	BAKER ET AL. 1986
Beta-12764	1400	70	CHARCOAL				-109.8047758	37.62613637	1		42SA16907		USA	Utah	North America	UWyo2021	BAKER ET AL. 1986
Beta-128150	1420	40	OTHER	cercocarpus		AMS	-109.5700352	38.98204332	1		42GR2945	Colluvial Rockshelter	USA	Utah	North America	UWyo2021	Fahrni 2011
Beta-128671	1040	60	CHARCOAL	juniper	-21.1		-110.9038429	38.32448573	1		42WN1884		USA	Utah	North America	UWyo2021	JANETSKI ET AL. 2005
Beta-128672	1340	60	CHARCOAL	juniper	-21		-110.9038429	38.32448573	1		42WN1884		USA	Utah	North America	UWyo2021	JANETSKI ET AL. 2005
Beta-128673	1160	50	CHARCOAL	Juniper Charcoal	-21.1		-111.4432102	37.85506482	1		42GA4431		USA	Utah	North America	UWyo2021	JANETSKI ET AL. 2005
Beta-128674	2040	50	CHARCOAL	Juniper Charcoal	-21.7	AMS	-111.4432102	37.85506482	1		42GA4431		USA	Utah	North America	UWyo2021	JANETSKI ET AL. 2005
Beta-128675	1570	70	CHARCOAL	Pine Charcoal	-22.8		-111.4432102	37.85506482	1		42GA4437		USA	Utah	North America	UWyo2021	JANETSKI ET AL. 2005
Beta-128676	1140	60	CHARCOAL	Juniper Charcoal	-20.6		-111.4432102	37.85506482	1		42GA4443		USA	Utah	North America	UWyo2021	JANETSKI ET AL. 2005
Beta-128677	940	30	SEEDS	Zea mays	-10	AMS	-111.4432102	37.85506482	1		42GA4445		USA	Utah	North America	UWyo2021	JANETSKI ET AL. 2005
Beta-128678	890	60	SEEDS	Zea mays	-8.8		-110.9038429	38.32448573	1		42WN2280		USA	Utah	North America	UWyo2021	JANETSKI ET AL. 2005
Beta-128679	2110	70	CHARCOAL		-22.1		-111.4432102	37.85506482	1		42GA4418		USA	Utah	North America	UWyo2021	JANETSKI ET AL. 2005
Beta-128680	1580	80	CHARCOAL	Pine Charcoal	-22.6		-111.4432102	37.85506482	1		42GA4418		USA	Utah	North America	UWyo2021	JANETSKI ET AL. 2005
Beta-128681	1290	90	WOOD	Salix	-26.9		-110.9038429	38.32448573	1		42WN2222		USA	Utah	North America	UWyo2021	JANETSKI ET AL. 2005
Beta-128986	1570	70	SEEDS	Zea mays cob	-9.3	AMS	-111.8879236	37.28524787	1		42KA1576	Indian Canyon Pictographs	USA	Utah	North America	UWyo2021	MCFADDEN 2000A
Beta-128987	1080	40	OTHER	yucca fiber	-11.5	AMS	-111.8879236	37.28524787	1		42KA2189		USA	Utah	North America	UWyo2021
Beta-12955	1180	80	CHARCOAL	Charcoal Fragments			-109.5188913	40.12476161	1		42UN1475		USA	Utah	North America	UWyo2021	TUCKER 1986
Beta-12957	1240	70	CHARCOAL	Charcoal Fragments			-109.5078924	40.88732746	1		42DA61		USA	Utah	North America	UWyo2021	TUCKER 1986
Beta-12958	1250	70	CHARCOAL	Charcoal Fragments			-109.5078924	40.88732746	1		42DA61		USA	Utah	North America	UWyo2021	SPANGLER 2000
Beta-12959	1960	80	CHARCOAL	Charcoal Fragments			-109.5078924	40.88732746	1		42DA61		USA	Utah	North America	UWyo2021	TUCKER 1986
Beta-12960	1410	110	CHARCOAL	Charcoal Fragments			-109.5078924	40.88732746	1		42DA61		USA	Utah	North America	UWyo2021	Spangler 2000
Beta-12961	1350	70	CHARCOAL	Charcoal Fragments			-109.5078924	40.88732746	1		42DA61		USA	Utah	North America	UWyo2021	Spangler 2000
Beta-12962	1010	70	CHARCOAL	Charcoal Fragments			-109.5078924	40.88732746	1		42DA61		USA	Utah	North America	UWyo2021	Spangler 2000
Beta-12963	6210	330	CHARCOAL	Charcoal Fragments			-109.5078924	40.88732746	1		42DA393	Browns Park Area	USA	Utah	North America	UWyo2021	MCKIBBIN 1992
Beta-12964	1690	90	CHARCOAL	Charcoal Fragments			-109.5078924	40.88732746	1		42DA393	Browns Park Area	USA	Utah	North America	UWyo2021	MCKIBBIN 1992
Beta-12965	1700	120	CHARCOAL	Charcoal Fragments			-109.5078924	40.88732746	1		42DA393	Browns Park Area	USA	Utah	North America	UWyo2021	MCKIBBIN 1992
Beta-12966	1140	70	CHARCOAL	Charcoal Fragments			-109.5188913	40.12476161	1		42UN53		USA	Utah	North America	UWyo2021	TUCKER 1986 P. 285115-16119 289 /Chevron pipeline const. project/arbitrary exc.. Rose Springs points; earlier tests- RUDY 1951Davenport 1982Schroedl1981= stractural remains
Beta-129712	220	70	CHARCOAL				-109.8047758	37.62613637	1		42SA11581	Muleshoe Canyon Rockshelter	USA	Utah	North America	UWyo2021	FIROR REED AND DIEDERICHS 2003
Beta-12987	9570	430	SHELL	freshwater mollusc			-113.100684	39.07330753	1		42MD300		USA	Utah	North America	UWyo2021	Simms and Lindsay 1989
Beta-12988	7930	110	SEDIMENT	Sediments			-113.100684	39.07330753	1		42MD300		USA	Utah	North America	UWyo2021	Simms and Lindsay 1989. Beck and Jones 1997; Willig and Aikens 1988: 14
Beta-131316	1760	50	CHARCOAL				-113.5047752	37.28055198	1		42WS3661		USA	Utah	North America	UWyo2021	Ahlstrom et al. 2000:5
Beta-131317	1720	60	CHARCOAL				-113.5047752	37.28055198	1		42WS3661		USA	Utah	North America	UWyo2021	Ahlstrom et al. 2000:5
Beta-131544	960	50	CHARCOAL		-21.7		-111.9235357	40.66741986	1		42SL285	South Temple	USA	Utah	North America	UWyo2021	TALBOT BAKER AND RICHINS 2004
Beta-131667	1240	40	SEEDS	Zea mays kernels	-11.2		-111.8879236	37.28524787	1		42KA4280	Park Wash	USA	Utah	North America	UWyo2021	Ahlstrom 2000
Beta-131940	4120	90	CHARCOAL				-109.8047758	37.62613637	1		42SA11544	Jell-o-mold	USA	Utah	North America	UWyo2021	ECKMAN ET AL. 2003
Beta-132003	8720	70	CHARCOAL				-109.5700352	38.98204332	1		42GR1547		USA	Utah	North America	UWyo2021	FIROR 2003
Beta-132169	1980	40	CHARCOAL			AMS	-109.5078924	40.88732746	1		42DA602		USA	Utah	North America	UWyo2021	LOOSLE AND JOHNSON (EDITORS) 2000
Beta-132170	3130	70	CHARCOAL			RADIOMETRIC	-109.5078924	40.88732746	1		42DA617	Dutch John sites	USA	Utah	North America	UWyo2021
Beta-132171	6000	50	CHARCOAL			AMS	-109.5078924	40.88732746	1		42DA690	Dutch John sites	USA	Utah	North America	UWyo2021	LOOSLE AND JOHNSON (EDITORS) 2000
Beta-132172	5830	30	CHARCOAL			AMS	-109.5078924	40.88732746	1		42DA690	Dutch John sites	USA	Utah	North America	UWyo2021	LOOSLE 1999
Beta-132173	4100	40	CHARCOAL			AMS	-109.5078924	40.88732746	1		42DA693	Dutch John sites	USA	Utah	North America	UWyo2021	LOOSLE 1999
Beta-132174	1660	60	CHARCOAL				-109.5078924	40.88732746	1		42DA696	Dutch John sites	USA	Utah	North America	UWyo2021
Beta-132378	1310	40	SEEDS	Zea mays cob	-9		-111.8879236	37.28524787	1		42KA1499	Deer Creek Pictographs	USA	Utah	North America	UWyo2021	MCFADDEN 2000A
Beta-132379	980	40	WOOD	Wood Shavings	-21.2		-111.8879236	37.28524787	1		42KA1557		USA	Utah	North America	UWyo2021
Beta-132380	1060	60	SEEDS	Zea mays cob	-9.8		-111.8879236	37.28524787	1		42KA2683		USA	Utah	North America	UWyo2021	MCFADDEN 2000A
Beta-132381	900	70	SEEDS	Zea mays cob	-9.4		-111.8879236	37.28524787	1		42KA3383		USA	Utah	North America	UWyo2021	MCFADDEN 2000A
Beta-132382	960	50	SEEDS	Zea mays cob	-10.3		-111.8879236	37.28524787	1		42KA3383		USA	Utah	North America	UWyo2021	McFadden 2000a
Beta-132383	780	70	WOOD	Twig	-23.8		-111.8879236	37.28524787	1		42KA4865		USA	Utah	North America	UWyo2021	MCFADDEN 2000A
Beta-132496	530	50	CHARCOAL				-109.5188913	40.12476161	1		42UN1477		USA	Utah	North America	UWyo2021	Cater 2003c
Beta-132498	900	90	CHARCOAL				-109.5188913	40.12476161	1		42UN1477		USA	Utah	North America	UWyo2021	Cater 2003c
Beta-132500	1220	50	CHARCOAL				-109.5188913	40.12476161	1		42UN1477		USA	Utah	North America	UWyo2021	Cater 2003c
Beta-132505	460	90	CHARCOAL				-109.5188913	40.12476161	1		42UN1477		USA	Utah	North America	UWyo2021	Cater 2003c
Beta-132506	1350	90	CHARCOAL				-109.5188913	40.12476161	1		42UN1477		USA	Utah	North America	UWyo2021	Cater 2003c
Beta-132507	1390	50	CHARCOAL				-109.5188913	40.12476161	1		42UN1477		USA	Utah	North America	UWyo2021	Cater 2003c
Beta-132508	400	70	CHARCOAL				-109.5188913	40.12476161	1		42UN1477		USA	Utah	North America	UWyo2021	Cater 2003c
Beta-132759	3300	70	SEDIMENT	Bulk Soils		RADIOMETRIC	-109.5078924	40.88732746	1		42DA600		USA	Utah	North America	UWyo2021	WILSON 2000
Beta-133242	1700	50	WOOD	Snare		AMS	-109.5078924	40.88732746	1		42DA668	Hayes	USA	Utah	North America	UWyo2021
Beta-133755	710	40	CHARCOAL			AMS	-110.425249	40.29836467	1		42DC823	Chepeta Lake Site	USA	Utah	North America	UWyo2021	Watkins 2000:50; Johnson and Loosle 2002:218
Beta-133756	3740	60	SEDIMENT	Organic Sediment			-110.425249	40.29836467	1		42DC823	Chepeta Lake Site	USA	Utah	North America	UWyo2021	Watkins 2000:50; Johnson and Loosle 2002:218
Beta-133757	840	70	CHARCOAL				-110.425249	40.29836467	1		42DC823	Chepeta Lake Site	USA	Utah	North America	UWyo2021	Watkins 2000:50; Johnson and Loosle 2002:218
Beta-133758	3170	50	CHARCOAL			AMS	-110.425249	40.29836467	1		42DC823	Chepeta Lake Site	USA	Utah	North America	UWyo2021	Watkins 2000:50; Johnson and Loosle 2002:218
Beta-133759	1770	60	CHARCOAL				-110.425249	40.29836467	1		42DC823	Chepeta Lake Site	USA	Utah	North America	UWyo2021	Watkins 2000:50; Johnson and Loosle 2002:218
Beta-133977	2360	100	CHARCOAL	Charcoal Soils	-25		-110.9038429	38.32448573	1		42WN2377		USA	Utah	North America	UWyo2021
Beta-13412	2100	80	CHARCOAL				-111.8043706	38.74787517	1		42SV2111	Elsinore Burial	USA	Utah	North America	UWyo2021	WILDE ET AL. 1986
Beta-13413	5130	110	CHARCOAL				-111.8043706	38.74787517	1		42SV2111	Elsinore Burial	USA	Utah	North America	UWyo2021	WILDE ET AL. 1986
Beta-13414	2140	100	SEEDS	Zea mays cob			-111.8043706	38.74787517	1		42SV2111	Elsinore Burial	USA	Utah	North America	UWyo2021	Wilde et al. 1986
Beta-13415	2050	80	CHARCOAL				-111.8043706	38.74787517	1		42SV2111	Elsinore Burial	USA	Utah	North America	UWyo2021	WILDE ET AL. 1986
Beta-134403	1860	40	TEXTILE	basket	-24.7		-109.8047758	37.62613637	1		42SAÃ	Horseshoe Canyon basket	USA	Utah	North America	UWyo2021	Kinnear-Ferris 2011
Beta-134475	860	100	WOOD	Juniper Bark	-21.1		-111.8879236	37.28524787	1		42KA1248		USA	Utah	North America	UWyo2021	MCFADDEN 2000A
Beta-134476	950	70	WOOD	Riparian Twig	-25		-111.8879236	37.28524787	1		42KA1520	Bay Bill Granaries	USA	Utah	North America	UWyo2021	MCFADDEN 2000A
Beta-134477	920	60	SEEDS	Zea mays cob	-9.8		-111.8879236	37.28524787	1		42KA2580		USA	Utah	North America	UWyo2021	MCFADDEN 2000A
Beta-134478	1200	40	WOOD		-24.3		-111.8879236	37.28524787	1		42KA4860		USA	Utah	North America	UWyo2021	MCFADDEN 2000A
Beta-134479	880	40	SEEDS	Zea mays cob	-13.6		-111.8879236	37.28524787	1		42KA4876		USA	Utah	North America	UWyo2021	MCFADDEN 2000A
Beta-134608	1230	60	SEEDS	Zea mays cob	-9.5		-111.4432102	37.85506482	1		42GA1541		USA	Utah	North America	UWyo2021	MCFADDEN 2000A
Beta-134609	1030	70	SEEDS	Zea mays cob	-9.9		-111.4432102	37.85506482	1		42GA1541		USA	Utah	North America	UWyo2021	MCFADDEN 2000A
Beta-134610	950	80	SEEDS	Zea mays cob	-8.7		-111.4432102	37.85506482	1		42GA4518		USA	Utah	North America	UWyo2021	MCFADDEN 2000A
Beta-134611	1610	120	SEEDS	Zea mays cob	-9.7		-111.4432102	37.85506482	1		42GA4521		USA	Utah	North America	UWyo2021	MCFADDEN 2000A
Beta-134612	1760	80	SEEDS	Zea mays cob	-10		-111.4432102	37.85506482	1		42GA4536	Bear Tracks	USA	Utah	North America	UWyo2021	MCFADDEN 2000A
Beta-134613	1490	70	SEEDS	Zea mays cob	-9.7		-111.4432102	37.85506482	1		42GA4538		USA	Utah	North America	UWyo2021	MCFADDEN 2000A
Beta-134614	1610	40	SEEDS	Zea mays cob	-10.6		-111.4432102	37.85506482	1		42GA4540	Little Cathedral	USA	Utah	North America	UWyo2021	MCFADDEN 2000A
Beta-134615	1650	70	SEEDS	Zea mays cob	-10.4		-111.4432102	37.85506482	1		42GA4542		USA	Utah	North America	UWyo2021	MCFADDEN 2000A
Beta-134616	1590	80	SEEDS	Zea mays cob	-9.6		-111.4432102	37.85506482	1		42GA4543		USA	Utah	North America	UWyo2021	MCFADDEN 2000A
Beta-134617	1520	80	SEEDS	Zea mays cob	-9.6		-111.4432102	37.85506482	1		42GA4561	White Sheep	USA	Utah	North America	UWyo2021	MCFADDEN 2000A
Beta-134618	1500	80	SEEDS	Zea mays cob	-9.9		-111.4432102	37.85506482	1		42GA4561	White Sheep	USA	Utah	North America	UWyo2021	MCFADDEN 2000A
Beta-134619	1320	70	SEEDS	Zea mays cob	-9.6		-111.4432102	37.85506482	1		42GA4561	White Sheep	USA	Utah	North America	UWyo2021	MCFADDEN 2000A
Beta-135015	3550	40	WOOD	Split-Twig Figurines			-109.5700352	38.98204332	1		42GR239	Moonshine Cave	USA	Utah	North America	UWyo2021	Coulam and Schroedl 2004:50
Beta-135135	2250	70	CHARCOAL				-113.1310475	40.44881515	1		42TO1196		USA	Utah	North America	UWyo2021	Simms 2000
Beta-135176	2080	130	CHARCOAL				-109.8047758	37.62613637	1		42SA24291		USA	Utah	North America	UWyo2021	ECKMAN ET AL. 2003
Beta-135682	3000	50	CHARCOAL	sagebrush	-20.7	AMS	-109.8047758	37.62613637	1		42SA	TsÃ© Haalâ€™Ã¡ UT-B-63-30	USA	Utah	North America	UWyo2021	Geib 2014
Beta-135683	3060	40	CHARCOAL	twig	-11.1	AMS	-109.8047758	37.62613637	1		42SA	TsÃ© Haalâ€™Ã¡ UT-B-63-30	USA	Utah	North America	UWyo2021	Geib 2014
Beta-135684	2910	30	CHARCOAL	sagebrush	-19.1	AMS	-109.8047758	37.62613637	1		42SA	TsÃ© Haalâ€™Ã¡ UT-B-63-30	USA	Utah	North America	UWyo2021	Geib 2014
Beta-135685	3000	40	CHARCOAL	sagebrush	-25	AMS	-109.8047758	37.62613637	1		42SA	TsÃ© Haalâ€™Ã¡ UT-B-63-30	USA	Utah	North America	UWyo2021	Geib 2014
Beta-135686	3150	40	SEEDS	charred juniper	-21	AMS	-109.8047758	37.62613637	1		42SA	Three Dog Site (UT-B-63-39)	USA	Utah	North America	UWyo2021	Geib 2014
Beta-135687	3390	40	CHARCOAL	sagebrush twig	-22.1	AMS	-109.8047758	37.62613637	1		42SA	Three Dog Site (UT-B-63-39)	USA	Utah	North America	UWyo2021	Geib 2014
Beta-135688	2880	70	CHARCOAL		-25	RADIOMETRIC	-109.8047758	37.62613637	1		42SA	Three Dog Site (UT-B-63-39)	USA	Utah	North America	UWyo2021	Geib 2014
Beta-135689	3090	40	CHARCOAL	sagebrush	-24	AMS	-109.8047758	37.62613637	1		42SA	Three Dog Site (UT-B-63-39)	USA	Utah	North America	UWyo2021	Geib 2014
Beta-135690	2940	70	CHARCOAL	sagebrush	-23.5	RADIOMETRIC	-109.8047758	37.62613637	1		42SA	Three Dog Site (UT-B-63-39)	USA	Utah	North America	UWyo2021	Geib 2014
Beta-135691	2720	70	CHARCOAL		-25	RADIOMETRIC	-109.8047758	37.62613637	1		42SA	Three Dog Site (UT-B-63-39)	USA	Utah	North America	UWyo2021	Geib 2014
Beta-135692	2890	40	CHARCOAL	twig	-22.5	AMS	-109.8047758	37.62613637	1		42SA	Three Dog Site (UT-B-63-39)	USA	Utah	North America	UWyo2021	Geib 2014
Beta-135693	2810	30	CHARCOAL	sagebrush	-21.9	AMS	-109.8047758	37.62613637	1		42SA	Three Dog Site (UT-B-63-39)	USA	Utah	North America	UWyo2021	Geib 2014
Beta-135694	2020	40	CHARCOAL	sage	-22.6				0		42Ã		USA	Utah	North America	UWyo2021	Geib et al. 2001
Beta-136266	3410	50	WOOD	SplitTwig Figurine			-110.9038429	38.32448573	1		42WN420	Cowboy Cave	USA	Utah	North America	UWyo2021	COULAM AND SCHROEDL PERSONAL COMMUNICATION
Beta-136267	3460	50	WOOD	SplitTwig Figurine			-110.9038429	38.32448573	1		42WN420	Cowboy Cave	USA	Utah	North America	UWyo2021	COULAM AND SCHROEDL PERSONAL COMMUNICATION
Beta-13668	410	70	CHARCOAL	Charcoal Fragments			-109.5188913	40.12476161	1		42UN1477		USA	Utah	North America	UWyo2021	Cater 2003c
Beta-13669	1600	70	CHARCOAL	Charcoal Fragments			-109.5078924	40.88732746	1		42DA61		USA	Utah	North America	UWyo2021	TUCKER 1986
Beta-13670	1360	50	CHARCOAL	Charcoal Fragments			-109.5078924	40.88732746	1		42DA61		USA	Utah	North America	UWyo2021	Spangler 2000
Beta-13671	1220	50	CHARCOAL	Charcoal Fragments			-109.5078924	40.88732746	1		42DA61		USA	Utah	North America	UWyo2021	Spangler 2000
Beta-13672	1230	70	CHARCOAL	Charcoal Fragments			-109.5078924	40.88732746	1		42DA61		USA	Utah	North America	UWyo2021	Spangler 2000
Beta-13673	1080	80	CHARCOAL	Charcoal Fragments			-109.5078924	40.88732746	1		42DA61		USA	Utah	North America	UWyo2021	Spangler 2000
Beta-13674	1380	70	CHARCOAL	Charcoal Fragments			-109.5078924	40.88732746	1		42DA61		USA	Utah	North America	UWyo2021	Spangler 2000
Beta-13675	3120	90	CHARCOAL	Charcoal Fragments			-109.5078924	40.88732746	1		42DA61		USA	Utah	North America	UWyo2021	SPANGLER 2000
Beta-13676	500	90	CHARCOAL	Charcoal Fragments			-109.5078924	40.88732746	1		42DA384		USA	Utah	North America	UWyo2021	O'BRIEN AND MCKIBBIN 1992
Beta-13677	1780	100	CHARCOAL	Charcoal Fragments			-109.5078924	40.88732746	1		42DA392		USA	Utah	North America	UWyo2021	MCKIBBIN (EDITOR) 1992
Beta-13678	1730	70	CHARCOAL	Charcoal Fragments			-109.5078924	40.88732746	1		42DA393	Browns Park Area	USA	Utah	North America	UWyo2021	TUCKER 1986
Beta-13680	2140	90	CHARCOAL	Charcoal Fragments			-109.5078924	40.88732746	1		42DA393	Browns Park Area	USA	Utah	North America	UWyo2021	TUCKER 1986
Beta-13681	1470	70	CHARCOAL	Charcoal Fragments			-109.5188913	40.12476161	1		42UN1475		USA	Utah	North America	UWyo2021	Spangler 2000
Beta-13692	680	60	CHARCOAL	Charcoal Fragments			-109.5188913	40.12476161	1		42UN1477		USA	Utah	North America	UWyo2021	Spangler 2000
Beta-137653	250	50	CHARCOAL	Mixed Charcoal	-22.6		-113.5047752	37.28055198	1		42WS1219		USA	Utah	North America	UWyo2021	Talbot and Richins 2002
Beta-137654	5430	50	CHARCOAL	Mesquite Charcoal	-25	AMS	-113.5047752	37.28055198	1		42WS1219		USA	Utah	North America	UWyo2021	Talbot and Richins 2002
Beta-137655	200	60	CHARCOAL		-19.6		-113.5047752	37.28055198	1		42WS1219		USA	Utah	North America	UWyo2021	Horn 1991
Beta-137656	3080	50	CHARCOAL		-25.3	AMS	-113.5047752	37.28055198	1		42WS1233		USA	Utah	North America	UWyo2021	Talbot and Richins 2002
Beta-13950	1620	80	CHARCOAL				-109.5188913	40.12476161	1		42UN1476	Cocklebur Wash	USA	Utah	North America	UWyo2021	TUCKER 1986 p. 285 290-91
Beta-13951	1590	90	CHARCOAL				-109.5188913	40.12476161	1		42UN1476	Cocklebur Wash	USA	Utah	North America	UWyo2021	TUCKER 1986 p. 285 229
Beta-13952	1560	80	CHARCOAL				-109.5188913	40.12476161	1		42UN1476	Cocklebur Wash	USA	Utah	North America	UWyo2021	TUCKER 1986 P.240 285290-91
Beta-13953	1570	80	CHARCOAL				-109.5188913	40.12476161	1		42UN1476	Cocklebur Wash	USA	Utah	North America	UWyo2021	Metcalfe 1999; TUCKER 1986 p. 285 229
Beta-140383	820	50	SEEDS	Zea mays cob		RADIOMETRIC	-111.8043706	38.74787517	1		42SV662	Backhoe Village	USA	Utah	North America	UWyo2021	SEDDON 2001
Beta-140384	750	90	CHARCOAL			RADIOMETRIC	-111.8043706	38.74787517	1		42SV662	Backhoe Village	USA	Utah	North America	UWyo2021	SEDDON 2001
Beta-140385	1290	70	CHARCOAL			RADIOMETRIC	-111.8043706	38.74787517	1		42SV662	Backhoe Village	USA	Utah	North America	UWyo2021	SEDDON 2001
Beta-140386	1300	50	CHARCOAL			RADIOMETRIC	-111.8043706	38.74787517	1		42SV662	Backhoe Village	USA	Utah	North America	UWyo2021	SEDDON 2001
Beta-140387	2120	70	CHARCOAL			RADIOMETRIC	-111.8043706	38.74787517	1		42SV662	Backhoe Village	USA	Utah	North America	UWyo2021	SEDDON 2001
Beta-140388	2990	60	CHARCOAL				-109.8047758	37.62613637	1		42SA11540	White Rock	USA	Utah	North America	UWyo2021	DAVIS 2003C
Beta-140389	1970	40	CHARCOAL			AMS	-109.8047758	37.62613637	1		42SA11540	White Rock	USA	Utah	North America	UWyo2021	DAVIS 2003C
Beta-140390	5340	160	CHARCOAL				-109.8047758	37.62613637	1		42SA11540	White Rock	USA	Utah	North America	UWyo2021	DAVIS 2003C
Beta-140391	5740	90	CHARCOAL				-109.8047758	37.62613637	1		42SA11540	White Rock	USA	Utah	North America	UWyo2021	DAVIS 2003C
Beta-140392	6310	60	CHARCOAL				-109.8047758	37.62613637	1		42SA11540	White Rock	USA	Utah	North America	UWyo2021	DAVIS 2003C
Beta-140393	6210	60	CHARCOAL				-109.8047758	37.62613637	1		42SA11540	White Rock	USA	Utah	North America	UWyo2021	DAVIS 2003C
Beta-140394	6780	110	CHARCOAL				-109.8047758	37.62613637	1		42SA11540	White Rock	USA	Utah	North America	UWyo2021	DAVIS 2003C
Beta-140395	7080	110	CHARCOAL				-109.8047758	37.62613637	1		42SA11540	White Rock	USA	Utah	North America	UWyo2021	DAVIS 2003C
Beta-140396	260	110	CHARCOAL				-109.8047758	37.62613637	1		42SA11540	White Rock	USA	Utah	North America	UWyo2021	DAVIS 2003C
Beta-140397	2040	60	CHARCOAL				-109.8047758	37.62613637	1		42SA11540	White Rock	USA	Utah	North America	UWyo2021	DAVIS 2003C
Beta-140398	2070	70	CHARCOAL				-109.8047758	37.62613637	1		42SA11540	White Rock	USA	Utah	North America	UWyo2021	DAVIS 2003C
Beta-140399	1180	60	CHARCOAL				-109.5188913	40.12476161	1		42UN1480		USA	Utah	North America	UWyo2021	ECKMAN ET AL. 2003
Beta-140400	890	50	CHARCOAL				-109.8047758	37.62613637	1		42SA11542		USA	Utah	North America	UWyo2021	ECKMAN AND HORN 2003
Beta-140401	470	50	CHARCOAL				-109.8047758	37.62613637	1		42SA11542		USA	Utah	North America	UWyo2021	ECKMAN AND HORN 2003
Beta-140402	100	50	CHARCOAL				-109.8047758	37.62613637	1		42SA11586	Two Ridges	USA	Utah	North America	UWyo2021	GREUBEL ECKMAN AND DIEDERICHS 2003
Beta-140403	100	50	CHARCOAL				-109.8047758	37.62613637	1		42SA11586	Two Ridges	USA	Utah	North America	UWyo2021	GREUBEL ECKMAN AND DIEDERICHS 2003
Beta-140404	1510	70	CHARCOAL				-109.8047758	37.62613637	1		42SA11586	Two Ridges	USA	Utah	North America	UWyo2021	GREUBEL ECKMAN AND DIEDERICHS 2003
Beta-140405	350	60	CHARCOAL				-109.8047758	37.62613637	1		42SA11586	Two Ridges	USA	Utah	North America	UWyo2021	GREUBEL ECKMAN AND DIEDERICHS 2003
Beta-140406	3520	80	CHARCOAL				-109.8047758	37.62613637	1		42SA11586	Two Ridges	USA	Utah	North America	UWyo2021	GREUBEL ECKMAN AND DIEDERICHS 2003
Beta-140407	980	60	CHARCOAL				-109.5700352	38.98204332	1		42GR1013	Shinbone	USA	Utah	North America	UWyo2021	DAVIS 2003
Beta-140408	2330	40	CHARCOAL			AMS	-109.5700352	38.98204332	1		42GR1013	Shinbone	USA	Utah	North America	UWyo2021	Davis 2003
Beta-140409	1210	80	SEDIMENT				-109.5700352	38.98204332	1		42GR1013	Shinbone	USA	Utah	North America	UWyo2021	Davis 2003
Beta-140951	1250	70	WOOD	twig			-111.8879236	37.28524787	1		42KA5058	Riggs Cave	USA	Utah	North America	UWyo2021
Beta-140952	1790	70	SEEDS	Zea mays cob	-9		-111.8879236	37.28524787	1		42KA3575		USA	Utah	North America	UWyo2021
Beta-140953	1700	80	SEEDS	Zea mays cob	-10.6		-111.8879236	37.28524787	1		42KA3684		USA	Utah	North America	UWyo2021
Beta-140954	1580	40	SEEDS	Zea mays cob	-9.6		-111.4432102	37.85506482	1		42GA4655		USA	Utah	North America	UWyo2021
Beta-141515	1770	60	CHARCOAL				-109.8047758	37.62613637	1		42SA9052	Enigmatic Pithouse	USA	Utah	North America	UWyo2021	ECKMAN ET AL. 2003
Beta-141516	1590	70	CHARCOAL				-109.8047758	37.62613637	1		42SA9052	Enigmatic Pithouse	USA	Utah	North America	UWyo2021	Horn et al. 2003: Vol. 2 Chapter 5:53
Beta-141517	1330	70	CHARCOAL				-109.8047758	37.62613637	1		42SA9052	Enigmatic Pithouse	USA	Utah	North America	UWyo2021	Horn et al. 2003: Vol. 2 Chapter 5:53
Beta-141518	1040	70	CHARCOAL				-109.5188913	40.12476161	1		42UN1474		USA	Utah	North America	UWyo2021	Horn et al. 2003: Vol. 2 Chapter 5:53
Beta-141519	1360	120	CHARCOAL				-109.5188913	40.12476161	1		42UN1474		USA	Utah	North America	UWyo2021	Horn et al. 2003: Vol. 2 Chapter 5:53
Beta-141520	890	70	SEDIMENT	Charcoal Staining			-109.5188913	40.12476161	1		42UN1474		USA	Utah	North America	UWyo2021	Horn et al. 2003: Vol. 2 Chapter 5:53
Beta-141521	250	60	CHARCOAL				-109.5700352	38.98204332	1		42GR1014		USA	Utah	North America	UWyo2021	ECKMAN ET AL. 2003
Beta-141522	310	50	CHARCOAL				-109.8047758	37.62613637	1		42SA11581	Muleshoe Canyon Rockshelter	USA	Utah	North America	UWyo2021	Horn et al. 2003:Vol. 3 Chapter 13:54
Beta-141524	1180	60	CHARCOAL				-109.8047758	37.62613637	1		42SA11581	Muleshoe Canyon Rockshelter	USA	Utah	North America	UWyo2021	Horn et al. 2003:Vol. 3 Chapter 13:54
Beta-141525	840	60	CHARCOAL				-109.8047758	37.62613637	1		42SA11581	Muleshoe Canyon Rockshelter	USA	Utah	North America	UWyo2021	Horn et al. 2003:Vol. 3 Chapter 13:54
Beta-141526	1120	50	CHARCOAL				-109.8047758	37.62613637	1		42SA11581	Muleshoe Canyon Rockshelter	USA	Utah	North America	UWyo2021	Horn et al. 2003:Vol. 3 Chapter 13:54
Beta-141527	1510	60	CHARCOAL				-109.8047758	37.62613637	1		42SA11581	Muleshoe Canyon Rockshelter	USA	Utah	North America	UWyo2021	Horn et al. 2003:Vol. 3 Chapter 13:54
Beta-141528	1360	60	CHARCOAL				-109.8047758	37.62613637	1		42SA11581	Muleshoe Canyon Rockshelter	USA	Utah	North America	UWyo2021	Horn et al. 2003:Vol. 3 Chapter 13:54
Beta-141529	890	50	CHARCOAL				-109.8047758	37.62613637	1		42SA11581	Muleshoe Canyon Rockshelter	USA	Utah	North America	UWyo2021	Horn et al. 2003:Vol. 3 Chapter 13:54
Beta-141530	1080	70	CHARCOAL				-109.8047758	37.62613637	1		42SA11581	Muleshoe Canyon Rockshelter	USA	Utah	North America	UWyo2021	Horn et al. 2003:Vol. 3 Chapter 13:54
Beta-141531	1100	60	CHARCOAL				-109.8047758	37.62613637	1		42SA11581	Muleshoe Canyon Rockshelter	USA	Utah	North America	UWyo2021	Horn et al. 2003:Vol. 3 Chapter 13:54
Beta-141532	1030	60	CHARCOAL				-109.8047758	37.62613637	1		42SA11581	Muleshoe Canyon Rockshelter	USA	Utah	North America	UWyo2021	Horn et al. 2003:Vol. 3 Chapter 13:54
Beta-141533	1260	50	CHARCOAL				-109.8047758	37.62613637	1		42SA11581	Muleshoe Canyon Rockshelter	USA	Utah	North America	UWyo2021	Horn et al. 2003:Vol. 3 Chapter 13:54
Beta-141534	1030	70	CHARCOAL				-109.8047758	37.62613637	1		42SA11581	Muleshoe Canyon Rockshelter	USA	Utah	North America	UWyo2021	Horn et al. 2003:Vol. 3 Chapter 13:54
Beta-141862	70	30	CHARCOAL			AMS	-113.5047752	37.28055198	1		42WS3384		USA	Utah	North America	UWyo2021	Talbot and Richins 2002
Beta-142656	2150	60	CHARCOAL	Probably Charcoal			-110.9038429	38.32448573	1		42WN2150	Junkyard Lounge	USA	Utah	North America	UWyo2021	Boomgarden 2009 Grumpy George report
Beta-142657	2220	50	CHARCOAL	Probably Charcoal			-110.9038429	38.32448573	1		42WN2150	Junkyard Lounge	USA	Utah	North America	UWyo2021	Boomgarden 2009 Grumpy George report
Beta-143046	260	40	CHARCOAL				-113.1310475	40.44881515	1		42TO900		USA	Utah	North America	UWyo2021	MADSEN AND SCHMITT 2002; Madsen and Schmitt 2005
Beta-143158	3160	60	CHARCOAL				-109.5700352	38.98204332	1		42GR1548	Cisco Inferno House Site	USA	Utah	North America	UWyo2021	BACKER AND PFERTSH 2003
Beta-143159	2270	50	CHARCOAL				-109.5700352	38.98204332	1		42GR1548	Cisco Inferno House Site	USA	Utah	North America	UWyo2021	BACKER AND PFERTSH 2003
Beta-143160	2410	60	CHARCOAL				-109.5700352	38.98204332	1		42GR1548	Cisco Inferno House Site	USA	Utah	North America	UWyo2021	BACKER AND PFERTSH 2003
Beta-143162	2500	45	CHARCOAL				-109.5700352	38.98204332	1		42GR1548	Cisco Inferno House Site	USA	Utah	North America	UWyo2021	BACKER AND PFERTSH 2003
Beta-143163	2470	50	CHARCOAL				-109.5700352	38.98204332	1		42GR1548	Cisco Inferno House Site	USA	Utah	North America	UWyo2021	BACKER AND PFERTSH 2003
Beta-143164	2610	60	CHARCOAL				-109.5700352	38.98204332	1		42GR1548	Cisco Inferno House Site	USA	Utah	North America	UWyo2021	BACKER AND PFERTSH 2003
Beta-143165	2570	40	CHARCOAL				-109.5700352	38.98204332	1		42GR1548	Cisco Inferno House Site	USA	Utah	North America	UWyo2021	BACKER AND PFERTSH 2003
Beta-143166	2800	50	CHARCOAL				-109.5700352	38.98204332	1		42GR1548	Cisco Inferno House	USA	Utah	North America	UWyo2021	Horn et al. 2003: Vol. 3 Chapter 9:23 28
Beta-143167	3090	50	CHARCOAL				-109.5700352	38.98204332	1		42GR1548	Cisco Inferno House Site	USA	Utah	North America	UWyo2021	BACKER AND PFERTSH 2003
Beta-143168	2540	50	CHARCOAL				-109.5700352	38.98204332	1		42GR1548	Cisco Inferno House Site	USA	Utah	North America	UWyo2021	BACKER AND PFERTSH 2003
Beta-143169	2660	50	CHARCOAL				-109.5700352	38.98204332	1		42GR1548	Cisco Inferno House Site	USA	Utah	North America	UWyo2021	BACKER AND PFERTSH 2003
Beta-143170	2500	50	CHARCOAL				-109.5700352	38.98204332	1		42GR1548	Cisco Inferno House Site	USA	Utah	North America	UWyo2021	BACKER AND PFERTSH 2003
Beta-143171	980	50	CHARCOAL				-109.5700352	38.98204332	1		42GR2866	Mushroom Rock	USA	Utah	North America	UWyo2021	DAVIS 2003B
Beta-143172	860	50	CHARCOAL				-109.5700352	38.98204332	1		42GR2866	Mushroom Rock	USA	Utah	North America	UWyo2021	DAVIS 2003B
Beta-143173	2320	90	CHARCOAL				-109.5188913	40.12476161	1		42UN1476	Cocklebur Wash	USA	Utah	North America	UWyo2021	Horn et al. 2003: Vol. 4 Chapter 17:46
Beta-143174	1390	60	CHARCOAL				-109.5188913	40.12476161	1		42UN1476	Cocklebur Wash	USA	Utah	North America	UWyo2021	Horn et al. 2003: Vol. 4 Chapter 17:46
Beta-143175	1540	70	CHARCOAL				-109.5188913	40.12476161	1		42UN1476	Cocklebur Wash	USA	Utah	North America	UWyo2021	Horn et al. 2003: Vol. 4 Chapter 17:46
Beta-143176	2240	60	CHARCOAL				-109.5188913	40.12476161	1		42UN1476	Cocklebur Wash	USA	Utah	North America	UWyo2021	Horn et al. 2003: Vol. 4 Chapter 17:46
Beta-143177	1800	90	CHARCOAL				-109.5188913	40.12476161	1		42UN1476	Cocklebur Wash	USA	Utah	North America	UWyo2021	Horn et al. 2003: Vol. 4 Chapter 17:46
Beta-143178	1920	80	CHARCOAL				-109.5188913	40.12476161	1		42UN1476	Cocklebur Wash	USA	Utah	North America	UWyo2021	Horn et al. 2003: Vol. 4 Chapter 17:46
Beta-143179	2100	80	CHARCOAL				-109.5188913	40.12476161	1		42UN1476	Cocklebur Wash	USA	Utah	North America	UWyo2021	Horn et al. 2003: Vol. 4 Chapter 17:46
Beta-143180	790	60	CHARCOAL				-109.5188913	40.12476161	1		42UN1477		USA	Utah	North America	UWyo2021	Horn et al. 2003: Vol. 4 Chapter 17:46
Beta-143181	1450	60	CHARCOAL				-109.5188913	40.12476161	1		42UN1477		USA	Utah	North America	UWyo2021	Horn et al. 2003: Vol. 4 Chapter 17:46
Beta-143182	1860	100	CHARCOAL				-109.5188913	40.12476161	1		42UN1477		USA	Utah	North America	UWyo2021	Horn et al. 2003: Vol. 4 Chapter 17:46
Beta-143183	1030	60	SEDIMENT	Organic Sediment			-109.8047758	37.62613637	1		42SA11633		USA	Utah	North America	UWyo2021	ECKMAN ET AL. 2003
Beta-143184	1170	50	SEDIMENT	Organic Sediment			-109.8047758	37.62613637	1		42SA11633		USA	Utah	North America	UWyo2021	ECKMAN ET AL. 2003
Beta-143360	3170	70	SEDIMENT				-109.5078924	40.88732746	1		42DA534	Reaves	USA	Utah	North America	UWyo2021	Nash 2012 diss
Beta-143516	2100	60	CHARCOAL				-109.8047758	37.62613637	1		42SA24052		USA	Utah	North America	UWyo2021	ECKMAN ET AL. 2003
Beta-143517	2410	80	CHARCOAL				-109.8047758	37.62613637	1		42SA24052		USA	Utah	North America	UWyo2021	Eckman et al. 2003
Beta-143518	510	70	CHARCOAL				-109.5700352	38.98204332	1		42GR814		USA	Utah	North America	UWyo2021	BACKER ET AL. 2003
Beta-143519	1240	80	CHARCOAL				-109.5700352	38.98204332	1		42GR814		USA	Utah	North America	UWyo2021	BACKER ET AL. 2003
Beta-143520	1300	100	CHARCOAL				-109.5700352	38.98204332	1		42GR814		USA	Utah	North America	UWyo2021	Backer et al. 2003
Beta-143521	1440	60	CHARCOAL				-109.5700352	38.98204332	1		42GR814		USA	Utah	North America	UWyo2021	BACKER ET AL. 2003
Beta-143522	2080	60	CHARCOAL				-109.5700352	38.98204332	1		42GR814		USA	Utah	North America	UWyo2021	BACKER ET AL. 2003
Beta-143523	2140	70	SEDIMENT				-109.8047758	37.62613637	1		42SA23866		USA	Utah	North America	UWyo2021	ECKMAN 2003
Beta-143524	1090	90	SEDIMENT				-109.8047758	37.62613637	1		42SA23866		USA	Utah	North America	UWyo2021	ECKMAN 2003
Beta-143525	1040	70	SEDIMENT				-109.8047758	37.62613637	1		42SA23866		USA	Utah	North America	UWyo2021	ECKMAN 2003
Beta-143526	5500	70	CHARCOAL				-109.5700352	38.98204332	1		42GR1547		USA	Utah	North America	UWyo2021	FIROR 2003
Beta-143527	8780	60	CHARCOAL				-109.5700352	38.98204332	1		42GR1547		USA	Utah	North America	UWyo2021	FIROR 2003
Beta-143528	6380	210	CHARCOAL				-109.5700352	38.98204332	1		42GR1547		USA	Utah	North America	UWyo2021	Firor 2003
Beta-143529	8440	80	SEDIMENT	Bulk Soil			-109.5700352	38.98204332	1		42GR1547		USA	Utah	North America	UWyo2021	Firor 2003
Beta-143531	4400	70	CHARCOAL				-109.8047758	37.62613637	1		42SA11544	Jell-o-mold	USA	Utah	North America	UWyo2021	ECKMAN ET AL. 2003
Beta-143928	940	50	CHARCOAL				-109.5078924	40.88732746	1		42DA669	Allen Creek Village	USA	Utah	North America	UWyo2021
Beta-144224	80	40	BONE	collagen	-20	AMS	-111.8879236	37.28524787	1		42KA4662		USA	Utah	North America	UWyo2021	Geib et al. 2001
Beta-144225	400	40	WOOD	bark	-21.9	AMS	-111.8879236	37.28524787	1		42KA4575		USA	Utah	North America	UWyo2021	Geib et al. 2001
Beta-144226	1680	40	SEEDS	charred juniper	-21	AMS	-111.8879236	37.28524787	1		42KA4749		USA	Utah	North America	UWyo2021	Geib et al. 2001
Beta-144227	880	40	SEEDS	juniper seed	-21.8	AMS	-111.8879236	37.28524787	1		42KA4750		USA	Utah	North America	UWyo2021	Geib et al. 2001
Beta-144228	2200	40	CHARCOAL		-21.2	AMS	-111.8879236	37.28524787	1		42KA4547		USA	Utah	North America	UWyo2021	Geib et al. 2001
Beta-144229	3930	30	WOOD	twig	-22.2	AMS	-111.8879236	37.28524787	1		42KA4552		USA	Utah	North America	UWyo2021	Geib et al. 2001
Beta-144230	1730	50	CHARCOAL		-25		-111.8879236	37.28524787	1		42KA4552		USA	Utah	North America	UWyo2021	Geib et al. 2001
Beta-144289	2320	70	CHARCOAL	Probably Charcoal			-110.9038429	38.32448573	1		42WN2150	Junkyard Lounge	USA	Utah	North America	UWyo2021	Boomgarden 2009 Grumpy George report
Beta-144290	2080	40	CHARCOAL	Probably Charcoal			-110.9038429	38.32448573	1		42WN2150	Junkyard Lounge	USA	Utah	North America	UWyo2021	Boomgarden 2009 Grumpy George report
Beta-144291	2260	70	CHARCOAL				-110.9038429	38.32448573	1		42WN2377		USA	Utah	North America	UWyo2021
Beta-14463	1540	75	CHARCOAL	Dispersed Charcoal		AMS	-109.5188913	40.12476161	1		42UN1476	Cocklebur Wash	USA	Utah	North America	UWyo2021	TUCKER 1986
Beta-14464	320	120	CHARCOAL	Dispersed Charcoal		AMS	-109.5188913	40.12476161	1		42UN1476	Cocklebur Wash	USA	Utah	North America	UWyo2021	TUCKER 1986
Beta-14465	2400	80	CHARCOAL	Dispersed Charcoal		AMS	-109.5188913	40.12476161	1		42UN1476	Cocklebur Wash	USA	Utah	North America	UWyo2021	TUCKER 1986
Beta-14466	1600	70	CHARCOAL	Dispersed Charcoal		AMS	-109.5188913	40.12476161	1		42UN1476	Cocklebur Wash	USA	Utah	North America	UWyo2021	TUCKER 1986
Beta-14467	2210	120	CHARCOAL	Dispersed Charcoal		AMS	-109.5188913	40.12476161	1		42UN1476	Cocklebur Wash	USA	Utah	North America	UWyo2021	TUCKER 1986
Beta-14468	3030	90	CHARCOAL	Dispersed Charcoal		AMS	-109.5188913	40.12476161	1		42UN1476	Cocklebur Wash	USA	Utah	North America	UWyo2021	TUCKER 1986
Beta-14469	2850	75	CHARCOAL	Dispersed Charcoal		AMS	-109.5188913	40.12476161	1		42UN1476	Cocklebur Wash	USA	Utah	North America	UWyo2021	Tucker 1986:285
Beta-145278	5650	40	CHARCOAL		-22.3		-109.8047758	37.62613637	1		42SA24335		USA	Utah	North America	UWyo2021	Kinnear-Ferris 2001:59
Beta-145806	1510	70	CHARCOAL				-109.5078924	40.88732746	1		42DA196		USA	Utah	North America	UWyo2021	ECKMAN ET AL. 2003
Beta-14605	250	50	CHARCOAL	Pooled Charcoal	-27.23		-111.6703411	40.11994769	1		42UT573	Fox Site	USA	Utah	North America	UWyo2021	Janetski 1990 table 1; Janetski and Smith 2007: table 41
Beta-14606	270	60	CHARCOAL	Pooled Charcoal	-26.66		-111.6703411	40.11994769	1		42UT573	Fox Site	USA	Utah	North America	UWyo2021	Janetski 1990 table 1; Janetski and Smith 2007: table 41
Beta-146080	1590	40	CHARCOAL		-12.1		-111.8879236	37.28524787	1		42KA5153	Sooner Water	USA	Utah	North America	UWyo2021
Beta-146171	2100	40	UNKNOWN		-13.6				0		42CAA		USA	Utah	North America	UWyo2021	Utah Division of State History Files
Beta-146872	170	40	CHARCOAL		-26.1	AMS	-113.1310475	40.44881515	1		42TO1407	West Baker Dunes	USA	Utah	North America	UWyo2021	MADSEN AND SCHMITT 2002; MADSEN AND SCHMITT 2005
Beta-147138	850	50	CHARCOAL				-111.8043706	38.74787517	1		42SV662	Backhoe Village	USA	Utah	North America	UWyo2021	Scott-Cummings 2002 report
Beta-147180	3860	40	CHARCOAL		-24.6	AMS	-112.111272	40.99016568	1		42DV2	Hot Spring	USA	Utah	North America	UWyo2021	BERRY C. 2007
Beta-147322	840	90	CHARCOAL			AMS	-113.5047752	37.28055198	1		42WS126	Watchman Site	USA	Utah	North America	UWyo2021	Eskenazi 2001 Excavation and Interpretation: 42WS126 The Watchman Site Zion National Park Utah
Beta-147323	1210	40	CHARCOAL			AMS	-113.5047752	37.28055198	1		42WS126	Watchman Site	USA	Utah	North America	UWyo2021	Eskenazi 2001 Excavation and Interpretation: 42WS126 The Watchman Site Zion National Park Utah
Beta-147324	1110	40	CHARCOAL			AMS	-113.5047752	37.28055198	1		42WS126	Watchman Site	USA	Utah	North America	UWyo2021	Eskenazi 2001 Excavation and Interpretation: 42WS126 The Watchman Site Zion National Park Utah
Beta-147347	1610	40	CHARCOAL				-111.8043706	38.74787517	1		42SV662	Backhoe Village	USA	Utah	North America	UWyo2021	Scott-Cummings 2002 report
Beta-147349	1360	110	CHARCOAL				-111.8043706	38.74787517	1		42SV662	Backhoe Village	USA	Utah	North America	UWyo2021	Scott-Cummings 2002 report
Beta-147350	1160	70	CHARCOAL				-111.8043706	38.74787517	1		42SV662	Backhoe Village	USA	Utah	North America	UWyo2021	Scott-Cummings 2002 report
Beta-15025	1140	60	CHARCOAL				-111.8043706	38.74787517	1		42SV1686	Five Finger Ridge	USA	Utah	North America	UWyo2021	METCALFE 1999; Talbot and Wilde 1989: table 1; Talbot et al 2000; JANETSKI ET AL 1985; WILDE ET AL. 1994 P. 318
Beta-15026	1180	90	CHARCOAL				-111.8043706	38.74787517	1		42SV1686	Five Finger Ridge	USA	Utah	North America	UWyo2021	METCALFE 1999; Talbot and Wilde 1989: table 1; Talbot et al 2000; JANETSKI ET AL 1985; WILDE ET AL. 1994 P. 318
Beta-15027	820	70	CHARCOAL	pooled sample			-111.8043706	38.74787517	1		42SV1686	Five Finger Ridge	USA	Utah	North America	UWyo2021	METCALFE 1999; Talbot and Wilde 1989: table 1; Talbot et al 2000; JANETSKI ET AL 1985; WILDE ET AL. 1994 P. 318
Beta-15028	1160	70	CHARCOAL				-111.8043706	38.74787517	1		42SV1686	Five Finger Ridge	USA	Utah	North America	UWyo2021	METCALFE 1999; Talbot and Wilde 1989: table 1; Talbot et al 2000; JANETSKI ET AL 1985; WILDE ET AL. 1994 P. 318
Beta-15029	1290	80	CHARCOAL				-111.8043706	38.74787517	1		42SV1686	Five Finger Ridge	USA	Utah	North America	UWyo2021	METCALFE 1999; Talbot and Wilde 1989: table 1; Talbot et al 2000; JANETSKI ET AL 1985; WILDE ET AL. 1994 P. 318
Beta-15030	860	70	CHARCOAL				-111.8043706	38.74787517	1		42SV1686	Five Finger Ridge	USA	Utah	North America	UWyo2021	METCALFE 1999; Talbot et al. 2000; JANETSKI ET AL 1985; WILDE ET AL. 1994 P. 318
Beta-15031	900	60	CHARCOAL				-111.8043706	38.74787517	1		42SV1686	Five Finger Ridge	USA	Utah	North America	UWyo2021	METCALFE 1999; Talbot and Wilde 1989: table 1; Talbot et al 2000; JANETSKI ET AL 1985; WILDE ET AL. 1994 P. 318
Beta-15032	730	60	CHARCOAL				-111.8043706	38.74787517	1		42SV1686	Five Finger Ridge	USA	Utah	North America	UWyo2021	METCALFE 1999; Talbot and Wilde 1989: table 1; Talbot et al 2000; JANETSKI ET AL 1985; WILDE ET AL. 1994 P. 318
Beta-15033	1030	60	CHARCOAL				-111.8043706	38.74787517	1		42SV1686	Five Finger Ridge	USA	Utah	North America	UWyo2021	METCALFE 1999; Talbot and Wilde 1989: table 1; Talbot et al 2000; JANETSKI ET AL 1985; WILDE ET AL. 1994 P. 318
Beta-15034	1070	60	CHARCOAL				-111.8043706	38.74787517	1		42SV1686	Five Finger Ridge	USA	Utah	North America	UWyo2021	Talbot and Wilde 1989: table 1; Talbot et al 2000; JANETSKI ET AL 1985; WILDE ET AL. 1994 P. 318
Beta-150668	450	70	OTHER	grass	-21.5		-111.8879236	37.28524787	1		42KA5628		USA	Utah	North America	UWyo2021
Beta-150669	960	70	SEEDS	Zea mays cob	-10.8		-111.8879236	37.28524787	1		42KA5628		USA	Utah	North America	UWyo2021
Beta-150670	1110	80	SEEDS	Zea mays cob	-10.6		-111.8879236	37.28524787	1		42KA5609		USA	Utah	North America	UWyo2021
Beta-150671	1290	60	SEEDS	Zea mays cob	-10.4		-111.8879236	37.28524787	1		42KA1695		USA	Utah	North America	UWyo2021
Beta-152519	310	40	LEATHER	Animal Hide Headdress	-20	AMS	-110.9038429	38.32448573	1		42WNE	CARE 79.1	USA	Utah	North America	UWyo2021	Janetski et al. 2005:234
Beta-152520	1010	40	LEATHER	Animal Hide-Bandolier	-19.7	AMS	-110.9038429	38.32448573	1		42WNB	CARE 146.1	USA	Utah	North America	UWyo2021	Janetski et al. 2005:234
Beta-152521	920	40	LEATHER	Animal Hide-Moccasin	-20	AMS	-110.9038429	38.32448573	1		42WNA	CARE 193.1	USA	Utah	North America	UWyo2021	Janetski et al. 2005:234
Beta-152522	200	40	TEXTILE	Winnowing Tray	-22.2	AMS	-110.9038429	38.32448573	1		42WND	CARE 216.1	USA	Utah	North America	UWyo2021	Janetski et al. 2005:234
Beta-152625	1100	40	CHARCOAL			AMS	-113.2358065	38.35703989	1		42BE1988	Fallen Eagle	USA	Utah	North America	UWyo2021	Seddon et al. 2001:198
Beta-152626	970	70	CHARCOAL				-113.2358065	38.35703989	1		42BE1988	Fallen Eagle	USA	Utah	North America	UWyo2021	Seddon et al. 2001:198
Beta-152627	1110	60	CHARCOAL				-113.2358065	38.35703989	1		42BE1988	Fallen Eagle	USA	Utah	North America	UWyo2021	Seddon et al. 2001:198
Beta-152628	1380	70	CHARCOAL				-113.2358065	38.35703989	1		42BE1988	Fallen Eagle	USA	Utah	North America	UWyo2021	Seddon et al. 2001:198
Beta-152629	1200	40	CHARCOAL			AMS	-113.2358065	38.35703989	1		42BE1988	Fallen Eagle	USA	Utah	North America	UWyo2021	Seddon et al. 2001:198
Beta-152630	890	60	CHARCOAL				-113.2358065	38.35703989	1		42BE1988	Fallen Eagle	USA	Utah	North America	UWyo2021	Seddon et al. 2001:198
Beta-152631	1220	40	CHARCOAL			AMS	-113.2358065	38.35703989	1		42BE1988	Fallen Eagle	USA	Utah	North America	UWyo2021	Seddon et al. 2001:198
Beta-152635	1040	40	CHARCOAL			AMS	-113.100684	39.07330753	1		42MD866	Deep Stone Site	USA	Utah	North America	UWyo2021	Seddon et al. 2001:95
Beta-152636	1840	40	CHARCOAL			AMS	-113.100684	39.07330753	1		42MD866	Deep Stone Site	USA	Utah	North America	UWyo2021	Seddon et al. 2001:95
Beta-152637	250	40	CHARCOAL			AMS	-113.100684	39.07330753	1		42MD866	Deep Stone Site	USA	Utah	North America	UWyo2021	Seddon et al. 2001:95
Beta-152810	3650	60	CHARCOAL			AMS	-113.1310475	40.44881515	1		42TO1778	Road-Cut Dune	USA	Utah	North America	UWyo2021	MADSEN AND SCHMITT 2002; Varley and Page 2001; Madsen and Schmitt 2005
Beta-153921	5410	80	SEDIMENT	Bulk Soils			-109.5078924	40.88732746	1		42DA392		USA	Utah	North America	UWyo2021	Eckman et al. 2003
Beta-154227	1040	40	WOOD	Cradle Board	-21.9	AMS	-110.9038429	38.32448573	1		42WNC	CARE 192.1	USA	Utah	North America	UWyo2021	Janetski et al. 2005:234
Beta-154654	860	60	CHARCOAL		-24.7		-110.9038429	38.32448573	1		42WN2377		USA	Utah	North America	UWyo2021
Beta-154655	950	50	CHARCOAL		-22.3		-110.9038429	38.32448573	1		42WN2377		USA	Utah	North America	UWyo2021
Beta-154656	1320	60	CHARCOAL				-110.9038429	38.32448573	1		42WN2398		USA	Utah	North America	UWyo2021	Boomgarden 2009 Grumpy George report
Beta-154657	1750	70	CHARCOAL		-21		-110.9038429	38.32448573	1		42WN2400		USA	Utah	North America	UWyo2021
Beta-154658	1500	40	SEEDS	Zea mays charred	-11.7		-110.9038429	38.32448573	1		42WN2400		USA	Utah	North America	UWyo2021
Beta-154762	240	40	CHARCOAL				-113.1310475	40.44881515	1		42TO1009	Wild Isle	USA	Utah	North America	UWyo2021	Carter and Young 2001
Beta-155678	1030	40	BONE	collagen	-20.3		-111.8879236	37.28524787	1		42KA1323	Tibbet Cave	USA	Utah	North America	UWyo2021
Beta-155679	860	40	WOOD	reed arrow shaft	-24.8		-111.8879236	37.28524787	1		42KA4794	Rose Shelter	USA	Utah	North America	UWyo2021	Geib et al. 2001
Beta-155920	1070	40	BONE	Rabbit Bone	-21.2		-111.8043706	38.74787517	1		42SV2543		USA	Utah	North America	UWyo2021	Patterson et al. 2003:Appendix D; State IMACS Form
Beta-157843	1390	40	BONE	collagen			-111.8879236	37.28524787	1		42KA2780		USA	Utah	North America	UWyo2021
Beta-157844	1170	40	BONE	Turkey Bone collagen			-111.8879236	37.28524787	1		42KA1969	Kanab Site	USA	Utah	North America	UWyo2021
Beta-157845	1220	40	BONE	artiodactyl collagen			-111.8879236	37.28524787	1		42KA1969	Kanab Site	USA	Utah	North America	UWyo2021
Beta-158095	3210	90	CHARCOAL	sagebrush	-25	RADIOMETRIC	-109.8047758	37.62613637	1		42SA	Three Dog Site (UT-B-63-39)	USA	Utah	North America	UWyo2021	Geib 2014
Beta-158096	3230	60	CHARCOAL		-25	RADIOMETRIC	-109.8047758	37.62613637	1		42SA	Three Dog Site (UT-B-63-39)	USA	Utah	North America	UWyo2021	Geib 2014
Beta-158097	3160	40	SEEDS	charred juniper	-22.9	AMS	-109.8047758	37.62613637	1		42SA	Three Dog Site (UT-B-63-39)	USA	Utah	North America	UWyo2021	Geib 2014
Beta-158098	2910	40	CHARCOAL	small twig 4 mm diam.	-20.8	AMS	-109.8047758	37.62613637	1		42SA	Three Dog Site (UT-B-63-39)	USA	Utah	North America	UWyo2021	Geib 2014
Beta-158099	2520	40	CHARCOAL	small twig 2 mm diam.	-11.1	AMS	-109.8047758	37.62613637	1		42SA	Three Dog Site (UT-B-63-39)	USA	Utah	North America	UWyo2021	Geib 2014
Beta-158100	2950	40	CHARCOAL	sagebrush	-23.8	AMS	-109.8047758	37.62613637	1		42SA	Three Dog Site (UT-B-63-39)	USA	Utah	North America	UWyo2021	Geib 2014
Beta-158101	3210	90	CHARCOAL		-25	RADIOMETRIC	-109.8047758	37.62613637	1		42SA	Three Dog Site (UT-B-63-39)	USA	Utah	North America	UWyo2021	Geib 2014
Beta-158102	2910	40	SEEDS	charred juniper	-18.9	AMS	-109.8047758	37.62613637	1		42SA	Three Dog Site (UT-B-63-39)	USA	Utah	North America	UWyo2021	Geib 2014
Beta-158254	1540	40	CHARCOAL				-113.1310475	40.44881515	1		42TO1459	Buzz-Cut Dune	USA	Utah	North America	UWyo2021	MADSEN AND SCHMITT 2002; Madsen and Schmitt 2005
Beta-158255	3000	40	CHARCOAL				-113.1310475	40.44881515	1		42TO1459	Buzz-Cut Dune	USA	Utah	North America	UWyo2021	MADSEN AND SCHMITT 2002; Madsen and Schmitt 2005
Beta-158256	4340	60	CHARCOAL				-113.1310475	40.44881515	1		42TO1459	Buzz-Cut Dune	USA	Utah	North America	UWyo2021	MADSEN AND SCHMITT 2002; Madsen and Schmitt 2005
Beta-158257A	980	40	CHARCOAL				-113.1310475	40.44881515	1		42TO1459	Buzz-Cut Dune	USA	Utah	North America	UWyo2021	MADSEN AND SCHMITT 2002; Madsen and Schmitt 2005
Beta-158257B	1050	40	CHARCOAL				-113.1310475	40.44881515	1		42TO1459	Buzz-Cut Dune	USA	Utah	North America	UWyo2021	MADSEN AND SCHMITT 2002
Beta-158532	1750	60	CHARCOAL				-109.5700352	38.98204332	1		42GR382	Bartlett Flat Pictographs	USA	Utah	North America	UWyo2021	Firor 2002:23
Beta-158533	1680	60	CHARCOAL				-109.5700352	38.98204332	1		42GR382	Bartlett Flat Pictographs	USA	Utah	North America	UWyo2021	Firor 2002:23
Beta-158534	2130	60	CHARCOAL				-109.5700352	38.98204332	1		42GR382	Bartlett Flat Pictographs	USA	Utah	North America	UWyo2021	Firor 2002:23
Beta-158535	2840	60	CHARCOAL				-109.5700352	38.98204332	1		42GR382	Bartlett Flat Pictographs	USA	Utah	North America	UWyo2021	Firor 2002:23
Beta-158536	2720	60	CHARCOAL				-109.5700352	38.98204332	1		42GR382	Bartlett Flat Pictographs	USA	Utah	North America	UWyo2021	Firor 2002:23
Beta-158537	2820	50	CHARCOAL				-109.5700352	38.98204332	1		42GR382	Bartlett Flat Pictographs	USA	Utah	North America	UWyo2021	Firor 2002:23
Beta-158549	10270	50	CHARCOAL			AMS	-113.1310475	40.44881515	1		42TO13	Danger Cave	USA	Utah	North America	UWyo2021	Jennings 1957; Rhode et al 2006; Tamers et al 1964; Madsen and Rhode 1990; filtered per criteria in Goebel et al 2007
Beta-158893	2890	40	CHARCOAL	sagebrush	-23.9	AMS	-109.8047758	37.62613637	1		42SA	TsÃ© Haalâ€™Ã¡ UT-B-63-30	USA	Utah	North America	UWyo2021	Geib 2014
Beta-158894	3180	40	CHARCOAL		-23	AMS	-109.8047758	37.62613637	1		42SA	TsÃ© Haalâ€™Ã¡ UT-B-63-30	USA	Utah	North America	UWyo2021	Geib 2014
Beta-159809	4510	40	CHARCOAL		-24.4	AMS	-111.8043706	38.74787517	1		42SV2546		USA	Utah	North America	UWyo2021	Patterson et al. 2003:Appendix B; State IMACS Form
Beta-159900	1030	40	SEEDS	Zea mays	-9.6	AMS	-111.4432102	37.85506482	1		42GA3891	The Outpost	USA	Utah	North America	UWyo2021	Jordan and Talbot Ed 2002
Beta-159901	1010	50	CHARCOAL		-20.6		-111.4432102	37.85506482	1		42GA4086	Dos Casas	USA	Utah	North America	UWyo2021	Jordan and Talbot Ed 2002
Beta-159902	1630	80	CHARCOAL		-21.5		-111.4432102	37.85506482	1		42GA4086	Dos Casas	USA	Utah	North America	UWyo2021	Jordan and Talbot Ed 2002
Beta-159903	1780	60	CHARCOAL		-21.2		-111.4432102	37.85506482	1		42GA4086	Dos Casas	USA	Utah	North America	UWyo2021	Jordan and Talbot Ed 2002
Beta-159904	1250	60	CHARCOAL		-20.4		-111.4432102	37.85506482	1		42GA4095	Roadcut Site	USA	Utah	North America	UWyo2021	Jordan and Talbot Ed 2002
Beta-16025	6750	120	TEXTILE	yucca open twined sandal frag	-25		-111.8879236	37.28524787	1		42KA2546	Bechan Cave	USA	Utah	North America	UWyo2021	Agenbroad et al. 1989:Appendix
Beta-160502	1640	40	OTHER	Turkey Feather		AMS	-109.8047758	37.62613637	1		42SA3714	Turkey Pen Ruin	USA	Utah	North America	UWyo2021	Matson 2018:2
Beta-160650	1300	60	CHARCOAL	Probably Charcoal			-110.9038429	38.32448573	1		42WN2401		USA	Utah	North America	UWyo2021
Beta-160651	1820	80	WOOD				-110.9038429	38.32448573	1		42WN2401		USA	Utah	North America	UWyo2021
Beta-160652	1500	60	CHARCOAL	Probably Charcoal			-110.9038429	38.32448573	1		42WN2401		USA	Utah	North America	UWyo2021
Beta-160653	1170	70	CHARCOAL				-110.9038429	38.32448573	1		42WN2377		USA	Utah	North America	UWyo2021
Beta-160654	1360	70	CHARCOAL				-110.9038429	38.32448573	1		42WN2377		USA	Utah	North America	UWyo2021
Beta-160655	1180	60	CHARCOAL				-110.9038429	38.32448573	1		42WN2374		USA	Utah	North America	UWyo2021	Boomgarden 2009 Grumpy George report
Beta-160656	1080	60	CHARCOAL	Probably Charcoal	-18.9		-110.9038429	38.32448573	1		42WN2398		USA	Utah	North America	UWyo2021	Boomgarden 2009 Grumpy George report
Beta-161574	2030	120	CHARCOAL	Pooled Charcoal	-22		-111.4432102	37.85506482	1		42GA456		USA	Utah	North America	UWyo2021	JANETSKI ET AL. 2005
Beta-161576	930	60	CHARCOAL	Charred Material	-22		-111.4432102	37.85506482	1		42GA3970		USA	Utah	North America	UWyo2021	JANETSKI ET AL. 2005
Beta-161577	1200	80	SEEDS	Zea mays cob	-8.6		-111.4432102	37.85506482	1		42GA4032		USA	Utah	North America	UWyo2021	JANETSKI ET AL. 2005
Beta-161578	1220	90	OTHER	other plant	-22.1		-111.4432102	37.85506482	1		42GA4054		USA	Utah	North America	UWyo2021	JANETSKI ET AL. 2005
Beta-161579	1110	40	CHARCOAL	Purshia	-23.2		-111.4432102	37.85506482	1		42GA4076		USA	Utah	North America	UWyo2021	JANETSKI ET AL. 2005
Beta-161580	770	50	SEEDS	Zea mays cob	-9.4	AMS	-111.4432102	37.85506482	1		42GA4567		USA	Utah	North America	UWyo2021	JANETSKI ET AL. 2005
Beta-161581	1170	70	SEEDS	Zea mays cob	-9.2	AMS	-111.4432102	37.85506482	1		42GA4567		USA	Utah	North America	UWyo2021	JANETSKI ET AL. 2005
Beta-161582	1100	40	SEEDS	Zea mays cob	-10.4	AMS	-110.9038429	38.32448573	1		42WN7		USA	Utah	North America	UWyo2021	JANETSKI ET AL. 2005
Beta-161583	1170	50	CHARCOAL	Rabbit Brush	-22.4	AMS	-110.9038429	38.32448573	1		42WN154		USA	Utah	North America	UWyo2021	JANETSKI ET AL. 2005
Beta-161584	1150	40	CHARCOAL	Rabbit Brush	-24.4	AMS	-110.9038429	38.32448573	1		42WN154		USA	Utah	North America	UWyo2021	JANETSKI ET AL. 2005
Beta-161585	1180	40	CHARCOAL	Sagebrush Charcoal	-24	AMS	-110.9038429	38.32448573	1		42WN1882		USA	Utah	North America	UWyo2021	Janetski et al. 2005:122 231
Beta-161586	1160	50	SEEDS	Zea Mays	-9.2	AMS	-110.9038429	38.32448573	1		42WN1901		USA	Utah	North America	UWyo2021	Janetski et al. 2005:231; Fergusson and Baxter 1999:261
Beta-161587	4050	60	CHARCOAL	juniper and pine	-21.2	AMS	-110.9038429	38.32448573	1		42WN2059		USA	Utah	North America	UWyo2021	JANETSKI ET AL. 2005
Beta-161588	840	50	CHARCOAL	Chrysothamnus	-23.9	AMS	-110.9038429	38.32448573	1		42WN2086		USA	Utah	North America	UWyo2021	Janetski et al. 2005:148 232
Beta-161589	1000	60	CHARCOAL	juniper	-21.7		-110.9038429	38.32448573	1		42WN2089		USA	Utah	North America	UWyo2021	JANETSKI ET AL. 2005
Beta-161590	2230	70	CHARCOAL	juniper	-20		-110.9038429	38.32448573	1		42WN2221		USA	Utah	North America	UWyo2021	JANETSKI ET AL. 2005
Beta-161591	2230	100	CHARCOAL	Juniper-Sagebrush Charcoal	-20.5		-110.9038429	38.32448573	1		42WN2221		USA	Utah	North America	UWyo2021	JANETSKI ET AL. 2005
Beta-161592	1770	50	SEEDS	Zea mays cob	-9.2		-110.9038429	38.32448573	1		42WN2234		USA	Utah	North America	UWyo2021	JANETSKI ET AL. 2005
Beta-161593	2020	70	CHARCOAL	juniper	-21		-110.9038429	38.32448573	1		42WN2250		USA	Utah	North America	UWyo2021	JANETSKI ET AL. 2005
Beta-161595	2480	40	CHARCOAL	Sarcobatus	-23.7	AMS	-110.9038429	38.32448573	1		42WN2357		USA	Utah	North America	UWyo2021	JANETSKI ET AL. 2005
Beta-161596	930	40	CHARCOAL	Pinus	-23	AMS	-110.9038429	38.32448573	1		42WN2359		USA	Utah	North America	UWyo2021	JANETSKI ET AL. 2005
Beta-161597	850	80	SEEDS	Zea mays cob	-8.8		-110.9038429	38.32448573	1		42WN6		USA	Utah	North America	UWyo2021	JANETSKI ET AL. 2005
Beta-161598	1100	50	SEEDS	Zea mays	-8.8	AMS	-110.9038429	38.32448573	1		42WN175		USA	Utah	North America	UWyo2021	JANETSKI ET AL. 2005
Beta-161599	1760	60	CHARCOAL	pine	-20.8		-110.9038429	38.32448573	1		42WN2378	Steve Allen Site	USA	Utah	North America	UWyo2021	JANETSKI ET AL. 2005
Beta-161600	960	60	SEEDS	Zea mays cob	-8.5	AMS	-110.9038429	38.32448573	1		42WN2381		USA	Utah	North America	UWyo2021	JANETSKI ET AL. 2005
Beta-161626	1360	60	CHARCOAL	Burned juniper	-21		-111.8879236	37.28524787	1		42KA4896	Vermilion vista	USA	Utah	North America	UWyo2021	Simms et al 2017-Excavations at Three Ancestral Puebloan Sitesâ€¦
Beta-161895	980	60	SEEDS	Zea mays cob	-8.4		-111.8879236	37.28524787	1		42KA1819	Trail Canyon Alcove	USA	Utah	North America	UWyo2021
Beta-161896	1390	70	SEEDS	Zea mays cob	-9.8		-111.8879236	37.28524787	1		42KA1819	Trail Canyon Alcove	USA	Utah	North America	UWyo2021
Beta-161897	920	40	WOOD	Bark	-21.2		-111.8879236	37.28524787	1		42KA1819	Trail Canyon Alcove	USA	Utah	North America	UWyo2021
Beta-16268	1850	140	CHARCOAL		-25		-111.4432102	37.85506482	1		42GA3048		USA	Utah	North America	UWyo2021	Bungart 1990
Beta-16271	1670	70	CHARCOAL		-25		-111.8879236	37.28524787	1		42KA2745	Meister Knapper	USA	Utah	North America	UWyo2021	Geib and Fairley 1986; Bungart and Geib 1987:98
Beta-16272	1800	100	CHARCOAL		-25		-111.8879236	37.28524787	1		42KA2751	Sunny Beaches	USA	Utah	North America	UWyo2021	Geib and Bungart 1989:Table 1
Beta-16274	1060	80	CHARCOAL		-25		-111.8879236	37.28524787	1		42KA2756	Co-op Site	USA	Utah	North America	UWyo2021	Bungart and Geib 1987:78
Beta-16276	4330	80	CHARCOAL		-25		-111.8879236	37.28524787	1		42KA2756	Co-op Site	USA	Utah	North America	UWyo2021	Bungart and Geib 1987:78
Beta-16277	1730	70	CHARCOAL		-25		-111.8879236	37.28524787	1		42KA2773		USA	Utah	North America	UWyo2021	Bungart and Geib 1987
Beta-163063	780	70	WOOD		-24.7		-111.8879236	37.28524787	1		42KA3694		USA	Utah	North America	UWyo2021	McFadden 2016:119 293
Beta-163483	4720	40	CHARCOAL		-25.9	AMS	-111.8043706	38.74787517	1		42SV2546		USA	Utah	North America	UWyo2021	Patterson et al. 2003:Appendix B; State IMACS Form
Beta-165270	160	60	CHARCOAL				-113.1310475	40.44881515	1		42TO1459	Buzz-Cut Dune	USA	Utah	North America	UWyo2021	MADSEN AND SCHMITT 2002; Madsen and Schmitt 2005
Beta-165271	130	40	CHARCOAL				-113.1310475	40.44881515	1		42TO1459	Buzz-Cut Dune	USA	Utah	North America	UWyo2021	MADSEN AND SCHMITT 2002; Madsen and Schmitt 2005
Beta-165272	980	40	CHARCOAL				-113.1310475	40.44881515	1		42TO1459	Buzz-Cut Dune	USA	Utah	North America	UWyo2021	MADSEN AND SCHMITT 2002; Madsen and Schmitt 2005
Beta-165413	950	60	SEEDS	Zea mays cob	-10.1		-111.4432102	37.85506482	1		42GA882	Rich's Shelter	USA	Utah	North America	UWyo2021	McFadden 2016:299
Beta-165414	1080	80	SEEDS	Zea mays cob	-9.9		-111.4432102	37.85506482	1		42GA882	Rich's Shelter	USA	Utah	North America	UWyo2021	McFadden 2016:299
Beta-16596	8330	110	CHARCOAL		-25		-109.8047758	37.62613637	1		42SA17215		USA	Utah	North America	UWyo2021	Agenbroad 1990:Table III-2
Beta-16666	1160	60	CHARCOAL		-25		-110.9038429	38.32448573	1		42WN1666	Down Wash Site	USA	Utah	North America	UWyo2021	Horn 1990:53
Beta-16667	3180	140	CHARCOAL		-25		-110.9038429	38.32448573	1		42WN1666	Down Wash Site	USA	Utah	North America	UWyo2021	Horn 1990:53
Beta-166842	2300	70	CHARCOAL	Probably Charcoal			-110.9038429	38.32448573	1		42WN2398		USA	Utah	North America	UWyo2021	Boomgarden 2009 Grumpy George report
Beta-167437	1540	80	CHARCOAL	Charred Material	-25		-111.8879236	37.28524787	1		42KA4859	Road Kill	USA	Utah	North America	UWyo2021	McFadden 2016:296
Beta-167438	1330	80	CHARCOAL		-25		-111.8879236	37.28524787	1		42KA4859	Road Kill	USA	Utah	North America	UWyo2021	McFadden 2016:63 296
Beta-167439	2010	40	CHARCOAL		-20.9		-111.8879236	37.28524787	1		42KA4859	Road Kill	USA	Utah	North America	UWyo2021	McFadden 2016:63 296
Beta-167440	1910	40	CHARCOAL		-23.3		-111.8879236	37.28524787	1		42KA4859	Road Kill	USA	Utah	North America	UWyo2021	McFadden 2016:63 296
Beta-167441	1480	60	CHARCOAL		-25		-111.8879236	37.28524787	1		42KA4859	Road Kill	USA	Utah	North America	UWyo2021
Beta-167442	1400	80	CHARCOAL		-25		-111.8879236	37.28524787	1		42KA4859	Road Kill	USA	Utah	North America	UWyo2021
Beta-167443	1210	70	CHARCOAL		-25		-111.8879236	37.28524787	1		42KA4859	Road Kill	USA	Utah	North America	UWyo2021
Beta-167444	1400	60	CHARCOAL		-25		-111.8879236	37.28524787	1		42KA4859	Road Kill	USA	Utah	North America	UWyo2021
Beta-168501	920	40	CHARCOAL				-111.8043706	38.74787517	1		42SV662	Backhoe Village	USA	Utah	North America	UWyo2021	Scott-Cummings 2002 report
Beta-168502	1030	40	CHARCOAL				-111.8043706	38.74787517	1		42SV662	Backhoe Village	USA	Utah	North America	UWyo2021	Scott-Cummings 2002 report
Beta-168503	2840	40	CHARCOAL		-26.2	AMS	-112.111272	40.99016568	1		42DV2	Hot Spring	USA	Utah	North America	UWyo2021	BERRY C. 2007
Beta-168504	1070	40	CHARCOAL				-111.8043706	38.74787517	1		42SV662	Backhoe Village	USA	Utah	North America	UWyo2021	Scott-Cummings 2002 report
Beta-168505	1000	40	CHARCOAL				-111.8043706	38.74787517	1		42SV662	Backhoe Village	USA	Utah	North America	UWyo2021	Scott-Cummings 2002 report
Beta-168506	450	40	CHARCOAL	Chrysothamnus Charcoal		AMS	-111.9235357	40.66741986	1		42SL230	Salt Lake Airport Site	USA	Utah	North America	UWyo2021	ALLISON 2002
Beta-168507	510	70	CHARCOAL	Allenrolfea Charcoal		RADIOMETRICPLUS	-111.9235357	40.66741986	1		42SL230	Salt Lake Airport Site	USA	Utah	North America	UWyo2021	ALLISON 2002
Beta-168508	330	40	CHARCOAL	Allenrolfea Charcoal		AMS	-111.9235357	40.66741986	1		42SL230	Salt Lake Airport Site	USA	Utah	North America	UWyo2021	ALLISON 2002
Beta-168509	1790	40	CHARCOAL	Chenopodiaceae Charcoal		AMS	-111.9235357	40.66741986	1		42SL230	Salt Lake Airport Site	USA	Utah	North America	UWyo2021	ALLISON 2002
Beta-168510	380	40	CHARCOAL			AMS	-111.9235357	40.66741986	1		42SL230	Salt Lake Airport Site	USA	Utah	North America	UWyo2021	ALLISON 2002
Beta-168511	1340	40	SEEDS	Zea mays	-11.3	RADIOMETRICPLUS	-109.5188913	40.12476161	1		42UN2889		USA	Utah	North America	UWyo2021	Allison pers com. 2020; Seacat 2003Ã (or 2004Ã )
Beta-168512	1520	80	SEEDS	Zea mays	-10.8	RADIOMETRICPLUS	-109.5188913	40.12476161	1		42UN2889		USA	Utah	North America	UWyo2021	Allison pers com. 2020; Seacat 2003Ã (or 2004Ã )
Beta-168514	1670	100	SEEDS	Zea mays	-11.7	RADIOMETRICPLUS	-109.5188913	40.12476161	1		42UN2889		USA	Utah	North America	UWyo2021	Allison pers com. 2020; Seacat 2003Ã (or 2004Ã )
Beta-168656	10310	40	CHARCOAL			AMS	-113.1310475	40.44881515	1		42TO13	Danger Cave	USA	Utah	North America	UWyo2021	Jennings 1957; Rhode et al 2006; Tamers et al 1964; Madsen and Rhode 1990; filtered per criteria in Goebel et al 2007
Beta-168673	890	50	WOOD	riparian twig			-111.8879236	37.28524787	1		42KA1812	Kiva Cave	USA	Utah	North America	UWyo2021
Beta-168857	8270	40	UNKNOWN			AMS	-113.1310475	40.44881515	1		42TO13	Danger Cave	USA	Utah	North America	UWyo2021	Jennings 1957; Rhode et al 2006; Tamers et al 1964; Madsen and Rhode 1990; filtered per criteria in Goebel et al 2007
Beta-168900	2520	40	WOOD	dictyledoneae		AMS	-109.5700352	38.98204332	1		42GR2929	White Basketmaker	USA	Utah	North America	UWyo2021	Fahrni 2011
Beta-168968	1000	40	SEEDS	Zea mays	-9.2	AMS	-111.4432102	37.85506482	1		42GA5171	Backyard Alcove	USA	Utah	North America	UWyo2021	Baer and Sauer 2003:64
Beta-169278	130	40	CHARCOAL				-113.1310475	40.44881515	1		42TO1889		USA	Utah	North America	UWyo2021	Bright and Yoke 2002
Beta-169279	1180	40	CHARCOAL				-113.1310475	40.44881515	1		42TO1889		USA	Utah	North America	UWyo2021	Bright and Yoke 2002
Beta-169374	160	50	CHARCOAL				-110.5888235	39.6482186	1		42CB827		USA	Utah	North America	UWyo2021	Elkins et al. 2004:28 38
Beta-169441	4440	40	CHARCOAL	Juniper Charcoal	-23.1	AMS	-112.111272	40.99016568	1		42DV2	Hot Spring	USA	Utah	North America	UWyo2021	Cannon and Creer 2010:343
Beta-169442	360	40	CHARCOAL	Purshia Charcoal	-23.2	AMS	-112.111272	40.99016568	1		42DV2	Hot Spring	USA	Utah	North America	UWyo2021	Cannon and Creer 2010:343
Beta-169443	1320	40	CHARCOAL	Atriplex Charcoal	-12.2	AMS	-112.111272	40.99016568	1		42DV2	Hot Spring	USA	Utah	North America	UWyo2021	Cannon and Creer 2010:343
Beta-169444	280	40	CHARCOAL	Rosaceae Charcoal	-23.1	AMS	-112.111272	40.99016568	1		42DV2	Hot Spring	USA	Utah	North America	UWyo2021	Cannon and Creer 2010:343
Beta-169445	4040	40	CHARCOAL	Atriplex Charcoal	-11.5	AMS	-112.111272	40.99016568	1		42DV2	Hot Spring	USA	Utah	North America	UWyo2021	Cannon and Creer 2010:343
Beta-169446	4080	40	CHARCOAL	Atriplex Charcoal	-10.7	AMS	-112.111272	40.99016568	1		42DV2	Hot Spring	USA	Utah	North America	UWyo2021	Cannon and Creer 2010:343
Beta-169447	3360	40	CHARCOAL	Chenopodium Charcoal	-23.5	AMS	-112.111272	40.99016568	1		42DV2	Hot Spring	USA	Utah	North America	UWyo2021	Cannon and Creer 2010:343
Beta-169448	3400	40	CHARCOAL	Atriplex Charcoal	-12.9	AMS	-112.111272	40.99016568	1		42DV2	Hot Spring	USA	Utah	North America	UWyo2021	Cannon and Creer 2010:343
Beta-169449	1280	40	CHARCOAL	Allenfolfea-Sarcobatus Charcoal	-23.8	AMS	-112.111272	40.99016568	1		42DV2	Hot Spring	USA	Utah	North America	UWyo2021	Cannon and Creer 2010:343
Beta-169450	1360	40	CHARCOAL	Betula Charcoal	-25.9	AMS	-112.111272	40.99016568	1		42DV2	Hot Spring	USA	Utah	North America	UWyo2021	Cannon and Creer 2010:343
Beta-169451	3920	40	CHARCOAL	Prunus Charcoal	-24.6	AMS	-112.111272	40.99016568	1		42DV2	Hot Spring	USA	Utah	North America	UWyo2021	Cannon and Creer 2010:343
Beta-169452	3940	40	CHARCOAL	Atriplex Charcoal	-20.4	AMS	-112.111272	40.99016568	1		42DV2	Hot Spring	USA	Utah	North America	UWyo2021	Cannon and Creer 2010:343
Beta-169453	3010	40	CHARCOAL	Rosaceae Charcoal	-23.3	AMS	-112.111272	40.99016568	1		42DV2	Hot Spring	USA	Utah	North America	UWyo2021	Cannon and Creer 2010:349
Beta-169454	1230	40	CHARCOAL	Artemesia Charcoal	-26	AMS	-112.111272	40.99016568	1		42DV2	Hot Spring	USA	Utah	North America	UWyo2021	Cannon and Creer 2010:349
Beta-169455	3920	40	CHARCOAL	Betula Charcoal	-24.4	AMS	-112.111272	40.99016568	1		42DV2	Hot Spring	USA	Utah	North America	UWyo2021	Cannon and Creer 2010:349
Beta-169456	1240	40	CHARCOAL	Cowania Charcoal	-24.4	AMS	-112.111272	40.99016568	1		42DV2	Hot Spring	USA	Utah	North America	UWyo2021	Cannon and Creer 2010:349
Beta-169457	410	40	CHARCOAL	Artemesia Charcoal	-25	AMS	-112.111272	40.99016568	1		42DV2	Hot Spring	USA	Utah	North America	UWyo2021	Cannon and Creer 2010:349
Beta-169458	620	40	CHARCOAL	Allenfolfea-Sarcobatus Charcoal	-24.6	AMS	-112.111272	40.99016568	1		42DV2	Hot Spring	USA	Utah	North America	UWyo2021	Cannon and Creer 2010:349
Beta-169684	260	120	CHARCOAL		-25		-113.5047752	37.28055198	1		42WS1579	Crucible	USA	Utah	North America	UWyo2021	Berry 2005; table 27-1
Beta-169686	360	60	CHARCOAL		-25		-113.5047752	37.28055198	1		42WS1579	Crucible	USA	Utah	North America	UWyo2021	Reed et al. 2005: Vol. 3 Part 3: Chapter 17:1515
Beta-169732	1120	70	CHARCOAL		-25		-113.5047752	37.28055198	1		42WS4214		USA	Utah	North America	UWyo2021	Berg et al. 2003:104
Beta-169734	1690	50	CHARCOAL		-25		-113.5047752	37.28055198	1		42WS4238		USA	Utah	North America	UWyo2021	Berg et al. 2003:113
Beta-169736	1760	40	CHARCOAL		-20.1	AMS	-113.5047752	37.28055198	1		42WS4240		USA	Utah	North America	UWyo2021	Berg et al. 2003:136
Beta-169738	1740	50	CHARCOAL		-25		-113.5047752	37.28055198	1		42WS4268		USA	Utah	North America	UWyo2021	Berg et al. 2003:178
Beta-169741	1620	50	CHARCOAL		-25		-113.5047752	37.28055198	1		42WS4268		USA	Utah	North America	UWyo2021	Berg et al. 2003:189
Beta-169743	1290	90	CHARCOAL	Charred Material	-25		-113.5047752	37.28055198	1		42WS4208		USA	Utah	North America	UWyo2021	Berg et al. 2003:64
Beta-169848	10050	50	CHARCOAL			AMS	-113.1310475	40.44881515	1		42TO13	Danger Cave	USA	Utah	North America	UWyo2021	Rhode et al. 2006:332
Beta-170037	280	60	CHARCOAL		-20.6		-113.5047752	37.28055198	1		42WS1579	Crucible	USA	Utah	North America	UWyo2021	Reed et al. 2005: Vol. 3 Part 3: Chapter 17:1515
Beta-170459	1350	40	CHARCOAL		-24.2	AMS	-109.5188913	40.12476161	1		42UN2331	Deadman Lake	USA	Utah	North America	UWyo2021	Johnson and Loosle 2002:A3:2; Knoll 2003:77
Beta-170460	1660	40	WOOD	Charred Wood	-22.4	AMS	-109.5188913	40.12476161	1		42UN2331	Deadman Lake	USA	Utah	North America	UWyo2021	Johnson and Loosle 2002:A3:2; Knoll 2003:77
Beta-170461	1360	70	CHARCOAL		-25	RADIOMETRICPLUS	-109.5188913	40.12476161	1		42UN2331	Deadman Lake	USA	Utah	North America	UWyo2021	Johnson and Loosle 2002:A3:2; Knoll 2003:77
Beta-170767	1070	60	SEDIMENT	Carbon Sediments	-25		-113.5047752	37.28055198	1		42WS1578	Teetering Truck	USA	Utah	North America	UWyo2021	Reed et al. 2005: Vol. 3 Part 3: Chapter 16:1487
Beta-171201	1900	70	SEDIMENT	Carbon Sediments	-25		-113.5047752	37.28055198	1		42WS1578	Teetering Truck	USA	Utah	North America	UWyo2021	Reed et al. 2005: Vol. 3 Part 3: Chapter 16:1487
Beta-171264	1190	40	SEEDS	Charred Zea mays kernel	-10.5		-111.8879236	37.28524787	1		42KA4896	Vermilion vista	USA	Utah	North America	UWyo2021	Simms et al 2017-Excavations at Three Ancestral Puebloan Sitesâ€¦
Beta-171265	1250	60	SEEDS	Charred Zea mays kernel	-10.8		-111.8879236	37.28524787	1		42KA4896	Vermilion vista	USA	Utah	North America	UWyo2021	Simms et al 2017-Excavations at Three Ancestral Puebloan Sitesâ€¦
Beta-171266	1260	40	SEEDS	Charred Zea mays kernel	-9.2		-111.8879236	37.28524787	1		42KA4896	Vermilion vista	USA	Utah	North America	UWyo2021	Simms et al 2017-Excavations at Three Ancestral Puebloan Sitesâ€¦
Beta-171267	1110	40	BONE	collagen	-18.7		-111.8879236	37.28524787	1		42KA4896	Vermilion vista	USA	Utah	North America	UWyo2021	Simms et al 2017-Excavations at Three Ancestral Puebloan Sitesâ€¦
Beta-171268	1250	40	SEEDS	Charred Zea mays kernel	-8.9		-111.8879236	37.28524787	1		42KA4896	Vermilion vista	USA	Utah	North America	UWyo2021	Simms et al 2017-Excavations at Three Ancestral Puebloan Sitesâ€¦
Beta-17141	2080	60	CHARCOAL		-25		-109.8047758	37.62613637	1		42SA17141		USA	Utah	North America	UWyo2021	Tipps and Hewitt 1989:128
Beta-171846	580	100	CHARCOAL		-25		-113.5047752	37.28055198	1		42WS1460	Monkey's Paw	USA	Utah	North America	UWyo2021	Reed et al. 2005: Vol. 3 Part 3: Chapter 15:1353
Beta-171922	660	80	SEEDS	Zea Mays	-11.1		-111.4432102	37.85506482	1		42GA43	Rattlesnake Point	USA	Utah	North America	UWyo2021	Baer and Sauer 2003:28
Beta-171923	1010	40	CHARCOAL		-24.2		-111.4432102	37.85506482	1		42GA1585	Overlook	USA	Utah	North America	UWyo2021	Baer and Sauer 2003:28
Beta-171924	940	70	CHARCOAL		-25.5		-111.4432102	37.85506482	1		42GA4167	Hummingbird Hill	USA	Utah	North America	UWyo2021	Baer and Sauer 2003:28
Beta-171925	960	40	SEEDS	Zea Mays	-10.2	AMS	-113.2894288	37.85931545	1		42IN43	Paragonah	USA	Utah	North America	UWyo2021	Woods 2009:90
Beta-171926	900	90	SEEDS	Zea Mays	-11.1	RADIOMETRICPLUS	-113.2894288	37.85931545	1		42IN43	Paragonah	USA	Utah	North America	UWyo2021	Woods 2009:91
Beta-171927	960	40	SEEDS	Zea Mays	-9.6	AMS	-113.2894288	37.85931545	1		42IN43	Paragonah	USA	Utah	North America	UWyo2021	Woods 2009:90
Beta-171928	1030	40	SEEDS	Zea Mays	-11.3	AMS	-113.2894288	37.85931545	1		42IN43	Paragonah	USA	Utah	North America	UWyo2021	Woods 2009:90
Beta-171929	920	90	SEEDS	Zea mays Cobs	-11	RADIOMETRICPLUS	-113.2894288	37.85931545	1		42IN43	Paragonah	USA	Utah	North America	UWyo2021	Woods 2009:91
Beta-171930	990	60	SEEDS	Zea Mays	-11.4	RADIOMETRICPLUS	-113.2894288	37.85931545	1		42IN43	Paragonah	USA	Utah	North America	UWyo2021	Woods 2009:90
Beta-171931	910	40	SEEDS	Zea Mays	-10.9	AMS	-113.2894288	37.85931545	1		42IN43	Paragonah	USA	Utah	North America	UWyo2021	Woods 2009:90
Beta-171932	1040	40	SEEDS	Zea Mays	-9.7	AMS	-113.2894288	37.85931545	1		42IN43	Paragonah	USA	Utah	North America	UWyo2021	Woods 2009:90
Beta-171933	920	40	SEEDS	Zea Mays	-11.1	AMS	-113.2894288	37.85931545	1		42IN43	Paragonah	USA	Utah	North America	UWyo2021	Woods 2009:90
Beta-171934	970	40	SEEDS	Zea Mays	-11.1	AMS	-113.2894288	37.85931545	1		42IN43	Paragonah	USA	Utah	North America	UWyo2021	Woods 2009:90
Beta-171935	940	40	SEEDS	Zea Mays	-11.2	AMS	-113.2894288	37.85931545	1		42IN43	Paragonah	USA	Utah	North America	UWyo2021	Woods 2009:90
Beta-171936	1120	40	SEEDS	Zea Mays	-10.9	AMS	-113.2894288	37.85931545	1		42IN43	Paragonah	USA	Utah	North America	UWyo2021	Woods 2009:90
Beta-173409	890	40	CHARCOAL		-22.4	AMS	-113.2358065	38.35703989	1		42BE93	Two Springs Site	USA	Utah	North America	UWyo2021	Reed et al. 2005: Vol. 3 Part 1: Chapter 2:42
Beta-173898	1790	40	SEEDS	zea mays cupule		AMS	-109.5700352	38.98204332	1		42GR2929	White Basketmaker	USA	Utah	North America	UWyo2021	Fahrni 2011
Beta-173899	1640	40	WOOD			AMS	-109.5700352	38.98204332	1		42GR2929	White Basketmaker	USA	Utah	North America	UWyo2021	Fahrni 2011
Beta-173900	1270	90	WOOD	dictyledoneae		AMS	-109.5700352	38.98204332	1		42GR2929	White Basketmaker	USA	Utah	North America	UWyo2021	Fahrni 2011
Beta-173901	1140	40	SEEDS	zea mays cupule		AMS	-109.5700352	38.98204332	1		42GR2929	White Basketmaker	USA	Utah	North America	UWyo2021	Fahrni 2011
Beta-173908	1760	40	CHARCOAL		-23.3	AMS	-113.2358065	38.35703989	1		42BE93	Two Springs Site	USA	Utah	North America	UWyo2021	Reed et al. 2005: Vol. 3 Part 1: Chapter 2:42
Beta-1748	2735	115	CHARCOAL		-25	RADIOMETRIC	-111.8879236	37.28524787	1		42KA265	Captains Alcove	USA	Utah	North America	UWyo2021	Tipps 1984:Table 31
Beta-1749	2445	85	CHARCOAL		-25	RADIOMETRIC	-111.8879236	37.28524787	1		42KA265	Captains Alcove	USA	Utah	North America	UWyo2021	Tipps 1984:Table 31
Beta-1750	2720	205	CHARCOAL		-25	RADIOMETRIC	-111.8879236	37.28524787	1		42KA265	Captains Alcove	USA	Utah	North America	UWyo2021	Tipps 1984:Table 31
Beta-175113	1130	50	CHARCOAL			RADIOMETRIC	-109.5078924	40.88732746	1		42DA1108	Lynne's site	USA	Utah	North America	UWyo2021	Ashley NF Files
Beta-175134	1290	40	SEDIMENT	Bulk Soils		AMS	-110.425249	40.29836467	1		42DC1424		USA	Utah	North America	UWyo2021	Loosle and Estes 2004:3; IMACS Form Update
Beta-175347	1370	40	CHARCOAL	Sarcobatus	-24.3	AMS	-112.111272	40.99016568	1		42DV2	Hot Spring	USA	Utah	North America	UWyo2021	C. Berry 2007
Beta-175348	410	40	CHARCOAL	Sarcobatus	-24	AMS	-112.111272	40.99016568	1		42DV2	Hot Spring	USA	Utah	North America	UWyo2021	C. Berry 2007
Beta-175349	410	40	CHARCOAL	Artemesia	-25.5	AMS	-112.111272	40.99016568	1		42DV2	Hot Spring	USA	Utah	North America	UWyo2021	BERRY C. 2007
Beta-175350	3500	40	CHARCOAL	Sarcobatus	-23.1	AMS	-112.111272	40.99016568	1		42DV2	Hot Spring	USA	Utah	North America	UWyo2021	BERRY C. 2007
Beta-175351	3360	50	CHARCOAL	Chenopodiaceae	-22.1	AMS	-112.111272	40.99016568	1		42DV2	Hot Spring	USA	Utah	North America	UWyo2021	BERRY C. 2007
Beta-175352	310	70	CHARCOAL	Sarcobatus	-24.4	AMS	-112.111272	40.99016568	1		42DV2	Hot Spring	USA	Utah	North America	UWyo2021	BERRY C. 2007
Beta-175353	570	50	CHARCOAL	Purshia	-22.9	AMS	-112.111272	40.99016568	1		42DV2	Hot Spring	USA	Utah	North America	UWyo2021	BERRY C. 2007
Beta-175354	2920	50	CHARCOAL	Chenopodiaceae	-23.5	AMS	-112.111272	40.99016568	1		42DV2	Hot Spring	USA	Utah	North America	UWyo2021	BERRY C. 2007
Beta-175355	1200	50	CHARCOAL	Atriplex	-10.9	AMS	-112.111272	40.99016568	1		42DV2	Hot Spring	USA	Utah	North America	UWyo2021	BERRY C. 2007
Beta-175356	610	50	CHARCOAL	Quercus	-22.6	AMS	-112.111272	40.99016568	1		42DV2	Hot Spring	USA	Utah	North America	UWyo2021	BERRY C. 2007
Beta-175357	1290	50	CHARCOAL	Sarcobatus	-23.8	AMS	-112.111272	40.99016568	1		42DV2	Hot Spring	USA	Utah	North America	UWyo2021	BERRY C. 2007
Beta-175358	1550	50	CHARCOAL	Purshia	-23.4	AMS	-112.111272	40.99016568	1		42DV2	Hot Spring	USA	Utah	North America	UWyo2021	BERRY C. 2007
Beta-175359	3390	50	CHARCOAL	Chenopodiaceae	-23.5	AMS	-112.111272	40.99016568	1		42DV2	Hot Spring	USA	Utah	North America	UWyo2021	BERRY C. 2007
Beta-175360	390	50	CHARCOAL	Sarcobatus	-21.8	AMS	-112.111272	40.99016568	1		42DV2	Hot Spring	USA	Utah	North America	UWyo2021	BERRY C. 2007
Beta-175361	540	50	CHARCOAL	Sarcobatus	-23.2	AMS	-112.111272	40.99016568	1		42DV2	Hot Spring	USA	Utah	North America	UWyo2021	BERRY C. 2007
Beta-175362	430	40	CHARCOAL	Sarcobatus	-24.4	AMS	-112.111272	40.99016568	1		42DV2	Hot Spring	USA	Utah	North America	UWyo2021	BERRY C. 2007
Beta-175363	480	40	CHARCOAL	Atriplex	-12.2	AMS	-112.111272	40.99016568	1		42DV2	Hot Spring	USA	Utah	North America	UWyo2021	BERRY C. 2007
Beta-175364	1390	40	CHARCOAL	Sarcobatus	-23.7	AMS	-112.111272	40.99016568	1		42DV2	Hot Spring	USA	Utah	North America	UWyo2021	BERRY C. 2007
Beta-175365	680	40	CHARCOAL	Prunus	-24.9	AMS	-112.111272	40.99016568	1		42DV2	Hot Spring	USA	Utah	North America	UWyo2021	BERRY C. 2007
Beta-175366	380	60	CHARCOAL	Sarcobatus	-24.6	AMS	-112.111272	40.99016568	1		42DV2	Hot Spring	USA	Utah	North America	UWyo2021	BERRY C. 2007
Beta-175367	1080	50	SEEDS	Zea Mays	-10.3	AMS	-111.9235357	40.66741986	1		42SL230	Salt Lake Airport Site	USA	Utah	North America	UWyo2021	BERRY C. 2007
Beta-175368	1160	70	OTHER	Grass	-26.6	AMS	-112.111272	40.99016568	1		42DV2	Hot Spring	USA	Utah	North America	UWyo2021	BERRY C. 2007
Beta-175650	1660	60	FECES	Homo sapiens	-23.7		-109.8047758	37.62613637	1		42SA	Desha Cave 1	USA	Utah	North America	UWyo2021
Beta-175651	1640	60	FECES	Homo sapiens	-23.5		-109.8047758	37.62613637	1		42SA	Desha Cave 1	USA	Utah	North America	UWyo2021
Beta-175652	1800	40	TEXTILE	Yucca sandal	-21.9		-109.8047758	37.62613637	1		42SA	Desha Cave 1	USA	Utah	North America	UWyo2021
Beta-175658	3200	70	CHARCOAL		-25	RADIOMETRIC	-109.8047758	37.62613637	1		42SA	Three Dog Site (UT-B-63-39)	USA	Utah	North America	UWyo2021	Geib 2014
Beta-175659	2540	50	WOOD	twigs	-22.7	AMS	-109.8047758	37.62613637	1		42SA	Three Dog Site (UT-B-63-39)	USA	Utah	North America	UWyo2021	Geib 2014
Beta-175660	2790	40	OTHER	twig and juniper seed	-21.4	AMS	-109.8047758	37.62613637	1		42SA	Three Dog Site (UT-B-63-39)	USA	Utah	North America	UWyo2021	Geib 2014
Beta-175753	950	40	SEEDS	Zea mays cob	-8.7	AMS	-110.7007218	38.99686915	1		42EM2837		USA	Utah	North America	UWyo2021	Boomgarden et al. 2014 - Prehistoric Archeology in Range Creek Canyonâ€¦
Beta-175754	1130	40	SEEDS	Zea mays cob	-10.9	AMS	-110.7007218	38.99686915	1		42EM2881	Six Figures	USA	Utah	North America	UWyo2021	Boomgarden et al. 2014 - Prehistoric Archeology in Range Creek Canyonâ€¦
Beta-175755	940	50	SEEDS	Zea mays cob	-9.1		-110.7007218	38.99686915	1		42EM2885	NickPat Granary	USA	Utah	North America	UWyo2021	Boomgarden et al. 2014 - Prehistoric Archeology in Range Creek Canyonâ€¦
Beta-176729	290	40	CHARCOAL		-22.4		-113.5047752	37.28055198	1		42WS1460	Monkey's Paw	USA	Utah	North America	UWyo2021	Berry 2005; table 27-1
Beta-176730	350	40	CHARCOAL		-21.7		-113.5047752	37.28055198	1		42WS1460	Monkey's Paw	USA	Utah	North America	UWyo2021	Berry 2005; table 27-1
Beta-176731	370	40	CHARCOAL		-21		-113.5047752	37.28055198	1		42WS1579	Crucible	USA	Utah	North America	UWyo2021	Berry 2005; table 27-1
Beta-176732	1250	40	SEDIMENT		-21.4		-113.5047752	37.28055198	1		42WS1579	Crucible	USA	Utah	North America	UWyo2021	Berry 2005; table 27-1
Beta-176733	2660	40	CHARCOAL		-23.4		-113.5047752	37.28055198	1		42WS2453	Right-of-Way Site	USA	Utah	North America	UWyo2021	Berry 2005; table 27-1
Beta-176734	1910	40	CHARCOAL		-22.3		-113.5047752	37.28055198	1		42WS2453	Right-of-Way Site	USA	Utah	North America	UWyo2021	Berry 2005; table 27-1
Beta-176735	4320	40	SEDIMENT		-22.2		-113.5047752	37.28055198	1		42WS2453	Right-of-Way Site	USA	Utah	North America	UWyo2021	Berry 2005; table 27-1
Beta-176736	1620	40	CHARCOAL		-22.3	AMS	-113.2358065	38.35703989	1		42BE93	Two Springs Site	USA	Utah	North America	UWyo2021	Berry 2005; table 27-1
Beta-176737	1560	40	CHARCOAL		-22.5	AMS	-113.2358065	38.35703989	1		42BE93	Two Springs Site	USA	Utah	North America	UWyo2021	Berry 2005; table 27-1
Beta-176738	1860	40	CHARCOAL		-19.8	AMS	-113.2358065	38.35703989	1		42BE93	Two Springs Site	USA	Utah	North America	UWyo2021	Berry 2005; table 27-1
Beta-176739	2040	40	CHARCOAL		-21.3	AMS	-113.2358065	38.35703989	1		42BE93	Two Springs Site	USA	Utah	North America	UWyo2021	Berry 2005; table 27-1
Beta-176740	2050	40	CHARCOAL		-22.7	AMS	-113.2358065	38.35703989	1		42BE93	Two Springs Site	USA	Utah	North America	UWyo2021	Berry 2005; table 27-1
Beta-176741	2010	40	CHARCOAL		-20.4	AMS	-113.2358065	38.35703989	1		42BE93	Two Springs Site	USA	Utah	North America	UWyo2021	Berry 2005; table 27-1
Beta-176742	970	70	CHARCOAL		-25	AMS	-113.2358065	38.35703989	1		42BE93	Two Springs Site	USA	Utah	North America	UWyo2021	Berry 2005; table 27-1
Beta-176743	6810	40	CHARCOAL		-23.5	AMS	-112.7846902	39.70276212	1		42JB394	Dust Devil site	USA	Utah	North America	UWyo2021	Berry 2005; table 27-1
Beta-176744	6850	40	CHARCOAL		-20.8	AMS	-112.7846902	39.70276212	1		42JB394	Dust Devil site	USA	Utah	North America	UWyo2021	Berry 2005; table 27-1
Beta-176745	5960	60	SEDIMENT		-21.6	AMS	-112.7846902	39.70276212	1		42JB394	Dust Devil site	USA	Utah	North America	UWyo2021	Berry 2005; table 27-1
Beta-176746	7060	50	SEDIMENT		-21.8	AMS	-112.7846902	39.70276212	1		42JB394	Dust Devil site	USA	Utah	North America	UWyo2021	Berry 2005; table 27-1
Beta-176747	7050	50	CHARCOAL		-21.3	AMS	-112.7846902	39.70276212	1		42JB394	Dust Devil site	USA	Utah	North America	UWyo2021	Berry 2005; table 27-1
Beta-176748	6830	40	CHARCOAL		-22.2	AMS	-112.7846902	39.70276212	1		42JB394	Dust Devil site	USA	Utah	North America	UWyo2021	Berry 2005; table 27-1
Beta-176749	7070	40	CHARCOAL		-22	AMS	-112.7846902	39.70276212	1		42JB394	Dust Devil site	USA	Utah	North America	UWyo2021	Berry 2005; table 27-1
Beta-176750	7120	40	CHARCOAL		-21.8	AMS	-112.7846902	39.70276212	1		42JB394	Dust Devil site	USA	Utah	North America	UWyo2021	Berry 2005; table 27-1
Beta-176751	7010	40	CHARCOAL		-22.3	AMS	-112.7846902	39.70276212	1		42JB394	Dust Devil site	USA	Utah	North America	UWyo2021	Berry 2005; table 27-1
Beta-176752	7260	40	CHARCOAL		-21.6	AMS	-112.7846902	39.70276212	1		42JB394	Dust Devil site	USA	Utah	North America	UWyo2021	Berry 2005; table 27-1
Beta-176753	7180	40	CHARCOAL		-22.2	AMS	-112.7846902	39.70276212	1		42JB394	Dust Devil site	USA	Utah	North America	UWyo2021	Berry 2005; table 27-1
Beta-176754	7700	40	CHARCOAL		-20.9	AMS	-112.7846902	39.70276212	1		42JB394	Dust Devil site	USA	Utah	North America	UWyo2021	Berry 2005; table 27-1
Beta-176755	7420	40	CHARCOAL		-22.1	AMS	-112.7846902	39.70276212	1		42JB394	Dust Devil site	USA	Utah	North America	UWyo2021	Berry 2005; table 27-1
Beta-176756	7630	40	CHARCOAL		-22.1	AMS	-112.7846902	39.70276212	1		42JB394	Dust Devil site	USA	Utah	North America	UWyo2021	Berry 2005; table 27-1
Beta-176757	7330	40	CHARCOAL		-24.2	AMS	-112.7846902	39.70276212	1		42JB394	Dust Devil site	USA	Utah	North America	UWyo2021	Berry 2005; table 27-1
Beta-176758	7130	40	CHARCOAL		-25.2	AMS	-112.7846902	39.70276212	1		42JB394	Dust Devil site	USA	Utah	North America	UWyo2021	Berry 2005; table 27-1
Beta-176759	7340	40	CHARCOAL		-21.6	AMS	-112.7846902	39.70276212	1		42JB394	Dust Devil site	USA	Utah	North America	UWyo2021	Berry 2005; table 27-1
Beta-176760	7420	40	CHARCOAL		-21.8	AMS	-112.7846902	39.70276212	1		42JB394	Dust Devil site	USA	Utah	North America	UWyo2021	Seddon 2004 personal communication
Beta-176761	7360	40	CHARCOAL		-21.3	AMS	-112.7846902	39.70276212	1		42JB394	Dust Devil site	USA	Utah	North America	UWyo2021	Berry 2005: table 27-1
Beta-176908	1790	40	CHARCOAL				-113.2358065	38.35703989	1		42BE93	Two Springs Site	USA	Utah	North America	UWyo2021	Berry 2005; table 27-1
Beta-177171	1070	60	SEEDS	Zea mays cob	-9.4		-111.4432102	37.85506482	1		42GA1434	Escalante Canyon Alcove	USA	Utah	North America	UWyo2021	Escalante Canyon Alcove R. Talbot 4/15/03
Beta-177410	1010	40	CHARCOAL		-21.6	AMS	-113.100684	39.07330753	1		42MD974	East Fork Village	USA	Utah	North America	UWyo2021	Backer Anna 2004
Beta-177411	1140	40	CHARCOAL		-20.8	AMS	-113.100684	39.07330753	1		42MD974	East Fork Village	USA	Utah	North America	UWyo2021	Backer Anna 2004
Beta-177498	450	60	CHARCOAL				-113.2894288	37.85931545	1		42IN1200	Twin Hearths	USA	Utah	North America	UWyo2021	Berry 2005; table 27-1
Beta-177499	320	60	CHARCOAL				-113.2894288	37.85931545	1		42IN1200	Twin Hearths	USA	Utah	North America	UWyo2021	Berry 2005; table 27-1
Beta-177500	320	40	CHARCOAL		-25		-113.2894288	37.85931545	1		42IN1202		USA	Utah	North America	UWyo2021	Reed et al. 2005: Vol. 3 Part 3 Chapter 6:810
Beta-177501	3160	60	CHARCOAL		-25		-113.5047752	37.28055198	1		42WS4452		USA	Utah	North America	UWyo2021	Dames and Moore 1994; Reed et al. 2005: Vol. 3 Part 5: Chapter 29:1999
Beta-177570	340	40	CHARCOAL	Charred Material	-25.6	AMS	-113.5047752	37.28055198	1		42WS1220		USA	Utah	North America	UWyo2021	Roberts and Eskenazi 2006:83
Beta-177571	510	80	CHARCOAL	Charred Material	-16.8		-113.5047752	37.28055198	1		42WS1220		USA	Utah	North America	UWyo2021	Roberts and Eskenazi 2006:78
Beta-177572	6340	50	CHARCOAL		-24.1	AMS	-113.5047752	37.28055198	1		42WS1221		USA	Utah	North America	UWyo2021	Roberts and Eskenazi 2006:36
Beta-177573	6270	50	CHARCOAL		-21.7	AMS	-113.5047752	37.28055198	1		42WS1221		USA	Utah	North America	UWyo2021	Roberts and Eskenazi 2006:36
Beta-177574	3850	40	CHARCOAL		-12.1		-113.5047752	37.28055198	1		42WS1221		USA	Utah	North America	UWyo2021	Roberts and Eskenazi 2006:36
Beta-177575	6080	50	CHARCOAL	Charred Material	-24.9	AMS	-113.5047752	37.28055198	1		42WS1222		USA	Utah	North America	UWyo2021	Roberts and Eskenazi 2006:60
Beta-177576	3910	40	CHARCOAL	Charred Material	-26.6	AMS	-113.5047752	37.28055198	1		42WS1222		USA	Utah	North America	UWyo2021	Roberts and Eskenazi 2006:60
Beta-177659	510	60	CHARCOAL		-25		-113.2894288	37.85931545	1		42IN1213		USA	Utah	North America	UWyo2021	Backer Anna 2004; Berry 2005; table 27-1
Beta-177660	1730	60	CHARCOAL		-25		-113.2894288	37.85931545	1		42IN1213		USA	Utah	North America	UWyo2021	Backer Anna 2004; Berry 2005; table 27-1
Beta-177661	1050	60	WOOD	Charred Twigs	-25		-113.5047752	37.28055198	1		42WS1459	Springhead	USA	Utah	North America	UWyo2021	BERRY 2004; Berry 2005; table 27-1
Beta-177662	410	40	CHARCOAL		-23.2		-113.5047752	37.28055198	1		42WS1459	Springhead	USA	Utah	North America	UWyo2021	BERRY 2004; Berry 2005; table 27-1
Beta-177663	310	70	CHARCOAL		-25		-113.5047752	37.28055198	1		42WS1459	Springhead	USA	Utah	North America	UWyo2021	BERRY 2004; Berry 2005; table 27-1
Beta-177664	1280	60	SEDIMENT	Carbon Sediments	-25		-113.5047752	37.28055198	1		42WS1578	Teetering Truck	USA	Utah	North America	UWyo2021	Firor 2004a
Beta-177665	1910	40	CHARCOAL		-12.6		-113.5047752	37.28055198	1		42WS1578	Teetering Truck	USA	Utah	North America	UWyo2021	Firor 2004a
Beta-177666	2500	50	CHARCOAL	pooled	-25		-113.5047752	37.28055198	1		42WS1578	Teetering Truck	USA	Utah	North America	UWyo2021	Firor 2004a
Beta-177667	1990	40	CHARCOAL	pooled	-21.5		-113.5047752	37.28055198	1		42WS1578	Teetering Truck	USA	Utah	North America	UWyo2021	Firor 2004a
Beta-177668	1890	60	CHARCOAL		-25		-113.5047752	37.28055198	1		42WS1578	Teetering Truck	USA	Utah	North America	UWyo2021	Firor 2004a
Beta-177669	100	60	CHARCOAL		-25		-113.5047752	37.28055198	1		42WS1754	Deer Foot	USA	Utah	North America	UWyo2021	Dames and Moore 1994; Berry 2005; table 27-1
Beta-177670	710	60	CHARCOAL		-25		-113.5047752	37.28055198	1		42WS2444	Tooth Fairy	USA	Utah	North America	UWyo2021	GREUBEL 2004
Beta-177671	3740	80	CHARCOAL		-25	RADIOMETRICPLUS	-113.5047752	37.28055198	1		42WS2433		USA	Utah	North America	UWyo2021
Beta-177672	1200	40	CHARCOAL		-25	AMS	-113.5047752	37.28055198	1		42WS2435	Tony Takes A Hike	USA	Utah	North America	UWyo2021
Beta-177673	170	40	CHARCOAL		-23	AMS	-113.5047752	37.28055198	1		42WS2444	Tooth Fairy	USA	Utah	North America	UWyo2021	GREUBEL 2004; Berry 2005; table 27-1
Beta-177674	130	50	CHARCOAL		-25		-113.5047752	37.28055198	1		42WS2444	Tooth Fairy	USA	Utah	North America	UWyo2021	GREUBEL 2004
Beta-177676	490	90	CHARCOAL		-25		-113.5047752	37.28055198	1		42WS2444	Tooth Fairy	USA	Utah	North America	UWyo2021	GREUBEL 2004; Berry 2005; table 27-1
Beta-177677	3160	60	CHARCOAL		-25		-113.5047752	37.28055198	1		42WS1579	Crucible	USA	Utah	North America	UWyo2021	GREUBEL 2004; Berry 2005; table 27-1
Beta-177678	2360	70	SEDIMENT		-25		-113.5047752	37.28055198	1		42WS2473		USA	Utah	North America	UWyo2021	Berry 2005; table 27-1
Beta-177679	360	40	CHARCOAL				-113.5047752	37.28055198	1		42WS4367		USA	Utah	North America	UWyo2021	Dames and Moore 1994; Reed et al. 2005: Vol. 3 Part 5 Chapter 28:1993
Beta-178857	2520	80	CHARCOAL		-25		-111.4432102	37.85506482	1		42GA5076		USA	Utah	North America	UWyo2021	Schaub 2003:97
Beta-178858	2430	70	CHARCOAL		-25		-111.4432102	37.85506482	1		42GA5095		USA	Utah	North America	UWyo2021	Schaub 2003:97
Beta-17926	1180	40	CHARCOAL				-110.7007218	38.99686915	1		42EM2686	Molen Rockshelter	USA	Utah	North America	UWyo2021	Jody Patterson personal communication 2019
Beta-179630	1230	40	SEEDS	Charred Seed	-20.8		-111.8879236	37.28524787	1		42KA4859	Road Kill	USA	Utah	North America	UWyo2021
Beta-179631	1340	40	SEEDS		-10.3	AMS	-111.8879236	37.28524787	1		42KA4859	Road Kill	USA	Utah	North America	UWyo2021
Beta-179632	1300	40	SEEDS		-11.6	AMS	-111.8879236	37.28524787	1		42KA4859	Road Kill	USA	Utah	North America	UWyo2021
Beta-179633	1300	40	SEEDS		-10.9	AMS	-111.8879236	37.28524787	1		42KA4859	Road Kill	USA	Utah	North America	UWyo2021
Beta-179652	1290	50	CHARCOAL				-111.4432102	37.85506482	1		42GA5088		USA	Utah	North America	UWyo2021	Schaub 2003
Beta-179705	300	40	OTHER	Fir Needles	-13.3	AMS	-109.5078924	40.88732746	1		42DA1269	Finch Draw Shelters	USA	Utah	North America	UWyo2021	Leavitt 2004:14
Beta-179727	1390	40	CHARCOAL		-22		-111.4432102	37.85506482	1		42GA3818		USA	Utah	North America	UWyo2021	Patterson 2005:25
Beta-180734	1520	60	CHARCOAL	Pinyon-Juniper Charcoal	-25		-113.2358065	38.35703989	1		42BE751	Hunchback Shelter	USA	Utah	North America	UWyo2021	GREUBEL 2004; Berry 2005; table 27-1
Beta-180735	1640	40	CHARCOAL	Pinyon-Juniper Charcoal	-23.7	AMS	-113.2358065	38.35703989	1		42BE751	Hunchback Shelter	USA	Utah	North America	UWyo2021	GREUBEL 2004; Berry 2005; table 27-1
Beta-180736	1130	60	CHARCOAL	pinyon/juniper	-25		-113.2358065	38.35703989	1		42BE751	Hunchback Shelter	USA	Utah	North America	UWyo2021	GREUBEL 2004; Berry 2005; table 27-1
Beta-180737	1100	40	OTHER	other plant	-23.1	AMS	-113.2358065	38.35703989	1		42BE751	Hunchback Shelter	USA	Utah	North America	UWyo2021	Berry 2005; table 27-1
Beta-180738	1140	60	CHARCOAL	Pinyon-Juniper Charcoal	-25		-113.2358065	38.35703989	1		42BE751	Hunchback Shelter	USA	Utah	North America	UWyo2021	Berry 2005; table 27-1
Beta-180739	990	40	CHARCOAL		-22	AMS	-113.2358065	38.35703989	1		42BE751	Hunchback Shelter	USA	Utah	North America	UWyo2021	GREUBEL 2004; Berry 2005; table 27-1
Beta-180740	1300	50	CHARCOAL		-25		-113.2358065	38.35703989	1		42BE751	Hunchback Shelter	USA	Utah	North America	UWyo2021	GREUBEL 2004; Berry 2005; table 27-1
Beta-180741	1750	40	CHARCOAL		-24.2	AMS	-113.2358065	38.35703989	1		42BE751	Hunchback Shelter	USA	Utah	North America	UWyo2021	GREUBEL 2004; Berry 2005; table 27-1
Beta-180742	1150	40	CHARCOAL		-25	AMS	-113.2358065	38.35703989	1		42BE751	Hunchback Shelter	USA	Utah	North America	UWyo2021	GREUBEL 2004; Berry 2005; table 27-1
Beta-180743	1480	40	CHARCOAL		-22.3	AMS	-113.2358065	38.35703989	1		42BE751	Hunchback Shelter	USA	Utah	North America	UWyo2021	GREUBEL 2004; Berry 2005; table 27-1
Beta-180744	1110	60	CHARCOAL	Pinyon-Juniper Charcoal	-25		-113.2358065	38.35703989	1		42BE751	Hunchback Shelter	USA	Utah	North America	UWyo2021	GREUBEL 2004; Berry 2005; table 27-1
Beta-180745	1150	70	CHARCOAL	Pinyon-Juniper Charcoal	-25		-113.2358065	38.35703989	1		42BE751	Hunchback Shelter	USA	Utah	North America	UWyo2021	GREUBEL 2004; Berry 2005; table 27-1
Beta-180746	2670	40	CHARCOAL	Pinyon-Juniper Charcoal	-23.1	AMS	-113.2358065	38.35703989	1		42BE751	Hunchback Shelter	USA	Utah	North America	UWyo2021	GREUBEL 2004; Berry 2005; table 27-1
Beta-180747	1290	60	SEDIMENT	Charcoal Sediment	-25		-113.2358065	38.35703989	1		42BE751	Hunchback Shelter	USA	Utah	North America	UWyo2021	GREUBEL 2004; Berry 2005; table 27-1
Beta-180748	2720	40	CHARCOAL	Annual Plant Charcoals	-21.9	AMS	-113.2358065	38.35703989	1		42BE751	Hunchback Shelter	USA	Utah	North America	UWyo2021	GREUBEL 2004; Berry 2005; table 27-1
Beta-180749	240	40	CHARCOAL	Annual Plant Charcoal	-23.6	AMS	-113.2358065	38.35703989	1		42BE751	Hunchback Shelter	USA	Utah	North America	UWyo2021	GREUBEL 2004; Berry 2005; table 27-1
Beta-180750	1800	40	CHARCOAL	Annual Plant Charcoals	-21.3	AMS	-113.2358065	38.35703989	1		42BE751	Hunchback Shelter	USA	Utah	North America	UWyo2021	GREUBEL 2004; Berry 2005; table 27-1
Beta-180751	1420	40	CHARCOAL	Annual Plant Charcoals	-23.8	AMS	-113.2358065	38.35703989	1		42BE751	Hunchback Shelter	USA	Utah	North America	UWyo2021	GREUBEL 2004; Berry 2005; table 27-1
Beta-180752	1330	40	CHARCOAL	Annual Plant Charcoals	-22.3	AMS	-113.2358065	38.35703989	1		42BE751	Hunchback Shelter	USA	Utah	North America	UWyo2021	GREUBEL 2004; Berry 2005; table 27-1
Beta-180753	1130	70	CHARCOAL	Pinyon-Juniper Charcoal	-25		-113.2358065	38.35703989	1		42BE751	Hunchback Shelter	USA	Utah	North America	UWyo2021	GREUBEL 2004; Berry 2005; table 27-1
Beta-180754	1760	40	CHARCOAL	Annual Plant Charcoals	-24.5	AMS	-113.2358065	38.35703989	1		42BE751	Hunchback Shelter	USA	Utah	North America	UWyo2021	GREUBEL 2004; Berry 2005; table 27-1
Beta-180755	1230	60	CHARCOAL	Pinyon-Juniper Charcoal	-25		-113.2358065	38.35703989	1		42BE751	Hunchback Shelter	USA	Utah	North America	UWyo2021	GREUBEL 2004; Berry 2005; table 27-1
Beta-180756	3320	40	CHARCOAL	Annual Plant Charcoals	-21.4	AMS	-113.2358065	38.35703989	1		42BE751	Hunchback Shelter	USA	Utah	North America	UWyo2021	GREUBEL 2004; Berry 2005; table 27-1
Beta-180952	1060	100	CHARCOAL	Twig Charcoal	-25		-113.5047752	37.28055198	1		42WS1247	Omar's Site Kern River	USA	Utah	North America	UWyo2021	Berry 2005; table 27-1
Beta-180953	1170	60	SEEDS	Zea Mays	-25		-113.5047752	37.28055198	1		42WS1247	Omar's Site Kern River	USA	Utah	North America	UWyo2021	Reed et al. 2005: Vol. 3 Part 3: Chapter 13:1234
Beta-180954	1190	60	CHARCOAL	Twig Charcoal	-21.9	AMS	-113.5047752	37.28055198	1		42WS1247	Omar's Site Kern River	USA	Utah	North America	UWyo2021	Reed et al. 2005: Vol. 3 Part 3: Chapter 13:1234
Beta-180955	1150	40	CHARCOAL	Burned Bark	-14.5	AMS	-113.5047752	37.28055198	1		42WS1247	Omar's Site Kern River	USA	Utah	North America	UWyo2021	Reed et al. 2005: Vol. 3 Part 3: Chapter 13:1234
Beta-180956	1320	40	CHARCOAL	Burned Bark	-25		-113.5047752	37.28055198	1		42WS1247	Omar's Site Kern River	USA	Utah	North America	UWyo2021	Reed et al. 2005: Vol. 3 Part 3: Chapter 13:1234
Beta-180957	1250	40	CHARCOAL		-22.1	AMS	-113.5047752	37.28055198	1		42WS1247	Omar's Site Kern River	USA	Utah	North America	UWyo2021	Reed et al. 2005: Vol. 3 Part 3: Chapter 13:1234
Beta-180958	1320	120	CHARCOAL				-113.5047752	37.28055198	1		42WS1247	Omar's Site Kern River	USA	Utah	North America	UWyo2021	Berry 2005; table 27-1
Beta-181510	1290	80	CHARCOAL				-110.9038429	38.32448573	1		42WN2151	Grumpy George	USA	Utah	North America	UWyo2021	Boomgarden 2009 Grumpy George report
Beta-181511	1190	70	CHARCOAL				-110.9038429	38.32448573	1		42WN2151	Grumpy George	USA	Utah	North America	UWyo2021	Boomgarden 2009 Grumpy George report
Beta-181512	990	40	SEEDS	Zea mays charred			-110.9038429	38.32448573	1		42WN2151	Grumpy George	USA	Utah	North America	UWyo2021	Boomgarden 2009 Grumpy George report
Beta-182215	1020	60	CHARCOAL		-25	AMS	-113.5047752	37.28055198	1		42WS2434	Scorpio	USA	Utah	North America	UWyo2021	SWCA 2017-Archaeological Investigations for the Sigurd to Red Butte No. 2 - 345kV Transmission Project
Beta-182216	1080	60	CHARCOAL		-25	AMS	-113.5047752	37.28055198	1		42WS2434	Scorpio	USA	Utah	North America	UWyo2021	SWCA 2017-Archaeological Investigations for the Sigurd to Red Butte No. 2 - 345kV Transmission Project
Beta-182217	950	60	CHARCOAL		-25	AMS	-113.5047752	37.28055198	1		42WS2434	Scorpio	USA	Utah	North America	UWyo2021	SWCA 2017-Archaeological Investigations for the Sigurd to Red Butte No. 2 - 345kV Transmission Project
Beta-182731	5200	40	BONE	Artiodactyle Bone			-113.1310475	40.44881515	1		42TO1459	Buzz-Cut Dune	USA	Utah	North America	UWyo2021	MS Berry Database
Beta-183273	940	60	WOOD	Bark			-113.5047752	37.28055198	1		42WS2434	Scorpio	USA	Utah	North America	UWyo2021	MS Berry Database
Beta-184093	1230	60	CHARCOAL	Pooled Charcoal			-113.1310475	40.44881515	1		42TO137	Mosquito Willie	USA	Utah	North America	UWyo2021	Janetski 2004
Beta-184094	1190	60	CHARCOAL	Pooled Charcoal			-113.1310475	40.44881515	1		42TO137	Mosquito Willie	USA	Utah	North America	UWyo2021	Janetski 2004
Beta-184095	2220	60	CHARCOAL	Pooled Charcoal			-113.1310475	40.44881515	1		42TO137	Mosquito Willie	USA	Utah	North America	UWyo2021	Janetski 2004
Beta-184096	2110	120	CHARCOAL	Pooled Charcoal			-113.1310475	40.44881515	1		42TO137	Mosquito Willie	USA	Utah	North America	UWyo2021	Janetski 2004
Beta-184805	2280	40	CHARCOAL				-113.1310475	40.44881515	1		42TO137	Mosquito Willie	USA	Utah	North America	UWyo2021	Janetski 2004
Beta-184960	2730	40	CHARCOAL				-113.1310475	40.44881515	1		42TO900		USA	Utah	North America	UWyo2021	TYBERG 2003
Beta-184961	2830	40	CHARCOAL				-113.1310475	40.44881515	1		42TO900		USA	Utah	North America	UWyo2021	TYBERG 2003
Beta-18506	8050	720	CHARCOAL				-111.8043706	38.74787517	1		42SV2111	Elsinore Burial	USA	Utah	North America	UWyo2021	Wilde and Tasa 1991 A Woman at the Edge of Agriculture:...
Beta-185456	1360	120	CHARCOAL		-25		-109.8047758	37.62613637	1		42SA22469		USA	Utah	North America	UWyo2021
Beta-185457	1790	60	CHARCOAL		-25		-109.8047758	37.62613637	1		42SA22475		USA	Utah	North America	UWyo2021
Beta-185458	1970	70	CHARCOAL		-25		-109.8047758	37.62613637	1		42SA22477		USA	Utah	North America	UWyo2021
Beta-18736	6580	100	CHARCOAL		-25		-109.8047758	37.62613637	1		42SA17790		USA	Utah	North America	UWyo2021	Tipps and Schroedl 1990
Beta-18737	8340	290	CHARCOAL		-25		-109.8047758	37.62613637	1		42SA17107		USA	Utah	North America	UWyo2021	Tipps and Schroedl 1990
Beta-187375	650	50	CHARCOAL	Juniper Charcoal	-25		-113.2358065	38.35703989	1		42BE751	Hunchback Shelter	USA	Utah	North America	UWyo2021	GREUBEL 2004; Berry 2005; table 27-1
Beta-187376	1560	40	CHARCOAL	Purshia sp.	-23.4	AMS	-113.2358065	38.35703989	1		42BE751	Hunchback Shelter	USA	Utah	North America	UWyo2021	GREUBEL 2004; Berry 2005; table 27-1
Beta-187377	1010	60	CHARCOAL		-25		-113.2358065	38.35703989	1		42BE751	Hunchback Shelter	USA	Utah	North America	UWyo2021	GREUBEL 2004; Berry 2005; table 27-1
Beta-187378	1210	40	CHARCOAL	Juniper Charcoal	-21.8	AMS	-113.2358065	38.35703989	1		42BE751	Hunchback Shelter	USA	Utah	North America	UWyo2021	GREUBEL 2004; Berry 2005; table 27-1
Beta-187379	1070	40	CHARCOAL	Juniper Charcoal	-21.8	AMS	-113.2358065	38.35703989	1		42BE751	Hunchback Shelter	USA	Utah	North America	UWyo2021	GREUBEL 2004; Berry 2005; table 27-1
Beta-187380	1250	70	CHARCOAL	Pinyon-Juniper Charcoal	-25		-113.2358065	38.35703989	1		42BE751	Hunchback Shelter	USA	Utah	North America	UWyo2021	GREUBEL 2004; Berry 2005; table 27-1
Beta-187381	2150	40	WOOD	Bark Pine Nut Hull Sagebrush			-113.2358065	38.35703989	1		42BE751	Hunchback Shelter	USA	Utah	North America	UWyo2021	GREUBEL 2004; Berry 2005; table 27-1
Beta-187382	870	40	OTHER	juniper berry charred	-23.2	AMS	-113.2358065	38.35703989	1		42BE751	Hunchback Shelter	USA	Utah	North America	UWyo2021	GREUBEL 2004; Berry 2005; table 27-1
Beta-187383	180	30	CHARCOAL	Purshia sp.	-24.9	AMS	-113.2358065	38.35703989	1		42BE751	Hunchback Shelter	USA	Utah	North America	UWyo2021	GREUBEL 2004; Berry 2005; table 27-1
Beta-187384	160	30	CHARCOAL	Purshia sp.	-24.9	AMS	-113.2358065	38.35703989	1		42BE751	Hunchback Shelter	USA	Utah	North America	UWyo2021	GREUBEL 2004; Berry 2005; table 27-1
Beta-187385	180	30	WOOD	Purshia sp.	-24.2	AMS	-113.2358065	38.35703989	1		42BE751	Hunchback Shelter	USA	Utah	North America	UWyo2021	GREUBEL 2004; Berry 2005; table 27-1
Beta-187386	1060	40	SEEDS	Zea mays	-8.5	AMS	-113.2358065	38.35703989	1		42BE751	Hunchback Shelter	USA	Utah	North America	UWyo2021	GREUBEL 2004; Berry 2005; table 27-1
Beta-187387	1010	40	SEEDS	Zea mays	-9.4	AMS	-113.2358065	38.35703989	1		42BE751	Hunchback Shelter	USA	Utah	North America	UWyo2021	GREUBEL 2004; Berry 2005; table 27-1
Beta-187388	1170	40	CHARCOAL	Purshia sp.	-23.7	AMS	-113.2358065	38.35703989	1		42BE751	Hunchback Shelter	USA	Utah	North America	UWyo2021	GREUBEL 2004; Berry 2005; table 27-1
Beta-187389	1020	40	WOOD	phragmites	-22.4	AMS	-113.2358065	38.35703989	1		42BE751	Hunchback Shelter	USA	Utah	North America	UWyo2021	GREUBEL 2004; Berry 2005; table 27-1
Beta-187444	3270	40	FECES	Homo sapiens		AMS	-113.1310475	40.44881515	1		42TO13	Danger Cave	USA	Utah	North America	UWyo2021	Jennings 1957; Rhode et al 2006; Tamers et al 1964; Madsen and Rhode 1990; filtered per criteria in Goebel et al 2007
Beta-187445	3020	50	FECES	Homo sapiens		AMS	-113.1310475	40.44881515	1		42TO13	Danger Cave	USA	Utah	North America	UWyo2021	Jennings 1957; Rhode et al 2006; Tamers et al 1964; Madsen and Rhode 1990; filtered per criteria in Goebel et al 2007
Beta-187446	8680	50	FECES	Homo sapiens		AMS	-113.1310475	40.44881515	1		42TO13	Danger Cave	USA	Utah	North America	UWyo2021	Jennings 1957; Rhode et al 2006; Tamers et al 1964; Madsen and Rhode 1990; filtered per criteria in Goebel et al 2007
Beta-187447	8130	50	FECES	Homo sapiens		AMS	-113.1310475	40.44881515	1		42TO13	Danger Cave	USA	Utah	North America	UWyo2021	Jennings 1957; Rhode et al 2006; Tamers et al 1964; Madsen and Rhode 1990; filtered per criteria in Goebel et al 2007
Beta-187448	8190	50	FECES	Homo sapiens		AMS	-113.1310475	40.44881515	1		42TO13	Danger Cave	USA	Utah	North America	UWyo2021	Jennings 1957; Rhode et al 2006; Tamers et al 1964; Madsen and Rhode 1990; filtered per criteria in Goebel et al 2007
Beta-187449	8380	40	FECES	Homo sapiens		AMS	-113.1310475	40.44881515	1		42TO13	Danger Cave	USA	Utah	North America	UWyo2021	Jennings 1957; Rhode et al 2006; Tamers et al 1964; Madsen and Rhode 1990; filtered per criteria in Goebel et al 2007
Beta-187450	8300	40	FECES	Homo sapiens		AMS	-113.1310475	40.44881515	1		42TO13	Danger Cave	USA	Utah	North America	UWyo2021	Jennings 1957; Rhode et al 2006; Tamers et al 1964; Madsen and Rhode 1990; filtered per criteria in Goebel et al 2007
Beta-187451	5030	40	FECES	Homo sapiens		AMS	-113.1310475	40.44881515	1		42TO13	Danger Cave	USA	Utah	North America	UWyo2021	Jennings 1957; Rhode et al 2006; Tamers et al 1964; Madsen and Rhode 1990; filtered per criteria in Goebel et al 2007
Beta-187452	6020	50	FECES	Homo sapiens		AMS	-113.1310475	40.44881515	1		42TO13	Danger Cave	USA	Utah	North America	UWyo2021	Jennings 1957; Rhode et al 2006; Tamers et al 1964; Madsen and Rhode 1990; filtered per criteria in Goebel et al 2007
Beta-187453	8100	40	FECES	Homo sapiens		AMS	-113.1310475	40.44881515	1		42TO13	Danger Cave	USA	Utah	North America	UWyo2021	Jennings 1957; Rhode et al 2006; Tamers et al 1964; Madsen and Rhode 1990; filtered per criteria in Goebel et al 2007
Beta-187454	8100	40	FECES	Homo sapiens		AMS	-113.1310475	40.44881515	1		42TO13	Danger Cave	USA	Utah	North America	UWyo2021	Jennings 1957; Rhode et al 2006; Tamers et al 1964; Madsen and Rhode 1990; filtered per criteria in Goebel et al 2007
Beta-187679	610	40	BONE	Bison Bone	-18.6	AMS	-111.8043706	38.74787517	1		42SVA	BYU1996.8.1	USA	Utah	North America	UWyo2021	Janetski et al. 2005:234
Beta-187680	1580	40	BONE	large mammal possible elk collagen	-18.3	AMS	-112.1273286	38.33678706	1		42PI275	Zevon II	USA	Utah	North America	UWyo2021
Beta-189083	3030	40	FECES	Homo sapiens		AMS	-113.1310475	40.44881515	1		42TO13	Danger Cave	USA	Utah	North America	UWyo2021	Rhode et al. 2006:334
Beta-189084	8160	40	FECES	Homo sapiens		AMS	-113.1310475	40.44881515	1		42TO13	Danger Cave	USA	Utah	North America	UWyo2021	Jennings 1957; Rhode et al 2006; Tamers et al 1964; Madsen and Rhode 1990; filtered per criteria in Goebel et al 2007
Beta-189085	5060	40	FECES	Homo sapiens		AMS	-113.1310475	40.44881515	1		42TO13	Danger Cave	USA	Utah	North America	UWyo2021	Jennings 1957; Rhode et al 2006; Tamers et al 1964; Madsen and Rhode 1990; filtered per criteria in Goebel et al 2007
Beta-189340	1160	60	SEEDS	Zea Mays	-10.6	AMS	-111.4432102	37.85506482	1		42GA5169	Arrowhead Hill	USA	Utah	North America	UWyo2021
Beta-189341	930	60	CHARCOAL	Charred Juniper-Pine	-24.4	RADIOMETRIC	-111.4432102	37.85506482	1		42GA5169	Arrowhead Hill	USA	Utah	North America	UWyo2021
Beta-189342	3180	40	CHARCOAL		-23	RADIOMETRIC	-111.4432102	37.85506482	1		42GA5171	Backyard Alcove	USA	Utah	North America	UWyo2021
Beta-190227	960	40	SEEDS	Zea mays	-10.9	AMS	-111.4432102	37.85506482	1		42GA4431		USA	Utah	North America	UWyo2021	JANETSKI ET AL. 2005
Beta-190582	4430	40	CHARCOAL		-22.1	AMS	-109.5078924	40.88732746	1		42DA1082		USA	Utah	North America	UWyo2021	State IMACS Form
Beta-190866	8200	50	OTHER	pickleweed chaff		AMS	-113.1310475	40.44881515	1		42TO13	Danger Cave	USA	Utah	North America	UWyo2021	Jennings 1957; Rhode et al 2006; Tamers et al 1964; Madsen and Rhode 1990; filtered per criteria in Goebel et al 2007
Beta-190867	8440	50	OTHER	pickleweed chaff		AMS	-113.1310475	40.44881515	1		42TO13	Danger Cave	USA	Utah	North America	UWyo2021	Jennings 1957; Rhode et al 2006; Tamers et al 1964; Madsen and Rhode 1990; filtered per criteria in Goebel et al 2007
Beta-190929	1200	40	WOOD	twig	-25.8		-111.8879236	37.28524787	1		42KA854		USA	Utah	North America	UWyo2021
Beta-190930	1280	90	SEEDS	Zea mays cob	-8.6		-111.8879236	37.28524787	1		42KA877		USA	Utah	North America	UWyo2021
Beta-190931	1160	50	SEEDS	Zea mays cob	-9		-111.8879236	37.28524787	1		42KA878		USA	Utah	North America	UWyo2021
Beta-190932	1510	60	SEEDS	Zea mays cob	-9.1		-111.8879236	37.28524787	1		42KA879		USA	Utah	North America	UWyo2021
Beta-190933	1440	50	SEEDS	Zea mays cob	-9.2		-111.8879236	37.28524787	1		42KA5902		USA	Utah	North America	UWyo2021
Beta-190934	1230	50	SEEDS	Zea mays cob	-9.3		-111.8879236	37.28524787	1		42KA5902		USA	Utah	North America	UWyo2021
Beta-191066	140	40	TEXTILE	Wood Twig/Basket	-23.1		-111.8879236	37.28524787	1		42KA5363		USA	Utah	North America	UWyo2021
Beta-19284	1720	80	CHARCOAL		-25		-109.8047758	37.62613637	1		42SA17216		USA	Utah	North America	UWyo2021	Agenbroad 1990:Table III-2
Beta-19285	8100	220	CHARCOAL		-25		-109.8047758	37.62613637	1		42SA17216		USA	Utah	North America	UWyo2021	Agenbroad 1990:Table III-2
Beta-193123	8570	40	OTHER	pickleweed chaff		AMS	-113.1310475	40.44881515	1		42TO13	Danger Cave	USA	Utah	North America	UWyo2021	Jennings 1957; Rhode et al 2006; Tamers et al 1964; Madsen and Rhode 1990; filtered per criteria in Goebel et al 2007
Beta-193124	8380	60	OTHER	pickleweed chaff		AMS	-113.1310475	40.44881515	1		42TO13	Danger Cave	USA	Utah	North America	UWyo2021	Jennings 1957; Rhode et al 2006; Tamers et al 1964; Madsen and Rhode 1990; filtered per criteria in Goebel et al 2007
Beta-193810	1550	60	CHARCOAL		-25	RADIOMETRIC	-109.5078924	40.88732746	1		42DA1094		USA	Utah	North America	UWyo2021	Ashley NF Files
Beta-193811	1300	70	CHARCOAL		-25	RADIOMETRIC	-109.5078924	40.88732746	1		42DA1094		USA	Utah	North America	UWyo2021	Ashley NF Files
Beta-193812	1440	60	CHARCOAL		-25	RADIOMETRIC	-109.5078924	40.88732746	1		42DA1094		USA	Utah	North America	UWyo2021	Ashley NF Files
Beta-193813	1120	60	SEDIMENT	organic	-25	RADIOMETRIC	-109.5078924	40.88732746	1		42DA1094		USA	Utah	North America	UWyo2021	Ashley NF Files
Beta-193821	3390	80	CHARCOAL				-113.1310475	40.44881515	1		42TO674	Wildcat Dune	USA	Utah	North America	UWyo2021	Carter et al. 2005
Beta-194029	1110	60	CHARCOAL		-12.3	RADIOMETRIC	-111.4432102	37.85506482	1		42GA5169	Arrowhead Hill	USA	Utah	North America	UWyo2021
Beta-194030	9020	70	CHARCOAL	Pinus	-23.2	RADIOMETRIC	-111.4432102	37.85506482	1		42GA5863	North Creek Shelter	USA	Utah	North America	UWyo2021	Newbold et al. 2012 - Early Holocene Turkey (Meleagris gallopavo)â€¦
Beta-194031	1420	40	SEEDS	Zea mays	-10.4	AMS	-111.4432102	37.85506482	1		42GA5169	Arrowhead Hill	USA	Utah	North America	UWyo2021
Beta-194032	1100	40	SEEDS	Zea mays	-10.9	AMS	-111.4432102	37.85506482	1		42GA5169	Arrowhead Hill	USA	Utah	North America	UWyo2021
Beta-194328	1340	40	SEEDS	Zea mays husk	-12.3	AMS	-111.8879236	37.28524787	1		42KA4309		USA	Utah	North America	UWyo2021
Beta-19514	2310	90	CHARCOAL		-25		-111.8879236	37.28524787	1		42KA2730	Sifted Shelter	USA	Utah	North America	UWyo2021	Judges-Edwards 1990
Beta-195226	890	40	CHARCOAL	Atriplex	-10.9	AMS	-111.4432102	37.85506482	1		42GA5863	North Creek Shelter	USA	Utah	North America	UWyo2021	Newbold et al. 2012 - Early Holocene Turkey (Meleagris gallopavo)â€¦
Beta-195494	6070	40	CHARCOAL		-23.8	AMS	-113.5047752	37.28055198	1		42WS1222		USA	Utah	North America	UWyo2021	Roberts and Eskenazi 2006:60
Beta-19620	950	110	CHARCOAL		-25		-111.9235357	40.66741986	1		42SL98	Block 49	USA	Utah	North America	UWyo2021	JANETSKI ET AL 1997; Talbot et al 2004
Beta-19621	1130	70	CHARCOAL		-25		-111.9235357	40.66741986	1		42SL98	Block 49	USA	Utah	North America	UWyo2021	TALBOT BAKER AND RICHINS 2004
Beta-19622	970	60	CHARCOAL		-25		-111.9235357	40.66741986	1		42SL98	Block 49	USA	Utah	North America	UWyo2021	JANETSKI ET AL 1997; Talbot et al 2004
Beta-19623	800	60	CHARCOAL		-25		-111.9235357	40.66741986	1		42SL98	Block 49	USA	Utah	North America	UWyo2021	JANETSKI ET AL 1997; Talbot et al 2004
Beta-196525	180	40	CHARCOAL		-22.8	RADIOMETRICPLUS	-113.5047752	37.28055198	1		42WS4428		USA	Utah	North America	UWyo2021	Talbot and Richens 2005:26
Beta-196526	220	40	CHARCOAL		-21.3	RADIOMETRIC	-113.5047752	37.28055198	1		42WS4228		USA	Utah	North America	UWyo2021	Talbot and Richens 2005:26
Beta-196527	1580	60	WOOD	Beam Fragment	-22.1	RADIOMETRIC	-113.5047752	37.28055198	1		42WS4230		USA	Utah	North America	UWyo2021	Talbot and Richens 2005:26
Beta-196528	1230	60	CHARCOAL	Pooled Charcoal	-20.4	RADIOMETRIC	-113.5047752	37.28055198	1		42WS4230		USA	Utah	North America	UWyo2021	Talbot and Richens 2005:26
Beta-197358	940	40	SEEDS	Zea mays	-15	AMS	-111.4432102	37.85506482	1		42GA5863	North Creek Shelter	USA	Utah	North America	UWyo2021	Newbold et al. 2012 - Early Holocence Turkey (Meleagris gallopavo)â€¦
Beta-197359	8310	70	CHARCOAL	Pinus	-22.8	RADIOMETRIC	-111.4432102	37.85506482	1		42GA5863	North Creek Shelter	USA	Utah	North America	UWyo2021	Newbold et al. 2012 - Early Holocene Turkey (Meleagris gallopavo)â€¦
Beta-19919	6500	80	CHARCOAL		-25		-111.8879236	37.28524787	1		42KA2687	Perfect Ruin	USA	Utah	North America	UWyo2021	Eininger 1987
Beta-19920	6480	70	CHARCOAL		-25		-111.8879236	37.28524787	1		42KA2687	Perfect Ruin	USA	Utah	North America	UWyo2021	Eininger 1987
Beta-202187	1660	40	TEXTILE	basket fragment	-26	AMS	-110.7007218	38.99686915	1		42EM3170	Winnowing Tray Site	USA	Utah	North America	UWyo2021	Boomgarden et al. 2014 - Prehistoric Archaeology in Range Creek Canyonâ€¦
Beta-202188	980	40	SEEDS	Zea mays cob	-9.5	AMS	-110.7007218	38.99686915	1		42EM3117	Granary Row	USA	Utah	North America	UWyo2021	Boomgarden et al. 2014 - Prehistoric Archaeology in Range Creek Canyonâ€¦
Beta-202189	950	40	SEEDS	Rye Seeds	-21.1	AMS	-110.7007218	38.99686915	1		42EM761		USA	Utah	North America	UWyo2021	Boomgarden et al. 2014 - Prehistoric Archaeology in Range Creek Canyonâ€¦
Beta-202190	930	40	WOOD	Wood from pithouse	-22.9	AMS	-110.7007218	38.99686915	1		42EM3213	Preservation Pole Pithouse	USA	Utah	North America	UWyo2021	Boomgarden et al. 2014 - Prehistoric Archaeology in Range Creek Canyonâ€¦
Beta-202191	980	40	WOOD	Wood from pithouse	-22.9	AMS	-110.7007218	38.99686915	1		42EM741	Nelson House	USA	Utah	North America	UWyo2021	Boomgarden et al. 2014 - Prehistoric Archaeology in Range Creek Canyonâ€¦
Beta-202192	1990	50	CHARCOAL		-22.5	AMS	-110.7007218	38.99686915	1		42EMÃ		USA	Utah	North America	UWyo2021	Barlow 2016-Farming Foraging and Remote Storage
Beta-202621	1960	50	SEEDS	Zea mays cob	-9.1		-111.8879236	37.28524787	1		42KA6043		USA	Utah	North America	UWyo2021
Beta-203070	1320	60	CHARCOAL				-109.5078924	40.88732746	1		42DA145	Shell House	USA	Utah	North America	UWyo2021	Nash 2012 diss
Beta-203071	1200	40	SEDIMENT	Organic Sediment		AMS	-109.5078924	40.88732746	1		42DA145	Shell House	USA	Utah	North America	UWyo2021	Nash 2012 diss
Beta-203072	1340	70	CHARCOAL				-109.5078924	40.88732746	1		42DA145	Shell House	USA	Utah	North America	UWyo2021	Nash 2012 diss
Beta-203073	1400	50	CHARCOAL		-20.9	AMS	-110.425249	40.29836467	1		42DC316		USA	Utah	North America	UWyo2021	Stertz and Loosle 2006:4
Beta-203074	1080	70	CHARCOAL		-20.6		-110.425249	40.29836467	1		42DC316		USA	Utah	North America	UWyo2021	Stertz and Loosle 2006:4
Beta-203075	2300	40	CHARCOAL		-22.4		-110.425249	40.29836467	1		42DC316		USA	Utah	North America	UWyo2021	Stertz and Loosle 2006:4
Beta-203076	990	60	CHARCOAL		-22.5	RADIOMETRIC	-109.5078924	40.88732746	1		42DA836		USA	Utah	North America	UWyo2021	Ashley NF Files
Beta-203077	1670	40	CHARCOAL		-22.4	AMS	-110.425249	40.29836467	1		42DC1211		USA	Utah	North America	UWyo2021	Loosle 2005:5
Beta-203078	1820	40	CHARCOAL		-20.8		-110.425249	40.29836467	1		42DC1211		USA	Utah	North America	UWyo2021	Loosle 2005:5
Beta-203079	1260	40	SEDIMENT	Organic Sediment	-21		-110.425249	40.29836467	1		42DC1211		USA	Utah	North America	UWyo2021	Loosle 2005:5
Beta-203081	7770	90	CHARCOAL		-25.7		-113.1310475	40.44881515	1		42TO137	Mosquito Willie	USA	Utah	North America	UWyo2021	Young et al. 2006
Beta-203082	1350	50	CHARCOAL		-2.6		-113.1310475	40.44881515	1		42TO137	Mosquito Willie	USA	Utah	North America	UWyo2021	Young et al. 2006
Beta-203083	1330	40	CHARCOAL		-24.7		-113.1310475	40.44881515	1		42TO137	Mosquito Willie	USA	Utah	North America	UWyo2021	Young et al. 2006
Beta-203084	1470	60	CHARCOAL		-19.2		-113.1310475	40.44881515	1		42TO137	Mosquito Willie	USA	Utah	North America	UWyo2021	Young et al. 2006
Beta-203085	1370	40	CHARCOAL		-22.6		-113.1310475	40.44881515	1		42TO137	Mosquito Willie	USA	Utah	North America	UWyo2021	Young et al. 2006
Beta-203630	1000	40	SEEDS	Zea mays cob	-8.9		-110.7007218	38.99686915	1		42EM2849	Deluxe Apartment	USA	Utah	North America	UWyo2021	Boomgarden et al. 2014 - Prehistoric Archeology in Range Creek Canyonâ€¦
Beta-20466	1730	70	CHARCOAL		-25		-109.8047758	37.62613637	1		42SA8500	Murphy	USA	Utah	North America	UWyo2021	UPAC News Vol. 7 No. 2 1989
Beta-20467	2740	60	CHARCOAL		-25		-109.8047758	37.62613637	1		42SA8500	Murphy	USA	Utah	North America	UWyo2021	UPAC News Vol. 7 No. 2 1989
Beta-20469	2160	100	CHARCOAL		-25		-109.8047758	37.62613637	1		42SA415	Willow Seep	USA	Utah	North America	UWyo2021	UPAC News 1989 vol.7 no.2.
Beta-205681	4460	60	CHARCOAL		-21.9		-110.9038429	38.32448573	1		42WN2489		USA	Utah	North America	UWyo2021	Patterson and Thornton 2010:40
Beta-205682	4160	40	CHARCOAL		-21.9		-110.9038429	38.32448573	1		42WN2489		USA	Utah	North America	UWyo2021	Patterson and Thornton 2010:40
Beta-205683	4410	90	CHARCOAL		-21.3		-110.9038429	38.32448573	1		42WN2489		USA	Utah	North America	UWyo2021	Patterson and Thornton 2010:40
Beta-20669	2250	70	CHARCOAL		-25		-111.4432102	37.85506482	1		42GA3122	Long Canyon Dune	USA	Utah	North America	UWyo2021	Brown and Tipps 1987:27; Tipps 1992
Beta-20671	1550	60	CHARCOAL				-111.4432102	37.85506482	1		42GA3132	Casa Del Fuego	USA	Utah	North America	UWyo2021	Brown and Tipps 1987:27; Tipps 1992
Beta-207167	7970	80	CHARCOAL	Juniperus	-20.9	RADIOMETRIC	-111.4432102	37.85506482	1		42GA5863	North Creek Shelter	USA	Utah	North America	UWyo2021	Newbold et al. 2012 - Early Holocene Turkey (Meleagris gallopavo)â€¦
Beta-207168	9510	80	CHARCOAL	Pinus	-22.6	RADIOMETRIC	-111.4432102	37.85506482	1		42GA5863	North Creek Shelter	USA	Utah	North America	UWyo2021	Newbold et al. 2012 - Early Holocene Turkey (Meleagris gallopavo)â€¦
Beta-208116	1040	50	WOOD		-21.9	AMS	-110.7007218	38.99686915	1		42EM3359		USA	Utah	North America	UWyo2021	Barlow 2016-Farming Foraging and Remote Storage
Beta-208483	170	40	OTHER	Achnatherum speciosum			-113.5047752	37.28055198	1		42WS2114	Shady Shelter	USA	Utah	North America	UWyo2021	Shady Shelter
Beta-209492	1220	40	CHARCOAL		-11.8	AMS	-113.5047752	37.28055198	1		42WS1809	Plain View Site	USA	Utah	North America	UWyo2021	Eskenazi 2006:36
Beta-209493	1360	80	CHARCOAL		-22.2		-113.5047752	37.28055198	1		42WS1809	Plain View Site	USA	Utah	North America	UWyo2021	Eskenazi 2006:39
Beta-210154	3760	60	CHARCOAL		-19.4		-110.425249	40.29836467	1		42DC1859		USA	Utah	North America	UWyo2021	State IMACS Form; Estes and Loosle 2006:3
Beta-210155	1970	40	CHARCOAL		-22.4	AMS	-110.425249	40.29836467	1		42DC1859		USA	Utah	North America	UWyo2021	State IMACS Form; Estes and Loosle 2006:3
Beta-210156	1150	50	CHARCOAL		-21.8		-110.425249	40.29836467	1		42DC1859		USA	Utah	North America	UWyo2021	State IMACS Form; Estes and Loosle 2006:3
Beta-210157	2590	40	CHARCOAL		-20.2		-110.425249	40.29836467	1		42DC1859		USA	Utah	North America	UWyo2021	State IMACS Form; Estes and Loosle 2006:3
Beta-210158	2610	60	CHARCOAL		-21.6		-110.425249	40.29836467	1		42DC1861		USA	Utah	North America	UWyo2021	State IMACS Form; Johnson 2006:3
Beta-210159	1510	60	CHARCOAL		-20.7		-110.425249	40.29836467	1		42DC1861		USA	Utah	North America	UWyo2021	State IMACS Form; Johnson 2006:3
Beta-210160	1970	60	CHARCOAL		-20.8		-110.425249	40.29836467	1		42DC1861		USA	Utah	North America	UWyo2021	State IMACS Form; Johnson 2006:3
Beta-210161	1200	50	CHARCOAL		-20.6		-110.425249	40.29836467	1		42DC1861		USA	Utah	North America	UWyo2021	State IMACS Form; Johnson 2006:3
Beta-210162	1630	60	CHARCOAL		-20.5		-110.425249	40.29836467	1		42DC1861		USA	Utah	North America	UWyo2021	State IMACS Form; Johnson 2006:3
Beta-210165	1180	60	CHARCOAL		-22.4	RADIOMETRIC	-109.5078924	40.88732746	1		42DA145	Shell House	USA	Utah	North America	UWyo2021	Ashley NF files
Beta-210200	2530	60	CHARCOAL		-20.7		-113.5047752	37.28055198	1		42WS3056	Roadrunner Site	USA	Utah	North America	UWyo2021	Gourley et al. 2010:62
Beta-210201	4020	70	SEDIMENT	Organic Sediment	-17.4		-113.5047752	37.28055198	1		42WS3056	Roadrunner Site	USA	Utah	North America	UWyo2021	Gourley et al. 2010:66
Beta-210253	8320	120	CHARCOAL	Juniperus/Pinus	-21.4	RADIOMETRIC	-111.4432102	37.85506482	1		42GA5863	North Creek Shelter	USA	Utah	North America	UWyo2021	Newbold et al. 2012 - Early Holocene Turkey (Meleagris gallopavo)â€¦
Beta-210474	1240	40	SEEDS	Zea mays	-11	AMS	-111.4432102	37.85506482	1		42GA5168	Barnson Site	USA	Utah	North America	UWyo2021
Beta-210734	140	40	SEEDS	Zea mays	-10.5	AMS	-113.5047752	37.28055198	1		42WS2187		USA	Utah	North America	UWyo2021	Allison pers com. 2020; Allison et al. 2008; Allison 1990
Beta-210735	130	40	SEEDS	Zea mays	-11	AMS	-113.5047752	37.28055198	1		42WS2188		USA	Utah	North America	UWyo2021	Allison pers com. 2020; Allison et al. 2008; Allison 1990
Beta-210736	130	40	SEEDS	Triticum caryopsis		AMS	-113.5047752	37.28055198	1		42WS2188		USA	Utah	North America	UWyo2021	Allison et al. 2008:430
Beta-21207	1960	60	CHARCOAL		-25		-110.9038429	38.32448573	1		42WN1666	Down Wash Site	USA	Utah	North America	UWyo2021	Brown 1987
Beta-21208	2080	60	CHARCOAL		-25		-109.8047758	37.62613637	1		42SA17141		USA	Utah	North America	UWyo2021	TIPPS AND HEWITT 1989; Geib Phil R. (1996) Archaic Occupancy of the Glen Canyon Region. In Glen Canyon Revisited edited by Phil R. Geib Anthropological Papers No. 119 University of Utah Press Salt Lake City.
Beta-21209	3340	100	CHARCOAL		-25		-109.8047758	37.62613637	1		42SA17092	Salt Pocket Shelter	USA	Utah	North America	UWyo2021	Tipps and Hewitt 1989:125
Beta-214790	950	40	WOOD				-110.5888235	39.6482186	1		42CB78		USA	Utah	North America	UWyo2021	Lower-Eskelson et al. 2006:54 70
Beta-214831	940	40	WOOD	Snare fragment	-23		-110.7007218	38.99686915	1		42EM3585	Sticks of Mystery	USA	Utah	North America	UWyo2021	Boomgarden et al. 2014 - Prehistoric Archaeology in Range Creek Canyonâ€¦
Beta-214832	990	40	WOOD	Arrow fragment	-22.8		-110.7007218	38.99686915	1		42EM3294		USA	Utah	North America	UWyo2021	Boomgarden et al. 2014 - Prehistoric Archaeology in Range Creek Canyon
Beta-216257	1900	40	CHARCOAL		-27.4		-113.5047752	37.28055198	1		42WS4474	Obsidian Cache Pithouse	USA	Utah	North America	UWyo2021	Eskenazi and Roberts 2008:248
Beta-216770	1510	40	CHARCOAL				-113.1310475	40.44881515	1		42TO137	Mosquito Willie	USA	Utah	North America	UWyo2021	Young et al. 2006
Beta-216771	1550	70	CHARCOAL				-113.1310475	40.44881515	1		42TO137	Mosquito Willie	USA	Utah	North America	UWyo2021	Young et al. 2006
Beta-216772	1410	50	CHARCOAL				-113.1310475	40.44881515	1		42TO137	Mosquito Willie	USA	Utah	North America	UWyo2021	Young et al. 2006
Beta-216773	1450	60	CHARCOAL				-113.1310475	40.44881515	1		42TO137	Mosquito Willie	USA	Utah	North America	UWyo2021	Young et al. 2006
Beta-216774	1270	50	CHARCOAL				-113.1310475	40.44881515	1		42TO137	Mosquito Willie	USA	Utah	North America	UWyo2021	Young et al. 2006
Beta-217470	890	40	SEEDS	Zea mays	-10.6	AMS	-110.7007218	38.99686915	1		42EM760		USA	Utah	North America	UWyo2021	Barlow 2016-Farming Foraging and Remote Storage
Beta-217471	970	40	SEEDS	Zea mays	-10.6	AMS	-110.7007218	38.99686915	1		42EM3355		USA	Utah	North America	UWyo2021	Barlow 2016-Farming Foraging and Remote Storage
Beta-217472	1360	40	SEEDS	Zea mays	-9.3	AMS	-110.7007218	38.99686915	1		42EM3446		USA	Utah	North America	UWyo2021	Barlow 2016-Farming Foraging and Remote Storage
Beta-218759	7960	50	TEXTILE	Basketry/Cordage	-22.6	AMS	-110.9038429	38.32448573	1		42WN420	Cowboy Cave	USA	Utah	North America	UWyo2021	HARMON 2006
Beta-220291	1890	40	CHARCOAL	Charred Material	-21.9	AMS	-113.5047752	37.28055198	1		42WS447	Ankylosaurus Shelter	USA	Utah	North America	UWyo2021	Gourley et al. 2010:39
Beta-220292	180	40	CHARCOAL	Charred Material	-22.2	AMS	-113.5047752	37.28055198	1		42WS3061	Falling Lizard Shelter	USA	Utah	North America	UWyo2021	Gourley et al. 2010:83
Beta-220293	550	40	CHARCOAL	Charred Material	-21	AMS	-113.5047752	37.28055198	1		42WS3061	Falling Lizard Shelter	USA	Utah	North America	UWyo2021	Gourley et al. 2010:102
Beta-220294	560	40	CHARCOAL	Charred Material	-22.2	AMS	-113.5047752	37.28055198	1		42WS3061	Falling Lizard Shelter	USA	Utah	North America	UWyo2021	Gourley et al. 2010:85
Beta-220295	400	40	CHARCOAL		-22.5	AMS	-113.5047752	37.28055198	1		42WS3148	Seeing Stars Shelter	USA	Utah	North America	UWyo2021	Gourley et al. 2010:133
Beta-220296	1490	40	CHARCOAL		-25		-113.5047752	37.28055198	1		42WS3148	Seeing Stars Shelter	USA	Utah	North America	UWyo2021	Gourley et al. 2010:135
Beta-220297	380	40	CHARCOAL		-25.6	AMS	-113.5047752	37.28055198	1		42WS3149	Flying Bat Shelter	USA	Utah	North America	UWyo2021	Gourley et al. 2010:160
Beta-220298	140	40	CHARCOAL		-23.6		-113.5047752	37.28055198	1		42WS3149	Flying Bat Shelter	USA	Utah	North America	UWyo2021	Gourley et al. 2010:183
Beta-220299	400	40	CHARCOAL		-11.6		-113.5047752	37.28055198	1		42WS3149	Flying Bat Shelter	USA	Utah	North America	UWyo2021	Gourley et al. 2010:171
Beta-220300	520	70	CHARCOAL		-20.8		-113.5047752	37.28055198	1		42WS3149	Flying Bat Shelter	USA	Utah	North America	UWyo2021	Gourley et al. 2010:174
Beta-220301	380	40	CHARCOAL	Ash Stratum	-22.9	AMS	-113.5047752	37.28055198	1		42WS3150	Pointless Shelter	USA	Utah	North America	UWyo2021	Gourley et al. 2010:199
Beta-221245	2110	50	CHARCOAL		-22.6	AMS	-113.5047752	37.28055198	1		42WS1748		USA	Utah	North America	UWyo2021	Eskenazi and Roberts 2008:77; Landon and Roberts 2018:42
Beta-221246	2090	50	CHARCOAL		-21.2	AMS	-113.5047752	37.28055198	1		42WS4465		USA	Utah	North America	UWyo2021	Eskenazi and Roberts 2008:77; Landon and Roberts 2018:42
Beta-221247	2140	50	CHARCOAL		-12	AMS	-113.5047752	37.28055198	1		42WS4472	Brillo	USA	Utah	North America	UWyo2021	Eskenazi and Roberts 2008:77; Landon and Roberts 2018:42
Beta-221249	12880	90	CHARCOAL	Pooled Charcoal	-26.7		-113.5047752	37.28055198	1		42WS4478		USA	Utah	North America	UWyo2021	Eskenazi and Roberts 2008:119
Beta-221251	2620	50	CHARCOAL		-22.5	AMS	-113.5047752	37.28055198	1		42WS4718		USA	Utah	North America	UWyo2021	Landon 2016- Backhoe Archaeology: Data Recovery in Sand Dunesâ€¦
Beta-221411	1050	40	SEEDS	Zea mays	-11.6	AMS	-111.4432102	37.85506482	1		42GA5863	North Creek Shelter	USA	Utah	North America	UWyo2021	Newbold et al. 2012 - Early Holocence Turkey (Meleagris gallopavo)â€¦
Beta-221412	7670	80	CHARCOAL	Acer Pseudotsuga Pinus	-20.2	RADIOMETRIC	-111.4432102	37.85506482	1		42GA5863	North Creek Shelter	USA	Utah	North America	UWyo2021	Newbold et al. 2012 - Early Holocence Turkey (Meleagris gallopavo)â€¦
Beta-221414	6020	60	CHARCOAL	Juniperus	-22.2	RADIOMETRIC	-111.4432102	37.85506482	1		42GA5863	North Creek Shelter	USA	Utah	North America	UWyo2021	Newbold et al. 2012 - Early Holocene Turkey (Meleagris gallopavo)â€¦
Beta-221415	9690	60	CHARCOAL	Juniperus/Pinus	-23.7	AMS	-111.4432102	37.85506482	1		42GA5863	North Creek Shelter	USA	Utah	North America	UWyo2021	Newbold et al. 2012 - Early Holocene Turkey (Meleagris gallopavo)â€¦
Beta-222007	6880	60	SEDIMENT	Organic Sediment	-25.9	AMS	-113.5047752	37.28055198	1		42WS4478		USA	Utah	North America	UWyo2021	Eskenazi and Roberts 2008:121
Beta-225989	310	40	TEXTILE	Willow Basket		AMS	-110.5888235	39.6482186	1		42CB2589		USA	Utah	North America	UWyo2021	Spangler and Jones 2009:361
Beta-225990	320	40	WOOD	Juniper Bark			-110.5888235	39.6482186	1		42CB2589	Kevin's Lode	USA	Utah	North America	UWyo2021	Spangler and Jones 2009:361
Beta-227644	1020	40	WOOD	Willow			-110.5888235	39.6482186	1		42CB83		USA	Utah	North America	UWyo2021	Spangler and Jones 2009:361
Beta-227645	1070	40	SEEDS	Zea Mays			-110.5888235	39.6482186	1		42CB2588		USA	Utah	North America	UWyo2021	Spangler and Jones 2009:361
Beta-227764	530	50	CHARCOAL		-24.1		-109.5078924	40.88732746	1		42DA196		USA	Utah	North America	UWyo2021
Beta-22955	3525	90	WOOD	Bark	-20.1		-109.5700352	38.98204332	1		42GR981	Squaw Park Cave	USA	Utah	North America	UWyo2021	Sharp Nancy Karen Lupo and Duncan Metcalfe 198
Beta-22957	6260	130	OTHER	Grass	-21.7		-109.5700352	38.98204332	1		42GR981	Squaw Park Cave	USA	Utah	North America	UWyo2021	Sharp Nancy Karen Lupo and Duncan Metcalfe 198
Beta-229701	4300	40	CHARCOAL				-109.5700352	38.98204332	1		42GR3833	rockshelter	USA	Utah	North America	UWyo2021	Spangler 2008 Final Report: Baseline Site Condition and Vandalismâ€¦
Beta-23057	1910	160	CHARCOAL				-111.4432102	37.85506482	1		42GA3743		USA	Utah	North America	UWyo2021	MCFADDEN 1997
Beta-231194	3040	50	CHARCOAL		-21.6		-109.8047758	37.62613637	1		42SA22888		USA	Utah	North America	UWyo2021
Beta-231195	2580	60	CHARCOAL		-21.4		-109.8047758	37.62613637	1		42SA22888		USA	Utah	North America	UWyo2021
Beta-231196	2960	50	CHARCOAL		-22		-109.8047758	37.62613637	1		42SA22888		USA	Utah	North America	UWyo2021
Beta-231197	4200	80	CHARCOAL		-20.3		-109.8047758	37.62613637	1		42SA22888		USA	Utah	North America	UWyo2021
Beta-235025	160	40	TEXTILE	Basketry	-23.1	AMS	-110.425249	40.29836467	1		42DC2326		USA	Utah	North America	UWyo2021	Glaab et al. 2006: Appendix B
Beta-235067	950	40	CHARCOAL		-21.1		-110.7007218	38.99686915	1		42EM19	Mojo	USA	Utah	North America	UWyo2021	Boomgarden et al. 2014 - Prehistoric Archaeoloy in Range Creek Canyonâ€¦
Beta-235068	110	60	OTHER	Wild tobacco bundle	-22.6		-110.7007218	38.99686915	1		42EM3315		USA	Utah	North America	UWyo2021	Boomgarden et al. 2014 - Prehistoric Archaeology in Range Creek Canyonâ€¦
Beta-235165	2320	40	SEDIMENT		-23.6	AMS	-111.9235357	40.66741986	1		42SL186	Prison Site	USA	Utah	North America	UWyo2021	Yentsch and Rood 2007-The Prison Site:â€¦
Beta-235166	2410	40	SEDIMENT		-23.1	AMS	-111.9235357	40.66741986	1		42SL186	Prison Site	USA	Utah	North America	UWyo2021	Yentsch and Rood 2007-The Prison Site:â€¦
Beta-235167	2450	40	SEDIMENT		-21.1	AMS	-111.9235357	40.66741986	1		42SL186	Prison Site	USA	Utah	North America	UWyo2021	Yentsch and Rood 2007-The Prison Site:â€¦
Beta-235168	2330	40	SEDIMENT		-21	AMS	-111.9235357	40.66741986	1		42SL186	Prison Site	USA	Utah	North America	UWyo2021	Yentsch and Rood 2007-The Prison Site:â€¦
Beta-235169	2360	40	SEDIMENT		-20.7	AMS	-111.9235357	40.66741986	1		42SL186	Prison Site	USA	Utah	North America	UWyo2021	Yentsch and Rood 2007-The Prison Site:â€¦
Beta-235170	2280	40	SEDIMENT		-22.6	AMS	-111.9235357	40.66741986	1		42SL186	Prison Site	USA	Utah	North America	UWyo2021	Yentsch and Rood 2007-The Prison Site:â€¦
Beta-235171	2000	50	SEDIMENT		-26.3	AMS	-111.9235357	40.66741986	1		42SL186	Prison Site	USA	Utah	North America	UWyo2021	Yentsch and Rood 2007-The Prison Site:â€¦
Beta-235172	1720	40	SEDIMENT		-23.6	AMS	-111.9235357	40.66741986	1		42SL186	Prison Site	USA	Utah	North America	UWyo2021	Yentsch and Rood 2007-The Prison Site:â€¦
Beta-236619	2910	40	SEDIMENT		-23.4	AMS	-111.9235357	40.66741986	1		42SL186	Prison Site	USA	Utah	North America	UWyo2021	Yentsch and Rood 2007-The Prison Site:â€¦
Beta-237355	340	40	WOOD	Willow	-22.1	AMS	-110.5888235	39.6482186	1		42CB416		USA	Utah	North America	UWyo2021	Spangler and Jones 2009:361
Beta-237356	950	40	SEEDS	Zea Mays	-9.6	AMS	-110.5888235	39.6482186	1		42CB2671	Rangers Dormitory	USA	Utah	North America	UWyo2021	Spangler and Jones 2009:361
Beta-239022	9800	50	CHARCOAL	Salicacaea	-23.4	AMS	-111.4432102	37.85506482	1		42GA5863	North Creek Shelter	USA	Utah	North America	UWyo2021	Newbold et al. 2012 - Early Holocene Turkey (Meleagris gallopavo)â€¦
Beta-239023	8310	40	CHARCOAL	Juniperus	-20.9	AMS	-111.4432102	37.85506482	1		42GA5863	North Creek Shelter	USA	Utah	North America	UWyo2021	Newbold et al. 2012 - Early Holocene Turkey (Meleagris gallopavo)â€¦
Beta-239024	7700	50	CHARCOAL	Juniperus	-21.9	AMS	-111.4432102	37.85506482	1		42GA5863	North Creek Shelter	USA	Utah	North America	UWyo2021	Newbold et al. 2012 - Early Holocene Turkey (Meleagris gallopavo)â€¦
Beta-239182	930	40	SEEDS	Zea mays	-10.8	AMS	-113.5047752	37.28055198	1		42WS1345		USA	Utah	North America	UWyo2021	Allison pers com. 2020; Allison in preparation
Beta-239183	880	40	SEEDS	Zea mays	-10.4	AMS	-113.5047752	37.28055198	1		42WS1345		USA	Utah	North America	UWyo2021	Allison pers com. 2020; Allison in preparation
Beta-240567	1710	70	CHARCOAL		-20.8		-109.5078924	40.88732746	1		42DA996		USA	Utah	North America	UWyo2021
Beta-240748	5240	40	CHARCOAL		-23.9		-109.5188913	40.12476161	1		42UN5390		USA	Utah	North America	UWyo2021
Beta-240766	1870	40	SEEDS	charred Zea mays	-10.7		-113.5047752	37.28055198	1		42WS4474	Obsidian Cache Pithouse	USA	Utah	North America	UWyo2021
Beta-241955	1660	40	CHARCOAL				-110.425249	40.29836467	1		42DC769		USA	Utah	North America	UWyo2021	Patterson 2009:31 72
Beta-241956	2340	40	CHARCOAL				-110.425249	40.29836467	1		42DC769		USA	Utah	North America	UWyo2021	Patterson 2009:72
Beta-241957	1250	40	CHARCOAL				-110.425249	40.29836467	1		42DC769		USA	Utah	North America	UWyo2021	Patterson 2009:72
Beta-241958	1420	40	WOOD				-110.425249	40.29836467	1		42DC769		USA	Utah	North America	UWyo2021	Patterson 2009:72
Beta-243632	5640	50	CHARCOAL		-24.2	AMS	-109.5078924	40.88732746	1		42DA900		USA	Utah	North America	UWyo2021	Ashley NF Files
Beta-243633	4260	40	SEDIMENT	charcoal-stained	-22	AMS	-109.5078924	40.88732746	1		42DA1251		USA	Utah	North America	UWyo2021	Ashley NF Files
Beta-243634	4160	40	SEDIMENT	charcoal-stained	-21.6	AMS	-109.5078924	40.88732746	1		42DA1251		USA	Utah	North America	UWyo2021	Ashley NF Files
Beta-244159	1140	40	SEEDS	Zea mays	-11.1	AMS	-109.5188913	40.12476161	1		42UN2902	Uintah River Mound #1	USA	Utah	North America	UWyo2021	Allison pers com. 2020; Steward 1933
Beta-244160	1020	40	SEEDS	Zea mays	-10.1	AMS	-113.5047752	37.28055198	1		42WS50	Three-Mile Ruin	USA	Utah	North America	UWyo2021	Allison pers com. 2020; Aikens 1965
Beta-244161	1300	40	SEEDS	Zea mays	-14.5	AMS	-113.5047752	37.28055198	1		42WS195		USA	Utah	North America	UWyo2021	Allison pers com. 2020; Allison in preparation
Beta-244162	1220	40	SEEDS	Zea mays	-9.1	AMS	-113.5047752	37.28055198	1		42WS195		USA	Utah	North America	UWyo2021	Allison pers com. 2020; Allison in preparation
Beta-244163	300	40	SEEDS	Zea mays		AMS	-113.5047752	37.28055198	1		42WS1897		USA	Utah	North America	UWyo2021	Allison pers com. 2020; Allison in preparation
Beta-244164	1260	40	SEEDS	Zea mays	-9.7	AMS	-113.5047752	37.28055198	1		42WS1931		USA	Utah	North America	UWyo2021	Allison pers com. 2020; Allison in preparation
Beta-244165	1280	40	SEEDS	Zea mays	-10	AMS	-113.5047752	37.28055198	1		42WS1931		USA	Utah	North America	UWyo2021	Allison pers com. 2020; Allison in preparation
Beta-24478	2990	70	CHARCOAL		-25		-109.8047758	37.62613637	1		42SA17597	White Crack	USA	Utah	North America	UWyo2021	Osborn 1993:53
Beta-247479	1570	40	SEDIMENT	Stained Soils	-16.7	AMS	-113.5047752	37.28055198	1		42WS3544		USA	Utah	North America	UWyo2021	Winslow 2011:48
Beta-247480	3640	40	SEDIMENT	Stained Soils	-21.6	AMS	-113.5047752	37.28055198	1		42WS3544		USA	Utah	North America	UWyo2021	Winslow 2011:67
Beta-247481	1800	40	SEDIMENT	Stained Soils	-10.6	AMS	-113.5047752	37.28055198	1		42WS3544		USA	Utah	North America	UWyo2021	Winslow 2011:93
Beta-247482	1810	40	CHARCOAL		-25.1	AMS	-113.5047752	37.28055198	1		42WS3544		USA	Utah	North America	UWyo2021	Winslow 2011:80
Beta-247483	1940	40	CHARCOAL		-21.2	AMS	-113.5047752	37.28055198	1		42WS3544		USA	Utah	North America	UWyo2021	Winslow 2011:80
Beta-247484	2260	40	CHARCOAL	Charred Material	-23.2	AMS	-113.5047752	37.28055198	1		42WS3544		USA	Utah	North America	UWyo2021	Winslow 2011:97
Beta-247485	2200	40	CHARCOAL		-17.9	AMS	-113.5047752	37.28055198	1		42WS3544		USA	Utah	North America	UWyo2021	Winslow 2011:97
Beta-247486	2170	40	SEDIMENT	Stained Soils	-10.6	AMS	-113.5047752	37.28055198	1		42WS3544		USA	Utah	North America	UWyo2021	Winslow 2011:98
Beta-247487	2980	40	CHARCOAL	Charred Material	-22.7	AMS	-113.5047752	37.28055198	1		42WS3544		USA	Utah	North America	UWyo2021	Winslow 2011:108
Beta-247488	880	40	SEDIMENT	Stained Soils	-12.4	AMS	-113.5047752	37.28055198	1		42WS3552		USA	Utah	North America	UWyo2021	Winslow 2011:123
Beta-247489	1580	40	SEDIMENT	Stained Soils	-18.5	AMS	-113.5047752	37.28055198	1		42WS3552		USA	Utah	North America	UWyo2021	Winslow 2011:144
Beta-247490	3020	40	SEDIMENT	Stained Soils	-14.8	AMS	-113.5047752	37.28055198	1		42WS3552		USA	Utah	North America	UWyo2021	Winslow 2011:155
Beta-247491	2330	40	SEDIMENT	Bulk Soils	-20.2	AMS	-113.5047752	37.28055198	1		42WS3552		USA	Utah	North America	UWyo2021	Winslow 2011:166
Beta-247492	1290	40	CHARCOAL	Charred Material	-11.4	AMS	-113.5047752	37.28055198	1		42WS3554		USA	Utah	North America	UWyo2021	Winslow 2011:187
Beta-247493	1200	40	CHARCOAL	Charred Material	-12.4	AMS	-113.5047752	37.28055198	1		42WS3554		USA	Utah	North America	UWyo2021	Winslow 2011:184
Beta-247494	1000	40	CHARCOAL	Charred Material	-10.8	AMS	-113.5047752	37.28055198	1		42WS3557		USA	Utah	North America	UWyo2021	Winslow 2011:198
Beta-247495	2370	40	CHARCOAL	Charred Material	-12.5	AMS	-113.5047752	37.28055198	1		42WS3557		USA	Utah	North America	UWyo2021	Winslow 2011:199
Beta-247496	1980	40	CHARCOAL	Charred Material	-13.9	AMS	-113.5047752	37.28055198	1		42WS3557		USA	Utah	North America	UWyo2021	Winslow 2011:207
Beta-247497	3350	40	SEDIMENT	Stained Soils	-18.1		-113.5047752	37.28055198	1		42WS3559		USA	Utah	North America	UWyo2021	Winslow 2011:219
Beta-247498	5720	40	SEDIMENT	Stained Soils	-20.5	AMS	-113.5047752	37.28055198	1		42WS3559		USA	Utah	North America	UWyo2021	Winslow 2011:222
Beta-247499	2780	40	SEDIMENT	Stained Soils	-12.8	AMS	-113.5047752	37.28055198	1		42WS3559		USA	Utah	North America	UWyo2021	Winslow 2011:224
Beta-247500	3030	40	SEDIMENT	Stained Soils	-14.3	AMS	-113.5047752	37.28055198	1		42WS3559		USA	Utah	North America	UWyo2021	Winslow 2011:230
Beta-247501	1840	40	SEDIMENT	Stained Soils	-23.2	AMS	-113.5047752	37.28055198	1		42WS4197		USA	Utah	North America	UWyo2021	Winslow 2011:241
Beta-247502	1930	40	SEDIMENT	Stained Soils	-23.9	AMS	-113.5047752	37.28055198	1		42WS4197		USA	Utah	North America	UWyo2021	Winslow 2011:245
Beta-247503	1870	40	SEDIMENT	Stained Soils	-21.4	AMS	-113.5047752	37.28055198	1		42WS4197		USA	Utah	North America	UWyo2021	Winslow 2011:248
Beta-247504	640	40	SEDIMENT	Stained Soils	-22.9	AMS	-113.5047752	37.28055198	1		42WS4198		USA	Utah	North America	UWyo2021	Winslow 2011:252
Beta-247505	2450	40	CHARCOAL		-21	AMS	-113.5047752	37.28055198	1		42WS4251		USA	Utah	North America	UWyo2021	Winslow 2011:277
Beta-247506	2580	40	CHARCOAL	Carbon	-23.5	AMS	-113.5047752	37.28055198	1		42WS4247		USA	Utah	North America	UWyo2021	Winslow 2011:265
Beta-247507	2820	40	SEDIMENT	Stained Soils	-15.5	AMS	-113.5047752	37.28055198	1		42WS4242		USA	Utah	North America	UWyo2021	Winslow 2011:260
Beta-247508	1830	40	CHARCOAL		-10.8	AMS	-113.5047752	37.28055198	1		42WS4682		USA	Utah	North America	UWyo2021	Winslow 2011:289
Beta-248918	580	40	TEXTILE	basket	-23.2		-109.8047758	37.62613637	1		42SAÃ	Green river disc	USA	Utah	North America	UWyo2021	Kinnear-Ferris 2011
Beta-248933	1640	40	TEXTILE	basket	-22.3		-109.8047758	37.62613637	1		42SAÃ	Canyonlands burden basket	USA	Utah	North America	UWyo2021	Kinnear-Ferris 2011
Beta-250924	1560	40	CHARCOAL		-21.7		-109.5078924	40.88732746	1		42DA1787		USA	Utah	North America	UWyo2021
Beta-251241	1330	40	CHARCOAL		-11.6		-109.5078924	40.88732746	1		42DA1787		USA	Utah	North America	UWyo2021
Beta-251829	900	40	SEEDS	Zea mays	-10.5	AMS	-113.5047752	37.28055198	1		42WS1890		USA	Utah	North America	UWyo2021	Allison pers com. 2020; Allison in preparation
Beta-251830	60	40	SEEDS	Zea mays		AMS	-113.5047752	37.28055198	1		42WS1897		USA	Utah	North America	UWyo2021	Allison pers com. 2020; Allison in preparation
Beta-251960	60	40	CHARCOAL				-113.1310475	40.44881515	1		42TO567		USA	Utah	North America	UWyo2021	D. Madsen pers com 2020
Beta-252244	1320	40	CHARCOAL		-11.7		-109.5078924	40.88732746	1		42DA1787		USA	Utah	North America	UWyo2021
Beta-252613	990	40	SEEDS	Zea Mays			-110.5888235	39.6482186	1		42CB109		USA	Utah	North America	UWyo2021	Spangler and Jones 2009:361
Beta-252614	240	80	SEEDS	Zea Mays			-110.5888235	39.6482186	1		42CB224		USA	Utah	North America	UWyo2021	Spangler and Jones 2009:361
Beta-252615	1190	50	SEEDS	Zea Mays			-110.5888235	39.6482186	1		42CB2678		USA	Utah	North America	UWyo2021	Spangler and Jones 2009:361
Beta-252924	1460	40	WOOD	Charred Beam	-20.3	AMS	-111.8879236	37.28524787	1		42KA6293		USA	Utah	North America	UWyo2021	Nash 2013
Beta-252925	1340	40	CHARCOAL		-25.9	AMS	-111.8879236	37.28524787	1		42KA6293		USA	Utah	North America	UWyo2021	Nash 2013
Beta-252926	1170	40	SEEDS	charred Zea mays cob	-11.2	AMS	-111.8879236	37.28524787	1		42KA6293		USA	Utah	North America	UWyo2021	Nash 2013
Beta-252927	1340	40	SEEDS	charred Zea mays cob	-9.8	AMS	-111.8879236	37.28524787	1		42KA6293		USA	Utah	North America	UWyo2021	Nash 2013
Beta-252928	1670	40	CHARCOAL		-22.1	AMS	-111.8879236	37.28524787	1		42KA4478		USA	Utah	North America	UWyo2021	Nash 2013
Beta-252929	1570	40	CHARCOAL		-23.5	AMS	-111.8879236	37.28524787	1		42KA4478		USA	Utah	North America	UWyo2021	Nash 2013
Beta-253060	5070	50	WOOD	associated with infant burial	-21.5	AMS	-111.2443326	41.63241619	1		42RI176		USA	Utah	North America	UWyo2021	Rood et al. 2014 - An Archaic Infant Burial from 42RI176
Beta-254910	7380	40	TEXTILE	Coiled basketry			-110.9038429	38.32448573	1		42WN420	Cowboy Cave	USA	Utah	North America	UWyo2021	BLM Utah 2009
Beta-254911	5840	40	TEXTILE	Twining			-113.1310475	40.44881515	1		42TO13	Danger Cave	USA	Utah	North America	UWyo2021	Jennings 1957 pg. 260:Table 31 Series 1.; BLM 2009
Beta-254912	6190	40	TEXTILE	Twining			-113.1310475	40.44881515	1		42TO13	Danger Cave	USA	Utah	North America	UWyo2021	Jennings 1957 pg. 260: Table 31 Series 1.; BLM 2009
Beta-254913	6480	40	TEXTILE	Basketry fragment.			-113.0819202	41.52113643	1		42BO36	Hogup Cave	USA	Utah	North America	UWyo2021	BLM 2009
Beta-255665	1200	40	SEEDS	Zea mays	-10.8	AMS	-111.4432102	37.85506482	1		42GA5168	Barnson Site	USA	Utah	North America	UWyo2021
Beta-255666	1290	40	SEEDS	Zea Mays	-10.8	AMS	-111.4432102	37.85506482	1		42GA5169	Arrowhead Hill	USA	Utah	North America	UWyo2021
Beta-255667	1550	40	CHARCOAL		-23.3		-111.4432102	37.85506482	1		42GA5167	Calf Creek Camp	USA	Utah	North America	UWyo2021	Harris 2005
Beta-256926	1010	40	FECES	Turkey Feces		AMS	-109.8047758	37.62613637	1		42SA3714	Turkey Pen Ruin	USA	Utah	North America	UWyo2021	BLAKE AND BENZ 2010
Beta-256927	1750	40	FECES	Turkey Feces		AMS	-109.8047758	37.62613637	1		42SA3714	Turkey Pen Ruin	USA	Utah	North America	UWyo2021	BLAKE AND BENZ 2010
Beta-258552	930	40	TEXTILE	basketry	-22.6	AMS	-113.5047752	37.28055198	1		42WS5160	Pahcoon Cave	USA	Utah	North America	UWyo2021	Pahcoon Cave BLM
Beta-258553	1050	50	WOOD	rabbit stick	-24.4		-113.5047752	37.28055198	1		42WS5160	Pahcoon Cave	USA	Utah	North America	UWyo2021	Pahcoon Cave BLM
Beta-258554	1060	50	WOOD	small stick	-24.4		-113.5047752	37.28055198	1		42WS5160	Pahcoon Cave	USA	Utah	North America	UWyo2021	Pahcoon Cave BLM
Beta-258555	820	40	TEXTILE	basketry		AMS	-113.5047752	37.28055198	1		42WS5160	Pahcoon Cave	USA	Utah	North America	UWyo2021	Pahcoon Cave BLM
Beta-259604	1520	40	CHARCOAL		-10.1		-109.5188913	40.12476161	1		42UN1692		USA	Utah	North America	UWyo2021
Beta-260536	170	40	WOOD	Juniperis sp. Bark			-110.7007218	38.99686915	1		42EM4090	Bailey Basket	USA	Utah	North America	UWyo2021	Leeflang et al. 2009 - The Bailey Baskey (42EM4090)â€¦
Beta-261676	1130	40	SEEDS	Zea mays	-10.3	AMS	-111.4432102	37.85506482	1		42GA5863	North Creek Shelter	USA	Utah	North America	UWyo2021	Janetski et al. 2012:133
Beta-261677	1130	40	SEEDS	Zea mays	-10.2	AMS	-111.4432102	37.85506482	1		42GA5863	North Creek Shelter	USA	Utah	North America	UWyo2021	Janetski et al. 2012:133
Beta-261678	1030	40	SEEDS	Zea mays	-10.5	AMS	-111.4432102	37.85506482	1		42GA5863	North Creek Shelter	USA	Utah	North America	UWyo2021	Janetski et al. 2012:133
Beta-261679	960	40	SEEDS	Zea mays	-10.2	AMS	-111.6703411	40.11994769	1		42UT273	Wolf Village	USA	Utah	North America	UWyo2021	Johansson et al. 2014:35; Lambert 2018:41
Beta-261680	1020	40	SEEDS	Zea mays	-10.3	AMS	-111.6703411	40.11994769	1		42UT273	Wolf Village	USA	Utah	North America	UWyo2021	Johansson et al. 2014:35; Lambert 2018:41
Beta-261681	1300	40	SEEDS	Zea mays	-10.5	AMS	-111.6703411	40.11994769	1		42UT273	Wolf Village	USA	Utah	North America	UWyo2021	Lambert 2018- Examining Large Game Utility and Transport Decisions by Fremont Hunters
Beta-26176	1130	40	SEEDS	Zea mays		AMS	-111.4432102	37.85506482	1		42GA5863	North Creek Shelter	USA	Utah	North America	UWyo2021	Louderback and Pavlik 2017- Starch granule evidence for the earliest potato use in North America
Beta-262384	1180	40	CHARCOAL		-20.1		-111.4432102	37.85506482	1		42GA6264	Spillway Site	USA	Utah	North America	UWyo2021	Yentsch and Spangler 2009:28
Beta-266331	1110	40	CHARCOAL				-113.100684	39.07330753	1		42MD3014	Gunnison Bend	USA	Utah	North America	UWyo2021	Yoder 2014 - Fremont Use of Dune Environments in Western Utah
Beta-266332	1150	40	CHARCOAL				-113.100684	39.07330753	1		42MD3014	Gunnison Bend	USA	Utah	North America	UWyo2021	Yoder 2014 - Fremont Use of Dune Environments in Western Utah
Beta-266333	1000	40	CHARCOAL				-113.100684	39.07330753	1		42MD3014	Gunnison Bend	USA	Utah	North America	UWyo2021	Yoder 2014 - Fremont Use of Dune Environments in Western Utah
Beta-266334	1150	40	CHARCOAL				-113.100684	39.07330753	1		42MD3014	Gunnison Bend	USA	Utah	North America	UWyo2021	Yoder 2014 - Fremont Use of Dune Environments in Western Utah
Beta-266337	1490	40	CHARCOAL				-113.100684	39.07330753	1		42MD3285	Crater Bench Dune	USA	Utah	North America	UWyo2021	Yoder 2014 - Fremont Use of Dune Environments in Western Utah
Beta-266338	1490	40	CHARCOAL				-113.100684	39.07330753	1		42MD3285	Crater Bench Dune	USA	Utah	North America	UWyo2021	Yoder 2014 - Fremont Use of Dune Environments in Western Utah
Beta-268018	4030	40	CHARCOAL		-22.3		-109.5078924	40.88732746	1		42DA1826		USA	Utah	North America	UWyo2021
Beta-268171	1460	40	CHARCOAL		-25.8	AMS	-113.100684	39.07330753	1		42MDÃ	Pharo Heights	USA	Utah	North America	UWyo2021	Morgan 2012 High -Altitude Intensification and Settlementâ€¦
Beta-268172	1750	40	CHARCOAL		-23.2	AMS	-113.100684	39.07330753	1		42MDÃ	Pharo Heights	USA	Utah	North America	UWyo2021	Morgan 2012 High -Altitude Intensification and Settlementâ€¦
Beta-272314	1020	40	SEEDS	Cucurbita	-24.5	AMS	-110.9038429	38.32448573	1		42WN503	Fish Creek Cove	USA	Utah	North America	UWyo2021	Spangler and Yentsch 2011:52
Beta-275528	1320	40	CHARCOAL		-25.9	AMS	-109.5078924	40.88732746	1		42DA392		USA	Utah	North America	UWyo2021	State IMACS Form (2006 update)
Beta-27556	450	80	CHARCOAL	dispersed		AMS	-111.6703411	40.11994769	1		42UT592	Sandy Springs	USA	Utah	North America	UWyo2021	Janetski 1990: table 1; Janetski and Smith 2007: table 61
Beta-27557	510	70	CHARCOAL	dispersed		AMS	-111.6703411	40.11994769	1		42UT592	Sandy Springs	USA	Utah	North America	UWyo2021	Janetski 1990: table 1; Janetski and Smith 2007: table 61
Beta-275711	970	40	SEEDS	Zea Mays	-10.3	AMS	-110.9038429	38.32448573	1		42WN503	Fish Creek Cove	USA	Utah	North America	UWyo2021	Spangler and Yentsch 2011:52
Beta-276641	1650	40	CHARCOAL		-18		-109.5188913	40.12476161	1		42UN5390		USA	Utah	North America	UWyo2021
Beta-276995	1220	40	SEEDS	Zea mays			-113.100684	39.07330753	1		42MD3014	Gunnison Bend	USA	Utah	North America	UWyo2021	Yoder 2014 - Fremont Use of Dune Environments in Western Utah
Beta-276996	1110	40	OTHER	Sunflower			-113.100684	39.07330753	1		42MD3014	Gunnison Bend	USA	Utah	North America	UWyo2021	Yoder 2014 - Fremont Use of Dune Environments in Western Utah
Beta-278065	5150	40	CHARCOAL		-18.1	AMS	-113.5047752	37.28055198	1		42WS5277	Washington Fault	USA	Utah	North America	UWyo2021	Gourley and Nash 2013:33
Beta-278066	4980	40	CHARCOAL		-20.9	AMS	-113.5047752	37.28055198	1		42WS5277	Washington Fault	USA	Utah	North America	UWyo2021	Gourley and Nash 2013:33
Beta-278067	5400	40	CHARCOAL		-12.5	AMS	-113.5047752	37.28055198	1		42WS5277	Washington Fault	USA	Utah	North America	UWyo2021	Gourley and Nash 2013:33
Beta-278068	1900	40	CHARCOAL		-16	AMS	-113.5047752	37.28055198	1		42WS5277	Washington Fault	USA	Utah	North America	UWyo2021	Gourley and Nash 2013:24
Beta-278069	2030	40	CHARCOAL		-12.1	AMS	-113.5047752	37.28055198	1		42WS5277	Washington Fault	USA	Utah	North America	UWyo2021	Gourley and Nash 2013:25
Beta-278070	4640	40	CHARCOAL		-14.4	AMS	-113.5047752	37.28055198	1		42WS5277	Washington Fault	USA	Utah	North America	UWyo2021	Gourley and Nash 2013:18
Beta-278638	5730	40	CHARCOAL		-16.4	AMS	-113.5047752	37.28055198	1		42WS5277	Washington Fault	USA	Utah	North America	UWyo2021	Gourley and Nash 2013:36
Beta-278639	5360	40	CHARCOAL		-12.7	AMS	-113.5047752	37.28055198	1		42WS5277	Washington Fault	USA	Utah	North America	UWyo2021	Gourley and Nash 2013:35
Beta-278640	320	40	OTHER	Organic Materials	-20	AMS	-113.5047752	37.28055198	1		42WS5277	Washington Fault	USA	Utah	North America	UWyo2021	Gourley and Nash 2013: Appendix A
Beta-27897	3240	60	CHARCOAL		-25		-111.4432102	37.85506482	1		42GA3205		USA	Utah	North America	UWyo2021	Bungart 1990
Beta-282090	1340	40	CHARCOAL		-23.4	AMS	-111.8043706	38.74787517	1		42SV662	Backhoe Village	USA	Utah	North America	UWyo2021	Jordan and Baxter 2011
Beta-282091	1290	40	CHARCOAL		-21.7	AMS	-111.8043706	38.74787517	1		42SV662	Backhoe Village	USA	Utah	North America	UWyo2021	Jordan and Baxter 2011
Beta-282092	960	40	SEEDS	Zea mays	-22.6	AMS	-111.8043706	38.74787517	1		42SV662	Backhoe Village	USA	Utah	North America	UWyo2021	Jordan and Baxter 2011
Beta-282093	1260	40	CHARCOAL	Charred Materials	-10.3	AMS	-111.8043706	38.74787517	1		42SV662	Backhoe Village	USA	Utah	North America	UWyo2021	Jordan and Baxter 2011: Appendix A
Beta-28322	2670	90	CHARCOAL		-25		-111.4432102	37.85506482	1		42GA3205		USA	Utah	North America	UWyo2021	Bungart 1990
Beta-284779	960	40	SEEDS	Zea mays	-9.6	AMS	-113.2358065	38.35703989	1		42BEÃ	Bradshaw Mound	USA	Utah	North America	UWyo2021	Allison pers com. 2020; Judd 1926
Beta-284780	940	40	SEEDS	Zea mays	-10.1	AMS	-113.2894288	37.85931545	1		42IN43	Paragonah	USA	Utah	North America	UWyo2021	Allison pers com. 2020; Judd 1919 1926
Beta-284781	940	40	SEEDS	Zea mays	-9.4	AMS	-113.2894288	37.85931545	1		42IN3	Paragonah	USA	Utah	North America	UWyo2021	Allison pers com. 2020; Judd 1919 1926
Beta-286892	360	40	POTTERYRESIDUE		-23.9		-113.0819202	41.52113643	1		42BO1	Promontory Cave	USA	Utah	North America	UWyo2021	Ives et al. 2014
Beta-286893	610	40	POTTERYRESIDUE		-23.2		-113.0819202	41.52113643	1		42BO1	Promontory Cave	USA	Utah	North America	UWyo2021	Ives et al. 2014
Beta-28770	1650	100	CHARCOAL		-25		-111.4432102	37.85506482	1		42GA3035		USA	Utah	North America	UWyo2021	Bungart 1990
Beta-287720	970	40	SEEDS	Zea mays	-11.2	AMS	-111.6703411	40.11994769	1		42UT273	Wolf Village	USA	Utah	North America	UWyo2021	Lambert 2018- Examining Large Game Utility and Transport Decisions by Fremont Hunters
Beta-287721	990	40	SEEDS	Zea mays	-10.1	AMS	-111.6703411	40.11994769	1		42UT273	Wolf Village	USA	Utah	North America	UWyo2021	Lambert 2018- Examining Large Game Utility and Transport Decisions by Fremont Hunters
Beta-287722	950	40	SEEDS	Zea mays	-10.8	AMS	-111.6703411	40.11994769	1		42UT273	Wolf Village	USA	Utah	North America	UWyo2021	Lambert 2018- Examining Large Game Utility and Transport Decisions by Fremont Hunters
Beta-287723	980	40	SEEDS	Zea mays	-10.7	AMS	-111.6703411	40.11994769	1		42UT273	Wolf Village	USA	Utah	North America	UWyo2021	Lambert 2018- Examining Large Game Utility and Transport Decisions by Fremont Hunters
Beta-287724	960	40	SEEDS	Zea mays	-10.9	AMS	-111.6703411	40.11994769	1		42UT273	Wolf Village	USA	Utah	North America	UWyo2021	Lambert 2018- Examining Large Game Utility and Transport Decisions by Fremont Hunters
Beta-287725	980	40	SEEDS	Zea mays	-10.5	AMS	-111.6703411	40.11994769	1		42UT273	Wolf Village	USA	Utah	North America	UWyo2021	Johansson et al. 2014:35; Lambert 2018:41
Beta-287726	970	40	SEEDS	Zea mays	-10.3	AMS	-111.6703411	40.11994769	1		42UT273	Wolf Village	USA	Utah	North America	UWyo2021	Johansson et al. 2014:35; Lambert 2018:41
Beta-287727	1010	40	SEEDS	Zea mays	-11	AMS	-111.6703411	40.11994769	1		42UT273	Wolf Village	USA	Utah	North America	UWyo2021	Johansson et al. 2014:35; Lambert 2018:41
Beta-287728	930	40	SEEDS	Zea mays	-10.5	AMS	-111.6703411	40.11994769	1		42UT273	Wolf Village	USA	Utah	North America	UWyo2021	Johansson et al. 2014:35; Lambert 2018:41
Beta-287729	910	40	SEEDS	Zea mays	-10.2	AMS	-111.6703411	40.11994769	1		42UT273	Wolf Village	USA	Utah	North America	UWyo2021	Johansson et al. 2014:35; Lambert 2018:41
Beta-287730	920	40	SEEDS	Zea mays	-10.9	AMS	-111.6703411	40.11994769	1		42UT273	Wolf Village	USA	Utah	North America	UWyo2021	Johansson et al. 2014:35; Lambert 2018:41
Beta-288372	6470	40	TEXTILE				-110.9038429	38.32448573	1		42WN420	Cowboy Cave	USA	Utah	North America	UWyo2021	BLM Nevada 2010
Beta-288373	7480	40	TEXTILE				-110.9038429	38.32448573	1		42WN420	Cowboy Cave	USA	Utah	North America	UWyo2021	BLM Nevada 2010
Beta-288374	7660	40	TEXTILE				-110.9038429	38.32448573	1		42WN420	Cowboy Cave	USA	Utah	North America	UWyo2021	BLM Nevada 2010
Beta-288375	7500	40	TEXTILE				-110.9038429	38.32448573	1		42WN420	Cowboy Cave	USA	Utah	North America	UWyo2021	BLM Nevada 2010
Beta-289228	920	40	SEEDS	Zea Mays	-9.4		-110.5888235	39.6482186	1		42CB956		USA	Utah	North America	UWyo2021	Stavish and Patterson 2011:28
Beta-292892	950	30	SEEDS	Zea Mays			-111.8043706	38.74787517	1		42SV1365	Aspen Shelter	USA	Utah	North America	UWyo2021	Janetski et al. 1991 Janetski and Wilde 2012:16
Beta-29312Ã	540	70	CHARCOAL				-109.8047758	37.62613637	1		42SA18241		USA	Utah	North America	UWyo2021	Hohmann 1989:215
Beta-29343	540	70	CHARCOAL	dispersed		AMS	-111.6703411	40.11994769	1		42UT636	Goshen Island (South)	USA	Utah	North America	UWyo2021	Janetski and Smith 2007
Beta-295383	5740	30	CHARCOAL	Charred Material	-21.2	AMS	-113.5047752	37.28055198	1		42WS476	NA-11409	USA	Utah	North America	UWyo2021	Nash and Gourley 2012:18
Beta-295384	5660	30	CHARCOAL	Charred Material	-21.5	AMS	-113.5047752	37.28055198	1		42WS476	NA-11409	USA	Utah	North America	UWyo2021	Nash and Gourley 2012:18
Beta-303906	1490	50	CHARCOAL				-110.7007218	38.99686915	1		42EM53		USA	Utah	North America	UWyo2021	Stavish 2012:49 88
Beta-303910	1920	40	CHARCOAL				-110.7007218	38.99686915	1		42EM53		USA	Utah	North America	UWyo2021	Stavish 2012:53 88
Beta-303911	1350	40	CHARCOAL				-110.7007218	38.99686915	1		42EM53		USA	Utah	North America	UWyo2021	Stavish 2012:36 88
Beta-303912	1510	40	CHARCOAL				-110.7007218	38.99686915	1		42EM53		USA	Utah	North America	UWyo2021	Stavish 2012:36 88
Beta-30482	2220	90	CHARCOAL		-25		-109.8047758	37.62613637	1		42SA20256	Squaw Butte Cove	USA	Utah	North America	UWyo2021	Tipps 1992
Beta-30484	2120	60	CHARCOAL		-25		-109.8047758	37.62613637	1		42SA20292		USA	Utah	North America	UWyo2021	Tipps 1992
Beta-30485	2220	70	CHARCOAL		-25		-109.8047758	37.62613637	1		42SA20292		USA	Utah	North America	UWyo2021	Tipps 1992
Beta-30486	2640	100	CHARCOAL		-25		-109.8047758	37.62613637	1		42SA20301	Whirlwind Ridge	USA	Utah	North America	UWyo2021
Beta-30487	2330	90	CHARCOAL		-25		-109.8047758	37.62613637	1		42SA20301	Whirlwind Ridge	USA	Utah	North America	UWyo2021	Tipps 1992
Beta-30568	2320	80	OTHER	grass (Oryzopsis hymenoides)	-24.5		-111.8879236	37.28524787	1		42KA3384	Doughnut Alcove	USA	Utah	North America	UWyo2021	Geib 1990:268
Beta-3086	1400	170	CHARCOAL				-109.8047758	37.62613637	1		42SA	UT-V-13-72	USA	Utah	North America	UWyo2021	Geib Phil R. and Kimberly Spurr (2000) The Basketmaker II-III Transition on the Rainbow Plateau. In Foundations of Anasazi Culture: The Basketmaker-Pueblo Transition. Edited by Paul F. Reed University of Utah Press Salt Lake City.
Beta-311747	1280	30	SEEDS	Zea mays cupule	-10.9	AMS	-113.5047752	37.28055198	1		42WS3887		USA	Utah	North America	UWyo2021	Medeiros and Bernatchez 2014 - Virgin Anasazi Archaeology and the Souther Parkway Project
Beta-311748	1230	30	SEEDS	Zea mays cupule	-10.8	AMS	-113.5047752	37.28055198	1		42WS3887		USA	Utah	North America	UWyo2021	Medeiros and Bernatchez 2014 - Virgin Anasazi Archaeology and the Souther Parkway Project
Beta-311749	1200	30	SEEDS	Zea mays cupule	-11	AMS	-113.5047752	37.28055198	1		42WS3887		USA	Utah	North America	UWyo2021	Medeiros and Bernatchez 2014 - Virgin Anasazi Archaeology and the Souther Parkway Project
Beta-311750	1230	30	SEEDS	Zea mays cupule	-10.6	AMS	-113.5047752	37.28055198	1		42WS3887		USA	Utah	North America	UWyo2021	Medeiros and Bernatchez 2014 - Virgin Anasazi Archaeology and the Souther Parkway Project
Beta-311751	1270	30	SEEDS	Zea mays cob	-10.2	AMS	-113.5047752	37.28055198	1		42WS3887		USA	Utah	North America	UWyo2021	Medeiros and Bernatchez 2014 - Virgin Anasazi Archaeology and the Souther Parkway Project
Beta-311752	1290	30	SEEDS	Zea mays cupule	-10.7	AMS	-113.5047752	37.28055198	1		42WS3887		USA	Utah	North America	UWyo2021	Medeiros and Bernatchez 2014 - Virgin Anasazi Archaeology and the Souther Parkway Project
Beta-311753	1260	30	SEEDS	Zea mays cupule	-9.8	AMS	-113.5047752	37.28055198	1		42WS3887		USA	Utah	North America	UWyo2021	Medeiros and Bernatchez 2014 - Virgin Anasazi Archaeology and the Souther Parkway Project
Beta-311754	1290	30	SEEDS	Zea mays cob	-11.1	AMS	-113.5047752	37.28055198	1		42WS3887		USA	Utah	North America	UWyo2021	Medeiros and Bernatchez 2014 - Virgin Anasazi Archaeology and the Souther Parkway Project
Beta-311755	1270	30	SEEDS	Zea mays cupule	-9.9	AMS	-113.5047752	37.28055198	1		42WS3887		USA	Utah	North America	UWyo2021	Medeiros and Bernatchez 2014 - Virgin Anasazi Archaeology and the Souther Parkway Project
Beta-311756	1300	30	SEEDS	Zea mays cupule	-10.4	AMS	-113.5047752	37.28055198	1		42WS3887		USA	Utah	North America	UWyo2021	Medeiros and Bernatchez 2014 - Virgin Anasazi Archaeology and the Souther Parkway Project
Beta-311757	1290	30	SEEDS	Zea mays cob	-10.9	AMS	-113.5047752	37.28055198	1		42WS3887		USA	Utah	North America	UWyo2021	Medeiros and Bernatchez 2014 - Virgin Anasazi Archaeology and the Souther Parkway Project
Beta-311758	1300	30	SEEDS	Zea mays cupule	-10	AMS	-113.5047752	37.28055198	1		42WS3887		USA	Utah	North America	UWyo2021	Medeiros and Bernatchez 2014 - Virgin Anasazi Archaeology and the Souther Parkway Project
Beta-311759	1370	30	SEEDS	Zea mays cupule	-12.9	AMS	-113.5047752	37.28055198	1		42WS5164		USA	Utah	North America	UWyo2021	Medeiros and Bernatchez 2014 - Virgin Anasazi Archaeology and the Souther Parkway Project
Beta-311760	1230	30	SEEDS	Zea mays cupule	-11.1	AMS	-113.5047752	37.28055198	1		42WS5164		USA	Utah	North America	UWyo2021	Medeiros and Bernatchez 2014 - Virgin Anasazi Archaeology and the Souther Parkway Project
Beta-311761	1260	30	SEEDS	Zea mays cupule	-10.2	AMS	-113.5047752	37.28055198	1		42WS5164		USA	Utah	North America	UWyo2021	Medeiros and Bernatchez 2014 - Virgin Anasazi Archaeology and the Souther Parkway Project
Beta-311762	1240	30	SEEDS	Zea mays cob	-11.1	AMS	-113.5047752	37.28055198	1		42WS5164		USA	Utah	North America	UWyo2021	Medeiros and Bernatchez 2014 - Virgin Anasazi Archaeology and the Souther Parkway Project
Beta-311763	1340	30	SEEDS	Zea mays cupule	-10.7	AMS	-113.5047752	37.28055198	1		42WS5167		USA	Utah	North America	UWyo2021	Medeiros and Bernatchez 2014 - Virgin Anasazi Archaeology and the Souther Parkway Project
Beta-311764	1320	30	SEEDS	Zea mays cupule	-11.3	AMS	-113.5047752	37.28055198	1		42WS5167		USA	Utah	North America	UWyo2021	Medeiros and Bernatchez 2014 - Virgin Anasazi Archaeology and the Souther Parkway Project
Beta-311765	1810	30	SEEDS	Zea mays cupule	-12.1	AMS	-113.5047752	37.28055198	1		42WS5167		USA	Utah	North America	UWyo2021	Medeiros and Bernatchez 2014 - Virgin Anasazi Archaeology and the Souther Parkway Project
Beta-311766	1410	30	SEEDS	Zea mays cupule	-10.9	AMS	-113.5047752	37.28055198	1		42WS5167		USA	Utah	North America	UWyo2021	Medeiros and Bernatchez 2014 - Virgin Anasazi Archaeology and the Souther Parkway Project
Beta-311767	1320	30	SEEDS	Zea mays cupule	-10.2	AMS	-113.5047752	37.28055198	1		42WS5167		USA	Utah	North America	UWyo2021	Medeiros and Bernatchez 2014 - Virgin Anasazi Archaeology and the Souther Parkway Project
Beta-311768	1320	30	SEEDS	Zea mays cupule	-10.6	AMS	-113.5047752	37.28055198	1		42WS5167		USA	Utah	North America	UWyo2021	Medeiros and Bernatchez 2014 - Virgin Anasazi Archaeology and the Souther Parkway Project
Beta-311769	1390	30	SEEDS	Zea mays cob	-11.5	AMS	-113.5047752	37.28055198	1		42WS5167		USA	Utah	North America	UWyo2021	Medeiros and Bernatchez 2014 - Virgin Anasazi Archaeology and the Souther Parkway Project
Beta-311770	1300	30	SEEDS	Zea mays cupule	-11.1	AMS	-113.5047752	37.28055198	1		42WS5167		USA	Utah	North America	UWyo2021	Medeiros and Bernatchez 2014 - Virgin Anasazi Archaeology and the Souther Parkway Project
Beta-311771	1360	30	SEEDS	Zea mays cupule	-10.6	AMS	-113.5047752	37.28055198	1		42WS5167		USA	Utah	North America	UWyo2021	Medeiros and Bernatchez 2014 - Virgin Anasazi Archaeology and the Souther Parkway Project
Beta-311772	1340	30	SEEDS	Zea mays cob	-10.7	AMS	-113.5047752	37.28055198	1		42WS5167		USA	Utah	North America	UWyo2021	Medeiros and Bernatchez 2014 - Virgin Anasazi Archaeology and the Souther Parkway Project
Beta-311773	1330	30	SEEDS	Zea mays cupule	-11.3	AMS	-113.5047752	37.28055198	1		42WS5167		USA	Utah	North America	UWyo2021	Medeiros and Bernatchez 2014 - Virgin Anasazi Archaeology and the Souther Parkway Project
Beta-311775	1820	30	SEEDS	Zea mays cupule	-10.9	AMS	-113.5047752	37.28055198	1		42WS5167		USA	Utah	North America	UWyo2021	Medeiros and Bernatchez 2014 - Virgin Anasazi Archaeology and the Souther Parkway Project
Beta-311777	1320	30	SEEDS	Zea mays cupule	-11.4	AMS	-113.5047752	37.28055198	1		42WS5167		USA	Utah	North America	UWyo2021	Medeiros and Bernatchez 2014 - Virgin Anasazi Archaeology and the Souther Parkway Project
Beta-31185	2850	70	CHARCOAL		-25		-111.4432102	37.85506482	1		42GA3084		USA	Utah	North America	UWyo2021	Bungart 1990
Beta-31187	2160	90	CHARCOAL		-25		-111.4432102	37.85506482	1		42GA3119		USA	Utah	North America	UWyo2021	Bungart 1990
Beta-31189	2530	70	CHARCOAL		-25		-111.4432102	37.85506482	1		42GA3202		USA	Utah	North America	UWyo2021	Bungart 1990
Beta-31191	7560	130	TEXTILE	open twined sandal fragment from buried cultural deposit exposed at front of alcove due to erosion.	-21.4		-111.4432102	37.85506482	1		42GA3411	Good Hope Alcove	USA	Utah	North America	UWyo2021	Geib 1989:23
Beta-31192	8280	160	TEXTILE	Open twined sandal fragments from buried cultural deposit exposed a front of alcove due to erosion.	-22.3		-110.9038429	38.32448573	1		42WN1779	Rock Bar Alcove	USA	Utah	North America	UWyo2021	Geib 1994:Appendix II
Beta-312653	900	30	SEEDS	Zea mays	-11.8	AMS	-111.6703411	40.11994769	1		42UT273	Wolf Village	USA	Utah	North America	UWyo2021	Lambert 2018- Examining Large Game Utility and Transport Decisions by Fremont Hunters
Beta-312654	960	30	SEEDS	Zea mays	-10.9	AMS	-111.6703411	40.11994769	1		42UT273	Wolf Village	USA	Utah	North America	UWyo2021	Lambert 2018- Examining Large Game Utility and Transport Decisions by Fremont Hunters
Beta-312655	1000	30	SEEDS	Zea mays	-9.8	AMS	-111.6703411	40.11994769	1		42UT273	Wolf Village	USA	Utah	North America	UWyo2021	Lambert 2018- Examining Large Game Utility and Transport Decisions by Fremont Hunters
Beta-312656	990	30	SEEDS	Zea mays	-11.3	AMS	-111.6703411	40.11994769	1		42UT273	Wolf Village	USA	Utah	North America	UWyo2021	Allison pers com. 2020; Johansson et al 2014
Beta-312657	1340	30	SEEDS	Zea mays	-11.4	AMS	-111.6703411	40.11994769	1		42UT273	Wolf Village	USA	Utah	North America	UWyo2021	Lambert 2018- Examining Large Game Utility and Transport Decisions by Fremont Hunters
Beta-314524	160	30	CHARCOAL				-113.1310475	40.44881515	1		42TO5040	Knolls Dunes Sites	USA	Utah	North America	UWyo2021	Rice et al. 2018
Beta-315702	1890	30	WOOD	Douglas Fir	-21.6	AMS	-113.5047752	37.28055198	1		42WS5167		USA	Utah	North America	UWyo2021	Medeiros and Bernatchez 2014 - Virgin Anasazi Archaeology and the Souther Parkway Project
Beta-317153	1250	30	WOOD		-24.7		-111.8879236	37.28524787	1		42KA7151		USA	Utah	North America	UWyo2021
Beta-317169	1550	30	CHARCOAL				-110.7007218	38.99686915	1		42EM2517		USA	Utah	North America	UWyo2021	Jody Patterson personal communication 2019
Beta-317170	1080	30	CHARCOAL				-110.7007218	38.99686915	1		42EM2517		USA	Utah	North America	UWyo2021	Jody Patterson personal communication 2019
Beta-317171	1890	30	CHARCOAL				-110.7007218	38.99686915	1		42EM2517		USA	Utah	North America	UWyo2021	Jody Patterson personal communication 2019
Beta-31790	5890	70	CHARCOAL		-25		-109.8047758	37.62613637	1		42SA17107		USA	Utah	North America	UWyo2021	Agenbroad 1990:Table III-2
Beta-31962	2070	70	CHARCOAL		-25		-109.8047758	37.62613637	1		42SA21091		USA	Utah	North America	UWyo2021	Agenbroad 1990:Table III-2
Beta-31963	6290	110	CHARCOAL		-25		-109.8047758	37.62613637	1		42SA21095		USA	Utah	North America	UWyo2021	Agenbroad 1990:Table III-2
Beta-31964	1670	80	CHARCOAL		-25		-109.8047758	37.62613637	1		42SA21117		USA	Utah	North America	UWyo2021	Agenbroad 1990:Table III-2
Beta-31974	1720	140	TEXTILE	basketry	-23.5		-111.8879236	37.28524787	1		42KA2737	Square Cist Alcove	USA	Utah	North America	UWyo2021	Geib 1990:142
Beta-32025	3230	140	CHARCOAL		-25		-111.4432102	37.85506482	1		42GA3086		USA	Utah	North America	UWyo2021	Bungart 1990
Beta-32026	2950	100	CHARCOAL		-25		-111.4432102	37.85506482	1		42GA3206		USA	Utah	North America	UWyo2021	Bungart 1990
Beta-32290	2110	70	SEEDS	Zea mays kernel		AMS	-109.8047758	37.62613637	1		42SA9999	Lisbon Valley	USA	Utah	North America	UWyo2021	JETT 1991
Beta-32291	2610	65	OTHER	yucca in burial		AMS	-109.8047758	37.62613637	1		42SA9999	Lisbon Valley	USA	Utah	North America	UWyo2021	JETT 1991
Beta-32507	1720	60	CHARCOAL				-109.5078924	40.88732746	1		42DA485	Browns Park Area	USA	Utah	North America	UWyo2021	MCKIBBIN AND ROOD 1992
Beta-32508	1260	50	CHARCOAL				-109.5078924	40.88732746	1		42DA485	Browns Park Area	USA	Utah	North America	UWyo2021	MCKIBBIN AND ROOD 1992; MCKIBBIN 1992 p. 226
Beta-32509	1170	60	CHARCOAL				-109.5078924	40.88732746	1		42DA485	Browns Park Area	USA	Utah	North America	UWyo2021	MCKIBBIN AND ROOD 1992; MCKIBBIN 1992 p. 226
Beta-32510	1380	60	CHARCOAL				-109.5078924	40.88732746	1		42DA485	Browns Park Area	USA	Utah	North America	UWyo2021	METCALFE 1999; MCKIBBIN 1992 p. 226
Beta-32511	4540	210	CHARCOAL				-109.5078924	40.88732746	1		42DA485	Browns Park Area	USA	Utah	North America	UWyo2021	SPANGLER 2000
Beta-327062	1490	30	CHARCOAL				-110.7007218	38.99686915	1		42EM727		USA	Utah	North America	UWyo2021	Jody Patterson personal communication 2019
Beta-32837	2960	50	CHARCOAL				-109.5078924	40.88732746	1		42DA485	Browns Park Area	USA	Utah	North America	UWyo2021	McKibbin 1992:226
Beta-328998	1120	30	WOOD		-23.1		-111.8879236	37.28524787	1		42KA7192		USA	Utah	North America	UWyo2021	McKibbin 1992:226
Beta-32917	1440	60	SEDIMENT				-109.5078924	40.88732746	1		42DA393	Browns Park Area	USA	Utah	North America	UWyo2021	McKibbin 1992:226
Beta-32918	1740	100	CHARCOAL				-109.5078924	40.88732746	1		42DA393	Browns Park Area	USA	Utah	North America	UWyo2021	McKibbin 1992:226
Beta-32919	880	70	CHARCOAL				-109.5078924	40.88732746	1		42DA485	Browns Park Area	USA	Utah	North America	UWyo2021	McKibbin 1992:226
Beta-32920	1960	60	CHARCOAL				-109.5078924	40.88732746	1		42DA485	Browns Park Area	USA	Utah	North America	UWyo2021	McKibbin 1992:226
Beta-32921	1600	60	CHARCOAL				-109.5078924	40.88732746	1		42DA485	Browns Park Area	USA	Utah	North America	UWyo2021	McKibbin 1992:226
Beta-32922	1890	80	CHARCOAL				-109.5078924	40.88732746	1		42DA485	Browns Park Area	USA	Utah	North America	UWyo2021	McKibbin 1992:226
Beta-32923	2070	60	CHARCOAL				-109.5078924	40.88732746	1		42DA485	Browns Park Area	USA	Utah	North America	UWyo2021	McKibbin 1992:226
Beta-33005	1790	80	CHARCOAL		-25		-109.5188913	40.12476161	1		42UN1708		USA	Utah	North America	UWyo2021	Truesdale 1993: Table 5
Beta-330516	1210	30	SEEDS	Zea Mays	-10.5		-110.5888235	39.6482186	1		42CB2910		USA	Utah	North America	UWyo2021	Jody Patterson personal communication 2019 (report in prep.)
Beta-330517	1170	30	SEEDS	Zea Mays	-10.4		-110.5888235	39.6482186	1		42CB2910		USA	Utah	North America	UWyo2021	Jody Patterson personal communication 2019 (report in prep.)
Beta-330518	1170	30	CHARCOAL		-23.8		-110.5888235	39.6482186	1		42CB2910		USA	Utah	North America	UWyo2021	Jody Patterson personal communication 2019 (report in prep.)
Beta-330519	900	30	SEEDS	Zea Mays	-10.1		-110.425249	40.29836467	1		42DC3053		USA	Utah	North America	UWyo2021	Jody Patterson personal communication 2019 (report in prep.)
Beta-330520	1520	30	SEEDS	Zea Mays			-110.425249	40.29836467	1		42DC3053		USA	Utah	North America	UWyo2021	Jody Patterson personal communication 2019 (report in prep.)
Beta-330521	1230	30	CHARCOAL				-110.425249	40.29836467	1		42DC3053		USA	Utah	North America	UWyo2021	Jody Patterson personal communication 2019 (report in prep.)
Beta-330522	1540	30	CHARCOAL		-19.1		-110.425249	40.29836467	1		42DC3053		USA	Utah	North America	UWyo2021	Jody Patterson personal communication 2019 (report in prep.)
Beta-330523	890	30	CHARCOAL		-21.1		-110.5888235	39.6482186	1		42CB3062		USA	Utah	North America	UWyo2021	Jody Patterson personal communication 2019 (report in prep.)
Beta-331683	830	30	SEEDS	Zea mays	-10.4	AMS	-111.9133569	41.26992265	1		42WB57	Warren Mounds	USA	Utah	North America	UWyo2021	Allison pers com. 2020; Enger and Blair 1947
Beta-331684	1130	30	SEEDS	Zea mays	-11.8		-111.6703411	40.11994769	1		42UT813	Kay's Cabin	USA	Utah	North America	UWyo2021	Janetski 2016 - Fremont Occupation of the Utah Valley Uplands
Beta-331685	920	30	SEEDS	Zea mays			-111.6703411	40.11994769	1		42UT813	Kay's Cabin	USA	Utah	North America	UWyo2021	Janetski 2016 - Fremont Occupation of the Utah Valley Uplands
Beta-331686	820	30	SEEDS	Zea mays			-111.6703411	40.11994769	1		42UT813	Kay's Cabin	USA	Utah	North America	UWyo2021	Janetski 2016 - Fremont Occupation of the Utah Valley Uplands
Beta-331687	930	30	SEEDS	Zea mays			-111.6703411	40.11994769	1		42UT813	Kay's Cabin	USA	Utah	North America	UWyo2021	Janetski 2016 - Fremont Occupation of the Utah Valley Uplands
Beta-333293	2640	30	BONE	burned			-113.1310475	40.44881515	1		42TO5195	Knolls Dunes Sites	USA	Utah	North America	UWyo2021	Rice et al. 2018
Beta-33339	250	60	WOOD	Juniper bark	-25		-110.5888235	39.6482186	1		42CB779	Aspen Williams Pipeline Project	USA	Utah	North America	UWyo2021	Spangler 1993:33; Spangler 2002: Appendix A:659
Beta-33355	4510	130	CHARCOAL		-25	RADIOMETRIC	-109.8047758	37.62613637	1		42SAÃ	SC-LSC-89-1	USA	Utah	North America	UWyo2021	Agenbroad 1990:Table III-2
Beta-33474	2130	100	CHARCOAL		-25		-111.8043706	38.74787517	1		42SV1365	Aspen Shelter	USA	Utah	North America	UWyo2021	Janetski et al. 1991: Table 1
Beta-33476	1720	60	CHARCOAL		-25		-111.8043706	38.74787517	1		42SV1365	Aspen Shelter	USA	Utah	North America	UWyo2021	Janetski et al. 1991: Table 1
Beta-33477	3890	60	CHARCOAL		-25		-111.8043706	38.74787517	1		42SV1365	Aspen Shelter	USA	Utah	North America	UWyo2021	Janetski et al. 1991: Table 1
Beta-33479	3380	160	CHARCOAL		-25		-111.8043706	38.74787517	1		42SV1365	Aspen Shelter	USA	Utah	North America	UWyo2021	Janetski et al. 1991: Table 1
Beta-33483	1160	70	CHARCOAL		-25		-110.5888235	39.6482186	1		42CB770	Frank's Place	USA	Utah	North America	UWyo2021	Spangler 2002:Appendix A:637
Beta-33794/ETH-5947	1290	70	SEEDS	Zea mays		AMS	-113.1310475	40.44881515	1		42TO504		USA	Utah	North America	UWyo2021	Smith 1994 Fremont Settlement and Subsistence Practicesâ€¦
Beta-33806	4140	80	CHARCOAL	Pooled Charcoal	-25		-111.8043706	38.74787517	1		42SV1365	Aspen Shelter	USA	Utah	North America	UWyo2021	Janetski et al. 1991: Table 1
Beta-338653	920	30	SEEDS	Zea mays	-10.9	AMS	-111.6703411	40.11994769	1		42UT273	Wolf Village	USA	Utah	North America	UWyo2021	Allison pers com. 2020; Johansson et al 2014
Beta-338654	910	30	SEEDS	Zea mays	-8.7	AMS	-111.6703411	40.11994769	1		42UT273	Wolf Village	USA	Utah	North America	UWyo2021	Lambert 2018- Examining Large Game Utility and Transport Decisions by Fremont Hunters
Beta-338655	900	30	SEEDS	Zea mays	-10.2	AMS	-111.6703411	40.11994769	1		42UT273	Wolf Village	USA	Utah	North America	UWyo2021	Lambert 2018- Examining Large Game Utility and Transport Decisions by Fremont Hunters
Beta-33907	1920	70	CHARCOAL		-25		-109.5188913	40.12476161	1		42UN279	Burnt House Village	USA	Utah	North America	UWyo2021	Truesdale 1993: Table 5
Beta-33908	1510	90	CHARCOAL			AMS	-109.5188913	40.12476161	1		42UN280	Dam Site	USA	Utah	North America	UWyo2021	Spangler 2000
Beta-339453	1470	30	CHARCOAL		-20.9	AMS	-109.5700352	38.98204332	1		42GR1014		USA	Utah	North America	UWyo2021	Ficenec et al. 2015:52
Beta-33952	880	70	OTHER	Unspecified Organic	-25		-110.5888235	39.6482186	1		42CB770	Frank's Place	USA	Utah	North America	UWyo2021	METCALFE 1999; THOMPSON 1993 p. 103 NEED provenience sample material for this site
Beta-339818	1570	30	CHARCOAL		-23.4	AMS	-109.5700352	38.98204332	1		42GR1014		USA	Utah	North America	UWyo2021	Ficenec et al. 2015:53
Beta-339819	1600	30	CHARCOAL		-21.1		-109.5700352	38.98204332	1		42GR1014		USA	Utah	North America	UWyo2021	Ficenec et al. 2015:53
Beta-339820	1860	30	CHARCOAL		-25.7	AMS	-109.5700352	38.98204332	1		42GR1014		USA	Utah	North America	UWyo2021	Ficenec et al. 2015:53
Beta-339821	2180	30	CHARCOAL		-20.5	AMS	-109.5700352	38.98204332	1		42GR1014		USA	Utah	North America	UWyo2021	Ficenec et al. 2015:53
Beta-339823	9260	50	CHARCOAL		-23		-109.5700352	38.98204332	1		42GR1547		USA	Utah	North America	UWyo2021	Ficenec et al. 2015:89
Beta-340987	1220	30	SEEDS	Zea mays	-9	AMS	-112.111272	40.99016568	1		42DV2	Hot Spring	USA	Utah	North America	UWyo2021	Allison pers com. 2020; Cannon and Creer 2011
Beta-340988	1270	30	SEEDS	Zea mays	-9	AMS	-112.111272	40.99016568	1		42DV2	Hot Spring	USA	Utah	North America	UWyo2021	Allison pers com. 2020; Cannon and Creer 2011
Beta-340989	1260	30	SEEDS	Zea mays	-9.3	AMS	-112.111272	40.99016568	1		42DV2	Hot Spring	USA	Utah	North America	UWyo2021	Allison pers com. 2020; Cannon and Creer 2011
Beta-34243	1540	70	CHARCOAL		-25		-110.9038429	38.32448573	1		42WN1666	Down Wash Site	USA	Utah	North America	UWyo2021	HORN JONATHON C. 1990
Beta-34244	2010	70	CHARCOAL		-25		-110.9038429	38.32448573	1		42WN1666	Down Wash Site	USA	Utah	North America	UWyo2021	Horn 1990:53
Beta-34245	900	70	CHARCOAL		-25		-110.9038429	38.32448573	1		42WN1666	Down Wash Site	USA	Utah	North America	UWyo2021	Horn 1990:53
Beta-34246	1440	100	CHARCOAL		-25		-110.9038429	38.32448573	1		42WN1666	Down Wash Site	USA	Utah	North America	UWyo2021	Horn 1990:53
Beta-34247	1640	60	CHARCOAL		-25		-110.9038429	38.32448573	1		42WN1666	Down Wash Site	USA	Utah	North America	UWyo2021	Horn 1990:53
Beta-34248	1120	60	CHARCOAL		-25		-110.9038429	38.32448573	1		42WN1666	Down Wash Site	USA	Utah	North America	UWyo2021	Horn 1990:53
Beta-34249	1170	60	CHARCOAL		-25		-110.9038429	38.32448573	1		42WN1666	Down Wash Site	USA	Utah	North America	UWyo2021	Horn 1990:53
Beta-34250	1470	80	CHARCOAL		-25		-110.9038429	38.32448573	1		42WN1666	Down Wash Site	USA	Utah	North America	UWyo2021	Horn 1990:53
Beta-34251	2280	90	CHARCOAL		-25		-110.9038429	38.32448573	1		42WN1666	Down Wash Site	USA	Utah	North America	UWyo2021	Horn 1990:Table 4-2
Beta-34252	2180	60	CHARCOAL		-25		-110.9038429	38.32448573	1		42WN1666	Down Wash Site	USA	Utah	North America	UWyo2021	Horn 1990:Table 4-2
Beta-34253	1890	70	CHARCOAL		-25		-110.9038429	38.32448573	1		42WN1666	Down Wash Site	USA	Utah	North America	UWyo2021	Horn 1990:Table 4-2
Beta-34254	2140	70	CHARCOAL		-25		-110.9038429	38.32448573	1		42WN1666	Down Wash Site	USA	Utah	North America	UWyo2021	Horn 1990:Table 4-2
Beta-34255	3110	170	CHARCOAL		-25		-110.9038429	38.32448573	1		42WN1666	Down Wash Site	USA	Utah	North America	UWyo2021	Horn 1990:Table 4-2
Beta-34256	3750	120	CHARCOAL		-25		-110.9038429	38.32448573	1		42WN1666	Down Wash Site	USA	Utah	North America	UWyo2021	Horn 1990:Table 4-2
Beta-34257	3500	150	CHARCOAL		-25		-110.9038429	38.32448573	1		42WN1666	Down Wash Site	USA	Utah	North America	UWyo2021	Horn 1990:Table 4-2
Beta-34258	4070	140	CHARCOAL		-25		-110.9038429	38.32448573	1		42WN1666	Down Wash Site	USA	Utah	North America	UWyo2021	Horn 1990:Table 4-2
Beta-34259	2200	80	CHARCOAL		-25		-110.9038429	38.32448573	1		42WN1666	Down Wash Site	USA	Utah	North America	UWyo2021	Horn 1990:Table 4-2
Beta-34260	1790	100	CHARCOAL		-25		-110.9038429	38.32448573	1		42WN1666	Down Wash Site	USA	Utah	North America	UWyo2021	Horn 1990:Table 4-2
Beta-34324	700	60	CHARCOAL		-25		-109.5188913	40.12476161	1		42UN1724	Juniper Ledge Shelter	USA	Utah	North America	UWyo2021	TRUESDALE 1993/Dinosaur NM/Possible REJECT-excavation in 5 cm. or 10 cm units/ stratigraphy info. not givenÃ Ã p. 18
Beta-343500	950	30	TEXTILE	From bighorn sheet headdress milkweed cordage	-10.8	AMS	-111.1681901	40.3307877	1		42WA	Green River Bighorn Sheet Horned headdress	USA	Utah	North America	UWyo2021	Garfinkel et al. 2019-The Green River Bighorn Sheep Hornedâ€¦.
Beta-345302	1810	30	CHARCOAL		-25.1		-110.5888235	39.6482186	1		42CB2909		USA	Utah	North America	UWyo2021	Jody Patterson personal communication 2019 (report in prep.)
Beta-345303	1720	30	CHARCOAL		-20.7		-110.5888235	39.6482186	1		42CB2910		USA	Utah	North America	UWyo2021	Jody Patterson personal communication 2019 (report in prep.)
Beta-345304	1790	30	CHARCOAL		-21.9		-110.5888235	39.6482186	1		42CB2910		USA	Utah	North America	UWyo2021	Jody Patterson personal communication 2019 (report in prep.)
Beta-345305	1550	30	CHARCOAL		-19.8		-110.5888235	39.6482186	1		42CB2910		USA	Utah	North America	UWyo2021	Jody Patterson personal communication 2019 (report in prep.)
Beta-345306	1840	30	CHARCOAL		-25.3		-110.5888235	39.6482186	1		42CB2910		USA	Utah	North America	UWyo2021	Jody Patterson personal communication 2019 (report in prep.)
Beta-345307	1620	30	CHARCOAL		-20.9		-110.5888235	39.6482186	1		42CB2910		USA	Utah	North America	UWyo2021	Jody Patterson personal communication 2019 (report in prep.)
Beta-345308	1200	30	CHARCOAL		-25		-110.5888235	39.6482186	1		42CB2910		USA	Utah	North America	UWyo2021	Jody Patterson personal communication 2019 (report in prep.)
Beta-345309	970	30	CHARCOAL		-25.7		-110.5888235	39.6482186	1		42CB3069		USA	Utah	North America	UWyo2021	Jody Patterson personal communication 2019 (report in prep.)
Beta-345310	1300	30	CHARCOAL		-11.3		-110.5888235	39.6482186	1		42CB3071		USA	Utah	North America	UWyo2021	Jody Patterson personal communication 2019 (report in prep.)
Beta-345311	1150	30	CHARCOAL		-21.1		-110.5888235	39.6482186	1		42CB3072		USA	Utah	North America	UWyo2021	Jody Patterson personal communication 2019 (report in prep.)
Beta-345312	1210	30	CHARCOAL		-24.8		-110.5888235	39.6482186	1		42CB3074		USA	Utah	North America	UWyo2021	Jody Patterson personal communication 2019 (report in prep.)
Beta-345851	900	30	SEEDS	Zea mays	-11.5	AMS	-111.6703411	40.11994769	1		42UT104	Spotten Cave	USA	Utah	North America	UWyo2021	Allison pers com. 2020; Mock 1971
Beta-345852	1020	30	SEEDS	bean	-24.1	AMS	-111.6703411	40.11994769	1		42UT104	Spotten Cave	USA	Utah	North America	UWyo2021	Jim Allison pers com. 2020
Beta-345853	900	30	SEEDS	Zea mays	-11.4	AMS	-111.6703411	40.11994769	1		42UT104	Spotten Cave	USA	Utah	North America	UWyo2021	Allison pers com. 2020; Mock 1971
Beta-345854	1040	30	SEEDS	Zea mays	-8.8	AMS	-111.6703411	40.11994769	1		42UT104	Spotten Cave	USA	Utah	North America	UWyo2021	Allison pers com. 2020; Mock 1971
Beta-346332	960	30	SEEDS	Zea mays	-9.8		-111.8879236	37.28524787	1		42KA7165		USA	Utah	North America	UWyo2021
Beta-34674	1650	80	CHARCOAL				-109.5078924	40.88732746	1		42DA384		USA	Utah	North America	UWyo2021	O'BRIEN AND MCKIBBIN 1992
Beta-34675	1610	70	CHARCOAL				-109.5078924	40.88732746	1		42DA393	Browns Park Area	USA	Utah	North America	UWyo2021	MCKIBBIN 1992
Beta-34676	1900	80	CHARCOAL	Dispersed Charcoal			-109.5078924	40.88732746	1		42DA393	Browns Park Area	USA	Utah	North America	UWyo2021	McKibbin 1992
Beta-34677	1670	70	CHARCOAL				-109.5078924	40.88732746	1		42DA393	Browns Park Area	USA	Utah	North America	UWyo2021	MCKIBBIN 1992
Beta-34678	1370	70	SEDIMENT	Bulk Soils			-109.5078924	40.88732746	1		42DA393	Browns Park Area	USA	Utah	North America	UWyo2021	MCKIBBIN 1992
Beta-34680	460	50	CHARCOAL				-109.5078924	40.88732746	1		42DA393	Browns Park Area	USA	Utah	North America	UWyo2021	MCKIBBIN 1992 date table p. 148 p. 164 203: discounted credibility of soil dates REJECT
Beta-34681	230	110	CHARCOAL				-109.5078924	40.88732746	1		42DA485	Browns Park Area	USA	Utah	North America	UWyo2021	MCKIBBIN AND ROOD 1992
Beta-34682	1260	60	CHARCOAL				-109.5078924	40.88732746	1		42DA485	Browns Park Area	USA	Utah	North America	UWyo2021	MCKIBBIN 1992 p. 226
Beta-34683	1840	80	CHARCOAL				-109.5078924	40.88732746	1		42DA485	Browns Park Area	USA	Utah	North America	UWyo2021	McKibbin 1992
Beta-34684	2100	80	CHARCOAL				-109.5078924	40.88732746	1		42DA485	Browns Park Area	USA	Utah	North America	UWyo2021	McKibbin 1992:226
Beta-34685	2180	70	CHARCOAL				-109.5078924	40.88732746	1		42DA485	Browns Park Area	USA	Utah	North America	UWyo2021	McKibbin 1992:226
Beta-34686	1770	80	CHARCOAL				-109.5078924	40.88732746	1		42DA485	Browns Park Area	USA	Utah	North America	UWyo2021	McKibbin 1992:226
Beta-34687	1080	50	CHARCOAL				-109.5078924	40.88732746	1		42DA485	Browns Park Area	USA	Utah	North America	UWyo2021	McKibbin 1992:226
Beta-34688	970	220	CHARCOAL				-109.5078924	40.88732746	1		42DA485	Browns Park Area	USA	Utah	North America	UWyo2021	McKibbin 1992:226
Beta-34689	1280	70	CHARCOAL				-109.5078924	40.88732746	1		42DA485	Browns Park Area	USA	Utah	North America	UWyo2021	McKibbin 1992:226
Beta-34692	1140	60	CHARCOAL				-109.5078924	40.88732746	1		42DA488		USA	Utah	North America	UWyo2021	McKibbin 1992:226
Beta-34693	1200	50	WOOD				-109.5078924	40.88732746	1		42DA488		USA	Utah	North America	UWyo2021	McKibbin 1992:226
Beta-34694	1080	60	CHARCOAL				-109.5078924	40.88732746	1		42DA488		USA	Utah	North America	UWyo2021	McKibbin 1992:226
Beta-34695	1350	60	CHARCOAL				-109.5078924	40.88732746	1		42DA488		USA	Utah	North America	UWyo2021	McKibbin 1992:226
Beta-34696	1260	70	CHARCOAL				-109.5078924	40.88732746	1		42DA488		USA	Utah	North America	UWyo2021	McKibbin 1992:226
Beta-34934	1520	100	SEEDS	Zea mays	-11.5		-111.4432102	37.85506482	1		42GA102	Sheep Horn Alcove	USA	Utah	North America	UWyo2021	Geib Phil R. (1996) Early Formative Occupancy of Glen Canyon. In Glen Canyon Revisited edited by Phil R. Geib Anthropological Papers No. 119 University of Utah Press Salt Lake City.
Beta-34935	1180	70	SEEDS	Zea mays cob frags	-11.9		-111.4432102	37.85506482	1		42GA102	Sheep Horn Alcove	USA	Utah	North America	UWyo2021	Geib Phil R. (1996) Early Formative Occupancy of Glen Canyon. In Glen Canyon Revisited edited by Phil R. Geib Anthropological Papers No. 119 University of Utah Press Salt Lake City.
Beta-34936	1640	80	SEEDS	Zea mays	-12		-111.4432102	37.85506482	1		42GA103	Pantry Alcove	USA	Utah	North America	UWyo2021	Geib Phil R. (1996) Early Formative Occupancy of Glen Canyon. In Glen Canyon Revisited edited by Phil R. Geib Anthropological Papers No. 119 University of Utah Press Salt Lake City.
Beta-34937	1570	70	SEEDS	Zea mays	-12.1		-111.4432102	37.85506482	1		42GA103	Pantry Alcove	USA	Utah	North America	UWyo2021	Geib Phil R. (1996) Early Formative Occupancy of Glen Canyon. In Glen Canyon Revisited edited by Phil R. Geib Anthropological Papers No. 119 University of Utah Press Salt Lake City.
Beta-34938	1570	80	SEEDS	Zea mays	-10.1		-111.4432102	37.85506482	1		42GA288	Triangle Cave	USA	Utah	North America	UWyo2021	Geib Phil R. (1996) Early Formative Occupancy of Glen Canyon. In Glen Canyon Revisited edited by Phil R. Geib Anthropological Papers No. 119 University of Utah Press Salt Lake City.
Beta-34939	1270	70	SEEDS	Zea mays cob	-11.2	RADIOMETRIC	-111.4432102	37.85506482	1		42GA288	Triangle Cave	USA	Utah	North America	UWyo2021	Geib Phil R. (1996) Early Formative Occupancy of Glen Canyon. In Glen Canyon Revisited edited by Phil R. Geib Anthropological Papers No. 119 University of Utah Press Salt Lake City.
Beta-34940	1480	50	SEEDS	Zea mays cob	-11	RADIOMETRIC	-111.4432102	37.85506482	1		42GA288	Triangle Cave	USA	Utah	North America	UWyo2021	Geib Phil R. (1996) Early Formative Occupancy of Glen Canyon. In Glen Canyon Revisited edited by Phil R. Geib Anthropological Papers No. 119 University of Utah Press Salt Lake City.
Beta-34941	1770	90	SEEDS	Zea mays cob	-11.2		-111.4432102	37.85506482	1		42GA288	Triangle Cave	USA	Utah	North America	UWyo2021	Geib Phil R. (1996) Early Formative Occupancy of Glen Canyon. In Glen Canyon Revisited edited by Phil R. Geib Anthropological Papers No. 119 University of Utah Press Salt Lake City.
Beta-34942	1690	80	SEEDS	Zea mays	-11.1		-111.8879236	37.28524787	1		42KA172	Alvey Shelter	USA	Utah	North America	UWyo2021	Geib Phil R. (1996) Early Formative Occupancy of Glen Canyon. In Glen Canyon Revisited edited by Phil R. Geib Anthropological Papers No. 119 University of Utah Press Salt Lake City.
Beta-34943	970	100	SEEDS	Zea mays	-10.6		-111.8879236	37.28524787	1		42KA172	Alvey Shelter	USA	Utah	North America	UWyo2021	Geib Phil R. (1996) Early Formative Occupancy of Glen Canyon. In Glen Canyon Revisited edited by Phil R. Geib Anthropological Papers No. 119 University of Utah Press Salt Lake City.
Beta-34944	2260	90	SEEDS	Zea mays	-10.8		-111.8879236	37.28524787	1		42KA172	Alvey Shelter	USA	Utah	North America	UWyo2021	Geib 1993:Table 1
Beta-34945	1420	70	SEEDS	Zea mays	-9.8		-111.8879236	37.28524787	1		42KA178	Gates Roost	USA	Utah	North America	UWyo2021	Geib 1996
Beta-34978	3710	230	CHARCOAL		-25		-109.8047758	37.62613637	1		42SA20309		USA	Utah	North America	UWyo2021	Dominguez 1988
Beta-350458	1290	30	CHARCOAL		-22.2		-110.5888235	39.6482186	1		42CB683		USA	Utah	North America	UWyo2021	Jody Patterson personal communication 2019 (report in prep.)
Beta-350459	1250	30	CHARCOAL		-20		-110.5888235	39.6482186	1		42CB3035		USA	Utah	North America	UWyo2021	Jody Patterson personal communication 2019 (report in prep.)
Beta-350460	650	30	CHARCOAL		-23.5		-110.5888235	39.6482186	1		42CB3035		USA	Utah	North America	UWyo2021	Jody Patterson personal communication 2019 (report in prep.)
Beta-350461	2250	30	CHARCOAL		-20.7		-110.5888235	39.6482186	1		42CB3036		USA	Utah	North America	UWyo2021	Jody Patterson personal communication 2019 (report in prep.)
Beta-350462	1480	30	SEEDS	Zea Mays	-8.8		-110.425249	40.29836467	1		42DC3053		USA	Utah	North America	UWyo2021	Jody Patterson personal communication 2019 (report in prep.)
Beta-350463	1400	30	SEEDS	Zea Mays	-10.8		-110.425249	40.29836467	1		42DC3053		USA	Utah	North America	UWyo2021	Jody Patterson personal communication 2019 (report in prep.)
Beta-350464	1320	30	CHARCOAL		-24.9		-110.425249	40.29836467	1		42DC3053		USA	Utah	North America	UWyo2021	Jody Patterson personal communication 2019 (report in prep.)
Beta-350465	1170	30	SEEDS	Zea Mays	-10.9		-110.425249	40.29836467	1		42DC3053		USA	Utah	North America	UWyo2021	Jody Patterson personal communication 2019 (report in prep.)
Beta-350466	1830	30	CHARCOAL		-20.1		-110.425249	40.29836467	1		42DC3053		USA	Utah	North America	UWyo2021	Jody Patterson personal communication 2019 (report in prep.)
Beta-350467	1210	30	CHARCOAL		-21.4		-110.425249	40.29836467	1		42DC3053		USA	Utah	North America	UWyo2021	Jody Patterson personal communication 2019 (report in prep.)
Beta-350468	1070	30	SEEDS	Zea Mays	-9.4		-110.5888235	39.6482186	1		42CB3062		USA	Utah	North America	UWyo2021	Jody Patterson personal communication 2019 (report in prep.)
Beta-350469	4620	30	CHARCOAL		-21.2		-110.5888235	39.6482186	1		42CB3065		USA	Utah	North America	UWyo2021	Jody Patterson personal communication 2019 (report in prep.)
Beta-350470	3370	30	CHARCOAL		-20.7		-110.5888235	39.6482186	1		42CB3075		USA	Utah	North America	UWyo2021	Jody Patterson personal communication 2019 (report in prep.)
Beta-350471	4850	30	CHARCOAL		-23		-110.5888235	39.6482186	1		42CB3080		USA	Utah	North America	UWyo2021	Jody Patterson personal communication 2019 (report in prep.)
Beta-350472	1110	30	CHARCOAL		-22.2		-110.5888235	39.6482186	1		42CB3104		USA	Utah	North America	UWyo2021	Jody Patterson personal communication 2019 (report in prep.)
Beta-350473	910	30	SEEDS	Zea Mays	-9.9		-110.5888235	39.6482186	1		42CB3105		USA	Utah	North America	UWyo2021	Jody Patterson personal communication 2019 (report in prep.)
Beta-350474	770	30	CHARCOAL		-22		-110.5888235	39.6482186	1		42CB3106		USA	Utah	North America	UWyo2021	Jody Patterson personal communication 2019 (report in prep.)
Beta-350475	350	30	CHARCOAL		-23.2		-110.5888235	39.6482186	1		42CB3108		USA	Utah	North America	UWyo2021	Jody Patterson personal communication 2019 (report in prep.)
Beta-350476	290	30	CHARCOAL		-22.2		-110.5888235	39.6482186	1		42CB3112		USA	Utah	North America	UWyo2021	Jody Patterson personal communication 2019 (report in prep.)
Beta-350477	200	30	CHARCOAL		-24.4		-110.5888235	39.6482186	1		42CB3117		USA	Utah	North America	UWyo2021	Jody Patterson personal communication 2019 (report in prep.)
Beta-350478	1420	30	SEEDS	Zea Mays	-9.5		-110.425249	40.29836467	1		42DC3145		USA	Utah	North America	UWyo2021	Jody Patterson personal communication 2019 (report in prep.)
Beta-350479	360	30	CHARCOAL		-20.6		-110.425249	40.29836467	1		42DC3147		USA	Utah	North America	UWyo2021	Jody Patterson personal communication 2019 (report in prep.)
Beta-350480	490	30	CHARCOAL		-21.4		-110.425249	40.29836467	1		42DC3364		USA	Utah	North America	UWyo2021	Jody Patterson personal communication 2019 (report in prep.)
Beta-350481	180	30	CHARCOAL		-21.8		-110.425249	40.29836467	1		42DC3365		USA	Utah	North America	UWyo2021	Jody Patterson personal communication 2019 (report in prep.)
Beta-350482	1940	30	CHARCOAL		-22		-110.425249	40.29836467	1		42DC3366		USA	Utah	North America	UWyo2021	Jody Patterson personal communication 2019 (report in prep.)
Beta-350483	1460	30	SEEDS	Zea Mays	-12.8		-110.425249	40.29836467	1		42DC3367		USA	Utah	North America	UWyo2021	Jody Patterson personal communication 2019 (report in prep.)
Beta-350484	1400	30	SEEDS	Zea Mays	-11.3		-110.425249	40.29836467	1		42DC3367		USA	Utah	North America	UWyo2021	Jody Patterson personal communication 2019 (report in prep.)
Beta-350485	1740	30	CHARCOAL		-21.1		-110.425249	40.29836467	1		42DC3367		USA	Utah	North America	UWyo2021	Jody Patterson personal communication 2019 (report in prep.)
Beta-350486	970	30	CHARCOAL		-24		-110.425249	40.29836467	1		42DC3368		USA	Utah	North America	UWyo2021	Jody Patterson personal communication 2019 (report in prep.)
Beta-35096	2900	90	CHARCOAL		-25		-110.5888235	39.6482186	1		42DA485	Browns Park Area	USA	Utah	North America	UWyo2021	Geib Phil R. (1996) Archaic Occupancy of the Glen Canyon Region. In Glen Canyon Revisited edited by Phil R. Geib Anthropological Papers No. 119 University of Utah Press Salt Lake City.
Beta-351263	2100	30	CHARCOAL				-110.7007218	38.99686915	1		42EM3988	Snare Bundle Cave	USA	Utah	North America	UWyo2021	Jody Patterson personal communication 2019
Beta-35319	2760	100	CHARCOAL		-25		-111.4432102	37.85506482	1		42GA3138	Horse Canyon Rockshelter	USA	Utah	North America	UWyo2021	Brown and Tipps 1987:73; Geib 1996:21; Tipps 1992
Beta-353657	980	30	WOOD	Rabbitbrush	-13.4	AMS	-113.5047752	37.28055198	1		42WS1147	Ant Bite	USA	Utah	North America	UWyo2021	Landon 2013- Data Recovery at the Ant Bite Site
Beta-353659	860	30	SEEDS	Zea Mays cob	-10.4	AMS	-113.5047752	37.28055198	1		42WS1147	Ant Bite	USA	Utah	North America	UWyo2021	Landon 2013- Data Recovery at the Ant Bite Site
Beta-353661	960	30	SEEDS	Zea Mays kernel	-9.1	AMS	-113.5047752	37.28055198	1		42WS1147	Ant Bite	USA	Utah	North America	UWyo2021	Landon 2013- Data Recovery at the Ant Bite Site
Beta-35421	3550	70	CHARCOAL		-25		-110.5888235	39.6482186	1		42DA485	Browns Park Area	USA	Utah	North America	UWyo2021	McKibbin 1992:226
Beta-35559	5880	90	CHARCOAL		-25		-111.4432102	37.85506482	1		42GA3132	Casa Del Fuego	USA	Utah	North America	UWyo2021	Brown and Tipps 1987; Tipps 1992; Geib 1996:18
Beta-35560	1580	60	WOOD	Burned Pole	-25		-111.4432102	37.85506482	1		42GA3132	Casa Del Fuego	USA	Utah	North America	UWyo2021	Brown and Tipps 1987; Tipps 1992; Geib 1996:18
Beta-35561	4980	130	CHARCOAL		-25		-111.4432102	37.85506482	1		42GA3133	Durffey's Kitchen	USA	Utah	North America	UWyo2021	Brown and Tipps 1987; Tipps 1992; Geib 1996:18
Beta-35680	460	50	CHARCOAL				-109.5078924	40.88732746	1		42DA485	Browns Park Area	USA	Utah	North America	UWyo2021	Hora-Cook 2018 Resource competition among the Uinta Basinâ€¦
Beta-357026	1180	30	SEEDS	Zea mays	-9.9	AMS	-111.8043706	38.74787517	1		42SV2111	Elsinore Burial	USA	Utah	North America	UWyo2021	Allison pers com. 2020; Wilde et al. 1986; Wilde and Newman 1989;
Beta-358240	890	30	WOOD		-22.3		-111.8879236	37.28524787	1		42KA554/6941		USA	Utah	North America	UWyo2021	M. Zweifel BLM
Beta-358241	860	30	WOOD		-24.1		-111.8879236	37.28524787	1		42KA554/6941		USA	Utah	North America	UWyo2021	M. Zweifel BLM
Beta-358242	900	30	WOOD		-25.3		-111.8879236	37.28524787	1		42KA554/6941		USA	Utah	North America	UWyo2021	M. Zweifel BLM
Beta-359940	1120	30	CHARCOAL				-110.5888235	39.6482186	1		42CB3025		USA	Utah	North America	UWyo2021	Jody Patterson personal communication 2019 (report in prep.)
Beta-359941	1170	30	CHARCOAL				-110.5888235	39.6482186	1		42CB3025		USA	Utah	North America	UWyo2021	Jody Patterson personal communication 2019 (report in prep.)
Beta-360442	1320	30	SEEDS	Cucurbita Seeds	-10.9		-111.8879236	37.28524787	1		42KA6165	Eagles Watch	USA	Utah	North America	UWyo2021	Roberts 2018: Vol. 4:Chapter 3:11
Beta-360443	1880	30	SEEDS	Cucurbita Seeds	-24		-111.8879236	37.28524787	1		42KA6165	Eagles Watch	USA	Utah	North America	UWyo2021	Roberts 2018: Vol. 3: Chapter 4:9
Beta-360444	1920	30	SEEDS	Zea Mays	-10.6	AMS	-111.8879236	37.28524787	1		42KA6165	Eagles Watch	USA	Utah	North America	UWyo2021	Roberts 2018: Vol. 3: Chapter 4:9
Beta-360445	1220	30	SEEDS	Zea Mays	-12.1	AMS	-111.8879236	37.28524787	1		42KA6165	Eagles Watch	USA	Utah	North America	UWyo2021	Roberts 2018: Vol. 5: Chapter 3:14
Beta-360446	1950	30	SEEDS	Cucurbita and Zea Mays	-11.2	AMS	-111.8879236	37.28524787	1		42KA6165	Eagles Watch	USA	Utah	North America	UWyo2021	Roberts 2018: Vol. 3: Chapter 4:9
Beta-360447	1970	30	SEEDS	Zea Mays	-10.8	AMS	-111.8879236	37.28524787	1		42KA6165	Eagles Watch	USA	Utah	North America	UWyo2021	Roberts 2018: Vol. 3: Chapter 4:9
Beta-360448	2080	30	SEEDS	Zea Mays	-10.2	AMS	-111.8879236	37.28524787	1		42KA6165	Eagles Watch	USA	Utah	North America	UWyo2021	Roberts 2018: Vol. 3: Chapter 4:9
Beta-360449	1450	30	SEEDS	Zea Mays	-10.2	AMS	-111.8879236	37.28524787	1		42KA6165	Eagles Watch	USA	Utah	North America	UWyo2021	Roberts 2018: Vol. 4:Chapter 3:11
Beta-360450	1210	30	SEEDS	Zea Mays	-10.3	AMS	-111.8879236	37.28524787	1		42KA6165	Eagles Watch	USA	Utah	North America	UWyo2021	Roberts 2018: Vol. 5: Chapter 3:14
Beta-360451	1250	30	SEEDS	Zea Mays	-10.8	AMS	-111.8879236	37.28524787	1		42KA6165	Eagles Watch	USA	Utah	North America	UWyo2021	Roberts 2018: Vol. 5: Chapter 3:14
Beta-360452	2730	30	SEEDS	Zea Mays and Fabaceae	-11.6	AMS	-111.8879236	37.28524787	1		42KA6165	Eagles Watch	USA	Utah	North America	UWyo2021	Roberts 2018: Vol. 2: Chapter 6:9
Beta-360453	2980	30	SEEDS	Zea Mays	-10.4	AMS	-111.8879236	37.28524787	1		42KA6165	Eagles Watch	USA	Utah	North America	UWyo2021	Roberts 2018: Vol. 2: Chapter 6:9
Beta-360454	1580	30	SEEDS	Zea Mays	-10.3	AMS	-111.8879236	37.28524787	1		42KA6165	Eagles Watch	USA	Utah	North America	UWyo2021	Roberts 2018: Vol. 3: Chapter 4:9
Beta-361242	940	30	SEEDS	Zea mays	-10.7	AMS	-109.5188913	40.12476161	1		42UN95	Caldwell Village	USA	Utah	North America	UWyo2021	Allison pers com. 2020; Ambler 1966
Beta-361243	870	30	SEEDS	Zea mays	-9.7	AMS	-109.5188913	40.12476161	1		42UN95	Caldwell Village	USA	Utah	North America	UWyo2021	Allison pers com. 2020; Ambler 1966
Beta-361244	890	30	SEEDS	Zea mays	-10.4	AMS	-109.5188913	40.12476161	1		42UN95	Caldwell Village	USA	Utah	North America	UWyo2021	Allison pers com. 2020; Ambler 1966
Beta-361245	940	30	SEEDS	Zea mays	-10.8	AMS	-109.5700352	38.98204332	1		42GR314	Turner-Look	USA	Utah	North America	UWyo2021	Allison pers com. 2020; Wormington 1955
Beta-361246	940	30	SEEDS	Zea mays	-10.7	AMS	-109.5700352	38.98204332	1		42GR314	Turner-Look	USA	Utah	North America	UWyo2021	Allison pers com. 2020; Wormington 1955
Beta-361247	950	30	SEEDS	Zea mays	-11.4	AMS	-109.5700352	38.98204332	1		42GR314	Turner-Look	USA	Utah	North America	UWyo2021	Allison pers com. 2020; Wormington 1955
Beta-361248	960	30	SEEDS	Zea mays	-10	AMS	-109.5700352	38.98204332	1		42GR314	Turner-Look	USA	Utah	North America	UWyo2021	Allison pers com. 2020; Wormington 1955
Beta-361249	900	30	SEEDS	Zea mays	-10.8	AMS	-111.6703411	40.11994769	1		42UT273	Wolf Village	USA	Utah	North America	UWyo2021	Lambert 2018- Examining Large Game Utility and Transport Decisions by Fremont Hunters
Beta-361250	1170	30	SEEDS	Zea mays	-10.3	AMS	-111.6703411	40.11994769	1		42UT273	Wolf Village	USA	Utah	North America	UWyo2021	Lambert 2018- Examining Large Game Utility and Transport Decisions by Fremont Hunters
Beta-361251	970	30	SEEDS	Zea mays	-10.1	AMS	-111.6703411	40.11994769	1		42UT273	Wolf Village	USA	Utah	North America	UWyo2021	Lambert 2018- Examining Large Game Utility and Transport Decisions by Fremont Hunters
Beta-361252	1290	30	SEEDS	Zea mays	-9.4	AMS	-111.6703411	40.11994769	1		42UT273	Wolf Village	USA	Utah	North America	UWyo2021	Lambert 2018- Examining Large Game Utility and Transport Decisions by Fremont Hunters
Beta-36213	630	130	CHARCOAL		-25		-111.4432102	37.85506482	1		42GA3133	Durffey's Kitchen	USA	Utah	North America	UWyo2021	Geib Phil R. (1996) Archaic Occupancy of the Glen Canyon Region. In Glen Canyon Revisited edited by Phil R. Geib Anthropological Papers No. 119 University of Utah Press Salt Lake City.
Beta-362329	1550	30	SEEDS	Zea Mays	-9.2	AMS	-111.8879236	37.28524787	1		42KA6163	Antechamber Site	USA	Utah	North America	UWyo2021	Roberts 2018: Vol. 4 Chapter 1:13
Beta-362330	1450	30	SEEDS	Zea Mays	-8.7	AMS	-111.8879236	37.28524787	1		42KA6163	Antechamber Site	USA	Utah	North America	UWyo2021	Roberts 2018: Vol. 4: Chapter 1:13
Beta-362331	1180	30	SEEDS	Zea Mays	-10.5	AMS	-111.8879236	37.28524787	1		42KA6164	Paint Pot Village	USA	Utah	North America	UWyo2021	Roberts 2018: Vol. 5: Chapter 1:11
Beta-362332	1180	30	SEEDS	Zea Mays	-10.6	AMS	-111.8879236	37.28524787	1		42KA6164	Paint Pot Village	USA	Utah	North America	UWyo2021	Roberts 2018: Vol. 5: Chapter 1:11
Beta-362333	1220	30	SEEDS	Zea Mays	-10.3	AMS	-111.8879236	37.28524787	1		42KA6164	Paint Pot Village	USA	Utah	North America	UWyo2021	Roberts 2018: Vol. 5: Chapter 1:11
Beta-362334	1180	30	SEEDS	Zea Mays	-10.7	AMS	-111.8879236	37.28524787	1		42KA6164	Paint Pot Village	USA	Utah	North America	UWyo2021	Roberts 2018: Vol. 5: Chapter 1:11
Beta-362335	1360	30	SEEDS	Zea Mays	-11.5	AMS	-111.8879236	37.28524787	1		42KA6165	Eagles Watch	USA	Utah	North America	UWyo2021	Roberts 2018: Vol. 4: Chapter 4:16
Beta-362336	1470	30	SEEDS	Zea Mays	-9	AMS	-111.8879236	37.28524787	1		42KA6165	Eagles Watch	USA	Utah	North America	UWyo2021	Roberts 2018: Vol. 4: Chapter 4:16
Beta-362337	1570	30	SEEDS	Zea Mays	-9.6	AMS	-111.8879236	37.28524787	1		42KA6165	Eagles Watch	USA	Utah	North America	UWyo2021	Roberts 2018: Vol. 4: Chapter 4:16
Beta-36605	1650	80	SEEDS	Zea mays kernels	-23.8		-109.5188913	40.12476161	1		42UN1724	Juniper Ledge Shelter	USA	Utah	North America	UWyo2021	Truesdale 1993: Table 1
Beta-368067	1510	30	SEEDS	Zea Mays	-10.6	AMS	-111.8879236	37.28524787	1		42KA6164	Paint Pot Village	USA	Utah	North America	UWyo2021	Roberts 2018: Vol. 3: Chapter 3:9
Beta-368068	1550	30	SEEDS	Zea Mays	-10.7	AMS	-111.8879236	37.28524787	1		42KA6164	Paint Pot Village	USA	Utah	North America	UWyo2021	Roberts 2018: Vol. 3: Chapter 3:9
Beta-368069	1650	30	SEEDS	Zea Mays	-10	AMS	-111.8879236	37.28524787	1		42KA6164	Paint Pot Village	USA	Utah	North America	UWyo2021	Roberts 2018: Vol. 3: Chapter 3:9
Beta-368070	1660	30	SEEDS	Zea Mays	-8	AMS	-111.8879236	37.28524787	1		42KA6164	Paint Pot Village	USA	Utah	North America	UWyo2021	Roberts 2018: Vol. 3: Chapter 3:9
Beta-368071	1610	30	SEEDS	Zea Mays	-8.2	AMS	-111.8879236	37.28524787	1		42KA6160	Ravens Roost	USA	Utah	North America	UWyo2021	Roberts 2018: Vol. 3: Chapter 2:7
Beta-368072	1150	30	SEEDS	Zea Mays	-10.4	AMS	-111.8879236	37.28524787	1		42KA6165	Eagles Watch	USA	Utah	North America	UWyo2021	Roberts 2018: Vol. 5: Chapter 3:14
Beta-368073	1460	30	SEEDS	Zea Mays	-10.8	AMS	-111.8879236	37.28524787	1		42KA6165	Eagles Watch	USA	Utah	North America	UWyo2021	Roberts 2018: Vol. 4: Chapter 4:16
Beta-368074	1420	30	SEEDS	Zea Mays	-10.3	AMS	-111.8879236	37.28524787	1		42KA6165	Eagles Watch	USA	Utah	North America	UWyo2021	Roberts 2018: Vol. 4: Chapter 4:16
Beta-368075	1450	30	SEEDS	Zea Mays	-9.9	AMS	-111.8879236	37.28524787	1		42KA6165	Eagles Watch	USA	Utah	North America	UWyo2021	Roberts 2018: Vol. 4: Chapter 4:16
Beta-369573	7310	40	OTHER	Pinus Edulis Needles		AMS	-111.4432102	37.85506482	1		42GA5863	North Creek Shelter	USA	Utah	North America	UWyo2021	J. Janetski personal communication 2019
Beta-369574	7410	40	OTHER	Pinus Edulis Needles		AMS	-111.4432102	37.85506482	1		42GA5863	North Creek Shelter	USA	Utah	North America	UWyo2021	J. Janetski personal communication 2019
Beta-372536	780	30	CHARCOAL		-21.1		-109.5700352	38.98204332	1		42GR1014		USA	Utah	North America	UWyo2021	Ficenec et al. 2015:54 Appendix D
Beta-372537	1430	30	CHARCOAL		-21.6		-109.5700352	38.98204332	1		42GR1014		USA	Utah	North America	UWyo2021	Ficenec et al. 2015:54 Appendix D
Beta-372538	1360	30	CHARCOAL		-20.9	AMS	-109.5700352	38.98204332	1		42GR1014		USA	Utah	North America	UWyo2021	Ficenec et al. 2015:57 Appendix D
Beta-372539	1190	30	CHARCOAL		-21.7		-109.5700352	38.98204332	1		42GR1014		USA	Utah	North America	UWyo2021	Ficenec et al. 2015:61 Appendix D
Beta-372540	2400	30	SEDIMENT	Organic Sediment	-13.1	AMS	-109.5700352	38.98204332	1		42GR1014		USA	Utah	North America	UWyo2021	Ficenec et al. 2015:65 Appendix D
Beta-372541	1530	30	CHARCOAL	Charred Material	-21		-109.5700352	38.98204332	1		42GR1014		USA	Utah	North America	UWyo2021	Ficenec et al. 2015:67 Appendix D
Beta-372542	470	30	CHARCOAL	Charred Material	-20.8		-109.5700352	38.98204332	1		42GR1014		USA	Utah	North America	UWyo2021	Ficenec et al. 2015:68 Appendix D
Beta-372543	860	30	SEDIMENT	Organic Sediment	-23.2	AMS	-109.5700352	38.98204332	1		42GR1014		USA	Utah	North America	UWyo2021	Ficenec et al. 2015:68 Appendix D
Beta-372544	1500	30	SEDIMENT	Organic Sediments	-20.7	AMS	-109.5700352	38.98204332	1		42GR4711		USA	Utah	North America	UWyo2021	Ficenec et al. 2015:118 Appendix D
Beta-372545	3070	30	CHARCOAL		-20.1	AMS	-109.5700352	38.98204332	1		42GR4711		USA	Utah	North America	UWyo2021	Ficenec et al. 2015:120 Appendix D
Beta-372546	3100	30	CHARCOAL		-24.2	AMS	-109.5700352	38.98204332	1		42GR4711		USA	Utah	North America	UWyo2021	Ficenec et al. 2015:122 Appendix D
Beta-372547	3200	30	CHARCOAL		-20.4	AMS	-109.5700352	38.98204332	1		42GR4711		USA	Utah	North America	UWyo2021	Ficenec et al. 2015:124 Appendix D
Beta-372555	2290	30	CHARCOAL		-21.2		-109.5700352	38.98204332	1		42GR4948		USA	Utah	North America	UWyo2021	Ficenec et al. 2015:138 Appendix D
Beta-372556	2770	30	CHARCOAL		-20	AMS	-109.5700352	38.98204332	1		42GR4948		USA	Utah	North America	UWyo2021	Ficenec et al. 2015:138 Appendix D
Beta-372557	2230	30	CHARCOAL		-22.6		-109.5700352	38.98204332	1		42GR4949		USA	Utah	North America	UWyo2021	Ficenec et al. 2015:146 Appendix D
Beta-372558	2820	30	SEDIMENT	Organic Sediments	-20.8	AMS	-109.5700352	38.98204332	1		42GR4949		USA	Utah	North America	UWyo2021	Ficenec et al. 2015:149 Appendix D
Beta-372559	330	30	CHARCOAL	Charred Material	-22.1		-109.5700352	38.98204332	1		42GR4950		USA	Utah	North America	UWyo2021	Ficenec et al. 2015:Appendix D
Beta-372560	520	30	CHARCOAL	Charred Material	-22	AMS	-109.5700352	38.98204332	1		42GR4950		USA	Utah	North America	UWyo2021	Ficenec et al. 2015:Appendix D
Beta-372561	1600	30	CHARCOAL	Charred Material	-24	AMS	-109.5700352	38.98204332	1		42GR4951		USA	Utah	North America	UWyo2021	Ficenec et al. 2015:159 Appendix D
Beta-372733	1170	30	CHARCOAL	Charred Material	-24	AMS	-109.5700352	38.98204332	1		42GR1014		USA	Utah	North America	UWyo2021	Ficenec et al. 2015:63 Appendix D
Beta-372734	3100	30	CHARCOAL		-23.7	AMS	-109.5700352	38.98204332	1		42GR4711		USA	Utah	North America	UWyo2021	Ficenec et al. 2015:118 Appendix D
Beta-373437	900	30	SEEDS	Zea mays	-10.5	AMS	-111.9235357	40.66741986	1		42SL285	South Temple	USA	Utah	North America	UWyo2021	Allison pers com. 2020; Talbot et al. 2004
Beta-373438	810	30	SEEDS	Zea mays	-10.4	AMS	-111.9235357	40.66741986	1		42SL285	South Temple	USA	Utah	North America	UWyo2021	Allison pers com. 2020; Talbot et al. 2004
Beta-373439	870	30	SEEDS	Zea mays	-10.5	AMS	-111.9235357	40.66741986	1		42SL285	South Temple	USA	Utah	North America	UWyo2021	Allison pers com. 2020; Talbot et al. 2004
Beta-373440	1790	30	SEEDS	Zea mays	-10.5	AMS	-111.8043706	38.74787517	1		42SV2111	Elsinore Burial	USA	Utah	North America	UWyo2021	Allison pers com. 2020; Wilde et al. 1986; Wilde and Newman 1989;
Beta-373441	1710	30	SEEDS	Zea mays	-10.9	AMS	-111.8043706	38.74787517	1		42SV2111	Elsinore Burial	USA	Utah	North America	UWyo2021	Allison pers com. 2020; Wilde et al. 1986; Wilde and Newman 1989;
Beta-373442	870	30	SEEDS	Zea mays	-10.8	AMS	-111.6703411	40.11994769	1		42UT102	Woodard Mound	USA	Utah	North America	UWyo2021	Allison pers com. 2020; Richins 1983
Beta-373443	870	30	SEEDS	Zea mays	-10.8	AMS	-111.6703411	40.11994769	1		42UT102	Woodard Mound	USA	Utah	North America	UWyo2021	Allison pers com. 2020; Richins 1983
Beta-373444	830	30	SEEDS	Zea mays	-8.8	AMS	-111.6703411	40.11994769	1		42UT150	Smoking Pipe	USA	Utah	North America	UWyo2021	Allison pers com. 2020; Forsyth 1984
Beta-373445	850	30	SEEDS	Zea mays	-10.3	AMS	-111.6703411	40.11994769	1		42UT150	Smoking Pipe	USA	Utah	North America	UWyo2021	Allison pers com. 2020; Forsyth 1984
Beta-373446	800	30	SEEDS	Zea mays	-10	AMS	-111.6703411	40.11994769	1		42UT150	Smoking Pipe	USA	Utah	North America	UWyo2021	Allison pers com. 2020; Forsyth 1984
Beta-3752	880	60	CHARCOAL				-111.8043706	38.74787517	1		42SV1373	Lott's Farm	USA	Utah	North America	UWyo2021	Talbot et al. 1999:133
Beta-3753	2110	60	CHARCOAL	Pithouse/roof beam			-111.8043706	38.74787517	1		42SV1373	Lott's Farm	USA	Utah	North America	UWyo2021	Talbot et al. 1999:133
Beta-3754	640	50	CHARCOAL				-111.8043706	38.74787517	1		42SV1373	Lott's Farm	USA	Utah	North America	UWyo2021	Talbot et al. 1999:133
Beta-3755	660	50	CHARCOAL				-111.8043706	38.74787517	1		42SV1373	Lott's Farm	USA	Utah	North America	UWyo2021	Talbot et al. 1999:133
Beta-3756	720	50	CHARCOAL	Pithouse/upper fill			-111.8043706	38.74787517	1		42SV1373	Lott's Farm	USA	Utah	North America	UWyo2021	Talbot et al. 1999:133
Beta-3757	910	50	CHARCOAL	Pithouse/roof beam of ventshaft (Charcoal)			-111.8043706	38.74787517	1		42SV1373	Lott's Farm	USA	Utah	North America	UWyo2021	Talbot et al. 1999:133
Beta-377201	940	30	SEEDS	Zea mays	-9.2	AMS	-113.0819202	41.52113643	1		42BO98	Bear River No. 3	USA	Utah	North America	UWyo2021	Allison pers com. 2020; Shields and Dalley 1978
Beta-377202	980	30	SEEDS	Zea mays	-11.3	AMS	-112.7846902	39.70276212	1		42JB2	Nephi Mounds	USA	Utah	North America	UWyo2021	Allison pers com. 2020; Sharrock 1967
Beta-377203	1010	30	SEEDS	Zea mays	-10.8	AMS	-112.7846902	39.70276212	1		42JB2	Nephi Mounds	USA	Utah	North America	UWyo2021	Allison pers com. 2020; Sharrock 1967
Beta-377204	960	30	SEEDS	Zea mays	-11.5	AMS	-112.7846902	39.70276212	1		42JB2	Nephi Mounds	USA	Utah	North America	UWyo2021	Allison pers com. 2020; Sharrock 1967
Beta-377205	860	30	SEEDS	Zea mays	-9.7	AMS	-111.8043706	38.74787517	1		42SV5	Snake Rock Village	USA	Utah	North America	UWyo2021	Allison pers com. 2020; Aikens 1967
Beta-377207	910	30	SEEDS	Zea mays	-10.3	AMS	-111.8043706	38.74787517	1		42SV5	Snake Rock Village	USA	Utah	North America	UWyo2021	Allison pers com. 2020; Aikens 1967
Beta-377208	940	30	SEEDS	Zea mays	-10.2	AMS	-111.8043706	38.74787517	1		42SV5	Snake Rock Village	USA	Utah	North America	UWyo2021	Allison pers com. 2020; Aikens 1967
Beta-377209	1020	30	SEEDS	Zea mays	-10.6	AMS	-111.8043706	38.74787517	1		42SV5	Snake Rock Village	USA	Utah	North America	UWyo2021	Allison pers com. 2020; Aikens 1967
Beta-377210	820	30	SEEDS	Zea mays	-11.4	AMS	-111.8043706	38.74787517	1		42SV5	Snake Rock Village	USA	Utah	North America	UWyo2021	Allison pers com. 2020; Aikens 1967
Beta-377211	890	30	SEEDS	Zea mays	-9.8	AMS	-111.8043706	38.74787517	1		42SV5	Snake Rock Village	USA	Utah	North America	UWyo2021	Allison pers com. 2020; Aikens 1967
Beta-377212	1010	30	SEEDS	Zea mays	-10.2	AMS	-111.8043706	38.74787517	1		42SV5	Snake Rock Village	USA	Utah	North America	UWyo2021	Allison pers com. 2020; Aikens 1967
Beta-379129	1070	30	SEEDS	Zea Mays	-11.4	AMS	-111.4432102	37.85506482	1		42GA6264	Spillway Site	USA	Utah	North America	UWyo2021	Bond et al. 2014:159
Beta-379130	1300	30	CHARCOAL	Charred Material	-11.5	AMS	-111.4432102	37.85506482	1		42GA6264	Spillway Site	USA	Utah	North America	UWyo2021	Bond et al. 2014:197
Beta-379131	1260	30	CHARCOAL		-25.6	AMS	-111.4432102	37.85506482	1		42GA6264	Spillway Site	USA	Utah	North America	UWyo2021	Bond et al. 2014:178
Beta-379132	200	30	CHARCOAL	Charred Material	-21.9	AMS	-111.4432102	37.85506482	1		42GA6264	Spillway Site	USA	Utah	North America	UWyo2021	Bond et al. 2014:99
Beta-379133	1330	30	CHARCOAL		-20.6	AMS	-111.4432102	37.85506482	1		42GA6264	Spillway Site	USA	Utah	North America	UWyo2021	Bond et al. 2014:186
Beta-379134	1250	30	CHARCOAL		-21.8	AMS	-111.4432102	37.85506482	1		42GA6264	Spillway Site	USA	Utah	North America	UWyo2021	Bond et al. 2014:159
Beta-379135	1280	30	CHARCOAL		-21.1	AMS	-111.4432102	37.85506482	1		42GA6264	Spillway Site	USA	Utah	North America	UWyo2021	Bond et al. 2014:186
Beta-379136	1280	30	CHARCOAL		-20.3	AMS	-111.4432102	37.85506482	1		42GA6264	Spillway Site	USA	Utah	North America	UWyo2021	Bond et al. 2014:197
Beta-379137	1170	30	CHARCOAL		-22.6	AMS	-111.4432102	37.85506482	1		42GA6264	Spillway Site	USA	Utah	North America	UWyo2021	Bond et al. 2014:105
Beta-379138	8220	30	CHARCOAL	Charred Material	-24	AMS	-111.4432102	37.85506482	1		42GA6264	Spillway Site	USA	Utah	North America	UWyo2021	Bond et al. 2014:115
Beta-379139	1880	30	CHARCOAL		-22	AMS	-111.4432102	37.85506482	1		42GA6264	Spillway Site	USA	Utah	North America	UWyo2021	Bond et al. 2014:114
Beta-379140	1200	30	CHARCOAL		-20.4	AMS	-111.4432102	37.85506482	1		42GA6264	Spillway Site	USA	Utah	North America	UWyo2021	Bond et al. 2014:162
Beta-379141	1170	30	CHARCOAL		-22.7	AMS	-111.4432102	37.85506482	1		42GA6264	Spillway Site	USA	Utah	North America	UWyo2021	Bond et al. 2014:197
Beta-379247	1040	30	SEEDS	Zea mays	-11.1	AMS	-113.0819202	41.52113643	1		42BO3	Willard Mounds	USA	Utah	North America	UWyo2021	Allison pers com. 2020; Judd 1926; Steward 1933
Beta-379248	930	30	SEEDS	Zea mays	-11.2	AMS	-111.8043706	38.74787517	1		42SV5	Snake Rock Village	USA	Utah	North America	UWyo2021	Allison pers com. 2020; Aikens 1967
Beta-380906	1040	30	CHARCOAL		-21.6	AMS	-111.8879236	37.28524787	1		42KA7714		USA	Utah	North America	UWyo2021	Patterson et al. 2016:36
Beta-380907	1740	30	CHARCOAL		-23.6	AMS	-111.8879236	37.28524787	1		42KA7715		USA	Utah	North America	UWyo2021	Patterson et al. 2016:36
Beta-381234	2050	30	CHARCOAL		-21.6		-110.425249	40.29836467	1		42DC1858		USA	Utah	North America	UWyo2021
Beta-381235	2030	30	CHARCOAL		-22		-110.425249	40.29836467	1		42DC1858		USA	Utah	North America	UWyo2021
Beta-38342	3900	60	FECES	Homo sapiens	-20.7		-111.8879236	37.28524787	1		42KA2753	Beaucoup Alcove	USA	Utah	North America	UWyo2021	Geib 1995:Table 1
Beta-38608	1220	70	CHARCOAL		-25	RADIOMETRIC	-111.8043706	38.74787517	1		42SV662	Backhoe Village	USA	Utah	North America	UWyo2021	Talbot PC 2020
Beta-38609	1160	80	CHARCOAL		-25	RADIOMETRIC	-111.8043706	38.74787517	1		42SV662	Backhoe Village	USA	Utah	North America	UWyo2021	Talbot PC 2020
Beta-38610	1110	70	CHARCOAL		-25	RADIOMETRIC	-111.8043706	38.74787517	1		42SV662	Backhoe Village	USA	Utah	North America	UWyo2021	Talbot PC 2020
Beta-38611	1560	50	CHARCOAL		-25	RADIOMETRIC	-111.8043706	38.74787517	1		42SV662	Backhoe Village	USA	Utah	North America	UWyo2021	Talbot PC 2020
Beta-38612	1060	60	CHARCOAL		-25	RADIOMETRIC	-111.8043706	38.74787517	1		42SV662	Backhoe Village	USA	Utah	North America	UWyo2021	Talbot PC 2020
Beta-38613	1360	70	CHARCOAL		-25	RADIOMETRIC	-111.8043706	38.74787517	1		42SV662	Backhoe Village	USA	Utah	North America	UWyo2021	Talbot PC 2020
Beta-390540	2830	30	CHARCOAL		-19.6		-110.425249	40.29836467	1		42DC1871		USA	Utah	North America	UWyo2021
Beta-390944	1730	30	CHARCOAL	Charred Material	-16	AMS	-111.8879236	37.28524787	1		42KA6897	Road Grade Site	USA	Utah	North America	UWyo2021	Roberts 2018: Vol. 3: Chapter 6:37
Beta-390945	1170	30	SEEDS	Zea Mays	-10	AMS	-111.8879236	37.28524787	1		42KA6165	Eagles Watch	USA	Utah	North America	UWyo2021	Roberts 2018: Vol. 5: Chapter 4:6
Beta-390946	1470	30	CHARCOAL		-25	AMS	-111.8879236	37.28524787	1		42KA6165	Eagles Watch	USA	Utah	North America	UWyo2021	Roberts 2018: Vol. 4: Chapter 2:6
Beta-390947	1640	30	CHARCOAL		-12.3	AMS	-111.8879236	37.28524787	1		42KA6163	Antechamber Site	USA	Utah	North America	UWyo2021	Roberts 2018: Vol 4: Chapter 1:13
Beta-390948	90	30	CHARCOAL	Sagebrush Charcoal	-20.8	AMS	-111.8879236	37.28524787	1		42KA6167	Cloud Blower Hill	USA	Utah	North America	UWyo2021	Roberts 2018: Vol. 6: Chapter 3:7
Beta-390949	1190	30	SEEDS	Zea Mays	-11	AMS	-111.8879236	37.28524787	1		42KA6165	Eagles Watch	USA	Utah	North America	UWyo2021	Roberts 2018: Vol. 5: Chapter 3:14
Beta-390950	4740	30	CHARCOAL		-23.8	AMS	-111.8879236	37.28524787	1		42KA6163	Jackrabbit Roast	USA	Utah	North America	UWyo2021	Roberts 2018: Vol. 2: Chapter:4:7
Beta-390951	5840	30	CHARCOAL		-21.5	AMS	-111.8879236	37.28524787	1		42KA6164	Paint Pot Village (Rodent Ridge)	USA	Utah	North America	UWyo2021	Roberts 2018: V2:1.10
Beta-390952	1550	30	SEEDS	Zea Mays	-8.6	AMS	-111.8879236	37.28524787	1		42KA6165	Eagles Watch	USA	Utah	North America	UWyo2021	Roberts 2018: Vol. 4: Chapter 4:16
Beta-390953	900	30	SEEDS	Zea Mays	-11.6	AMS	-111.8879236	37.28524787	1		42KA6897	Road Grade Site	USA	Utah	North America	UWyo2021	Roberts 2018: Vol. 6: Chapter 1:12
Beta-390954	2050	30	WOOD	Charred Sagebrush	-26.2		-111.8879236	37.28524787	1		42KA6158	Toad Hollow	USA	Utah	North America	UWyo2021	Roberts 2018: Vol. 3: Chapter 1:7
Beta-39256	2320	60	CHARCOAL		-25		-111.4432102	37.85506482	1		42GA3138	Horse Canyon Rockshelter	USA	Utah	North America	UWyo2021	Tipps 1992
Beta-39266	980	60	CHARCOAL		-25		-110.5888235	39.6482186	1		42CB770	Frank's Place	USA	Utah	North America	UWyo2021	Geib Phil R. (1996) Archaic Occupancy of the Glen Canyon Region. In Glen Canyon Revisited edited by Phil R. Geib Anthropological Papers No. 119 University of Utah Press Salt Lake City.
Beta-39267	880	50	CHARCOAL		-25		-110.425249	40.29836467	1		42DC619		USA	Utah	North America	UWyo2021	Thompson 1993:103
Beta-40116	7440	100	TEXTILE	yucca open twined sandal frag	-22.1		-109.8047758	37.62613637	1		42SA21153	Old Man Cave	USA	Utah	North America	UWyo2021	Geib and Davidson 1993:Table 1
Beta-40332	1890	60	WOOD	wood in ossuary			-111.8879236	37.28524787	1		42KA3576		USA	Utah	North America	UWyo2021	Edgar 1994:5
Beta-41055	2000	80	CHARCOAL		-25		-111.8043706	38.74787517	1		42SV662	Backhoe Village 2	USA	Utah	North America	UWyo2021	Talbot PC 2020
Beta-41056	1930	90	CHARCOAL		-25		-111.8043706	38.74787517	1		42SV662	Backhoe Village 2	USA	Utah	North America	UWyo2021	Talbot PC 2020
Beta-41057	1570	90	CHARCOAL		-25		-111.8043706	38.74787517	1		42SV662	Backhoe Village 2	USA	Utah	North America	UWyo2021	Talbot PC 2020
Beta-41058	1580	110	CHARCOAL		-25		-111.8043706	38.74787517	1		42SV662	Backhoe Village 2	USA	Utah	North America	UWyo2021	Talbot PC 2020
Beta-413696	2020	30	CHARCOAL		-21.5	AMS	-111.8879236	37.28524787	1		42KA7715		USA	Utah	North America	UWyo2021	Patterson et al. 2016:45
Beta-413697	1570	30	CHARCOAL		-23.5	AMS	-111.8879236	37.28524787	1		42KA7715		USA	Utah	North America	UWyo2021	Patterson et al. 2016:44
Beta-413698	1770	30	CHARCOAL		-24.9	AMS	-111.8879236	37.28524787	1		42KA7715		USA	Utah	North America	UWyo2021	Jody Patterson personal communication 2018
Beta-413699	2190	30	CHARCOAL		-21.9	AMS	-111.8879236	37.28524787	1		42KA7715		USA	Utah	North America	UWyo2021	Patterson et al. 2016:47
Beta-41379	1240	50	CHARCOAL				-109.5078924	40.88732746	1		42DA499		USA	Utah	North America	UWyo2021	Rood and McKibbin 1992
Beta-41380	1380	50	CHARCOAL				-109.5078924	40.88732746	1		42DA499		USA	Utah	North America	UWyo2021	McKibbin 1992:373
Beta-41381	1210	60	CHARCOAL				-109.5078924	40.88732746	1		42DA499		USA	Utah	North America	UWyo2021	McKibbin 1992:373
Beta-41382	990	50	CHARCOAL				-109.5078924	40.88732746	1		42DA499		USA	Utah	North America	UWyo2021	McKibbin 1992:373
Beta-41383	1870	50	CHARCOAL				-109.5078924	40.88732746	1		42DA499		USA	Utah	North America	UWyo2021	McKibbin 1992:373
Beta-416382	1170	30	WOOD	rabbitbrush	-23.8		-111.8879236	37.28524787	1		42KA8053		USA	Utah	North America	UWyo2021
Beta-417357	1740	30	SEEDS	Zea Mays	-11	AMS	-111.8879236	37.28524787	1		42KA6163	Antechamber Site	USA	Utah	North America	UWyo2021	Roberts 2018: Vol. 4: Chapter 1:13
Beta-417358	1680	30	BONE	Bone Awl	-17.8	AMS	-111.8879236	37.28524787	1		42KA6160	Ravens Roost	USA	Utah	North America	UWyo2021	Roberts 2018: Vol. 3: Chapter 2:7
Beta-417359	1530	30	SEEDS	Zea Mays	-9.3	AMS	-111.8879236	37.28524787	1		42KA6165	Eagles Watch	USA	Utah	North America	UWyo2021	Roberts 2018: Vol. 4: Chapter 4:16
Beta-417361	2000	30	SEEDS	Zea Mays	-11.2	AMS	-111.8879236	37.28524787	1		42KA6165	Eagles Watch	USA	Utah	North America	UWyo2021	Roberts 2018: Vol. 3: Chapter 4:9
Beta-417827	1270	30	CHARCOAL		-25.5	AMS	-113.2358065	38.35703989	1		42BE1557		USA	Utah	North America	UWyo2021	SWCA 2017-Archaeological Investigations for the Sigurd to Red Butte No. 2 - 345kV Transmission Project
Beta-417828	1430	30	CHARCOAL		-10.4	AMS	-113.2358065	38.35703989	1		42BE1557		USA	Utah	North America	UWyo2021	SWCA 2017-Archaeological Investigations for the Sigurd to Red Butte No. 2 - 345kV Transmission Project
Beta-417829	1890	30	CHARCOAL		-21.6	AMS	-113.2358065	38.35703989	1		42BE1557		USA	Utah	North America	UWyo2021	SWCA 2017-Archaeological Investigations for the Sigurd to Red Butte No. 2 - 345kV Transmission Project
Beta-417830	1960	30	CHARCOAL		-11.4	AMS	-113.2358065	38.35703989	1		42BE1557		USA	Utah	North America	UWyo2021	SWCA 2017-Archaeological Investigations for the Sigurd to Red Butte No. 2 - 345kV Transmission Project
Beta-417831	1800	30	CHARCOAL		-11.5	AMS	-113.2358065	38.35703989	1		42BE1557		USA	Utah	North America	UWyo2021	SWCA 2017-Archaeological Investigations for the Sigurd to Red Butte No. 2 - 345kV Transmission Project
Beta-417832	1080	30	CHARCOAL		-12.2	AMS	-113.2358065	38.35703989	1		42BE1557		USA	Utah	North America	UWyo2021	SWCA 2017-Archaeological Investigations for the Sigurd to Red Butte No. 2 - 345kV Transmission Project
Beta-417833	1100	30	CHARCOAL		-10.9	AMS	-113.2358065	38.35703989	1		42BE1557		USA	Utah	North America	UWyo2021	SWCA 2017-Archaeological Investigations for the Sigurd to Red Butte No. 2 - 345kV Transmission Project
Beta-417834	1560	30	CHARCOAL		-21.6	AMS	-113.2358065	38.35703989	1		42BE1558		USA	Utah	North America	UWyo2021	SWCA 2017-Archaeological Investigations for the Sigurd to Red Butte No. 2 - 345kV Transmission Project
Beta-417835	1150	30	CHARCOAL		-11.5	AMS	-113.2358065	38.35703989	1		42BE1558		USA	Utah	North America	UWyo2021	SWCA 2017-Archaeological Investigations for the Sigurd to Red Butte No. 2 - 345kV Transmission Project
Beta-417836	1520	30	CHARCOAL		-12.8	AMS	-113.2358065	38.35703989	1		42BE3783		USA	Utah	North America	UWyo2021	SWCA 2017-Archaeological Investigations for the Sigurd to Red Butte No. 2 - 345kV Transmission Project
Beta-417837	1430	30	CHARCOAL		-25.1	AMS	-113.2358065	38.35703989	1		42BE3783		USA	Utah	North America	UWyo2021	SWCA 2017-Archaeological Investigations for the Sigurd to Red Butte No. 2 - 345kV Transmission Project
Beta-417838	1490	30	CHARCOAL		-11.8	AMS	-113.2358065	38.35703989	1		42BE3783		USA	Utah	North America	UWyo2021	SWCA 2017-Archaeological Investigations for the Sigurd to Red Butte No. 2 - 345kV Transmission Project
Beta-417839	550	30	CHARCOAL		-21.2	AMS	-111.8043706	38.74787517	1		42SV2480		USA	Utah	North America	UWyo2021	SWCA 2017-Archaeological Investigations for the Sigurd to Red Butte No. 2 - 345kV Transmission Project
Beta-417840	5240	30	CHARCOAL		-22.4	AMS	-111.8043706	38.74787517	1		42SV2581		USA	Utah	North America	UWyo2021	SWCA 2017-Archaeological Investigations for the Sigurd to Red Butte No. 2 - 345kV Transmission Project
Beta-417841	1030	30	CHARCOAL		-25.8	AMS	-113.5047752	37.28055198	1		42WS5746		USA	Utah	North America	UWyo2021	SWCA 2017-Archaeological Investigations for the Sigurd to Red Butte No. 2 - 345kV Transmission Project
Beta-417842	2050	30	CHARCOAL		-23.5	AMS	-113.5047752	37.28055198	1		42WS5746		USA	Utah	North America	UWyo2021	SWCA 2017-Archaeological Investigations for the Sigurd to Red Butte No. 2 - 345kV Transmission Project
Beta-417843	2970	30	CHARCOAL		-22.4	AMS	-113.5047752	37.28055198	1		42WS5748		USA	Utah	North America	UWyo2021	SWCA 2017-Archaeological Investigations for the Sigurd to Red Butte No. 2 - 345kV Transmission Project
Beta-417844	3110	30	CHARCOAL		-22.2	AMS	-113.5047752	37.28055198	1		42WS5748		USA	Utah	North America	UWyo2021	SWCA 2017-Archaeological Investigations for the Sigurd to Red Butte No. 2 - 345kV Transmission Project
Beta-418615	1620	30	SEEDS	Zea mays cob	-10.5	AMS	-111.4432102	37.85506482	1		42GA6566		USA	Utah	North America	UWyo2021	Matthew Zweifel BLM
Beta-418616	1240	30	SEEDS	Zea mays cob	-9.7	AMS	-111.8879236	37.28524787	1		42KA5904		USA	Utah	North America	UWyo2021	M. Zweifel BLM
Beta-41926	3680	60	CHARCOAL	Pooled Charcoal	-25		-111.8043706	38.74787517	1		42SV1365	Aspen Shelter	USA	Utah	North America	UWyo2021	Janetski et al. 1991: Table 1
Beta-41927	3560	90	CHARCOAL	Pooled Charcoal	-25		-111.8043706	38.74787517	1		42SV1365	Aspen Shelter	USA	Utah	North America	UWyo2021	Janetski et al. 1991: Table 1
Beta-41928	3770	70	CHARCOAL	Pooled Charcoal	-25		-111.8043706	38.74787517	1		42SV1365	Aspen Shelter	USA	Utah	North America	UWyo2021	Janetski et al. 1991: Table 1
Beta-41929	3620	100	CHARCOAL	Pooled Charcoal	-25		-111.8043706	38.74787517	1		42SV1365	Aspen Shelter	USA	Utah	North America	UWyo2021	Janetski et al. 1991: Table 1
Beta-41930	3790	60	CHARCOAL	Pooled Charcoal	-25		-111.8043706	38.74787517	1		42SV1365	Aspen Shelter	USA	Utah	North America	UWyo2021	Janetski et al. 1991: Table 1
Beta-423196	420	30	CHARCOAL		-22.5	AMS	-113.2358065	38.35703989	1		42BE1179		USA	Utah	North America	UWyo2021	SWCA 2017-Archaeological Investigations for the Sigurd to Red Butte No. 2 - 345kV Transmission Project
Beta-423197	750	30	CHARCOAL		-20	AMS	-113.2358065	38.35703989	1		42BE1179		USA	Utah	North America	UWyo2021	SWCA 2017-Archaeological Investigations for the Sigurd to Red Butte No. 2 - 345kV Transmission Project
Beta-423198	1330	30	CHARCOAL		-11.2	AMS	-113.2358065	38.35703989	1		42BE1557		USA	Utah	North America	UWyo2021	SWCA 2017-Archaeological Investigations for the Sigurd to Red Butte No. 2 - 345kV Transmission Project
Beta-423199	1810	30	CHARCOAL		-23.9	AMS	-113.2358065	38.35703989	1		42BE1557		USA	Utah	North America	UWyo2021	SWCA 2017-Archaeological Investigations for the Sigurd to Red Butte No. 2 - 345kV Transmission Project
Beta-423200	1680	30	CHARCOAL		-11.2	AMS	-113.2358065	38.35703989	1		42BE1557		USA	Utah	North America	UWyo2021	SWCA 2017-Archaeological Investigations for the Sigurd to Red Butte No. 2 - 345kV Transmission Project
Beta-423201	1410	30	CHARCOAL		-24.6	AMS	-113.2358065	38.35703989	1		42BE1558		USA	Utah	North America	UWyo2021	SWCA 2017-Archaeological Investigations for the Sigurd to Red Butte No. 2 - 345kV Transmission Project
Beta-423202	1430	30	CHARCOAL		-11.7	AMS	-113.2358065	38.35703989	1		42BE3783		USA	Utah	North America	UWyo2021	SWCA 2017-Archaeological Investigations for the Sigurd to Red Butte No. 2 - 345kV Transmission Project
Beta-423203	1900	30	CHARCOAL		-11.7	AMS	-113.2358065	38.35703989	1		42BE3783		USA	Utah	North America	UWyo2021	SWCA 2017-Archaeological Investigations for the Sigurd to Red Butte No. 2 - 345kV Transmission Project
Beta-423204	6120	30	CHARCOAL		-23.9	AMS	-111.8043706	38.74787517	1		42SV2581		USA	Utah	North America	UWyo2021	SWCA 2017-Archaeological Investigations for the Sigurd to Red Butte No. 2 - 345kV Transmission Project
Beta-423205	2080	30	CHARCOAL		-22.7	AMS	-113.5047752	37.28055198	1		42WS5746		USA	Utah	North America	UWyo2021	SWCA 2017-Archaeological Investigations for the Sigurd to Red Butte No. 2 - 345kV Transmission Project
Beta-423206	3270	30	CHARCOAL		-24	AMS	-113.5047752	37.28055198	1		42WS5748		USA	Utah	North America	UWyo2021	SWCA 2017-Archaeological Investigations for the Sigurd to Red Butte No. 2 - 345kV Transmission Project
Beta-424703	2490	30	CHARCOAL		-22.6	AMS	-113.5047752	37.28055198	1		42WS1748		USA	Utah	North America	UWyo2021	Landon and Roberts 2018; Landon 2016- Backhoe Archaeology: Data Recovery in Sand Dunesâ€¦
Beta-424704	2160	30	CHARCOAL		-11.8	AMS	-113.5047752	37.28055198	1		42WS4472	Brillo	USA	Utah	North America	UWyo2021	Landon and Roberts 2018; Landon 2016- Backhoe Archaeology: Data Recovery in Sand Dunesâ€¦
Beta-424705	4690	30	CHARCOAL		-20.7	AMS	-113.5047752	37.28055198	1		42WS4465		USA	Utah	North America	UWyo2021	Landon and Roberts 2018; Landon 2016- Backhoe Archaeology: Data Recovery in Sand Dunesâ€¦
Beta-424706	2960	30	CHARCOAL		-21.5	AMS	-113.5047752	37.28055198	1		42WS4718		USA	Utah	North America	UWyo2021	Landon and Roberts 2018; Landon 2016- Backhoe Archaeology: Data Recovery in Sand Dunesâ€¦
Beta-424707	2490	30	CHARCOAL		-12.5	AMS	-113.5047752	37.28055198	1		42WS4718		USA	Utah	North America	UWyo2021	Landon and Roberts 2018; Landon 2016- Backhoe Archaeology: Data Recovery in Sand Dunesâ€¦
Beta-424708	120	30	CHARCOAL		-12	AMS	-113.5047752	37.28055198	1		42WS4718		USA	Utah	North America	UWyo2021	Landon and Roberts 2018; Landon 2016- Backhoe Archaeology: Data Recovery in Sand Dunesâ€¦
Beta-424709	4700	30	CHARCOAL		-12.2	AMS	-113.5047752	37.28055198	1		42WS4465		USA	Utah	North America	UWyo2021	Landon and Roberts 2018; Landon 2016- Backhoe Archaeology: Data Recovery in Sand Dunesâ€¦
Beta-424710	2940	30	CHARCOAL		-22.8	AMS	-113.5047752	37.28055198	1		42WS1748		USA	Utah	North America	UWyo2021	Landon and Roberts 2018; Landon 2016- Backhoe Archaeology: Data Recovery in Sand Dunesâ€¦
Beta-428728	10370	30	CHARCOAL	Salix			-113.1310475	40.44881515	1		42TO6384	Wishbone Site	USA	Utah	North America	UWyo2021	Duke et al. 2016; Rosencrance 2019
Beta-428729	10430	40	CHARCOAL	Salix			-113.1310475	40.44881515	1		42TO6384	Wishbone Site	USA	Utah	North America	UWyo2021	Duke et al. 2016; Rosencrance 2019
Beta-428730	10370	40	CHARCOAL	Salix			-113.1310475	40.44881515	1		42TO6384	Wishbone Site	USA	Utah	North America	UWyo2021	Duke et al. 2016; Rosencrance 2019
Beta-431893	1090	30	WOOD	artifacts			-113.100684	39.07330753	1		42MD3406	Scorpion House	USA	Utah	North America	UWyo2021	Nash 2017-Settlement-Subsistence Strategies and Economic Stressâ€¦
Beta-431894	970	30	CHARCOAL				-113.100684	39.07330753	1		42MD3777	Trench Mania	USA	Utah	North America	UWyo2021	Nash 2017-Settlement-Subsistence Strategies and Economic Stressâ€¦
Beta-431896	1570	30	CHARCOAL				-113.100684	39.07330753	1		42MD3777	Trench Mania	USA	Utah	North America	UWyo2021	Nash 2017-Settlement-Subsistence Strategies and Economic Stressâ€¦
Beta-431897	920	30	CHARCOAL				-113.100684	39.07330753	1		42MD3406	Scorpion House	USA	Utah	North America	UWyo2021	Nash 2017-Settlement-Subsistence Strategies and Economic Stressâ€¦
Beta-431898	940	30	CHARCOAL				-113.100684	39.07330753	1		42MD3406	Scorpion House	USA	Utah	North America	UWyo2021	Nash 2017-Settlement-Subsistence Strategies and Economic Stressâ€¦
Beta-431899	960	30	CHARCOAL				-113.100684	39.07330753	1		42MD3406	Scorpion House	USA	Utah	North America	UWyo2021	Nash 2017-Settlement-Subsistence Strategies and Economic Stressâ€¦
Beta-431900	940	30	CHARCOAL				-113.100684	39.07330753	1		42MD3406	Scorpion House	USA	Utah	North America	UWyo2021	Nash 2017-Settlement-Subsistence Strategies and Economic Stressâ€¦
Beta-431901	960	30	CHARCOAL				-113.100684	39.07330753	1		42MD3406	Scorpion House	USA	Utah	North America	UWyo2021	Nash 2017-Settlement-Subsistence Strategies and Economic Stressâ€¦
Beta-431902	970	30	CHARCOAL				-113.100684	39.07330753	1		42MD3406	Scorpion House	USA	Utah	North America	UWyo2021	Nash 2017-Settlement-Subsistence Strategies and Economic Stressâ€¦
Beta-431903	940	30	CHARCOAL				-113.100684	39.07330753	1		42MD3406	Scorpion House	USA	Utah	North America	UWyo2021	Nash 2017-Settlement-Subsistence Strategies and Economic Stressâ€¦
Beta-431904	920	30	CHARCOAL				-113.100684	39.07330753	1		42MD3406	Scorpion House	USA	Utah	North America	UWyo2021	Nash 2017-Settlement-Subsistence Strategies and Economic Stressâ€¦
Beta-431905	1070	30	CHARCOAL				-113.100684	39.07330753	1		42MD3406	Scorpion House	USA	Utah	North America	UWyo2021	Nash 2017-Settlement-Subsistence Strategies and Economic Stressâ€¦
Beta-431906	1170	30	CHARCOAL				-113.100684	39.07330753	1		42MD3776	Visquine Burrito	USA	Utah	North America	UWyo2021	Nash 2017-Settlement-Subsistence Strategies and Economic Stressâ€¦
Beta-431908	1250	30	CHARCOAL				-113.100684	39.07330753	1		42MD3776	Visquine Burrito	USA	Utah	North America	UWyo2021	Nash 2017-Settlement-Subsistence Strategies and Economic Stressâ€¦
Beta-431909	910	30	CHARCOAL				-113.100684	39.07330753	1		42MD3775	Bunny Massacres	USA	Utah	North America	UWyo2021	Nash 2017-Settlement-Subsistence Strategies and Economic Stressâ€¦
Beta-431910	880	30	CHARCOAL				-113.100684	39.07330753	1		42MD3775	Bunny Massacres	USA	Utah	North America	UWyo2021	Nash 2017-Settlement-Subsistence Strategies and Economic Stressâ€¦
Beta-431911	820	30	CHARCOAL				-113.100684	39.07330753	1		42MD3775	Bunny Massacres	USA	Utah	North America	UWyo2021	Nash 2017-Settlement-Subsistence Strategies and Economic Stressâ€¦
Beta-431912	900	30	CHARCOAL				-113.100684	39.07330753	1		42MD3775	Bunny Massacres	USA	Utah	North America	UWyo2021	Nash 2017-Settlement-Subsistence Strategies and Economic Stressâ€¦
Beta-431913	900	30	SEEDS	Zea mays			-113.100684	39.07330753	1		42MD3775	Bunny Massacres	USA	Utah	North America	UWyo2021	Nash 2017-Settlement-Subsistence Strategies and Economic Stressâ€¦
Beta-432079	1240	30	BONE		-19.4	AMS	-111.6703411	40.11994769	1		42UT273	Wolf Village	USA	Utah	North America	UWyo2021	Lambert 2018- Examining Large Game Utility and Transport Decisions by Fremont Hunters
Beta-434210	3230	30	CHARCOAL		-24.9	AMS	-113.2358065	38.35703989	1		42BE3783		USA	Utah	North America	UWyo2021	SWCA 2017-Archaeological Investigations for the Sigurd to Red Butte No. 2 - 345kV Transmission Project
Beta-434211	1920	30	CHARCOAL		-24.8	AMS	-113.2358065	38.35703989	1		42BE3783		USA	Utah	North America	UWyo2021	SWCA 2017-Archaeological Investigations for the Sigurd to Red Butte No. 2 - 345kV Transmission Project
Beta-440722	890	30	SEEDS	Zea mays	-11.5	AMS	-111.6703411	40.11994769	1		42UT273	Wolf Village	USA	Utah	North America	UWyo2021	Lambert 2018- Examining Large Game Utility and Transport Decisions by Fremont Hunters
Beta-440723	980	30	SEEDS	Zea mays	-10.6	AMS	-111.6703411	40.11994769	1		42UT273	Wolf Village	USA	Utah	North America	UWyo2021	Lambert 2018- Examining Large Game Utility and Transport Decisions by Fremont Hunters
Beta-441612	920	30	SEEDS	Zea mays	-9.4	AMS	-111.6703411	40.11994769	1		42UT273	Wolf Village	USA	Utah	North America	UWyo2021	Lambert 2018- Examining Large Game Utility and Transport Decisions by Fremont Hunters
Beta-441613	940	30	SEEDS	Zea mays	-10.6	AMS	-111.6703411	40.11994769	1		42UT273	Wolf Village	USA	Utah	North America	UWyo2021	Lambert 2018- Examining Large Game Utility and Transport Decisions by Fremont Hunters
Beta-441614	940	30	SEEDS	Zea mays	-11	AMS	-111.6703411	40.11994769	1		42UT273	Wolf Village	USA	Utah	North America	UWyo2021	Lambert 2018- Examining Large Game Utility and Transport Decisions by Fremont Hunters
Beta-441855	1170	30	SEEDS	Zea mays	-10.7	AMS	-109.8047758	37.62613637	1		42SA13	Alkali Ridge Site 13	USA	Utah	North America	UWyo2021	Allison pers com. 2020; Brew 1946
Beta-441856	1220	30	SEEDS	Zea mays	-10.1	AMS	-109.8047758	37.62613637	1		42SA13	Alkali Ridge Site 13	USA	Utah	North America	UWyo2021	Allison pers com. 2020; Brew 1946
Beta-441857	1220	30	SEEDS	Zea mays	-9.4	AMS	-109.8047758	37.62613637	1		42SA13	Alkali Ridge Site 13	USA	Utah	North America	UWyo2021	Allison pers com. 2020; Brew 1946
Beta-445425	1000	30	WOOD	Twig		AMS	-109.5188913	40.12476161	1		42UN82	Cub Creek Granary #1	USA	Utah	North America	UWyo2021	Finley et al. 2019-Miltidecadal Climate Variability and the Florescence of Fremontâ€¦
Beta-458024	80	30	OTHER	pine needles	-21.4	AMS	-111.4432102	37.85506482	1		42GA8281		USA	Utah	North America	UWyo2021	M. Zweifel pers comm 2017
Beta-469062	1000	30	OTHER	Plant Material			-113.5047752	37.28055198	1		42WS519	Red Reef Shelter	USA	Utah	North America	UWyo2021	St. George BLM Files
Beta-469063	1760	30	CHARCOAL				-113.5047752	37.28055198	1		42WS519	Red Reef Shelter	USA	Utah	North America	UWyo2021	St. George BLM Files
Beta-469064	200	30	WOOD	Woody Material			-113.5047752	37.28055198	1		42WSA	Hidden Midden	USA	Utah	North America	UWyo2021	St. George BLM Files
Beta-469065	820	30	WOOD				-113.5047752	37.28055198	1		42WSA	Hidden Midden	USA	Utah	North America	UWyo2021	St. George BLM Files
Beta-469290	100	30	SEEDS	Pine Nut Shell	-23.9	AMS	-113.2894288	37.85931545	1		42IN3561	Sweet Spot	USA	Utah	North America	UWyo2021	Roberts and Hardin 2018:54
Beta-469291	1060	30	CHARCOAL		-20.1	AMS	-113.2894288	37.85931545	1		42IN3556	First Hearth	USA	Utah	North America	UWyo2021	Roberts and Hardin 2018:40
Beta-470053	770	30	SEEDS	Zea mays husks	-13.1	AMS	-111.4432102	37.85506482	1		42GA		USA	Utah	North America	UWyo2021	M. Zweifel pers comm 2017
Beta-47007	7790	80	CHARCOAL		-25		-109.8047758	37.62613637	1		42SA21153	Old Man Cave	USA	Utah	North America	UWyo2021	Geib and Davidson 1993:Table 1
Beta-472093	1810	30	SEEDS	Zea mays cob	-8.9	AMS	-111.4432102	37.85506482	1		42GA1437		USA	Utah	North America	UWyo2021	M. Zweifel pers comm 2017
Beta-47741	1790	90	WOOD	Juniper Bark	-25		-109.8047758	37.62613637	1		42SA21153	Old Man Cave	USA	Utah	North America	UWyo2021	Geib and Davidson 1993:Table 1
Beta-47742	7560	90	OTHER	Sporobolys Grass	-12.8		-109.8047758	37.62613637	1		42SA21153	Old Man Cave	USA	Utah	North America	UWyo2021	Geib and Davidson 1993:Table 1
Beta-47743	6730	70	CHARCOAL		-25		-109.8047758	37.62613637	1		42SA21153	Old Man Cave	USA	Utah	North America	UWyo2021	Geib and Davidson 1993:Table 1
Beta-47760	6810	140	CHARCOAL		-23.7		-112.7846902	39.70276212	1		42JB394	Dust Devil site	USA	Utah	North America	UWyo2021	Dames and Moore 1994; Reed et al. 2005: Vol. 4 Part 2 Chapter 27:548
Beta-47893	1480	110	SEEDS	Zea mays cob	-11.9		-112.7846902	39.70276212	1		42JB394	Dust Devil site	USA	Utah	North America	UWyo2021	Geib 1996:58
Beta-47894	1370	70	SEEDS	Zea mays cob	-12.1		-112.7846902	39.70276212	1		42JB394	Dust Devil site	USA	Utah	North America	UWyo2021	Geib 1996:58
Beta-48141	6120	70	CHARCOAL		-25		-109.8047758	37.62613637	1		42SA21153	Old Man Cave	USA	Utah	North America	UWyo2021	Geib 1996:58; Geib and Davidson 1993:Table 1
Beta-48227	1480	70	CHARCOAL	Pooled Charcoal	-25		-111.6703411	40.11994769	1		42UT688	Maple Springs	USA	Utah	North America	UWyo2021	Janetski and Baker 1992:6
Beta-483910	510	30	WOOD		-21.7	AMS	-113.2894288	37.85931545	1		42IN3543	Shining Star	USA	Utah	North America	UWyo2021	Roberts and Hardin 2018:20
Beta-483911	910	30	SEEDS	Juniper Cone	-21.4	AMS	-113.2894288	37.85931545	1		42IN3543	Shining Star	USA	Utah	North America	UWyo2021	Roberts and Hardin 2018:20
Beta-483912	910	30	SEEDS	Pine Nut Shell	-20.2	AMS	-113.2894288	37.85931545	1		42IN3556	First Hearth	USA	Utah	North America	UWyo2021	Roberts and Hardin 2018:40
Beta-483913	140	30	SEEDS	Pine Nut Shell	-19.2	AMS	-113.2894288	37.85931545	1		42IN3561	Sweet Spot	USA	Utah	North America	UWyo2021	Roberts and Hardin 2018:54
Beta-48790	110	50	CHARCOAL				-111.6703411	40.11994769	1		42UN1850		USA	Utah	North America	UWyo2021	Truesdale 1993:112
Beta-48791	660	50	CHARCOAL				-111.6703411	40.11994769	1		42UN1850		USA	Utah	North America	UWyo2021	Truesdale 1993:112
Beta-48829	830	70	SEEDS	Zea Mays cob	-12.1		-110.425249	40.29836467	1		42DC655		USA	Utah	North America	UWyo2021	Spangler 1993; J. Spangler personal communication 2019
Beta-49627	690	50	WOOD	construction pole	-25		-110.5888235	39.6482186	1		42CB776	South Franks Canyon	USA	Utah	North America	UWyo2021
Beta-49628	1090	60	WOOD	digging stick	-25		-110.425249	40.29836467	1		42DC665	BYU-62	USA	Utah	North America	UWyo2021	Spangler 1993:33
Beta-502763	1060	30	WOOD		-22.2	AMS	-113.2894288	37.85931545	1		42IN3543	Shining Star	USA	Utah	North America	UWyo2021	Roberts and Hardin 2018:20
Beta-502764	2510	30	CHARCOAL		-23.3	AMS	-111.4432102	37.85506482	1		42GA3676	Making Metates	USA	Utah	North America	UWyo2021	Hardin and Roberts 2019:4
Beta-502765	2170	30	CHARCOAL		-19.8	AMS	-111.4432102	37.85506482	1		42GA3676	Making Metates	USA	Utah	North America	UWyo2021	Hardin and Roberts 2019:4
Beta-502766	1500	30	CHARCOAL		-23.8	AMS	-111.4432102	37.85506482	1		42GA3681	Three Manos	USA	Utah	North America	UWyo2021	Hardin and Roberts 2019:4
Beta-503044	1270	30	SEEDS	Zea Mays	-9.3		-111.8879236	37.28524787	1		42KA5062	Maces Cave	USA	Utah	North America	UWyo2021	GSENM Files
Beta-50916	250	50	CHARCOAL		-22.5		-113.2894288	37.85931545	1		42IN1213		USA	Utah	North America	UWyo2021	MCDONALD 1996
Beta-50917	2140	60	CHARCOAL		-22.2		-113.2894288	37.85931545	1		42IN1213		USA	Utah	North America	UWyo2021	Dames and Moore 1994
Beta-50918	150	50	CHARCOAL		-24		-113.2894288	37.85931545	1		42IN1213		USA	Utah	North America	UWyo2021	Dames and Moore 1994
Beta-50919	1640	70	CHARCOAL		-20.5		-113.2894288	37.85931545	1		42IN1213		USA	Utah	North America	UWyo2021	Kern R. report pp. 22-73 to 22-90
Beta-50920	200	70	CHARCOAL		-21.3		-113.5047752	37.28055198	1		42WS1577	Jackson Springs 3	USA	Utah	North America	UWyo2021	Dames and Moore 1994
Beta-50921	2380	80	CHARCOAL		-20.4		-113.5047752	37.28055198	1		42WS1577	Jackson Springs 3	USA	Utah	North America	UWyo2021	Dames and Moore 1994
Beta-50922	2560	60	CHARCOAL		-23.3		-113.5047752	37.28055198	1		42WS1577	Jackson Springs 3	USA	Utah	North America	UWyo2021	Dames and Moore 1994
Beta-50923	2650	70	CHARCOAL		-21.4		-113.5047752	37.28055198	1		42WS1578	Teetering Truck	USA	Utah	North America	UWyo2021	Dames and Moore 1994
Beta-51534	3420	100	CHARCOAL		-22.3		-113.5047752	37.28055198	1		42WS1577	Jackson Springs 3	USA	Utah	North America	UWyo2021	Dames and Moore 1994
Beta-51535	2410	60	CHARCOAL		-20.9		-113.5047752	37.28055198	1		42WS1577	Jackson Springs 3	USA	Utah	North America	UWyo2021	Dames and Moore 1994
Beta-51536	580	50	CHARCOAL		-22.7		-113.5047752	37.28055198	1		42WS1579	Crucible	USA	Utah	North America	UWyo2021	Dames and Moore 1994
Beta-51537	540	60	CHARCOAL		-23		-113.5047752	37.28055198	1		42WS1579	Crucible	USA	Utah	North America	UWyo2021	Dames and Moore 1994
Beta-51538	380	50	CHARCOAL		-22.6		-113.5047752	37.28055198	1		42WS1754	Deer Foot	USA	Utah	North America	UWyo2021	Dames and Moore 1994
Beta-51539	1860	80	CHARCOAL		-23.7		-113.5047752	37.28055198	1		42WS1754	Deer Foot	USA	Utah	North America	UWyo2021	Dames and Moore 1994
Beta-51541	290	50	CHARCOAL		-23.4		-113.5047752	37.28055198	1		42WS2481	Horny Toad	USA	Utah	North America	UWyo2021	Dames and Moore 1994
Beta-51862	2090	50	CHARCOAL		-21.8		-113.5047752	37.28055198	1		42WS2453	Right-of-Way Site	USA	Utah	North America	UWyo2021	Dames and Moore 1994
Beta-51863	2400	80	CHARCOAL		-21.9		-113.5047752	37.28055198	1		42WS2453	Right-of-Way Site	USA	Utah	North America	UWyo2021	Dames and Moore 1994
Beta-51864	2050	60	CHARCOAL		-22.7		-113.5047752	37.28055198	1		42WS2453	Right-of-Way Site	USA	Utah	North America	UWyo2021	Dames and Moore 1994
Beta-51865	2020	80	CHARCOAL		-18.6		-113.5047752	37.28055198	1		42WS2453	Right-of-Way Site	USA	Utah	North America	UWyo2021	Dames and Moore 1994
Beta-51866	3820	80	CHARCOAL		-24.5		-113.5047752	37.28055198	1		42WS2453	Right-of-Way Site	USA	Utah	North America	UWyo2021	Dames and Moore 1994
Beta-51867	1770	90	CHARCOAL		-21.6		-113.5047752	37.28055198	1		42WS2453	Right-of-Way Site	USA	Utah	North America	UWyo2021	Dames and Moore 1994
Beta-51868	1810	70	CHARCOAL		-22.2		-113.5047752	37.28055198	1		42WS2453	Right-of-Way Site	USA	Utah	North America	UWyo2021	Dames and Moore 1994
Beta-51869	250	70	CHARCOAL		-24.2		-113.5047752	37.28055198	1		42WS2453	Right-of-Way Site	USA	Utah	North America	UWyo2021	Dames and Moore 1994
Beta-51870	2460	60	CHARCOAL		-26.5		-113.5047752	37.28055198	1		42WS2453	Right-of-Way Site	USA	Utah	North America	UWyo2021	Dames and Moore 1994
Beta-520993	5440	40	LEATHER	Point Binding		AMS	-113.1310475	40.44881515	1		42TO13	Danger Cave	USA	Utah	North America	UWyo2021	Bryan Hockett personal communication 2019
Beta-520994	1580	30	LEATHER	Point Binding		AMS	-113.1310475	40.44881515	1		42TO13	Danger Cave	USA	Utah	North America	UWyo2021	Bryan Hockett personal communication 2019
Beta-520995	5280	30	LEATHER	point binding		AMS	-113.1310475	40.44881515	1		42TO13	Danger Cave	USA	Utah	North America	UWyo2021	Madsen pers com. 2020
Beta-520996	5320	30	LEATHER	point binding		AMS	-113.1310475	40.44881515	1		42TO13	Danger Cave	USA	Utah	North America	UWyo2021	Madsen pers com. 2020
Beta-52165	1870	70	WOOD	juniper bark	-25		-109.8047758	37.62613637	1		42SA21153	Old Man Cave	USA	Utah	North America	UWyo2021	Geib and Davidson n.d.
Beta-52614	1400	70	OTHER	juniper bark	-25		-109.8047758	37.62613637	1		42SA21153	Old Man Cave	USA	Utah	North America	UWyo2021	Geib Phil R. (1996) Archaic Occupancy of the Glen Canyon Region. In Glen Canyon Revisited edited by Phil R. Geib Anthropological Papers No. 119 University of Utah Press Salt Lake City.
Beta-532209	4460	30	CHARCOAL		-24.9		-113.5047752	37.28055198	1		42WS3705	Kayenta Site	USA	Utah	North America	UWyo2021	Roberts and Harden 2020:29
Beta-532210	1930	30	CHARCOAL		-23		-113.5047752	37.28055198	1		42WS3705	Kayenta Site	USA	Utah	North America	UWyo2021	Roberts and Hardin 2020:29
Beta-532211	170	30	CHARCOAL		-21.3		-113.5047752	37.28055198	1		42WS1802	Solstice Spiral	USA	Utah	North America	UWyo2021	Roberts and Hardin 2020:26
Beta-532212	100	30	CHARCOAL		-24.4		-113.5047752	37.28055198	1		42WS1802	Solstice Spiral	USA	Utah	North America	UWyo2021	Roberts and Hardin 2020:26
Beta-532213	2980	30	CHARCOAL		-23		-113.5047752	37.28055198	1		42WS1803	Old Wood Site	USA	Utah	North America	UWyo2021	Roberts and Hardin 2020:46
Beta-532214	2940	30	CHARCOAL		-22.1		-113.5047752	37.28055198	1		42WS1804	Sandy Talus Site	USA	Utah	North America	UWyo2021	Roberts and Hardin 2020:59
Beta-532215	1350	30	OTHER	Monocot Stems	-25.6		-113.5047752	37.28055198	1		42WS4458	Grapevine Spring/Gap Pueblo	USA	Utah	North America	UWyo2021	Roberts and Hardin 2020:72
Beta-532216	1180	30	SEEDS	Zea Mays	-10.2		-113.5047752	37.28055198	1		42WS4458	Grapevine Spring/Gap Pueblo	USA	Utah	North America	UWyo2021	Roberts and Hardin 2020:72
Beta-532217	1190	30	OTHER	Monocot Stems	-10.6		-113.5047752	37.28055198	1		42WS4458	Grapevine Spring/Gap Pueblo	USA	Utah	North America	UWyo2021	Roberts and Hardin 2020:72
Beta-532218	1190	30	SEEDS	Zea Mays	-10.8		-113.5047752	37.28055198	1		42WS4458	Grapevine Spring/Gap Pueblo	USA	Utah	North America	UWyo2021	Roberts and Hardin 2020:72
Beta-53505	1400	60	CHARCOAL		-22		-113.2358065	38.35703989	1		42BE743	Rock Shelter Kern River	USA	Utah	North America	UWyo2021	Berry 2005; table 27-1
Beta-53506	1080	50	CHARCOAL		-21.5		-113.2358065	38.35703989	1		42BE743	Rock Shelter Kern River	USA	Utah	North America	UWyo2021	Dames and Moore 1974
Beta-53507	1000	50	CHARCOAL	Vegetal Mats- Charcoal	-22.3		-113.2358065	38.35703989	1		42BE743	Rock Shelter Kern River	USA	Utah	North America	UWyo2021	DAMES & MOORE 1994 20-343537 30-5 (3rd date on this feature)NOTE;FREMONT DATES W/DESERT SIDE-NOTCHED POINTS..BIOTURBATIONA REAL POSSIBILITYp.20-57 C-13 CORR. DATE
Beta-53508	1520	70	CHARCOAL		-22.7		-113.2358065	38.35703989	1		42BE743	Rock Shelter Kern River	USA	Utah	North America	UWyo2021	DAMES & MOORE 1994 p. 20-3435 30-5 based on diffuse thermally affected stones/charcoal (20-57) C-13 CORR. DATE
Beta-53509	1060	60	CHARCOAL		-21.8		-113.2358065	38.35703989	1		42BE743	Rock Shelter Kern River	USA	Utah	North America	UWyo2021	Dames and Moore 1974
Beta-53510	1220	60	CHARCOAL		-21.6		-113.2358065	38.35703989	1		42BE743	Rock Shelter Kern River	USA	Utah	North America	UWyo2021	Dames and Moore 1974
Beta-53511	1030	50	CHARCOAL		-23.9		-113.2358065	38.35703989	1		42BE743	Rock Shelter Kern River	USA	Utah	North America	UWyo2021	Dames and Moore 1974
Beta-53512	1110	80	CHARCOAL		-22.1		-113.2358065	38.35703989	1		42BE743	Rock Shelter Kern River	USA	Utah	North America	UWyo2021	Dames and Moore 1974
Beta-53513	1870	90	CHARCOAL		-23.3		-113.2358065	38.35703989	1		42BE743	Rock Shelter Kern River	USA	Utah	North America	UWyo2021	DAMES & MOORE 1994 20-35 37 30-5 C-13 CORR. DATE
Beta-53514	1090	50	CHARCOAL	Vegetal Mats- Charcoal	-22.5		-113.2358065	38.35703989	1		42BE743	Rock Shelter Kern River	USA	Utah	North America	UWyo2021	DAMES & MOORE 1994 20-343537 30-5-interpreted as bedding areas C-13 CORR. DATE
Beta-53515	1050	50	CHARCOAL	Vegetal Mats- Charcoal	-23.2		-113.2358065	38.35703989	1		42BE743	Rock Shelter Kern River	USA	Utah	North America	UWyo2021	DAMES & MOORE 1994 20-343537 30-5 Note:F-515 laterally continuous w/f-11 (hearth area) C-13 CORR DATE
Beta-54183	2040	50	CHARCOAL				-113.2358065	38.35703989	1		42BE743	Rock Shelter Kern River	USA	Utah	North America	UWyo2021	DAMES & MOORE 1994 20-343537 30-5 Note:F-515 laterally continuous w/f-11 (hearth area) C-13 CORR DATE
Beta-54243/CAMS-3015	1380	60	LEATHER	Leather		AMS	-109.5188913	40.12476161	1		42UN2012	Red Fleet Burial	USA	Utah	North America	UWyo2021	Truesdale 1992:25
Beta-54244/CAMS-3016	1190	60	LEATHER	Leather		AMS	-109.5188913	40.12476161	1		42UN2012	Red Fleet Burial	USA	Utah	North America	UWyo2021	Truesdale 1992:25
Beta-547990	1430	30	SEEDS	Zea mays	-10.7	AMS	-109.8047758	37.62613637	1		42SA920	Coal Bed Village	USA	Utah	North America	UWyo2021	Jim Allison pers com. 2020
Beta-547991	1480	30	SEEDS	Zea mays	-11	AMS	-109.8047758	37.62613637	1		42SA920	Coal Bed Village	USA	Utah	North America	UWyo2021	Jim Allison pers com. 2020
Beta-547992	1530	30	SEEDS	Zea mays	-11.9	AMS	-109.8047758	37.62613637	1		42SA920	Coal Bed Village	USA	Utah	North America	UWyo2021	Jim Allison pers com. 2020
Beta-547993	1460	30	SEEDS	Zea mays	-10.6	AMS	-109.8047758	37.62613637	1		42SA920	Coal Bed Village	USA	Utah	North America	UWyo2021	Jim Allison pers com. 2020
Beta-547994	1080	30	SEEDS	Zea mays	-10.4	AMS	-109.8047758	37.62613637	1		42SA920	Coal Bed Village	USA	Utah	North America	UWyo2021	Jim Allison pers com. 2020
Beta-547995	1110	30	SEEDS	Zea mays	-10.2	AMS	-109.8047758	37.62613637	1		42SA920	Coal Bed Village	USA	Utah	North America	UWyo2021	Jim Allison pers com. 2020
Beta-547996	1200	30	SEEDS	Zea mays	-10.4	AMS	-109.8047758	37.62613637	1		42SA920	Coal Bed Village	USA	Utah	North America	UWyo2021	Jim Allison pers com. 2020
Beta-547997	990	30	SEEDS	Zea mays kernel fragment	-8.6	AMS	-111.6703411	40.11994769	1		42UT2150	Wolf Mound	USA	Utah	North America	UWyo2021	Jim Allison pers com. 2020
Beta-55076	810	60	SEEDS	Zea mays	-10		-111.8879236	37.28524787	1		42KA1568	Pottery Knoll	USA	Utah	North America	UWyo2021	D. Larson; CSULB
Beta-55077	770	50	SEEDS	Zea mays	-9.6		-111.8879236	37.28524787	1		42KA1568	Pottery Knoll	USA	Utah	North America	UWyo2021	MCFADDEN 2000A
Beta-55078	800	50	SEEDS	Zea mays			-111.8879236	37.28524787	1		42KA1568	Pottery Knoll	USA	Utah	North America	UWyo2021	McFadden 2000a
Beta-55079	1100	50	CHARCOAL				-111.8879236	37.28524787	1		42KA1568	Pottery Knoll	USA	Utah	North America	UWyo2021	McFadden 2000a
Beta-55132	1100	50	CHARCOAL		-22.2		-113.2358065	38.35703989	1		42BE743	Rock Shelter Kern River	USA	Utah	North America	UWyo2021	Dames and Moore 1974
Beta-55133	1060	80	CHARCOAL		-23.5		-113.2358065	38.35703989	1		42BE743	Rock Shelter Kern River	USA	Utah	North America	UWyo2021	Dames and Moore 1974
Beta-55134	360	60	CHARCOAL		-22.1		-113.2358065	38.35703989	1		42BE743	Rock Shelter Kern River	USA	Utah	North America	UWyo2021	DAMES & MOORE 1994 p. 20-3537 30-5 3rd date on F-11 C-13 CORR. DATE
Beta-55135	320	50	CHARCOAL		-22.9		-113.2894288	37.85931545	1		42IN1202		USA	Utah	North America	UWyo2021	Kern R. report pp. 22-34 to 22-37
Beta-55136	440	50	CHARCOAL		-22.1		-113.2894288	37.85931545	1		42IN1202		USA	Utah	North America	UWyo2021	Kern R. report pp. 22-34 to 22-37
Beta-55137	370	50	CHARCOAL		-22		-113.2894288	37.85931545	1		42IN1202		USA	Utah	North America	UWyo2021	Kern R. report pp. 22-34 to 22-37
Beta-55138	630	50	CHARCOAL		-22		-113.2894288	37.85931545	1		42IN1202		USA	Utah	North America	UWyo2021	Kern R. report pp. 22-34 to 22-37
Beta-55139/CAMS-3712	7380	70	CHARCOAL			AMS	-112.7846902	39.70276212	1		42JB394	Dust Devil site	USA	Utah	North America	UWyo2021	Dames and Moore 1994:2511; Reed et al. 2005: Vol. 4 Part 2 Chapter 27:548
Beta-559066	1790	30	SEEDS	Zea Mays	-10.9	AMS	-113.5047752	37.28055198	1		42WS1803	Old Wood Site	USA	Utah	North America	UWyo2021	Roberts and Hardin 2020:46
Beta-559067	2440	30	CHARCOAL	Charred Material	-23.5	AMS	-113.5047752	37.28055198	1		42WS4001		USA	Utah	North America	UWyo2021	Heidi Roberts personal communication 2020
Beta-559068	3490	30	CHARCOAL		-23.4	AMS	-113.5047752	37.28055198	1		42WS3895		USA	Utah	North America	UWyo2021	Heidi Roberts personal communication 2020
Beta-559069	2700	30	CHARCOAL		-24.6	AMS	-113.5047752	37.28055198	1		42WS4005		USA	Utah	North America	UWyo2021	Heidi Roberts personal communication 2020
Beta-559070	2380	30	CHARCOAL		-23.7	AMS	-113.5047752	37.28055198	1		42WS4001		USA	Utah	North America	UWyo2021	Heidi Roberts personal communication 2020
Beta-56408/CAMS-4236	7020	70	CHARCOAL			AMS	-112.7846902	39.70276212	1		42JB394	Dust Devil site	USA	Utah	North America	UWyo2021	Berry 2005: table 27-1
Beta-56409	8080	240	CHARCOAL		-24.3	RADIOMETRICPLUS	-112.7846902	39.70276212	1		42JB394	Dust Devil site	USA	Utah	North America	UWyo2021	Dames and Moore 1974
Beta-56410/CAMS-4237	7310	90	CHARCOAL			AMS	-112.7846902	39.70276212	1		42JB394	Dust Devil site	USA	Utah	North America	UWyo2021	Dames and Moore 1994; Reed et al. 2005: Vol. 4 Part 2 Chapter 27:548
Beta-57401	2040	80	CHARCOAL		-25		-109.8047758	37.62613637	1		42SA8477	Shadow Shelter	USA	Utah	North America	UWyo2021	Geib 1996:23 Reed 1993:71
Beta-57402	3130	70	CHARCOAL		-25		-109.8047758	37.62613637	1		42SA8477	Shadow Shelter	USA	Utah	North America	UWyo2021	Geib 1996:23 Reed 1993:71
Beta-57404	3180	270	CHARCOAL		-25		-109.8047758	37.62613637	1		42SA8477	Shadow Shelter	USA	Utah	North America	UWyo2021	Geib 1996:23 Reed 1993:71
Beta-58210	340	60	CHARCOAL				-111.6703411	40.11994769	1		42UT0167	Spanish Spit	USA	Utah	North America	UWyo2021	Janetski 1994:8
Beta-59468	600	80	CHARCOAL				-110.7007218	38.99686915	1		42EM2419	Buckhorn Wash Shelter	USA	Utah	North America	UWyo2021	DeWitt and Nauta 1995
Beta-59469	580	80	CHARCOAL				-110.7007218	38.99686915	1		42EM2419	Buckhorn Wash Shelter	USA	Utah	North America	UWyo2021	DEWITT AND NAUTA 1995
Beta-61478	310	60	LEATHER				-110.425249	40.29836467	1		42DCA	CEUA-235	USA	Utah	North America	UWyo2021	Miller 1995:3
Beta-61479	330	50	LEATHER	Bison Hide			-110.5888235	39.6482186	1		42CBB	CEUA-399	USA	Utah	North America	UWyo2021	Miller 1995:2
Beta-61480	370	90	LEATHER	Sinew			-110.5888235	39.6482186	1		42CBB	CEUA-399a	USA	Utah	North America	UWyo2021	Miller 1995:2
Beta-62113	850	70	CHARCOAL		-22.7		-113.100684	39.07330753	1		42MD974	East Fork Village	USA	Utah	North America	UWyo2021	Dames and Moore 1994; Reed et al. 2005: Vol. 3 Part 3 Chapter 10:1018
Beta-62114	1010	60	CHARCOAL		-21.8		-113.100684	39.07330753	1		42MD974	East Fork Village	USA	Utah	North America	UWyo2021	Dames and Moore 1994; Reed et al. 2005: Vol. 3 Part 3 Chapter 10:1018
Beta-62115	1290	80	CHARCOAL		-23.1		-113.100684	39.07330753	1		42MD974	East Fork Village	USA	Utah	North America	UWyo2021	Dames and Moore 1994; Reed et al. 2005: Vol. 3 Part 3 Chapter 10:1018
Beta-64076	390	50	CHARCOAL		-22.8		-111.6703411	40.11994769	1		42UT698		USA	Utah	North America	UWyo2021	Dames and Moore 1994: Chapter 15:54; Reed et al. 2005: Vol. 6: Appendix A:36
Beta-64263	2230	90	CHARCOAL		-22	RADIOMETRICPLUS	-113.5047752	37.28055198	1		42WS316		USA	Utah	North America	UWyo2021	Dames and Moore 1994; Reed et al. 2005: Vol. 2:274; Vol. 4 Part 2: Chapter 27:556
Beta-64468	260	70	CHARCOAL		-22.1		-113.2894288	37.85931545	1		42IN1213		USA	Utah	North America	UWyo2021	Dames and Moore 1994; Reed et al. 2005: Vol. 4 Part 2 Chapter 27:545
Beta-64469	210	60	CHARCOAL		-21.2		-113.2894288	37.85931545	1		42IN1213		USA	Utah	North America	UWyo2021	Dames and Moore 1994; Reed et al. 2005: Vol. 4 Part 2 Chapter 27:546
Beta-66334	1020	50	CHARCOAL		-25		-111.8879236	37.28524787	1		42KA3976	Arroyo Site	USA	Utah	North America	UWyo2021	McFadden 2012:71; McFadden 2016:293-294
Beta-66335	860	50	CHARCOAL		-25		-111.8879236	37.28524787	1		42KA3976	Arroyo Site	USA	Utah	North America	UWyo2021	McFadden 2012:71; McFadden 2016:293-294
Beta-67495	1720	60	SEEDS	Zea mays cob	-12		-111.4432102	37.85506482	1		42GA105	Dry Laid Heaven	USA	Utah	North America	UWyo2021	This report
Beta-67497	1690	50	CHARCOAL		-25		-111.4432102	37.85506482	1		42GA3303	Data Bank	USA	Utah	North America	UWyo2021	Geib 1995
[truncated: 545 more rows]
