# Supplementary material for: Frequent disturbances enhanced the resilience of past human populations
Source: Nature. 2024 May 1;629(8013):837–42. doi: 10.1038/s41586-024-07354-8 (PMC11111401; doi:10.1038/s41586-024-07354-8)
Supplement: Supplementary file 20 — Radiocarbon data for Wyoming. [file 41586_2024_7354_MOESM20_ESM.csv]

LabID	Age	Error	Material	Taxa	d13C	Method	Long	Lat	LocAccuracy	Period	SiteID	SiteName	Country	Province	Continent	Source	Reference
A-266	406	49	CHARCOAL		-25	RADIOMETRIC	-106.9307667	41.69465016	1		48CR5844		USA	Wyoming	North America	UWyo2021	WY SHPO 14C Database
A-267	358	35	CHARCOAL		-24.7	RADIOMETRIC	-106.9307667	41.69465016	1		48CR5844		USA	Wyoming	North America	UWyo2021	WY SHPO 14C Database
A-364	2450	75	UNKNOWN			RADIOMETRIC	-104.4754754	43.05655217	1		48NO204	Lance Creek	USA	Wyoming	North America	UWyo2021	Frison 1978 1991A
A-365	10180	480	CHARCOAL			RADIOMETRIC	-104.3533202	42.08809473	1		48GO49	Rawhide Creek	USA	Wyoming	North America	UWyo2021	UW/OWSA; TC Dates
A-366	10550	350	CHARCOAL			RADIOMETRIC	-104.4754754	43.05655217	1		48NO11	Rawhide Butte Mammoth	USA	Wyoming	North America	UWyo2021	Damon et al. 1964; Frison 1978; TC Dates
A-432	1000	160	CHARCOAL			RADIOMETRIC	-104.3533202	42.08809473	1		48GO305	Hell Gap	USA	Wyoming	North America	UWyo2021	Haynes 1967;Damon et al. 1964; Frison 1991A
A-483	3450	40	CHARCOAL			RADIOMETRIC	-106.5848785	44.03889637	1		48JO303	Grey-Taylor	USA	Wyoming	North America	UWyo2021	Frison 1978 1991A; TC Dates
A-484	7800	110	CHARCOAL			RADIOMETRIC	-106.5848785	44.03889637	1		48JO303	Grey-Taylor	USA	Wyoming	North America	UWyo2021	Frison 1978; Frison 1991A; TC Dates
A-485	3980	70	CHARCOAL			RADIOMETRIC	-106.5848785	44.03889637	1		48JO303	Grey-Taylor	USA	Wyoming	North America	UWyo2021	Frison 1978 1991A; TC Dates
A-497	1880	180	CHARCOAL			RADIOMETRIC	-104.9658424	42.13307718	1		48PL68	Patten Creek	USA	Wyoming	North America	UWyo2021	Irwin-WilliAMS et al. 1973; Frison 1991A; TC Dates
A-498	5830	230	CHARCOAL			RADIOMETRIC	-104.3533202	42.08809473	1		48GO305	Hell Gap	USA	Wyoming	North America	UWyo2021	Haynes 1967; Damon et al. 1964; Frison 1991A; TC Dates; TC Dates
A-501	8690	380	CHARCOAL			RADIOMETRIC	-104.3533202	42.08809473	1		48GO305	Hell Gap	USA	Wyoming	North America	UWyo2021	Haynes 1967; Damon et al. 1964; Frison 1991A; TC Dates
A-507	6420	210	UNKNOWN			RADIOMETRIC	-106.7987259	42.9623307	1		48NA185	Bates Creek	USA	Wyoming	North America	UWyo2021	Haynes et al. 1967; TC Dates
A-563	3430	200	CHARCOAL			RADIOMETRIC	-104.3533202	42.08809473	1		48GO305	Hell Gap	USA	Wyoming	North America	UWyo2021	Haynes 1967;Damon et al 1964; Frison 1991A; TC Dates
A-583	670	160	BONE			RADIOMETRIC	-107.68301	43.90503946	1		48WA301		USA	Wyoming	North America	UWyo2021	Frison 1978 1991A; TC Dates
A-706	2990	140	CHARCOAL			RADIOMETRIC	-104.9658424	42.13307718	1		48PL68	Patten Creek	USA	Wyoming	North America	UWyo2021	Irwin-WilliAMS et al.; Frison 1991A; TC Dates
A-707	8590	350	CHARCOAL			RADIOMETRIC	-104.3533202	42.08809473	1		48GO305	Hell Gap	USA	Wyoming	North America	UWyo2021	Haynes 1967; Damon et al. 1964; Frison 1991A; TC Dates
AA-105496	10380	40	SOIL	Humins	-25.4	AMS	-105.5071806	42.97242286	1		48CO1401	La Prele Mammoth	USA	Wyoming	North America	UWyo2021	Mackie et al 2020-Confirmation A Cultural Association At The La Preleâ€¦
AA-105498	10970	50	CHARCOAL	Humins	-25.1	AMS	-105.5071806	42.97242286	1		48CO1401	La Prele Mammoth	USA	Wyoming	North America	UWyo2021	Mackie et al 2020-Confirmation A Cultural Association At The La Preleâ€¦
AA-105499	10845	75	CHARCOAL	Humates	-25.1	AMS	-105.5071806	42.97242286	1		48CO1401	La Prele Mammoth	USA	Wyoming	North America	UWyo2021	Mackie et al 2020-Confirmation A Cultural Association At The La Preleâ€¦
AA-105632	416	28	BONE	collagen	-17.3	AMS	-106.5848785	44.03889637	1		48JO966	Wold Bison Jump	USA	Wyoming	North America	UWyo2021	Pelton et al. 2018- The Wold Bison Jump (48Jo966) and Its Relation To The Ancestral Crow On The Northwest Plains
AA-105633	352	49	BONE	collagen	-18.8	AMS	-106.5848785	44.03889637	1		48JO966	Wold Bison Jump	USA	Wyoming	North America	UWyo2021	Pelton et al. 2018- The Wold Bison Jump (48Jo966) and Its Relation To The Ancestral Crow On The Northwest Plains
AA-105634	341	43	BONE	collagen	-10.3	AMS	-106.5848785	44.03889637	1		48JO966	Wold Bison Jump	USA	Wyoming	North America	UWyo2021	Pelton et al. 2018- The Wold Bison Jump (48Jo966) and Its Relation To The Ancestral Crow On The Northwest Plains
AA-106384	10626	77	BONE	calcined		AMS	-107.9954961	44.52667714	1		48BH329	Hanson	USA	Wyoming	North America	UWyo2021	Surovell et al. 2016-On The Dating Of The Folsom Complex andâ€¦
AA-106385	10600	77	BONE	calcined		AMS	-107.9954961	44.52667714	1		48BH329	Hanson	USA	Wyoming	North America	UWyo2021	Surovell et al. 2016-On The Dating Of The Folsom Complex andâ€¦
AA-106386	10688	77	BONE	calcined		AMS	-107.9954961	44.52667714	1		48BH329	Hanson	USA	Wyoming	North America	UWyo2021	Surovell et al. 2016-On The Dating Of The Folsom Complex andâ€¦
AA-107104	11190	130	BONE	Calcined Bone	-23	AMS	-105.5071806	42.97242286	1		48CO1401	La Prele Mammoth	USA	Wyoming	North America	UWyo2021	Mackie et al 2020-Confirmation A Cultural Association At The La Preleâ€¦
AA-107604	10875	35	CHARCOAL	Humins	-26	AMS	-105.5071806	42.97242286	1		48CO1401	La Prele Mammoth	USA	Wyoming	North America	UWyo2021	Mackie et al 2020-Confirmation A Cultural Association At The La Preleâ€¦
AA-108893	11065	60	BONE	Ultrafiltered Collagen	-20.3	AMS	-105.5071806	42.97242286	1		48CO1401	La Prele Mammoth	USA	Wyoming	North America	UWyo2021	Mackie et al 2020-Confirmation A Cultural Association At The La Preleâ€¦
AA-108894	10655	60	BONE	Ultrafiltered Collagen	-17.9	AMS	-105.5071806	42.97242286	1		48CO1401	La Prele Mammoth	USA	Wyoming	North America	UWyo2021	Mackie et al 2020-Confirmation A Cultural Association At The La Preleâ€¦
AA-108895	10775	60	BONE	Ultrafiltered Collagen	-16.4	AMS	-105.5071806	42.97242286	1		48CO1401	La Prele Mammoth	USA	Wyoming	North America	UWyo2021	Mackie et al 2020-Confirmation A Cultural Association At The La Preleâ€¦
AA-109297	14000	90	BONE	Calcined Bone	-19.7	AMS	-105.5071806	42.97242286	1		48CO1401	La Prele Mammoth	USA	Wyoming	North America	UWyo2021	Mackie et al 2020-Confirmation A Cultural Association At The La Preleâ€¦
AA-109380	243	22	OTHER	Bark	-27.4	AMS	-106.5848785	44.03889637	1		48JO2	Jameson	USA	Wyoming	North America	UWyo2021	Mackie 2019 National Register Nomination
AA-109381	2242	22	CHARCOAL		-24	AMS	-106.5848785	44.03889637	1		48JO2	Jameson	USA	Wyoming	North America	UWyo2021	Mackie 2019 National Register Nomination
AA-109382	2489	22	CHARCOAL		-21.1	AMS	-106.5848785	44.03889637	1		48JO2	Jameson	USA	Wyoming	North America	UWyo2021	Mackie 2019 National Register Nomination
AA-20535	1265	45	CHARCOAL			AMS	-104.3533202	42.08809473	1		48GO305	Hell Gap	USA	Wyoming	North America	UWyo2021	Pelton et al. 2017-Component Age Estimates For The Hell Gapâ€¦
AA-20536	1110	45	CHARCOAL		-21.6	AMS	-104.3533202	42.08809473	1		48GO305	Hell Gap	USA	Wyoming	North America	UWyo2021	Larson et al 2009-Hell Gap
AA-27644	9935	70	OTHER	Residue black streak		AMS	-104.3533202	42.08809473	1		48GO305	Hell Gap	USA	Wyoming	North America	UWyo2021	Pelton et al. 2017-Component Age Estimates For The Hell Gapâ€¦
AA-27675	9120	490	CHARCOAL			AMS	-104.3533202	42.08809473	1		48GO305	Hell Gap	USA	Wyoming	North America	UWyo2021	Pelton et al. 2017-Component Age Estimates For The Hell Gapâ€¦
AA-30461	3800	55	SEDIMENT			AMS	-108.8796769	41.65957983	1		48SW101	Pine Springs	USA	Wyoming	North America	UWyo2021	Kelly et al 2006
AA-30462	5020	60	SEDIMENT			AMS	-108.8796769	41.65957983	1		48SW101	Pine Springs	USA	Wyoming	North America	UWyo2021	Kelly et al 2006
AA-30463	6720	110	SEDIMENT			AMS	-108.8796769	41.65957983	1		48SW101	Pine Springs	USA	Wyoming	North America	UWyo2021	Kelly et al 2006
AA-30464	7465	65	SEDIMENT			AMS	-108.8796769	41.65957983	1		48SW101	Pine Springs	USA	Wyoming	North America	UWyo2021	Kelly et al 2006
AA-32732	1945	60	CHARCOAL		-24.7	AMS	-104.3533202	42.08809473	1		48GO305	Hell Gap	USA	Wyoming	North America	UWyo2021	Larson et al 2009-Hell Gap
AA-33176	1465	55	CHARCOAL		-23.7	AMS	-104.3533202	42.08809473	1		48GO305	Hell Gap	USA	Wyoming	North America	UWyo2021	Larson et al 2009-Hell Gap
AA-38211	10940	440	OTHER	Residue E1a hearthÃ		AMS	-104.3533202	42.08809473	1		48GO305	Hell Gap	USA	Wyoming	North America	UWyo2021	Pelton et al. 2017-Component Age Estimates For The Hell Gapâ€¦
AA-41607A	6686	51	SEDIMENT		-7.8	AMS	-108.8796769	41.65957983	1		48SW101	Pine Springs	USA	Wyoming	North America	UWyo2021	Kelly et al 2006
AA-41607B	7688	47	SEDIMENT		-27.7	AMS	-108.8796769	41.65957983	1		48SW101	Pine Springs	USA	Wyoming	North America	UWyo2021	Kelly et al 2006
AA-41608A	4265	45	SEDIMENT		-8.1	AMS	-108.8796769	41.65957983	1		48SW101	Pine Springs	USA	Wyoming	North America	UWyo2021	Kelly et al 2006
AA-41608B	4726	39	SEDIMENT		-13.4	AMS	-108.8796769	41.65957983	1		48SW101	Pine Springs	USA	Wyoming	North America	UWyo2021	Kelly et al 2006
AA-41609A	10906	74	SEDIMENT		-5.4	AMS	-108.8796769	41.65957983	1		48SW101	Pine Springs	USA	Wyoming	North America	UWyo2021	Kelly et al 2006
AA-41609B	7258	68	SEDIMENT		-28.4	AMS	-108.8796769	41.65957983	1		48SW101	Pine Springs	USA	Wyoming	North America	UWyo2021	Kelly et al 2006
AA-41610	7925	59	CHARCOAL		-11.1	AMS	-108.8796769	41.65957983	1		48SW101	Pine Springs	USA	Wyoming	North America	UWyo2021	Kelly et al 2006
AA-41611	10190	73	CHARCOAL		-25.8	AMS	-108.8796769	41.65957983	1		48SW101	Pine Springs	USA	Wyoming	North America	UWyo2021	Kelly et al 2006
AA-41612A	4140	110	CHARCOAL		-20.6	AMS	-108.8796769	41.65957983	1		48SW101	Pine Springs	USA	Wyoming	North America	UWyo2021	Kelly et al 2006
AA-41612B	9480	140	CHARCOAL		-25.3	AMS	-108.8796769	41.65957983	1		48SW101	Pine Springs	USA	Wyoming	North America	UWyo2021	Kelly et al 2006
AA-41612C	4018	46	CHARCOAL		-25.3	AMS	-108.8796769	41.65957983	1		48SW101	Pine Springs	USA	Wyoming	North America	UWyo2021	Kelly et al 2006
AA-41613	8606	59	CHARCOAL		-25.9	AMS	-108.8796769	41.65957983	1		48SW101	Pine Springs	USA	Wyoming	North America	UWyo2021	Kelly et al 2006
AA-41614	8190	290	CHARCOAL		-27.1	AMS	-108.8796769	41.65957983	1		48SW101	Pine Springs	USA	Wyoming	North America	UWyo2021	Kelly et al 2006
AA-41615	290	78	CHARCOAL		-25.9	AMS	-108.8796769	41.65957983	1		48SW101	Pine Springs	USA	Wyoming	North America	UWyo2021	Kelly et al 2006
AA-41616A	10422	82	CHARCOAL		-13	AMS	-108.8796769	41.65957983	1		48SW101	Pine Springs	USA	Wyoming	North America	UWyo2021	Kelly et al 2006
AA-41616B	7885	61	CHARCOAL			AMS	-108.8796769	41.65957983	1		48SW101	Pine Springs	USA	Wyoming	North America	UWyo2021	Kelly et al 2006
AA-41618	5833	98	CHARCOAL		-25.9	AMS	-108.8796769	41.65957983	1		48SW101	Pine Springs	USA	Wyoming	North America	UWyo2021	Kelly et al 2006
AA-41619A	1288	40	CHARCOAL		-25	AMS	-108.8796769	41.65957983	1		48SW101	Pine Springs	USA	Wyoming	North America	UWyo2021	Kelly et al 2006
AA-41619B	1305	43	CHARCOAL		-25	AMS	-108.8796769	41.65957983	1		48SW101	Pine Springs	USA	Wyoming	North America	UWyo2021	Kelly et al 2006
AA-41620	625	31	CHARCOAL		-22.7	AMS	-108.8796769	41.65957983	1		48SW101	Pine Springs	USA	Wyoming	North America	UWyo2021	Kelly et al 2006
AA-41621	617	35	CHARCOAL		-25.4	AMS	-108.8796769	41.65957983	1		48SW101	Pine Springs	USA	Wyoming	North America	UWyo2021	Kelly et al 2006
AA-41622	177	34	CHARCOAL		-25.2	AMS	-108.8796769	41.65957983	1		48SW101	Pine Springs	USA	Wyoming	North America	UWyo2021	Kelly et al 2006
AA-41623	408	34	CHARCOAL		-25.8	AMS	-108.8796769	41.65957983	1		48SW101	Pine Springs	USA	Wyoming	North America	UWyo2021	Kelly et al 2006
AA-41624	684	44	CHARCOAL		-23.2	AMS	-108.8796769	41.65957983	1		48SW101	Pine Springs	USA	Wyoming	North America	UWyo2021	Kelly et al 2006
AA-41625	2887	66	CHARCOAL		-25.2	AMS	-108.8796769	41.65957983	1		48SW101	Pine Springs	USA	Wyoming	North America	UWyo2021	Kelly et al 2006
AA-41626	2528	43	CHARCOAL		-24	AMS	-108.8796769	41.65957983	1		48SW101	Pine Springs	USA	Wyoming	North America	UWyo2021	Kelly et al 2006
AA-41627	3968	47	CHARCOAL		-26.7	AMS	-108.8796769	41.65957983	1		48SW101	Pine Springs	USA	Wyoming	North America	UWyo2021	Kelly et al 2006
AA-41628	9341	66	CHARCOAL		-22.9	AMS	-108.8796769	41.65957983	1		48SW101	Pine Springs	USA	Wyoming	North America	UWyo2021	Kelly et al 2006
AA-41629	5703	53	CHARCOAL		-26.3	AMS	-108.8796769	41.65957983	1		48SW101	Pine Springs	USA	Wyoming	North America	UWyo2021	Kelly et al 2006
AA-41630	170	40	CHARCOAL		-24.3	AMS	-108.8796769	41.65957983	1		48SW101	Pine Springs	USA	Wyoming	North America	UWyo2021	Kelly et al 2006
AA-41631	1294	41	CHARCOAL		-23.6	AMS	-108.8796769	41.65957983	1		48SW101	Pine Springs	USA	Wyoming	North America	UWyo2021	Kelly et al 2006
AA-41632	2007	57	CHARCOAL		-24.9	AMS	-108.8796769	41.65957983	1		48SW101	Pine Springs	USA	Wyoming	North America	UWyo2021	Kelly et al 2006
AA-42677	8136	90	CHARCOAL			AMS	-109.5880237	44.52043018	1		48PA201	Mummy Cave	USA	Wyoming	North America	UWyo2021
AA-42678	8307	78	CHARCOAL			AMS	-109.5880237	44.52043018	1		48PA201	Mummy Cave	USA	Wyoming	North America	UWyo2021
AA-42679	8465	90	CHARCOAL			AMS	-109.5880237	44.52043018	1		48PA201	Mummy Cave	USA	Wyoming	North America	UWyo2021
AA-45706	9248	78	BONE			AMS	-109.5880237	44.52043018	1		48PA201	Mummy Cave	USA	Wyoming	North America	UWyo2021
AA-65022	1445	40	CHARCOAL		-25.8	AMS	-107.68301	43.90503946	1		48WA1962	Cutt Shelter	USA	Wyoming	North America	UWyo2021
AA-65023	385	38	CHARCOAL		-25	AMS	-107.68301	43.90503946	1		48WA1962	Cutt Shelter	USA	Wyoming	North America	UWyo2021
AA-65025	9114	79	CHARCOAL		-25.4	AMS	-108.4425384	43.71906406	1		48HO	Ditch Creek Shelter	USA	Wyoming	North America	UWyo2021
AA-65026	2020	120	CHARCOAL		-21.3	AMS	-107.68301	43.90503946	1		48WA1962	Cutt Shelter	USA	Wyoming	North America	UWyo2021
AA-65054	1469	33	CHARCOAL		-10.7	AMS	-107.68301	43.90503946	1		48WA1962	Cutt Shelter	USA	Wyoming	North America	UWyo2021
AA-6535	325	70	OTHER	Organic matter in rock art varnish		AMS			0			Coal Draw	USA	Wyoming	North America	UWyo2021	Francis et al. 1993-AMS Radiocarbon Dand Catio-Ratio Datingâ€¦.
AA-6536	5775	80	OTHER	Organic matter in rock art varnish		AMS	-108.4425384	43.71906406	1		48HO4		USA	Wyoming	North America	UWyo2021	Francis et al. 1993-AMS Radiocarbon Dand Catio-Ratio Datingâ€¦.
AA-6538	1820	65	OTHER	Organic matter in rock art varnish		AMS	-108.6306585	43.04065303	1		48FR372		USA	Wyoming	North America	UWyo2021	Francis et al. 1993-AMS Radiocarbon Dand Catio-Ratio Datingâ€¦.
AA-6540	70	60	OTHER	Organic matter in rock art varnish		AMS	-107.9954961	44.52667714	1		48BH499	Medicine Lodge Creek	USA	Wyoming	North America	UWyo2021	Francis et al. 1993-AMS Radiocarbon Dand Catio-Ratio Datingâ€¦.
AA-6541	325	70	OTHER	Organic matter in rock art varnish		AMS	-107.9954961	44.52667714	1		48BH499	Medicine Lodge Creek	USA	Wyoming	North America	UWyo2021	Francis et al. 1993-AMS Radiocarbon Dand Catio-Ratio Datingâ€¦.
AA-6542	295	55	OTHER	Organic matter in rock art varnish		AMS	-108.4425384	43.71906406	1		48HO4	Legend Rock	USA	Wyoming	North America	UWyo2021	Francis et al. 1993-AMS Radiocarbon Dand Catio-Ratio Datingâ€¦.
AA-6545	225	60	OTHER	Organic matter in rock art varnish		AMS	-108.4425384	43.71906406	1		48HO469		USA	Wyoming	North America	UWyo2021	Francis et al. 1993-AMS Radiocarbon Dand Catio-Ratio Datingâ€¦.
AA-6552	6005	105	OTHER	Organic matter in rock art varnish		AMS	-108.4425384	43.71906406	1		48HO4	Legend Rock	USA	Wyoming	North America	UWyo2021	Francis et al. 1993-AMS Radiocarbon Dand Catio-Ratio Datingâ€¦.
AA-68637	1610	42	CHARCOAL	Cottonwood	-25.1	AMS	-107.9954961	44.52667714	1		48BH3457	Alm Shelter	USA	Wyoming	North America	UWyo2021	Kelly Pers Com 2019
AA-68638	4777	57	CHARCOAL		-12.5	AMS	-107.68301	43.90503946	1		48WA1962	Cutt Shelter	USA	Wyoming	North America	UWyo2021
AA-68639	8160	50	CHARCOAL	Cottonwood	-27.6	AMS	-107.9954961	44.52667714	1		48BH3457	Alm Shelter	USA	Wyoming	North America	UWyo2021	Kelly Pers Com 2019
AA-68641	4768	71	CHARCOAL	Cottonwood	-25.6	AMS	-107.9954961	44.52667714	1		48BH3457	Alm Shelter	USA	Wyoming	North America	UWyo2021	Kelly Pers Com 2019
AA-68642	6746	46	CHARCOAL	Cottonwood	-24.1	AMS	-107.9954961	44.52667714	1		48BH3457	Alm Shelter	USA	Wyoming	North America	UWyo2021	Kelly Pers Com 2019
AA-68643	11084	71	CHARCOAL	Cottonwood	-25.5	AMS	-107.9954961	44.52667714	1		48BH3457	Alm Shelter	USA	Wyoming	North America	UWyo2021	Kelly Pers Com 2019
AA-68840	1178	36	CHARCOAL	Juniperus sp.	-21.8	AMS	-107.9954961	44.52667714	1		48BH3457	Alm Shelter	USA	Wyoming	North America	UWyo2021	Kelly Pers Com 2019
AA-69099	5369	46	CHARCOAL		-22.5	AMS	-107.9954961	44.52667714	1		48BH448	Mc-10-2 Shelter	USA	Wyoming	North America	UWyo2021
AA-69100	1672	35	CHARCOAL		-20.6	AMS	-107.9954961	44.52667714	1		48BH446	Military Creek Shelter	USA	Wyoming	North America	UWyo2021
AA-72374	1990	100	CHARCOAL		-21.7	AMS	-107.9954961	44.52667714	1		48BH499	Medicine Lodge Creek	USA	Wyoming	North America	UWyo2021
AA-72375	3670	40	CHARCOAL		-26.5	AMS	-107.9954961	44.52667714	1		48BH499	Medicine Lodge Creek	USA	Wyoming	North America	UWyo2021
AA-72376	9590	60	CHARCOAL		-25.6	AMS	-107.9954961	44.52667714	1		48BH3457	Alm Shelter	USA	Wyoming	North America	UWyo2021	Kelly Pers Com 2019
AA-72377	8240	50	CHARCOAL		-24	AMS	-107.9954961	44.52667714	1		48BH3457	Alm Shelter	USA	Wyoming	North America	UWyo2021	Kelly Pers Com 2019
AA-72378	8260	50	CHARCOAL		-23.5	AMS	-107.9954961	44.52667714	1		48BH3457	Alm Shelter	USA	Wyoming	North America	UWyo2021	Kelly Pers Com 2019
AA-72379	6700	50	CHARCOAL		-26.8	AMS	-107.9954961	44.52667714	1		48BH3457	Alm Shelter	USA	Wyoming	North America	UWyo2021	Kelly Pers Com 2019
AA-72380	2900	60	CHARCOAL		-23.5	AMS	-107.9954961	44.52667714	1		48BH3457	Alm Shelter	USA	Wyoming	North America	UWyo2021	Kelly Pers Com 2019
AA-72381	1380	40	CHARCOAL		-25.3	AMS	-107.9954961	44.52667714	1		48BH3457	Alm Shelter	USA	Wyoming	North America	UWyo2021	Kelly Pers Com 2019
AA-72382	1310	40	CHARCOAL		-20.6	AMS	-107.9954961	44.52667714	1		48BH657	Eagle Shelter	USA	Wyoming	North America	UWyo2021
AA-72383	5860	120	CHARCOAL		-23.2	AMS	-107.9954961	44.52667714	1		48BH1065	BA Cave	USA	Wyoming	North America	UWyo2021
AA-72384	5940	210	CHARCOAL		-22.9	AMS	-107.9954961	44.52667714	1		48BH1065	BA Cave	USA	Wyoming	North America	UWyo2021
AA-72385	5060	50	CHARCOAL		-22.1	AMS	-107.9954961	44.52667714	1		48BH1065	BA Cave	USA	Wyoming	North America	UWyo2021
AA-72386	2750	40	CHARCOAL		-23.1	AMS	-107.9954961	44.52667714	1		48BH1064	Greyhound Shelter	USA	Wyoming	North America	UWyo2021
AA-72387	9090	70	CHARCOAL		-26.9	AMS	-107.9954961	44.52667714	1		48BH1064	Greyhound Shelter	USA	Wyoming	North America	UWyo2021
AA-72388	2020	40	CHARCOAL		-23	AMS	-107.9954961	44.52667714	1		48BH3377	Tumbling Dice	USA	Wyoming	North America	UWyo2021
AA-72390	1400	60	CHARCOAL		-22.4	AMS	-107.68301	43.90503946	1		48WA1962	Cutt Shelter	USA	Wyoming	North America	UWyo2021
AA-72391	1339	40	CHARCOAL		-22.9	AMS	-107.68301	43.90503946	1		48WA1962	Cutt Shelter	USA	Wyoming	North America	UWyo2021
AA-72506	4677	38	CHARCOAL		-22	AMS	-107.68301	43.90503946	1		48WA363	Rice Cave	USA	Wyoming	North America	UWyo2021
AA-72507	1233	33	CHARCOAL		-22.2	AMS	-107.68301	43.90503946	1		48WA363	Rice Cave	USA	Wyoming	North America	UWyo2021
AA-72508	1471	34	CHARCOAL		-21.5	AMS	-107.68301	43.90503946	1		48WA365	Carter Cave	USA	Wyoming	North America	UWyo2021
AA-72509	1861	34	CHARCOAL		-24.3	AMS	-107.68301	43.90503946	1		48WA365	Carter Cave	USA	Wyoming	North America	UWyo2021
AA-72510	513	33	CHARCOAL		-21	AMS	-107.68301	43.90503946	1		48WA323	Little Canyon Creek Cave	USA	Wyoming	North America	UWyo2021
AA-72511	4957	79	CHARCOAL		-22.3	AMS	-107.68301	43.90503946	1		48WA323	Little Canyon Creek Cave	USA	Wyoming	North America	UWyo2021
AA-72512	5983	40	CHARCOAL		-24	AMS	-107.68301	43.90503946	1		48WA323	Little Canyon Creek Cave	USA	Wyoming	North America	UWyo2021
AA-72513	10305	62	CHARCOAL		-23.7	AMS	-107.68301	43.90503946	1		48WA323	Little Canyon Creek Cave	USA	Wyoming	North America	UWyo2021
AA-72514	3174	36	CHARCOAL		-21.7	AMS	-109.5880237	44.52043018	1		48PA816	Shoshone Canyon Cave	USA	Wyoming	North America	UWyo2021
AA-72515	3294	36	CHARCOAL		-21.6	AMS	-109.5880237	44.52043018	1		48PA816	Shoshone Canyon Cave	USA	Wyoming	North America	UWyo2021
AA-72516	9230	100	CHARCOAL			AMS	-108.4425384	43.71906406	1		48HO	Ditch Creek Shelter	USA	Wyoming	North America	UWyo2021
AA-72517	2163	36	CHARCOAL		-26.3	AMS	-108.4425384	43.71906406	1		48HO	Ditch Creek Shelter	USA	Wyoming	North America	UWyo2021
AA-72518	10040	150	CHARCOAL		-25	AMS	-108.4425384	43.71906406	1		48HO	Ditch Creek Shelter	USA	Wyoming	North America	UWyo2021
AA-72519	10540	230	CHARCOAL		-25.2	AMS	-108.4425384	43.71906406	1		48HO	Ditch Creek Shelter	USA	Wyoming	North America	UWyo2021
AA-74895	9306	87	BONE			AMS	-108.8796769	41.65957983	1		48SW5	Finley	USA	Wyoming	North America	UWyo2021	Hill 2008- New Investigations Of The Cody-Age Finley and Scottsbluffâ€¦
AA-74896	9145	88	BONE			AMS	-108.8796769	41.65957983	1		48SW5	Finley	USA	Wyoming	North America	UWyo2021	Hill 2008- New Investigations Of The Cody-Age Finley and Scottsbluffâ€¦
AA-74897	9158	84	BONE			AMS	-108.8796769	41.65957983	1		48SW5	Finley	USA	Wyoming	North America	UWyo2021	Hill 2008- New Investigations Of The Cody-Age Finley and Scottsbluffâ€¦
AA-77477	2312	60	CHARCOAL		-25.6	AMS	-104.3533202	42.08809473	1		48GO305	Hell Gap	USA	Wyoming	North America	UWyo2021	Larson et al 2009-Hell Gap
AA-77592	10490	62	BONE	Collagen ultrafiltration		AMS	-104.3533202	42.08809473	1		48GO305	Hell Gap	USA	Wyoming	North America	UWyo2021	Surovell et al. 2016-On The Dating Of The Folsom Complex andâ€¦
AA-98838	570	30	CHARCOAL		-23.2	AMS	-109.5880237	44.52043018	1		48PA2665	Boulder Ridge	USA	Wyoming	North America	UWyo2021	Ideker 2016-A Light In The Dark
AA-98839	960	40	CHARCOAL		-23.6	AMS	-109.5880237	44.52043018	1		48PA2665	Boulder Ridge	USA	Wyoming	North America	UWyo2021	Ideker 2016-A Light In The Dark
AA-98840	980	30	CHARCOAL		-22.7	AMS	-109.5880237	44.52043018	1		48PA2665	Boulder Ridge	USA	Wyoming	North America	UWyo2021	Ideker 2016-A Light In The Dark
Beta-100218	4170	50	CHARCOAL			AMS	-107.68301	43.90503946	1		48WA1181	Elk Head	USA	Wyoming	North America	UWyo2021	Mariah Associates 1996-97
Beta-100219	1050	60	CHARCOAL				-108.6306585	43.04065303	1		48FR3842	Sm-9	USA	Wyoming	North America	UWyo2021	Mariah Associates 1996-97
Beta-100220	1090	60	CHARCOAL			RADIOMETRIC	-108.4425384	43.71906406	1		48HO590	The Sanford	USA	Wyoming	North America	UWyo2021	Mariah Associates 1996-97
Beta-100221	1400	60	CHARCOAL			RADIOMETRIC	-108.4425384	43.71906406	1		48HO590	The Sanford	USA	Wyoming	North America	UWyo2021	Mariah Associates 1996-97
Beta-100222	1240	60	CHARCOAL			RADIOMETRIC	-108.4425384	43.71906406	1		48HO590	The Sanford	USA	Wyoming	North America	UWyo2021	Mariah Associates 1996-97
Beta-100223	1040	60	CHARCOAL			RADIOMETRIC	-108.4425384	43.71906406	1		48HO590	The Sanford	USA	Wyoming	North America	UWyo2021	Mariah Associates 1996-97
Beta-100224	1470	50	CHARCOAL			AMS	-107.9954961	44.52667714	1		48BH2058	S4-10	USA	Wyoming	North America	UWyo2021	Mariah Associates 1996-97
Beta-100225	1190	60	CHARCOAL				-107.68301	43.90503946	1		48WA1167		USA	Wyoming	North America	UWyo2021	Mariah Associates 1996-97
Beta-100226	1300	60	CHARCOAL				-107.9954961	44.52667714	1		48BH2059	S4-11	USA	Wyoming	North America	UWyo2021	Mariah Associates 1996-97
Beta-100227	1440	70	CHARCOAL				-106.7987259	42.9623307	1		48NA2526	Natrona Housepit	USA	Wyoming	North America	UWyo2021	Mariah Associates 1996-97
Beta-100228	4080	70	CHARCOAL			RADIOMETRIC	-106.7987259	42.9623307	1		48NA2526	Natrona Housepit	USA	Wyoming	North America	UWyo2021	Mariah Associates 1996-97
Beta-100229	3840	70	CHARCOAL				-108.6306585	43.04065303	1		48FR3357	Runway 1	USA	Wyoming	North America	UWyo2021	Mariah Associates 1996-97
Beta-100379	1170	60	CHARCOAL				-107.9954961	44.52667714	1		48BH2056	S4-18	USA	Wyoming	North America	UWyo2021	Mariah Associates 1996-97
Beta-100380	1070	60	CHARCOAL				-107.68301	43.90503946	1		48WA1454		USA	Wyoming	North America	UWyo2021	Mariah Associates 1996-97
Beta-100381	3660	100	CHARCOAL				-107.9954961	44.52667714	1		48BH2053	S4-7	USA	Wyoming	North America	UWyo2021	Mariah Associates 1996-97
Beta-100382	1400	60	CHARCOAL				-106.7987259	42.9623307	1		48NA2523		USA	Wyoming	North America	UWyo2021	Mariah Associates 1996-97
Beta-100383	5200	50	CHARCOAL			AMS	-106.7987259	42.9623307	1		48NA2529	Sixmile Draw	USA	Wyoming	North America	UWyo2021	Mariah Associates 1996-97
Beta-100384	1210	70	CHARCOAL				-106.7987259	42.9623307	1		48NA1431	Flying A Ranch	USA	Wyoming	North America	UWyo2021	Mariah Associates 1996-97
Beta-100385	4070	100	CHARCOAL			RADIOMETRIC	-106.7987259	42.9623307	1		48NA1431	Flying A Ranch	USA	Wyoming	North America	UWyo2021	Mariah Associates 1996-97
Beta-100386	3540	100	CHARCOAL			RADIOMETRIC	-107.68301	43.90503946	1		48WA1463	The Nowater Housepit	USA	Wyoming	North America	UWyo2021	Mariah Associates 1996-97
Beta-100387	1150	80	CHARCOAL			RADIOMETRIC	-108.4425384	43.71906406	1		48HO607		USA	Wyoming	North America	UWyo2021	Mariah Associates 1996-97
Beta-100388	1240	50	CHARCOAL				-107.68301	43.90503946	1		48WA1460		USA	Wyoming	North America	UWyo2021	Mariah Associates 1996-97
Beta-100406	1260	70	CHARCOAL				-107.9954961	44.52667714	1		48BH2055	S4-9	USA	Wyoming	North America	UWyo2021	Mariah Associates 1996-97
Beta-100407	1260	70	CHARCOAL				-107.68301	43.90503946	1		48WA1453		USA	Wyoming	North America	UWyo2021	Mariah Associates 1996-97
Beta-100484	900	50	CHARCOAL		-17.2		-108.8796769	41.65957983	1		48SW9251		USA	Wyoming	North America	UWyo2021	Thompson 1997 WWC
Beta-100485	1530	90	UNKNOWN				-108.8796769	41.65957983	1		48SW9251		USA	Wyoming	North America	UWyo2021	Thompson 1997 WWC
Beta-100608	3990	50	CHARCOAL			AMS	-107.68301	43.90503946	1		48WA1459		USA	Wyoming	North America	UWyo2021	Mariah Associates 1996-97
Beta-100609	3350	80	SEDIMENT	BULK SEDIMENT		AMS	-108.4425384	43.71906406	1		48HO764		USA	Wyoming	North America	UWyo2021	Mariah Associates 1996-97
Beta-100610	3060	70	SEDIMENT				-106.7987259	42.9623307	1		48NA2521		USA	Wyoming	North America	UWyo2021	Mariah Associates 1996-97
Beta-100611	4810	70	SEDIMENT				-106.7987259	42.9623307	1		48NA2524		USA	Wyoming	North America	UWyo2021	Mariah Associates 1996-97
Beta-100612	5190	70	SEDIMENT				-106.7987259	42.9623307	1		48NA2530		USA	Wyoming	North America	UWyo2021	Mariah Associates 1996-97
Beta-100724	1580	70	CHARCOAL				-108.6306585	43.04065303	1		48FR1419	Spratt	USA	Wyoming	North America	UWyo2021	Mariah Associates 1996-97
Beta-100725	1740	70	CHARCOAL				-108.6306585	43.04065303	1		48FR1419	Spratt	USA	Wyoming	North America	UWyo2021	Mariah Associates 1996-97
Beta-100726	2240	40	CHARCOAL			AMS	-108.6306585	43.04065303	1		48FR1419	Spratt	USA	Wyoming	North America	UWyo2021	Mariah Associates 1996-97
Beta-100727	1870	60	CHARCOAL				-108.6306585	43.04065303	1		48FR1419	Spratt	USA	Wyoming	North America	UWyo2021	Mariah Associates 1996-97
Beta-100889	1670	80	CHARCOAL		-25	RADIOMETRIC	-108.8796769	41.65957983	1		48SW6926	The Mayfly	USA	Wyoming	North America	UWyo2021	Thompson 1997 WWC
Beta-101365	4190	50	CHARCOAL				-106.7987259	42.9623307	1		48NA157	Carson	USA	Wyoming	North America	UWyo2021	Mariah Associates 1997
Beta-101366	4030	50	CHARCOAL			AMS	-106.7987259	42.9623307	1		48NA157	Carson	USA	Wyoming	North America	UWyo2021	Mariah Associates 1997
Beta-101367	4240	100	CHARCOAL				-106.7987259	42.9623307	1		48NA157	Carson	USA	Wyoming	North America	UWyo2021	Mariah Associates 1997
Beta-101368	4050	70	CHARCOAL				-106.7987259	42.9623307	1		48NA157	Carson	USA	Wyoming	North America	UWyo2021	Mariah Associates 1997
Beta-101369	4000	80	CHARCOAL				-106.7987259	42.9623307	1		48NA157	Carson	USA	Wyoming	North America	UWyo2021	Mariah Associates 1997
Beta-101370	210	60	BONE		-16.1		-104.5699848	44.58858485	1		48CK1416	Ruland Ranch	USA	Wyoming	North America	UWyo2021	Mariah Associates Alva Data Recovery Proj.
Beta-101375	1990	80	BONE		-23.4		-104.5699848	44.58858485	1		48CK1420	Ma779Rw-22	USA	Wyoming	North America	UWyo2021	Mariah Associates Alva Data Recovery Proj.
Beta-101376	690	60	CHARCOAL		-29.7		-104.5699848	44.58858485	1		48CK1420	Ma779Rw-22	USA	Wyoming	North America	UWyo2021	Mariah Associates Alva Data Recovery Proj.
Beta-101378	1970	40	BONE		-19.9		-104.5699848	44.58858485	1		48CK1417	Ma779Rw-19	USA	Wyoming	North America	UWyo2021	Mariah Associates Alva Data Recovery Proj.
Beta-101379	1830	80	CHARCOAL		-25		-104.5699848	44.58858485	1		48CK1417	Ma779Rw-19	USA	Wyoming	North America	UWyo2021	Mariah Associates Alva Data Recovery Proj.
Beta-101380	3510	70	CHARCOAL		-25		-104.5699848	44.58858485	1		48CK1409	Ma779Brm-4 Brm-6	USA	Wyoming	North America	UWyo2021	Mariah Associates Alva Data Recovery Project
Beta-101381	2350	60	BONE	Bone Collagen	-19.2		-104.5699848	44.58858485	1		48CK1409	Ma779Brm-4 Brm-6	USA	Wyoming	North America	UWyo2021	Mariah Associates Alva Data Recovery Proj.
Beta-101382	270	40	BONE		-17.3		-104.5699848	44.58858485	1		48CK1409	Ma779Brm-4 Brm-6	USA	Wyoming	North America	UWyo2021	Mariah Associates Alva Data Recovery Project
Beta-101408	260	50	CHARCOAL				-104.9658424	42.13307718	1		48PL1027		USA	Wyoming	North America	UWyo2021	Reiss Seipp and Heupel 2002
Beta-101409	1050	70	CHARCOAL		-25		-104.9658424	42.13307718	1		48PL1051		USA	Wyoming	North America	UWyo2021	Reiss Seipp and Heupel 2002
Beta-101645	4800	70	CHARCOAL			RADIOMETRIC	-108.4425384	43.71906406	1		48HO608		USA	Wyoming	North America	UWyo2021	Mariah Associates 1997
Beta-101646	4570	90	CHARCOAL			RADIOMETRIC	-108.4425384	43.71906406	1		48HO608		USA	Wyoming	North America	UWyo2021	Mariah Associates 1997
Beta-101647	1370	50	CHARCOAL				-107.9954961	44.52667714	1		48BH1731	Fa91-1Lt-8L	USA	Wyoming	North America	UWyo2021	Mariah Associates 1997
Beta-101648	1490	60	CHARCOAL				-107.9954961	44.52667714	1		48BH1731	Fa91-1Lt-8L	USA	Wyoming	North America	UWyo2021	Mariah Associates 1997
Beta-101649	1100	50	CHARCOAL				-108.6306585	43.04065303	1		48FR3356	Philip	USA	Wyoming	North America	UWyo2021	Mariah Associates 1997
Beta-101650	1560	40	CHARCOAL	Wood Charcoal			-106.7987259	42.9623307	1		48HO656		USA	Wyoming	North America	UWyo2021	Mariah Associates 1997
Beta-101651	5750	60	CHARCOAL			AMS	-108.4425384	43.71906406	1		48HO656		USA	Wyoming	North America	UWyo2021	Mariah Associates 1997
Beta-101652	3740	70	SEDIMENT	BULK SEDIMENT			-108.4425384	43.71906406	1		48HO656		USA	Wyoming	North America	UWyo2021	Mariah Associates 1997
Beta-101653	580	60	CHARCOAL			RADIOMETRICPLUS	-106.7987259	42.9623307	1		48NA1425	The Carter	USA	Wyoming	North America	UWyo2021	Mariah Associates 1997
Beta-102033	6620	60	UNKNOWN				-109.9149275	42.76705654	1		48SU2094	Mckeva Ryka	USA	Wyoming	North America	UWyo2021	Mckern and Current 2002 Arch Inves. Of The Mckeva Ryka Siteâ€¦
Beta-102034	6050	60	UNKNOWN				-109.9149275	42.76705654	1		48SU2094	Mckeva Ryka	USA	Wyoming	North America	UWyo2021	Mckern and Current 2002 Arch Inves. Of The Mckeva Ryka Siteâ€¦
Beta-102035	5990	60	UNKNOWN				-109.9149275	42.76705654	1		48SU2094	Mckeva Ryka	USA	Wyoming	North America	UWyo2021	Mckern and Current 2002 Arch Inves. Of The Mckeva Ryka Siteâ€¦
Beta-102036	6600	90	UNKNOWN				-109.9149275	42.76705654	1		48SU2094	Mckeva Ryka	USA	Wyoming	North America	UWyo2021	Mckern and Current 2002 Arch Inves. Of The Mckeva Ryka Siteâ€¦
Beta-102155	1800	70	CHARCOAL				-110.6560293	42.26408558	1		48LN3208		USA	Wyoming	North America	UWyo2021	WY SHPO 14C Database
Beta-102569	3280	70	SEDIMENT	Organic Sediment	-25		-108.8796769	41.65957983	1		48SW10248		USA	Wyoming	North America	UWyo2021	WY SHPO 14C Database
Beta-102976	1880	80	CHARCOAL		-25		-104.5699848	44.58858485	1		48CK1409	Ma779Brm-4 Brm-6	USA	Wyoming	North America	UWyo2021	Mariah Associates Alva Data Recovery Proj.
Beta-102977	3290	40	BONE		-20.6		-104.5699848	44.58858485	1		48CK1409	Ma779Brm-4 Brm-6	USA	Wyoming	North America	UWyo2021	Mariah Associates Alva Data Recovery Proj.
Beta-103169	120	60	CHARCOAL				-108.8796769	41.65957983	1		48SW10888		USA	Wyoming	North America	UWyo2021	Thompson 1997 WWC
Beta-104898	1320	50	CHARCOAL		-25	RADIOMETRIC	-109.5880237	44.52043018	1		48PA1831		USA	Wyoming	North America	UWyo2021	Ruebelmann 1997
Beta-107003	2660	170	UNKNOWN		-25		-106.9307667	41.69465016	1		48CR313		USA	Wyoming	North America	UWyo2021	WY SHPO 14C Database
Beta-107383	3440	60	UNKNOWN		-25	RADIOMETRIC	-106.9307667	41.69465016	1		48CR6147	Aec95-155-01	USA	Wyoming	North America	UWyo2021	WY SHPO Site File
Beta-107384	3330	60	CHARCOAL		-25	RADIOMETRIC	-106.9307667	41.69465016	1		48CR6147	Aec85-155-01	USA	Wyoming	North America	UWyo2021	WY SHPO 14C Database
Beta-107385	2870	60	CHARCOAL		-25	RADIOMETRIC	-106.9307667	41.69465016	1		48CR6147	Aec85-155-01	USA	Wyoming	North America	UWyo2021	WY SHPO 14C Database
Beta-107386	2030	60	CHARCOAL		-25	RADIOMETRIC	-106.9307667	41.69465016	1		48CR6147	Aec85-155-01	USA	Wyoming	North America	UWyo2021	WY SHPO 14C Database
Beta-107545	2130	50	CHARCOAL		-26.2	AMS	-105.548405	44.24835148	1		48CA2631	Ma482-102 / Bony Bison	USA	Wyoming	North America	UWyo2021	Munson et al 1999
Beta-107621	3770	70	UNKNOWN				-108.8796769	41.65957983	1		48SW11695		USA	Wyoming	North America	UWyo2021	Current 1998 97-162-S1
Beta-107624	4790	60	UNKNOWN		-25		-106.9307667	41.69465016	1		48CR313		USA	Wyoming	North America	UWyo2021	WY SHPO 14C Database
Beta-107966	6660	60	CHARCOAL				-109.9149275	42.76705654	1		48SU2324	Jonah'S House	USA	Wyoming	North America	UWyo2021	WY SHPO Site File
Beta-108583	1080	50	CHARCOAL				-107.9954961	44.52667714	1		48BH346	Beehive	USA	Wyoming	North America	UWyo2021	Hall 1998
Beta-108584	1080	60	CHARCOAL				-107.9954961	44.52667714	1		48BH346	Beehive	USA	Wyoming	North America	UWyo2021	Hall 1998
Beta-108598	3400	60	SEDIMENT		-24.7		-105.548405	44.24835148	1		48CA1366	Harrier Nest	USA	Wyoming	North America	UWyo2021	WY SHPO 14C Database
Beta-109681	1530	60	CHARCOAL		-25		-108.8796769	41.65957983	1		48SW5083		USA	Wyoming	North America	UWyo2021	Thompson 1997 WWC
Beta-109682	1070	50	CHARCOAL				-108.8796769	41.65957983	1		48SW11251		USA	Wyoming	North America	UWyo2021	Thompson 1997 WWC
Beta-109729	3880	120	CHARCOAL		-25	RADIOMETRIC	-106.9307667	41.69465016	1		48CR6892	Aec-97-117.02	USA	Wyoming	North America	UWyo2021	Yates Production Company Restaked Baldy Butte #5 Monitor Of Construction and Feature Salvage
Beta-109731	5010	70	SEDIMENT		-25		-109.9149275	42.76705654	1		48SU2577		USA	Wyoming	North America	UWyo2021	WY SHPO 14C Database
Beta-109732	5600	70	SEDIMENT		-25		-109.9149275	42.76705654	1		48SU2577		USA	Wyoming	North America	UWyo2021	WY SHPO 14C Database
Beta-109733	4720	60	SEDIMENT		-25		-109.9149275	42.76705654	1		48SU2577		USA	Wyoming	North America	UWyo2021	WY SHPO 14C Database
Beta-109907	2860	60	CHARCOAL				-108.8796769	41.65957983	1		48SW81		USA	Wyoming	North America	UWyo2021	Eakin 1997 Wyoming Cultural Properties Form for site 48SW81 WDOT Green River-Manilla Project
Beta-109908	2600	70	CHARCOAL				-108.8796769	41.65957983	1		48SW11452		USA	Wyoming	North America	UWyo2021	Eakin 1997 Wyoming Cultural Properties Form for site 48SW81 WDOT Green River-Manilla Project
Beta-110411	4160	60	CHARCOAL			AMS	-107.68301	43.90503946	1		48WA1181	Elk Head	USA	Wyoming	North America	UWyo2021	Mariah 1998
Beta-110412	4200	70	CHARCOAL			RADIOMETRIC	-106.7987259	42.9623307	1		48NA1431	Flying A Ranch	USA	Wyoming	North America	UWyo2021	Mariah 1998
Beta-110413	4350	80	CHARCOAL			RADIOMETRIC	-106.7987259	42.9623307	1		48NA1431	Flying A Ranch	USA	Wyoming	North America	UWyo2021	Mariah 1998
Beta-110883	180	50	CHARCOAL		-25		-104.5699848	44.58858485	1		48CK1410	Ma779Brm-5	USA	Wyoming	North America	UWyo2021	Mariah Associates Alva Data Recovery Proj.
Beta-110924	5430	170	CHARCOAL				-106.7987259	42.9623307	1		48NA2529	Sixmile Draw	USA	Wyoming	North America	UWyo2021	Mariah 1998
Beta-110970	7310	80	BONE				-105.7240241	41.65448036	1		48AB1	The China Wall	USA	Wyoming	North America	UWyo2021	WY SHPO 14C Database
Beta-111537	3680	60	CHARCOAL			RADIOMETRIC	-107.68301	43.90503946	1		48WA1181	Elk Head	USA	Wyoming	North America	UWyo2021	Mariah 1998
Beta-111538	3510	130	CHARCOAL			RADIOMETRIC	-107.68301	43.90503946	1		48WA1181	Elk Head	USA	Wyoming	North America	UWyo2021	Mariah 1998
Beta-111539	3930	70	CHARCOAL			RADIOMETRIC	-107.68301	43.90503946	1		48WA1181	Elk Head	USA	Wyoming	North America	UWyo2021	Mariah 1998
Beta-111540	4100	70	CHARCOAL			AMS	-107.68301	43.90503946	1		48WA1181	Elk Head	USA	Wyoming	North America	UWyo2021	Mariah 1998
Beta-111541	3870	70	CHARCOAL			AMS	-107.68301	43.90503946	1		48WA1181	Elk Head	USA	Wyoming	North America	UWyo2021	Mariah 1998
Beta-111542	3820	70	CHARCOAL			AMS	-107.68301	43.90503946	1		48WA1181	Elk Head	USA	Wyoming	North America	UWyo2021	Mariah 1998
Beta-111612	4840	70	SEDIMENT	Organic Sediment	-25	RADIOMETRIC	-110.6560293	42.26408558	1		48LN3423		USA	Wyoming	North America	UWyo2021	Thompson 1998 WWC 970350
Beta-111613	4460	80	SEDIMENT	Organic Sediment			-109.9149275	42.76705654	1		48SU2639		USA	Wyoming	North America	UWyo2021	Thompson 1998 WWC
Beta-111631	5480	70	SEDIMENT	Organic Sediment	-25	RADIOMETRIC	-108.6306585	43.04065303	1		48FR3822	Wy-44-96-35	USA	Wyoming	North America	UWyo2021	University Of Wyoming
Beta-111632	6790	80	SEDIMENT	Organic Sediment	-25	RADIOMETRIC	-108.6306585	43.04065303	1		48FR3822	Wy-44-96-35	USA	Wyoming	North America	UWyo2021	University Of Wyoming
Beta-111724	7070	60	SEDIMENT				-105.7240241	41.65448036	1		48AB1	The China Wall	USA	Wyoming	North America	UWyo2021	WY SHPO 14C Database
Beta-111725	7070	80	SEDIMENT				-105.7240241	41.65448036	1		48AB1	The China Wall	USA	Wyoming	North America	UWyo2021	WY SHPO 14C Database
Beta-111726	7060	70	SEDIMENT				-105.7240241	41.65448036	1		48AB1	The China Wall	USA	Wyoming	North America	UWyo2021	WY SHPO 14C Database
Beta-111727	7340	90	SEDIMENT				-105.7240241	41.65448036	1		48AB1	The China Wall	USA	Wyoming	North America	UWyo2021	WY SHPO 14C Database
Beta-111728	6970	90	SEDIMENT				-105.7240241	41.65448036	1		48AB1	The China Wall	USA	Wyoming	North America	UWyo2021	WY SHPO 14C Database
Beta-111729	6980	80	SEDIMENT				-105.7240241	41.65448036	1		48AB1	The China Wall	USA	Wyoming	North America	UWyo2021	WY SHPO 14C Database
Beta-112096	6900	50	SEDIMENT				-105.7240241	41.65448036	1		48AB1	The China Wall	USA	Wyoming	North America	UWyo2021	WY SHPO 14C Database
Beta-112179	4070	50	CHARCOAL			AMS	-106.7987259	42.9623307	1		48NA1431	Flying A Ranch	USA	Wyoming	North America	UWyo2021	Mariah 1998
Beta-112180	4110	50	CHARCOAL			AMS	-106.7987259	42.9623307	1		48NA1431	Flying A Ranch	USA	Wyoming	North America	UWyo2021	Mariah 1998
Beta-112181	4110	50	CHARCOAL			AMS	-106.7987259	42.9623307	1		48NA1431	Flying A Ranch	USA	Wyoming	North America	UWyo2021	Mariah 1998
Beta-112182	4120	50	CHARCOAL			AMS	-106.7987259	42.9623307	1		48NA1431	Flying A Ranch	USA	Wyoming	North America	UWyo2021	Mariah 1998
Beta-112183	4130	60	CHARCOAL			AMS	-106.7987259	42.9623307	1		48NA1431	Flying A Ranch	USA	Wyoming	North America	UWyo2021	Mariah 1998
Beta-112184	4250	60	CHARCOAL			RADIOMETRIC	-106.7987259	42.9623307	1		48NA1431	Flying A Ranch	USA	Wyoming	North America	UWyo2021	Mariah 1998
Beta-112185	4110	50	CHARCOAL			AMS	-106.7987259	42.9623307	1		48NA1431	Flying A Ranch	USA	Wyoming	North America	UWyo2021	Mariah 1998
Beta-112186	3870	50	CHARCOAL			AMS	-106.7987259	42.9623307	1		48NA2526	Natrona Housepit	USA	Wyoming	North America	UWyo2021	Mariah 1998
Beta-112187	3820	50	CHARCOAL			AMS	-106.7987259	42.9623307	1		48NA2526	Natrona Housepit	USA	Wyoming	North America	UWyo2021	Mariah 1998
Beta-112188	3870	50	CHARCOAL			AMS	-106.7987259	42.9623307	1		48NA2526	Natrona Housepit	USA	Wyoming	North America	UWyo2021	Mariah 1998
Beta-112189	3830	50	CHARCOAL				-106.7987259	42.9623307	1		48NA2526	Natrona Housepit	USA	Wyoming	North America	UWyo2021	Mariah 1998
Beta-112190	3910	50	CHARCOAL			AMS	-106.7987259	42.9623307	1		48NA2526	Natrona Housepit	USA	Wyoming	North America	UWyo2021	Mariah 1998
Beta-112191	4840	50	CHARCOAL			AMS	-106.7987259	42.9623307	1		48NA2526	Natrona Housepit	USA	Wyoming	North America	UWyo2021	Mariah 1998
Beta-112192	5550	50	CHARCOAL				-106.7987259	42.9623307	1		48NA2529	Sixmile Draw	USA	Wyoming	North America	UWyo2021	Mariah 1998
Beta-112193	5200	60	CHARCOAL				-106.7987259	42.9623307	1		48NA2529	Sixmile Draw	USA	Wyoming	North America	UWyo2021	Mariah 1998
Beta-112194	5400	60	CHARCOAL				-106.7987259	42.9623307	1		48NA2529	Sixmile Draw	USA	Wyoming	North America	UWyo2021	Mariah 1998
Beta-112195	4200	50	CHARCOAL				-106.7987259	42.9623307	1		48NA2529	Sixmile Draw	USA	Wyoming	North America	UWyo2021	Mariah 1998
Beta-112279	1550	80	CHARCOAL		-25		-107.9954961	44.52667714	1		48BH2098	Tf97-2-56	USA	Wyoming	North America	UWyo2021	WY SHPO 14C Database
Beta-112280	1280	90	CHARCOAL		-25		-107.9954961	44.52667714	1		48BH2955	Tf97-46-1	USA	Wyoming	North America	UWyo2021	WY SHPO 14C Database
Beta-112281	1280	70	CHARCOAL		-25		-107.9954961	44.52667714	1		48BH2956	Tf97-46-2	USA	Wyoming	North America	UWyo2021	WY SHPO Site File
Beta-112282	1100	60	CHARCOAL		-25		-107.9954961	44.52667714	1		48BH2956	Tf97-46-2	USA	Wyoming	North America	UWyo2021	WY SHPO Site File
Beta-112283	4480	80	CHARCOAL		-25		-107.9954961	44.52667714	1		48BH2956	Tf97-46-2	USA	Wyoming	North America	UWyo2021	WY SHPO Site File
Beta-112284	1160	50	CHARCOAL		-25		-107.9954961	44.52667714	1		48BH2035	Tf96-43-1	USA	Wyoming	North America	UWyo2021	WY SHPO 14C Database
Beta-112450	1590	30	UNKNOWN			RADIOMETRIC	-109.9149275	42.76705654	1		48SU1348		USA	Wyoming	North America	UWyo2021	Metcalf 1997
Beta-112456	1200	90	CHARCOAL				-107.68301	43.90503946	1		48WA1460		USA	Wyoming	North America	UWyo2021	Mariah 1998
Beta-112457	1830	80	CHARCOAL			RADIOMETRIC	-107.68301	43.90503946	1		48WA1181	Elk Head	USA	Wyoming	North America	UWyo2021	Mariah 1998
Beta-112458	3780	40	CHARCOAL			AMS	-107.68301	43.90503946	1		48WA1181	Elk Head	USA	Wyoming	North America	UWyo2021	Mariah 1998
Beta-112459	3830	120	CHARCOAL			RADIOMETRIC	-107.68301	43.90503946	1		48WA1181	Elk Head	USA	Wyoming	North America	UWyo2021	Mariah 1998
Beta-112460	4030	40	CHARCOAL			AMS	-107.68301	43.90503946	1		48WA1181	Elk Head	USA	Wyoming	North America	UWyo2021	Mariah 1998
Beta-112613	1080	80	CHARCOAL			AMS	-106.7987259	42.9623307	1		48NA1431	Flying A Ranch	USA	Wyoming	North America	UWyo2021	Mariah 1998
Beta-112614	1220	50	CHARCOAL			AMS	-106.7987259	42.9623307	1		48NA1431	Flying A Ranch	USA	Wyoming	North America	UWyo2021	Mariah 1998
Beta-112615	4060	50	CHARCOAL			AMS	-106.7987259	42.9623307	1		48NA1431	Flying A Ranch	USA	Wyoming	North America	UWyo2021	Mariah 1998
Beta-112616	4360	80	CHARCOAL			RADIOMETRIC	-106.7987259	42.9623307	1		48NA1431	Flying A Ranch	USA	Wyoming	North America	UWyo2021	Mariah 1998
Beta-112617	4160	120	CHARCOAL			RADIOMETRIC	-106.7987259	42.9623307	1		48NA1431	Flying A Ranch	USA	Wyoming	North America	UWyo2021	Mariah 1998
Beta-112618	6650	70	CHARCOAL			AMS	-106.7987259	42.9623307	1		48NA1431	Flying A Ranch	USA	Wyoming	North America	UWyo2021	Mariah 1998
Beta-112619	3700	60	CHARCOAL				-108.6306585	43.04065303	1		48FR3357	Runway 1	USA	Wyoming	North America	UWyo2021	Mariah 1998
Beta-112620	5420	60	CHARCOAL				-106.7987259	42.9623307	1		48NA2529	Sixmile Draw	USA	Wyoming	North America	UWyo2021	Mariah 1998
Beta-112621	1260	60	CHARCOAL			RADIOMETRIC	-108.4425384	43.71906406	1		48HO590	The Sanford	USA	Wyoming	North America	UWyo2021	Mariah 1998
Beta-112622	3760	80	CHARCOAL			AMS	-107.68301	43.90503946	1		48WA1463	The Nowater Housepit	USA	Wyoming	North America	UWyo2021	Mariah 1998
Beta-112623	4440	80	CHARCOAL			RADIOMETRIC	-107.68301	43.90503946	1		48WA1463	The Nowater Housepit	USA	Wyoming	North America	UWyo2021	Mariah 1998
Beta-112624	3910	80	CHARCOAL			AMS	-107.68301	43.90503946	1		48WA1463	The Nowater Housepit	USA	Wyoming	North America	UWyo2021	Mariah 1998
Beta-112625	3870	80	CHARCOAL			RADIOMETRIC	-107.68301	43.90503946	1		48WA1463	The Nowater Housepit	USA	Wyoming	North America	UWyo2021	Mariah 1998
Beta-112626	3680	70	CHARCOAL			RADIOMETRIC	-107.68301	43.90503946	1		48WA1463	The Nowater Housepit	USA	Wyoming	North America	UWyo2021	Mariah 1998
Beta-112627	3860	50	CHARCOAL			AMS	-107.68301	43.90503946	1		48WA1463	The Nowater Housepit	USA	Wyoming	North America	UWyo2021	Mariah 1998
Beta-112628	5030	150	CHARCOAL			RADIOMETRIC	-107.68301	43.90503946	1		48WA1463	The Nowater Housepit	USA	Wyoming	North America	UWyo2021	Mariah 1998
Beta-112629	3990	140	CHARCOAL			RADIOMETRIC	-107.68301	43.90503946	1		48WA1463	The Nowater Housepit	USA	Wyoming	North America	UWyo2021	Mariah 1998
Beta-112630	3970	80	CHARCOAL			RADIOMETRIC	-107.68301	43.90503946	1		48WA1463	The Nowater Housepit	USA	Wyoming	North America	UWyo2021	Mariah 1998
Beta-113539	6450	80	CHARCOAL				-109.9149275	42.76705654	1		48SU261		USA	Wyoming	North America	UWyo2021	WY SHPO 14C Database
Beta-113540	5950	70	CHARCOAL				-109.9149275	42.76705654	1		48SU261		USA	Wyoming	North America	UWyo2021	WY SHPO 14C Database
Beta-113541	6590	80	CHARCOAL				-109.9149275	42.76705654	1		48SU262		USA	Wyoming	North America	UWyo2021	WY SHPO 14C Database
Beta-113542	3650	70	CHARCOAL				-109.9149275	42.76705654	1		48SU262		USA	Wyoming	North America	UWyo2021	WY SHPO 14C Database
Beta-113543	4850	80	CHARCOAL				-109.9149275	42.76705654	1		48SU262		USA	Wyoming	North America	UWyo2021	WY SHPO 14C Database
Beta-113544	3740	70	SEDIMENT				-109.9149275	42.76705654	1		48SU2717		USA	Wyoming	North America	UWyo2021	WY SHPO 14C Database
Beta-113545	6110	70	SEDIMENT				-109.9149275	42.76705654	1		48SU2718		USA	Wyoming	North America	UWyo2021	WY SHPO 14C Database
Beta-113698	1340	70	CHARCOAL				-109.9149275	42.76705654	1		48SU1361		USA	Wyoming	North America	UWyo2021	Hoefer 1997
Beta-113700	3550	70	SEDIMENT				-109.9149275	42.76705654	1		48SU2720		USA	Wyoming	North America	UWyo2021	Hoefer 1997
Beta-11427	4380	200	CHARCOAL				-108.8796769	41.65957983	1		48SW5175	The Sweetwater Creek	USA	Wyoming	North America	UWyo2021	Newberry and Harrison 1986
Beta-114591	1700	50	CHARCOAL				-106.9307667	41.69465016	1		48CR6218		USA	Wyoming	North America	UWyo2021	WY SHPO Site File
Beta-114592	1360	60	CHARCOAL				-106.9307667	41.69465016	1		48CR6218		USA	Wyoming	North America	UWyo2021	WY SHPO Site File
Beta-114928	7050	60	SEDIMENT				-105.7240241	41.65448036	1		48AB1	The China Wall	USA	Wyoming	North America	UWyo2021	WY SHPO 14C Database
Beta-115068	1490	70	UNKNOWN				-108.8796769	41.65957983	1		48SW11690		USA	Wyoming	North America	UWyo2021	Current 1998
Beta-115096	1770	90	CHARCOAL				-108.8796769	41.65957983	1		48SW11688		USA	Wyoming	North America	UWyo2021	Current 1998
Beta-115097	1100	60	UNKNOWN				-108.8796769	41.65957983	1		48SW11689		USA	Wyoming	North America	UWyo2021	Current 1998
Beta-115098	1490	70	UNKNOWN				-108.8796769	41.65957983	1		48SW11690		USA	Wyoming	North America	UWyo2021
Beta-115099	1990	80	UNKNOWN				-108.8796769	41.65957983	1		48SW11691		USA	Wyoming	North America	UWyo2021	Current 1998
Beta-115100	4010	60	UNKNOWN				-108.8796769	41.65957983	1		48SW11692		USA	Wyoming	North America	UWyo2021	Current 1998
Beta-115101	3140	60	UNKNOWN				-108.8796769	41.65957983	1		48SW11693		USA	Wyoming	North America	UWyo2021	Current 1998
Beta-115102	3130	60	UNKNOWN				-108.8796769	41.65957983	1		48SW2592		USA	Wyoming	North America	UWyo2021	Current 1998
Beta-115103	2450	70	UNKNOWN				-108.8796769	41.65957983	1		48SW2592		USA	Wyoming	North America	UWyo2021	Current 1998
Beta-115104	4640	80	UNKNOWN				-108.8796769	41.65957983	1		48SW11694		USA	Wyoming	North America	UWyo2021	Current 1998
Beta-115105	4540	60	UNKNOWN				-108.8796769	41.65957983	1		48SW9216	Pelvis Shelter	USA	Wyoming	North America	UWyo2021	Current 1998
Beta-115106	3820	60	UNKNOWN				-108.8796769	41.65957983	1		48SW9216	Pelvis Shelter	USA	Wyoming	North America	UWyo2021	Current 1998
Beta-115107	200	50	CHARCOAL				-108.8796769	41.65957983	1		48SW2590	Maxon Ranch	USA	Wyoming	North America	UWyo2021	Current 1998
Beta-115108	520	80	CHARCOAL				-108.8796769	41.65957983	1		48SW2590	Maxon Ranch	USA	Wyoming	North America	UWyo2021	Current 1998
Beta-115109	1980	50	CHARCOAL				-108.8796769	41.65957983	1		48SW2590	Maxon Ranch	USA	Wyoming	North America	UWyo2021	Current 1998
Beta-115110	3530	60	CHARCOAL				-108.8796769	41.65957983	1		48SW2590	Maxon Ranch	USA	Wyoming	North America	UWyo2021	Current 1998
Beta-115111	5820	70	UNKNOWN				-109.9149275	42.76705654	1		48SU2322		USA	Wyoming	North America	UWyo2021	Current 1998 970188
Beta-115112	6870	60	UNKNOWN				-109.9149275	42.76705654	1		48SU2323		USA	Wyoming	North America	UWyo2021	Current 1998 970188
Beta-115113	5630	80	UNKNOWN				-109.9149275	42.76705654	1		48SU2323		USA	Wyoming	North America	UWyo2021	Current 1998 90199
Beta-115114	6360	60	SEDIMENT	charcoal-stained fill			-109.9149275	42.76705654	1		48SU2324	Jonah'S House	USA	Wyoming	North America	UWyo2021	Current 1998 970188
Beta-115115	5780	60	UNKNOWN				-109.9149275	42.76705654	1		48SU		USA	Wyoming	North America	UWyo2021	Current 1998
Beta-115116	5840	80	UNKNOWN				-109.9149275	42.76705654	1		48SU		USA	Wyoming	North America	UWyo2021	Current 1998
Beta-115117	3270	50	CHARCOAL				-109.9149275	42.76705654	1		48SU2276		USA	Wyoming	North America	UWyo2021	Current 1998 971035-2 970204
Beta-115119	3730	70	UNKNOWN				-109.9149275	42.76705654	1		48SU2325		USA	Wyoming	North America	UWyo2021	Current 1998 970188
Beta-115120	5040	70	UNKNOWN				-109.9149275	42.76705654	1		48SU2325		USA	Wyoming	North America	UWyo2021	Current 1998 970188
Beta-115121	2910	70	SEDIMENT				-109.9149275	42.76705654	1		48SU2747		USA	Wyoming	North America	UWyo2021	Current 1998 970356
Beta-115122	2740	60	UNKNOWN				-109.9149275	42.76705654	1		48SU2748		USA	Wyoming	North America	UWyo2021	Current 1998
Beta-115123	1400	70	SEDIMENT				-109.9149275	42.76705654	1		48SU2749		USA	Wyoming	North America	UWyo2021	Current 1998 970330
Beta-115124	3990	70	SEDIMENT				-109.9149275	42.76705654	1		48SU2749		USA	Wyoming	North America	UWyo2021	Current 1998 970330
Beta-115125	5310	70	UNKNOWN				-109.9149275	42.76705654	1		48SU2325		USA	Wyoming	North America	UWyo2021	Current 1998 970188
Beta-115126	5550	70	UNKNOWN				-109.9149275	42.76705654	1		48SU2325		USA	Wyoming	North America	UWyo2021	Current 1998 970188
Beta-115127	6200	80	UNKNOWN				-109.9149275	42.76705654	1		48SU2315		USA	Wyoming	North America	UWyo2021	Current 1998 970179
Beta-115128	5790	70	UNKNOWN				-109.9149275	42.76705654	1		48SU2316		USA	Wyoming	North America	UWyo2021	Current 1998 970179
Beta-115129	6000	60	UNKNOWN				-109.9149275	42.76705654	1		48SU2317		USA	Wyoming	North America	UWyo2021	Current 1998 970179
Beta-115130	5990	80	UNKNOWN				-109.9149275	42.76705654	1		48SU2315		USA	Wyoming	North America	UWyo2021	Current 1998 970179
Beta-115131	6070	50	UNKNOWN				-109.9149275	42.76705654	1		48SU2316		USA	Wyoming	North America	UWyo2021	Current 1998 970179
Beta-115132	1460	60	CHARCOAL				-109.9149275	42.76705654	1		48SU1876		USA	Wyoming	North America	UWyo2021	WY SHPO Site File
Beta-115133	1670	60	CHARCOAL				-109.9149275	42.76705654	1		48SU1876		USA	Wyoming	North America	UWyo2021	WY SHPO Site File
Beta-115134	1210	60	CHARCOAL				-109.9149275	42.76705654	1		48SU1876		USA	Wyoming	North America	UWyo2021	WY SHPO Site File
Beta-115135	1660	60	CHARCOAL				-109.9149275	42.76705654	1		48SU1876		USA	Wyoming	North America	UWyo2021	WY SHPO Site File
Beta-115136	1630	60	CHARCOAL				-109.9149275	42.76705654	1		48SU1876		USA	Wyoming	North America	UWyo2021	WY SHPO Site File
Beta-115137	4680	70	UNKNOWN				-109.9149275	42.76705654	1		48SU2189		USA	Wyoming	North America	UWyo2021	Current 1998 970355
Beta-115138	4800	50	UNKNOWN				-109.9149275	42.76705654	1		48SU2316		USA	Wyoming	North America	UWyo2021	Current 1998 970179
Beta-115139	6140	60	UNKNOWN				-109.9149275	42.76705654	1		48SU2315		USA	Wyoming	North America	UWyo2021	Current 1998 970179
Beta-115140	6100	50	UNKNOWN				-109.9149275	42.76705654	1		48SU2317		USA	Wyoming	North America	UWyo2021	Current 1998 970179
Beta-115141	7010	60	UNKNOWN				-109.9149275	42.76705654	1		48SU2317		USA	Wyoming	North America	UWyo2021	Current 1998 970179
Beta-115146	6980	80	UNKNOWN				-109.9149275	42.76705654	1		48SU2315		USA	Wyoming	North America	UWyo2021	Current 1998 970179
Beta-115147	5910	80	UNKNOWN				-109.9149275	42.76705654	1		48SU2322		USA	Wyoming	North America	UWyo2021	Current 1998 970188
Beta-115148	6040	80	UNKNOWN				-109.9149275	42.76705654	1		48SU2322		USA	Wyoming	North America	UWyo2021	Current 1998 970188
Beta-115149	3860	70	SEDIMENT				-109.9149275	42.76705654	1		48SU2772		USA	Wyoming	North America	UWyo2021	Current 1998 970267
Beta-115150	4280	70	UNKNOWN				-109.9149275	42.76705654	1		48SU2582		USA	Wyoming	North America	UWyo2021	Current 1998 970290
Beta-115151	1970	70	CHARCOAL				-109.9149275	42.76705654	1		48SU2760		USA	Wyoming	North America	UWyo2021	Current 1998 970161
Beta-115152	5950	130	UNKNOWN				-109.9149275	42.76705654	1		48SU2764		USA	Wyoming	North America	UWyo2021	Current 1998 970181
Beta-115153	3380	70	UNKNOWN				-109.9149275	42.76705654	1		48SU2582		USA	Wyoming	North America	UWyo2021	Current 1998 970290
Beta-115154	3070	70	UNKNOWN				-109.9149275	42.76705654	1		48SU2762		USA	Wyoming	North America	UWyo2021	Current 1998 970290
Beta-115463	1430	90	CHARCOAL		-26.6	RADIOMETRIC	-105.548405	44.24835148	1		48CA960	2393-2	USA	Wyoming	North America	UWyo2021	Munson et al 1999; 991954-A
Beta-115464	400	60	CHARCOAL		-26.5	AMS	-105.548405	44.24835148	1		48CA960	2393-2	USA	Wyoming	North America	UWyo2021	Munson et al 1999; 991954-A
Beta-115465	2120	70	CHARCOAL		-25.2	RADIOMETRIC	-105.548405	44.24835148	1		48CA960	2393-2	USA	Wyoming	North America	UWyo2021	Munson et al 1999; 991954-A
Beta-115466	950	60	CHARCOAL		-11.9	RADIOMETRIC	-105.548405	44.24835148	1		48CA960	2393-2	USA	Wyoming	North America	UWyo2021	Munson et al 1999; 991954-A
Beta-115467	2460	50	CHARCOAL		-22	AMS	-105.548405	44.24835148	1		48CA960	2393-2	USA	Wyoming	North America	UWyo2021	Munson et al 1999; 991954-A
Beta-115468	2360	50	CHARCOAL		-26.1	AMS	-105.548405	44.24835148	1		48CA960	2393-2	USA	Wyoming	North America	UWyo2021	Munson et al 1999; 991954-A
Beta-115469	860	40	CHARCOAL		-23.6	AMS	-105.548405	44.24835148	1		48CA960	2393-2	USA	Wyoming	North America	UWyo2021	Munson et al 1999; 991954-A
Beta-115470	770	40	CHARCOAL		-25.9	AMS	-105.548405	44.24835148	1		48CA960	2393-2	USA	Wyoming	North America	UWyo2021	Munson et al 1999; 991954-A
Beta-115471	2080	50	CHARCOAL		-26.4	AMS	-105.548405	44.24835148	1		48CA960	2393-2	USA	Wyoming	North America	UWyo2021	Munson et al 1999; 991954-A
Beta-115583	1310	70	CHARCOAL		-26.6	RADIOMETRIC	-105.548405	44.24835148	1		48CA2635	Running Elk	USA	Wyoming	North America	UWyo2021	Munson et al 1999; 991954-A
Beta-115584	1310	80	CHARCOAL		-26.9	RADIOMETRIC	-105.548405	44.24835148	1		48CA2635	Running Elk	USA	Wyoming	North America	UWyo2021	Munson et al 1999; 991954-A
Beta-115585	2260	50	CHARCOAL		-25.9	AMS	-105.548405	44.24835148	1		48CA2635	Running Elk	USA	Wyoming	North America	UWyo2021	Munson et al 1999; 991954-A
Beta-115754	970	50	CHARCOAL				-108.6306585	43.04065303	1		48FR3123	Sand Draw Dump	USA	Wyoming	North America	UWyo2021	Walker 1999- 48Dr3123 The Sand Draw Dump Site
Beta-115755	1040	50	CHARCOAL				-108.6306585	43.04065303	1		48FR3123	Sand Draw Dump	USA	Wyoming	North America	UWyo2021	Walker 1999- 48Dr3123 The Sand Draw Dump Site
Beta-115756	1880	60	CHARCOAL				-108.6306585	43.04065303	1		48FR3123	Sand Draw Dump	USA	Wyoming	North America	UWyo2021	Walker 1999- 48Dr3123 The Sand Draw Dump Site
Beta-116896	90	50	CHARCOAL				-109.5880237	44.52043018	1		48PA1981		USA	Wyoming	North America	UWyo2021	Eakin 1998
Beta-116912	1430	80	CHARCOAL				-108.8796769	41.65957983	1		48SW11392		USA	Wyoming	North America	UWyo2021
Beta-116913	1000	70	CHARCOAL				-108.8796769	41.65957983	1		48SW11392		USA	Wyoming	North America	UWyo2021
Beta-116914	1170	70	CHARCOAL				-108.8796769	41.65957983	1		48SW11392		USA	Wyoming	North America	UWyo2021
Beta-116915	1240	60	CHARCOAL				-108.8796769	41.65957983	1		48SW11392		USA	Wyoming	North America	UWyo2021
Beta-116916	1300	60	CHARCOAL				-108.8796769	41.65957983	1		48SW11392		USA	Wyoming	North America	UWyo2021
Beta-117343	910	60	CHARCOAL		-25	RADIOMETRIC	-107.9954961	44.52667714	1		48BH2244	Tf97-2-120	USA	Wyoming	North America	UWyo2021	WY SHPO 14C Database
Beta-118299	910	60	CHARCOAL		-25	RADIOMETRIC	-108.8796769	41.65957983	1		48SW11558		USA	Wyoming	North America	UWyo2021	WY SHPO 14C Database
Beta-118359	1410	90	CHARCOAL		-25		-104.9658424	42.13307718	1		48PL916		USA	Wyoming	North America	UWyo2021	Reiss Seipp and Heupel 2002
Beta-118360	1230	60	CHARCOAL		-25		-104.9658424	42.13307718	1		48PL916		USA	Wyoming	North America	UWyo2021	Reiss Seipp and Heupel 2002
Beta-118642	2150	50	CHARCOAL		-25.6	AMS	-105.548405	44.24835148	1		48CA2631	Ma482-102 / Bony Bison	USA	Wyoming	North America	UWyo2021	Munson et al 1999; 991954-A
Beta-118643	2180	40	CHARCOAL		-27.5	AMS	-105.548405	44.24835148	1		48CA2631	Ma482-102 / Bony Bison	USA	Wyoming	North America	UWyo2021	WY SHPO 14C Database
Beta-118644	1300	40	CHARCOAL		-25.4	AMS	-105.548405	44.24835148	1		48CA2631	Ma482-102 / Bony Bison	USA	Wyoming	North America	UWyo2021	Munson et al 1999; 991954-A
Beta-118645	2200	70	UNKNOWN		-25.2	RADIOMETRIC	-105.548405	44.24835148	1		48CA2631	Ma482-102 / Bony Bison	USA	Wyoming	North America	UWyo2021	WY SHPO 14C Database
Beta-118646	1060	60	CHARCOAL				-105.548405	44.24835148	1		48CA2634	Cooked Grouse	USA	Wyoming	North America	UWyo2021	Munson et al 1999; 991954-A
Beta-118647	1100	50	UNKNOWN		-12	RADIOMETRIC	-105.548405	44.24835148	1		48CA2634	Cooked Grouse	USA	Wyoming	North America	UWyo2021	WY SHPO 14C Database
Beta-118648	2090	70	CHARCOAL		-26.2	RADIOMETRIC	-105.548405	44.24835148	1		48CA2635	Running Elk	USA	Wyoming	North America	UWyo2021	Munson et al 1999; 991954-A
Beta-118649	510	40	CHARCOAL		-27.6	AMS	-105.548405	44.24835148	1		48CA2635	Running Elk	USA	Wyoming	North America	UWyo2021	Munson et al 1999; 991954-A
Beta-118650	1400	80	CHARCOAL		-24.4	RADIOMETRIC	-105.548405	44.24835148	1		48CA3151		USA	Wyoming	North America	UWyo2021	WY SHPO 14C Database
Beta-118651	1100	60	CHARCOAL		-23.2	RADIOMETRIC	-105.548405	44.24835148	1		48CA3156		USA	Wyoming	North America	UWyo2021	WY SHPO 14C Database
Beta-119640	970	60	CHARCOAL		-25		-104.9658424	42.13307718	1		48PL964		USA	Wyoming	North America	UWyo2021	Dr. David Eckles
Beta-119641	1360	60	CHARCOAL		-25		-104.9658424	42.13307718	1		48PL964		USA	Wyoming	North America	UWyo2021	Dr. David Eckles
Beta-119754	5150	70	CHARCOAL				-110.6560293	42.26408558	1		48LN3110		USA	Wyoming	North America	UWyo2021	WY SHPO 14C Database
Beta-119755	5330	60	SEDIMENT				-110.6560293	42.26408558	1		48LN3110		USA	Wyoming	North America	UWyo2021	WY SHPO 14C Database
Beta-120342	1190	60	CHARCOAL		-25		-104.9658424	42.13307718	1		48PL951		USA	Wyoming	North America	UWyo2021	Dr. Dave Eckles
Beta-120343	1250	50	CHARCOAL		-25		-104.9658424	42.13307718	1		48PL951		USA	Wyoming	North America	UWyo2021	Dr. Dave Eckles
Beta-120444	4790	70	SEDIMENT	Organic Sediment	-25	RADIOMETRIC	-109.9149275	42.76705654	1		48SU2830		USA	Wyoming	North America	UWyo2021	WY SHPO 14C Database
Beta-120445	3280	70	CHARCOAL		-25	RADIOMETRIC	-109.9149275	42.76705654	1		48SU2830		USA	Wyoming	North America	UWyo2021	WY SHPO 14C Database
Beta-120588	1800	70	CHARCOAL		-25		-104.9658424	42.13307718	1		48PL649		USA	Wyoming	North America	UWyo2021	Dr. David Eckles
Beta-120725	1180	60	CHARCOAL		-25		-104.9658424	42.13307718	1		48PL951		USA	Wyoming	North America	UWyo2021	Dr. Dave Eckles
Beta-120781	1360	70	CHARCOAL				-108.8796769	41.65957983	1		48SW1090		USA	Wyoming	North America	UWyo2021	WY SHPO 14C Database
Beta-120782	1270	60	CHARCOAL				-108.8796769	41.65957983	1		48SW11497		USA	Wyoming	North America	UWyo2021	WY SHPO 14C Database
Beta-120783	5260	50	CHARCOAL		-25		-108.8796769	41.65957983	1		48SW11644		USA	Wyoming	North America	UWyo2021	WY SHPO 14C Database
Beta-120784	1770	60	CHARCOAL		-25		-108.8796769	41.65957983	1		48SW11644		USA	Wyoming	North America	UWyo2021	WY SHPO 14C Database
Beta-120785	5320	80	CHARCOAL		-15.3		-108.8796769	41.65957983	1		48SW11644		USA	Wyoming	North America	UWyo2021	WY SHPO 14C Database
Beta-120786	1340	70	CHARCOAL				-108.8796769	41.65957983	1		48SW11645		USA	Wyoming	North America	UWyo2021
Beta-120787	4370	50	CHARCOAL				-108.8796769	41.65957983	1		48SW11645		USA	Wyoming	North America	UWyo2021
Beta-120788	1750	60	CHARCOAL				-108.8796769	41.65957983	1		48SW11666		USA	Wyoming	North America	UWyo2021
Beta-121640	1940	50	CHARCOAL		-24.3	AMS	-109.5880237	44.52043018	1		48YE101		USA	Wyoming	North America	UWyo2021
Beta-121641	8550	50	CHARCOAL		-26.8	AMS	-109.5880237	44.52043018	1		48YE446		USA	Wyoming	North America	UWyo2021	WY SHPO 14C Database
Beta-121642	4380	50	CHARCOAL		-27.1	AMS	-109.5880237	44.52043018	1		48YE446		USA	Wyoming	North America	UWyo2021	WY SHPO 14C Database
Beta-122221	4800	70	CHARCOAL				-106.9307667	41.69465016	1		48CR7090	98-Car-148-S1	USA	Wyoming	North America	UWyo2021	WY SHPO 14C Database
Beta-122222	4530	70	UNKNOWN				-106.9307667	41.69465016	1		48CR7090	98-Car-148-S1	USA	Wyoming	North America	UWyo2021	WY SHPO 14C Database
Beta-122223	4430	70	CHARCOAL				-106.9307667	41.69465016	1		48CR7090	98-Car-148-S1	USA	Wyoming	North America	UWyo2021	WY SHPO 14C Database
Beta-122583	10110	60	CHARCOAL		-27.2	AMS	-108.8796769	41.65957983	1		48SW101	Pine Springs	USA	Wyoming	North America	UWyo2021	Kelly et al 2006
Beta-122584	6510	70	CHARCOAL		-26.3	AMS	-108.8796769	41.65957983	1		48SW101	Pine Springs	USA	Wyoming	North America	UWyo2021	Kelly et al 2006
Beta-122749	1510	40	UNKNOWN				-105.548405	44.24835148	1		48CA2635	Running Elk	USA	Wyoming	North America	UWyo2021	WY SHPO 14C Database
Beta-122872	5260	60	CHARCOAL			RADIOMETRIC	-106.7987259	42.9623307	1		48NA2779	Powder River	USA	Wyoming	North America	UWyo2021	WY SHPO Site File
Beta-122873	5490	60	CHARCOAL			RADIOMETRIC	-106.7987259	42.9623307	1		48NA2779	Powder River	USA	Wyoming	North America	UWyo2021	WY SHPO Site File
Beta-123449	3720	60	CHARCOAL				-109.5880237	44.52043018	1		48PA919	Moss Creek	USA	Wyoming	North America	UWyo2021	Wyoming Cultural Records
Beta-123550	2990	70	CHARCOAL			RADIOMETRIC	-109.5880237	44.52043018	1		48YE380	Lake Pump Station	USA	Wyoming	North America	UWyo2021
Beta-123551	2790	60	CHARCOAL			RADIOMETRIC	-109.5880237	44.52043018	1		48YE380	Lake Pump Station	USA	Wyoming	North America	UWyo2021
Beta-123686	7140	60	CHARCOAL				-109.9149275	42.76705654	1		48SU261		USA	Wyoming	North America	UWyo2021	WY SHPO 14C Database
Beta-123687	7070	60	CHARCOAL				-109.9149275	42.76705654	1		48SU261		USA	Wyoming	North America	UWyo2021	WY SHPO 14C Database
Beta-123688	6960	60	CHARCOAL				-109.9149275	42.76705654	1		48SU261		USA	Wyoming	North America	UWyo2021	WY SHPO 14C Database
Beta-123689	6980	50	CHARCOAL				-109.9149275	42.76705654	1		48SU261		USA	Wyoming	North America	UWyo2021	WY SHPO 14C Database
Beta-124217	8500	60	CHARCOAL				-109.9149275	42.76705654	1		48SU2717		USA	Wyoming	North America	UWyo2021	WY SHPO 14C Database
Beta-124346	8300	60	CHARCOAL				-105.7240241	41.65448036	1		48AB1	The China Wall	USA	Wyoming	North America	UWyo2021	WY SHPO 14C Database
Beta-124347	1160	70	CHARCOAL				-105.7240241	41.65448036	1		48AB1	The China Wall	USA	Wyoming	North America	UWyo2021	WY SHPO 14C Database
Beta-124348	7820	40	CHARCOAL				-105.7240241	41.65448036	1		48AB1	The China Wall	USA	Wyoming	North America	UWyo2021	WY SHPO 14C Database
Beta-124924	1000	70	UNKNOWN		-23.8	RADIOMETRIC	-105.548405	44.24835148	1		48CA2631	Ma482-102 / Bony Bison	USA	Wyoming	North America	UWyo2021	WY SHPO 14C Database
Beta-124925	1400	70	UNKNOWN		-26.1	RADIOMETRIC	-105.548405	44.24835148	1		48CA2631	Ma482-102 / Bony Bison	USA	Wyoming	North America	UWyo2021	WY SHPO 14C Database
Beta-124926	400	70	CHARCOAL		-27.6	RADIOMETRIC	-105.548405	44.24835148	1		48CA2631	Ma482-102 / Bony Bison	USA	Wyoming	North America	UWyo2021	Munson et al 1999
Beta-124927	1290	50	UNKNOWN		-28.9	AMS	-105.548405	44.24835148	1		48CA2631	Ma482-102 / Bony Bison	USA	Wyoming	North America	UWyo2021	WY SHPO 14C Database
Beta-124928	1440	50	UNKNOWN		-20.2	RADIOMETRIC	-105.548405	44.24835148	1		48CA2631	Ma482-102 / Bony Bison	USA	Wyoming	North America	UWyo2021	WY SHPO 14C Database
Beta-124929	1440	80	CHARCOAL		-24.8	RADIOMETRIC	-105.548405	44.24835148	1		48CA2631	Ma482-102 / Bony Bison	USA	Wyoming	North America	UWyo2021	Munson et al 1999
Beta-125189	3910	70	CHARCOAL				-109.5880237	44.52043018	1		48PA919	Moss Creek	USA	Wyoming	North America	UWyo2021	Wyoming Cultural Records
Beta-125190	1230	60	SEDIMENT				-109.5880237	44.52043018	1		48PA1981		USA	Wyoming	North America	UWyo2021
Beta-125191	2460	70	SEDIMENT				-109.5880237	44.52043018	1		48PA1981		USA	Wyoming	North America	UWyo2021
Beta-125192	720	70	SEDIMENT				-109.5880237	44.52043018	1		48PA1981		USA	Wyoming	North America	UWyo2021
Beta-125316	5010	120	UNKNOWN				-108.8796769	41.65957983	1		48SW11644		USA	Wyoming	North America	UWyo2021	WWCC
Beta-125317	5050	70	UNKNOWN				-108.8796769	41.65957983	1		48SW11644		USA	Wyoming	North America	UWyo2021	WWCC
Beta-125591	4150	50	CHARCOAL				-108.8796769	41.65957983	1		48SW12132		USA	Wyoming	North America	UWyo2021	WY SHPO 14C Database
Beta-125927	1740	60	CHARCOAL				-108.8796769	41.65957983	1		48SW8828	Delaney Flats	USA	Wyoming	North America	UWyo2021
Beta-125955	8190	50	CHARCOAL				-108.8796769	41.65957983	1		48SW5734	The Blue Point	USA	Wyoming	North America	UWyo2021	Johnson and Pastor 2003-The Blue Point Site
Beta-125957	6210	50	CHARCOAL				-108.8796769	41.65957983	1		48SW5734	The Blue Point	USA	Wyoming	North America	UWyo2021	Johnson and Pastor 2003-The Blue Point Site
Beta-126074	170	60	CHARCOAL		-22		-110.5898787	43.93483944	1		48TE1079	Crescent H Ranch	USA	Wyoming	North America	UWyo2021	Cannon et al 2001
Beta-126595	1880	80	CHARCOAL				-107.9954961	44.52667714	1		48BH2882		USA	Wyoming	North America	UWyo2021	WY SHPO 14C Database
Beta-126596	1450	60	CHARCOAL				-107.9954961	44.52667714	1		48BH2882		USA	Wyoming	North America	UWyo2021	WY SHPO 14C Database
Beta-126597	1040	60	CHARCOAL				-107.9954961	44.52667714	1		48BH2882		USA	Wyoming	North America	UWyo2021	WY SHPO 14C Database
Beta-126598	1420	60	CHARCOAL				-107.9954961	44.52667714	1		48BH2882		USA	Wyoming	North America	UWyo2021	William Current
Beta-126599	1500	70	CHARCOAL				-107.9954961	44.52667714	1		48BH2884		USA	Wyoming	North America	UWyo2021	WY SHPO 14C Database
Beta-126600	680	70	CHARCOAL				-106.9307667	41.69465016	1		48CR7017	98-Car-170-S1	USA	Wyoming	North America	UWyo2021	WY SHPO 14C Database
Beta-126601	1060	70	CHARCOAL				-106.9307667	41.69465016	1		48CR7065	98-Car-214-S1	USA	Wyoming	North America	UWyo2021	WY SHPO 14C Database
Beta-126602	1170	60	CHARCOAL				-109.9149275	42.76705654	1		48SU2853		USA	Wyoming	North America	UWyo2021	WY SHPO 14C Database
Beta-126603	3750	60	SEDIMENT	Organic Sediment			-109.9149275	42.76705654	1		48SU1640		USA	Wyoming	North America	UWyo2021	WY SHPO 14C Database
Beta-126604	3680	70	SEDIMENT	Organic Sediment			-109.9149275	42.76705654	1		48SU1640		USA	Wyoming	North America	UWyo2021	WY SHPO 14C Database
Beta-126605	2940	70	SEDIMENT	Organic Sediment			-109.9149275	42.76705654	1		48SU1640		USA	Wyoming	North America	UWyo2021	WY SHPO 14C Database
Beta-126606	6080	80	SEDIMENT	Organic Sediment			-109.9149275	42.76705654	1		48SU2817		USA	Wyoming	North America	UWyo2021	WY SHPO 14C Database
Beta-126607	6240	60	SEDIMENT				-109.9149275	42.76705654	1		48SU2369		USA	Wyoming	North America	UWyo2021	WY SHPO 14C Database
Beta-126608	4210	60	SEDIMENT	Organic Sediment			-109.9149275	42.76705654	1		48SU2578		USA	Wyoming	North America	UWyo2021	WY SHPO 14C Database
Beta-126609	3570	70	SEDIMENT	Organic Sediment			-109.9149275	42.76705654	1		48SU2265		USA	Wyoming	North America	UWyo2021	WY SHPO 14C Database
Beta-126610	4680	70	SEDIMENT	Organic Sediment			-109.9149275	42.76705654	1		48SU2849		USA	Wyoming	North America	UWyo2021	WY SHPO 14C Database
Beta-126611	3640	60	SEDIMENT	Organic Sediment			-109.9149275	42.76705654	1		48SU2788		USA	Wyoming	North America	UWyo2021	WY SHPO 14C Database
Beta-126612	3310	60	SEDIMENT	Organic Sediment			-109.9149275	42.76705654	1		48SU2771		USA	Wyoming	North America	UWyo2021	WY SHPO 14C Database
Beta-126613	2460	60	CHARCOAL				-109.9149275	42.76705654	1		48SU2771		USA	Wyoming	North America	UWyo2021	WY SHPO 14C Database
Beta-126614	6330	70	SEDIMENT	Organic Sediment		RADIOMETRIC	-109.9149275	42.76705654	1		48SU2985		USA	Wyoming	North America	UWyo2021	WY SHPO 14C Database
Beta-126615	5020	80	SEDIMENT	Organic Sediment			-109.9149275	42.76705654	1		48SU2843		USA	Wyoming	North America	UWyo2021	WY SHPO 14C Database
Beta-126616	5230	80	SEDIMENT	Organic Sediment			-109.9149275	42.76705654	1		48SU2847		USA	Wyoming	North America	UWyo2021	WY SHPO 14C Database
Beta-126617	490	50	CHARCOAL				-109.9149275	42.76705654	1		48SU2847		USA	Wyoming	North America	UWyo2021	WY SHPO 14C Database
Beta-126618	4250	70	SEDIMENT	Organic Sediment			-109.9149275	42.76705654	1		48SU2844		USA	Wyoming	North America	UWyo2021	WY SHPO 14C Database
Beta-126619	4490	80	SEDIMENT	Organic Sediment			-109.9149275	42.76705654	1		48SU2843		USA	Wyoming	North America	UWyo2021	WY SHPO 14C Database
Beta-126620	3750	70	SEDIMENT	Organic Sediment			-109.9149275	42.76705654	1		48SU2962		USA	Wyoming	North America	UWyo2021	WY SHPO 14C Database
Beta-126621	4280	70	CHARCOAL				-109.9149275	42.76705654	1		48SU2984		USA	Wyoming	North America	UWyo2021	WY SHPO 14C Database
Beta-126622	1280	50	CHARCOAL				-106.9307667	41.69465016	1		48CR7066	98-Car-325-S1	USA	Wyoming	North America	UWyo2021	WY SHPO 14C Database
Beta-126623	1020	60	CHARCOAL				-109.9149275	42.76705654	1		48SU2777		USA	Wyoming	North America	UWyo2021	WY SHPO 14C Database
Beta-126624	8510	160	CHARCOAL				-109.9149275	42.76705654	1		48SU2980		USA	Wyoming	North America	UWyo2021	WY SHPO 14C Database
Beta-126625	7510	60	SEDIMENT	Organic Sediment			-109.9149275	42.76705654	1		48SU2979		USA	Wyoming	North America	UWyo2021	WY SHPO 14C Database
Beta-126626	1800	60	SEDIMENT	Organic Sediment			-109.9149275	42.76705654	1		48SU2651		USA	Wyoming	North America	UWyo2021	WY SHPO 14C Database
Beta-126627	3250	60	SEDIMENT	Organic Sediment			-109.9149275	42.76705654	1		48SU2981		USA	Wyoming	North America	UWyo2021	WY SHPO 14C Database
Beta-126628	4200	100	CHARCOAL				-109.9149275	42.76705654	1		48SU2978		USA	Wyoming	North America	UWyo2021	WY SHPO 14C Database
Beta-126629	860	50	CHARCOAL				-109.9149275	42.76705654	1		48SU2983		USA	Wyoming	North America	UWyo2021	WY SHPO 14C Database
Beta-126630	3470	60	SEDIMENT	Organic Sediment			-109.9149275	42.76705654	1		48SU2978		USA	Wyoming	North America	UWyo2021	WY SHPO 14C Database
Beta-126631	4030	70	CHARCOAL				-109.9149275	42.76705654	1		48SU2982		USA	Wyoming	North America	UWyo2021	WY SHPO 14C Database
Beta-126632	5120	70	SEDIMENT	Organic Sediment			-109.9149275	42.76705654	1		48SU2986		USA	Wyoming	North America	UWyo2021	WY SHPO 14C Database
Beta-126633	4620	70	SEDIMENT	Organic Sediment			-109.9149275	42.76705654	1		48SU2986		USA	Wyoming	North America	UWyo2021	WY SHPO 14C Database
Beta-126634	1390	60	SEDIMENT	Organic Sediment			-109.9149275	42.76705654	1		48SU2987		USA	Wyoming	North America	UWyo2021	WY SHPO 14C Database
Beta-126635	490	50	SEDIMENT	Organic Sediment			-109.9149275	42.76705654	1		48SU2857		USA	Wyoming	North America	UWyo2021	WY SHPO 14C Database
Beta-126636	4240	60	CHARCOAL				-109.9149275	42.76705654	1		48SU2989		USA	Wyoming	North America	UWyo2021	WY SHPO 14C Database
Beta-126637	4090	70	SEDIMENT	Organic Sediment			-109.9149275	42.76705654	1		48SU2993		USA	Wyoming	North America	UWyo2021	WY SHPO 14C Database
Beta-126638	3670	70	SEDIMENT	Organic Sediment			-109.9149275	42.76705654	1		48SU2990		USA	Wyoming	North America	UWyo2021	WY SHPO 14C Database
Beta-126639	2940	60	SEDIMENT	Organic Sediment			-109.9149275	42.76705654	1		48SU2992		USA	Wyoming	North America	UWyo2021	WY SHPO 14C Database
Beta-126699	2150	40	UNKNOWN		-27.7	AMS	-105.548405	44.24835148	1		48CA2631	Ma482-102 / Bony Bison	USA	Wyoming	North America	UWyo2021	WY SHPO 14C Database
Beta-126700	2230	60	UNKNOWN		-26.6	AMS	-105.548405	44.24835148	1		48CA2631	Ma482-102 / Bony Bison	USA	Wyoming	North America	UWyo2021	WY SHPO 14C Database
Beta-126883	4470	70	SEDIMENT	Organic Sediment			-109.9149275	42.76705654	1		48SU2320		USA	Wyoming	North America	UWyo2021	WY SHPO 14C Database
Beta-126884	4010	80	SEDIMENT	Organic Sediment			-109.9149275	42.76705654	1		48SU1615		USA	Wyoming	North America	UWyo2021	WY SHPO 14C Database
Beta-126885	2970	70	SEDIMENT	Organic Sediment			-109.9149275	42.76705654	1		48SU2902		USA	Wyoming	North America	UWyo2021	WY SHPO 14C Database
Beta-126904	1940	70	CHARCOAL				-109.9149275	42.76705654	1		48SU1608		USA	Wyoming	North America	UWyo2021	Current 1999 98-278; Mcmurry North Jonah Road
Beta-126905	3730	70	SEDIMENT	Organic Sediment			-109.9149275	42.76705654	1		48SU1608		USA	Wyoming	North America	UWyo2021	Current 1999 98-278; Mcmurry North Jonah Road
Beta-126906	1570	80	CHARCOAL				-109.9149275	42.76705654	1		48SU1611		USA	Wyoming	North America	UWyo2021	Current 1999 98-278; Mcmurry North Jonah Road
Beta-126907	1390	90	CHARCOAL		-24.6	RADIOMETRIC	-109.9149275	42.76705654	1		48SU2636		USA	Wyoming	North America	UWyo2021	Current 1999 98-278; Mcmurry North Jonah Road
Beta-126908	3920	70	SEDIMENT	Organic Sediment	-24.4	RADIOMETRIC	-109.9149275	42.76705654	1		48SU2643		USA	Wyoming	North America	UWyo2021	Current 1999 98-278; Mcmurry North Jonah Road
Beta-126909	4440	70	SEDIMENT	Organic Sediment	-24.4	RADIOMETRIC	-109.9149275	42.76705654	1		48SU2643		USA	Wyoming	North America	UWyo2021	Current 1999 98-278; Mcmurry North Jonah Road
Beta-126910	3360	80	SEDIMENT	Organic Sediment	-24.8	RADIOMETRIC	-109.9149275	42.76705654	1		48SU2901		USA	Wyoming	North America	UWyo2021	Current 1999 98-278; Mcmurry North Jonah Road
Beta-126911	3890	70	SEDIMENT	Organic Sediment	-23.8	RADIOMETRIC	-109.9149275	42.76705654	1		48SU2903		USA	Wyoming	North America	UWyo2021	Current 1999 98-278; Mcmurry North Jonah Road
Beta-126912	4420	70	SEDIMENT	Organic Sediment			-109.9149275	42.76705654	1		48SU2903		USA	Wyoming	North America	UWyo2021	Current 1999 98-278; Mcmurry North Jonah Road
Beta-126913	4670	70	SEDIMENT	Organic Sediment	-23.9		-109.9149275	42.76705654	1		48SU1615		USA	Wyoming	North America	UWyo2021	Current 1999; 98-278; Mcmurry North Jonah Road
Beta-126914	3730	70	SEDIMENT	Organic Sediment	-24.6	RADIOMETRIC	-109.9149275	42.76705654	1		48SU2935		USA	Wyoming	North America	UWyo2021	Current 1999; 98-355; Mcmurry Sute Horse Butte 15-35
Beta-127034	6010	50	SEDIMENT	Organic Sediment			-109.9149275	42.76705654	1		48SU2833		USA	Wyoming	North America	UWyo2021	Current 1999
Beta-127035	5450	60	SEDIMENT	Organic Sediment			-109.9149275	42.76705654	1		48SU2833		USA	Wyoming	North America	UWyo2021	Current 1999
Beta-127036	4820	60	SEDIMENT	Organic Sediment			-109.9149275	42.76705654	1		48SU2833		USA	Wyoming	North America	UWyo2021	Current 1999
Beta-127037	7020	60	SEDIMENT	Organic Sediment			-109.9149275	42.76705654	1		48SU2833		USA	Wyoming	North America	UWyo2021	Current 1999
Beta-127038	6730	60	SEDIMENT	Organic Sediment			-109.9149275	42.76705654	1		48SU2833		USA	Wyoming	North America	UWyo2021	Current 1999
Beta-127039	6240	50	SEDIMENT	Organic Sediment			-109.9149275	42.76705654	1		48SU2833		USA	Wyoming	North America	UWyo2021	Current 1999
Beta-127040	5430	70	SEDIMENT	Organic Sediment			-109.9149275	42.76705654	1		48SU2833		USA	Wyoming	North America	UWyo2021	Current 1999
Beta-127159	1930	100	CHARCOAL				-105.548405	44.24835148	1		48CA2635	Running Elk	USA	Wyoming	North America	UWyo2021	Munson et al 1999
Beta-127761	3700	70	SEDIMENT	Organic Sediment			-109.9149275	42.76705654	1		48SU1298		USA	Wyoming	North America	UWyo2021	Current 1999; 98-04; Mcmurry North Jonah Road
Beta-127762	2790	60	SEDIMENT	Organic Sediment	-22.7	RADIOMETRIC	-109.9149275	42.76705654	1		48SU2775		USA	Wyoming	North America	UWyo2021	Current 1999; 98-140; Amoco Corona 1-11
Beta-127763	5750	60	SEDIMENT	Organic Sediment			-109.9149275	42.76705654	1		48SU2780		USA	Wyoming	North America	UWyo2021	Current 1999; 98-04; Mcmurry North Jonah Road
Beta-127764	5160	70	SEDIMENT	Organic Sediment			-109.9149275	42.76705654	1		48SU2780		USA	Wyoming	North America	UWyo2021	Current 1999; 98-04; Mcmurry North Jonah Road
Beta-127765	4050	50	SEDIMENT	Organic Sediment			-109.9149275	42.76705654	1		48SU2973		USA	Wyoming	North America	UWyo2021	Current 1999; 98-04; Ultra/Haliberton Shb 13-14
Beta-127766	5360	70	SEDIMENT	Organic Sediment	-22.7	RADIOMETRIC	-109.9149275	42.76705654	1		48SU3002		USA	Wyoming	North America	UWyo2021	Current 1999; 98-337; Ultra/Haliberton Shb 13-14
Beta-127767	5810	50	SEDIMENT	Organic Sediment	-24.1	RADIOMETRIC	-109.9149275	42.76705654	1		48SU3002		USA	Wyoming	North America	UWyo2021	Current 1999; 98-337; Ultra/Haliberton Shb 13-14
Beta-127768	4520	70	SEDIMENT	Organic Sediment	-25	RADIOMETRIC	-109.9149275	42.76705654	1		48SU3002		USA	Wyoming	North America	UWyo2021	Current 1999; 98-337; Ultra/Haliberton Shb 13-14
Beta-127769	4310	60	SEDIMENT	Organic Sediment	-24.4	RADIOMETRIC	-109.9149275	42.76705654	1		48SU3002		USA	Wyoming	North America	UWyo2021	Current 1999; 98-337; Ultra/Haliberton Shb 13-14
Beta-127875	5270	70	CHARCOAL				-108.8796769	41.65957983	1		48SW2396		USA	Wyoming	North America	UWyo2021	WY SHPO 14C Database
Beta-127876	5330	50	CHARCOAL				-108.8796769	41.65957983	1		48SW2396		USA	Wyoming	North America	UWyo2021	WY SHPO 14C Database
Beta-127919	3620	70	CHARCOAL				-106.9307667	41.69465016	1		48CR1667		USA	Wyoming	North America	UWyo2021	WY SHPO 14C Database
Beta-127921	1250	60	CHARCOAL				-109.9149275	42.76705654	1		48SU2761		USA	Wyoming	North America	UWyo2021	WY SHPO 14C Database
Beta-127932	1570	70	CHARCOAL				-109.9149275	42.76705654	1		48SU2988		USA	Wyoming	North America	UWyo2021	WY SHPO 14C Database
Beta-128199	1250	60	CHARCOAL				-109.5880237	44.52043018	1		48PA852	4Pc-1	USA	Wyoming	North America	UWyo2021	Wyoming Cultural Records
Beta-128200	1800	70	CHARCOAL				-109.5880237	44.52043018	1		48PA852	4Pc-1	USA	Wyoming	North America	UWyo2021	Wyoming Cultural Records
Beta-128201	1510	60	CHARCOAL				-109.5880237	44.52043018	1		48PA852	4Pc-1	USA	Wyoming	North America	UWyo2021	Wyoming Cultural Records
Beta-128344	2230	80	CHARCOAL		-25		-104.9658424	42.13307718	1		48PL796		USA	Wyoming	North America	UWyo2021	Dr. Dave Eckles
Beta-128649	1730	70	CHARCOAL		-25.8	RADIOMETRIC	-109.9149275	42.76705654	1		48SU2134		USA	Wyoming	North America	UWyo2021	Current 1999; 97-144; Mcmurry Shb 5-35
Beta-128650	1560	60	CHARCOAL		-25.8	RADIOMETRIC	-109.9149275	42.76705654	1		48SU2134		USA	Wyoming	North America	UWyo2021	Current 1999; 97-144; Mcmurry Shb 5-35
Beta-128651	4150	60	CHARCOAL		-24.7	RADIOMETRIC	-109.9149275	42.76705654	1		48SU2134		USA	Wyoming	North America	UWyo2021	Current 1999; 97-144; Mcmurry Shb 5-35
Beta-130272	2360	80	CHARCOAL		-27.4		-110.5898787	43.93483944	1		48TE1374		USA	Wyoming	North America	UWyo2021	Cannon et al 2001
Beta-130273	3630	80	CHARCOAL		-26.6		-110.5898787	43.93483944	1		48TE1079	Crescent H Ranch	USA	Wyoming	North America	UWyo2021	Cannon et al 1999
Beta-130274	5700	60	CHARCOAL		-23.1		-110.5898787	43.93483944	1		48TE1079	Crescent H Ranch	USA	Wyoming	North America	UWyo2021	Cannon et al 2001
Beta-130865	1680	60	CHARCOAL		-25		-104.9658424	42.13307718	1		48PL756		USA	Wyoming	North America	UWyo2021	Dr. Eckles
Beta-130866	1220	50	CHARCOAL		-25		-104.9658424	42.13307718	1		48PL756		USA	Wyoming	North America	UWyo2021	Dr. Eckles
Beta-131063	1740	70	CHARCOAL		-25		-104.9658424	42.13307718	1		48PL574		USA	Wyoming	North America	UWyo2021	Reiss Seipp and Heupel 2002
Beta-131275	1450	50	CHARCOAL			AMS	-110.5476975	41.28754529	1		48UT2010		USA	Wyoming	North America	UWyo2021	WY SHPO 14C Database
Beta-131318	1320	120	CHARCOAL		-25		-106.9307667	41.69465016	1		48CR631		USA	Wyoming	North America	UWyo2021	WY SHPO 14C Database
Beta-131319	5370	50	SEDIMENT				-108.8796769	41.65957983	1		48SW1029		USA	Wyoming	North America	UWyo2021	OWSA
Beta-131700	1200	50	CHARCOAL		-25		-104.9658424	42.13307718	1		48PL914		USA	Wyoming	North America	UWyo2021	Reiss Seipp and Heupel 2002
Beta-132452	1150	40	CHARCOAL				-107.9954961	44.52667714	1		48BH2882		USA	Wyoming	North America	UWyo2021
Beta-132453	1210	40	CHARCOAL				-107.9954961	44.52667714	1		48BH2882		USA	Wyoming	North America	UWyo2021
Beta-132454	1270	50	CHARCOAL				-107.9954961	44.52667714	1		48BH2882		USA	Wyoming	North America	UWyo2021
Beta-132455	1440	70	CHARCOAL				-107.9954961	44.52667714	1		48BH2882		USA	Wyoming	North America	UWyo2021
Beta-132456	1150	30	CHARCOAL				-107.9954961	44.52667714	1		48BH2885		USA	Wyoming	North America	UWyo2021
Beta-132486	1150	50	CHARCOAL				-107.9954961	44.52667714	1		48BH2885		USA	Wyoming	North America	UWyo2021
Beta-132487	3980	50	CHARCOAL				-107.9954961	44.52667714	1		48BH2970		USA	Wyoming	North America	UWyo2021
Beta-132637	1640	50	CHARCOAL		-25		-104.9658424	42.13307718	1		48PL1026		USA	Wyoming	North America	UWyo2021	Reiss Seipp and Heupel 2002
Beta-132885	1220	50	CHARCOAL		-25		-104.9658424	42.13307718	1		48PL914		USA	Wyoming	North America	UWyo2021	Reiss Seipp and Heupel 2002
Beta-132886	1040	50	CHARCOAL		-25		-104.9658424	42.13307718	1		48PL582		USA	Wyoming	North America	UWyo2021	Reiss Seipp and Heupel 2002
Beta-132887	1570	60	CHARCOAL		-25		-104.9658424	42.13307718	1		48PL811		USA	Wyoming	North America	UWyo2021	Reiss Seipp and Heupel 2002
Beta-133063	1150	40	CHARCOAL		-22.8		-108.8796769	41.65957983	1		48SW9216	Pelvis Shelter	USA	Wyoming	North America	UWyo2021	WY SHPO 14C Database
Beta-133064	1080	40	CHARCOAL		-23.5		-108.8796769	41.65957983	1		48SW9216	Pelvis Shelter	USA	Wyoming	North America	UWyo2021	WY SHPO 14C Database
Beta-133065	1150	60	CHARCOAL		-24		-108.8796769	41.65957983	1		48SW11689		USA	Wyoming	North America	UWyo2021	WY SHPO 14C Database
Beta-133066	1600	70	CHARCOAL		-25		-108.8796769	41.65957983	1		48SW11690		USA	Wyoming	North America	UWyo2021	WY SHPO 14C Database
Beta-133170	460	60	SEDIMENT				-105.7240241	41.65448036	1		48AB1	The China Wall	USA	Wyoming	North America	UWyo2021	WY SHPO 14C Database
Beta-133191	900	60	CHARCOAL				-104.9658424	42.13307718	1		48PL732		USA	Wyoming	North America	UWyo2021	Reiss Seipp and Heupel 2002
Beta-133192	1110	50	CHARCOAL				-104.9658424	42.13307718	1		48PL1027		USA	Wyoming	North America	UWyo2021	Reiss Seipp and Heupel 2002
Beta-133193	1120	50	CHARCOAL		-25		-104.9658424	42.13307718	1		48PL1055		USA	Wyoming	North America	UWyo2021	Reiss Seipp and Heupel 2002
Beta-133194	2110	60	CHARCOAL		-25		-104.9658424	42.13307718	1		48PL1055		USA	Wyoming	North America	UWyo2021	Reiss Seipp and Heupel 2002
Beta-133195	1290	70	CHARCOAL		-25		-104.9658424	42.13307718	1		48PL1062		USA	Wyoming	North America	UWyo2021	Reiss Seipp and Heupel 2002
Beta-133196	3210	50	CHARCOAL		-27		-109.5880237	44.52043018	1		48YE240		USA	Wyoming	North America	UWyo2021	Wyoming Cultural Records
Beta-133197	390	60	CHARCOAL		-25.4		-109.5880237	44.52043018	1		48YE448		USA	Wyoming	North America	UWyo2021	Wyoming Cultural Records
Beta-133208	3540	50	CHARCOAL				-108.8796769	41.65957983	1		48SW5734	The Blue Point	USA	Wyoming	North America	UWyo2021	Johnson and Pastor 2003-The Blue Point Site
Beta-133297	1250	60	CHARCOAL			RADIOMETRIC	-108.8796769	41.65957983	1		48SW12352		USA	Wyoming	North America	UWyo2021	WY SHPO 14C Database
Beta-133298	1680	50	CHARCOAL			RADIOMETRIC	-108.8796769	41.65957983	1		48SW12352		USA	Wyoming	North America	UWyo2021	WY SHPO 14C Database
Beta-133299	5530	70	CHARCOAL		-25		-110.6560293	42.26408558	1		48LN531		USA	Wyoming	North America	UWyo2021	Lubinski 1999
Beta-133690	800	40	BONE	Collagen	-21		-110.5898787	43.93483944	1		48TE455	Goetz	USA	Wyoming	North America	UWyo2021	Cannon and Cannon 2006
Beta-134065	1340	60	CHARCOAL		-25		-110.5898787	43.93483944	1		48TE439		USA	Wyoming	North America	UWyo2021	Kelly 1999-Early Holocene Archaeology In Grand Teton National Park
Beta-134105	1760	60	CHARCOAL		-25		-110.6560293	42.26408558	1		48LN3582		USA	Wyoming	North America	UWyo2021	Metcalf 1998 Cabot Oil and Gas 981106-2
Beta-134719	10630	50	CHARCOAL				-105.7240241	41.65448036	1		48AB1	The China Wall	USA	Wyoming	North America	UWyo2021	WY SHPO 14C Database
Beta-134931	3880	70	CHARCOAL		-25	RADIOMETRIC	-110.6560293	42.26408558	1		48LN3651		USA	Wyoming	North America	UWyo2021	BLM-Kemmerer Fo
Beta-134932	2420	60	CHARCOAL		-25	RADIOMETRIC	-110.6560293	42.26408558	1		48LN3651		USA	Wyoming	North America	UWyo2021	BLM-Kemmerer Fo
Beta-135707	3580	70	CHARCOAL				-108.8796769	41.65957983	1		48SW11483		USA	Wyoming	North America	UWyo2021
Beta-135854	1800	50	CHARCOAL				-109.5880237	44.52043018	1		48YE644		USA	Wyoming	North America	UWyo2021	Wyoming Cultural Records
Beta-136005	6240	80	SEDIMENT				-109.9149275	42.76705654	1		48SU2969		USA	Wyoming	North America	UWyo2021	WY SHPO 14C Database
Beta-136036	4840	70	SEDIMENT				-109.9149275	42.76705654	1		48SU2968		USA	Wyoming	North America	UWyo2021	WY SHPO 14C Database
Beta-136372	1660	60	CHARCOAL				-105.7240241	41.65448036	1		48AB1	The China Wall	USA	Wyoming	North America	UWyo2021	WY SHPO 14C Database
Beta-136373	1330	60	CHARCOAL				-105.7240241	41.65448036	1		48AB1	The China Wall	USA	Wyoming	North America	UWyo2021	WY SHPO 14C Database
Beta-136374	2760	90	CHARCOAL				-105.7240241	41.65448036	1		48AB1	The China Wall	USA	Wyoming	North America	UWyo2021	WY SHPO 14C Database
Beta-136375	1220	60	CHARCOAL				-105.7240241	41.65448036	1		48AB1	The China Wall	USA	Wyoming	North America	UWyo2021	WY SHPO 14C Database
Beta-136376	3750	70	CHARCOAL				-105.7240241	41.65448036	1		48AB1	The China Wall	USA	Wyoming	North America	UWyo2021	WY SHPO 14C Database
Beta-136377	4360	50	CHARCOAL				-105.7240241	41.65448036	1		48AB1	The China Wall	USA	Wyoming	North America	UWyo2021	WY SHPO 14C Database
Beta-136378	2560	70	CHARCOAL				-105.7240241	41.65448036	1		48AB1	The China Wall	USA	Wyoming	North America	UWyo2021	WY SHPO 14C Database
Beta-136379	1170	80	CHARCOAL				-105.7240241	41.65448036	1		48AB1	The China Wall	USA	Wyoming	North America	UWyo2021	WY SHPO 14C Database
Beta-136538	1580	60	CHARCOAL			RADIOMETRIC	-109.5880237	44.52043018	1		48YE380	Lake Pump Station	USA	Wyoming	North America	UWyo2021
Beta-136540	1640	60	CHARCOAL			RADIOMETRIC	-109.5880237	44.52043018	1		48YE380	Lake Pump Station	USA	Wyoming	North America	UWyo2021
Beta-136542	8400	40	CHARCOAL				-105.7240241	41.65448036	1		48AB1	The China Wall	USA	Wyoming	North America	UWyo2021	WY SHPO 14C Database
Beta-136543	7150	70	CHARCOAL				-105.7240241	41.65448036	1		48AB1	The China Wall	USA	Wyoming	North America	UWyo2021	WY SHPO 14C Database
Beta-136923	4730	70	SEDIMENT	Organic Sediment	-25		-108.8796769	41.65957983	1		48SW2590	Maxon Ranch	USA	Wyoming	North America	UWyo2021	WY SHPO 14C Database
Beta-137576	1690	140	SEDIMENT				-108.8796769	41.65957983	1		48SW1703		USA	Wyoming	North America	UWyo2021	WY SHPO 14C Database
Beta-137577	1660	70	UNKNOWN				-109.9149275	42.76705654	1		48SU2885		USA	Wyoming	North America	UWyo2021	WY SHPO 14C Database
Beta-137578	3270	70	SEDIMENT				-109.9149275	42.76705654	1		48SU3038		USA	Wyoming	North America	UWyo2021	WY SHPO 14C Database
Beta-137579	3650	60	SEDIMENT				-109.9149275	42.76705654	1		48SU3038		USA	Wyoming	North America	UWyo2021	WY SHPO 14C Database
Beta-137580	3790	60	UNKNOWN				-109.9149275	42.76705654	1		48SU2849		USA	Wyoming	North America	UWyo2021	WY SHPO 14C Database
Beta-137581	4530	80	UNKNOWN				-109.9149275	42.76705654	1		48SU2849		USA	Wyoming	North America	UWyo2021	WY SHPO 14C Database
Beta-137582	4810	70	UNKNOWN				-109.9149275	42.76705654	1		48SU3020		USA	Wyoming	North America	UWyo2021	WY SHPO 14C Database
Beta-137583	3400	60	UNKNOWN				-109.9149275	42.76705654	1		48SU3298		USA	Wyoming	North America	UWyo2021	WY SHPO 14C Database
Beta-137584	6200	60	UNKNOWN				-109.9149275	42.76705654	1		48SU2932		USA	Wyoming	North America	UWyo2021	WY SHPO 14C Database
Beta-137585	5670	80	UNKNOWN				-109.9149275	42.76705654	1		48SU2932		USA	Wyoming	North America	UWyo2021	WY SHPO 14C Database
Beta-137586	6220	60	UNKNOWN				-109.9149275	42.76705654	1		48SU2932		USA	Wyoming	North America	UWyo2021	WY SHPO 14C Database
Beta-137587	1180	70	UNKNOWN				-109.9149275	42.76705654	1		48SU3033		USA	Wyoming	North America	UWyo2021	WY SHPO 14C Database
Beta-137588	1110	60	UNKNOWN				-109.9149275	42.76705654	1		48SU3033		USA	Wyoming	North America	UWyo2021	WY SHPO 14C Database
Beta-137589	2780	60	UNKNOWN				-109.9149275	42.76705654	1		48SU3042		USA	Wyoming	North America	UWyo2021	WY SHPO 14C Database
Beta-137590	4160	70	UNKNOWN				-109.9149275	42.76705654	1		48SU3042		USA	Wyoming	North America	UWyo2021	WY SHPO 14C Database
Beta-137591	1230	60	UNKNOWN				-109.9149275	42.76705654	1		48SU3042		USA	Wyoming	North America	UWyo2021	WY SHPO 14C Database
Beta-137592	2750	70	UNKNOWN				-109.9149275	42.76705654	1		48SU3042		USA	Wyoming	North America	UWyo2021	WY SHPO 14C Database
Beta-137593	5530	70	UNKNOWN				-109.9149275	42.76705654	1		48SU3050		USA	Wyoming	North America	UWyo2021	WY SHPO 14C Database
Beta-137594	3900	70	UNKNOWN				-109.9149275	42.76705654	1		48SU3050		USA	Wyoming	North America	UWyo2021	WY SHPO 14C Database
Beta-137595	4620	80	UNKNOWN				-109.9149275	42.76705654	1		48SU3050		USA	Wyoming	North America	UWyo2021	WY SHPO 14C Database
Beta-137596	3580	70	UNKNOWN				-109.9149275	42.76705654	1		48SU3049		USA	Wyoming	North America	UWyo2021	WY SHPO 14C Database
Beta-137597	3650	70	UNKNOWN				-109.9149275	42.76705654	1		48SU3085		USA	Wyoming	North America	UWyo2021	WY SHPO 14C Database
Beta-137598	3120	80	UNKNOWN				-109.9149275	42.76705654	1		48SU3085		USA	Wyoming	North America	UWyo2021	WY SHPO 14C Database
Beta-137599	5210	80	SEDIMENT				-109.9149275	42.76705654	1		48SU3089		USA	Wyoming	North America	UWyo2021	WY SHPO 14C Database
Beta-137600	1220	60	SEDIMENT				-109.9149275	42.76705654	1		48SU3089		USA	Wyoming	North America	UWyo2021	WY SHPO 14C Database
Beta-137601	6420	70	UNKNOWN				-109.9149275	42.76705654	1		48SU3087		USA	Wyoming	North America	UWyo2021	WY SHPO 14C Database
Beta-137602	3670	70	UNKNOWN				-109.9149275	42.76705654	1		48SU3042		USA	Wyoming	North America	UWyo2021	WY SHPO 14C Database
Beta-137603	3080	70	UNKNOWN				-109.9149275	42.76705654	1		48SU3042		USA	Wyoming	North America	UWyo2021	WY SHPO 14C Database
Beta-137604	3930	70	UNKNOWN				-109.9149275	42.76705654	1		48SU3042		USA	Wyoming	North America	UWyo2021	WY SHPO 14C Database
Beta-137605	2360	80	UNKNOWN				-109.9149275	42.76705654	1		48SU3296		USA	Wyoming	North America	UWyo2021
Beta-137606	1250	80	UNKNOWN				-109.9149275	42.76705654	1		48SU3649		USA	Wyoming	North America	UWyo2021	WY SHPO 14C Database
Beta-137607	3970	60	SEDIMENT				-109.9149275	42.76705654	1		48SU3293		USA	Wyoming	North America	UWyo2021	WY SHPO 14C Database
Beta-137608	2780	80	SEDIMENT				-109.9149275	42.76705654	1		48SU3294		USA	Wyoming	North America	UWyo2021	WY SHPO 14C Database
Beta-137644	3030	60	CHARCOAL				-108.8796769	41.65957983	1		48SW11693		USA	Wyoming	North America	UWyo2021	WY SHPO 14C Database
Beta-137645	3360	70	CHARCOAL		-25		-108.8796769	41.65957983	1		48SW2592		USA	Wyoming	North America	UWyo2021	WY SHPO 14C Database
Beta-137756	6100	70	UNKNOWN				-109.9149275	42.76705654	1		48SU3065		USA	Wyoming	North America	UWyo2021	WY SHPO 14C Database
Beta-137757	4510	60	UNKNOWN				-109.9149275	42.76705654	1		48SU3065		USA	Wyoming	North America	UWyo2021	WY SHPO 14C Database
Beta-137758	4680	80	UNKNOWN				-109.9149275	42.76705654	1		48SU3290		USA	Wyoming	North America	UWyo2021	WY SHPO 14C Database
Beta-137759	3460	70	UNKNOWN				-109.9149275	42.76705654	1		48SU3292		USA	Wyoming	North America	UWyo2021	WY SHPO 14C Database
Beta-137760	5100	80	UNKNOWN				-109.9149275	42.76705654	1		48SU2326		USA	Wyoming	North America	UWyo2021	WY SHPO 14C Database
Beta-137761	1810	60	SEDIMENT				-109.9149275	42.76705654	1		48SU3086		USA	Wyoming	North America	UWyo2021	WY SHPO 14C Database
Beta-137937	5510	70	UNKNOWN				-109.9149275	42.76705654	1		48SU3061		USA	Wyoming	North America	UWyo2021	WY SHPO 14C Database
Beta-137938	1500	60	UNKNOWN				-109.9149275	42.76705654	1		48SU3065		USA	Wyoming	North America	UWyo2021	WY SHPO 14C Database
Beta-137939	6890	70	UNKNOWN				-109.9149275	42.76705654	1		48SU3065		USA	Wyoming	North America	UWyo2021	WY SHPO 14C Database
Beta-137940	5520	80	UNKNOWN				-109.9149275	42.76705654	1		48SU3065		USA	Wyoming	North America	UWyo2021
Beta-138036	4550	70	SEDIMENT	Organic Sediment	-25	RADIOMETRIC	-109.9149275	42.76705654	1		48SU2973		USA	Wyoming	North America	UWyo2021	Western Archaeological Services
Beta-138037	4660	70	SEDIMENT	Organic Sediment	-25	RADIOMETRIC	-109.9149275	42.76705654	1		48SU2971		USA	Wyoming	North America	UWyo2021	Western Archaeological Services
Beta-138038	3090	80	CHARCOAL		-25	RADIOMETRIC	-109.9149275	42.76705654	1		48SU2970		USA	Wyoming	North America	UWyo2021	Western Archaeological Services
Beta-138719	5790	50	CHARCOAL		-25		-110.6560293	42.26408558	1		48LN616	Moxa	USA	Wyoming	North America	UWyo2021	Lubinski (99) 990082-2
Beta-138720	1270	70	CHARCOAL		-25		-110.6560293	42.26408558	1		48LN3700		USA	Wyoming	North America	UWyo2021	Western Archaeological Services
Beta-139435	4300	60	CHARCOAL				-109.9149275	42.76705654	1		48SU2835		USA	Wyoming	North America	UWyo2021	WY SHPO 14C Database
Beta-139706	7570	50	CHARCOAL				-105.7240241	41.65448036	1		48AB1	The China Wall	USA	Wyoming	North America	UWyo2021	WY SHPO 14C Database
Beta-139707	7550	50	CHARCOAL				-105.7240241	41.65448036	1		48AB1	The China Wall	USA	Wyoming	North America	UWyo2021	WY SHPO 14C Database
Beta-139708	7700	50	CHARCOAL				-105.7240241	41.65448036	1		48AB1	The China Wall	USA	Wyoming	North America	UWyo2021	WY SHPO 14C Database
Beta-140337	7360	90	CHARCOAL		-25.5	RADIOMETRIC	-108.8796769	41.65957983	1		48SW5734	The Blue Point	USA	Wyoming	North America	UWyo2021	WAS 99-002
Beta-140338	7230	80	CHARCOAL		-25	RADIOMETRIC	-108.8796769	41.65957983	1		48SW5734	The Blue Point	USA	Wyoming	North America	UWyo2021	WAS 99-002
Beta-140339	7230	50	CHARCOAL		-24.3	AMS	-108.8796769	41.65957983	1		48SW5734	The Blue Point	USA	Wyoming	North America	UWyo2021	Western Archaeological Services
Beta-140358	1540	40	CHARCOAL		-25	RADIOMETRIC	-108.8796769	41.65957983	1		48SW12895		USA	Wyoming	North America	UWyo2021	WY SHPO 14C Database
Beta-140359	1180	40	CHARCOAL		-25	RADIOMETRIC	-108.8796769	41.65957983	1		48SW12895		USA	Wyoming	North America	UWyo2021	WY SHPO 14C Database
Beta-140360	1440	50	CHARCOAL		-25		-108.8796769	41.65957983	1		48SW12403		USA	Wyoming	North America	UWyo2021	WY SHPO 14C Database
Beta-140361	4340	70	SEDIMENT		-25	RADIOMETRIC	-109.9149275	42.76705654	1		48SU3286		USA	Wyoming	North America	UWyo2021	WY SHPO 14C Database
Beta-140362	4510	70	SEDIMENT		-25	RADIOMETRIC	-109.9149275	42.76705654	1		48SU3286		USA	Wyoming	North America	UWyo2021	WY SHPO 14C Database
Beta-140465	4160	70	CHARCOAL				-110.6560293	42.26408558	1		48LN3617		USA	Wyoming	North America	UWyo2021	WY SHPO 14C Database
Beta-140581	2230	60	CHARCOAL		-25	RADIOMETRIC	-108.8796769	41.65957983	1		48SW12579		USA	Wyoming	North America	UWyo2021	Western Archaeological Services
Beta-140582	4380	60	CHARCOAL		-25	RADIOMETRIC	-108.8796769	41.65957983	1		48SW12579		USA	Wyoming	North America	UWyo2021	Western Archaeological Services
Beta-140853	6760	50	CHARCOAL		-28.3	AMS	-110.5898787	43.93483944	1		48TE1079	Crescent H Ranch	USA	Wyoming	North America	UWyo2021	Cannon et al 2001
Beta-141867	2940	50	BONE	Purified Bone Collagen Spermophilus ilium	-20.9	AMS	-110.5898787	43.93483944	1		48TE1079	Crescent H Ranch	USA	Wyoming	North America	UWyo2021	Cannon et al 2000
Beta-142167	5220	30	SEDIMENT			RADIOMETRIC	-108.6306585	43.04065303	1		48FR4398	Jeffrey City	USA	Wyoming	North America	UWyo2021	Mcclelland 2001 Data Recovery Excavations At Site 48Fr4398â€¦
Beta-142466	5540	60	CHARCOAL				-109.9149275	42.76705654	1		48SU3520		USA	Wyoming	North America	UWyo2021	WY SHPO 14C Database
Beta-142467	4050	50	UNKNOWN				-109.9149275	42.76705654	1		48SU3519		USA	Wyoming	North America	UWyo2021	WY SHPO 14C Database
Beta-142468	6240	60	UNKNOWN				-109.9149275	42.76705654	1		48SU3519		USA	Wyoming	North America	UWyo2021	WY SHPO 14C Database
Beta-142469	7110	60	UNKNOWN				-109.9149275	42.76705654	1		48SU3519		USA	Wyoming	North America	UWyo2021	WY SHPO 14C Database
Beta-142470	6310	60	UNKNOWN				-109.9149275	42.76705654	1		48SU3519		USA	Wyoming	North America	UWyo2021	WY SHPO 14C Database
Beta-142471	6190	60	UNKNOWN				-109.9149275	42.76705654	1		48SU3519		USA	Wyoming	North America	UWyo2021	WY SHPO 14C Database
Beta-142472	6230	60	UNKNOWN				-109.9149275	42.76705654	1		48SU3519		USA	Wyoming	North America	UWyo2021	WY SHPO 14C Database
Beta-143989	960	70	CHARCOAL		-25		-104.9658424	42.13307718	1		48PL1052		USA	Wyoming	North America	UWyo2021	Reiss Seipp and Heupel 2002
Beta-143990	1090	60	CHARCOAL		-25		-104.9658424	42.13307718	1		48PL1060		USA	Wyoming	North America	UWyo2021	Dave Eckles
Beta-143991	1070	60	CHARCOAL		-25		-104.9658424	42.13307718	1		48PL1060		USA	Wyoming	North America	UWyo2021	Dave Eckles
Beta-143992	1960	60	CHARCOAL		-25		-104.9658424	42.13307718	1		48PL1057		USA	Wyoming	North America	UWyo2021	Dave Eckles
Beta-143993	1490	50	CHARCOAL		-25		-104.9658424	42.13307718	1		48PL1052		USA	Wyoming	North America	UWyo2021	Dave Eckles
Beta-143994	1450	60	CHARCOAL				-104.9658424	42.13307718	1		48PL1057		USA	Wyoming	North America	UWyo2021	Reiss Seipp and Heupel 2002
Beta-145282	2290	60	CHARCOAL		-25	RADIOMETRIC	-108.8796769	41.65957983	1		48SW12397		USA	Wyoming	North America	UWyo2021	Western Archaeological Services
Beta-145283	1070	60	SEDIMENT	Organic Sediment	-25	RADIOMETRIC	-108.8796769	41.65957983	1		48SW12397		USA	Wyoming	North America	UWyo2021	Western Archaeological Services
Beta-145818	1070	50	CHARCOAL		-23.3	RADIOMETRIC	-109.5880237	44.52043018	1		48YE545		USA	Wyoming	North America	UWyo2021	University Of Wyoming
Beta-145819	6460	50	CHARCOAL		-25.2	AMS	-109.5880237	44.52043018	1		48YE241		USA	Wyoming	North America	UWyo2021	University Of Wyoming
Beta-146070	1280	80	CHARCOAL				-108.6306585	43.04065303	1		48FR3123	Sand Draw Dump	USA	Wyoming	North America	UWyo2021	Walker 1999- 48Dr3123 The Sand Draw Dump Site
Beta-146071	1210	70	CHARCOAL				-108.6306585	43.04065303	1		48FR3123	Sand Draw Dump	USA	Wyoming	North America	UWyo2021	Walker 1999- 48Dr3123 The Sand Draw Dump Site
Beta-146072	1270	80	CHARCOAL				-108.6306585	43.04065303	1		48FR3123	Sand Draw Dump	USA	Wyoming	North America	UWyo2021	Walker 1999- 48Dr3123 The Sand Draw Dump Site
Beta-146073	1050	60	CHARCOAL				-108.6306585	43.04065303	1		48FR3123	Sand Draw Dump	USA	Wyoming	North America	UWyo2021	Walker 1999- 48Dr3123 The Sand Draw Dump Site
Beta-146074	1150	50	CHARCOAL				-108.6306585	43.04065303	1		48FR3123	Sand Draw Dump	USA	Wyoming	North America	UWyo2021	Walker 1999- 48Dr3123 The Sand Draw Dump Site
Beta-146075	1430	40	CHARCOAL				-108.6306585	43.04065303	1		48FR3123	Sand Draw Dump	USA	Wyoming	North America	UWyo2021	Walker 1999- 48Dr3123 The Sand Draw Dump Site
Beta-146076	1220	60	CHARCOAL				-108.6306585	43.04065303	1		48FR3123	Sand Draw Dump	USA	Wyoming	North America	UWyo2021	Walker 1999- 48Dr3123 The Sand Draw Dump Site
Beta-146077	1190	70	CHARCOAL				-108.6306585	43.04065303	1		48FR3123	Sand Draw Dump	USA	Wyoming	North America	UWyo2021	Walker 1999- 48Dr3123 The Sand Draw Dump Site
Beta-146078	1130	60	CHARCOAL				-108.6306585	43.04065303	1		48FR3123	Sand Draw Dump	USA	Wyoming	North America	UWyo2021	Walker 1999- 48Dr3123 The Sand Draw Dump Site
Beta-146420	1100	60	CHARCOAL		-26.4	RADIOMETRIC	-105.5071806	42.97242286	1		48CO2672		USA	Wyoming	North America	UWyo2021	Metcalf Pers. Comm 2019
Beta-146421	1700	40	CHARCOAL		-10.1	AMS	-104.9658424	42.13307718	1		48PL1221		USA	Wyoming	North America	UWyo2021	Metcalf Pers. Comm 2019
Beta-146422	4890	130	CHARCOAL		-22.3	RADIOMETRIC	-104.9658424	42.13307718	1		48PL1225		USA	Wyoming	North America	UWyo2021	Metcalf Pers. Comm 2019
Beta-146423	5520	110	CHARCOAL		-25.4	RADIOMETRIC	-104.9658424	42.13307718	1		48PL1225		USA	Wyoming	North America	UWyo2021	Metcalf Pers. Comm 2019
Beta-146554	5390	90	CHARCOAL				-109.5880237	44.52043018	1		48PA919	Moss Creek	USA	Wyoming	North America	UWyo2021	Wyoming Cultural Records
Beta-146555	3960	60	CHARCOAL				-109.5880237	44.52043018	1		48PA919	Moss Creek	USA	Wyoming	North America	UWyo2021	Wyoming Cultural Records
Beta-146556	1450	70	CHARCOAL				-109.5880237	44.52043018	1		48PA919	Moss Creek	USA	Wyoming	North America	UWyo2021
Beta-146557	880	60	CHARCOAL				-109.5880237	44.52043018	1		48PA919	Moss Creek	USA	Wyoming	North America	UWyo2021
Beta-146558	960	60	CHARCOAL				-109.5880237	44.52043018	1		48PA919	Moss Creek	USA	Wyoming	North America	UWyo2021
Beta-146559	1880	60	CHARCOAL				-109.5880237	44.52043018	1		48PA919	Moss Creek	USA	Wyoming	North America	UWyo2021	Wyoming Cultural Records
Beta-146562	4410	140	CHARCOAL				-109.5880237	44.52043018	1		48PA919	Moss Creek	USA	Wyoming	North America	UWyo2021
Beta-146875	1090	60	CHARCOAL		-25.4	RADIOMETRIC	-105.548405	44.24835148	1		48CA959	2391-1	USA	Wyoming	North America	UWyo2021	GCM Services Inc.
Beta-146876	1130	60	CHARCOAL		-22.5	RADIOMETRIC	-105.548405	44.24835148	1		48CA1058	Na75	USA	Wyoming	North America	UWyo2021	GCM Services Inc.
Beta-146877	1360	60	CHARCOAL		-24.1	RADIOMETRIC	-105.548405	44.24835148	1		48CA2254	1884-2 9S	USA	Wyoming	North America	UWyo2021	GCM Services Inc.
Beta-146878	1640	60	CHARCOAL		-23.3	RADIOMETRIC	-105.548405	44.24835148	1		48CA2254	1884-2 9S	USA	Wyoming	North America	UWyo2021	GCM Services Inc.
Beta-147168	3800	70	UNKNOWN				-109.9149275	42.76705654	1		48SU1413		USA	Wyoming	North America	UWyo2021
Beta-147238	960	50	CHARCOAL		-22	AMS	-105.548405	44.24835148	1		48CA1246	Wcgb61	USA	Wyoming	North America	UWyo2021	WY SHPO 14C Database
Beta-147239	310	80	CHARCOAL		-25.6	RADIOMETRIC	-105.548405	44.24835148	1		48CA1246	Wcgb61	USA	Wyoming	North America	UWyo2021	WY SHPO 14C Database
Beta-147240	1160	80	CHARCOAL		-20.4	RADIOMETRIC	-105.548405	44.24835148	1		48CA1246	Wcgb61	USA	Wyoming	North America	UWyo2021	WY SHPO 14C Database
Beta-147241	620	60	CHARCOAL		-22.4	AMS	-105.548405	44.24835148	1		48CA1246	Wcgb61	USA	Wyoming	North America	UWyo2021	WY SHPO 14C Database
Beta-147242	600	100	CHARCOAL		-22.3	RADIOMETRIC	-105.548405	44.24835148	1		48CA1246	Wcgb61	USA	Wyoming	North America	UWyo2021	WY SHPO 14C Database
Beta-147243	540	90	CHARCOAL		-21.9	RADIOMETRIC	-105.548405	44.24835148	1		48CA1246	Wcgb61	USA	Wyoming	North America	UWyo2021	WY SHPO 14C Database
Beta-147244	600	60	CHARCOAL		-22.7	RADIOMETRIC	-105.548405	44.24835148	1		48CA1246	Wcgb61	USA	Wyoming	North America	UWyo2021	WY SHPO 14C Database
Beta-147245	610	50	CHARCOAL		-23.7	RADIOMETRIC	-105.548405	44.24835148	1		48CA1246	Wcgb61	USA	Wyoming	North America	UWyo2021	WY SHPO 14C Database
Beta-147246	1010	40	CHARCOAL		-22.5	AMS	-105.548405	44.24835148	1		48CA1246	Wcgb61	USA	Wyoming	North America	UWyo2021	WY SHPO 14C Database
Beta-147247	810	80	CHARCOAL		-22.6	RADIOMETRIC	-105.548405	44.24835148	1		48CA1246	Wcgb61	USA	Wyoming	North America	UWyo2021	WY SHPO 14C Database
Beta-147982	9470	80	CHARCOAL				-108.4425384	43.71906406	1		48HO	Ditch Creek Shelter	USA	Wyoming	North America	UWyo2021
Beta-147983	1550	90	CHARCOAL				-108.4425384	43.71906406	1		48HO	Ditch Creek Shelter	USA	Wyoming	North America	UWyo2021
Beta-148567	9360	60	CHARCOAL				-109.5880237	44.52043018	1		48YE409	Osprey Beach Locality	USA	Wyoming	North America	UWyo2021	Wyoming Cultural Records
Beta-148868	2970	70	SEDIMENT	Organic Sediment	-25	RADIOMETRIC	-108.8796769	41.65957983	1		48SW11483		USA	Wyoming	North America	UWyo2021	Western Archaeological Services
Beta-148869	3360	80	SEDIMENT	Organic Sediment	-25	RADIOMETRIC	-108.8796769	41.65957983	1		48SW11483		USA	Wyoming	North America	UWyo2021	Western Archaeological Services
Beta-148870	4540	70	SEDIMENT	Organic Sediment	-25	RADIOMETRIC	-108.8796769	41.65957983	1		48SW11645	The Haul Road	USA	Wyoming	North America	UWyo2021	Western Archaeological Services
Beta-148871	4550	70	SEDIMENT	Organic Sediment	-25	RADIOMETRIC	-108.8796769	41.65957983	1		48SW11645	The Haul Road	USA	Wyoming	North America	UWyo2021	Western Archaeological Services
Beta-148872	4610	70	SEDIMENT	Organic Sediment	-25	RADIOMETRIC	-108.8796769	41.65957983	1		48SW11645	The Haul Road	USA	Wyoming	North America	UWyo2021	Western Archaeological Services
Beta-148873	4990	70	SEDIMENT	Organic Sediment	-25	RADIOMETRIC	-108.8796769	41.65957983	1		48SW11645	The Haul Road	USA	Wyoming	North America	UWyo2021	Western Archaeological Services
Beta-148874	5550	80	SEDIMENT	Organic Sediment	-25	RADIOMETRIC	-108.8796769	41.65957983	1		48SW11645	The Haul Road	USA	Wyoming	North America	UWyo2021	Western Archaeological Services
Beta-149215	1610	40	CHARCOAL		-23.6	AMS	-105.5071806	42.97242286	1		48CO2681		USA	Wyoming	North America	UWyo2021	WY SHPO 14C Database
Beta-149216	1820	80	CHARCOAL		-25	RADIOMETRIC	-105.5071806	42.97242286	1		48CO2681		USA	Wyoming	North America	UWyo2021	WY SHPO 14C Database
Beta-149291	990	60	CHARCOAL		-22	AMS	-105.548405	44.24835148	1		48CA1254	Wcgb69	USA	Wyoming	North America	UWyo2021	WY SHPO 14C Database
Beta-149292	910	60	CHARCOAL		-23.4	RADIOMETRIC	-105.548405	44.24835148	1		48CA1254	Wcgb69	USA	Wyoming	North America	UWyo2021	WY SHPO 14C Database
Beta-149305	3690	50	SEDIMENT				-109.9149275	42.76705654	1		48SU3841		USA	Wyoming	North America	UWyo2021	WY SHPO 14C Database
Beta-149306	4650	70	CHARCOAL	Artemisia tridentata			-109.9149275	42.76705654	1		48SU2615		USA	Wyoming	North America	UWyo2021	WY SHPO Site File
Beta-149307	4770	70	CHARCOAL	Artemisia tridentata			-109.9149275	42.76705654	1		48SU2615		USA	Wyoming	North America	UWyo2021	WY SHPO Site File
Beta-149308	3840	60	CHARCOAL	Artemisia tridentata			-109.9149275	42.76705654	1		48SU2615		USA	Wyoming	North America	UWyo2021	WY SHPO Site File
Beta-149312	2890	80	CHARCOAL				-109.9149275	42.76705654	1		48SU3549	00-Car-097-S1	USA	Wyoming	North America	UWyo2021	WY SHPO 14C Database
Beta-149522	7030	210	CHARCOAL		-25.3	RADIOMETRIC	-108.8796769	41.65957983	1		48SW5734	The Blue Point	USA	Wyoming	North America	UWyo2021	Western Archaeological Services
Beta-149523	8310	250	CHARCOAL		-22.9	RADIOMETRIC	-108.8796769	41.65957983	1		48SW5734	The Blue Point	USA	Wyoming	North America	UWyo2021	Western Archaeological Services
Beta-149525	8480	140	CHARCOAL				-109.9149275	42.76705654	1		48SU3822		USA	Wyoming	North America	UWyo2021	Western Archaeological Services
Beta-150030	4950	80	CHARCOAL	Sagebrush	-23		-107.9954961	44.52667714	1		48BH2968		USA	Wyoming	North America	UWyo2021	WY SHPO 14C Database
Beta-150031	1520	50	CHARCOAL		-22.9	AMS	-107.9954961	44.52667714	1		48BH2968		USA	Wyoming	North America	UWyo2021	WY SHPO 14C Database
Beta-150032	5150	50	CHARCOAL		-24.7	AMS	-107.9954961	44.52667714	1		48BH2968		USA	Wyoming	North America	UWyo2021	WY SHPO 14C Database
Beta-150033	5270	60	CHARCOAL		-24.1	AMS	-107.9954961	44.52667714	1		48BH2968		USA	Wyoming	North America	UWyo2021	WY SHPO 14C Database
Beta-150034	5330	60	CHARCOAL		-25.1	AMS	-107.9954961	44.52667714	1		48BH2968		USA	Wyoming	North America	UWyo2021	WY SHPO 14C Database
Beta-150035	5000	80	SEDIMENT	Organic Sediment	-23.3		-107.9954961	44.52667714	1		48BH2968		USA	Wyoming	North America	UWyo2021	WY SHPO 14C Database
Beta-150036	5270	100	CHARCOAL	Sagebrush	-25.2	RADIOMETRIC	-107.9954961	44.52667714	1		48BH2968		USA	Wyoming	North America	UWyo2021	WY SHPO 14C Database
Beta-150037	5140	160	CHARCOAL		-25.3		-107.9954961	44.52667714	1		48BH2968		USA	Wyoming	North America	UWyo2021	WY SHPO 14C Database
Beta-150038	4940	70	SEDIMENT	Organic Sediment	-23.7	RADIOMETRIC	-107.9954961	44.52667714	1		48BH2968		USA	Wyoming	North America	UWyo2021	WY SHPO 14C Database
Beta-150250	1970	60	CHARCOAL				-109.5880237	44.52043018	1		48YE252		USA	Wyoming	North America	UWyo2021	Wyoming Cultural Records
Beta-150672	7030	60	CHARCOAL		-22.8	RADIOMETRIC	-109.9149275	42.76705654	1		48SU2324	Jonah'S House	USA	Wyoming	North America	UWyo2021	WY SHPO Site File
Beta-150673	7070	80	CHARCOAL		-23	RADIOMETRIC	-109.9149275	42.76705654	1		48SU2324	Jonah'S House	USA	Wyoming	North America	UWyo2021	WY SHPO Site File
Beta-150676	4490	50	CHARCOAL				-107.9954961	44.52667714	1		48BH2968		USA	Wyoming	North America	UWyo2021
Beta-150677	4530	70	CHARCOAL				-109.9149275	42.76705654	1		48SU3850		USA	Wyoming	North America	UWyo2021	WY SHPO 14C Database
Beta-150681	1730	80	CHARCOAL				-109.9149275	42.76705654	1		48SU3311		USA	Wyoming	North America	UWyo2021	WY SHPO 14C Database
Beta-150694	1140	60	CHARCOAL		-25	RADIOMETRIC	-108.8796769	41.65957983	1		48SW13626		USA	Wyoming	North America	UWyo2021	WY SHPO 14C Database
Beta-150695	1660	60	SEDIMENT	Organic Sediment	-25	RADIOMETRIC	-108.8796769	41.65957983	1		48SW13626		USA	Wyoming	North America	UWyo2021	WY SHPO 14C Database
Beta-150696	1610	70	CHARCOAL		-25	RADIOMETRIC	-108.8796769	41.65957983	1		48SW13627		USA	Wyoming	North America	UWyo2021	WY SHPO 14C Database
Beta-150697	2920	70	SEDIMENT	Organic Sediment	-25	RADIOMETRIC	-108.8796769	41.65957983	1		48SW13630		USA	Wyoming	North America	UWyo2021	WY SHPO 14C Database
Beta-151121	1050	60	CHARCOAL		-25	RADIOMETRIC	-108.8796769	41.65957983	1		48SW5950		USA	Wyoming	North America	UWyo2021	Western Archaeological Services; 00-100
Beta-151122	5220	80	CHARCOAL		-25	RADIOMETRIC	-110.6560293	42.26408558	1		48LN3701		USA	Wyoming	North America	UWyo2021	Western Archaeological Services
Beta-151307	1400	60	CHARCOAL		-25	RADIOMETRIC	-108.8796769	41.65957983	1		48SW13149		USA	Wyoming	North America	UWyo2021	TRC Mariah
Beta-151308	1310	60	CHARCOAL		-25	RADIOMETRIC	-108.8796769	41.65957983	1		48SW13151		USA	Wyoming	North America	UWyo2021	Mariah Associates Inc.
Beta-151309	1090	60	CHARCOAL		-25	RADIOMETRIC	-108.8796769	41.65957983	1		48SW13151		USA	Wyoming	North America	UWyo2021	TRC Mariah
Beta-151312	5690	80	CHARCOAL		-25	RADIOMETRIC	-108.8796769	41.65957983	1		48SW13159	Chain Lakes Rim	USA	Wyoming	North America	UWyo2021	Smith 2005 The Archaeology Along The Lost Creek Pipelineâ€¦
Beta-151314	1290	80	CHARCOAL		-25.1	RADIOMETRIC	-108.6306585	43.04065303	1		48FR4439	Ca-1421	USA	Wyoming	North America	UWyo2021	Smith 2005 The Archaeology Along The Lost Creek Pipelineâ€¦
Beta-151316	1320	70	CHARCOAL		-25	RADIOMETRIC	-108.6306585	43.04065303	1		48FR4452	Ca-1436	USA	Wyoming	North America	UWyo2021	Smith 2005 The Archaeology Along The Lost Creek Pipelineâ€¦
Beta-151317	1430	60	CHARCOAL		-25.1	RADIOMETRIC	-108.6306585	43.04065303	1		48FR4462	Ca-1450	USA	Wyoming	North America	UWyo2021	Smith 2005 The Archaeology Along The Lost Creek Pipelineâ€¦
Beta-151318	1220	60	CHARCOAL		-25.1	RADIOMETRIC	-108.6306585	43.04065303	1		48FR4476	Ca-1426	USA	Wyoming	North America	UWyo2021	Smith 2005 The Archaeology Along The Lost Creek Pipelineâ€¦
Beta-151319	2970	100	CHARCOAL		-25	RADIOMETRIC	-108.6306585	43.04065303	1		48FR4481	Ca-1426	USA	Wyoming	North America	UWyo2021	Smith 2005 The Archaeology Along The Lost Creek Pipelineâ€¦
Beta-151363	4020	50	UNKNOWN		-24.8		-104.5699848	44.58858485	1		48CK1450	Ma779Rw-17	USA	Wyoming	North America	UWyo2021
Beta-151419	1050	60	CHARCOAL		-25	RADIOMETRIC	-108.8796769	41.65957983	1		48SW13634		USA	Wyoming	North America	UWyo2021	WY SHPO 14C Database
Beta-151420	1070	70	CHARCOAL		-25	RADIOMETRIC	-108.8796769	41.65957983	1		48SW13634		USA	Wyoming	North America	UWyo2021	WY SHPO 14C Database
Beta-151421	1050	60	CHARCOAL		-25	RADIOMETRIC	-108.8796769	41.65957983	1		48SW13634		USA	Wyoming	North America	UWyo2021	WY SHPO 14C Database
Beta-151422	1100	70	CHARCOAL		-25	RADIOMETRIC	-108.8796769	41.65957983	1		48SW13634		USA	Wyoming	North America	UWyo2021	WY SHPO 14C Database
Beta-151423	1120	60	CHARCOAL		-25	RADIOMETRIC	-108.8796769	41.65957983	1		48SW13634		USA	Wyoming	North America	UWyo2021	WY SHPO 14C Database
Beta-151444	220	60	CHARCOAL		-25		-108.6306585	43.04065303	1		48FR4184	Ca-1210	USA	Wyoming	North America	UWyo2021	TRC Mariah
Beta-151445	1510	70	CHARCOAL		-25		-108.8796769	41.65957983	1		48SW9679		USA	Wyoming	North America	UWyo2021	Mariah 2000
Beta-151906	3260	70	CHARCOAL				-109.5880237	44.52043018	1		48PA919	Moss Creek	USA	Wyoming	North America	UWyo2021
Beta-151909	4040	40	CHARCOAL			AMS	-110.5476975	41.28754529	1		48UT375		USA	Wyoming	North America	UWyo2021	Smith et al. 2003-Site 48Ut375: Late Paleoindian Period Subsistenceâ€¦.
Beta-151910	7890	40	CHARCOAL			AMS	-110.5476975	41.28754529	1		48UT375		USA	Wyoming	North America	UWyo2021	Smith et al. 2003-Site 48Ut375: Late Paleoindian Period Subsistenceâ€¦.
Beta-151911	4220	40	CHARCOAL			AMS	-110.5476975	41.28754529	1		48UT375		USA	Wyoming	North America	UWyo2021	Smith et al. 2003-Site 48Ut375: Late Paleoindian Period Subsistenceâ€¦.
Beta-151912	8640	40	CHARCOAL			AMS	-110.5476975	41.28754529	1		48UT375		USA	Wyoming	North America	UWyo2021	Smith et al. 2003-Site 48Ut375: Late Paleoindian Period Subsistenceâ€¦.
Beta-151913	8490	40	CHARCOAL			AMS	-110.5476975	41.28754529	1		48UT375		USA	Wyoming	North America	UWyo2021	Smith et al. 2003-Site 48Ut375: Late Paleoindian Period Subsistenceâ€¦.
Beta-151914	8330	40	CHARCOAL			AMS	-110.5476975	41.28754529	1		48UT375		USA	Wyoming	North America	UWyo2021	Smith et al. 2003-Site 48Ut375: Late Paleoindian Period Subsistenceâ€¦.
Beta-151916	8470	40	CHARCOAL			AMS	-110.5476975	41.28754529	1		48UT375		USA	Wyoming	North America	UWyo2021	Smith et al. 2003-Site 48Ut375: Late Paleoindian Period Subsistenceâ€¦.
Beta-151917	4030	70	CHARCOAL			RADIOMETRIC	-110.5476975	41.28754529	1		48UT375		USA	Wyoming	North America	UWyo2021	Smith et al. 2003-Site 48Ut375: Late Paleoindian Period Subsistenceâ€¦.
Beta-152049	6880	80	UNKNOWN				-109.9149275	42.76705654	1		48SU2094	Mckeva Ryka	USA	Wyoming	North America	UWyo2021	Mckern and Current 2002 Arch Inves. Of The Mckeva Ryka Siteâ€¦
Beta-152050	6290	80	UNKNOWN				-109.9149275	42.76705654	1		48SU2094	Mckeva Ryka	USA	Wyoming	North America	UWyo2021	Mckern and Current 2002 Arch Inves. Of The Mckeva Ryka Siteâ€¦
Beta-152051	6210	80	UNKNOWN				-109.9149275	42.76705654	1		48SU2094	Mckeva Ryka	USA	Wyoming	North America	UWyo2021	Mckern and Current 2002 Arch Inves. Of The Mckeva Ryka Siteâ€¦
Beta-152052	6680	80	UNKNOWN				-109.9149275	42.76705654	1		48SU2094	Mckeva Ryka	USA	Wyoming	North America	UWyo2021	Mckern and Current 2002 Arch Inves. Of The Mckeva Ryka Siteâ€¦
Beta-152053	6790	90	UNKNOWN				-109.9149275	42.76705654	1		48SU2094	Mckeva Ryka	USA	Wyoming	North America	UWyo2021	Mckern and Current 2002 Arch Inves. Of The Mckeva Ryka Siteâ€¦
Beta-152054	8360	40	CHARCOAL		-23.2	AMS	-109.9149275	42.76705654	1		48SU2980		USA	Wyoming	North America	UWyo2021	William Current
Beta-152055	7690	40	CHARCOAL		-24.7	AMS	-109.9149275	42.76705654	1		48SU2979		USA	Wyoming	North America	UWyo2021	William Current
Beta-152056	6440	60	CHARCOAL		-25.1	AMS	-109.9149275	42.76705654	1		48SU2979		USA	Wyoming	North America	UWyo2021	William Current
Beta-152206	4040	90	CHARCOAL				-109.5880237	44.52043018	1		48PA919	Moss Creek	USA	Wyoming	North America	UWyo2021
Beta-152207	4290	70	CHARCOAL				-109.5880237	44.52043018	1		48PA919	Moss Creek	USA	Wyoming	North America	UWyo2021
Beta-152604	7110	80	CHARCOAL				-109.9149275	42.76705654	1		48SU3543		USA	Wyoming	North America	UWyo2021	WY SHPO 14C Database
Beta-152605	7140	90	CHARCOAL				-109.9149275	42.76705654	1		48SU3543		USA	Wyoming	North America	UWyo2021	WY SHPO 14C Database
Beta-152770	5640	40	CHARCOAL			AMS	-108.8796769	41.65957983	1		48SW10407/UT133	Telephone Draw	USA	Wyoming	North America	UWyo2021
Beta-152771	1330	70	CHARCOAL			RADIOMETRIC	-108.8796769	41.65957983	1		48SW10407/UT133	Telephone Draw	USA	Wyoming	North America	UWyo2021
Beta-152772	2300	80	CHARCOAL			RADIOMETRIC	-108.8796769	41.65957983	1		48SW10407/UT133	Telephone Draw	USA	Wyoming	North America	UWyo2021
Beta-153340	8450	40	CHARCOAL			AMS	-110.5476975	41.28754529	1		48UT375		USA	Wyoming	North America	UWyo2021	Smith et al. 2003-Site 48Ut375: Late Paleoindian Period Subsistenceâ€¦.
Beta-153478	1120	40	CHARCOAL		-25	RADIOMETRIC	-106.7987259	42.9623307	1		48NA465	Uc-14-1	USA	Wyoming	North America	UWyo2021	Pronghorn Arch
Beta-153479	2430	80	CHARCOAL		-25	RADIOMETRIC	-106.7987259	42.9623307	1		48NA465	Uc-14-1	USA	Wyoming	North America	UWyo2021	Pronghorn Ach
Beta-153480	1460	40	CHARCOAL		-24.1	AMS	-106.7987259	42.9623307	1		48NA465	Uc-14-1	USA	Wyoming	North America	UWyo2021	Pronghorn Arch
Beta-153481	3120	70	CHARCOAL		-25	RADIOMETRIC	-106.7987259	42.9623307	1		48NA465	Uc-14-1	USA	Wyoming	North America	UWyo2021	Pronghorn Arch
Beta-154139	2490	70	SEDIMENT	Organic Sediment	-25	RADIOMETRIC	-106.9307667	41.69465016	1		48CR1159		USA	Wyoming	North America	UWyo2021	Western Archaeological Services
Beta-154140	3450	60	SEDIMENT	Organic Sediment	-25	RADIOMETRIC	-106.9307667	41.69465016	1		48CR1160		USA	Wyoming	North America	UWyo2021	Western Archaeological Services
Beta-154142	3910	80	SEDIMENT	Organic Sediment	-25		-106.9307667	41.69465016	1		48CR1812	1297-9/Creston 48	USA	Wyoming	North America	UWyo2021	Western Archaeological Services
Beta-154143	4730	70	CHARCOAL		-25		-106.9307667	41.69465016	1		48CR1812	1297-9/Creston 48	USA	Wyoming	North America	UWyo2021	WY SHPO 14C Database
Beta-154144	890	60	CHARCOAL				-106.9307667	41.69465016	1		48CR5509	High Point 22	USA	Wyoming	North America	UWyo2021	WY SHPO 14C Database
Beta-154191	1510	40	CHARCOAL		-24.9	AMS	-107.9954961	44.52667714	1		48BH3094	Wy5600-2	USA	Wyoming	North America	UWyo2021	WY SHPO 14C Database
Beta-154317	5320	40	CHARCOAL		-23	AMS	-108.6306585	43.04065303	1		48FR4398	Jeffrey City	USA	Wyoming	North America	UWyo2021	Mcclelland 2001 Data Recovery Excavations At Site 48Fr4398â€¦
Beta-154319	5150	40	CHARCOAL		-21.5	AMS	-108.6306585	43.04065303	1		48FR4398	Jeffrey City	USA	Wyoming	North America	UWyo2021	Mcclelland 2001 Data Recovery Excavations At Site 48Fr4398â€¦
Beta-154382	1160	60	CHARCOAL		-25	RADIOMETRIC	-106.7987259	42.9623307	1		48NA465	Uc-14-1	USA	Wyoming	North America	UWyo2021	Pronghorn Arch
Beta-154434	1470	70	CHARCOAL		-25	RADIOMETRIC	-106.9307667	41.69465016	1		48CR7530	Jal-1	USA	Wyoming	North America	UWyo2021	Mariah Associates Inc.
Beta-154503	4520	110	CHARCOAL			RADIOMETRIC	-109.9149275	42.76705654	1		48SU3928		USA	Wyoming	North America	UWyo2021	William E. Batterman 2001 Construction Monitor Of Bp Amoco Production Company'S Corona 2-11 Well Pad Sublette County Wyoming
Beta-154504	4350	40	CHARCOAL			RADIOMETRIC	-109.9149275	42.76705654	1		48SU3928		USA	Wyoming	North America	UWyo2021	William E. Batterman 2001 Construction Monitor Of Bp Amoco Production Company'S Corona 2-11 Well Pad Sublette County Wyoming
Beta-154505	5740	40	CHARCOAL			RADIOMETRIC	-109.9149275	42.76705654	1		48SU3928		USA	Wyoming	North America	UWyo2021	William E. Batterman 2001 Construction Monitor Of Bp Amoco Production Company'S Corona 2-11 Well Pad Sublette County Wyoming
Beta-154506	4320	40	CHARCOAL			RADIOMETRIC	-109.9149275	42.76705654	1		48SU3928		USA	Wyoming	North America	UWyo2021	William E. Batterman 2001 Construction Monitor Of Bp Amoco Production Company'S Corona 2-11 Well Pad Sublette County Wyoming
Beta-154765	190	70	CHARCOAL				-109.9149275	42.76705654	1		48SU3044		USA	Wyoming	North America	UWyo2021	WY SHPO 14C Database
Beta-154766	220	60	CHARCOAL				-109.9149275	42.76705654	1		48SU3044		USA	Wyoming	North America	UWyo2021	WY SHPO 14C Database
Beta-154767	1720	40	CHARCOAL				-109.9149275	42.76705654	1		48SU3044		USA	Wyoming	North America	UWyo2021	WY SHPO 14C Database
Beta-155246	6280	140	CHARCOAL				-109.9149275	42.76705654	1		48SU3856		USA	Wyoming	North America	UWyo2021	WY SHPO 14C Database
Beta-155650	2980	50	WOOD	Pine	-22.8		-105.7240241	41.65448036	1		48AB1	The China Wall	USA	Wyoming	North America	UWyo2021	Eckles 2001 960285-5
Beta-155651	610	40	CHARCOAL		-25		-105.7240241	41.65448036	1		48AB1	The China Wall	USA	Wyoming	North America	UWyo2021	Eckles 2001 960286-5
Beta-155652	1650	40	CHARCOAL		-25		-105.7240241	41.65448036	1		48AB1	The China Wall	USA	Wyoming	North America	UWyo2021	Eckles 960285-6
Beta-155653	620	40	CHARCOAL		-25		-105.7240241	41.65448036	1		48AB1	The China Wall	USA	Wyoming	North America	UWyo2021	Eckles 2001 960286-5
Beta-155654	80	50	CHARCOAL				-105.7240241	41.65448036	1		48AB1	The China Wall	USA	Wyoming	North America	UWyo2021	Eckles 2001
Beta-156251	2730	60	CHARCOAL				-109.9149275	42.76705654	1		48SU3985		USA	Wyoming	North America	UWyo2021	WY SHPO 14C Database
Beta-156465	1720	40	CHARCOAL		-23.4	RADIOMETRIC	-109.9149275	42.76705654	1		48SU3835	Stud Horse Housepit	USA	Wyoming	North America	UWyo2021	TRC Mariah Project #000816-4
Beta-156466	1760	40	CHARCOAL		-24.4	RADIOMETRIC	-109.9149275	42.76705654	1		48SU3835	Stud Horse Housepit	USA	Wyoming	North America	UWyo2021	TRC Mariah Project #000816-4
Beta-156467	1730	40	CHARCOAL		-24.3	RADIOMETRIC	-109.9149275	42.76705654	1		48SU3835	Stud Horse Housepit	USA	Wyoming	North America	UWyo2021	TRC Mariah Project #000816-4
Beta-156468	4160	40	CHARCOAL		-24	RADIOMETRIC	-109.9149275	42.76705654	1		48SU3835	Stud Horse Housepit	USA	Wyoming	North America	UWyo2021	TRC Mariah Project #000816-4
Beta-156469	1760	40	CHARCOAL		-24.7	RADIOMETRIC	-109.9149275	42.76705654	1		48SU3835	Stud Horse Housepit	USA	Wyoming	North America	UWyo2021	TRC Mariah Project #000816-4
Beta-156470	8240	40	CHARCOAL		-23.8	RADIOMETRIC	-109.9149275	42.76705654	1		48SU3835	Stud Horse Housepit	USA	Wyoming	North America	UWyo2021	TRC Mariah Project #000816-4
Beta-156471	6380	50	SEDIMENT		-25	RADIOMETRIC	-109.9149275	42.76705654	1		48SU3835	Stud Horse Housepit	USA	Wyoming	North America	UWyo2021	TRC Mariah Project #000816-4
Beta-156472	5600	70	SEDIMENT		-25	RADIOMETRIC	-109.9149275	42.76705654	1		48SU3835	Stud Horse Housepit	USA	Wyoming	North America	UWyo2021	TRC Mariah Project #000816-4
Beta-156473	7710	40	CHARCOAL		-24.8	RADIOMETRIC	-109.9149275	42.76705654	1		48SU3835	Stud Horse Housepit	USA	Wyoming	North America	UWyo2021	TRC Mariah Project #000816-4
Beta-156820	1140	50	CHARCOAL		-25		-104.9658424	42.13307718	1		48PL1020		USA	Wyoming	North America	UWyo2021	Reiss Seipp and Heupel 2002
Beta-156821	820	80	CHARCOAL		-25		-104.9658424	42.13307718	1		48PL809		USA	Wyoming	North America	UWyo2021	Reiss Seipp and Heupel 2002
Beta-156822	1280	60	CHARCOAL		-25		-104.9658424	42.13307718	1		48PL1053		USA	Wyoming	North America	UWyo2021	Reiss Seipp and Heupel 2002
Beta-156823	870	60	CHARCOAL		-25		-104.9658424	42.13307718	1		48PL629		USA	Wyoming	North America	UWyo2021	Reiss Seipp and Heupel 2002
Beta-156824	1640	50	CHARCOAL		-25		-104.9658424	42.13307718	1		48PL1020		USA	Wyoming	North America	UWyo2021	Reiss Seipp and Heupel 2002
Beta-156828	10090	100	SEDIMENT	Organic Sediment	-25		-104.9658424	42.13307718	1		48PL629		USA	Wyoming	North America	UWyo2021	Dave Eckles
Beta-157199	1840	80	CHARCOAL		-25		-105.7240241	41.65448036	1		48AB1	The China Wall	USA	Wyoming	North America	UWyo2021	Eckles 2001 96-286-5
Beta-157200	2000	60	CHARCOAL		-25		-105.7240241	41.65448036	1		48AB1	The China Wall	USA	Wyoming	North America	UWyo2021	Eckles 2001 96-286-5
Beta-157323	6590	80	CHARCOAL		-22.9	RADIOMETRIC	-109.9149275	42.76705654	1		48SU2324	Jonah'S House	USA	Wyoming	North America	UWyo2021	WY SHPO Site File
Beta-157324	6920	80	CHARCOAL		-22.4	RADIOMETRIC	-109.9149275	42.76705654	1		48SU2324	Jonah'S House	USA	Wyoming	North America	UWyo2021	WY SHPO Site File
Beta-157325	6710	80	SEDIMENT		-22.8	RADIOMETRIC	-109.9149275	42.76705654	1		48SU2324	Jonah'S House	USA	Wyoming	North America	UWyo2021
Beta-157326	6660	60	SEDIMENT		-22.8	RADIOMETRIC	-109.9149275	42.76705654	1		48SU2324	Jonah'S House	USA	Wyoming	North America	UWyo2021
Beta-157327	6690	80	CHARCOAL		-22.8	RADIOMETRIC	-109.9149275	42.76705654	1		48SU2324	Jonah'S House	USA	Wyoming	North America	UWyo2021	WY SHPO Site File
Beta-158103	1520	60	SEDIMENT	Organic Sediment	-25		-105.7240241	41.65448036	1		48AB1	The China Wall	USA	Wyoming	North America	UWyo2021	Eckles 2001 96-286-5
Beta-158104	1190	70	CHARCOAL		-25		-105.7240241	41.65448036	1		48AB1	The China Wall	USA	Wyoming	North America	UWyo2021	Eckles 2001 96-286-5
Beta-158105	1720	70	CHARCOAL		-25		-105.7240241	41.65448036	1		48AB1	The China Wall	USA	Wyoming	North America	UWyo2021	WY SHPO 14C Database
Beta-158106	1580	70	CHARCOAL		-25		-105.7240241	41.65448036	1		48AB1	The China Wall	USA	Wyoming	North America	UWyo2021	Eckles 2001 96-286-5
Beta-158107	640	60	SEDIMENT	Organic Sediment	-25		-105.7240241	41.65448036	1		48AB1	The China Wall	USA	Wyoming	North America	UWyo2021	Eckles 2001 96-286-5
Beta-158108	1390	60	CHARCOAL		-25		-105.7240241	41.65448036	1		48AB1	The China Wall	USA	Wyoming	North America	UWyo2021	Eckles 2001 96-286-5
Beta-158109	1940	70	CHARCOAL		-25		-105.7240241	41.65448036	1		48AB1	The China Wall	USA	Wyoming	North America	UWyo2021	Eckles 2001 96-286-5
Beta-158110	1010	70	CHARCOAL		-25		-105.7240241	41.65448036	1		48AB1	The China Wall	USA	Wyoming	North America	UWyo2021	Eckles 2001 96-286-5
Beta-158111	1290	70	SEDIMENT	Organic Sediment	-25		-105.7240241	41.65448036	1		48AB1	The China Wall	USA	Wyoming	North America	UWyo2021	Eckles 2001 96-286-5
Beta-158112	1770	60	CHARCOAL		-25		-105.7240241	41.65448036	1		48AB1	The China Wall	USA	Wyoming	North America	UWyo2021	Eckles 2001 96-286-5
Beta-158113	1350	60	CHARCOAL		-25		-105.7240241	41.65448036	1		48AB1	The China Wall	USA	Wyoming	North America	UWyo2021	Eckles 2001 96-286-5
Beta-158114	1450	60	CHARCOAL		-25		-105.7240241	41.65448036	1		48AB1	The China Wall	USA	Wyoming	North America	UWyo2021	Eckles 2001 96-286-5
Beta-158115	1270	60	CHARCOAL		-25		-105.7240241	41.65448036	1		48AB1	The China Wall	USA	Wyoming	North America	UWyo2021	Eckles 2001 96-286-5
Beta-158116	6040	130	CHARCOAL		-25		-105.7240241	41.65448036	1		48AB1	The China Wall	USA	Wyoming	North America	UWyo2021	Eckles 2001 96-286-5
Beta-159018	800	60	CHARCOAL				-106.8796791	44.78996944	1		48SH320		USA	Wyoming	North America	UWyo2021
Beta-159019	980	60	CHARCOAL				-106.8796791	44.78996944	1		48SH1040		USA	Wyoming	North America	UWyo2021
Beta-159020	1190	80	CHARCOAL		-23.6		-106.8796791	44.78996944	1		48SH1194		USA	Wyoming	North America	UWyo2021	WY SHPO 14C Database
Beta-159462	2190	40	CHARCOAL		-25.1	AMS	-105.548405	44.24835148	1		48CA959	2391-1	USA	Wyoming	North America	UWyo2021	GCM Services Inc.
Beta-159889	6960	40	CHARCOAL		-23.6	AMS	-108.8796769	41.65957983	1		48SW13902	Big Mama	USA	Wyoming	North America	UWyo2021	WWC 2001
Beta-159910	210	50	CHARCOAL		-25.8	RADIOMETRIC	-104.9658424	42.13307718	1		48PL1286		USA	Wyoming	North America	UWyo2021	Metcalf Pers. Comm 2019
Beta-160032	910	40	CHARCOAL				-108.8796769	41.65957983	1		48SW13490		USA	Wyoming	North America	UWyo2021	Western Archaeological Services
Beta-160033	810	60	CHARCOAL				-108.8796769	41.65957983	1		48SW13490		USA	Wyoming	North America	UWyo2021	Western Archaeological Services
Beta-160034	2110	80	SEDIMENT	Organic Sediment	-25		-108.8796769	41.65957983	1		48SW13504		USA	Wyoming	North America	UWyo2021	Western Archaeological Services
Beta-160035	1470	60	CHARCOAL		-25		-108.8796769	41.65957983	1		48SW13504		USA	Wyoming	North America	UWyo2021	Western Archaeological Services
Beta-160036	1940	70	SEDIMENT	Organic Sediment	-25	RADIOMETRIC	-108.8796769	41.65957983	1		48SW13901	Zane Gray	USA	Wyoming	North America	UWyo2021	Western Archaeological Services
Beta-160037	4120	80	SEDIMENT	Organic Sediment	-25	RADIOMETRIC	-108.8796769	41.65957983	1		48SW13901	Zane Gray	USA	Wyoming	North America	UWyo2021	Western Archaeological Services
Beta-160038	3420	50	SEDIMENT	Organic Sediment	-25	RADIOMETRIC	-108.8796769	41.65957983	1		48SW13901	Zane Gray	USA	Wyoming	North America	UWyo2021	Western Archaeological Services
Beta-160039	4900	70	SEDIMENT	Organic Sediment	-25	RADIOMETRIC	-108.8796769	41.65957983	1		48SW13996	Happiness Is Hard To Find	USA	Wyoming	North America	UWyo2021	Western Archaeological Services
Beta-160040	1420	60	CHARCOAL		-25	RADIOMETRIC	-108.8796769	41.65957983	1		48SW13991	Spring	USA	Wyoming	North America	UWyo2021	Western Archaeological Services
Beta-160041	4430	80	SEDIMENT	Organic Sediment	-25	RADIOMETRIC	-108.8796769	41.65957983	1		48SW13995	Roughing It	USA	Wyoming	North America	UWyo2021	Western Archaeological Services
Beta-160186	790	60	SEDIMENT	Organic Sediment	-25	RADIOMETRIC	-108.8796769	41.65957983	1		48SW11618		USA	Wyoming	North America	UWyo2021	Western Archaeologcial Services
Beta-160187	1240	60	CHARCOAL		-25	RADIOMETRIC	-108.8796769	41.65957983	1		48SW11618		USA	Wyoming	North America	UWyo2021	Western Archaeological Services
Beta-160188	3410	70	SEDIMENT	Organic Sediment	-25	RADIOMETRIC	-108.8796769	41.65957983	1		48SW13900	Big Daddy	USA	Wyoming	North America	UWyo2021	Western Archaeological Services
Beta-160189	4080	70	SEDIMENT	Organic Sediment	-25	RADIOMETRIC	-108.8796769	41.65957983	1		48SW13900	Big Daddy	USA	Wyoming	North America	UWyo2021	Western Archaeological Services
Beta-160190	3490	60	CHARCOAL		-25	RADIOMETRIC	-108.8796769	41.65957983	1		48SW13920	Annie Are You Okay	USA	Wyoming	North America	UWyo2021	Western Archaeological Services
Beta-160191	1790	60	CHARCOAL		-25	RADIOMETRIC	-108.8796769	41.65957983	1		48SW13992	Mark Twain	USA	Wyoming	North America	UWyo2021	Western Archaeological Services
Beta-160192	2330	60	OTHER	Organic material	-25	RADIOMETRIC	-108.8796769	41.65957983	1		48SW13992	Mark Twain	USA	Wyoming	North America	UWyo2021	Western Archaeological Services
Beta-160293	1680	60	CHARCOAL		-23.5	RADIOMETRIC	-104.9658424	42.13307718	1		48PL1287		USA	Wyoming	North America	UWyo2021	Metcalf Pers. Comm 2019
Beta-160294	1200	60	CHARCOAL		-24.6	RADIOMETRIC	-105.5071806	42.97242286	1		48CO2672		USA	Wyoming	North America	UWyo2021	Metcalf Pers. Comm 2019
Beta-160353	3510	130	CHARCOAL		-23.9	RADIOMETRIC	-104.9658424	42.13307718	1		48PL1249		USA	Wyoming	North America	UWyo2021	Metcalf Pers. Comm 2019
Beta-160794	5400	70	CHARCOAL		-25	RADIOMETRIC	-108.8796769	41.65957983	1		48SW13902	Big Mama	USA	Wyoming	North America	UWyo2021	Western Archaeological Services
Beta-160795	5400	70	CHARCOAL		-25	RADIOMETRIC	-108.8796769	41.65957983	1		48SW13902	Big Mama	USA	Wyoming	North America	UWyo2021	Western Archaeological Services
Beta-160823	1220	60	CHARCOAL		-25.2	RADIOMETRIC	-104.9658424	42.13307718	1		48PL1287		USA	Wyoming	North America	UWyo2021	Metcalf Pers. Comm 2019
Beta-160824	1850	50	CHARCOAL		-26.5	RADIOMETRIC	-104.9658424	42.13307718	1		48PL1287		USA	Wyoming	North America	UWyo2021	Metcalf Pers. Comm 2019
Beta-160825	5390	130	CHARCOAL		-16.4	RADIOMETRIC	-104.9658424	42.13307718	1		48PL1225		USA	Wyoming	North America	UWyo2021	Metcalf Pers. Comm 2019
Beta-161080	3940	60	SEDIMENT				-106.9307667	41.69465016	1		48CR7244		USA	Wyoming	North America	UWyo2021	WY SHPO 14C Database
Beta-161081	740	60	SOIL				-106.9307667	41.69465016	1		48CR7244		USA	Wyoming	North America	UWyo2021	WY SHPO 14C Database
Beta-161082	3810	70	CHARCOAL				-106.9307667	41.69465016	1		48CR7244		USA	Wyoming	North America	UWyo2021	WY SHPO 14C Database
Beta-161083	4110	70	CHARCOAL				-106.9307667	41.69465016	1		48CR7244		USA	Wyoming	North America	UWyo2021	WY SHPO 14C Database
Beta-161545	260	60	CHARCOAL		-24.7	AMS	-105.548405	44.24835148	1		48CA3759	Terrace Ring	USA	Wyoming	North America	UWyo2021	GCM Services Inc.
Beta-162337	4770	40	CHARCOAL		-25.2	AMS	-108.8796769	41.65957983	1		48SW13709		USA	Wyoming	North America	UWyo2021	WY SHPO 14C Database
Beta-162338	4150	40	CHARCOAL			AMS	-108.8796769	41.65957983	1		48SW13702		USA	Wyoming	North America	UWyo2021	WY SHPO 14C Database
Beta-162519	1190	60	CHARCOAL		-21.5	RADIOMETRIC	-105.548405	44.24835148	1		48CA959	2391-1	USA	Wyoming	North America	UWyo2021	GCM Services Inc.
Beta-162520	1420	60	CHARCOAL		-25.1	RADIOMETRIC	-105.548405	44.24835148	1		48CA959	2391-1	USA	Wyoming	North America	UWyo2021	GCM Services Inc.
Beta-162521	610	60	CHARCOAL		-26.2	RADIOMETRIC	-105.548405	44.24835148	1		48CA959	2391-1	USA	Wyoming	North America	UWyo2021	GCM Services Inc.
Beta-162522	1310	60	CHARCOAL		-21.7	RADIOMETRIC	-105.548405	44.24835148	1		48CA959	2391-1	USA	Wyoming	North America	UWyo2021	GCM Services Inc.
Beta-162523	1180	60	CHARCOAL		-25.5	RADIOMETRIC	-105.548405	44.24835148	1		48CA959	2391-1	USA	Wyoming	North America	UWyo2021	GCM Services Inc.
Beta-162524	1210	70	CHARCOAL		-25.6	RADIOMETRIC	-105.548405	44.24835148	1		48CA959	2391-1	USA	Wyoming	North America	UWyo2021	GCM Services Inc.
Beta-162525	1250	70	CHARCOAL		-24.8	RADIOMETRIC	-105.548405	44.24835148	1		48CA959	2391-1	USA	Wyoming	North America	UWyo2021	GCM Services Inc.
Beta-162526	1300	50	CHARCOAL		-25.4	AMS	-105.548405	44.24835148	1		48CA959	2391-1	USA	Wyoming	North America	UWyo2021	GCM Services Inc.
Beta-162527	760	40	CHARCOAL		-24.5	AMS	-105.548405	44.24835148	1		48CA959	2391-1	USA	Wyoming	North America	UWyo2021	GCM Services Inc.
Beta-162752	1490	70	CHARCOAL		-24.7	RADIOMETRIC	-108.8796769	41.65957983	1		48SW14117		USA	Wyoming	North America	UWyo2021	Metcalf Pers. Comm 2019
Beta-162753	1290	50	CHARCOAL		-24.7	RADIOMETRIC	-108.8796769	41.65957983	1		48SW14117		USA	Wyoming	North America	UWyo2021	Metcalf Pers. Comm 2019
Beta-162820	4620	70	SEDIMENT	Organic Sediment	-25	RADIOMETRIC	-108.8796769	41.65957983	1		48SW11666		USA	Wyoming	North America	UWyo2021	Western Archaeological Services
Beta-162821	4200	50	SEDIMENT	Organic Sediment	-25	RADIOMETRIC	-108.8796769	41.65957983	1		48SW11666		USA	Wyoming	North America	UWyo2021	Western Archaeological Services
Beta-162822	2270	60	SEDIMENT	Organic Sediment	-25	RADIOMETRIC	-108.8796769	41.65957983	1		48SW11666		USA	Wyoming	North America	UWyo2021	Western Archaeological Services
Beta-162823	4640	70	SEDIMENT	Organic Sediment	-25	RADIOMETRIC	-108.8796769	41.65957983	1		48SW11666		USA	Wyoming	North America	UWyo2021	Western Archaeological Services
Beta-162824	3410	70	SEDIMENT	Organic Sediment	-25	RADIOMETRIC	-108.8796769	41.65957983	1		48SW11666		USA	Wyoming	North America	UWyo2021	Western Archaeological Services
Beta-162825	3670	60	SEDIMENT	Organic Sediment	-25	RADIOMETRIC	-108.8796769	41.65957983	1		48SW11666		USA	Wyoming	North America	UWyo2021	Western Archaeological Services
Beta-162826	3560	70	SEDIMENT	Organic Sediment	-25	RADIOMETRIC	-108.8796769	41.65957983	1		48SW11666		USA	Wyoming	North America	UWyo2021	Western Archaeological Services
Beta-162828	4430	70	SEDIMENT	Organic Sediment	-23.4	RADIOMETRIC	-110.6560293	42.26408558	1		48LN616	Moxa	USA	Wyoming	North America	UWyo2021	Western Archaeological Services
Beta-162829	5210	70	SEDIMENT	Organic Sediment	-22.6	RADIOMETRIC	-110.6560293	42.26408558	1		48LN616	Moxa	USA	Wyoming	North America	UWyo2021	Western Archaeological Services
Beta-162830	4390	60	SEDIMENT	Organic Sediment	-22.9	RADIOMETRIC	-110.6560293	42.26408558	1		48LN616	Moxa	USA	Wyoming	North America	UWyo2021	Western Archaeological Services
Beta-162831	5250	70	CHARCOAL		-23.5	RADIOMETRIC	-110.6560293	42.26408558	1		48LN616	Moxa	USA	Wyoming	North America	UWyo2021	Western Archaeological Services
Beta-163055	3180	60	SEDIMENT	Organic Sediment			-109.9149275	42.76705654	1		48SU3809		USA	Wyoming	North America	UWyo2021	Western Archaeological Services
Beta-163056	4590	70	SEDIMENT	Organic Sediment			-109.9149275	42.76705654	1		48SU3809		USA	Wyoming	North America	UWyo2021	Western Archaeological Services
Beta-163057	3720	70	SEDIMENT	Organic Sediment	-25	RADIOMETRIC	-109.9149275	42.76705654	1		48SU3809		USA	Wyoming	North America	UWyo2021	Western Archaeological Services
Beta-163203	5470	60	CHARCOAL				-109.9149275	42.76705654	1		48SU4208		USA	Wyoming	North America	UWyo2021	WY SHPO 14C Database
Beta-163204	5250	70	CHARCOAL				-109.9149275	42.76705654	1		48SU4208		USA	Wyoming	North America	UWyo2021	WY SHPO 14C Database
Beta-163205	7170	60	CHARCOAL				-109.9149275	42.76705654	1		48SU4208		USA	Wyoming	North America	UWyo2021	WY SHPO 14C Database
Beta-163211	6360	50	CHARCOAL				-109.9149275	42.76705654	1		48SU4380		USA	Wyoming	North America	UWyo2021	WY SHPO 14C Database
Beta-163212	5760	80	CHARCOAL				-109.9149275	42.76705654	1		48SU4380		USA	Wyoming	North America	UWyo2021	WY SHPO 14C Database
Beta-163213	4390	70	CHARCOAL				-109.9149275	42.76705654	1		48SU4386		USA	Wyoming	North America	UWyo2021	WY SHPO 14C Database
Beta-163214	860	50	CHARCOAL				-109.9149275	42.76705654	1		48SU4381		USA	Wyoming	North America	UWyo2021	WY SHPO 14C Database
Beta-163215	970	60	CHARCOAL				-109.9149275	42.76705654	1		48SU4387		USA	Wyoming	North America	UWyo2021	WY SHPO 14C Database
Beta-163216	2770	60	SEDIMENT				-109.9149275	42.76705654	1		48SU4388		USA	Wyoming	North America	UWyo2021	WY SHPO 14C Database
Beta-163217	2900	70	SEDIMENT				-109.9149275	42.76705654	1		48SU4389		USA	Wyoming	North America	UWyo2021	WY SHPO 14C Database
Beta-163218	3970	70	SEDIMENT				-109.9149275	42.76705654	1		48SU4390		USA	Wyoming	North America	UWyo2021	WY SHPO 14C Database
Beta-163219	4410	70	CHARCOAL				-109.9149275	42.76705654	1		48SU4391		USA	Wyoming	North America	UWyo2021	WY SHPO 14C Database
Beta-163220	4870	70	SEDIMENT				-109.9149275	42.76705654	1		48SU4392		USA	Wyoming	North America	UWyo2021	WY SHPO 14C Database
Beta-163222	2230	70	SEDIMENT				-109.9149275	42.76705654	1		48SU4382		USA	Wyoming	North America	UWyo2021	WY SHPO 14C Database
Beta-163223	1180	60	CHARCOAL				-109.9149275	42.76705654	1		48SU4384		USA	Wyoming	North America	UWyo2021	WY SHPO 14C Database
Beta-163224	2910	70	SEDIMENT				-109.9149275	42.76705654	1		48SU4385		USA	Wyoming	North America	UWyo2021	WY SHPO 14C Database
Beta-163699	2860	70	CHARCOAL				-109.9149275	42.76705654	1		48SU4335		USA	Wyoming	North America	UWyo2021	WY SHPO 14C Database
Beta-163700	3820	70	CHARCOAL				-109.9149275	42.76705654	1		48SU4335		USA	Wyoming	North America	UWyo2021	WY SHPO 14C Database
Beta-163701	5370	70	CHARCOAL				-109.9149275	42.76705654	1		48SU4335		USA	Wyoming	North America	UWyo2021	WY SHPO 14C Database
Beta-163702	5740	70	CHARCOAL				-109.9149275	42.76705654	1		48SU4335		USA	Wyoming	North America	UWyo2021	WY SHPO 14C Database
Beta-163703	4280	70	CHARCOAL				-109.9149275	42.76705654	1		48SU4335		USA	Wyoming	North America	UWyo2021	WY SHPO 14C Database
Beta-163704	4910	60	CHARCOAL				-109.9149275	42.76705654	1		48SU4335		USA	Wyoming	North America	UWyo2021	WY SHPO 14C Database
Beta-163705	4370	70	CHARCOAL				-109.9149275	42.76705654	1		48SU4335		USA	Wyoming	North America	UWyo2021	WY SHPO 14C Database
Beta-163706	5160	80	CHARCOAL				-109.9149275	42.76705654	1		48SU4335		USA	Wyoming	North America	UWyo2021	WY SHPO 14C Database
Beta-163707	5940	90	CHARCOAL				-109.9149275	42.76705654	1		48SU4335		USA	Wyoming	North America	UWyo2021	WY SHPO 14C Database
Beta-163871	1070	50	CHARCOAL		-25	RADIOMETRIC	-109.9149275	42.76705654	1		48SU1016		USA	Wyoming	North America	UWyo2021	WY SHPO Site File
Beta-163872	1030	50	CHARCOAL		-25	RADIOMETRIC	-109.9149275	42.76705654	1		48SU1016		USA	Wyoming	North America	UWyo2021	WY SHPO Site File
Beta-163873	3300	70	SEDIMENT		-25	RADIOMETRIC	-109.9149275	42.76705654	1		48SU1016		USA	Wyoming	North America	UWyo2021	WY SHPO Site File
Beta-163874	4420	70	SEDIMENT		-25	RADIOMETRIC	-109.9149275	42.76705654	1		48SU1016		USA	Wyoming	North America	UWyo2021	WY SHPO Site File
Beta-163875	4670	70	SEDIMENT		-25	RADIOMETRIC	-109.9149275	42.76705654	1		48SU2263		USA	Wyoming	North America	UWyo2021	WY SHPO Site File
Beta-163969	1580	60	SEDIMENT	Organic Sediment	-25	RADIOMETRIC	-108.8796769	41.65957983	1		48SW14254		USA	Wyoming	North America	UWyo2021	WWC 2002
Beta-163970	4390	60	SEDIMENT	Organic Sediment			-108.8796769	41.65957983	1		48SW390		USA	Wyoming	North America	UWyo2021	WWC 2002
Beta-163988	2290	70	CHARCOAL		-25	RADIOMETRIC	-108.8796769	41.65957983	1		48SW14259		USA	Wyoming	North America	UWyo2021	WY SHPO 14C Database
Beta-163989	1920	60	SEDIMENT	Organic Sediment	-25	RADIOMETRIC	-108.8796769	41.65957983	1		48SW14259		USA	Wyoming	North America	UWyo2021	WY SHPO 14C Database
Beta-163990	4420	70	CHARCOAL		-25	RADIOMETRIC	-108.8796769	41.65957983	1		48SW14259		USA	Wyoming	North America	UWyo2021	WY SHPO 14C Database
Beta-164001	2300	70	CHARCOAL		-23.1	RADIOMETRIC	-107.9954961	44.52667714	1		48BH1065	BA Cave	USA	Wyoming	North America	UWyo2021	WY SHPO 14C Database
Beta-164002	10080	60	CHARCOAL		-23.5	AMS	-107.9954961	44.52667714	1		48BH1827	Two Moon Rockshelter	USA	Wyoming	North America	UWyo2021	WY SHPO 14C Database
Beta-164003	8140	50	CHARCOAL		-22.1	AMS	-107.9954961	44.52667714	1		48BH3168	Rs50	USA	Wyoming	North America	UWyo2021	WY SHPO 14C Database
Beta-164004	4460	40	CHARCOAL			AMS	-107.9954961	44.52667714	1		48BH3170	Weasel Flats	USA	Wyoming	North America	UWyo2021
Beta-164040	1550	80	UNKNOWN		-25		-108.8796769	41.65957983	1		48SW12861		USA	Wyoming	North America	UWyo2021	WY SHPO 14C Database
Beta-164041	1630	70	UNKNOWN				-108.6306585	43.04065303	1		48FR5928	Oven Town	USA	Wyoming	North America	UWyo2021
Beta-164042	4510	70	CHARCOAL		-25		-108.8796769	41.65957983	1		48SW13558		USA	Wyoming	North America	UWyo2021	WY SHPO 14C Database
Beta-164043	4430	80	CHARCOAL				-108.8796769	41.65957983	1		48SW13568		USA	Wyoming	North America	UWyo2021
Beta-164044	5020	120	UNKNOWN				-108.6306585	43.04065303	1		48FR5928	Oven Town	USA	Wyoming	North America	UWyo2021
Beta-164046	2570	60	UNKNOWN				-108.6306585	43.04065303	1		48FR5928	Oven Town	USA	Wyoming	North America	UWyo2021
Beta-164049	5720	50	SEDIMENT			AMS	-108.8796769	41.65957983	1		48SW10407/UT133	Telephone Draw	USA	Wyoming	North America	UWyo2021
Beta-164094	1200	60	SEDIMENT			AMS	-108.8796769	41.65957983	1		48SW10407/UT133	Telephone Draw	USA	Wyoming	North America	UWyo2021
Beta-164232	1180	80	CHARCOAL		-25	RADIOMETRIC	-108.6306585	43.04065303	1		48FR4712		USA	Wyoming	North America	UWyo2021	WY SHPO 14C Database
Beta-164233	1250	70	CHARCOAL		-25	RADIOMETRIC	-108.6306585	43.04065303	1		48FR4713		USA	Wyoming	North America	UWyo2021	WY SHPO 14C Database
Beta-164234	4670	60	SEDIMENT		-25	RADIOMETRIC	-108.8796769	41.65957983	1		48SW14020		USA	Wyoming	North America	UWyo2021	WY SHPO 14C Database
Beta-164567	4180	40	CHARCOAL		-19.2	AMS	-108.6306585	43.04065303	1		48FR4425	Diego Garcia	USA	Wyoming	North America	UWyo2021	Smith 2005 The Archaeology Along The Lost Creek Pipelineâ€¦
Beta-164568	1810	70	CHARCOAL		-25	AMS	-108.6306585	43.04065303	1		48FR4426	Fish Draw	USA	Wyoming	North America	UWyo2021	Smith 2005 The Archaeology Along The Lost Creek Pipelineâ€¦
Beta-164569	4730	70	CHARCOAL		-22.9	AMS	-108.6306585	43.04065303	1		48FR4447	Ca-1430	USA	Wyoming	North America	UWyo2021	Smith 2005 The Archaeology Along The Lost Creek Pipelineâ€¦
Beta-164570	6260	100	CHARCOAL		-25	RADIOMETRIC	-108.6306585	43.04065303	1		48FR4449	Ca-1432	USA	Wyoming	North America	UWyo2021	Smith 2005 The Archaeology Along The Lost Creek Pipelineâ€¦
Beta-164571	5330	110	CHARCOAL		-25		-108.6306585	43.04065303	1		48FR4455		USA	Wyoming	North America	UWyo2021
Beta-164572	4660	50	CHARCOAL		-24.1	AMS	-108.6306585	43.04065303	1		48FR4457	Black And Red Housepit	USA	Wyoming	North America	UWyo2021	Smith 2005 The Archaeology Along The Lost Creek Pipelineâ€¦
Beta-164573	5780	130	CHARCOAL		-25	RADIOMETRIC	-108.6306585	43.04065303	1		48FR4460	Ca-1448	USA	Wyoming	North America	UWyo2021	Smith 2005 The Archaeology Along The Lost Creek Pipelineâ€¦
Beta-164574	4390	40	CHARCOAL		-19.7		-108.6306585	43.04065303	1		48FR4465		USA	Wyoming	North America	UWyo2021	Smith 2005 The Archaeology Along The Lost Creek Pipelineâ€¦
Beta-164575	4050	90	CHARCOAL		-25	RADIOMETRIC	-108.6306585	43.04065303	1		48FR4466	Ca-1454	USA	Wyoming	North America	UWyo2021	Smith 2005 The Archaeology Along The Lost Creek Pipelineâ€¦
Beta-164577	5560	40	CHARCOAL		-24.3	AMS	-108.6306585	43.04065303	1		48FR4470	Ca-1459	USA	Wyoming	North America	UWyo2021	Smith 2005 The Archaeology Along The Lost Creek Pipelineâ€¦
Beta-164578	4500	40	CHARCOAL		-10.9	AMS	-108.6306585	43.04065303	1		48FR4473	Ca-1462	USA	Wyoming	North America	UWyo2021	Smith 2005 The Archaeology Along The Lost Creek Pipelineâ€¦
Beta-164581	5660	40	CHARCOAL		-24.3	AMS	-108.6306585	43.04065303	1		48FR4480	Ca-1469	USA	Wyoming	North America	UWyo2021	Smith 2005 The Archaeology Along The Lost Creek Pipelineâ€¦
Beta-164582	1590	70	CHARCOAL		-25		-108.8796769	41.65957983	1		48SW13147		USA	Wyoming	North America	UWyo2021
Beta-164583	5060	80	CHARCOAL		-25		-108.8796769	41.65957983	1		48SW13151		USA	Wyoming	North America	UWyo2021
Beta-164584	5210	40	CHARCOAL		-23.7	AMS	-108.8796769	41.65957983	1		48SW13152	Arapahoe Creek	USA	Wyoming	North America	UWyo2021	Smith 2005 The Archaeology Along The Lost Creek Pipelineâ€¦
Beta-164585	1460	60	CHARCOAL		-25	RADIOMETRIC	-108.8796769	41.65957983	1		48SW13155	Fivemile Ditch	USA	Wyoming	North America	UWyo2021	Smith 2005 The Archaeology Along The Lost Creek Pipelineâ€¦
Beta-164586	9430	40	CHARCOAL		-24.5	AMS	-108.8796769	41.65957983	1		48SW13156	Battle Spring Draw	USA	Wyoming	North America	UWyo2021	Smith 2005 The Archaeology Along The Lost Creek Pipelineâ€¦
Beta-164587	5580	100	CHARCOAL		-25		-108.8796769	41.65957983	1		48SW13157		USA	Wyoming	North America	UWyo2021
Beta-164588	4370	40	CHARCOAL		-15.5	AMS	-108.8796769	41.65957983	1		48SW13159	Chain Lakes Rim	USA	Wyoming	North America	UWyo2021
Beta-164677	1060	40	CHARCOAL		-25	RADIOMETRIC	-108.6306585	43.04065303	1		48FR4342		USA	Wyoming	North America	UWyo2021	WWC 2002 00-WAS-046
Beta-164678	1070	50	CHARCOAL		-25	RADIOMETRIC	-108.6306585	43.04065303	1		48FR4342		USA	Wyoming	North America	UWyo2021	WWC 2002 00-WAS-046
Beta-164679	1200	70	CHARCOAL		-25	RADIOMETRIC	-108.6306585	43.04065303	1		48FR4399		USA	Wyoming	North America	UWyo2021	WWC 2002 00-WAS-025
Beta-164680	1150	40	CHARCOAL		-25	RADIOMETRIC	-108.6306585	43.04065303	1		48FR4399		USA	Wyoming	North America	UWyo2021	WWC 2002 00-WAS-025
Beta-164681	1550	60	CHARCOAL		-25	RADIOMETRIC	-108.6306585	43.04065303	1		48FR4493		USA	Wyoming	North America	UWyo2021	WWC 2002 00-WAS-198
Beta-164682	1130	70	CHARCOAL		-25	RADIOMETRIC	-108.6306585	43.04065303	1		48FR4623	S1	USA	Wyoming	North America	UWyo2021	WWC 2002 01-WAS-218
Beta-164683	1120	40	CHARCOAL		-25	RADIOMETRIC	-108.6306585	43.04065303	1		48FR4623	S1	USA	Wyoming	North America	UWyo2021	WWC 2002 01-WAS-218
Beta-164684	1100	60	CHARCOAL		-25	RADIOMETRIC	-108.6306585	43.04065303	1		48FR4254	Ca-1263	USA	Wyoming	North America	UWyo2021	WWC 2002 00-WAS-213
Beta-164685	1360	40	CHARCOAL		-25	RADIOMETRIC	-108.6306585	43.04065303	1		48FR4254	Ca-1263	USA	Wyoming	North America	UWyo2021	WWC 2002 00-WAS-213
Beta-164686	1160	40	CHARCOAL		-25	RADIOMETRIC	-108.6306585	43.04065303	1		48FR4254	Ca-1263	USA	Wyoming	North America	UWyo2021	WWC 2002 00-WAS-213
Beta-164687	1350	50	CHARCOAL		-25	RADIOMETRIC	-108.6306585	43.04065303	1		48FR4410	Bringolf Ranch	USA	Wyoming	North America	UWyo2021	WWC 2002
Beta-164688	1720	50	CHARCOAL		-25	RADIOMETRIC	-108.6306585	43.04065303	1		48FR4410	Bringolf Ranch	USA	Wyoming	North America	UWyo2021	WWC 2002 00-WAS-072
Beta-164689	1450	50	CHARCOAL		-25	RADIOMETRIC	-108.6306585	43.04065303	1		48FR4494	Bringolf Ranch #13	USA	Wyoming	North America	UWyo2021	WWC 2002 00-WAS-200
Beta-164690	1180	80	CHARCOAL		-25	RADIOMETRIC	-108.6306585	43.04065303	1		48FR4494	Bringolf Ranch #13	USA	Wyoming	North America	UWyo2021	WWC 2002 00-WAS-200
Beta-164691	990	60	CHARCOAL		-25	RADIOMETRIC	-108.6306585	43.04065303	1		48FR4647	050-2001-151	USA	Wyoming	North America	UWyo2021	WWC 2002 00-WAS-280
Beta-164692	1130	60	CHARCOAL		-25	RADIOMETRIC	-108.6306585	43.04065303	1		48FR4647	050-2001-151	USA	Wyoming	North America	UWyo2021	WWC 2002
Beta-165126	3270	60	SEDIMENT		-25	RADIOMETRIC	-109.9149275	42.76705654	1		48SU4435		USA	Wyoming	North America	UWyo2021	WY SHPO 14C Database
Beta-165127	4430	80	CHARCOAL		-25	RADIOMETRIC	-109.9149275	42.76705654	1		48SU4435		USA	Wyoming	North America	UWyo2021	WY SHPO 14C Database
Beta-165440	1180	70	CHARCOAL		-25		-108.8796769	41.65957983	1		48SW1787		USA	Wyoming	North America	UWyo2021	WY SHPO 14C Database
Beta-165441	1610	70	CHARCOAL		-25		-108.8796769	41.65957983	1		48SW1787		USA	Wyoming	North America	UWyo2021	WY SHPO 14C Database
Beta-165442	1180	60	CHARCOAL		-25		-108.8796769	41.65957983	1		48SW1787		USA	Wyoming	North America	UWyo2021	WY SHPO 14C Database
Beta-165443	1360	50	CHARCOAL		-25		-108.8796769	41.65957983	1		48SW1787		USA	Wyoming	North America	UWyo2021	WY SHPO 14C Database
Beta-165444	1620	50	CHARCOAL		-25		-108.8796769	41.65957983	1		48SW1787		USA	Wyoming	North America	UWyo2021	WY SHPO 14C Database
Beta-165445	1540	60	CHARCOAL		-25		-108.8796769	41.65957983	1		48SW1787		USA	Wyoming	North America	UWyo2021
Beta-165760	7350	40	CHARCOAL				-109.9149275	42.76705654	1		48SU4442		USA	Wyoming	North America	UWyo2021	WY SHPO 14C Database
Beta-165761	3930	70	CHARCOAL				-109.9149275	42.76705654	1		48SU4442		USA	Wyoming	North America	UWyo2021	WY SHPO 14C Database
Beta-165783	7690	90	CHARCOAL				-109.9149275	42.76705654	1		48SU5014		USA	Wyoming	North America	UWyo2021	WY SHPO Site File
Beta-165784	7910	100	CHARCOAL				-109.9149275	42.76705654	1		48SU5014		USA	Wyoming	North America	UWyo2021	WY SHPO Site File
Beta-165785	7900	90	CHARCOAL				-109.9149275	42.76705654	1		48SU5014		USA	Wyoming	North America	UWyo2021	WY SHPO Site File
Beta-165786	7570	130	CHARCOAL				-109.9149275	42.76705654	1		48SU5014		USA	Wyoming	North America	UWyo2021	WY SHPO Site File
Beta-165942	1940	40	BONE	Bone Collagen large mammal	-19.2	AMS	-110.5898787	43.93483944	1		48TE455	Goetz	USA	Wyoming	North America	UWyo2021	Cannon and Cannon 2006
Beta-166022	2330	60	CHARCOAL		-25	RADIOMETRIC	-108.8796769	41.65957983	1		48SW14686		USA	Wyoming	North America	UWyo2021	WY SHPO 14C Database
Beta-166845	5540	60	UNKNOWN				-109.9149275	42.76705654	1		48SU4458		USA	Wyoming	North America	UWyo2021	WY SHPO 14C Database
Beta-166846	5930	50	UNKNOWN				-109.9149275	42.76705654	1		48SU4458		USA	Wyoming	North America	UWyo2021	WY SHPO 14C Database
Beta-166848	5450	60	UNKNOWN				-109.9149275	42.76705654	1		48SU4458		USA	Wyoming	North America	UWyo2021	WY SHPO 14C Database
Beta-166849	6010	60	UNKNOWN				-109.9149275	42.76705654	1		48SU4458		USA	Wyoming	North America	UWyo2021	WY SHPO 14C Database
Beta-166862	8100	70	CHARCOAL		-24.4	RADIOMETRIC	-109.9149275	42.76705654	1		48SU3835	Stud Horse Housepit	USA	Wyoming	North America	UWyo2021	TRC Mariah Project #000816-4
Beta-166938	1760	50	CHARCOAL		-25	RADIOMETRIC	-109.9149275	42.76705654	1		48SU4445		USA	Wyoming	North America	UWyo2021	WWC 2002
Beta-167744	3420	70	CHARCOAL	juniper			-109.9149275	42.76705654	1		48SU4498		USA	Wyoming	North America	UWyo2021
Beta-167954	7970	50	CHARCOAL				-108.8796769	41.65957983	1		48SW4506		USA	Wyoming	North America	UWyo2021	WY SHPO 14C Database
Beta-167977	4130	50	CHARCOAL		-23.4	AMS	-108.6306585	43.04065303	1		48FR4442	Graham Ranch	USA	Wyoming	North America	UWyo2021	Smith 2005 The Archaeology Along The Lost Creek Pipelineâ€¦
Beta-168055	2610	50	CHARCOAL				-106.7987259	42.9623307	1		48NA182	Raptor Rock	USA	Wyoming	North America	UWyo2021	WY SHPO 14C Database
Beta-168705	1600	70	CHARCOAL				-106.9307667	41.69465016	1		48CR7921	Dirtyman Isolated Hearth	USA	Wyoming	North America	UWyo2021	WY SHPO 14C Database
Beta-170075	8640	210	CHARCOAL		-25	RADIOMETRIC	-110.5476975	41.28754529	1		48UT60		USA	Wyoming	North America	UWyo2021	WWC 2002
Beta-170077	3380	40	CHARCOAL		-23.3	AMS	-110.5476975	41.28754529	1		48UT61		USA	Wyoming	North America	UWyo2021	WWC 2002
Beta-170078	4000	60	CHARCOAL		-25	RADIOMETRIC	-110.5476975	41.28754529	1		48UT61		USA	Wyoming	North America	UWyo2021	WWC 2002
Beta-170222	2940	120	CHARCOAL				-107.9954961	44.52667714	1		48BH499	Medicine Lodge Creek	USA	Wyoming	North America	UWyo2021
Beta-171280	1600	70	CHARCOAL		-25	RADIOMETRIC	-109.9149275	42.76705654	1		48SU4899		USA	Wyoming	North America	UWyo2021	WWC 2002
Beta-171397	570	50	CHARCOAL		-25.7	RADIOMETRIC	-105.548405	44.24835148	1		48CA3759	Terrace Ring	USA	Wyoming	North America	UWyo2021	GCM Services Inc.
Beta-171402	1070	50	CHARCOAL				-107.68301	43.90503946	1		48WA1762		USA	Wyoming	North America	UWyo2021
Beta-171403	1060	60	CHARCOAL				-107.68301	43.90503946	1		48WA1762		USA	Wyoming	North America	UWyo2021
Beta-171433	4110	40	WOOD		-25.1		-109.5880237	44.52043018	1		48TE1573	Game Creek	USA	Wyoming	North America	UWyo2021	Page 2017
Beta-171434	3860	40	CHARCOAL		-26.6		-109.5880237	44.52043018	1		48TE1573	Game Creek	USA	Wyoming	North America	UWyo2021	Page 2017
Beta-171435	9280	50	CHARCOAL		-22.3		-109.5880237	44.52043018	1		48TE1573	Game Creek	USA	Wyoming	North America	UWyo2021	Page 2017
Beta-171436	9030	50	CHARCOAL		-22.5		-109.5880237	44.52043018	1		48TE1573	Game Creek	USA	Wyoming	North America	UWyo2021	Page 2017
Beta-171581	240	40	CHARCOAL		-23.4	AMS	-105.548405	44.24835148	1		48CA959	2391-1	USA	Wyoming	North America	UWyo2021	GCM Services Inc.
Beta-171582	1280	80	CHARCOAL		-24.4	RADIOMETRIC	-105.548405	44.24835148	1		48CA959	2391-1	USA	Wyoming	North America	UWyo2021	GCM Services Inc.
Beta-171707	8690	40	CHARCOAL		-23.2		-109.5880237	44.52043018	1		48TE1573	Game Creek	USA	Wyoming	North America	UWyo2021	Page 2017
Beta-171708	8530	40	CHARCOAL		-26.2		-109.5880237	44.52043018	1		48TE1573	Game Creek	USA	Wyoming	North America	UWyo2021	Page 2017
Beta-171937	1240	90	CHARCOAL				-108.8796769	41.65957983	1		48SW1644		USA	Wyoming	North America	UWyo2021	WY SHPO 14C Database
Beta-172165	1080	70	CHARCOAL		-25		-108.8796769	41.65957983	1		48SW1787		USA	Wyoming	North America	UWyo2021
Beta-172166	1270	70	CHARCOAL		-25		-108.8796769	41.65957983	1		48SW1787		USA	Wyoming	North America	UWyo2021
Beta-172167	1170	60	CHARCOAL		-25		-108.8796769	41.65957983	1		48SW1787		USA	Wyoming	North America	UWyo2021
Beta-172168	950	70	CHARCOAL		-25		-108.8796769	41.65957983	1		48SW1787		USA	Wyoming	North America	UWyo2021
Beta-172169	1820	100	CHARCOAL		-25		-108.8796769	41.65957983	1		48SW1787		USA	Wyoming	North America	UWyo2021
Beta-172182	7930	40	CHARCOAL				-108.4425384	43.71906406	1		48HO	Ditch Creek Shelter	USA	Wyoming	North America	UWyo2021
Beta-172286	3740	130	CHARCOAL		-23.4	RADIOMETRIC	-107.9954961	44.52667714	1		48BH1065	BA Cave	USA	Wyoming	North America	UWyo2021	University Of Wyoming
Beta-172287	2210	50	CHARCOAL		-23.6	AMS	-107.9954961	44.52667714	1		48BH1065	BA Cave	USA	Wyoming	North America	UWyo2021	University Of Wyoming
Beta-172367	1290	60	CHARCOAL				-108.8796769	41.65957983	1		48SW14633		USA	Wyoming	North America	UWyo2021
Beta-172368	1600	50	CHARCOAL				-108.8796769	41.65957983	1		48SW14633		USA	Wyoming	North America	UWyo2021
Beta-172369	1270	70	CHARCOAL				-108.8796769	41.65957983	1		48SW14633		USA	Wyoming	North America	UWyo2021
Beta-172371	1570	70	CHARCOAL				-108.8796769	41.65957983	1		48SW14634		USA	Wyoming	North America	UWyo2021
Beta-172376	6220	140	CHARCOAL				-106.9307667	41.69465016	1		48CR7919	East Fork Buried Hearth	USA	Wyoming	North America	UWyo2021	WY SHPO 14C Database
Beta-172377	2290	120	CHARCOAL				-106.9307667	41.69465016	1		48CR7920	East Fork Colluvial Hearths	USA	Wyoming	North America	UWyo2021	WY SHPO 14C Database
Beta-172378	2230	110	CHARCOAL				-106.9307667	41.69465016	1		48CR7920	East Fork Colluvial Hearths	USA	Wyoming	North America	UWyo2021	WY SHPO 14C Database
Beta-172379	410	90	CHARCOAL				-106.9307667	41.69465016	1		48CR7918	East Fork	USA	Wyoming	North America	UWyo2021	WY SHPO 14C Database
Beta-172470	1240	40	CHARCOAL		-25	RADIOMETRIC	-109.9149275	42.76705654	1		48SU2612		USA	Wyoming	North America	UWyo2021	WWC 2002
Beta-172471	1090	40	CHARCOAL		-25	RADIOMETRIC	-109.9149275	42.76705654	1		48SU2612		USA	Wyoming	North America	UWyo2021	WWC 2002
Beta-172472	2410	40	CHARCOAL		-25	RADIOMETRIC	-109.9149275	42.76705654	1		48SU2612		USA	Wyoming	North America	UWyo2021	WWC 2002
Beta-172473	1260	60	SEDIMENT	Organic Sediment			-108.8796769	41.65957983	1		48SW13992	Mark Twain	USA	Wyoming	North America	UWyo2021	WWC 2002
Beta-172474	4410	50	SEDIMENT	Organic Sediment			-108.8796769	41.65957983	1		48SW13992	Mark Twain	USA	Wyoming	North America	UWyo2021	WWC 2002
Beta-172475	2030	60	SEDIMENT	Organic Sediment	-25	RADIOMETRIC	-108.8796769	41.65957983	1		48SW13992	Mark Twain	USA	Wyoming	North America	UWyo2021	WWC 2002
Beta-172499	1160	60	CHARCOAL				-107.9954961	44.52667714	1		48BH499	Medicine Lodge Creek	USA	Wyoming	North America	UWyo2021
Beta-172500	1110	60	CHARCOAL				-107.9954961	44.52667714	1		48BH499	Medicine Lodge Creek	USA	Wyoming	North America	UWyo2021
Beta-172501	960	50	CHARCOAL				-107.9954961	44.52667714	1		48BH499	Medicine Lodge Creek	USA	Wyoming	North America	UWyo2021
Beta-172761	1330	60	CHARCOAL			RADIOMETRIC	-107.68301	43.90503946	1		48WA897		USA	Wyoming	North America	UWyo2021	WY SHPO Site File
Beta-172762	1330	60	CHARCOAL			RADIOMETRIC	-107.68301	43.90503946	1		48WA897		USA	Wyoming	North America	UWyo2021	WY SHPO Site File
Beta-172763	1490	70	CHARCOAL			RADIOMETRIC	-107.68301	43.90503946	1		48WA897		USA	Wyoming	North America	UWyo2021	WY SHPO Site File
Beta-172764	1550	60	CHARCOAL			RADIOMETRIC	-107.68301	43.90503946	1		48WA897		USA	Wyoming	North America	UWyo2021	WY SHPO Site File
Beta-172816	5660	80	SEDIMENT				-109.9149275	42.76705654	1		48SU4943		USA	Wyoming	North America	UWyo2021	WY SHPO 14C Database
Beta-172817	3260	70	CHARCOAL				-109.9149275	42.76705654	1		48SU582		USA	Wyoming	North America	UWyo2021	WY SHPO 14C Database
Beta-173694	1320	80	UNKNOWN				-105.548405	44.24835148	1		48CA2631	Ma482-102 / Bony Bison	USA	Wyoming	North America	UWyo2021	WY SHPO 14C Database
Beta-17376	1320	80	CHARCOAL				-110.6560293	42.26408558	1		48LN1672		USA	Wyoming	North America	UWyo2021	WY SHPO 14C Database
Beta-174085	4190	50	CHARCOAL				-109.9149275	42.76705654	1		48SU4460		USA	Wyoming	North America	UWyo2021	WY SHPO 14C Database
Beta-174086	4010	120	CHARCOAL				-109.9149275	42.76705654	1		48SU4460		USA	Wyoming	North America	UWyo2021	WY SHPO 14C Database
Beta-174087	4160	50	CHARCOAL				-109.9149275	42.76705654	1		48SU4460		USA	Wyoming	North America	UWyo2021	WY SHPO 14C Database
Beta-174089	2870	70	CHARCOAL				-109.9149275	42.76705654	1		48SU4460		USA	Wyoming	North America	UWyo2021	WY SHPO 14C Database
Beta-174090	3070	50	CHARCOAL				-109.9149275	42.76705654	1		48SU4980		USA	Wyoming	North America	UWyo2021	WY SHPO 14C Database
Beta-174091	3860	70	CHARCOAL				-109.9149275	42.76705654	1		48SU4460		USA	Wyoming	North America	UWyo2021	WY SHPO 14C Database
Beta-174095	3170	70	CHARCOAL		-25		-108.8796769	41.65957983	1		48SW12066		USA	Wyoming	North America	UWyo2021	WY SHPO 14C Database
Beta-174135	6640	60	SEDIMENT		-23.2		-109.9149275	42.76705654	1		48SU4479	J. David Love / Stud Horse Butte	USA	Wyoming	North America	UWyo2021	WY SHPO 14C Database
Beta-174136	5370	60	SEDIMENT		-22.3		-109.9149275	42.76705654	1		48SU4479	J. David Love / Stud Horse Butte	USA	Wyoming	North America	UWyo2021	WY SHPO 14C Database
Beta-174137	7010	60	UNKNOWN				-109.9149275	42.76705654	1		48SU4479	J. David Love / Stud Horse Butte	USA	Wyoming	North America	UWyo2021	WY SHPO 14C Database
Beta-174138	7090	60	SEDIMENT		-22.6		-109.9149275	42.76705654	1		48SU4479	J. David Love / Stud Horse Butte	USA	Wyoming	North America	UWyo2021	WY SHPO 14C Database
Beta-174139	6510	60	UNKNOWN				-109.9149275	42.76705654	1		48SU4479	J. David Love / Stud Horse Butte	USA	Wyoming	North America	UWyo2021	WY SHPO 14C Database
Beta-174140	5990	60	UNKNOWN				-109.9149275	42.76705654	1		48SU4479	J. David Love / Stud Horse Butte	USA	Wyoming	North America	UWyo2021	WY SHPO 14C Database
Beta-174141	6460	60	UNKNOWN				-109.9149275	42.76705654	1		48SU4479	J. David Love / Stud Horse Butte	USA	Wyoming	North America	UWyo2021	WY SHPO 14C Database
Beta-174142	5320	60	SEDIMENT		-22.9		-109.9149275	42.76705654	1		48SU4479	J. David Love / Stud Horse Butte	USA	Wyoming	North America	UWyo2021	WY SHPO 14C Database
Beta-174143	5040	60	SEDIMENT		-23		-109.9149275	42.76705654	1		48SU4479	J. David Love / Stud Horse Butte	USA	Wyoming	North America	UWyo2021	WY SHPO 14C Database
Beta-174144	5330	50	SEDIMENT		-22.7		-109.9149275	42.76705654	1		48SU4479	J. David Love / Stud Horse Butte	USA	Wyoming	North America	UWyo2021	WY SHPO 14C Database
Beta-174145	4590	60	SEDIMENT		-22.8		-109.9149275	42.76705654	1		48SU4479	J. David Love / Stud Horse Butte	USA	Wyoming	North America	UWyo2021	WY SHPO 14C Database
Beta-174146	5610	70	SEDIMENT		-22.5		-109.9149275	42.76705654	1		48SU4479	J. David Love / Stud Horse Butte	USA	Wyoming	North America	UWyo2021	WY SHPO 14C Database
Beta-174147	6830	60	SEDIMENT		-22.6		-109.9149275	42.76705654	1		48SU4479	J. David Love / Stud Horse Butte	USA	Wyoming	North America	UWyo2021	WY SHPO 14C Database
Beta-174148	6920	60	SEDIMENT		-23		-109.9149275	42.76705654	1		48SU4479	J. David Love / Stud Horse Butte	USA	Wyoming	North America	UWyo2021	WY SHPO 14C Database
Beta-174149	6430	60	SEDIMENT		-23.1		-109.9149275	42.76705654	1		48SU4479	J. David Love / Stud Horse Butte	USA	Wyoming	North America	UWyo2021	WY SHPO 14C Database
Beta-174150	6280	60	UNKNOWN				-109.9149275	42.76705654	1		48SU4479	J. David Love / Stud Horse Butte	USA	Wyoming	North America	UWyo2021	WY SHPO 14C Database
Beta-174151	3370	70	UNKNOWN				-109.9149275	42.76705654	1		48SU4479	J. David Love / Stud Horse Butte	USA	Wyoming	North America	UWyo2021	WY SHPO 14C Database
Beta-174152	7020	60	SEDIMENT		-22.7		-109.9149275	42.76705654	1		48SU4479	J. David Love / Stud Horse Butte	USA	Wyoming	North America	UWyo2021	WY SHPO 14C Database
Beta-174153	6850	60	SEDIMENT		-23.2		-109.9149275	42.76705654	1		48SU4479	J. David Love / Stud Horse Butte	USA	Wyoming	North America	UWyo2021	WY SHPO 14C Database
Beta-174154	6350	80	SEDIMENT		-23.1		-109.9149275	42.76705654	1		48SU4479	J. David Love / Stud Horse Butte	USA	Wyoming	North America	UWyo2021	WY SHPO 14C Database
Beta-174155	5360	60	SEDIMENT		-23.2		-109.9149275	42.76705654	1		48SU4479	J. David Love / Stud Horse Butte	USA	Wyoming	North America	UWyo2021	WY SHPO 14C Database
Beta-174156	6660	60	SEDIMENT		-23		-109.9149275	42.76705654	1		48SU4479	J. David Love / Stud Horse Butte	USA	Wyoming	North America	UWyo2021	WY SHPO 14C Database
Beta-174157	6340	60	SEDIMENT		-23.2		-109.9149275	42.76705654	1		48SU4479	J. David Love / Stud Horse Butte	USA	Wyoming	North America	UWyo2021	WY SHPO 14C Database
Beta-174158	7050	60	SEDIMENT		-23.4		-109.9149275	42.76705654	1		48SU4479	J. David Love / Stud Horse Butte	USA	Wyoming	North America	UWyo2021	WY SHPO 14C Database
Beta-174159	5450	70	SEDIMENT		-22.4		-109.9149275	42.76705654	1		48SU4479	J. David Love / Stud Horse Butte	USA	Wyoming	North America	UWyo2021	WY SHPO 14C Database
Beta-174160	8210	50	SEDIMENT		-24		-109.9149275	42.76705654	1		48SU4479	J. David Love / Stud Horse Butte	USA	Wyoming	North America	UWyo2021	WY SHPO 14C Database
Beta-174161	5660	70	UNKNOWN				-109.9149275	42.76705654	1		48SU4479	J. David Love / Stud Horse Butte	USA	Wyoming	North America	UWyo2021	WY SHPO 14C Database
Beta-174162	6390	60	SEDIMENT		-22.9		-109.9149275	42.76705654	1		48SU4479	J. David Love / Stud Horse Butte	USA	Wyoming	North America	UWyo2021	WY SHPO 14C Database
Beta-174163	5930	60	SEDIMENT		-23		-109.9149275	42.76705654	1		48SU4479	J. David Love / Stud Horse Butte	USA	Wyoming	North America	UWyo2021	WY SHPO 14C Database
Beta-174164	7300	60	UNKNOWN		-23		-109.9149275	42.76705654	1		48SU4479	J. David Love / Stud Horse Butte	USA	Wyoming	North America	UWyo2021	WY SHPO 14C Database
Beta-174165	5380	60	SEDIMENT		-23		-109.9149275	42.76705654	1		48SU4479	J. David Love / Stud Horse Butte	USA	Wyoming	North America	UWyo2021	WY SHPO 14C Database
Beta-174166	6940	60	SEDIMENT		-23.4		-109.9149275	42.76705654	1		48SU4479	J. David Love / Stud Horse Butte	USA	Wyoming	North America	UWyo2021	WY SHPO 14C Database
Beta-174167	7110	60	SEDIMENT		-23		-109.9149275	42.76705654	1		48SU4479	J. David Love / Stud Horse Butte	USA	Wyoming	North America	UWyo2021	WY SHPO 14C Database
Beta-174190	3800	50	SEDIMENT				-109.9149275	42.76705654	1		48SU4707		USA	Wyoming	North America	UWyo2021
Beta-174253	4510	70	SEDIMENT				-109.9149275	42.76705654	1		48SU1375		USA	Wyoming	North America	UWyo2021	Jason Byers 2002 Open Trench Inspection and Testing Merna Lateral Pipeline
Beta-174254	930	60	SEDIMENT				-109.9149275	42.76705654	1		48SU1375		USA	Wyoming	North America	UWyo2021	Jason Byers 2002 Open Trench Inspection and Testing Merna Lateral Pipeline
Beta-174255	5250	70	SEDIMENT				-109.9149275	42.76705654	1		48SU4963		USA	Wyoming	North America	UWyo2021	Jason Byers 2002 Open Trench Inspection and Testing Merna Lateral Pipeline
Beta-174272	5170	40	CHARCOAL		-24.7		-108.8796769	41.65957983	1		48SW2590		USA	Wyoming	North America	UWyo2021
Beta-174273	5710	60	CHARCOAL		-24		-108.8796769	41.65957983	1		48SW2590		USA	Wyoming	North America	UWyo2021
Beta-174274	5340	70	CHARCOAL		-24		-108.8796769	41.65957983	1		48SW2590		USA	Wyoming	North America	UWyo2021
Beta-174275	5670	90	CHARCOAL		-23.8		-108.8796769	41.65957983	1		48SW2590		USA	Wyoming	North America	UWyo2021
Beta-174407	4170	70	CHARCOAL				-110.6560293	42.26408558	1		48LN3137		USA	Wyoming	North America	UWyo2021	WY SHPO Site Record
Beta-174824	1610	40	CHARCOAL		-23.2	AMS	-107.9954961	44.52667714	1		48BH1065	BA Cave	USA	Wyoming	North America	UWyo2021	University Of Wyoming
Beta-174825	8570	60	CHARCOAL		-24.9	AMS	-107.9954961	44.52667714	1		48BH1827	Two Moon Rockshelter	USA	Wyoming	North America	UWyo2021	University Of Wyoming
Beta-174826	8220	60	CHARCOAL		-24.2	AMS	-107.9954961	44.52667714	1		48BH349	Paint Rock V	USA	Wyoming	North America	UWyo2021	University Of Wyoming
Beta-174827	4650	50	CHARCOAL	burnt pine sap	-22.7	AMS	-107.9954961	44.52667714	1		48BH364	Southsider Cave	USA	Wyoming	North America	UWyo2021	Finley 2008
Beta-174828	1730	40	CHARCOAL		-22.8	AMS	-107.9954961	44.52667714	1		48BH364	Southsider Cave	USA	Wyoming	North America	UWyo2021	Finley 2008
Beta-174829	9460	50	CHARCOAL		-22.5	AMS	-107.9954961	44.52667714	1		48BH364	Southsider Cave	USA	Wyoming	North America	UWyo2021	Finley 2008
Beta-174830	3960	40	CHARCOAL		-21.7	AMS	-107.9954961	44.52667714	1		48BH364	Southsider Cave	USA	Wyoming	North America	UWyo2021	Finley 2008
Beta-174831	3360	100	CHARCOAL		-23	AMS	-107.9954961	44.52667714	1		48BH3168	Rs50	USA	Wyoming	North America	UWyo2021	University Of Wyoming
Beta-174832	7370	60	CHARCOAL		-23.2	AMS	-107.9954961	44.52667714	1		48BH3178	Juniper Cave	USA	Wyoming	North America	UWyo2021	University Of Wyoming
Beta-175004	4460	70	SEDIMENT	Organic Sediment	-25	RADIOMETRIC	-109.9149275	42.76705654	1		48SU3809		USA	Wyoming	North America	UWyo2021	WY SHPO 14C Database
Beta-175005	4380	70	SEDIMENT	Organic Sediment	-25	RADIOMETRIC	-109.9149275	42.76705654	1		48SU3809		USA	Wyoming	North America	UWyo2021	WY SHPO 14C Database
Beta-175006	4290	70	SEDIMENT	Organic Sediment	-25	RADIOMETRIC	-109.9149275	42.76705654	1		48SU3809		USA	Wyoming	North America	UWyo2021	WY SHPO 14C Database
Beta-175007	3680	60	SEDIMENT	Organic Sediment	-25	RADIOMETRIC	-106.9307667	41.69465016	1		48CR7936	High Point 126	USA	Wyoming	North America	UWyo2021	WY SHPO 14C Database
Beta-175008	4900	60	SEDIMENT	Organic Sediment	-25	RADIOMETRIC	-109.9149275	42.76705654	1		48SU2261		USA	Wyoming	North America	UWyo2021	WY SHPO 14C Database
Beta-175263	5960	40	CHARCOAL		-25.3	AMS	-108.8796769	41.65957983	1		48SW9204	Nomad	USA	Wyoming	North America	UWyo2021	Metcalf Pers. Comm 2019
Beta-175264	5640	40	CHARCOAL		-23.9	AMS	-108.8796769	41.65957983	1		48SW9204	Nomad	USA	Wyoming	North America	UWyo2021	Metcalf Pers. Comm 2019
Beta-175495	5280	40	CHARCOAL				-109.5880237	44.52043018	1		48YE409	Osprey Beach Locality	USA	Wyoming	North America	UWyo2021	Wyoming Cultural Records
Beta-176105	4150	50	CHARCOAL		-23.3	AMS	-107.9954961	44.52667714	1		48BH1064	Spring Creek Rockshelter I	USA	Wyoming	North America	UWyo2021	Northwest College
Beta-176106	2510	40	CHARCOAL		-26	AMS	-107.9954961	44.52667714	1		48BH1064	Spring Creek Rockshelter I	USA	Wyoming	North America	UWyo2021	Northwest College
Beta-176154	6040	80	CHARCOAL		-25	RADIOMETRIC	-109.9149275	42.76705654	1		48SU2964		USA	Wyoming	North America	UWyo2021	WY SHPO 14C Database
Beta-176155	4660	50	SEDIMENT		-25	RADIOMETRIC	-109.9149275	42.76705654	1		48SU2964		USA	Wyoming	North America	UWyo2021	2019 Questar Gas Management Stewart Point To Mesa Pipeline Open Trench Inspection
Beta-176156	6550	60	SEDIMENT		-25	RADIOMETRIC	-109.9149275	42.76705654	1		48SU2964		USA	Wyoming	North America	UWyo2021	2019 Questar Gas Management Stewart Point To Mesa Pipeline Open Trench Inspection
Beta-176157	3730	60	SEDIMENT		-25	RADIOMETRIC	-109.9149275	42.76705654	1		48SU2964		USA	Wyoming	North America	UWyo2021	2019 Questar Gas Management Stewart Point To Mesa Pipeline Open Trench Inspection
Beta-176180	2770	80	CHARCOAL		-24.7	RADIOMETRIC	-109.9149275	42.76705654	1		48SU4469		USA	Wyoming	North America	UWyo2021	WY SHPO 14C Database
Beta-176181	4170	50	CHARCOAL		-25.3	RADIOMETRIC	-109.9149275	42.76705654	1		48SU4471		USA	Wyoming	North America	UWyo2021	WY SHPO 14C Database
Beta-176437	6380	50	SEDIMENT		-23.2		-109.9149275	42.76705654	1		48SU4479	J. David Love / Stud Horse Butte	USA	Wyoming	North America	UWyo2021	WY SHPO 14C Database
Beta-177464	3190	60	SEDIMENT	Organic Sediment	-25		-110.6560293	42.26408558	1		48LN2330		USA	Wyoming	North America	UWyo2021	WY SHPO 14C Database
Beta-177465	1580	70	CHARCOAL	Sagebrush	-25	RADIOMETRIC	-110.5476975	41.28754529	1		48UT2516	Hogsback	USA	Wyoming	North America	UWyo2021
Beta-177466	5280	110	CHARCOAL	Sagebrush	-25	RADIOMETRIC	-110.5476975	41.28754529	1		48UT2516	Hogsback	USA	Wyoming	North America	UWyo2021
Beta-177467	2170	50	CHARCOAL	Sagebrush	-25	RADIOMETRIC	-110.5476975	41.28754529	1		48UT2516	Hogsback	USA	Wyoming	North America	UWyo2021
Beta-177468	1590	60	CHARCOAL	Sagebrush	-25	RADIOMETRIC	-110.5476975	41.28754529	1		48UT2516	Hogsback	USA	Wyoming	North America	UWyo2021
Beta-177608	590	50	CHARCOAL		-25.1	RADIOMETRIC	-105.548405	44.24835148	1		48CA3759	Terrace Ring	USA	Wyoming	North America	UWyo2021	GCM Services Inc.
Beta-178730	210	70	UNKNOWN				-105.548405	44.24835148	1		48CA3759	Terrace Ring	USA	Wyoming	North America	UWyo2021	WY SHPO 14C Database
Beta-178821	160	60	WOOD	Wood	-21.7		-107.9954961	44.52667714	1		48BH3178	Juniper Cave	USA	Wyoming	North America	UWyo2021
Beta-180138	4030	50	CHARCOAL		-25	RADIOMETRIC	-108.8796769	41.65957983	1		48SW3016		USA	Wyoming	North America	UWyo2021	Metcalf Pers. Comm 2019
Beta-180139	7890	80	CHARCOAL		-22.3	RADIOMETRIC	-108.8796769	41.65957983	1		48SW4923		USA	Wyoming	North America	UWyo2021	Metcalf Pers. Comm 2019
Beta-180142	4290	50	CHARCOAL		-25		-109.9149275	42.76705654	1		48SU5295		USA	Wyoming	North America	UWyo2021
Beta-180143	4400	50	CHARCOAL		-25		-109.9149275	42.76705654	1		48SU5295		USA	Wyoming	North America	UWyo2021
Beta-180144	4490	90	CHARCOAL		-25		-109.9149275	42.76705654	1		48SU5295		USA	Wyoming	North America	UWyo2021
Beta-180145	3240	60	CHARCOAL		-25		-109.9149275	42.76705654	1		48SU5296		USA	Wyoming	North America	UWyo2021
Beta-180304	170	40	CHARCOAL		-25	RADIOMETRIC	-110.5476975	41.28754529	1		48UT2139		USA	Wyoming	North America	UWyo2021	WY SHPO 14C Database
Beta-180305	4120	40	CHARCOAL		-24.3	AMS	-110.5476975	41.28754529	1		48UT2140		USA	Wyoming	North America	UWyo2021	WY SHPO 14C Database
Beta-180501	6000	50	SEDIMENT	Organic Sediment	-25	RADIOMETRIC	-110.6560293	42.26408558	1		48LN3973		USA	Wyoming	North America	UWyo2021	WY SHPO 14C Database
Beta-180502	2350	60	SEDIMENT	Organic Sediment	-25		-110.6560293	42.26408558	1		48LN3974		USA	Wyoming	North America	UWyo2021	WY SHPO 14C Database
Beta-180504	840	60	CHARCOAL		-25	RADIOMETRIC	-108.8796769	41.65957983	1		48SW14719		USA	Wyoming	North America	UWyo2021	WY SHPO 14C Database
Beta-180505	3010	50	SEDIMENT	Organic Sediment	-23	RADIOMETRIC	-109.9149275	42.76705654	1		48SU5070		USA	Wyoming	North America	UWyo2021	WY SHPO 14C Database
Beta-181936	1000	40	CHARCOAL		-23.3	AMS	-108.8796769	41.65957983	1		48SW1673		USA	Wyoming	North America	UWyo2021	WY SHPO 14C Database
Beta-181937	3610	50	SEDIMENT	Organic Sediment	-25	RADIOMETRIC	-108.8796769	41.65957983	1		48SW1673		USA	Wyoming	North America	UWyo2021	WY SHPO 14C Database
Beta-181938	4850	50	SEDIMENT	Organic Sediment	-25	RADIOMETRIC	-108.8796769	41.65957983	1		48SW1673		USA	Wyoming	North America	UWyo2021	WY SHPO 14C Database
Beta-181939	4750	80	SEDIMENT	Organic Sediment	-25	RADIOMETRIC	-108.8796769	41.65957983	1		48SW1673		USA	Wyoming	North America	UWyo2021	WY SHPO 14C Database
Beta-182051	650	100	CHARCOAL		-25		-109.5880237	44.52043018	1		48TE1573	Game Creek	USA	Wyoming	North America	UWyo2021	Page 2017
Beta-182052	4080	40	CHARCOAL		-25.4		-109.5880237	44.52043018	1		48TE1573	Game Creek	USA	Wyoming	North America	UWyo2021	Page 2017
Beta-182053	7070	40	CHARCOAL		-25.4		-109.5880237	44.52043018	1		48TE1573	Game Creek	USA	Wyoming	North America	UWyo2021	Page 2017
Beta-182192	4490	40	CHARCOAL	Juniper and Sagebrush	-23.1	AMS	-110.5476975	41.28754529	1		48UT2516	Hogsback	USA	Wyoming	North America	UWyo2021	WY SHPO 14C Database
Beta-182193	1480	60	CHARCOAL	Sagebrush	-25	RADIOMETRIC	-110.5476975	41.28754529	1		48UT2516	Hogsback	USA	Wyoming	North America	UWyo2021	WY SHPO 14C Database
Beta-182194	2270	40	CHARCOAL	Sagebrush	-25.8	AMS	-110.5476975	41.28754529	1		48UT2516	Hogsback	USA	Wyoming	North America	UWyo2021	WY SHPO 14C Database
Beta-182195	1010	60	CHARCOAL	Juniper and Sagebrush	-25	RADIOMETRIC	-110.5476975	41.28754529	1		48UT2516	Hogsback	USA	Wyoming	North America	UWyo2021	WY SHPO 14C Database
Beta-182196	1280	70	CHARCOAL	Juniper and Sagebrush	-25.4	RADIOMETRIC	-110.5476975	41.28754529	1		48UT2516	Hogsback	USA	Wyoming	North America	UWyo2021	WY SHPO 14C Database
Beta-182197	1080	70	CHARCOAL	Sagebrush	-25	RADIOMETRIC	-110.5476975	41.28754529	1		48UT2516	Hogsback	USA	Wyoming	North America	UWyo2021	WY SHPO 14C Database
Beta-182198	1780	70	SEDIMENT	Organic Sediment	-25	RADIOMETRIC	-110.5476975	41.28754529	1		48UT2516	Hogsback	USA	Wyoming	North America	UWyo2021	WY SHPO 14C Database
Beta-182199	1700	70	SEDIMENT	Organic Sediment	-25	RADIOMETRIC	-110.5476975	41.28754529	1		48UT2516	Hogsback	USA	Wyoming	North America	UWyo2021	WY SHPO 14C Database
Beta-182200	2130	40	CHARCOAL	Sagebrush	-25	AMS	-110.5476975	41.28754529	1		48UT2516	Hogsback	USA	Wyoming	North America	UWyo2021	WY SHPO 14C Database
Beta-182201	1900	70	SEDIMENT	Organic Sediment	-25	RADIOMETRIC	-110.5476975	41.28754529	1		48UT2516	Hogsback	USA	Wyoming	North America	UWyo2021	WY SHPO 14C Database
Beta-182202	4330	40	CHARCOAL	Juniper and Sagebrush	-23.9	AMS	-110.5476975	41.28754529	1		48UT2516	Hogsback	USA	Wyoming	North America	UWyo2021	WY SHPO 14C Database
Beta-182203	4290	40	CHARCOAL	Juniper and Sagebrush	-24.9	AMS	-110.5476975	41.28754529	1		48UT2516	Hogsback	USA	Wyoming	North America	UWyo2021	WY SHPO 14C Database
Beta-182204	4460	40	CHARCOAL	Sagebrush	-24.1	AMS	-110.5476975	41.28754529	1		48UT2516	Hogsback	USA	Wyoming	North America	UWyo2021	WY SHPO 14C Database
Beta-182205	4210	40	CHARCOAL	Sagebrush	-24.8	AMS	-110.5476975	41.28754529	1		48UT2516	Hogsback	USA	Wyoming	North America	UWyo2021	WY SHPO 14C Database
Beta-182206	3350	60	SEDIMENT	Organic Sediment	-25	RADIOMETRIC	-110.5476975	41.28754529	1		48UT2516	Hogsback	USA	Wyoming	North America	UWyo2021	WY SHPO 14C Database
Beta-182207	4450	40	CHARCOAL	Juniper and Sagebrush	-22	AMS	-110.5476975	41.28754529	1		48UT2516	Hogsback	USA	Wyoming	North America	UWyo2021	WY SHPO 14C Database
Beta-182208	2960	60	SEDIMENT	Organic Sediment	-25	RADIOMETRIC	-110.5476975	41.28754529	1		48UT2516	Hogsback	USA	Wyoming	North America	UWyo2021	WY SHPO 14C Database
Beta-182209	3130	80	SEDIMENT	Organic Sediment	-25	RADIOMETRIC	-110.5476975	41.28754529	1		48UT2516	Hogsback	USA	Wyoming	North America	UWyo2021	WY SHPO 14C Database
Beta-182210	4360	40	CHARCOAL	Juniper and Sagebrush	-25.4	AMS	-110.5476975	41.28754529	1		48UT2516	Hogsback	USA	Wyoming	North America	UWyo2021	WY SHPO 14C Database
Beta-182211	2420	40	CHARCOAL		-24	AMS	-110.5476975	41.28754529	1		48UT2516	Hogsback	USA	Wyoming	North America	UWyo2021	WY SHPO 14C Database
Beta-182213	4280	40	CHARCOAL		-28.8	AMS	-110.5476975	41.28754529	1		48UT2516	Hogsback	USA	Wyoming	North America	UWyo2021	WY SHPO 14C Database
Beta-182214	4500	90	CHARCOAL		-25	RADIOMETRIC	-110.5476975	41.28754529	1		48UT2516	Hogsback	USA	Wyoming	North America	UWyo2021	WY SHPO 14C Database
Beta-183016	1414	70	CHARCOAL				-106.5848785	44.03889637	1		48JO2040		USA	Wyoming	North America	UWyo2021
Beta-183741	3360	40	BONE	Bone Collagen large mammal	-21.1	AMS	-110.5898787	43.93483944	1		48TE455	Goetz	USA	Wyoming	North America	UWyo2021	Cannon et al. 2015
Beta-183780	3080	40	CHARCOAL				-106.7987259	42.9623307	1		48NA3620		USA	Wyoming	North America	UWyo2021
Beta-183836	6030	40	CHARCOAL		-23.8		-107.9954961	44.52667714	1		48BH657	Eagle Shelter	USA	Wyoming	North America	UWyo2021
Beta-183837	8140	40	CHARCOAL		-24.3		-107.9954961	44.52667714	1		48BH657	Eagle Shelter	USA	Wyoming	North America	UWyo2021
Beta-183838	10060	80	CHARCOAL		-26.5		-107.9954961	44.52667714	1		48BH657	Eagle Shelter	USA	Wyoming	North America	UWyo2021
Beta-183839	9920	80	CHARCOAL		-21.3	AMS	-107.9954961	44.52667714	1		48BH499	Medicine Lodge Creek	USA	Wyoming	North America	UWyo2021	Frison and Walker 2007
Beta-183853	1820	60	CHARCOAL		-25		-104.9658424	42.13307718	1		48PL487		USA	Wyoming	North America	UWyo2021	Eckles
Beta-183854	1450	70	CHARCOAL		-25		-104.9658424	42.13307718	1		48PL487		USA	Wyoming	North America	UWyo2021	Eckles
Beta-185079	3740	60	CHARCOAL				-106.7987259	42.9623307	1		48NA3620		USA	Wyoming	North America	UWyo2021
Beta-185080	1180	70	CHARCOAL				-106.7987259	42.9623307	1		48NA3620		USA	Wyoming	North America	UWyo2021
Beta-185081	5540	40	CHARCOAL				-106.7987259	42.9623307	1		48NA3620		USA	Wyoming	North America	UWyo2021
Beta-185082	4120	40	CHARCOAL				-106.7987259	42.9623307	1		48NA3620		USA	Wyoming	North America	UWyo2021
Beta-185083	1490	80	CHARCOAL				-106.7987259	42.9623307	1		48NA3620		USA	Wyoming	North America	UWyo2021
Beta-185321	2850	60	CHARCOAL		-23.9	RADIOMETRIC	-108.8796769	41.65957983	1		48SW14982		USA	Wyoming	North America	UWyo2021	WY SHPO 14C Database
Beta-185389	5680	90	CHARCOAL		-25	RADIOMETRIC	-108.8796769	41.65957983	1		48SW13159	Chain Lakes Rim	USA	Wyoming	North America	UWyo2021	Smith 2005 The Archaeology Along The Lost Creek Pipelineâ€¦
Beta-185390	4480	40	CHARCOAL		-25.7	AMS	-108.6306585	43.04065303	1		48FR4435	West Crooks Creek	USA	Wyoming	North America	UWyo2021	WY SHPO Site File
Beta-185391	5290	40	CHARCOAL		-24.3	AMS	-108.6306585	43.04065303	1		48FR4448	Ca-1431	USA	Wyoming	North America	UWyo2021	Smith 2005 The Archaeology Along The Lost Creek Pipelineâ€¦
Beta-185392	960	60	CHARCOAL		-25	RADIOMETRIC	-108.6306585	43.04065303	1		48FR4450	Ca-1433	USA	Wyoming	North America	UWyo2021	Smith 2005 The Archaeology Along The Lost Creek Pipelineâ€¦
Beta-185393	5850	40	CHARCOAL		-20.8	AMS	-108.6306585	43.04065303	1		48FR4459	Moneta Divide Housepit	USA	Wyoming	North America	UWyo2021	Smith 2005 The Archaeology Along The Lost Creek Pipelineâ€¦
Beta-185394	1270	40	CHARCOAL			AMS	-108.6306585	43.04065303	1		48FR4478	Nodule Valley	USA	Wyoming	North America	UWyo2021	Smith 2005 The Archaeology Along The Lost Creek Pipelineâ€¦
Beta-185724	1540	40	CHARCOAL		-24.9		-108.8796769	41.65957983	1		48SW6962		USA	Wyoming	North America	UWyo2021	WY SHPO 14C Database
Beta-185725	4290	40	CHARCOAL		-25.4		-108.8796769	41.65957983	1		48SW6962		USA	Wyoming	North America	UWyo2021	WY SHPO 14C Database
Beta-185726	2870	40	CHARCOAL		-24.6		-108.8796769	41.65957983	1		48SW6964		USA	Wyoming	North America	UWyo2021	WY SHPO 14C Database
Beta-185729	1280	70	CHARCOAL		-25		-108.8796769	41.65957983	1		48SW6967		USA	Wyoming	North America	UWyo2021	WY SHPO 14C Database
Beta-185730	4660	40	CHARCOAL		-24.8		-108.8796769	41.65957983	1		48SW8753		USA	Wyoming	North America	UWyo2021	WY SHPO 14C Database
Beta-185731	8890	60	CHARCOAL			AMS	-108.8796769	41.65957983	1		48SW13156	Battle Spring Draw	USA	Wyoming	North America	UWyo2021	Smith 2005 The Archaeology Along The Lost Creek Pipelineâ€¦
Beta-185732	8150	40	CHARCOAL			AMS	-108.8796769	41.65957983	1		48SW13156	Battle Spring Draw	USA	Wyoming	North America	UWyo2021	Smith 2005 The Archaeology Along The Lost Creek Pipelineâ€¦
Beta-185733	8670	50	CHARCOAL			AMS	-108.8796769	41.65957983	1		48SW13156	Battle Spring Draw	USA	Wyoming	North America	UWyo2021	Smith 2005 The Archaeology Along The Lost Creek Pipelineâ€¦
Beta-185734	8530	50	CHARCOAL		-13.2	AMS	-108.8796769	41.65957983	1		48SW13156	Battle Spring Draw	USA	Wyoming	North America	UWyo2021	Smith 2005 The Archaeology Along The Lost Creek Pipelineâ€¦
Beta-185735	8680	40	CHARCOAL		-24.1	AMS	-108.8796769	41.65957983	1		48SW13156	Battle Spring Draw	USA	Wyoming	North America	UWyo2021	Smith 2005 The Archaeology Along The Lost Creek Pipelineâ€¦
Beta-185743	4260	40	CHARCOAL		-25.4	AMS	-108.8796769	41.65957983	1		48SW14923		USA	Wyoming	North America	UWyo2021	WY SHPO 14C Database
Beta-185935	4070	70	SEDIMENT	Organic Sediment			-109.9149275	42.76705654	1		48SU1974		USA	Wyoming	North America	UWyo2021	WY SHPO 14C Database
Beta-185936	4360	60	SEDIMENT	Organic Sediment			-109.9149275	42.76705654	1		48SU262	Gobbles Knob 17	USA	Wyoming	North America	UWyo2021	WY SHPO 14C Database
Beta-185937	4150	70	SEDIMENT	Organic Sediment			-109.9149275	42.76705654	1		48SU2615		USA	Wyoming	North America	UWyo2021	WY SHPO 14C Database
Beta-185938	4650	60	SEDIMENT	Organic Sediment			-109.9149275	42.76705654	1		48SU5084	New Fork Housepit	USA	Wyoming	North America	UWyo2021	WY SHPO 14C Database
Beta-185939	1590	60	SEDIMENT	Organic Sediment			-109.9149275	42.76705654	1		48SU2800		USA	Wyoming	North America	UWyo2021	WY SHPO 14C Database
Beta-185940	2860	50	SEDIMENT	Organic Sediment			-109.9149275	42.76705654	1		48SU2963		USA	Wyoming	North America	UWyo2021	WY SHPO 14C Database
Beta-186008	1440	40	CHARCOAL		-26.2	AMS	-107.68301	43.90503946	1		48WAÃ	Alcove Shelter	USA	Wyoming	North America	UWyo2021
Beta-186138	1160	70	CHARCOAL		-25	RADIOMETRIC	-108.8796769	41.65957983	1		48SW14254		USA	Wyoming	North America	UWyo2021	WY SHPO 14C Database
Beta-186139	1320	60	CHARCOAL		-25	RADIOMETRIC	-108.8796769	41.65957983	1		48SW14254		USA	Wyoming	North America	UWyo2021	WY SHPO 14C Database
Beta-186140	3820	70	SEDIMENT	Organic Sediment	-25	RADIOMETRIC	-110.6560293	42.26408558	1		48LN4060		USA	Wyoming	North America	UWyo2021	WY SHPO 14C Database
Beta-186141	4320	70	CHARCOAL		-25	RADIOMETRIC	-110.6560293	42.26408558	1		48LN4060		USA	Wyoming	North America	UWyo2021	WY SHPO 14C Database
Beta-186142	3950	110	CHARCOAL		-25	RADIOMETRIC	-110.6560293	42.26408558	1		48LN4060		USA	Wyoming	North America	UWyo2021	WY SHPO 14C Database
Beta-186621	2770	40	CHARCOAL				-106.7987259	42.9623307	1		48NA3620		USA	Wyoming	North America	UWyo2021
Beta-186688	1580	60	CHARCOAL		-25	RADIOMETRIC	-108.6306585	43.04065303	1		48FR4425	Diego Garcia	USA	Wyoming	North America	UWyo2021	Smith 2005 The Archaeology Along The Lost Creek Pipelineâ€¦
Beta-186689	4270	40	CHARCOAL		-22.2	AMS	-108.6306585	43.04065303	1		48FR4425	Diego Garcia	USA	Wyoming	North America	UWyo2021	Smith 2005 The Archaeology Along The Lost Creek Pipelineâ€¦
Beta-186690	4070	40	CHARCOAL		-23.2	AMS	-108.6306585	43.04065303	1		48FR4425	Diego Garcia	USA	Wyoming	North America	UWyo2021	Smith 2005 The Archaeology Along The Lost Creek Pipelineâ€¦
Beta-186691	4440	40	CHARCOAL		-11.4	AMS	-108.6306585	43.04065303	1		48FR4426	Fish Draw	USA	Wyoming	North America	UWyo2021	Smith 2005 The Archaeology Along The Lost Creek Pipelineâ€¦
Beta-186692	1720	40	CHARCOAL		-24.6	AMS	-108.6306585	43.04065303	1		48FR4426	Fish Draw	USA	Wyoming	North America	UWyo2021	Smith 2005 The Archaeology Along The Lost Creek Pipelineâ€¦
Beta-186693	4410	130	CHARCOAL		-25	RADIOMETRIC	-108.6306585	43.04065303	1		48FR4442	Graham Ranch	USA	Wyoming	North America	UWyo2021	Smith 2005 The Archaeology Along The Lost Creek Pipelineâ€¦
Beta-186694	4330	40	CHARCOAL		-24.5	AMS	-108.6306585	43.04065303	1		48FR4442	Graham Ranch	USA	Wyoming	North America	UWyo2021	Smith 2005 The Archaeology Along The Lost Creek Pipelineâ€¦
Beta-186695	4170	60	CHARCOAL		-25	RADIOMETRIC	-108.6306585	43.04065303	1		48FR4442	Graham Ranch	USA	Wyoming	North America	UWyo2021	Smith 2005 The Archaeology Along The Lost Creek Pipelineâ€¦
Beta-186701	5530	170	CHARCOAL		-25	RADIOMETRIC	-108.8796769	41.65957983	1		48SW13152	Arapahoe Creek	USA	Wyoming	North America	UWyo2021	Smith 2005 The Archaeology Along The Lost Creek Pipelineâ€¦
Beta-186702	5560	40	CHARCOAL		-23	AMS	-108.8796769	41.65957983	1		48SW13152	Arapahoe Creek	USA	Wyoming	North America	UWyo2021	Smith 2005 The Archaeology Along The Lost Creek Pipelineâ€¦
Beta-186703	5570	40	CHARCOAL		-24.1	AMS	-108.8796769	41.65957983	1		48SW13152	Arapahoe Creek	USA	Wyoming	North America	UWyo2021	Smith 2005 The Archaeology Along The Lost Creek Pipelineâ€¦
Beta-186704	2950	70	CHARCOAL		-25	RADIOMETRIC	-108.8796769	41.65957983	1		48SW13155	Fivemile Ditch	USA	Wyoming	North America	UWyo2021	Smith 2005 The Archaeology Along The Lost Creek Pipelineâ€¦
Beta-186705	2580	70	CHARCOAL		-25	RADIOMETRIC	-108.8796769	41.65957983	1		48SW13155	Fivemile Ditch	USA	Wyoming	North America	UWyo2021	Smith 2005 The Archaeology Along The Lost Creek Pipelineâ€¦
Beta-186706	1170	60	CHARCOAL		-25	RADIOMETRIC	-108.8796769	41.65957983	1		48SW13155	Fivemile Ditch	USA	Wyoming	North America	UWyo2021	Smith 2005 The Archaeology Along The Lost Creek Pipelineâ€¦
Beta-186707	1280	60	CHARCOAL		-25	RADIOMETRIC	-108.8796769	41.65957983	1		48SW13155	Fivemile Ditch	USA	Wyoming	North America	UWyo2021	Smith 2005 The Archaeology Along The Lost Creek Pipelineâ€¦
Beta-186708	4160	40	CHARCOAL		-24	RADIOMETRIC	-108.8796769	41.65957983	1		48SW13155	Fivemile Ditch	USA	Wyoming	North America	UWyo2021	Smith 2005 The Archaeology Along The Lost Creek Pipelineâ€¦
Beta-186709	3130	50	CHARCOAL		-24.4	AMS	-108.8796769	41.65957983	1		48SW13155	Fivemile Ditch	USA	Wyoming	North America	UWyo2021	Smith 2005 The Archaeology Along The Lost Creek Pipelineâ€¦
Beta-186710	2980	40	CHARCOAL		-25.7	AMS	-108.8796769	41.65957983	1		48SW13155	Fivemile Ditch	USA	Wyoming	North America	UWyo2021	Smith 2005 The Archaeology Along The Lost Creek Pipelineâ€¦
Beta-186712	5700	40	UNKNOWN				-108.8796769	41.65957983	1		48SW10407/UT133	Telephone Draw	USA	Wyoming	North America	UWyo2021
Beta-186713	1150	60	UNKNOWN				-108.8796769	41.65957983	1		48SW10407/UT133	Telephone Draw	USA	Wyoming	North America	UWyo2021
Beta-186714	2480	70	UNKNOWN				-108.8796769	41.65957983	1		48SW10407/UT133	Telephone Draw	USA	Wyoming	North America	UWyo2021
Beta-186715	5470	70	UNKNOWN				-108.8796769	41.65957983	1		48SW10407/UT133	Telephone Draw	USA	Wyoming	North America	UWyo2021
Beta-186795	5940	80	SEDIMENT	Organic Sediment	-23		-109.9149275	42.76705654	1		48SU1106	Sand Hill	USA	Wyoming	North America	UWyo2021	William Current 2004
Beta-186796	5690	70	SEDIMENT	Organic Sediment	-22.8		-109.9149275	42.76705654	1		48SU1106	Sand Hill	USA	Wyoming	North America	UWyo2021	William Current 2004
Beta-186797	5730	70	SEDIMENT	Organic Sediment	-21.9		-109.9149275	42.76705654	1		48SU1106	Sand Hill	USA	Wyoming	North America	UWyo2021	William Current 2004
Beta-186798	3560	50	SEDIMENT	Organic Sediment	-22.3		-109.9149275	42.76705654	1		48SU1106	Sand Hill	USA	Wyoming	North America	UWyo2021	William Current 2004
Beta-186799	1300	40	CHARCOAL				-109.9149275	42.76705654	1		48SU4449		USA	Wyoming	North America	UWyo2021	William Current 2004
Beta-186800	5100	70	SEDIMENT	Organic Sediment	-22.6		-109.9149275	42.76705654	1		48SU1106	Sand Hill	USA	Wyoming	North America	UWyo2021	William Current 2004
Beta-186801	1441	40	CHARCOAL				-109.9149275	42.76705654	1		48SU4449		USA	Wyoming	North America	UWyo2021	William Current 2004
Beta-186802	2280	60	SEDIMENT	Organic Sediment			-109.9149275	42.76705654	1		48SU4449		USA	Wyoming	North America	UWyo2021	William Current 2004
Beta-186803	1760	40	CHARCOAL	juniper and sagebrush			-109.9149275	42.76705654	1		48SU3914		USA	Wyoming	North America	UWyo2021	William Current 2004
Beta-186804	1630	40	CHARCOAL				-109.9149275	42.76705654	1		48SU3914		USA	Wyoming	North America	UWyo2021	William Current 2004
Beta-186805	3100	70	SEDIMENT	Organic Sediment			-109.9149275	42.76705654	1		48SU3914		USA	Wyoming	North America	UWyo2021	William Current 2004
Beta-186806	1700	60	CHARCOAL				-109.9149275	42.76705654	1		48SU3914		USA	Wyoming	North America	UWyo2021	William Current 2004
Beta-186807	1680	40	CHARCOAL				-109.9149275	42.76705654	1		48SU3914		USA	Wyoming	North America	UWyo2021	William Current 2004
Beta-186808	1710	40	CHARCOAL				-109.9149275	42.76705654	1		48SU3914		USA	Wyoming	North America	UWyo2021	William Current 2004
Beta-186809	1320	60	SEDIMENT	Organic Sediment			-109.9149275	42.76705654	1		48SU3914		USA	Wyoming	North America	UWyo2021	William Current 2004
Beta-186810	1740	40	CHARCOAL				-109.9149275	42.76705654	1		48SU3914		USA	Wyoming	North America	UWyo2021	William Current 2004
Beta-186811	1070	60	SEDIMENT	Organic Sediment			-109.9149275	42.76705654	1		48SU3914		USA	Wyoming	North America	UWyo2021	William Current 2004
Beta-186812	3220	60	SEDIMENT	Organic Sediment			-109.9149275	42.76705654	1		48SU3978		USA	Wyoming	North America	UWyo2021	William Current 2004
Beta-186813	1180	60	SEDIMENT	Organic Sediment			-109.9149275	42.76705654	1		48SU3978		USA	Wyoming	North America	UWyo2021	William Current 2004
Beta-186814	2050	50	SEDIMENT	Organic Sediment			-109.9149275	42.76705654	1		48SU3978		USA	Wyoming	North America	UWyo2021	William Current 2004
Beta-186815	3180	50	SEDIMENT	Organic Sediment			-109.9149275	42.76705654	1		48SU4376		USA	Wyoming	North America	UWyo2021	William Current 2004
Beta-186816	3350	50	SEDIMENT	Organic Sediment	-23.1		-109.9149275	42.76705654	1		48SU4375		USA	Wyoming	North America	UWyo2021	William Current 2004
Beta-186817	3020	60	SEDIMENT	Organic Sediment			-109.9149275	42.76705654	1		48SU3919		USA	Wyoming	North America	UWyo2021	William Current 2004
Beta-186818	3860	50	SEDIMENT	Organic Sediment			-109.9149275	42.76705654	1		48SU2462		USA	Wyoming	North America	UWyo2021	William Current 2004
Beta-186819	4560	50	SEDIMENT	Organic Sediment			-109.9149275	42.76705654	1		48SU4961		USA	Wyoming	North America	UWyo2021	William Current 2004
Beta-186820	3930	50	SEDIMENT	Organic Sediment			-109.9149275	42.76705654	1		48SU4961		USA	Wyoming	North America	UWyo2021	William Current 2004
Beta-186821	4320	50	SEDIMENT	Organic Sediment			-109.9149275	42.76705654	1		48SU4961		USA	Wyoming	North America	UWyo2021	William Current 2004
Beta-186822	3930	50	SEDIMENT	Organic Sediment			-109.9149275	42.76705654	1		48SU5133		USA	Wyoming	North America	UWyo2021	William Current 2004
Beta-186823	3820	50	SEDIMENT	Organic Sediment			-109.9149275	42.76705654	1		48SU5133		USA	Wyoming	North America	UWyo2021	William Current 2004
Beta-186824	1670	50	CHARCOAL				-109.9149275	42.76705654	1		48SU5250		USA	Wyoming	North America	UWyo2021	William Current 2004
Beta-186825	4970	50	SEDIMENT	Organic Sediment	-23.3		-109.9149275	42.76705654	1		48SU5178		USA	Wyoming	North America	UWyo2021	William Current 2004
Beta-186826	3550	50	SEDIMENT	Organic Sediment			-109.9149275	42.76705654	1		48SU4915		USA	Wyoming	North America	UWyo2021	William Current 2004
Beta-186827	2920	60	SEDIMENT	Organic Sediment			-109.9149275	42.76705654	1		48SU4915		USA	Wyoming	North America	UWyo2021	William Current 2004
Beta-186828	4120	50	SEDIMENT	Organic Sediment			-109.9149275	42.76705654	1		48SU5247		USA	Wyoming	North America	UWyo2021	William Current 2004
Beta-186829	4360	50	SEDIMENT	Organic Sediment			-109.9149275	42.76705654	1		48SU5246		USA	Wyoming	North America	UWyo2021	William Current 2004
Beta-186830	2220	60	SEDIMENT	Organic Sediment			-109.9149275	42.76705654	1		48SU5088		USA	Wyoming	North America	UWyo2021	William Current 2004
Beta-186831	1700	40	CHARCOAL				-109.9149275	42.76705654	1		48SU5089		USA	Wyoming	North America	UWyo2021	William Current 2004
Beta-186832	550	60	SEDIMENT	Organic Sediment			-109.9149275	42.76705654	1		48SU5223		USA	Wyoming	North America	UWyo2021	William Current 2004
Beta-186834	4140	50	SEDIMENT	Organic Sediment			-109.9149275	42.76705654	1		48SU5228		USA	Wyoming	North America	UWyo2021	William Current 2004
Beta-186835	610	60	SEDIMENT	Organic Sediment			-109.9149275	42.76705654	1		48SU5228		USA	Wyoming	North America	UWyo2021	William Current 2004
Beta-186836	1740	60	CHARCOAL				-109.9149275	42.76705654	1		48SU5254		USA	Wyoming	North America	UWyo2021	William Current 2004
Beta-186837	7500	40	CHARCOAL				-109.9149275	42.76705654	1		48SU2541		USA	Wyoming	North America	UWyo2021	William Current 2004
Beta-186838	2370	60	CHARCOAL				-109.9149275	42.76705654	1		48SU5006		USA	Wyoming	North America	UWyo2021	William Current 2004
Beta-186848	3870	50	SEDIMENT	Organic Sediment			-109.9149275	42.76705654	1		48SU2998		USA	Wyoming	North America	UWyo2021	William Current 2003
Beta-186849	1560	60	SEDIMENT	Organic Sediment			-109.9149275	42.76705654	1		48SU5018		USA	Wyoming	North America	UWyo2021	William Current 2004
Beta-186850	3600	70	SEDIMENT	Organic Sediment			-109.9149275	42.76705654	1		48SU5018		USA	Wyoming	North America	UWyo2021	William Current 2003
Beta-186851	5010	60	SEDIMENT	Organic Sediment			-109.9149275	42.76705654	1		48SU5019		USA	Wyoming	North America	UWyo2021	William Current 2003
Beta-186879	8870	50	SEDIMENT	Organic Sediment	-21.2		-104.9658424	42.13307718	1		48PL537		USA	Wyoming	North America	UWyo2021	Dave Eckles
Beta-186880	240	70	SEDIMENT	Organic Sediment	-18.5		-104.9658424	42.13307718	1		48PL537		USA	Wyoming	North America	UWyo2021	Dave Eckles
Beta-187012	3170	60	SEDIMENT		-25	RADIOMETRIC	-108.8796769	41.65957983	1		48SW13152	Arapahoe Creek	USA	Wyoming	North America	UWyo2021	Smith 2005 The Archaeology Along The Lost Creek Pipelineâ€¦
Beta-187013	3290	60	SEDIMENT		-25	RADIOMETRIC	-108.8796769	41.65957983	1		48SW13152	Arapahoe Creek	USA	Wyoming	North America	UWyo2021	Smith 2005 The Archaeology Along The Lost Creek Pipelineâ€¦
Beta-187014	3760	70	SEDIMENT		-25	RADIOMETRIC	-108.8796769	41.65957983	1		48SW13152	Arapahoe Creek	USA	Wyoming	North America	UWyo2021	Smith 2005 The Archaeology Along The Lost Creek Pipelineâ€¦
Beta-187015	4870	50	SEDIMENT		-25	RADIOMETRIC	-108.8796769	41.65957983	1		48SW13152	Arapahoe Creek	USA	Wyoming	North America	UWyo2021	Smith 2005 The Archaeology Along The Lost Creek Pipelineâ€¦
Beta-187016	2240	70	SEDIMENT		-25	RADIOMETRIC	-108.8796769	41.65957983	1		48SW13155	Fivemile Ditch	USA	Wyoming	North America	UWyo2021	Smith 2005 The Archaeology Along The Lost Creek Pipelineâ€¦
Beta-187101	5370	100	CHARCOAL		-23.9		-108.8796769	41.65957983	1		48SW2590		USA	Wyoming	North America	UWyo2021
Beta-187102	5530	60	CHARCOAL		-23.6		-108.8796769	41.65957983	1		48SW2590		USA	Wyoming	North America	UWyo2021
Beta-187103	5450	60	CHARCOAL		-23.7		-108.8796769	41.65957983	1		48SW2590		USA	Wyoming	North America	UWyo2021
Beta-187108	4230	70	CHARCOAL				-106.7987259	42.9623307	1		48NA3620		USA	Wyoming	North America	UWyo2021
Beta-187236	3720	60	SEDIMENT	Organic Sediment			-109.9149275	42.76705654	1		48SU4758		USA	Wyoming	North America	UWyo2021	WAS
Beta-187419	1300	60	CHARCOAL		-25.5	RADIOMETRIC	-108.8796769	41.65957983	1		48SW15089		USA	Wyoming	North America	UWyo2021	WY SHPO 14C Database
Beta-187455	4340	40	CHARCOAL		-23.2	AMS	-108.6306585	43.04065303	1		48FR4442	Graham Ranch	USA	Wyoming	North America	UWyo2021	Smith 2005 The Archaeology Along The Lost Creek Pipelineâ€¦
Beta-187460	5890	40	UNKNOWN				-108.8796769	41.65957983	1		48SW10407/UT133	Telephone Draw	USA	Wyoming	North America	UWyo2021
Beta-188009	1310	50	CHARCOAL				-109.5880237	44.52043018	1		48YE1278	Slough Creek Compound	USA	Wyoming	North America	UWyo2021	Eckles & Sanders 2005
Beta-188010	720	40	CHARCOAL				-109.5880237	44.52043018	1		48YE1269		USA	Wyoming	North America	UWyo2021	Eckles & Sanders 2005
Beta-188011	3400	40	SEDIMENT	ORGANIC SEDMENT			-109.5880237	44.52043018	1		48YE1269		USA	Wyoming	North America	UWyo2021	Eckles & Sanders 2005
Beta-188236	1830	40	CHARCOAL		-24.8	RADIOMETRIC	-109.9149275	42.76705654	1		48SU2462		USA	Wyoming	North America	UWyo2021	Metcalf Pers. Comm 2019
Beta-188237	1980	40	CHARCOAL		-24.5	RADIOMETRIC	-109.9149275	42.76705654	1		48SU2462		USA	Wyoming	North America	UWyo2021	Metcalf Pers. Comm 2019
Beta-188238	1200	40	CHARCOAL		-24.8	RADIOMETRIC	-109.9149275	42.76705654	1		48SU2462		USA	Wyoming	North America	UWyo2021	Metcalf Pers. Comm 2019
Beta-188239	5300	40	CHARCOAL		-22.2		-108.8796769	41.65957983	1		48SW2590		USA	Wyoming	North America	UWyo2021
Beta-188240	4820	150	CHARCOAL		-24		-108.8796769	41.65957983	1		48SW2590		USA	Wyoming	North America	UWyo2021
Beta-188241	5590	40	CHARCOAL		-23.6		-108.8796769	41.65957983	1		48SW2590		USA	Wyoming	North America	UWyo2021
Beta-188539	5750	60	SEDIMENT	Organic Sediment			-109.9149275	42.76705654	1		48SU261	Gobbles Knob 19	USA	Wyoming	North America	UWyo2021	Gobblers Knob 19
Beta-188540	4240	70	SEDIMENT	Organic Sediment			-109.9149275	42.76705654	1		48SU261	Gobbles Knob 19	USA	Wyoming	North America	UWyo2021	Gobblers Knob 19.345
Beta-188541	7580	60	CHARCOAL				-109.9149275	42.76705654	1		48SU261	Gobbles Knob 19	USA	Wyoming	North America	UWyo2021	Gobblers Knob 19.345
Beta-188542	3840	60	SEDIMENT	Organic Sediment			-109.9149275	42.76705654	1		48SU261	Gobbles Knob 19	USA	Wyoming	North America	UWyo2021	Gobblers Knob 19.345
Beta-188543	4520	60	SEDIMENT	Organic Sediment			-109.9149275	42.76705654	1		48SU261	Gobbles Knob 19	USA	Wyoming	North America	UWyo2021	Gobblers Knob 19.538
Beta-188703	5630	110	CHARCOAL		-23.6		-108.8796769	41.65957983	1		48SW15123		USA	Wyoming	North America	UWyo2021	WY SHPO 14C Database
Beta-188704	5640	40	CHARCOAL		-23.5		-108.8796769	41.65957983	1		48SW15124		USA	Wyoming	North America	UWyo2021	WY SHPO 14C Database
Beta-188711	3270	70	CHARCOAL		-22.6	RADIOMETRIC	-108.8796769	41.65957983	1		48SW15110		USA	Wyoming	North America	UWyo2021	WY SHPO 14C Database
Beta-188712	2780	70	SEDIMENT	Organic Sediment	-23	RADIOMETRIC	-108.8796769	41.65957983	1		48SW15110		USA	Wyoming	North America	UWyo2021	WY SHPO 14C Database
Beta-188713	1680	60	SEDIMENT	Organic Sediment	-23.7	RADIOMETRIC	-110.6560293	42.26408558	1		48LN3557	Cow Hollow Creek 130	USA	Wyoming	North America	UWyo2021	WY SHPO 14C Database
Beta-188714	1620	60	SEDIMENT	Organic Sediment	-22.7	RADIOMETRIC	-110.6560293	42.26408558	1		48LN3560		USA	Wyoming	North America	UWyo2021	WY SHPO 14C Database
Beta-188715	2150	60	SEDIMENT	Organic Sediment	-23.5	RADIOMETRIC	-110.6560293	42.26408558	1		48LN3777		USA	Wyoming	North America	UWyo2021	WY SHPO 14C Database
Beta-188716	2510	80	CHARCOAL		-24.2	RADIOMETRIC	-110.6560293	42.26408558	1		48LN3777		USA	Wyoming	North America	UWyo2021	WY SHPO 14C Database
Beta-188717	900	60	SEDIMENT	Organic Sediment	-23.9	RADIOMETRIC	-110.6560293	42.26408558	1		48LN3778		USA	Wyoming	North America	UWyo2021	WY SHPO 14C Database
Beta-189062	5820	50	CHARCOAL		-23.8		-107.9954961	44.52667714	1		48BH657	Eagle Shelter	USA	Wyoming	North America	UWyo2021
Beta-190120	1180	40	BONE		-18	AMS	-108.8796769	41.65957983	1		48SW101	Pine Springs	USA	Wyoming	North America	UWyo2021	Kelly et al 2006
Beta-190127	1790	40	CHARCOAL				-108.8796769	41.65957983	1		48SW14641		USA	Wyoming	North America	UWyo2021	Darlington 2018-Interpretation Of The Wyomingâ€¦
Beta-190389	1220	40	SEDIMENT			AMS	-106.7987259	42.9623307	1		48NA3869		USA	Wyoming	North America	UWyo2021	WY SHPO 14C Database
Beta-190720	3660	40	CHARCOAL				-107.68301	43.90503946	1		48WA893		USA	Wyoming	North America	UWyo2021
Beta-190876	4440	80	CHARCOAL		-25	RADIOMETRIC	-109.9149275	42.76705654	1		48SU4507		USA	Wyoming	North America	UWyo2021	Metcalf Pers. Comm 2019
Beta-190877	6810	70	CHARCOAL		-25	RADIOMETRIC	-109.9149275	42.76705654	1		48SU4507		USA	Wyoming	North America	UWyo2021	Metcalf Pers. Comm 2019
Beta-190878	5580	70	CHARCOAL		-25	RADIOMETRIC	-108.8796769	41.65957983	1		48SW4923		USA	Wyoming	North America	UWyo2021	Metcalf Pers. Comm 2019
Beta-191886	1940	50	UNKNOWN				-106.7987259	42.9623307	1		48NA0312		USA	Wyoming	North America	UWyo2021
Beta-192006	1550	70	SOIL				-109.9149275	42.76705654	1		48SU5310		USA	Wyoming	North America	UWyo2021	WY SHPO 14C Database
Beta-192455	1340	80	UNKNOWN				-106.7987259	42.9623307	1		48NA3792		USA	Wyoming	North America	UWyo2021	WY SHPO 14C Database
Beta-192456	1150	40	UNKNOWN				-106.7987259	42.9623307	1		48NA3792		USA	Wyoming	North America	UWyo2021	WY SHPO 14C Database
Beta-192945	1870	50	CHARCOAL				-108.8796769	41.65957983	1		48SW14838		USA	Wyoming	North America	UWyo2021	WY SHPO 14C Database
Beta-192946	3870	60	SEDIMENT	Organic Sediment	-22.3	RADIOMETRIC	-109.9149275	42.76705654	1		48SU262	Gobbles Knob 17	USA	Wyoming	North America	UWyo2021	Gobblers Knob 17
Beta-192947	5820	60	SEDIMENT	Organic Sediment	-23.1	RADIOMETRIC	-109.9149275	42.76705654	1		48SU262	Gobbles Knob 17	USA	Wyoming	North America	UWyo2021	Gobblers Knob 17
Beta-192948	6100	70	SEDIMENT	Organic Sediment	-23.3	RADIOMETRIC	-109.9149275	42.76705654	1		48SU262	Gobbles Knob 17	USA	Wyoming	North America	UWyo2021	Gobblers Knob 17
Beta-192949	4920	60	SEDIMENT	Organic Sediment	-23.1	RADIOMETRIC	-109.9149275	42.76705654	1		48SU262	Gobbles Knob 17	USA	Wyoming	North America	UWyo2021	Gobblers Knob 17
Beta-192950	4950	70	SEDIMENT	Organic Sediment	-23	RADIOMETRIC	-109.9149275	42.76705654	1		48SU261	Gobbles Knob 19	USA	Wyoming	North America	UWyo2021	Gobblers Knob 17
Beta-192951	5140	70	SEDIMENT	Organic Sediment	-23.2	RADIOMETRIC	-109.9149275	42.76705654	1		48SU261	Gobbles Knob 19	USA	Wyoming	North America	UWyo2021	Gobblers Knob 19
Beta-192952	3900	60	SEDIMENT	Organic Sediment	-23	RADIOMETRIC	-109.9149275	42.76705654	1		48SU261	Gobbles Knob 19	USA	Wyoming	North America	UWyo2021	Gobblers Knob 19
Beta-193153	5840	60	CHARCOAL				-109.9149275	42.76705654	1		48SU5197		USA	Wyoming	North America	UWyo2021	WY SHPO 14C Database
Beta-193437	3830	70	SEDIMENT	Organic Sediment	-25	RADIOMETRIC	-108.8796769	41.65957983	1		48SW15396		USA	Wyoming	North America	UWyo2021	WY SHPO 14C Database
Beta-193447	1240	60	CHARCOAL				-105.5071806	42.97242286	1		48CO2883	42548-1	USA	Wyoming	North America	UWyo2021
Beta-193702	1190	40	CHARCOAL				-110.6560293	42.26408558	1		48LN4096	Ln4096/Sw15446	USA	Wyoming	North America	UWyo2021	WY SHPO 14C Database
Beta-193708	5200	50	SEDIMENT	Organic Sediment	-22.7	RADIOMETRIC	-110.6560293	42.26408558	1		48LN4085		USA	Wyoming	North America	UWyo2021	WY SHPO 14C Database
Beta-193709	1610	50	SEDIMENT	Organic Sediment	-23.7	RADIOMETRIC	-110.6560293	42.26408558	1		48LN4086		USA	Wyoming	North America	UWyo2021	WY SHPO 14C Database
Beta-194297	6190	60	CHARCOAL				-110.6560293	42.26408558	1		48LN2096		USA	Wyoming	North America	UWyo2021	WY SHPO Site Record
Beta-194298	5830	90	CHARCOAL				-110.6560293	42.26408558	1		48LN2096		USA	Wyoming	North America	UWyo2021	WY SHPO Site Record
Beta-194763	1660	60	CHARCOAL		-23.4	RADIOMETRIC	-108.8796769	41.65957983	1		48SW15536		USA	Wyoming	North America	UWyo2021	Dr. Jana Pastor
Beta-195323	1500	50	CHARCOAL				-109.5880237	44.52043018	1		48PA2651		USA	Wyoming	North America	UWyo2021
Beta-195324	310	60	CHARCOAL				-109.5880237	44.52043018	1		48PA2651		USA	Wyoming	North America	UWyo2021
Beta-195325	1230	40	CHARCOAL				-109.5880237	44.52043018	1		48PA2651		USA	Wyoming	North America	UWyo2021
Beta-195326	1450	40	CHARCOAL				-109.5880237	44.52043018	1		48PA2651		USA	Wyoming	North America	UWyo2021
Beta-195327	1340	40	CHARCOAL				-109.5880237	44.52043018	1		48PA2651		USA	Wyoming	North America	UWyo2021
Beta-195328	1350	70	CHARCOAL				-109.5880237	44.52043018	1		48PA2651		USA	Wyoming	North America	UWyo2021
Beta-195329	1630	60	CHARCOAL				-109.5880237	44.52043018	1		48PA2651		USA	Wyoming	North America	UWyo2021
Beta-195330	1470	60	CHARCOAL				-109.5880237	44.52043018	1		48PA2651		USA	Wyoming	North America	UWyo2021
Beta-195331	1680	60	CHARCOAL				-109.5880237	44.52043018	1		48PA2651		USA	Wyoming	North America	UWyo2021
Beta-195588	1130	60	CHARCOAL		-23.3		-106.9307667	41.69465016	1		48CR3493	Mz-201	USA	Wyoming	North America	UWyo2021	WY SHPO 14C Database
Beta-195589	1170	70	CHARCOAL		-24.3		-106.9307667	41.69465016	1		48CR6767	20241-10	USA	Wyoming	North America	UWyo2021	WY SHPO 14C Database
Beta-195590	5460	90	CHARCOAL		-24.1		-106.9307667	41.69465016	1		48CR6798	20241-41	USA	Wyoming	North America	UWyo2021	WY SHPO 14C Database
Beta-195591	1110	70	CHARCOAL		-25.1		-106.9307667	41.69465016	1		48CR6799	20241-42	USA	Wyoming	North America	UWyo2021	WY SHPO 14C Database
Beta-195592	1790	70	CHARCOAL		-24.7		-106.9307667	41.69465016	1		48CR6810	20241-53	USA	Wyoming	North America	UWyo2021	WY SHPO 14C Database
Beta-195593	1190	60	CHARCOAL		-25.9		-106.9307667	41.69465016	1		48CR6819	20241-62	USA	Wyoming	North America	UWyo2021	WY SHPO 14C Database
Beta-195594	1650	80	CHARCOAL		-24.5		-106.9307667	41.69465016	1		48CR6822	20241-65	USA	Wyoming	North America	UWyo2021	WY SHPO 14C Database
Beta-195595	1800	70	CHARCOAL		-23.5		-106.9307667	41.69465016	1		48CR6825	20241-68	USA	Wyoming	North America	UWyo2021	WY SHPO 14C Database
Beta-195596	5260	60	CHARCOAL		-24.2		-106.9307667	41.69465016	1		48CR6829	20241-72	USA	Wyoming	North America	UWyo2021	WY SHPO 14C Database
Beta-195597	2880	70	UNKNOWN		-25.7		-106.9307667	41.69465016	1		48CR6840	20241-83	USA	Wyoming	North America	UWyo2021	WY SHPO 14C Database
Beta-195598	960	40	CHARCOAL		-21.1		-106.9307667	41.69465016	1		48CR6840	20241-83	USA	Wyoming	North America	UWyo2021	WY SHPO 14C Database
Beta-195599	1090	70	CHARCOAL		-21.9		-106.9307667	41.69465016	1		48CR6840	20241-83	USA	Wyoming	North America	UWyo2021	WY SHPO 14C Database
Beta-195600	1350	60	CHARCOAL		-22.7		-106.9307667	41.69465016	1		48CR6840	20241-83	USA	Wyoming	North America	UWyo2021	WY SHPO 14C Database
Beta-195601	1590	40	CHARCOAL		-24.2		-106.9307667	41.69465016	1		48CR6841	20241-84	USA	Wyoming	North America	UWyo2021	WY SHPO 14C Database
Beta-195602	5380	90	CHARCOAL		-23.6		-106.9307667	41.69465016	1		48CR6874	20241-117	USA	Wyoming	North America	UWyo2021	WY SHPO 14C Database
Beta-195896	2260	40	CHARCOAL		-27.2	AMS	-109.5880237	44.52043018	1		48YE114		USA	Wyoming	North America	UWyo2021
Beta-196303	890	60	CHARCOAL				-104.9658424	42.13307718	1		48PL503		USA	Wyoming	North America	UWyo2021	WY SHPO 14C Database
Beta-196304	870	60	CHARCOAL				-104.9658424	42.13307718	1		48PL503		USA	Wyoming	North America	UWyo2021	WY SHPO 14C Database
Beta-196305	1870	50	CHARCOAL				-104.9658424	42.13307718	1		48PL950		USA	Wyoming	North America	UWyo2021	WY SHPO 14C Database
Beta-196306	1250	50	CHARCOAL				-104.9658424	42.13307718	1		48PL950		USA	Wyoming	North America	UWyo2021	WY SHPO 14C Database
Beta-196307	1540	60	CHARCOAL				-104.9658424	42.13307718	1		48PL950		USA	Wyoming	North America	UWyo2021	WY SHPO 14C Database
Beta-196347	6180	50	CHARCOAL		-24.2	AMS	-108.8796769	41.65957983	1		48SW2378		USA	Wyoming	North America	UWyo2021
Beta-196529	1120	60	SEDIMENT	Organic Sediment			-109.5880237	44.52043018	1		48YE2	Shippee	USA	Wyoming	North America	UWyo2021	UW
Beta-196530	4410	70	SEDIMENT	Organic Sediment			-109.5880237	44.52043018	1		48YE2	Shippee	USA	Wyoming	North America	UWyo2021	UW
Beta-196531	1350	90	CHARCOAL				-109.5880237	44.52043018	1		48YE24	Swan Lake Flats Dump	USA	Wyoming	North America	UWyo2021	UW
Beta-196532	1090	60	CHARCOAL				-109.5880237	44.52043018	1		48YE24	Swan Lake Flats Dump	USA	Wyoming	North America	UWyo2021	UW
Beta-196834	5480	70	SEDIMENT	Organic Sediment	-22.7	RADIOMETRIC	-106.7987259	42.9623307	1		48NA884	Horton	USA	Wyoming	North America	UWyo2021	WAS
Beta-196835	1200	60	CHARCOAL		-24.6	RADIOMETRIC	-106.7987259	42.9623307	1		48NA884	Horton	USA	Wyoming	North America	UWyo2021	WAS
Beta-196836	3510	80	SEDIMENT	Organic Sediment	-23.2	RADIOMETRIC	-108.6306585	43.04065303	1		48FR5125	Sheep Mountain 21	USA	Wyoming	North America	UWyo2021	WAS
Beta-196837	5020	60	SEDIMENT	Organic Sediment	-23.6	RADIOMETRIC	-106.7987259	42.9623307	1		48NA226	Ed1 Twin Rucht Rings	USA	Wyoming	North America	UWyo2021	WAS
Beta-196838	4860	70	SEDIMENT	Organic Sediment	-22.7	RADIOMETRIC	-106.7987259	42.9623307	1		48NA3800	Sweetwater Terrace	USA	Wyoming	North America	UWyo2021	WAS
Beta-196839	1030	60	SEDIMENT	Organic Sediment	-23.6	RADIOMETRIC	-106.7987259	42.9623307	1		48NA3802		USA	Wyoming	North America	UWyo2021	WAS
Beta-196840	7030	60	SEDIMENT	Organic Sediment	-23.4	RADIOMETRIC	-108.6306585	43.04065303	1		48FR5611	Split Rock Nw 7	USA	Wyoming	North America	UWyo2021	WAS
Beta-196841	4860	80	SEDIMENT	Organic Sediment	-23.4	AMS	-106.7987259	42.9623307	1		48NA3816		USA	Wyoming	North America	UWyo2021	WAS
Beta-196842	4750	50	SEDIMENT	Organic Sediment	-23.4	AMS	-106.7987259	42.9623307	1		48NA3823		USA	Wyoming	North America	UWyo2021	WAS
Beta-197029	940	40	CHARCOAL		-23.6	AMS	-107.9954961	44.52667714	1		48BH3376	Boulder Shelter	USA	Wyoming	North America	UWyo2021
Beta-197031	3020	40	CHARCOAL		-23.1	AMS	-107.9954961	44.52667714	1		48BH3377	Tumbling Dice	USA	Wyoming	North America	UWyo2021
Beta-197032	3230	40	CHARCOAL		-21.2	AMS	-107.9954961	44.52667714	1		48BH3377	Tumbling Dice	USA	Wyoming	North America	UWyo2021
Beta-197942	5610	50	SEDIMENT	Organic Sediment			-109.9149275	42.76705654	1		48SU5408		USA	Wyoming	North America	UWyo2021	Current Archaeology 2004
Beta-198451	890	50	UNKNOWN		-23.1				0				USA	Wyoming	North America	UWyo2021
Beta-198452	2440	60	UNKNOWN		-24.8				0				USA	Wyoming	North America	UWyo2021	WY SHPO 14C Database
Beta-198453	2610	40	UNKNOWN		-24.5				0				USA	Wyoming	North America	UWyo2021	WY SHPO 14C Database
Beta-198533	1080	60	CHARCOAL		-24.3		-108.8796769	41.65957983	1		48SW5157		USA	Wyoming	North America	UWyo2021	WY SHPO 14C Database
Beta-198534	160	60	CHARCOAL	Sagebrush	-24.3		-108.8796769	41.65957983	1		48SW15596		USA	Wyoming	North America	UWyo2021	WY SHPO 14C Database
Beta-198535	3890	40	CHARCOAL				-110.5476975	41.28754529	1		48UT378		USA	Wyoming	North America	UWyo2021	WY SHPO 14C Database
Beta-198536	510	50	CHARCOAL		-24				0				USA	Wyoming	North America	UWyo2021	Rmc Consultants Inc.
Beta-198537	8120	40	CHARCOAL		-24				0				USA	Wyoming	North America	UWyo2021	Rmc Consultatns Inc.
Beta-198646	3880	50	CHARCOAL				-109.9149275	42.76705654	1		48SU5432		USA	Wyoming	North America	UWyo2021	WY SHPO 14C Database
Beta-198647	1460	50	CHARCOAL		-24.6	RADIOMETRIC	-108.8796769	41.65957983	1		48SW11902		USA	Wyoming	North America	UWyo2021	WY SHPO 14C Database
Beta-198648	3660	40	SEDIMENT				-108.8796769	41.65957983	1		48SW15242		USA	Wyoming	North America	UWyo2021	WY SHPO 14C Database
Beta-198650	1350	90	CHARCOAL		-23.2	RADIOMETRIC	-108.8796769	41.65957983	1		48SW11902		USA	Wyoming	North America	UWyo2021	WY SHPO 14C Database
Beta-198651	1190	60	CHARCOAL		-24.5	RADIOMETRIC	-108.8796769	41.65957983	1		48SW11902		USA	Wyoming	North America	UWyo2021	WY SHPO 14C Database
Beta-198881	3640	70	SEDIMENT			RADIOMETRIC	-108.6306585	43.04065303	1		48FR5503	04-Car-320	USA	Wyoming	North America	UWyo2021	WY SHPO 14C Database
Beta-198882	4240	70	SEDIMENT	Organic material		RADIOMETRIC	-108.6306585	43.04065303	1		48FR5504	04-Car-320-S2	USA	Wyoming	North America	UWyo2021	WY SHPO 14C Database
Beta-198883	1460	70	CHARCOAL				-108.6306585	43.04065303	1		48FR5505	04-Cat-320-S6	USA	Wyoming	North America	UWyo2021	WY SHPO 14C Database
Beta-198884	1240	70	SEDIMENT	Organic Sediment		RADIOMETRIC	-108.6306585	43.04065303	1		48FR5505	04-Car-320-S6	USA	Wyoming	North America	UWyo2021	WY SHPO 14C Database
Beta-198889	3640	80	SEDIMENT				-108.8796769	41.65957983	1		48SW4356		USA	Wyoming	North America	UWyo2021	WY SHPO 14C Database
Beta-198890	3760	70	SEDIMENT				-108.8796769	41.65957983	1		48SW4356		USA	Wyoming	North America	UWyo2021	WY SHPO 14C Database
Beta-198891	3780	70	CHARCOAL				-108.8796769	41.65957983	1		48SW4356		USA	Wyoming	North America	UWyo2021	WY SHPO 14C Database
Beta-198892	4350	70	SEDIMENT	Organic Sediment			-108.8796769	41.65957983	1		48SW15782		USA	Wyoming	North America	UWyo2021	WY SHPO 14C Database
Beta-198893	4040	70	SEDIMENT	Organic Sediment			-108.8796769	41.65957983	1		48SW15783		USA	Wyoming	North America	UWyo2021	WY SHPO 14C Database
Beta-198894	1350	50	CHARCOAL				-108.8796769	41.65957983	1		48SW15785		USA	Wyoming	North America	UWyo2021	WY SHPO 14C Database
Beta-198895	4080	60	CHARCOAL				-108.8796769	41.65957983	1		48SW15787		USA	Wyoming	North America	UWyo2021	WY SHPO 14C Database
Beta-198936	2510	70	SEDIMENT				-109.9149275	42.76705654	1		48SU5195		USA	Wyoming	North America	UWyo2021	WY SHPO 14C Database
Beta-198937	4770	80	SEDIMENT				-109.9149275	42.76705654	1		48SU5382		USA	Wyoming	North America	UWyo2021	WY SHPO 14C Database
Beta-198938	4520	70	SEDIMENT				-109.9149275	42.76705654	1		48SU5400		USA	Wyoming	North America	UWyo2021	D. Wolfe 2004 Eog Resources S-Unit 83-33 Well Pad and Access Road Monitor Of Construction (04-Car-282) (046-05-220)
Beta-198939	1660	60	CHARCOAL				-109.9149275	42.76705654	1		48SU5406		USA	Wyoming	North America	UWyo2021	WY SHPO 14C Database
Beta-199000	4160	70	UNKNOWN				-108.8796769	41.65957983	1		48SW5392		USA	Wyoming	North America	UWyo2021	WY SHPO 14C Database
Beta-199001	1520	36	CHARCOAL				-109.9149275	42.76705654	1		48SU5401		USA	Wyoming	North America	UWyo2021	D. Wolfe 2019 Eog Resources Inc.; S-Unit 77-34 Well Pad and Access Road Monitor Of Construction (04-Car-283).
Beta-199002	4380	70	CHARCOAL				-109.9149275	42.76705654	1		48SU5401		USA	Wyoming	North America	UWyo2021	D. Wolfe 2019 Eog Resources Inc.; S-Unit 77-34 Well Pad and Access Road Monitor Of Construction (04-Car-283).
Beta-199003	6040	50	CHARCOAL				-109.9149275	42.76705654	1		48SU5401		USA	Wyoming	North America	UWyo2021	D. Wolfe 2019 Eog Resources Inc.; S-Unit 77-34 Well Pad and Access Road Monitor Of Construction (04-Car-283).
Beta-199004	4560	40	CHARCOAL				-109.9149275	42.76705654	1		48SU5402		USA	Wyoming	North America	UWyo2021	D. Wolfe 2019 Eog Resources Inc.; S-Unit 77-34 Well Pad and Access Road Monitor Of Construction (04-Car-283).
Beta-199005	3520	70	CHARCOAL				-108.8796769	41.65957983	1		48SW15778		USA	Wyoming	North America	UWyo2021	WY SHPO 14C Database
Beta-199009	5650	40	CHARCOAL				-108.8796769	41.65957983	1		48SW15780		USA	Wyoming	North America	UWyo2021	WY SHPO 14C Database
Beta-199010	5530	70	SOIL				-108.8796769	41.65957983	1		48SW15781		USA	Wyoming	North America	UWyo2021	WY SHPO 14C Database
Beta-199067	3880	40	CHARCOAL		-26.1	AMS	-108.6306585	43.04065303	1		48FR4478	Nodule Valley	USA	Wyoming	North America	UWyo2021	Smith 2005 The Archaeology Along The Lost Creek Pipelineâ€¦
Beta-199068	5240	40	CHARCOAL		-23.7	AMS	-108.6306585	43.04065303	1		48FR4516	Two-Fisted Mano	USA	Wyoming	North America	UWyo2021	Smith 2005 The Archaeology Along The Lost Creek Pipelineâ€¦
Beta-199069	5190	40	CHARCOAL		-24.4	AMS	-108.6306585	43.04065303	1		48FR4516	Two-Fisted Mano	USA	Wyoming	North America	UWyo2021	Smith 2005 The Archaeology Along The Lost Creek Pipelineâ€¦
Beta-199077	4380	100	CHARCOAL				-109.9149275	42.76705654	1		48SU5369		USA	Wyoming	North America	UWyo2021	WY SHPO 14C Database
Beta-199078	3330	60	SEDIMENT	Organic Sediment			-109.9149275	42.76705654	1		48SU5369		USA	Wyoming	North America	UWyo2021	WY SHPO 14C Database
Beta-199079	3240	60	SEDIMENT	Organic Sediment			-109.9149275	42.76705654	1		48SU5369		USA	Wyoming	North America	UWyo2021	WY SHPO 14C Database
Beta-199080	3330	60	SEDIMENT	Organic Sediment			-109.9149275	42.76705654	1		48SU5369		USA	Wyoming	North America	UWyo2021	WY SHPO 14C Database
Beta-199081	5930	70	CHARCOAL				-109.9149275	42.76705654	1		48SU5369		USA	Wyoming	North America	UWyo2021	WY SHPO 14C Database
Beta-199082	5740	70	CHARCOAL				-109.9149275	42.76705654	1		48SU5369		USA	Wyoming	North America	UWyo2021	WY SHPO 14C Database
Beta-199083	4130	50	SEDIMENT	Organic Sediment			-109.9149275	42.76705654	1		48SU5369		USA	Wyoming	North America	UWyo2021	WY SHPO 14C Database
Beta-199084	4510	60	CHARCOAL				-109.9149275	42.76705654	1		48SU5369		USA	Wyoming	North America	UWyo2021	WY SHPO 14C Database
Beta-199085	2270	60	CHARCOAL		-24.1	RADIOMETRIC	-109.9149275	42.76705654	1		48SU5398		USA	Wyoming	North America	UWyo2021	WY SHPO 14C Database
Beta-199086	1310	60	SEDIMENT	Organic Sediment	-24.1	RADIOMETRIC	-109.9149275	42.76705654	1		48SU5398		USA	Wyoming	North America	UWyo2021	WY SHPO 14C Database
Beta-199087	4760	70	SEDIMENT	Organic Sediment	-23.5	RADIOMETRIC	-109.9149275	42.76705654	1		48SU5398		USA	Wyoming	North America	UWyo2021	WY SHPO 14C Database
Beta-199088	2290	60	CHARCOAL		-23	RADIOMETRIC	-109.9149275	42.76705654	1		48SU5398		USA	Wyoming	North America	UWyo2021	WY SHPO 14C Database
Beta-199089	1500	40	CHARCOAL		-24.7	AMS	-109.9149275	42.76705654	1		48SU5398		USA	Wyoming	North America	UWyo2021	WY SHPO 14C Database
Beta-199090	1500	60	SEDIMENT	Organic Sediment	-24.3	RADIOMETRIC	-109.9149275	42.76705654	1		48SU5398		USA	Wyoming	North America	UWyo2021	WY SHPO 14C Database
Beta-199091	5550	40	CHARCOAL		-24.9	AMS	-109.9149275	42.76705654	1		48SU5398		USA	Wyoming	North America	UWyo2021	WY SHPO 14C Database
Beta-199343	1370	40	CHARCOAL		-24.5		-108.8796769	41.65957983	1		48SW15818		USA	Wyoming	North America	UWyo2021	WY SHPO 14C Database
Beta-199344	1470	50	CHARCOAL		-23.5		-108.8796769	41.65957983	1		48SW15818		USA	Wyoming	North America	UWyo2021	WY SHPO 14C Database
Beta-199345	1200	60	CHARCOAL		-24.4		-108.8796769	41.65957983	1		48SW15818		USA	Wyoming	North America	UWyo2021	WY SHPO 14C Database
Beta-199346	1710	60	CHARCOAL		-24		-108.8796769	41.65957983	1		48SW15818		USA	Wyoming	North America	UWyo2021	WY SHPO 14C Database
Beta-199347	5130	120	CHARCOAL		-23.7		-108.8796769	41.65957983	1		48SW15811		USA	Wyoming	North America	UWyo2021	WY SHPO 14C Database
Beta-199348	1240	90	CHARCOAL				-108.8796769	41.65957983	1		48SW15812		USA	Wyoming	North America	UWyo2021	WY SHPO 14C Database
Beta-199349	1120	60	CHARCOAL				-108.8796769	41.65957983	1		48SW15812		USA	Wyoming	North America	UWyo2021	WY SHPO 14C Database
Beta-199350	1590	50	CHARCOAL				-108.8796769	41.65957983	1		48SW15812		USA	Wyoming	North America	UWyo2021	WY SHPO 14C Database
Beta-199351	1250	60	CHARCOAL				-108.8796769	41.65957983	1		48SW15812		USA	Wyoming	North America	UWyo2021	WY SHPO 14C Database
Beta-199352	1310	60	CHARCOAL				-108.8796769	41.65957983	1		48SW15812		USA	Wyoming	North America	UWyo2021	WY SHPO 14C Database
Beta-199354	1110	60	CHARCOAL				-108.8796769	41.65957983	1		48SW15813		USA	Wyoming	North America	UWyo2021	WY SHPO 14C Database
Beta-199355	1490	40	CHARCOAL		-23.2		-108.8796769	41.65957983	1		48SW15814		USA	Wyoming	North America	UWyo2021	WY SHPO 14C Database
Beta-199356	4460	40	CHARCOAL		-23.6	RADIOMETRIC			0		48SU3042		USA	Wyoming	North America	UWyo2021	Nancy Pahr 2019 Construction Monitoring Of Bp America Production Company'S Stud Horse Butte 9-22A Well Pad Expansion Sublette County Wyoming
Beta-199357	3100	50	CHARCOAL		-22.9	RADIOMETRIC			0		48SU3042		USA	Wyoming	North America	UWyo2021	Nancy Pahr 2019 Construction Monitoring Of Bp America Production Company'S Stud Horse Butte 9-22A Well Pad Expansion Sublette County Wyoming
Beta-199358	1350	40	CHARCOAL		-22.7	RADIOMETRIC			0		48SU3042		USA	Wyoming	North America	UWyo2021	Nancy Pahr 2019 Construction Monitoring Of Bp America Production Company'S Stud Horse Butte 9-22A Well Pad Expansion Sublette County Wyoming
Beta-199359	3950	40	SEDIMENT		-25.7	RADIOMETRIC			0		48SU3042		USA	Wyoming	North America	UWyo2021	Nancy Pahr 2019 Construction Monitoring Of Bp America Production Company'S Stud Horse Butte 9-22A Well Pad Expansion Sublette County Wyoming
Beta-199360	4470	40	CHARCOAL		-23.1	RADIOMETRIC	-109.9149275	42.76705654	1		48SU3042		USA	Wyoming	North America	UWyo2021	Nancy Pahr 2019 Construction Monitoring Of Bp America Production Company'S Stud Horse Butte 9-22A Well Pad Expansion Sublette County Wyoming
Beta-199361	3030	70	SEDIMENT		-23	RADIOMETRIC			0		48SU3042		USA	Wyoming	North America	UWyo2021	Nancy Pahr 2019 Construction Monitoring Of Bp America Production Company'S Stud Horse Butte 9-22A Well Pad Expansion Sublette County Wyoming
Beta-199859	1140	40	CHARCOAL				-109.9149275	42.76705654	1		48SU2615		USA	Wyoming	North America	UWyo2021	WY SHPO 14C Database
Beta-199860	1530	40	CHARCOAL		-24.5	AMS	-108.8796769	41.65957983	1		48SW13648		USA	Wyoming	North America	UWyo2021	WY SHPO 14C Database
Beta-199861	1810	80	CHARCOAL		-19.7	AMS	-108.8796769	41.65957983	1		48SW13648		USA	Wyoming	North America	UWyo2021	WY SHPO 14C Database
Beta-199862	1560	40	CHARCOAL		-25.1	AMS	-108.8796769	41.65957983	1		48SW13648		USA	Wyoming	North America	UWyo2021	WY SHPO 14C Database
Beta-199863	1580	40	CHARCOAL		-26	AMS	-108.8796769	41.65957983	1		48SW13648		USA	Wyoming	North America	UWyo2021	WY SHPO 14C Database
Beta-200132	4240	130	CHARCOAL		-21.7	RADIOMETRIC	-108.6306585	43.04065303	1		48FR4457	Black And Red	USA	Wyoming	North America	UWyo2021	Smith 2005 The Archaeology Along The Lost Creek Pipelineâ€¦
Beta-200133	1360	70	CHARCOAL		-24.9	AMS	-108.6306585	43.04065303	1		48FR4435	West Crooks Creek	USA	Wyoming	North America	UWyo2021	Smith 2005 The Archaeology Along The Lost Creek Pipelineâ€¦
Beta-200134	6050	50	CHARCOAL		-24.9	RADIOMETRIC	-108.6306585	43.04065303	1		48FR4435	West Crooks Creek	USA	Wyoming	North America	UWyo2021	Smith 2005 The Archaeology Along The Lost Creek Pipelineâ€¦
Beta-200135	5330	40	CHARCOAL		-23.6	AMS	-108.6306585	43.04065303	1		48FR4464	Headlining Housepit	USA	Wyoming	North America	UWyo2021	Smith 2005 The Archaeology Along The Lost Creek Pipelineâ€¦
Beta-200136	5250	40	CHARCOAL		-25	AMS	-108.6306585	43.04065303	1		48FR4464	Headlining Housepit	USA	Wyoming	North America	UWyo2021	Smith 2005 The Archaeology Along The Lost Creek Pipelineâ€¦
Beta-200137	5520	40	CHARCOAL		-23.9	AMS	-108.6306585	43.04065303	1		48FR4464	Headlining Housepit	USA	Wyoming	North America	UWyo2021	Smith 2005 The Archaeology Along The Lost Creek Pipelineâ€¦
Beta-200138	5390	40	CHARCOAL		-16.6	AMS	-108.6306585	43.04065303	1		48FR4464	Headlining Housepit	USA	Wyoming	North America	UWyo2021	Smith 2005 The Archaeology Along The Lost Creek Pipelineâ€¦
Beta-200487	9390	40	CHARCOAL			AMS	-107.9954961	44.52667714	1		48BH499	Medicine Lodge Creek	USA	Wyoming	North America	UWyo2021	Frison and Walker 2007
Beta-200488	8730	40	CHARCOAL			AMS	-107.9954961	44.52667714	1		48BH499	Medicine Lodge Creek	USA	Wyoming	North America	UWyo2021	Frison and Walker 2007
Beta-200489	9470	40	CHARCOAL			AMS	-107.9954961	44.52667714	1		48BH499	Medicine Lodge Creek	USA	Wyoming	North America	UWyo2021	Frison and Walker 2007
Beta-200530	5210	40	CHARCOAL		-22.1	AMS	-108.6306585	43.04065303	1		48FR4459	Moneta Divide Housepit	USA	Wyoming	North America	UWyo2021	Smith 2005 The Archaeology Along The Lost Creek Pipelineâ€¦
Beta-200531	4950	50	CHARCOAL		-19.3	AMS	-108.6306585	43.04065303	1		48FR4459	Moneta Divide Housepit	USA	Wyoming	North America	UWyo2021	Smith 2005 The Archaeology Along The Lost Creek Pipelineâ€¦
Beta-200532	5310	40	CHARCOAL		-22.9	AMS	-108.6306585	43.04065303	1		48FR4459	Moneta Divide Housepit	USA	Wyoming	North America	UWyo2021	Smith 2005 The Archaeology Along The Lost Creek Pipelineâ€¦
Beta-200533	5340	40	CHARCOAL		-20.7	AMS	-108.6306585	43.04065303	1		48FR4459	Moneta Divide Housepit	USA	Wyoming	North America	UWyo2021	Smith 2005 The Archaeology Along The Lost Creek Pipelineâ€¦
Beta-200534	5390	40	CHARCOAL		-15.4	AMS	-108.6306585	43.04065303	1		48FR4459	Moneta Divide Housepit	USA	Wyoming	North America	UWyo2021	Smith 2005 The Archaeology Along The Lost Creek Pipelineâ€¦
Beta-200535	5720	40	CHARCOAL		-21.8	AMS	-108.8796769	41.65957983	1		48SW13159	Chain Lakes Rim	USA	Wyoming	North America	UWyo2021	Smith 2005 The Archaeology Along The Lost Creek Pipelineâ€¦
Beta-200536	5530	70	CHARCOAL		-24.6	RADIOMETRIC	-108.8796769	41.65957983	1		48SW13159	Chain Lakes Rim	USA	Wyoming	North America	UWyo2021	Smith 2005 The Archaeology Along The Lost Creek Pipelineâ€¦
Beta-200537	5630	60	CHARCOAL		-23.3	RADIOMETRIC	-108.8796769	41.65957983	1		48SW13159	Chain Lakes Rim	USA	Wyoming	North America	UWyo2021	Smith 2005 The Archaeology Along The Lost Creek Pipelineâ€¦
Beta-200538	4360	70	CHARCOAL		-24.1	RADIOMETRIC	-108.8796769	41.65957983	1		48SW13159	Chain Lakes Rim	USA	Wyoming	North America	UWyo2021	Smith 2005 The Archaeology Along The Lost Creek Pipelineâ€¦
Beta-200539	4640	60	CHARCOAL		-23.8	RADIOMETRIC	-108.8796769	41.65957983	1		48SW13159	Chain Lakes Rim	USA	Wyoming	North America	UWyo2021	Smith 2005 The Archaeology Along The Lost Creek Pipelineâ€¦
Beta-200540	5220	70	CHARCOAL		-21.8	RADIOMETRIC	-108.8796769	41.65957983	1		48SW13159	Chain Lakes Rim	USA	Wyoming	North America	UWyo2021	Smith 2005 The Archaeology Along The Lost Creek Pipelineâ€¦
Beta-200836	5340	50	SEDIMENT				-109.9149275	42.76705654	1		48SU5438		USA	Wyoming	North America	UWyo2021	S. Roufs 2004 Shell Rocky Mountain Production Llc. Warbonnet 8-6 Alternate Access Road Monitor Of Construction (04-Car-370).
Beta-200837	4860	60	SEDIMENT				-109.9149275	42.76705654	1		48SU5438		USA	Wyoming	North America	UWyo2021	S. Roufs 2004 Shell Rocky Mountain Production Llc. Warbonnet 8-6 Alternate Access Road Monitor Of Construction (04-Car-370).
Beta-20112	1750	70	CHARCOAL			AMS	-104.3533202	42.08809473	1		48GO305	Hell Gap	USA	Wyoming	North America	UWyo2021	Larson et al 2009-Hell Gap
Beta-201342	5660	50	CHARCOAL		-24.3	AMS	-109.9149275	42.76705654	1		48SU5084	New Fork Housepit	USA	Wyoming	North America	UWyo2021	Western WY Community College
Beta-201343	5740	40	CHARCOAL		-23.8	AMS	-109.9149275	42.76705654	1		48SU5084	New Fork Housepit	USA	Wyoming	North America	UWyo2021	Western WY Communit College
Beta-201344	5620	40	CHARCOAL		-23.3	AMS	-109.9149275	42.76705654	1		48SU5084	New Fork Housepit	USA	Wyoming	North America	UWyo2021	Western WY Community College
Beta-201345	5700	40	CHARCOAL		-25.3	AMS	-109.9149275	42.76705654	1		48SU5084	New Fork Housepit	USA	Wyoming	North America	UWyo2021	Western WY Community College
Beta-201346	5770	50	CHARCOAL		-23.4	AMS	-109.9149275	42.76705654	1		48SU5084	New Fork Housepit	USA	Wyoming	North America	UWyo2021	Western WY Community College
Beta-201347	5750	50	CHARCOAL		-25.6	AMS	-109.9149275	42.76705654	1		48SU5084	New Fork Housepit	USA	Wyoming	North America	UWyo2021	Western WY Community College
Beta-201348	5590	40	CHARCOAL		-24.2	AMS	-109.9149275	42.76705654	1		48SU5084	New Fork Housepit	USA	Wyoming	North America	UWyo2021	Western WY Community College
Beta-201349	5820	50	CHARCOAL		-22.8	AMS	-109.9149275	42.76705654	1		48SU5084	New Fork Housepit	USA	Wyoming	North America	UWyo2021	Western WY Community College
Beta-201350	5710	40	CHARCOAL		-24.1	AMS	-109.9149275	42.76705654	1		48SU5084	New Fork Housepit	USA	Wyoming	North America	UWyo2021	Western WY Community College
Beta-201351	5790	40	CHARCOAL		-24.4	AMS	-109.9149275	42.76705654	1		48SU5084	New Fork Housepit	USA	Wyoming	North America	UWyo2021	Western WY Community College
Beta-201352	1550	60	CHARCOAL		-21.1	RADIOMETRIC	-108.8796769	41.65957983	1		48SW14882		USA	Wyoming	North America	UWyo2021	WY SHPO 14C Database
Beta-201511	1970	40	CHARCOAL		-22.9	AMS	-107.9954961	44.52667714	1		48BH3377	Tumbling Dice	USA	Wyoming	North America	UWyo2021
Beta-201712	5380	40	CHARCOAL		-24.2	AMS	-108.6306585	43.04065303	1		48FR4459	Moneta Divide Housepit	USA	Wyoming	North America	UWyo2021	Smith 2005 The Archaeology Along The Lost Creek Pipelineâ€¦
Beta-201713	5000	50	SEDIMENT		-21.6	RADIOMETRIC	-108.6306585	43.04065303	1		48FR4459	Moneta Divide Housepit	USA	Wyoming	North America	UWyo2021	Smith 2005 The Archaeology Along The Lost Creek Pipelineâ€¦
Beta-202423	1350	60	CHARCOAL		-24.1	AMS	-108.8796769	41.65957983	1		48SW883		USA	Wyoming	North America	UWyo2021	WY SHPO 14C Database
Beta-202424	5970	40	CHARCOAL		-25.5	AMS	-108.8796769	41.65957983	1		48SW883		USA	Wyoming	North America	UWyo2021	WY SHPO 14C Database
Beta-202425	4110	40	CHARCOAL		-23.7	AMS	-108.8796769	41.65957983	1		48SW883		USA	Wyoming	North America	UWyo2021	WY SHPO 14C Database
Beta-202426	6010	40	CHARCOAL		-23.9	AMS	-108.8796769	41.65957983	1		48SW883		USA	Wyoming	North America	UWyo2021	WY SHPO 14C Database
Beta-202597	5760	70	CHARCOAL		-23.9	RADIOMETRIC	-108.8796769	41.65957983	1		48SW13159	Chain Lakes Rim	USA	Wyoming	North America	UWyo2021	Smith 2005 The Archaeology Along The Lost Creek Pipelineâ€¦
Beta-202828	3550	50	SOIL				-109.9149275	42.76705654	1		48SU5335		USA	Wyoming	North America	UWyo2021	WY SHPO 14C Database
Beta-202829	4430	60	CHARCOAL				-109.9149275	42.76705654	1		48SU5381	04-Car-205-S1	USA	Wyoming	North America	UWyo2021	WY SHPO 14C Database
Beta-203259	7110	40	CHARCOAL		-24.8		-108.8796769	41.65957983	1		48SW15746		USA	Wyoming	North America	UWyo2021
Beta-203260	5260	100	CHARCOAL		-23.8		-108.8796769	41.65957983	1		48SW15739		USA	Wyoming	North America	UWyo2021
Beta-203350	1220	50	CHARCOAL		-24.1	RADIOMETRIC	-108.6306585	43.04065303	1		48FR5318		USA	Wyoming	North America	UWyo2021	WY SHPO 14C Database
Beta-203351	1250	60	CHARCOAL		-25.1	RADIOMETRIC	-108.6306585	43.04065303	1		48FR5318		USA	Wyoming	North America	UWyo2021	WY SHPO 14C Database
Beta-203352	1160	60	CHARCOAL		-24.4	RADIOMETRIC			0			Mdu 8-35C	USA	Wyoming	North America	UWyo2021	WY SHPO 14C Database
Beta-203353	1240	60	CHARCOAL		-24.5	RADIOMETRIC	-108.6306585	43.04065303	1		48FR5318		USA	Wyoming	North America	UWyo2021	WY SHPO 14C Database
Beta-203514	1820	60	CHARCOAL				-110.6560293	42.26408558	1		48LN3137		USA	Wyoming	North America	UWyo2021	WY SHPO Site Record
Beta-203515	1510	80	CHARCOAL				-110.6560293	42.26408558	1		48LN3137		USA	Wyoming	North America	UWyo2021	WY SHPO Site Record
Beta-203516	1320	60	CHARCOAL				-110.6560293	42.26408558	1		48LN3137		USA	Wyoming	North America	UWyo2021	WY SHPO Site Record
Beta-203517	4790	140	CHARCOAL				-110.6560293	42.26408558	1		48LN3137		USA	Wyoming	North America	UWyo2021	WY SHPO Site Record
Beta-203518	4640	80	CHARCOAL				-110.6560293	42.26408558	1		48LN2096		USA	Wyoming	North America	UWyo2021	WY SHPO Site Record
Beta-203520	5090	100	CHARCOAL				-110.6560293	42.26408558	1		48LN2096		USA	Wyoming	North America	UWyo2021	WY SHPO Site Record
Beta-203932	3750	50	SEDIMENT	Organic Sediment	-22.6	RADIOMETRIC	-109.9149275	42.76705654	1		48SU2230		USA	Wyoming	North America	UWyo2021	WY SHPO 14C Database
Beta-204360	2710	50	SEDIMENT			AMS	-106.9307667	41.69465016	1		48CR1231		USA	Wyoming	North America	UWyo2021	WY SHPO 14C Database
Beta-204361	330	50	CHARCOAL			AMS	-106.9307667	41.69465016	1		48CR1229		USA	Wyoming	North America	UWyo2021	WY SHPO Site File
Beta-205745	3900	80	CHARCOAL		-22.6	RADIOMETRIC	-108.8796769	41.65957983	1		48SW8833		USA	Wyoming	North America	UWyo2021	Metcalf Pers. Comm 2019
Beta-205746	1610	50	CHARCOAL		-23.6	RADIOMETRIC	-108.8796769	41.65957983	1		48SW8843		USA	Wyoming	North America	UWyo2021	Metcalf Pers. Comm 2019
Beta-205810	1590	100	CHARCOAL		-24.6	RADIOMETRIC	-108.8796769	41.65957983	1		48SW1000	Barrel Springs 1	USA	Wyoming	North America	UWyo2021	WY SHPO 14C Database
Beta-205811	1470	60	CHARCOAL		-23.7	RADIOMETRIC	-108.8796769	41.65957983	1		48SW1000	Barrel Springs 1	USA	Wyoming	North America	UWyo2021	WY SHPO 14C Database
Beta-205881	1450	80	CHARCOAL		-26.9	RADIOMETRIC	-108.6306585	43.04065303	1		48FR5653	Ironhorse	USA	Wyoming	North America	UWyo2021	Greer Services
Beta-205882	1310	70	CHARCOAL		-24.8	RADIOMETRIC	-108.6306585	43.04065303	1		48FR5653	Ironhorse	USA	Wyoming	North America	UWyo2021	Greer Services
Beta-205883	1010	60	CHARCOAL		-25.4	RADIOMETRIC	-108.6306585	43.04065303	1		48FR5653	Ironhorse	USA	Wyoming	North America	UWyo2021	Greer Services
Beta-205884	1190	70	CHARCOAL		-24.2	RADIOMETRIC	-108.6306585	43.04065303	1		48FR5653	Ironhorse	USA	Wyoming	North America	UWyo2021	Greer Services
Beta-205885	1230	30	CHARCOAL		-23.9	RADIOMETRIC	-108.6306585	43.04065303	1		48FR5653	Ironhorse	USA	Wyoming	North America	UWyo2021	Greer Services
Beta-205886	1340	40	CHARCOAL		-24.8	RADIOMETRIC	-108.6306585	43.04065303	1		48FR5653	Ironhorse	USA	Wyoming	North America	UWyo2021	Greer Services
Beta-206176	1550	90	CHARCOAL		-25.6	RADIOMETRIC	-109.5880237	44.52043018	1		48PA2811		USA	Wyoming	North America	UWyo2021	Lawrence Todd 2019 Taking It To Another Level: Engaging The Arch Of Nw Wyoming'S High Elevation Landscapes
Beta-206177	1100	60	CHARCOAL		-25.7	RADIOMETRIC	-109.5880237	44.52043018	1		48PA2811		USA	Wyoming	North America	UWyo2021	Lawrence Todd 2019 Taking It To Another Level: Engaging The Arch Of Nw Wyoming'S High Elevation Landscapes
Beta-206178	1040	60	CHARCOAL		-25.6	RADIOMETRIC	-109.5880237	44.52043018	1		48PA2811		USA	Wyoming	North America	UWyo2021	Lawrence Todd 2019 Taking It To Another Level: Engaging The Arch Of Nw Wyoming'S High Elevation Landscapes
Beta-206547	2080	60	SEDIMENT	Organic Sediment	-23.7	RADIOMETRIC	-108.8796769	41.65957983	1		48SW16106		USA	Wyoming	North America	UWyo2021	WY SHPO 14C Database
Beta-206548	1350	50	SEDIMENT	Organic Sediment			-109.9149275	42.76705654	1		48SU2800		USA	Wyoming	North America	UWyo2021	WY SHPO 14C Database
Beta-206549	3080	40	SEDIMENT	Organic Sediment			-109.9149275	42.76705654	1		48SU2800		USA	Wyoming	North America	UWyo2021	WY SHPO 14C Database
Beta-206550	1030	40	SEDIMENT	Organic Sediment	-23.4	RADIOMETRIC	-109.9149275	42.76705654	1		48SU2615		USA	Wyoming	North America	UWyo2021	WY SHPO 14C Database
Beta-206551	5110	60	OTHER	Organic material	-22.3	RADIOMETRIC	-109.9149275	42.76705654	1		48SU2615		USA	Wyoming	North America	UWyo2021	WY SHPO 14C Database
Beta-206552	4990	50	SEDIMENT	Organic Sediment	-23	RADIOMETRIC	-109.9149275	42.76705654	1		48SU2615		USA	Wyoming	North America	UWyo2021	WY SHPO 14C Database
Beta-206553	3530	40	SEDIMENT	Organic Sediment	-23.2	RADIOMETRIC	-109.9149275	42.76705654	1		48SU2615		USA	Wyoming	North America	UWyo2021	WY SHPO 14C Database
Beta-206554	3700	40	SEDIMENT	Organic Sediment	-23.1	RADIOMETRIC	-109.9149275	42.76705654	1		48SU2615		USA	Wyoming	North America	UWyo2021	WY SHPO 14C Database
Beta-206555	4510	40	SEDIMENT	Organic Sediment	-22.9	RADIOMETRIC	-109.9149275	42.76705654	1		48SU2615		USA	Wyoming	North America	UWyo2021	WY SHPO 14C Database
Beta-206556	3670	40	SEDIMENT	Organic Sediment	-22.6	RADIOMETRIC	-109.9149275	42.76705654	1		48SU2615		USA	Wyoming	North America	UWyo2021	WY SHPO 14C Database
Beta-206800	3090	60	CHARCOAL		-21.2	AMS	-109.5880237	44.52043018	1		48PA816	Shoshone Canyon Cave	USA	Wyoming	North America	UWyo2021
Beta-206801	2410	60	CHARCOAL		-22.7	AMS	-109.5880237	44.52043018	1		48PA816	Shoshone Canyon Cave	USA	Wyoming	North America	UWyo2021
Beta-206895	2120	40	CHARCOAL		-24.5	AMS	-109.5880237	44.52043018	1		48YE114		USA	Wyoming	North America	UWyo2021	Wyoming Cultural Records
Beta-206930	3030	60	SEDIMENT	Organic Sediment	-22.7	RADIOMETRIC	-109.9149275	42.76705654	1		48SU2230		USA	Wyoming	North America	UWyo2021	WY SHPO 14C Database
Beta-206931	2690	70	SEDIMENT	Organic Sediment	-22.5	RADIOMETRIC	-109.9149275	42.76705654	1		48SU2230		USA	Wyoming	North America	UWyo2021	WY SHPO 14C Database
Beta-206933	3490	70	SEDIMENT	Organic Sediment	-22.9	RADIOMETRIC	-109.9149275	42.76705654	1		48SU2230		USA	Wyoming	North America	UWyo2021	WY SHPO 14C Database
Beta-206934	2680	50	SEDIMENT	Organic Sediment	-22.5	RADIOMETRIC	-109.9149275	42.76705654	1		48SU2230		USA	Wyoming	North America	UWyo2021	WY SHPO 14C Database
Beta-206935	3080	70	SEDIMENT	Organic Sediment	-22.8	RADIOMETRIC	-109.9149275	42.76705654	1		48SU2230		USA	Wyoming	North America	UWyo2021	WY SHPO 14C Database
Beta-206936	3230	70	SEDIMENT	Organic Sediment	-23.3	RADIOMETRIC	-109.9149275	42.76705654	1		48SU2230		USA	Wyoming	North America	UWyo2021	WY SHPO 14C Database
Beta-206937	2830	60	SEDIMENT	Organic Sediment	-23	RADIOMETRIC	-109.9149275	42.76705654	1		48SU2230		USA	Wyoming	North America	UWyo2021	WY SHPO 14C Database
Beta-206938	3460	70	SEDIMENT	Organic Sediment	-22.5	RADIOMETRIC	-109.9149275	42.76705654	1		48SU2230		USA	Wyoming	North America	UWyo2021	WY SHPO 14C Database
Beta-206939	4320	40	SEDIMENT	Organic Sediment	-23.2	RADIOMETRIC	-109.9149275	42.76705654	1		48SU2230		USA	Wyoming	North America	UWyo2021	WY SHPO 14C Database
Beta-207253	3550	70	CHARCOAL		-24.3		-108.8796769	41.65957983	1		48SW15899		USA	Wyoming	North America	UWyo2021	WY SHPO 14C Database
Beta-207821	1290	40	CHARCOAL				-104.9658424	42.13307718	1		48PL521		USA	Wyoming	North America	UWyo2021	WY SHPO 14C Database
Beta-207823	1530	50	CHARCOAL				-104.9658424	42.13307718	1		48PL551		USA	Wyoming	North America	UWyo2021	WY SHPO 14C Database
Beta-207971	1160	60	CHARCOAL		-23.2	RADIOMETRIC	-108.8796769	41.65957983	1		48SW14254		USA	Wyoming	North America	UWyo2021	WY SHPO 14C Database
Beta-207972	1840	60	CHARCOAL		-25.2	RADIOMETRIC	-108.8796769	41.65957983	1		48SW14254		USA	Wyoming	North America	UWyo2021	WY SHPO 14C Database
Beta-207973	5360	40	CHARCOAL		-11.1	AMS	-106.9307667	41.69465016	1		48CR6979	Split Hearth	USA	Wyoming	North America	UWyo2021	WY SHPO 14C Database
Beta-207974	4480	60	SEDIMENT	Organic Sediment	-22.3	RADIOMETRIC	-106.9307667	41.69465016	1		48CR6979	Split Hearth	USA	Wyoming	North America	UWyo2021	WY SHPO 14C Database
Beta-207975	5420	40	CHARCOAL		-10.3	AMS	-106.9307667	41.69465016	1		48CR6979	Split Hearth	USA	Wyoming	North America	UWyo2021	WY SHPO 14C Database
Beta-207976	5420	40	CHARCOAL		-23.2	AMS	-106.9307667	41.69465016	1		48CR6979	Split Hearth	USA	Wyoming	North America	UWyo2021	WY SHPO 14C Database
Beta-207977	5340	40	CHARCOAL		-23.1	AMS	-106.9307667	41.69465016	1		48CR6979	Split Hearth	USA	Wyoming	North America	UWyo2021	WY SHPO 14C Database
Beta-207978	5420	40	CHARCOAL		-25.1	AMS	-106.9307667	41.69465016	1		48CR6979	Split Hearth	USA	Wyoming	North America	UWyo2021	WY SHPO 14C Database
Beta-207979	5470	40	CHARCOAL		-13.4	AMS	-106.9307667	41.69465016	1		48CR6979	Split Hearth	USA	Wyoming	North America	UWyo2021	WY SHPO 14C Database
Beta-207980	5520	40	CHARCOAL		-14.1	AMS	-106.9307667	41.69465016	1		48CR6979	Split Hearth	USA	Wyoming	North America	UWyo2021	WY SHPO 14C Database
Beta-207981	5670	40	CHARCOAL		-25	AMS	-106.9307667	41.69465016	1		48CR6979	Split Hearth	USA	Wyoming	North America	UWyo2021	WY SHPO 14C Database
Beta-207982	5650	40	CHARCOAL		-24.8	AMS	-106.9307667	41.69465016	1		48CR6979	Split Hearth	USA	Wyoming	North America	UWyo2021	WY SHPO 14C Database
Beta-207983	7020	40	CHARCOAL		-25.9	AMS	-106.9307667	41.69465016	1		48CR7035	Hedgehog High Point 103	USA	Wyoming	North America	UWyo2021	WY SHPO 14C Database
Beta-208219	1580	70	CHARCOAL				-110.6560293	42.26408558	1		48LN4253		USA	Wyoming	North America	UWyo2021	WY SHPO 14C Database
Beta-208686	1300	40	CHARCOAL		-25.3	AMS	-108.6306585	43.04065303	1		48FR5305		USA	Wyoming	North America	UWyo2021	Centennial Arch Inc.
Beta-208687	1240	40	CHARCOAL		-23.2	AMS	-108.6306585	43.04065303	1		48FR5305		USA	Wyoming	North America	UWyo2021	Centennial Arch Inc.
Beta-208688	1200	40	CHARCOAL		-24.9	AMS	-108.6306585	43.04065303	1		48FR5305		USA	Wyoming	North America	UWyo2021	Centennial Arch Inc.
Beta-208689	1220	60	CHARCOAL		-23	RADIOMETRIC	-108.6306585	43.04065303	1		48FR5305		USA	Wyoming	North America	UWyo2021	Centennial Arch Inc.
Beta-208690	1200	80	CHARCOAL		-23.9	RADIOMETRIC	-108.6306585	43.04065303	1		48FR5305		USA	Wyoming	North America	UWyo2021	Centennial Arch Inc.
Beta-208691	1210	40	CHARCOAL		-25	AMS	-108.6306585	43.04065303	1		48FR5305		USA	Wyoming	North America	UWyo2021	Centennial Arch Inc.
Beta-208692	1240	60	CHARCOAL		-23.9	RADIOMETRIC	-108.6306585	43.04065303	1		48FR5305		USA	Wyoming	North America	UWyo2021	Centennial Arch Inc.
Beta-208693	1150	70	CHARCOAL		-24.6	RADIOMETRIC	-108.6306585	43.04065303	1		48FR5343		USA	Wyoming	North America	UWyo2021	Centennial Arch Inc.
Beta-208694	1180	60	CHARCOAL		-24.3	RADIOMETRIC	-108.6306585	43.04065303	1		48FR5343		USA	Wyoming	North America	UWyo2021	Centennial Arch Inc.
Beta-208695	1130	60	CHARCOAL		-24.5	RADIOMETRIC	-108.6306585	43.04065303	1		48FR5343		USA	Wyoming	North America	UWyo2021	Centennial Arch Inc.
Beta-208696	5570	120	CHARCOAL		-11.6	RADIOMETRIC	-108.6306585	43.04065303	1		48FR5343		USA	Wyoming	North America	UWyo2021	Centennial Arch Inc.
Beta-208697	5820	40	CHARCOAL		-11.6	AMS	-108.6306585	43.04065303	1		48FR5343		USA	Wyoming	North America	UWyo2021	Centennial Arch Inc.
Beta-209105	4580	50	CHARCOAL		-21.6	RADIOMETRIC	-108.8796769	41.65957983	1		48SW8861		USA	Wyoming	North America	UWyo2021	Metcalf Pers. Comm 2019
Beta-209167	4650	50	CHARCOAL				-109.9149275	42.76705654	1		48SU5785		USA	Wyoming	North America	UWyo2021	WY SHPO 14C Database
Beta-209794	5000	40	CHARCOAL		-24.8	AMS	-109.5880237	44.52043018	1		48YE114		USA	Wyoming	North America	UWyo2021
Beta-209795	3100	40	CHARCOAL		-24.5	AMS	-109.5880237	44.52043018	1		48YE114		USA	Wyoming	North America	UWyo2021
Beta-211168	4420	40	CHARCOAL				-106.7987259	42.9623307	1		48NA4218	Casper To Lander Road	USA	Wyoming	North America	UWyo2021	WY SHPO 14C Database
Beta-211169	170	50	SEDIMENT	Organic Sediment			-106.7987259	42.9623307	1		48NA4260		USA	Wyoming	North America	UWyo2021	WY SHPO 14C Database
Beta-211170	5710	50	CHARCOAL				-109.9149275	42.76705654	1		48SU379		USA	Wyoming	North America	UWyo2021	WY SHPO 14C Database
Beta-211171	4780	50	SEDIMENT	Organic Sediment			-109.9149275	42.76705654	1		48SU379		USA	Wyoming	North America	UWyo2021	WY SHPO 14C Database
Beta-211172	3860	40	CHARCOAL				-109.9149275	42.76705654	1		48SU379		USA	Wyoming	North America	UWyo2021	WY SHPO 14C Database
Beta-211173	3140	50	SEDIMENT	Organic Sediment			-109.9149275	42.76705654	1		48SU1264		USA	Wyoming	North America	UWyo2021	WY SHPO 14C Database
Beta-211174	4470	60	SEDIMENT	Organic Sediment			-109.9149275	42.76705654	1		48SU3087		USA	Wyoming	North America	UWyo2021	WY SHPO 14C Database
Beta-211175	4370	40	CHARCOAL				-109.9149275	42.76705654	1		48SU3982		USA	Wyoming	North America	UWyo2021	WY SHPO 14C Database
Beta-211176	4290	40	CHARCOAL				-109.9149275	42.76705654	1		48SU3982		USA	Wyoming	North America	UWyo2021	WY SHPO 14C Database
Beta-211177	6000	40	CHARCOAL				-109.9149275	42.76705654	1		48SU5454		USA	Wyoming	North America	UWyo2021	WY SHPO 14C Database
Beta-211178	5840	40	CHARCOAL				-109.9149275	42.76705654	1		48SU5472		USA	Wyoming	North America	UWyo2021	WY SHPO 14C Database
Beta-211179	4260	50	SEDIMENT	Organic Sediment			-109.9149275	42.76705654	1		48SU5726		USA	Wyoming	North America	UWyo2021	WY SHPO 14C Database
Beta-211180	4310	40	CHARCOAL		-23.8		-109.9149275	42.76705654	1		48SU5842		USA	Wyoming	North America	UWyo2021	WY SHPO 14C Database
Beta-211181	4440	40	CHARCOAL				-109.9149275	42.76705654	1		48SU5843		USA	Wyoming	North America	UWyo2021	WY SHPO 14C Database
Beta-211182	2890	50	SEDIMENT	Organic Sediment			-109.9149275	42.76705654	1		48SU5843		USA	Wyoming	North America	UWyo2021	WY SHPO 14C Database
Beta-211183	3710	60	CHARCOAL				-109.9149275	42.76705654	1		48SU5844		USA	Wyoming	North America	UWyo2021	WY SHPO 14C Database
Beta-211609	1690	70	CHARCOAL		-25.2	RADIOMETRIC	-109.9149275	42.76705654	1		48SU5863		USA	Wyoming	North America	UWyo2021	WY SHPO 14C Database
Beta-211610	5750	40	CHARCOAL		-22.6	AMS	-109.9149275	42.76705654	1		48SU5414		USA	Wyoming	North America	UWyo2021	WY SHPO 14C Database
Beta-211611	4970	40	SEDIMENT		-23.2	RADIOMETRIC	-109.9149275	42.76705654	1		48SU5414		USA	Wyoming	North America	UWyo2021	WY SHPO 14C Database
Beta-211612	5730	40	CHARCOAL		-23.4	AMS	-109.9149275	42.76705654	1		48SU5414		USA	Wyoming	North America	UWyo2021	WY SHPO 14C Database
Beta-211613	4050	40	CHARCOAL		-25.3	AMS	-109.9149275	42.76705654	1		48SU5414		USA	Wyoming	North America	UWyo2021	WY SHPO 14C Database
Beta-211614	4110	40	CHARCOAL		-24.6	AMS	-109.9149275	42.76705654	1		48SU5414		USA	Wyoming	North America	UWyo2021	WY SHPO 14C Database
Beta-211615	4000	40	CHARCOAL		-25	AMS	-109.9149275	42.76705654	1		48SU5414		USA	Wyoming	North America	UWyo2021	WY SHPO 14C Database
Beta-211616	3520	70	SEDIMENT		-23.9	RADIOMETRIC	-109.9149275	42.76705654	1		48SU5414		USA	Wyoming	North America	UWyo2021	WY SHPO 14C Database
Beta-211617	3510	50	SEDIMENT		-23.8	RADIOMETRIC	-109.9149275	42.76705654	1		48SU5414		USA	Wyoming	North America	UWyo2021	WY SHPO 14C Database
Beta-211618	5670	40	CHARCOAL		-24.4	AMS	-109.9149275	42.76705654	1		48SU5414		USA	Wyoming	North America	UWyo2021	WY SHPO 14C Database
Beta-211619	5690	40	CHARCOAL		-23.7	AMS	-109.9149275	42.76705654	1		48SU5414		USA	Wyoming	North America	UWyo2021	WY SHPO 14C Database
Beta-211620	5760	40	CHARCOAL		-24.3	AMS	-109.9149275	42.76705654	1		48SU5414		USA	Wyoming	North America	UWyo2021	WY SHPO 14C Database
Beta-211621	5700	40	CHARCOAL		-23.6	AMS	-109.9149275	42.76705654	1		48SU5414		USA	Wyoming	North America	UWyo2021	WY SHPO 14C Database
Beta-211622	5710	40	CHARCOAL		-22.9	AMS	-109.9149275	42.76705654	1		48SU5414		USA	Wyoming	North America	UWyo2021	WY SHPO 14C Database
Beta-211623	5750	40	CHARCOAL		-22.8	AMS	-109.9149275	42.76705654	1		48SU5414		USA	Wyoming	North America	UWyo2021	WY SHPO 14C Database
Beta-211624	3610	70	SEDIMENT		-23.8	RADIOMETRIC	-109.9149275	42.76705654	1		48SU3335		USA	Wyoming	North America	UWyo2021	WY SHPO 14C Database
Beta-211625	1030	40	SEDIMENT		-23.7	RADIOMETRIC	-109.9149275	42.76705654	1		48SU3335		USA	Wyoming	North America	UWyo2021	WY SHPO 14C Database
Beta-211626	770	50	SEDIMENT		-23.6	RADIOMETRIC	-109.9149275	42.76705654	1		48SU3335		USA	Wyoming	North America	UWyo2021	WY SHPO 14C Database
Beta-211909	1940	40	CHARCOAL		-20	AMS	-108.6306585	43.04065303	1		48FR5607	Ocla Draw #1	USA	Wyoming	North America	UWyo2021
Beta-211910	3100	60	SEDIMENT	Organic Sediment	-19.5	RADIOMETRIC	-108.6306585	43.04065303	1		48FR5607	Ocla Draw #1	USA	Wyoming	North America	UWyo2021
Beta-211911	5640	40	CHARCOAL		-13.2	AMS	-108.6306585	43.04065303	1		48FR5607	Ocla Draw #1	USA	Wyoming	North America	UWyo2021
Beta-211912	1210	40	CHARCOAL		-24.9	AMS	-108.6306585	43.04065303	1		48FR5608	Ocla Draw #2	USA	Wyoming	North America	UWyo2021
Beta-211913	3900	60	SEDIMENT	Organic Sediment	-21.9	RADIOMETRIC	-108.6306585	43.04065303	1		48FR5609	Ocla Draw #3	USA	Wyoming	North America	UWyo2021
Beta-211914	3090	90	SEDIMENT	Organic Sediment	-18.7	AMS	-108.6306585	43.04065303	1		48FR5610	Ocla Draw #4	USA	Wyoming	North America	UWyo2021
Beta-211915	1350	50	SEDIMENT		-24.6	AMS	-108.6306585	43.04065303	1		48FR5610	Ocla Draw #4	USA	Wyoming	North America	UWyo2021
Beta-211916	1380	40	SEDIMENT		-24.3	AMS	-108.6306585	43.04065303	1		48FR5610	Ocla Draw #4	USA	Wyoming	North America	UWyo2021	Ocla Draw 4
Beta-211917	4050	40	SEDIMENT	Organic Sediment	-15.7	AMS	-108.6306585	43.04065303	1		48FR5610	Ocla Draw #4	USA	Wyoming	North America	UWyo2021	Ocla Draw 4
Beta-211918	4300	40	CHARCOAL		-11.7	AMS	-108.8796769	41.65957983	1		48SW14641		USA	Wyoming	North America	UWyo2021	Red WASh Site 05-WAS-005
Beta-211919	4460	40	CHARCOAL		-21.9	AMS	-108.8796769	41.65957983	1		48SW14641	Red Wash	USA	Wyoming	North America	UWyo2021	WY SHPO 14C Database
Beta-211920	4160	40	CHARCOAL		-12	AMS	-108.8796769	41.65957983	1		48SW14641		USA	Wyoming	North America	UWyo2021	Red WASh Site 05-WAS-005
Beta-211921	4440	40	CHARCOAL		-12.5	AMS	-108.8796769	41.65957983	1		48SW14641		USA	Wyoming	North America	UWyo2021	Red WASh Site 05-WAS-005
Beta-211922	1670	40	CHARCOAL		-24	AMS	-108.8796769	41.65957983	1		48SW14641		USA	Wyoming	North America	UWyo2021	Red WASh Site 05-WAS-005
Beta-212131	1480	60	CHARCOAL		-24.1		-107.9954961	44.52667714	1		48BH3440	Barnett Mine	USA	Wyoming	North America	UWyo2021	WY SHPO 14C Database
Beta-212132	1360	60	SEDIMENT	Organic Sediment	-22.8		-107.9954961	44.52667714	1		48BH3440	Barnett Mine	USA	Wyoming	North America	UWyo2021	WY SHPO 14C Database
Beta-212133	1530	60	CHARCOAL		-25.7		-107.9954961	44.52667714	1		48BH3440	Barnett Mine	USA	Wyoming	North America	UWyo2021	WY SHPO 14C Database
Beta-212134	1290	50	SEDIMENT	Organic Sediment	-23.3	RADIOMETRIC	-107.9954961	44.52667714	1		48BH1534	Tf05-27-1	USA	Wyoming	North America	UWyo2021	WY SHPO 14C Database
Beta-212205	4180	50	CHARCOAL		-24.8	RADIOMETRIC	-108.8796769	41.65957983	1		48SW10778		USA	Wyoming	North America	UWyo2021	WY SHPO 14C Database
Beta-212206	4330	60	CHARCOAL		-25	RADIOMETRIC	-108.8796769	41.65957983	1		48SW10778		USA	Wyoming	North America	UWyo2021	WY SHPO 14C Database
Beta-212207	4310	70	CHARCOAL		-23.7	RADIOMETRIC	-108.8796769	41.65957983	1		48SW10778		USA	Wyoming	North America	UWyo2021	WY SHPO 14C Database
Beta-212208	4470	70	CHARCOAL		-23.1	RADIOMETRIC	-108.8796769	41.65957983	1		48SW10778		USA	Wyoming	North America	UWyo2021	WY SHPO 14C Database
Beta-212209	4630	50	CHARCOAL		-24.9	RADIOMETRIC	-108.8796769	41.65957983	1		48SW10778		USA	Wyoming	North America	UWyo2021	WY SHPO 14C Database
Beta-212210	3690	80	CHARCOAL		-23.9	RADIOMETRIC	-108.8796769	41.65957983	1		48SW10778		USA	Wyoming	North America	UWyo2021
Beta-212286	4730	40	CHARCOAL	Artemisia		AMS	-110.6560293	42.26408558	1		48LN4258		USA	Wyoming	North America	UWyo2021	WY SHPO 14C Database
Beta-212287	3480	50	CHARCOAL		-23.7	RADIOMETRIC	-109.9149275	42.76705654	1		48SU3261		USA	Wyoming	North America	UWyo2021	WY SHPO 14C Database
Beta-212288	3980	40	CHARCOAL		-25	AMS	-109.9149275	42.76705654	1		48SU5414		USA	Wyoming	North America	UWyo2021	WY SHPO 14C Database
Beta-212289	3810	60	SEDIMENT		-22.6	AMS	-109.9149275	42.76705654	1		48SU5833		USA	Wyoming	North America	UWyo2021	WY SHPO 14C Database
Beta-212778	4770	50	SEDIMENT		-23	RADIOMETRIC	-109.9149275	42.76705654	1		48SU5414		USA	Wyoming	North America	UWyo2021	WY SHPO 14C Database
Beta-212779	5670	40	CHARCOAL		-23.5	AMS	-109.9149275	42.76705654	1		48SU5414		USA	Wyoming	North America	UWyo2021	WY SHPO 14C Database
Beta-212780	5660	40	CHARCOAL		-23.6	AMS	-109.9149275	42.76705654	1		48SU5414		USA	Wyoming	North America	UWyo2021	WY SHPO 14C Database
Beta-212781	5630	40	CHARCOAL		-22.5	AMS	-109.9149275	42.76705654	1		48SU5414		USA	Wyoming	North America	UWyo2021	WY SHPO 14C Database
Beta-212821	1320	80	CHARCOAL		-23.4	RADIOMETRIC	-106.7987259	42.9623307	1		48NA564	Hell'S Half Acre	USA	Wyoming	North America	UWyo2021	WY SHPO 14C Database
Beta-212822	1970	50	CHARCOAL		-23.8	RADIOMETRIC	-106.7987259	42.9623307	1		48NA564	Hell'S Half Acre	USA	Wyoming	North America	UWyo2021	WY SHPO 14C Database
Beta-212823	1540	40	CHARCOAL		-24.9	AMS	-106.7987259	42.9623307	1		48NA564	Hell'S Half Acre	USA	Wyoming	North America	UWyo2021	WY SHPO 14C Database
Beta-212824	2730	70	SEDIMENT	Organic Sediment	-24.5	RADIOMETRIC	-106.7987259	42.9623307	1		48NA564	Hell'S Half Acre	USA	Wyoming	North America	UWyo2021	WY SHPO 14C Database
Beta-212989	1510	40	CHARCOAL		-24.3	RADIOMETRIC	-109.9149275	42.76705654	1		48SU1876		USA	Wyoming	North America	UWyo2021	WY SHPO 14C Database
Beta-212990	1510	40	CHARCOAL		-25.2	RADIOMETRIC	-109.9149275	42.76705654	1		48SU1876		USA	Wyoming	North America	UWyo2021	WY SHPO 14C Database
Beta-212991	1500	40	CHARCOAL		-25.2	RADIOMETRIC	-109.9149275	42.76705654	1		48SU1876		USA	Wyoming	North America	UWyo2021	WY SHPO 14C Database
Beta-212992	4200	100	CHARCOAL		-23.5	RADIOMETRIC	-106.8796791	44.78996944	1		48SU1876		USA	Wyoming	North America	UWyo2021	WY SHPO 14C Database
Beta-214223	1230	40	CHARCOAL		-22.8	AMS	-104.4754754	43.05655217	1		48NO426		USA	Wyoming	North America	UWyo2021	WY SHPO 14C Database
Beta-214224	2760	60	CHARCOAL		-24.6		-106.9307667	41.69465016	1		48CR8162	Mm-6693	USA	Wyoming	North America	UWyo2021	WY SHPO 14C Database
Beta-214231	1860	40	CHARCOAL		-22.9	AMS	-106.7987259	42.9623307	1		48NA564	Hell'S Half Acre	USA	Wyoming	North America	UWyo2021	WY SHPO 14C Database
Beta-214232	1920	40	CHARCOAL		-22.2	AMS	-106.7987259	42.9623307	1		48NA564	Hell'S Half Acre	USA	Wyoming	North America	UWyo2021	WY SHPO 14C Database
Beta-214233	1190	40	CHARCOAL		-24.7	AMS	-106.7987259	42.9623307	1		48NA564	Hell'S Half Acre	USA	Wyoming	North America	UWyo2021	WY SHPO 14C Database
Beta-214234	1500	40	SEDIMENT	Organic Sediment	-22.9	AMS	-106.7987259	42.9623307	1		48NA564	Hell'S Half Acre	USA	Wyoming	North America	UWyo2021	WY SHPO 14C Database
Beta-214278	3150	40	SEDIMENT	Organic Sediment	-22.4	AMS	-108.8796769	41.65957983	1		48SW12174		USA	Wyoming	North America	UWyo2021	WY SHPO 14C Database
Beta-214279	4040	40	SEDIMENT	Organic Sediment	-23.4	AMS	-108.8796769	41.65957983	1		48SW12174		USA	Wyoming	North America	UWyo2021	WY SHPO 14C Database
Beta-214280	1180	40	CHARCOAL		-25.5	AMS	-108.8796769	41.65957983	1		48SW12174		USA	Wyoming	North America	UWyo2021	WY SHPO 14C Database
Beta-214281	2780	40	SEDIMENT	Organic Sediment	-22.8	AMS	-108.8796769	41.65957983	1		48SW12174		USA	Wyoming	North America	UWyo2021	WY SHPO 14C Database
Beta-214282	4000	40	SEDIMENT	Organic Sediment	-23.2	AMS	-108.8796769	41.65957983	1		48SW12174		USA	Wyoming	North America	UWyo2021	WY SHPO 14C Database
Beta-214650	8580	60	CHARCOAL		-24.1	AMS	-106.9307667	41.69465016	1		48CR8811		USA	Wyoming	North America	UWyo2021	WY SHPO 14C Database
Beta-215078	3930	70	SEDIMENT	Organic Sediment			-109.9149275	42.76705654	1		48SU5418		USA	Wyoming	North America	UWyo2021
Beta-215079	4450	40	CHARCOAL				-109.9149275	42.76705654	1		48SU5727		USA	Wyoming	North America	UWyo2021
Beta-215191	5570	40	CHARCOAL		-22.3	AMS	-109.9149275	42.76705654	1		48SU264		USA	Wyoming	North America	UWyo2021	WY SHPO 14C Database
Beta-215293	1240	40	CHARCOAL		-24.7	RADIOMETRIC	-106.9307667	41.69465016	1		48CR7309	Daley Ranch	USA	Wyoming	North America	UWyo2021	TRC Solutions
Beta-215294	4070	60	CHARCOAL		-27.7	RADIOMETRIC	-106.9307667	41.69465016	1		48CR7309	Daley Ranch	USA	Wyoming	North America	UWyo2021	TRC Solutions
Beta-215295	4260	40	CHARCOAL		-25.1	AMS	-106.9307667	41.69465016	1		48CR7309	Daley Ranch	USA	Wyoming	North America	UWyo2021	TRC Solutions
Beta-215296	4240	70	CHARCOAL		-24	RADIOMETRIC	-106.9307667	41.69465016	1		48CR7309	Daley Ranch	USA	Wyoming	North America	UWyo2021	TRC Soltuions
Beta-215297	4120	40	CHARCOAL		-23.9	AMS	-106.9307667	41.69465016	1		48CR7309	Daley Ranch	USA	Wyoming	North America	UWyo2021	TRC Solutions
Beta-215298	4350	40	CHARCOAL		-24.2	AMS	-106.9307667	41.69465016	1		48CR7309	Daley Ranch	USA	Wyoming	North America	UWyo2021	TRC Solutions
Beta-215520	5440	90	CHARCOAL		-24.1	RADIOMETRIC	-108.8796769	41.65957983	1		48SW13568		USA	Wyoming	North America	UWyo2021	TRC Solutions
Beta-215521	4280	70	CHARCOAL		-23.5	RADIOMETRIC	-108.8796769	41.65957983	1		48SW13568		USA	Wyoming	North America	UWyo2021	TRC Solutions
Beta-215522	5410	50	CHARCOAL		-23.3	RADIOMETRIC	-108.8796769	41.65957983	1		48SW13568		USA	Wyoming	North America	UWyo2021	TRC Solutions
Beta-215523	5320	60	CHARCOAL		-23.1	RADIOMETRIC	-108.8796769	41.65957983	1		48SW13568		USA	Wyoming	North America	UWyo2021	TRC Solutions
Beta-215524	5420	70	CHARCOAL		-24.5	RADIOMETRIC	-108.8796769	41.65957983	1		48SW13568		USA	Wyoming	North America	UWyo2021	TRC Solutions
Beta-215525	5400	60	CHARCOAL		-23.6	RADIOMETRIC	-108.8796769	41.65957983	1		48SW13568		USA	Wyoming	North America	UWyo2021	TRC Solutions
Beta-215668	4550	80	CHARCOAL		-23	RADIOMETRIC	-108.8796769	41.65957983	1		48SW10778		USA	Wyoming	North America	UWyo2021
Beta-216291	5470	40	SEDIMENT	Organic Sediment	-22.1	AMS	-109.9149275	42.76705654	1		48SU262	Gobbles Knob 17	USA	Wyoming	North America	UWyo2021	WY SHPO 14C Database
Beta-216292	4990	40	SEDIMENT	Organic Sediment	-23.2	AMS	-109.9149275	42.76705654	1		48SU261	Gobbles Knob 19	USA	Wyoming	North America	UWyo2021	WY SHPO 14C Database
Beta-216293	3420	40	SEDIMENT	Organic Sediment			-109.9149275	42.76705654	1		48SU1618		USA	Wyoming	North America	UWyo2021	WY SHPO 14C Database
Beta-216294	3800	40	SEDIMENT	Organic Sediment			-109.9149275	42.76705654	1		48SU2311		USA	Wyoming	North America	UWyo2021	WY SHPO 14C Database
Beta-216635	520	40	CHARCOAL				-107.9954961	44.52667714	1		48BH343	Horse Creek Cow Camp	USA	Wyoming	North America	UWyo2021	WY SHPO Site File
Beta-216636	690	50	CHARCOAL				-107.9954961	44.52667714	1		48BH343	Horse Creek Cow Camp	USA	Wyoming	North America	UWyo2021	WY SHPO Site File
Beta-216637	1630	40	UNKNOWN			AMS	-107.9954961	44.52667714	1		48BH320	Trapper Canyon #1	USA	Wyoming	North America	UWyo2021
Beta-216837	950	50	CHARCOAL		-22.5	AMS	-108.6306585	43.04065303	1		48FR5672	Ocla-So3	USA	Wyoming	North America	UWyo2021	Arcadis-Greystone
Beta-216838	990	40	CHARCOAL		-23.6	AMS	-108.6306585	43.04065303	1		48FR5672	Ocla-So3	USA	Wyoming	North America	UWyo2021	Arcadia-Greystone
Beta-216839	1000	40	CHARCOAL		-23.3	AMS	-108.6306585	43.04065303	1		48FR5674	Ocla-So5	USA	Wyoming	North America	UWyo2021	Arcadis-Greystone
Beta-216840	1180	50	CHARCOAL		-23.1	RADIOMETRIC	-108.6306585	43.04065303	1		48FR5674	Ocla-So5	USA	Wyoming	North America	UWyo2021	Arcadis-Greystone
Beta-216841	1150	60	CHARCOAL		-24.4	RADIOMETRIC	-108.6306585	43.04065303	1		48FR5771	Ocla-So6	USA	Wyoming	North America	UWyo2021	Arcadis
Beta-216842	1180	70	CHARCOAL		-26.6	RADIOMETRIC	-108.6306585	43.04065303	1		48FR5772	Ocla-So6	USA	Wyoming	North America	UWyo2021	Arcadis
Beta-216843	1130	40	CHARCOAL		-24	AMS	-108.6306585	43.04065303	1		48FR5773	Ocla-So8	USA	Wyoming	North America	UWyo2021	Arcadis
Beta-216844	3980	40	CHARCOAL		-14	AMS	-108.6306585	43.04065303	1		48FR5773	Ocla-So8	USA	Wyoming	North America	UWyo2021	Arcadis
Beta-216845	4060	40	CHARCOAL		-11.6	AMS	-108.6306585	43.04065303	1		48FR5782	Ocla-So9	USA	Wyoming	North America	UWyo2021	Arcadis
Beta-217040	1530	50	CHARCOAL		-25.6	AMS	-106.9307667	41.69465016	1		48CR899	Blue Gap 79	USA	Wyoming	North America	UWyo2021	WY SHPO 14C Database
Beta-217041	1430	50	CHARCOAL		-26.1	AMS	-106.9307667	41.69465016	1		48CR7559	Blue Gap 81	USA	Wyoming	North America	UWyo2021	WY SHPO 14C Database
Beta-217042	930	50	CHARCOAL		-24.2	AMS	-106.9307667	41.69465016	1		48CR7559	Blue Gap 81	USA	Wyoming	North America	UWyo2021	WY SHPO 14C Database
Beta-217043	1130	50	CHARCOAL		-25.2	AMS	-108.8796769	41.65957983	1		48SW8564		USA	Wyoming	North America	UWyo2021	WY SHPO 14C Database
Beta-217044	4380	50	SEDIMENT	Organic Sediment	-22.4	AMS	-109.9149275	42.76705654	1		48SU379		USA	Wyoming	North America	UWyo2021	WY SHPO 14C Database
Beta-217045	5710	40	CHARCOAL		-24.5	AMS	-109.9149275	42.76705654	1		48SU3341		USA	Wyoming	North America	UWyo2021	WY SHPO 14C Database
Beta-21844	5940	60	UNKNOWN				-109.9149275	42.76705654	1		48SU4458		USA	Wyoming	North America	UWyo2021	WY SHPO 14C Database
Beta-219113	3610	50	OTHER	Organic material	-23.6	AMS	-109.9149275	42.76705654	1		48SU3738		USA	Wyoming	North America	UWyo2021	WY SHPO 14C Database
Beta-219114	4460	50	OTHER	Organic material			-109.9149275	42.76705654	1		48SU6338		USA	Wyoming	North America	UWyo2021	WY SHPO 14C Database
Beta-220004	4390	60	CHARCOAL		-25.3	AMS	-108.8796769	41.65957983	1		48SW16722		USA	Wyoming	North America	UWyo2021	WY SHPO 14C Database
Beta-220519	3660	40	SEDIMENT	Organic Sediment			-109.9149275	42.76705654	1		48SU5606		USA	Wyoming	North America	UWyo2021
Beta-220520	1160	40	CHARCOAL				-109.9149275	42.76705654	1		48SU5606		USA	Wyoming	North America	UWyo2021
Beta-221004	3690	40	CHARCOAL		-23.9	AMS	-109.9149275	42.76705654	1		48SU1522		USA	Wyoming	North America	UWyo2021	Oasis Well 4
Beta-221210	4210	50	CHARCOAL		-24	AMS	-110.5898787	43.93483944	1		48TE1823	Stinking Spings Rockshelter	USA	Wyoming	North America	UWyo2021	Cannon and Cannon 2014
Beta-221329	2430	40	CHARCOAL		-21.7	AMS	-109.5880237	44.52043018	1		48PA2874		USA	Wyoming	North America	UWyo2021	Lawrence Todd 2019 Taking It To Another Level: Engaging The Arch Of Nw Wyoming'S High Elevation Landscapes
Beta-221570	3620	40	CHARCOAL		-24.4	AMS	-105.548405	44.24835148	1		48CA3606	G10	USA	Wyoming	North America	UWyo2021	WY SHPO 14C Database
Beta-221571	1860	40	CHARCOAL		-24.8	AMS	-105.548405	44.24835148	1		48CA3606	G10	USA	Wyoming	North America	UWyo2021	WY SHPO 14C Database
Beta-221572	1510	40	CHARCOAL		-25.5	AMS	-105.548405	44.24835148	1		48CA3606	G10	USA	Wyoming	North America	UWyo2021	WY SHPO 14C Database
Beta-221573	1990	40	CHARCOAL		-24.6	AMS	-105.548405	44.24835148	1		48CA3606	G10	USA	Wyoming	North America	UWyo2021	WY SHPO 14C Database
Beta-221688	1640	40	SEDIMENT	Organic Sediment	-23.7	AMS	-106.9307667	41.69465016	1		48CR7713		USA	Wyoming	North America	UWyo2021	WY SHPO 14C Database
Beta-221689	5570	50	SEDIMENT	Organic Sediment	-24.2	AMS	-108.8796769	41.65957983	1		48SW1673		USA	Wyoming	North America	UWyo2021	WY SHPO 14C Database
Beta-222075	3630	50	CHARCOAL				-109.9149275	42.76705654	1		48SU4043		USA	Wyoming	North America	UWyo2021	WY SHPO 14C Database
Beta-222928	1160	40	CHARCOAL		-11.8	AMS	-105.5071806	42.97242286	1		48CO2640	Silo View	USA	Wyoming	North America	UWyo2021	WY SHPO 14C Database
Beta-222929	1030	70	CHARCOAL		-11	RADIOMETRIC	-105.5071806	42.97242286	1		48CO2640	Silo View	USA	Wyoming	North America	UWyo2021	WY SHPO 14C Database
Beta-222930	1340	60	CHARCOAL		-11.6	RADIOMETRIC	-105.5071806	42.97242286	1		48CO2640	Silo View	USA	Wyoming	North America	UWyo2021	WY SHPO 14C Database
Beta-222931	1180	50	CHARCOAL		-11.7	RADIOMETRIC	-105.5071806	42.97242286	1		48CO2640	Silo View	USA	Wyoming	North America	UWyo2021	WY SHPO 14C Database
Beta-222932	1150	60	CHARCOAL		-13	RADIOMETRIC	-105.5071806	42.97242286	1		48CO2640	Silo View	USA	Wyoming	North America	UWyo2021	WY SHPO 14C Database
Beta-222933	1280	60	CHARCOAL		-11.8	RADIOMETRIC	-105.5071806	42.97242286	1		48CO2640	Silo View	USA	Wyoming	North America	UWyo2021	WY SHPO 14C Database
Beta-222934	1130	70	CHARCOAL		-21	RADIOMETRIC	-105.5071806	42.97242286	1		48CO2640	Silo View	USA	Wyoming	North America	UWyo2021	WY SHPO 14C Database
Beta-222935	1070	50	CHARCOAL		-11.5	AMS	-105.5071806	42.97242286	1		48CO2640	Silo View	USA	Wyoming	North America	UWyo2021	WY SHPO 14C Database
Beta-222936	2100	60	CHARCOAL		-10.2	RADIOMETRIC	-105.5071806	42.97242286	1		48CO2640	Silo View	USA	Wyoming	North America	UWyo2021	WY SHPO 14C Database
Beta-222937	1090	40	CHARCOAL		-13.9	AMS	-105.5071806	42.97242286	1		48CO2640	Silo View	USA	Wyoming	North America	UWyo2021	WY SHPO 14C Database
Beta-222938	1040	40	CHARCOAL		-12.3	AMS	-105.5071806	42.97242286	1		48CO2640	Silo View	USA	Wyoming	North America	UWyo2021	WY SHPO 14C Database
Beta-222939	1140	40	CHARCOAL		-15.3	AMS	-105.5071806	42.97242286	1		48CO2640	Silo View	USA	Wyoming	North America	UWyo2021	WY SHPO 14C Database
Beta-222940	1100	40	CHARCOAL		-10.4	AMS	-105.5071806	42.97242286	1		48CO2640	Silo View	USA	Wyoming	North America	UWyo2021	WY SHPO 14C Database
Beta-222941	1670	40	CHARCOAL		-25.1	AMS	-105.5071806	42.97242286	1		48CO2640	Silo View	USA	Wyoming	North America	UWyo2021	WY SHPO 14C Database
Beta-222942	1260	60	CHARCOAL		-11.1	RADIOMETRIC	-105.5071806	42.97242286	1		48CO2640	Silo View	USA	Wyoming	North America	UWyo2021	WY SHPO 14C Database
Beta-224319	2520	60	CHARCOAL		-22.8	RADIOMETRIC	-105.548405	44.24835148	1		48CA3606	G10	USA	Wyoming	North America	UWyo2021	WY SHPO 14C Database
Beta-224320	1820	70	CHARCOAL		-24.6	RADIOMETRIC	-105.548405	44.24835148	1		48CA3606	G10	USA	Wyoming	North America	UWyo2021	WY SHPO 14C Database
Beta-224321	2060	60	CHARCOAL		-24.4	RADIOMETRIC	-105.548405	44.24835148	1		48CA3606	G10	USA	Wyoming	North America	UWyo2021	WY SHPO 14C Database
Beta-224368	1080	50	UNKNOWN				-109.9149275	42.76705654	1		48SU1252		USA	Wyoming	North America	UWyo2021	WY SHPO 14C Database
Beta-224369	5880	50	UNKNOWN				-109.9149275	42.76705654	1		48SU1555		USA	Wyoming	North America	UWyo2021	WY SHPO 14C Database
Beta-224370	4570	40	UNKNOWN				-109.9149275	42.76705654	1		48SU1555		USA	Wyoming	North America	UWyo2021	WY SHPO 14C Database
Beta-224371	1180	60	UNKNOWN				-109.9149275	42.76705654	1		48SU2214		USA	Wyoming	North America	UWyo2021	WY SHPO 14C Database
Beta-224372	1530	40	UNKNOWN				-109.9149275	42.76705654	1		48SU2214		USA	Wyoming	North America	UWyo2021	WY SHPO 14C Database
Beta-224373	1590	40	UNKNOWN				-110.6560293	42.26408558	1		48LN3259		USA	Wyoming	North America	UWyo2021	WY SHPO 14C Database
Beta-224374	1690	40	UNKNOWN				-110.6560293	42.26408558	1		48LN3259		USA	Wyoming	North America	UWyo2021	WY SHPO 14C Database
Beta-224375	1150	60	CHARCOAL				-109.9149275	42.76705654	1		48SU3783		USA	Wyoming	North America	UWyo2021	WY SHPO 14C Database
Beta-224376	4670	40	CHARCOAL				-109.9149275	42.76705654	1		48SU3783		USA	Wyoming	North America	UWyo2021	WY SHPO 14C Database
Beta-224377	1610	50	UNKNOWN				-110.6560293	42.26408558	1		48LN4345		USA	Wyoming	North America	UWyo2021	WY SHPO 14C Database
Beta-224378	1560	40	UNKNOWN				-110.6560293	42.26408558	1		48LN4345		USA	Wyoming	North America	UWyo2021	WY SHPO 14C Database
Beta-224379	4450	40	UNKNOWN				-109.9149275	42.76705654	1		48SU4375		USA	Wyoming	North America	UWyo2021	WY SHPO 14C Database
Beta-224380	4060	40	UNKNOWN				-109.9149275	42.76705654	1		48SU5133		USA	Wyoming	North America	UWyo2021	WY SHPO 14C Database
Beta-224381	6590	40	UNKNOWN				-109.9149275	42.76705654	1		48SU5133		USA	Wyoming	North America	UWyo2021	WY SHPO 14C Database
Beta-224382	1720	40	UNKNOWN				-109.9149275	42.76705654	1		48SU5133		USA	Wyoming	North America	UWyo2021	WY SHPO 14C Database
Beta-224383	1840	50	SEDIMENT				-109.9149275	42.76705654	1		48SU5964		USA	Wyoming	North America	UWyo2021	WY SHPO 14C Database
Beta-224384	5930	40	CHARCOAL	sagebrush and juniper			-109.9149275	42.76705654	1		48SU5803		USA	Wyoming	North America	UWyo2021	WY SHPO 14C Database
Beta-224385	4440	40	SEDIMENT				-109.9149275	42.76705654	1		48SU6107		USA	Wyoming	North America	UWyo2021	WY SHPO 14C Database
Beta-224386	6820	40	SEDIMENT				-109.9149275	42.76705654	1		48SU6218		USA	Wyoming	North America	UWyo2021	WY SHPO 14C Database
Beta-224387	8460	50	UNKNOWN				-109.9149275	42.76705654	1		48SU6252		USA	Wyoming	North America	UWyo2021	WY SHPO 14C Database
Beta-224388	6670	40	UNKNOWN				-109.9149275	42.76705654	1		48SU6252		USA	Wyoming	North America	UWyo2021	WY SHPO 14C Database
Beta-224389	5680	40	UNKNOWN				-109.9149275	42.76705654	1		48SU6252		USA	Wyoming	North America	UWyo2021	WY SHPO 14C Database
Beta-224390	6540	40	UNKNOWN				-109.9149275	42.76705654	1		48SU6252		USA	Wyoming	North America	UWyo2021	WY SHPO 14C Database
Beta-224391	3600	40	UNKNOWN				-109.9149275	42.76705654	1		48SU6252		USA	Wyoming	North America	UWyo2021	WY SHPO 14C Database
Beta-224392	6140	40	UNKNOWN				-109.9149275	42.76705654	1		48SU6252		USA	Wyoming	North America	UWyo2021	WY SHPO 14C Database
Beta-224393	6800	40	UNKNOWN				-109.9149275	42.76705654	1		48SU6252		USA	Wyoming	North America	UWyo2021	WY SHPO 14C Database
Beta-224394	1030	40	UNKNOWN				-109.9149275	42.76705654	1		48SU6265		USA	Wyoming	North America	UWyo2021	WY SHPO 14C Database
Beta-224395	3920	40	UNKNOWN				-109.9149275	42.76705654	1		48SU6272		USA	Wyoming	North America	UWyo2021	WY SHPO 14C Database
Beta-224396	4100	40	UNKNOWN				-109.9149275	42.76705654	1		48SU6273		USA	Wyoming	North America	UWyo2021	WY SHPO 14C Database
Beta-224397	4330	40	UNKNOWN				-109.9149275	42.76705654	1		48SU6273		USA	Wyoming	North America	UWyo2021	WY SHPO 14C Database
Beta-224398	5560	40	UNKNOWN				-109.9149275	42.76705654	1		48SU6273		USA	Wyoming	North America	UWyo2021	WY SHPO 14C Database
Beta-224399	4440	40	UNKNOWN				-109.9149275	42.76705654	1		48SU6276		USA	Wyoming	North America	UWyo2021	WY SHPO 14C Database
Beta-224400	1550	40	UNKNOWN				-109.9149275	42.76705654	1		48SU6277		USA	Wyoming	North America	UWyo2021	WY SHPO 14C Database
Beta-224401	4400	40	UNKNOWN				-109.9149275	42.76705654	1		48SU6278		USA	Wyoming	North America	UWyo2021	WY SHPO 14C Database
Beta-224402	1340	40	UNKNOWN				-109.9149275	42.76705654	1		48SU6279		USA	Wyoming	North America	UWyo2021	WY SHPO 14C Database
Beta-224403	6430	40	UNKNOWN				-109.9149275	42.76705654	1		48SU6280		USA	Wyoming	North America	UWyo2021	WY SHPO 14C Database
Beta-224404	5800	40	UNKNOWN				-109.9149275	42.76705654	1		48SU6280		USA	Wyoming	North America	UWyo2021	WY SHPO 14C Database
Beta-224405	6800	40	UNKNOWN				-109.9149275	42.76705654	1		48SU6281		USA	Wyoming	North America	UWyo2021	WY SHPO 14C Database
Beta-224406	6680	40	UNKNOWN				-109.9149275	42.76705654	1		48SU6281		USA	Wyoming	North America	UWyo2021	WY SHPO 14C Database
Beta-224407	6090	40	UNKNOWN				-109.9149275	42.76705654	1		48SU6281		USA	Wyoming	North America	UWyo2021	WY SHPO 14C Database
Beta-224408	5700	40	UNKNOWN				-109.9149275	42.76705654	1		48SU6281		USA	Wyoming	North America	UWyo2021	WY SHPO 14C Database
Beta-224409	4070	40	UNKNOWN				-109.9149275	42.76705654	1		48SU6281		USA	Wyoming	North America	UWyo2021	WY SHPO 14C Database
Beta-224410	5810	40	UNKNOWN				-109.9149275	42.76705654	1		48SU6282		USA	Wyoming	North America	UWyo2021	WY SHPO 14C Database
Beta-224412	4640	40	UNKNOWN				-109.9149275	42.76705654	1		48SU6310		USA	Wyoming	North America	UWyo2021	WY SHPO 14C Database
Beta-224413	5720	40	UNKNOWN				-109.9149275	42.76705654	1		48SU6310		USA	Wyoming	North America	UWyo2021	WY SHPO 14C Database
Beta-224414	1160	40	UNKNOWN				-109.9149275	42.76705654	1		48SU6311		USA	Wyoming	North America	UWyo2021	WY SHPO 14C Database
Beta-224415	5910	40	UNKNOWN				-109.9149275	42.76705654	1		48SU6311		USA	Wyoming	North America	UWyo2021	WY SHPO 14C Database
Beta-224493	8880	60	CHARCOAL		-25.4	AMS	-108.6306585	43.04065303	1		48FR5611	Split Rock Nw 7	USA	Wyoming	North America	UWyo2021	WAS
Beta-224521	4540	50	CHARCOAL		-23	RADIOMETRIC	-109.9149275	42.76705654	1		48SU5459		USA	Wyoming	North America	UWyo2021	Metcalf Pers. Comm 2019
Beta-224522	5480	70	CHARCOAL		-23.8	RADIOMETRIC	-109.9149275	42.76705654	1		48SU5459		USA	Wyoming	North America	UWyo2021	Metcalf Pers. Comm 2019
Beta-224523	5380	70	CHARCOAL		-23.5	RADIOMETRIC	-109.9149275	42.76705654	1		48SU5459		USA	Wyoming	North America	UWyo2021	Metcalf Pers. Comm 2019
Beta-224676	4240	40	UNKNOWN				-108.8796769	41.65957983	1		48SW16604		USA	Wyoming	North America	UWyo2021	WY SHPO 14C Database
Beta-224925	8840	60	CHARCOAL	Sagebrush			-109.9149275	42.76705654	1		48SU2094	Mckeva Ryka	USA	Wyoming	North America	UWyo2021
Beta-224926	8140	60	CHARCOAL	Sagebrush			-109.9149275	42.76705654	1		48SU2094	Mckeva Ryka	USA	Wyoming	North America	UWyo2021
Beta-224927	8170	50	CHARCOAL	Sagebrush			-109.9149275	42.76705654	1		48SU2094	Mckeva Ryka	USA	Wyoming	North America	UWyo2021
Beta-224928	8220	60	CHARCOAL	Sagebrush			-109.9149275	42.76705654	1		48SU2094	Mckeva Ryka	USA	Wyoming	North America	UWyo2021
Beta-224929	4270	40	UNKNOWN				-109.9149275	42.76705654	1		48SU2701		USA	Wyoming	North America	UWyo2021	WY SHPO 14C Database
Beta-224930	3920	40	UNKNOWN				-109.9149275	42.76705654	1		48SU2701		USA	Wyoming	North America	UWyo2021	WY SHPO 14C Database
Beta-224931	4360	50	UNKNOWN				-109.9149275	42.76705654	1		48SU2701		USA	Wyoming	North America	UWyo2021	WY SHPO 14C Database
Beta-224932	4330	50	UNKNOWN				-109.9149275	42.76705654	1		48SU3049		USA	Wyoming	North America	UWyo2021	WY SHPO 14C Database
Beta-224933	5230	40	UNKNOWN				-109.9149275	42.76705654	1		48SU3049		USA	Wyoming	North America	UWyo2021	WY SHPO 14C Database
Beta-224934	4240	40	UNKNOWN				-109.9149275	42.76705654	1		48SU3049		USA	Wyoming	North America	UWyo2021	WY SHPO 14C Database
Beta-224935	4710	50	CHARCOAL				-109.9149275	42.76705654	1		48SU3049		USA	Wyoming	North America	UWyo2021	WY SHPO 14C Database
Beta-224936	8590	50	UNKNOWN				-109.9149275	42.76705654	1		48SU3519		USA	Wyoming	North America	UWyo2021	WY SHPO 14C Database
Beta-224937	8860	60	CHARCOAL				-109.9149275	42.76705654	1		48SU3519		USA	Wyoming	North America	UWyo2021	WY SHPO 14C Database
Beta-224938	4430	40	CHARCOAL				-109.9149275	42.76705654	1		48SU3519		USA	Wyoming	North America	UWyo2021	WY SHPO 14C Database
Beta-224939	1820	40	SEDIMENT				-109.9149275	42.76705654	1		48SU5900		USA	Wyoming	North America	UWyo2021	WY SHPO 14C Database
Beta-224940	4160	50	SEDIMENT				-109.9149275	42.76705654	1		48SU5977		USA	Wyoming	North America	UWyo2021	WY SHPO 14C Database
Beta-224941	5790	40	SEDIMENT				-109.9149275	42.76705654	1		48SU5900		USA	Wyoming	North America	UWyo2021	WY SHPO 14C Database
Beta-224942	1680	40	SEDIMENT				-109.9149275	42.76705654	1		48SU6040		USA	Wyoming	North America	UWyo2021	WY SHPO 14C Database
Beta-224943	2900	40	SEDIMENT				-109.9149275	42.76705654	1		48SU6063		USA	Wyoming	North America	UWyo2021	WY SHPO 14C Database
Beta-224944	5200	50	SEDIMENT				-109.9149275	42.76705654	1		48SU6063		USA	Wyoming	North America	UWyo2021	WY SHPO 14C Database
Beta-224945	4510	40	SEDIMENT				-109.9149275	42.76705654	1		48SU6070		USA	Wyoming	North America	UWyo2021	WY SHPO 14C Database
Beta-224946	4450	50	SEDIMENT				-109.9149275	42.76705654	1		48SU6065		USA	Wyoming	North America	UWyo2021	WY SHPO 14C Database
Beta-224947	4160	40	SEDIMENT				-109.9149275	42.76705654	1		48SU6065		USA	Wyoming	North America	UWyo2021	WY SHPO 14C Database
Beta-224948	4470	40	SEDIMENT				-109.9149275	42.76705654	1		48SU6065		USA	Wyoming	North America	UWyo2021	WY SHPO 14C Database
Beta-224949	3260	40	SEDIMENT				-109.9149275	42.76705654	1		48SU6110		USA	Wyoming	North America	UWyo2021	WY SHPO 14C Database
Beta-224950	5910	50	SEDIMENT				-109.9149275	42.76705654	1		48SU6110		USA	Wyoming	North America	UWyo2021	WY SHPO 14C Database
Beta-224951	5050	50	SEDIMENT				-109.9149275	42.76705654	1		48SU6110		USA	Wyoming	North America	UWyo2021	WY SHPO 14C Database
Beta-224952	4800	50	SEDIMENT				-109.9149275	42.76705654	1		48SU6110		USA	Wyoming	North America	UWyo2021	WY SHPO 14C Database
Beta-224953	4880	50	SEDIMENT				-109.9149275	42.76705654	1		48SU6110		USA	Wyoming	North America	UWyo2021	WY SHPO 14C Database
Beta-224954	3430	40	SEDIMENT				-109.9149275	42.76705654	1		48SU6110		USA	Wyoming	North America	UWyo2021	WY SHPO 14C Database
Beta-224955	6070	50	SEDIMENT				-109.9149275	42.76705654	1		48SU6110		USA	Wyoming	North America	UWyo2021	WY SHPO 14C Database
Beta-224956	8310	60	SEDIMENT				-109.9149275	42.76705654	1		48SU6110		USA	Wyoming	North America	UWyo2021	WY SHPO 14C Database
Beta-224957	5870	60	SEDIMENT				-109.9149275	42.76705654	1		48SU6110		USA	Wyoming	North America	UWyo2021	WY SHPO 14C Database
Beta-224958	4930	50	SEDIMENT				-109.9149275	42.76705654	1		48SU6110		USA	Wyoming	North America	UWyo2021	WY SHPO 14C Database
Beta-224959	8520	40	UNKNOWN				-109.9149275	42.76705654	1		48SU6180		USA	Wyoming	North America	UWyo2021	WY SHPO 14C Database
Beta-224960	7020	60	UNKNOWN				-109.9149275	42.76705654	1		48SU6180		USA	Wyoming	North America	UWyo2021	WY SHPO 14C Database
Beta-224961	8850	60	UNKNOWN				-109.9149275	42.76705654	1		48SU6181		USA	Wyoming	North America	UWyo2021	WY SHPO 14C Database
Beta-224962	8330	50	UNKNOWN				-109.9149275	42.76705654	1		48SU6181		USA	Wyoming	North America	UWyo2021	WY SHPO 14C Database
Beta-224963	6590	50	UNKNOWN				-109.9149275	42.76705654	1		48SU6181		USA	Wyoming	North America	UWyo2021	WY SHPO 14C Database
Beta-224964	4650	50	SEDIMENT				-109.9149275	42.76705654	1		48SU6218		USA	Wyoming	North America	UWyo2021	WY SHPO 14C Database
Beta-224965	7060	50	SEDIMENT				-109.9149275	42.76705654	1		48SU6218		USA	Wyoming	North America	UWyo2021	WY SHPO 14C Database
Beta-224966	7160	50	SEDIMENT				-109.9149275	42.76705654	1		48SU6218		USA	Wyoming	North America	UWyo2021	WY SHPO 14C Database
Beta-224967	7700	40	SEDIMENT				-109.9149275	42.76705654	1		48SU6218		USA	Wyoming	North America	UWyo2021	WY SHPO 14C Database
Beta-224968	5380	60	SEDIMENT				-109.9149275	42.76705654	1		48SU6218		USA	Wyoming	North America	UWyo2021	WY SHPO 14C Database
Beta-224969	5770	50	UNKNOWN				-109.9149275	42.76705654	1		48SU6271		USA	Wyoming	North America	UWyo2021	WY SHPO 14C Database
Beta-224970	2880	40	UNKNOWN				-109.9149275	42.76705654	1		48SU6113		USA	Wyoming	North America	UWyo2021	WY SHPO 14C Database
Beta-224971	1180	40	UNKNOWN				-109.9149275	42.76705654	1		48SU6313		USA	Wyoming	North America	UWyo2021	WY SHPO 14C Database
Beta-224972	8360	40	UNKNOWN				-109.9149275	42.76705654	1		48SU6314		USA	Wyoming	North America	UWyo2021	WY SHPO 14C Database
Beta-224973	5630	50	UNKNOWN				-109.9149275	42.76705654	1		48SU6320		USA	Wyoming	North America	UWyo2021	WY SHPO 14C Database
Beta-224974	6310	50	UNKNOWN				-109.9149275	42.76705654	1		48SU6320		USA	Wyoming	North America	UWyo2021	WY SHPO 14C Database
Beta-224975	1700	40	UNKNOWN				-110.6560293	42.26408558	1		48LN51		USA	Wyoming	North America	UWyo2021	WY SHPO 14C Database
Beta-225061	5440	50	CHARCOAL		-25.1	AMS	-106.7987259	42.9623307	1		48NA3800	Sweetwater Terrace	USA	Wyoming	North America	UWyo2021	WAS
Beta-225062	5470	50	CHARCOAL		-24.9	AMS	-106.7987259	42.9623307	1		48NA3800	Sweetwater Terrace	USA	Wyoming	North America	UWyo2021	WAS
Beta-225063	3930	50	CHARCOAL		-24	AMS	-106.7987259	42.9623307	1		48NA3805	Dry Creek	USA	Wyoming	North America	UWyo2021	WAS
Beta-225453	1250	40	CHARCOAL		-23.7	AMS	-108.8796769	41.65957983	1		48SW16667		USA	Wyoming	North America	UWyo2021	WY SHPO 14C Database
Beta-225454	5570	40	CHARCOAL		-23.3	AMS	-109.9149275	42.76705654	1		48SU5084	New Fork Housepit	USA	Wyoming	North America	UWyo2021	Western WY Community College
Beta-225455	4540	40	SEDIMENT	Organic Sediment	-22.7	AMS	-109.9149275	42.76705654	1		48SU5084	New Fork Housepit	USA	Wyoming	North America	UWyo2021	Western WY Community College
Beta-225456	5420	40	CHARCOAL		-26.3	AMS	-109.9149275	42.76705654	1		48SU5084	New Fork Housepit	USA	Wyoming	North America	UWyo2021	Western WY Community College
Beta-225457	4370	40	SEDIMENT	Organic Sediment	-23.1	AMS	-109.9149275	42.76705654	1		48SU5084	New Fork Housepit	USA	Wyoming	North America	UWyo2021	Western WY Community College
Beta-225458	5650	40	CHARCOAL		-25.1	AMS	-109.9149275	42.76705654	1		48SU5084	New Fork Housepit	USA	Wyoming	North America	UWyo2021	Western WY Community College
Beta-225459	2960	40	SEDIMENT	Organic Sediment	-22.7	AMS	-109.9149275	42.76705654	1		48SU5084	New Fork Housepit	USA	Wyoming	North America	UWyo2021	Western WY Community College
Beta-225460	5680	50	CHARCOAL		-24.2	AMS	-109.9149275	42.76705654	1		48SU5084	New Fork Housepit	USA	Wyoming	North America	UWyo2021	Western WY Community College
Beta-225461	3090	40	SEDIMENT	Organic Sediment	-23.4	AMS	-109.9149275	42.76705654	1		48SU5084	New Fork Housepit	USA	Wyoming	North America	UWyo2021	Western WY Community College
Beta-225490	8140	50	CHARCOAL		-23.4	AMS	-109.9149275	42.76705654	1		48SU6321		USA	Wyoming	North America	UWyo2021	WAS
Beta-225491	7060	50	SEDIMENT	Organic Sediment	-23.5	AMS	-109.9149275	42.76705654	1		48SU6321		USA	Wyoming	North America	UWyo2021	WAS
Beta-225492	6930	50	SEDIMENT	Organic Sediment	-23.3	AMS	-109.9149275	42.76705654	1		48SU6322		USA	Wyoming	North America	UWyo2021	WAS
Beta-225493	8520	50	CHARCOAL		-21.1	AMS	-109.9149275	42.76705654	1		48SU6323		USA	Wyoming	North America	UWyo2021	WAS
Beta-225507	5260	40	CHARCOAL		-23.5		-108.8796769	41.65957983	1		48SW16303		USA	Wyoming	North America	UWyo2021	WAS
Beta-225578	5590	50	CHARCOAL		-20.8	AMS	-106.7987259	42.9623307	1		48NA884	Horton	USA	Wyoming	North America	UWyo2021	WAS
Beta-225579	3350	40	SEDIMENT	Organic Sediment	-23.6	AMS	-106.7987259	42.9623307	1		48NA884	Horton	USA	Wyoming	North America	UWyo2021	WAS
Beta-225580	5540	40	CHARCOAL		-23	AMS	-106.7987259	42.9623307	1		48NA884	Horton	USA	Wyoming	North America	UWyo2021	WAS
Beta-225581	5570	40	CHARCOAL		-21.6	AMS	-106.7987259	42.9623307	1		48NA884	Horton	USA	Wyoming	North America	UWyo2021	WAS
Beta-225582	5480	50	CHARCOAL		-11.5	AMS	-106.7987259	42.9623307	1		48NA884	Horton	USA	Wyoming	North America	UWyo2021	WAS
Beta-225583	5620	50	CHARCOAL		-23.6	AMS	-106.7987259	42.9623307	1		48NA884	Horton	USA	Wyoming	North America	UWyo2021	WAS
Beta-225584	5780	50	CHARCOAL		-22.3	AMS	-106.7987259	42.9623307	1		48NA884	Horton	USA	Wyoming	North America	UWyo2021	WAS
Beta-225585	5430	50	CHARCOAL		-24.9	AMS	-106.7987259	42.9623307	1		48NA884	Horton	USA	Wyoming	North America	UWyo2021	WAS
Beta-225586	5540	50	CHARCOAL		-22.6	AMS	-106.7987259	42.9623307	1		48NA884	Horton	USA	Wyoming	North America	UWyo2021	WAS
Beta-225587	1220	40	CHARCOAL		-24.4	AMS	-106.7987259	42.9623307	1		48NA884	Horton	USA	Wyoming	North America	UWyo2021	WAS
Beta-225588	1430	40	CHARCOAL		-24.3	AMS	-106.7987259	42.9623307	1		48NA884	Horton	USA	Wyoming	North America	UWyo2021	WAS
Beta-225589	5590	50	CHARCOAL		-12	AMS	-106.7987259	42.9623307	1		48NA884	Horton	USA	Wyoming	North America	UWyo2021	WAS
Beta-225590	4010	40	SEDIMENT	Organic Sediment	-23.4	AMS	-108.6306585	43.04065303	1		48FR5125	Sheep Mountain 21	USA	Wyoming	North America	UWyo2021	WAS
Beta-225591	4510	50	SEDIMENT	Organic Sediment	-24.1	AMS	-108.6306585	43.04065303	1		48FR5125	Sheep Mountain 21	USA	Wyoming	North America	UWyo2021	WAS
Beta-225592	4480	50	SEDIMENT	Organic Sediment	-23.9	AMS	-108.6306585	43.04065303	1		48FR5125	Sheep Mountain 21	USA	Wyoming	North America	UWyo2021	WAS
Beta-225593	4960	50	SEDIMENT	Organic Sediment	-23.7	AMS	-108.6306585	43.04065303	1		48FR5125	Sheep Mountain 21	USA	Wyoming	North America	UWyo2021	WAS
Beta-225594	4650	50	SEDIMENT	Organic Sediment	-23.7	AMS	-108.6306585	43.04065303	1		48FR5125	Sheep Mountain 21	USA	Wyoming	North America	UWyo2021	WAS
Beta-225595	5040	50	SEDIMENT	Organic Sediment	-23.9	AMS	-108.6306585	43.04065303	1		48FR5125	Sheep Mountain 21	USA	Wyoming	North America	UWyo2021	WAS
Beta-225596	1350	40	CHARCOAL		-23.6	AMS	-108.6306585	43.04065303	1		48FR5125	Sheep Mountain 21	USA	Wyoming	North America	UWyo2021	WAS
Beta-225597	1410	40	CHARCOAL		-23.8	AMS	-108.6306585	43.04065303	1		48FR5125	Sheep Mountain 21	USA	Wyoming	North America	UWyo2021	WAS
Beta-225598	5560	50	CHARCOAL		-23.4	AMS	-108.6306585	43.04065303	1		48FR5125	Sheep Mountain 21	USA	Wyoming	North America	UWyo2021	WAS
Beta-225599	5240	40	CHARCOAL		-22.3	AMS	-106.7987259	42.9623307	1		48NA3801	Beef Gap	USA	Wyoming	North America	UWyo2021	WAS
Beta-225600	5390	40	CHARCOAL		-23.5	AMS	-106.7987259	42.9623307	1		48NA3801	Beef Gap	USA	Wyoming	North America	UWyo2021	WAS
Beta-225601	5640	50	CHARCOAL		-21.8	AMS	-106.7987259	42.9623307	1		48NA3816		USA	Wyoming	North America	UWyo2021	WAS
Beta-225602	6060	50	CHARCOAL		-23.4	AMS	-106.7987259	42.9623307	1		48NA3816		USA	Wyoming	North America	UWyo2021	WAS
Beta-225603	5580	50	CHARCOAL		-23.4	AMS	-106.7987259	42.9623307	1		48NA3816		USA	Wyoming	North America	UWyo2021	WAS
Beta-225604	5840	50	CHARCOAL		-23.8	AMS	-106.7987259	42.9623307	1		48NA3816		USA	Wyoming	North America	UWyo2021	WAS
Beta-225923	4720	50	CHARCOAL			RADIOMETRIC	-106.9307667	41.69465016	1		48CR7743	35959-5-1	USA	Wyoming	North America	UWyo2021	WY SHPO 14C Database
Beta-225924	4450	40	CHARCOAL			RADIOMETRIC	-106.9307667	41.69465016	1		48CR7743	35959-5-1	USA	Wyoming	North America	UWyo2021	WY SHPO 14C Database
Beta-225925	8250	50	CHARCOAL			RADIOMETRIC	-106.9307667	41.69465016	1		48CR7743	35959-5-1	USA	Wyoming	North America	UWyo2021	WY SHPO 14C Database
Beta-226676	1190	40	CHARCOAL				-106.9307667	41.69465016	1		48CR6493		USA	Wyoming	North America	UWyo2021	WY SHPO 14C Database
Beta-226677	1050	40	CHARCOAL				-106.9307667	41.69465016	1		48CR6493		USA	Wyoming	North America	UWyo2021	WY SHPO 14C Database
Beta-226678	1200	40	CHARCOAL				-106.9307667	41.69465016	1		48CR8822		USA	Wyoming	North America	UWyo2021	WY SHPO 14C Database
Beta-226680	1770	40	CHARCOAL		-34.4				0		48AB1806		USA	Wyoming	North America	UWyo2021	WY SHPO 14C Database
Beta-226682	1680	40	CHARCOAL		-23.6		-106.9307667	41.69465016	1		48CR8821		USA	Wyoming	North America	UWyo2021	WY SHPO 14C Database
Beta-226683	1310	60	CHARCOAL				-108.8796769	41.65957983	1		48SW16748		USA	Wyoming	North America	UWyo2021	WY SHPO 14C Database
Beta-227437	1450	60	CHARCOAL		-24.9	RADIOMETRIC	-106.9307667	41.69465016	1		48CR8708	Riddle Cut 3	USA	Wyoming	North America	UWyo2021	WY SHPO 14C Database
Beta-227534	1480	40	CHARCOAL		-19.6		-110.6560293	42.26408558	1		48LN269/UT122		USA	Wyoming	North America	UWyo2021	SWCA
Beta-227535	1590	40	CHARCOAL		-26.6		-110.6560293	42.26408558	1		48LN269/UT122		USA	Wyoming	North America	UWyo2021	SWCA
Beta-227536	1000	40	CHARCOAL		-20.8	AMS	-110.5476975	41.28754529	1		48UT289		USA	Wyoming	North America	UWyo2021	SWCA
Beta-227537	3040	40	CHARCOAL		-20.3	AMS	-110.5476975	41.28754529	1		48UT289		USA	Wyoming	North America	UWyo2021
Beta-227538	4440	40	CHARCOAL		-18.6	AMS	-110.6560293	42.26408558	1		48LN1669		USA	Wyoming	North America	UWyo2021	SWCA
Beta-227539	4270	40	SOIL	Burned soil	-23.6	AMS	-110.6560293	42.26408558	1		48LN1669		USA	Wyoming	North America	UWyo2021	SWCA
Beta-227540	4440	40	WOOD		-23.5	AMS	-110.6560293	42.26408558	1		48LN1669		USA	Wyoming	North America	UWyo2021	SWCA
Beta-227718	5080	40	SEDIMENT				-109.9149275	42.76705654	1		48SU6323		USA	Wyoming	North America	UWyo2021	WY SHPO Site File
Beta-227827	5740	70	CHARCOAL		-23.9	RADIOMETRIC	-108.8796769	41.65957983	1		48SW1688		USA	Wyoming	North America	UWyo2021	TRC Solutions
Beta-227828	5850	70	CHARCOAL		-25.6	RADIOMETRIC	-108.8796769	41.65957983	1		48SW1688		USA	Wyoming	North America	UWyo2021	TRC Solutions
Beta-227829	5610	50	CHARCOAL		-24.5	AMS	-108.8796769	41.65957983	1		48SW1688		USA	Wyoming	North America	UWyo2021	TRC Solutions
Beta-227830	5750	80	CHARCOAL		-24.3	RADIOMETRIC	-108.8796769	41.65957983	1		48SW1688		USA	Wyoming	North America	UWyo2021	TRC Solutions
Beta-227831	4060	60	CHARCOAL		-24.3	RADIOMETRIC	-108.8796769	41.65957983	1		48SW13557		USA	Wyoming	North America	UWyo2021	TRC Solutions
Beta-227832	2500	40	CHARCOAL		-23.4	AMS	-108.8796769	41.65957983	1		48SW13557		USA	Wyoming	North America	UWyo2021	TRC Solutions
Beta-227833	1260	50	CHARCOAL		-21.8	RADIOMETRIC	-108.8796769	41.65957983	1		48SW13557		USA	Wyoming	North America	UWyo2021	TRC Solutions
Beta-227834	1160	40	CHARCOAL		-23.8	RADIOMETRIC	-108.8796769	41.65957983	1		48SW13557		USA	Wyoming	North America	UWyo2021	TRC Solutions
Beta-227835	4210	80	CHARCOAL		-25.4	RADIOMETRIC	-108.8796769	41.65957983	1		48SW13557		USA	Wyoming	North America	UWyo2021	TRC Solutions
Beta-227836	3900	50	CHARCOAL		-23.7	RADIOMETRIC	-108.8796769	41.65957983	1		48SW13557		USA	Wyoming	North America	UWyo2021	TRC Solutions
Beta-227837	2800	50	CHARCOAL		-23.1	RADIOMETRIC	-108.8796769	41.65957983	1		48SW13557		USA	Wyoming	North America	UWyo2021	TRC Solutions
[truncated: 2,250 more rows]
