# Supplementary material for: Frequent disturbances enhanced the resilience of past human populations
Source: Nature. 2024 May 1;629(8013):837–42. doi: 10.1038/s41586-024-07354-8 (PMC11111401; doi:10.1038/s41586-024-07354-8)
Supplement: Supplementary file 21 — Radiocarbon data for Yukon. [file 41586_2024_7354_MOESM21_ESM.csv]

UniqID	LabID	Age	Error	Material	Curve	Taxa	d13C	Method	Long	Lat	LocAccuracy	Period	SiteID	SiteName	Country	Province	Continent	Source	Reference
1		640	95		intcal20								Birches				North America	Andrews, 1977
2		1465	75		intcal20								MLZ-00011				North America	Andrews, 1977
3		1500	90		intcal20								MLZ-00011				North America	Andrews, 1977
4		285	95		intcal20								MLZ-00013				North America	Andrews, 1977
5		1360	90		intcal20								MLZ-00013				North America	Andrews, 1977
6		610	75		intcal20								Bighorn Creek Mouth 2				North America	Arthurs, 1995
7		1820	70		intcal20								Bighorn Creek Mouth 2				North America	Arthurs, 1995
8		2110	80		intcal20								Bighorn Creek Mouth 2				North America	Arthurs, 1995
9		3660	80		intcal20								Donjek Promontory				North America	Arthurs, 1995
10		790	60		intcal20								JgVu-27				North America	Arthurs, 1995
11		615	85		intcal20								Near				North America	Arthurs, 1995
12		2090	130		intcal20								Rainbow Lake				North America	Bacon and
13		220	50		intcal20								Rainbow Bend				North America	Betts and Standley, 1984
14		420	40		intcal20								UKT-00051				North America	Blanchard,
15		130	40		intcal20								UKT-00051				North America	Blanchard,
16		11570	60		intcal20								Bluefish Cave 1				North America	Bourgeon et
17		10230	140		intcal20								Bluefish Cave 2				North America	Bourgeon et
18		7780	60		intcal20								Bluefish Cave 2				North America	Bourgeon et
19		10820	60		intcal20								Bluefish Cave 3				North America	Bourgeon et
20		9866	55		intcal20								Carlo Creek				North America	Bowers and
21		7880	60		intcal20								HEA-00295				North America	Bowers et al.,
22		1700	200		intcal20								TNX-00187				North America	Bowers et al.,
23		5100	60		intcal20								Phipps				North America	Bowers, 1988; Jangala, 2019; West et al., 1996
24		8155	265		intcal20								Phipps				North America	Bowers, 1988; Jangala, 2019; West et al., 1996
25		10150	280		intcal20								Phipps				North America	Bowers, 1988; Jangala, 2019; West et al., 1996
26		4250	60		intcal20								XMH-01520				North America	Bowman, 2017
27		10290	80		intcal20								XMH-01521				North America	Bowman, 2017
28		10730	50		intcal20								McDonald Creek				North America	Brisson et al., 2020; Goebel
29		6460	40		intcal20								McDonald Creek				North America	Brisson et al.,
30		1000	50		intcal20								MLZ-00045				North America	Clark and
31		1200	50		intcal20								MLZ-00050				North America	Clark and
32		1400	50		intcal20								MLZ-00050				North America	Clark and
33		1700	50		intcal20								MLZ-00050				North America	Clark and
34		7030	60		intcal20								JeVc-20				North America	Clark et al.,
35		1330	100		intcal20								Lazarus				North America	Clark et al.,
36		1700	120		intcal20								Lazarus				North America	Clark et al.,
37		2660	40		intcal20								Mendenhall				North America	Clark et al.,
38		3480	70		intcal20								Mendenhall				North America	Clark et al.,
39		5870	40		intcal20								Tsawnjik Chu Dachak				North America	Clark et al.,
40		835	205		intcal20								BET-00042				North America	Cook, 1977;
41		5845	246		intcal20								Tolovana 3				North America	Cook, 1977; Holloway et al., 2018
42		900	90		intcal20								Healy Lake Village				North America	Cook, 1996
43		1360	80		intcal20								Healy Lake Village				North America	Cook, 1996
44		3020	50		intcal20								Healy Lake Village				North America	Cook, 1996
45		5000	60		intcal20								Healy Lake Village				North America	Cook, 1996
46		8990	60		intcal20								Healy Lake Village				North America	Cook, 1996
47		10290	60		intcal20								Healy Lake Village				North America	Cook, 1996
48		11550	60		intcal20								Healy Lake Village				North America	Cook, 1996
49		4790	30		intcal20								Goodpaster IV				North America	Coutouly et al.,
50		3570	90		intcal20								Al's Cave				North America	Dixon E.J. et
51		7444	120		intcal20								Bear Cave				North America	Dixon, 1984
52		1540	30		intcal20								Clearview				North America	Doering et al.,
53		1420	40		intcal20								Caribou Nob				North America	Doering et al.,
54		10200	45		intcal20								Niidhaayh Na'				North America	Doering et al., 2021
55		8360	45		intcal20								Niidhaayh Na'				North America	Doering et al.,
56		4030	50		intcal20								Niidhaayh Na'				North America	Doering et al.,
57		2645	50		intcal20								Niidhaayh Na'				North America	Doering et al.,
58		1430	40		intcal20								FAI-02047				North America	Esdale, 2012
59		8130	40		intcal20								FAI-02060				North America	Esdale, 2012
60		2170	40		intcal20								FAI-02064				North America	Esdale, 2012
61		10130	50		intcal20								FAI-02077				North America	Esdale, 2012
62		5620	40		intcal20								FAI-02094				North America	Esdale, 2012
63		5710	40		intcal20								XMH-00915				North America	Esdale, 2012
64		593	40		intcal20								Dechyoo Njik				North America	Fafard, 1999
65		984	40		intcal20								Dechyoo Njik				North America	Fafard, 1999
66		201	31		intcal20								Bluff Shore				North America	Gelvin-
67		1920	40		intcal20								Dock Site				North America	Gelvin-
68		120	40		intcal20								Dock Site				North America	Gelvin-
69		370	60		intcal20								Tok Terrace				North America	Gerlach et al.,
70		9850	140		intcal20								Big Panguingue Creek Site				North America	Goebel and
71		7850	180		intcal20								Big Panguingue Creek Site				North America	Goebel and
72		4510	95		intcal20								Big Panguingue Creek Site				North America	Goebel and
73		11170	180		intcal20								Walker Road Site				North America	Goebel et al.,
74		9710	30		intcal20								Little Panguingue Creek				North America	Gómez
75		8620	40		intcal20								Little Panguingue Creek				North America	Gómez
76		1825	70		intcal20								Little Panguingue Creek				North America	Gómez Coutouly et al.,
77		11340	150		intcal20								Owl Ridge				North America	Gore and Graf,
78		9325	305		intcal20								Owl Ridge				North America	Gore and Graf,
79		7230	100		intcal20								Owl Ridge				North America	Gore and Graf,
80		11190	60		intcal20								Moose Creek				North America	Gore, 2020;
81		10500	60		intcal20								Moose Creek				North America	Gore, 2020; Pearson, 1999
82		5680	50		intcal20								Moose Creek				North America	Gore, 2020; Pearson, 1999
83		300	50		intcal20								Fort Selkirk				North America	Gotthardt and
84		600	70		intcal20								KeVd-7				North America	Gotthardt and
85		2990	130		intcal20								KeVe-10				North America	Gotthardt and
86		480	80		intcal20								Wolverine Creek				North America	Gotthardt and
87		905	100		intcal20								MfVa-14				North America	Gotthardt,
88		1870	180		intcal20								MfVa-14				North America	Gotthardt, 1990
89		7180	60		intcal20								MfVa-9				North America	Gotthardt,
90		2530	50		intcal20								RMG Stop 5				North America	Gotthardt,
91		1760	40		intcal20								Canyon City				North America	Gotthardt,
92		5010	110		intcal20								MfVb-7				North America	Gotthardt,
93		550	80		intcal20								King Edward Spit West				North America	Gotthardt,
94		880	75		intcal20								King Edward Spit West				North America	Gotthardt,
95		1510	145		intcal20								JaUu-3				North America	Greer, 1983
96		3330	110		intcal20								JdVa-10				North America	Greer, 1983
97		1340	360		intcal20								KbTx-2				North America	Greer, 1983
98		1630	70		intcal20								LaVk-14				North America	Greer, 1983
99		570	110		intcal20								Luu Cho				North America	Greer, 1983
100		1035	250		intcal20								Luu Cho				North America	Greer, 1983
101		810	80		intcal20								Annie Lake				North America	Greer, 1993
102		1490	100		intcal20								Annie Lake				North America	Greer, 1993
103		2795	65		intcal20								Annie Lake				North America	Greer, 1993
104		6230	70		intcal20								Annie Lake				North America	Greer, 1993
105		2900	180		intcal20								JdVf-2				North America	Greer, 1993
106		3390	60		intcal20								KdVi-1				North America	Handly, et al.
107		1465	85		intcal20								Dawson Loc. 16				North America	Harington and
108		11350	110		intcal20								Dawson Loc. 16				North America	Harington and
109		7530	40		intcal20								SMH Site				North America	Hays et al., 2008
110		400	40		intcal20								SLT-00088				North America	Hays, 2009
111		4490	130		intcal20								Kusawa Bluff				North America	Heffner, 2002
112		5380	100		intcal20								Kusawa Bluff				North America	Heffner, 2002
113		1720	80		intcal20								Moose Lake				North America	Heffner, 2002
114		4740	60		intcal20								Moose Lake				North America	Heffner, 2002
115		7770	70		intcal20								Moose Lake				North America	Heffner, 2002
116		10130	50		intcal20								Moose Lake				North America	Heffner, 2002
117		2920	140		intcal20								Pelly Farm				North America	Heffner, 2002
118		3100	70		intcal20								Pelly Farm				North America	Heffner, 2002
119		3195	295		intcal20								Usibelli Site				North America	Hoffecker, 1985
120		1930	145		intcal20								Girl's Hill North				North America	Holloway et
121		4445	140		intcal20								Girl's Hill North				North America	Holloway et
122		665	125		intcal20								East Cove				North America	Holmes, 1986
123		1910	120		intcal20								East Cove				North America	Holmes, 1986
124		1140	120		intcal20								Minchumina				North America	Holmes, 1986
125		1610	150		intcal20								Minchumina				North America	Holmes, 1986
126		2565	140		intcal20								Minchumina				North America	Holmes, 1986
127		7600	140		intcal20								Broken Mammoth				North America	Holmes, 2001,
128		10290	70		intcal20								Broken Mammoth				North America	Holmes, 2001,
129		2280	40		intcal20								Broken Mammoth				North America	Holmes, 2001,
130		4545	90		intcal20								Broken Mammoth				North America	Holmes, 2001, 1996
131		11040	80		intcal20								Broken Mammoth				North America	Holmes, 2001,
132		11770	220		intcal20								Broken Mammoth				North America	Holmes, 2001, 1996
133		1570	70		intcal20								Swan Point				North America	Holmes, 2001;
134		4620	40		intcal20								Swan Point				North America	Holmes, 2001;
135		7400	80		intcal20								Swan Point				North America	Holmes, 2001;
136		10230	80		intcal20								Swan Point				North America	Holmes, 2001;
137		12060	70		intcal20								Swan Point				North America	Holmes, 2001;
138		1220	60		intcal20								MkVl-12				North America	Irving et al.,
139		3500	50		intcal20								TNX-00080				North America	Kelly et al.,
140		10650	40		intcal20								Goodpaster I				North America	Krasinski et
141		550	90		intcal20								WIS-00136				North America	Kunz, 1985
142		7330	40		intcal20								XBD-00376				North America	Lanoë et al.,
143		570	65		intcal20								Rat Indian				North America	LeBlanc, 1984
144		950	90		intcal20								Rat Indian				North America	LeBlanc, 1984
145		1150	60		intcal20								Rat Indian				North America	LeBlanc, 1984
146		1510	80		intcal20								Rat Indian				North America	LeBlanc, 1984
147		2430	60		intcal20								Rat Indian				North America	LeBlanc, 1984
148		450	120		intcal20								Gladstone Creek				North America	Long, 1965
149		3220	140		intcal20								Little Arm				North America	MacNeish,
150		9460	130		intcal20								Chugwater				North America	Maitland, 1986
151		1120	90		intcal20								Chugwater				North America	Maitland, 1986
152		200	50		intcal20								US Creek				North America	Mills, 2000
153		800	50		intcal20								US Creek				North America	Mills, 2000
154		540	140		intcal20								Klo-kut				North America	Morlan, 1971
155		855	100		intcal20								Klo-kut				North America	Morlan, 1971
156		1790	160		intcal20								Klo-kut				North America	Morlan, 1971
157		1880	140		intcal20								Ch'ijee's Bluff				North America	Morlan, 1980
158		2700	40		intcal20								Deadman Lake-3				North America	O’Leary and
159		4000	40		intcal20								Deadman Lake-3				North America	O’Leary and
160		5140	50		intcal20								Deadman Lake-6				North America	O’Leary and Sheppard,
161		1840	40		intcal20								Deadman Lake-9				North America	O’Leary and
162		480	60		intcal20								LIM-00063				North America	O’Leary, 2006
163		360	40		intcal20								UKT-00073				North America	O’Leary, 2009
164		160	40		intcal20								UKT-00073				North America	O’Leary, 2009
165		1110	50		intcal20								JeVu-1				North America	Parslow, 1999
166		460	115		intcal20								Nenana River Gorge Site				North America	Plaskett, 1977
167		4490	50		intcal20								Broken Spade				North America	Potter et al.,
168		250	40		intcal20								FAI-01751				North America	Potter et al.,
169		5920	50		intcal20								Muleview				North America	Potter et al.,
170		800	50		intcal20								Nenana Dune				North America	Potter et al.,
171		2760	40		intcal20								XBD-00281				North America	Potter et al.,
172		5000	50		intcal20								XBD-00283				North America	Potter et al.,
173		1860	50		intcal20								XBD-00286				North America	Potter et al.,
174		6060	60		intcal20								XBD-00288				North America	Potter et al.,
175		7960	70		intcal20								XBD-00289				North America	Potter et al., 2007
176		1170	40		intcal20								XBD-00290				North America	Potter et al.,
177		7350	60		intcal20								XBD-00291				North America	Potter et al., 2007
178		2010	40		intcal20								XBD-00296				North America	Potter et al.,
179		3620	50		intcal20								XBD-00297				North America	Potter et al.,
180		4360	50		intcal20								XBD-00301				North America	Potter et al.,
181		9340	80		intcal20								XBD-00303				North America	Potter et al.,
182		8930	90		intcal20								XBD-00306				North America	Potter et al.,
183		8070	60		intcal20								XBD-00307				North America	Potter et al., 2007
184		10050	70		intcal20								XBD-00308				North America	Potter et al.,
185		6490	50		intcal20								XBD-00311				North America	Potter et al.,
186		9290	50		intcal20								XBD-00312				North America	Potter et al.,
187		6750	60		intcal20								XBD-00313				North America	Potter et al.,
188		4050	50		intcal20								XBD-00316				North America	Potter et al.,
189		5610	50		intcal20								XBD-00317				North America	Potter et al.,
190		2070	50		intcal20								XBD-00324				North America	Potter et al.,
191		7360	40		intcal20								XBD-00325				North America	Potter et al.,
192		7740	60		intcal20								XBD-00326				North America	Potter et al.,
193		5170	50		intcal20								XBD-00328				North America	Potter et al.,
194		5400	40		intcal20								XBD-00335				North America	Potter et al.,
195		10130	40		intcal20								XBD-00338				North America	Potter et al.,
196		11030	40		intcal20								Upward Sun River				North America	Potter et al., 2014
197		10020	50		intcal20								Upward Sun River				North America	Potter et al., 2014
198		9030	40		intcal20								Upward Sun River				North America	Potter et al., 2014
199		10990	50		intcal20								Delta River				North America	Potter et al.,
200		7630	30		intcal20								Delta River Overlook				North America	Potter et al., 2018
201		5980	30		intcal20								Delta River Overlook				North America	Potter et al.,
202		10000	40		intcal20								Overlook				North America	Potter et al.,
203		9470	30		intcal20								Delta River Overlook				North America	Potter et al.,
204		4350	30		intcal20								Delta River Overlook				North America	Potter et al.,
205		2210	20		intcal20								Delta River Overlook				North America	Potter et al.,
206		1750	40		intcal20								Hurricane Bluff				North America	Potter et al., 2018
207		340	30		intcal20								Hurricane Bluff				North America	Potter et al.,
208		9740	50		intcal20								Gerstle River				North America	Potter, 2005
209		9510	50		intcal20								Gerstle River				North America	Potter, 2005
210		8860	70		intcal20								Gerstle River				North America	Potter, 2005
211		7600	140		intcal20								Gerstle River				North America	Potter, 2005
212		6220	80		intcal20								Gerstle River				North America	Potter, 2005
213		9690	75		intcal20								Dry Creek				North America	Powers, 2017
214		3430	75		intcal20								Dry Creek				North America	Powers, 2017
215		240	40		intcal20								LIV-00539				North America	Proue and
216		2300	180		intcal20								Yardang Flint Station				North America	Reger et al.,
217		1280	150		intcal20								Yardang Flint Station				North America	Reger et al.,
218		3760	180		intcal20								Farewell Cave				North America	Reuther et al.,
219		2800	50		intcal20								MCG-00060				North America	Reuther et al.,
220		4800	50		intcal20								MCG-00060				North America	Reuther et al.,
221		3660	125		intcal20								MCG-00061				North America	Reuther et al., 2013
222		4500	70		intcal20								MCG-00062				North America	Reuther et al.,
223		1480	30		intcal20								MCG-00064				North America	Reuther et al., 2013
224		1330	30		intcal20								MCG-00065				North America	Reuther et al.,
225		450	25		intcal20								MCG-00066				North America	Reuther et al.,
226		2230	70		intcal20								MCG-00066				North America	Reuther et al.,
227		6410	25		intcal20								MCG-00068				North America	Reuther et al.,
228		9580	30		intcal20								Gottschling				North America	Reuther, 2018a
229		9040	30		intcal20								Gottschling				North America	Reuther, 2018a
230		250	20		intcal20								XBD-00446				North America	Reuther, 2018b
231		1080	20		intcal20								XBD-00446				North America	Reuther, 2018b
232		4540	25		intcal20								XBD-00448				North America	Reuther, 2018c
233		1230	40		intcal20								XMH-00945				North America	Robertson et
234		1320	40		intcal20								XMH-00945				North America	Robertson et
235		2290	40		intcal20								Caribou Ridge				North America	Rogers and
236		2230	70		intcal20								MMK-00066				North America	Saleeby, 2000
237		2230	70		intcal20								MMK-00071				North America	Saleeby, 2000
238		4116	300		intcal20								Tok Terrace				North America	Sheppard,
239		340	50		intcal20								Dixthada				North America	Shinkwin,
240		2470	60		intcal20								Dixthada				North America	Shinkwin, 1979
241		3630	140		intcal20								Tatl'á Män				North America	Thomas, 2003
242		4290	285		intcal20								XBD-00163				North America	VanderHoek et
243		1790	50		intcal20								KbVo-1				North America	Walde, 1994
244		810	80		intcal20								KdVo-3				North America	Walde, 1994
245		5340	90		intcal20								Teklanika West				North America	West, 1996
246		3650	150		intcal20								Teklanika West				North America	West, 1996
247		3740	300		intcal20								Canyon				North America	Workman,
248		4730	320		intcal20								Canyon				North America	Workman,
249		7195	100		intcal20								Canyon				North America	Workman,
250		320	70		intcal20								Bighorn Creek Mouth 1				North America	Workman,
251		1760	70		intcal20								Bighorn Creek Mouth 1				North America	Workman,
252		1860	90		intcal20								Bighorn Creek Mouth 1				North America	Workman,
253		4090	60		intcal20								Bighorn Creek Mouth 1				North America	Workman,
254		1190	130		intcal20								Chimi				North America	Workman,
255		2900	130		intcal20								Chimi				North America	Workman,
256		6420	110		intcal20								Chimi				North America	Workman,
257		800	60		intcal20								Gladstone				North America	Workman,
258		1890	50		intcal20								Gladstone				North America	Workman,
259		1405	60		intcal20								Moosehide				North America	Workman,
260		5625	80		intcal20								Moosehide				North America	Workman,
261		8050	100		intcal20								Moosehide				North America	Workman,
262		700	80		intcal20								Old Chief				North America	Workman, 1978
263		1250	90		intcal20								Old Chief				North America	Workman,
264		1690	80		intcal20								Old Chief				North America	Workman,
265		2770	80		intcal20								Old Chief				North America	Workman,
266		3210	100		intcal20								Old Chief				North America	Workman,
267		4590	150		intcal20								Otter Falls				North America	Workman, 1978
268		6600	40		intcal20								HEA-00595				North America	Wuestenfeld,
269		10090	30		intcal20								Holzman South				North America	Wygal et al., 2018
270		10356	40		intcal20								Holzman South				North America	Wygal et al.,
271		11417	40		intcal20								Holzman South				North America	Wygal et al.,
272		10490	50		intcal20								Bull River II				North America	Wygal, 2010
